# Supplementary material for: Deciphering the Transcriptomic Signatures of Aging Across Organs in Mice
Source: Aging Cell. 2026 Jan 8;25(2):e70357. doi: 10.1111/acel.70357 (PMC12783705; doi:10.1111/acel.70357)
Supplement: Supplementary file 7 — Table S2: Summary of differentially expressed genes (DEGs) across mouse organs and age groups. The DESeq2 package was employed for library normalization and differential expression analysis across samples using the likelihood ratio test (LRT) to compute overall p values across all age groups without specifying a reference. Genes with an adjusted p value ≤ 0.05 were determined to be significantly differentially expressed. The 8 assessed mouse organs include the liver, kidney, spleen, lung, skeletal muscle, heart, brain, and testis. Organs were harvested from male C57BL/6J mice at 3, 5, 8, 14, 20 and 26 months. [file ACEL-25-e70357-s006.xlsx]

## Sheet: Liver_DEGs
Gene Symbol	baseMean	log2FoldChange	lfcSE	pvalue	padj
Slc6a1	142.228	5.07185	1.3045	1.77529e-06	1.35493e-05
Mpped1	39.5855	5.0393	1.37238	1.98702e-05	0.000112875
Jph4	138.83	4.82435	1.18692	6.57939e-07	5.67918e-06
Slc7a13	835.212	4.71057	1.44042	2.14724e-05	0.000120743
Kap	3639.61	4.58132	1.46732	1.50659e-05	8.90046e-05
Sult4a1	243.776	4.52299	1.16814	3.72609e-07	3.43215e-06
Acsm2	2565	4.38645	1.55245	9.86243e-05	0.000454897
Tbr1	93.6711	4.35565	1.62028	2.43348e-05	0.0001344
Hpcal4	205.35	4.3238	1.29393	1.75657e-06	1.34206e-05
Akr1c21	253.458	4.25017	1.30534	2.80616e-06	2.02415e-05
Gm42372	99.1948	4.24321	1.14978	2.41179e-07	2.32112e-06
Atp1a3	429.476	4.091	1.25357	4.37788e-06	3.00492e-05
Stmn3	270.813	4.09016	1.09652	7.38509e-08	8.21185e-07
Gabrb3	160.27	4.00509	1.12442	2.09536e-05	0.000118132
Rab11fip4	152.171	3.97426	1.1128	2.13582e-06	1.58926e-05
Gpr37	48.3431	3.9717	1.46567	1.61079e-05	9.40915e-05
Tmem229a	215.939	3.93981	1.3474	6.63187e-06	4.32738e-05
Cltrn	751.194	3.93786	1.46684	2.55553e-05	0.00014014
Hpca	179.443	3.91374	1.29111	2.40869e-06	1.76743e-05
Pnmal1	63.3734	3.8846	1.24077	3.57469e-06	2.51656e-05
Syt1	642.902	3.88029	1.23239	0.000272373	0.00110617
Gabra4	67.4579	3.85705	1.33736	2.45142e-05	0.000135183
Slc34a1	887.799	3.81886	1.60529	8.98904e-05	0.00041925
Lmo3	79.8366	3.81651	1.19185	2.81121e-06	2.02712e-05
Nptx1	116.193	3.81491	1.22351	2.403e-06	1.76385e-05
Snap25	1118.92	3.78772	1.36083	5.18854e-06	3.48199e-05
Gdap1	51.5322	3.76284	1.34283	2.57025e-05	0.000140912
Pou3f1	10.8151	3.76151	1.38988	3.51246e-05	0.000185848
Mep1a	677.295	3.72967	1.35485	4.01734e-06	2.79013e-05
Adgrb1	62.7089	3.69325	1.28947	7.7529e-05	0.000368897
Kif1a	165.902	3.68306	1.17885	2.04858e-05	0.000115826
Snhg11	1123.08	3.67003	1.16057	1.46054e-05	8.66219e-05
Plppr4	128.713	3.66151	1.21055	7.66029e-07	6.48061e-06
Unc80	117.501	3.65254	1.15654	2.83082e-06	2.03947e-05
Rimbp2	43.8515	3.64769	1.13608	3.78095e-06	2.64459e-05
Hoxb7	31.0957	3.64007	1.29127	0.000478998	0.0018088
Fxyd2	614.365	3.61114	1.19032	5.59165e-06	3.7237e-05
Gap43	204.926	3.57052	1.08835	9.86387e-07	8.10452e-06
Nefh	54.0993	3.56212	1.17788	3.80076e-05	0.000198966
Gad2	66.5891	3.55978	1.40738	1.92068e-05	0.000109653
Slc12a1	741.027	3.54323	1.52868	4.64993e-05	0.000237681
Cspg5	196.742	3.53646	1.42305	8.85295e-05	0.000413972
Ddn	328.735	3.51082	1.36164	3.30311e-06	2.34286e-05
Frrs1l	288.487	3.48215	1.29129	6.48682e-06	4.24679e-05
Cadps	156.583	3.46297	1.12748	3.67323e-06	2.57673e-05
6330403K07Rik	105.008	3.43622	1.13104	6.3871e-06	4.1929e-05
Kl	228.747	3.4179	1.46315	2.33318e-05	0.000129487
Nefm	131.034	3.40936	1.16465	9.44057e-06	5.92474e-05
Trim9	95.8772	3.38459	1.23523	1.71813e-06	1.3164e-05
Kif5a	829.067	3.34684	1.20724	2.6851e-06	1.94459e-05
Pacsin1	71.9786	3.32655	1.04877	2.5951e-06	1.88761e-05
Tmem130	76.2274	3.32269	1.22367	2.73749e-05	0.000148989
Rab3c	350.779	3.31884	1.2608	5.8137e-06	3.85382e-05
Slc1a2	1061.47	3.31024	1.35657	0.00103776	0.0035587
Scn1a	116.874	3.30971	1.18592	1.52878e-06	1.18599e-05
Pianp	53.5036	3.29779	1.1297	1.49843e-05	8.8661e-05
Syn1	138.487	3.26777	1.01619	4.89546e-07	4.36645e-06
Rundc3a	50.6598	3.25351	1.00986	6.15118e-06	4.04783e-05
Cadm3	143.019	3.23482	0.959939	3.69024e-06	2.58531e-05
Chgb	136.667	3.21637	1.38815	7.17582e-05	0.000344843
Tspoap1	38.1155	3.21077	1.29798	8.40217e-06	5.35008e-05
Fut9	355.098	3.19955	1.49176	3.17123e-05	0.000169782
Stac2	16.5472	3.19829	1.29478	3.24856e-05	0.000173451
Gria2	504.887	3.16571	1.8049	0.000208569	0.000876129
Nell2	78.9134	3.16204	1.22277	8.40398e-06	5.35008e-05
Lrp2	1035.43	3.15381	1.20925	8.86843e-06	5.61115e-05
Kcnq2	60.9341	3.08584	1.48404	2.94361e-05	0.000158811
Nsg2	518.928	3.08517	1.14741	1.46677e-06	1.14238e-05
Elavl4	122.515	3.07735	1.14269	7.49042e-06	4.81657e-05
Cnksr2	101.276	3.07405	1.01083	4.00489e-06	2.78417e-05
Slc6a11	69.3086	3.0559	1.40277	1.12813e-05	6.9453e-05
Gm37459	98.3244	3.04922	1.04093	7.23427e-07	6.16834e-06
Trank1	106.695	3.04022	1.2518	1.94798e-05	0.000111065
Spock3	114.559	3.00769	1.05473	6.05388e-06	3.9935e-05
Bsn	84.1002	2.99435	1.25144	2.22086e-05	0.00012427
Gria1	235.116	2.9794	1.1764	3.64443e-06	2.55818e-05
Sv2b	167.156	2.97528	1.20614	9.38978e-06	5.89799e-05
Cdk5r1	204.701	2.95935	1.016	1.58745e-06	1.22755e-05
Gabrb1	118.09	2.9526	1.04019	5.47152e-06	3.65493e-05
Hoxa7	47.6324	2.95147	1.1827	6.46811e-05	0.000316515
Meg3	2257.15	2.94632	1.13881	1.01896e-05	6.35251e-05
2900011O08Rik	25.899	2.93944	1.08842	0.000640054	0.00233956
Nmnat2	96.9936	2.93939	0.988799	0.00012964	0.00057839
Mapk8ip2	79.8012	2.93478	1.57418	0.000131372	0.000584842
Dnajc6	154.037	2.92594	1.12985	8.41471e-06	5.35533e-05
Arnt2	81.1005	2.91179	1.08696	2.79418e-06	2.01618e-05
Eno2	164.433	2.89691	1.20575	2.07525e-06	1.55057e-05
Elavl2	92.7826	2.89311	1.09158	3.54075e-05	0.000187163
Dclk1	336.395	2.88976	1.07586	1.10788e-05	6.84166e-05
Ntrk2	329.767	2.86454	0.944613	1.77032e-07	1.76324e-06
Paqr5	60.8515	2.84102	1.00075	1.95736e-06	1.47366e-05
Nat8l	86.4149	2.81329	1.0224	2.0448e-06	1.53257e-05
Atp2b2	238.021	2.80899	1.11165	7.77862e-05	0.000369796
Kif5c	404.194	2.80093	1.02228	2.8397e-06	2.04495e-05
Cntn1	184.259	2.77844	1.29362	9.02158e-05	0.000420677
Aplp1	268.644	2.7625	0.98774	4.16318e-06	2.88035e-05
Bcas1	102.668	2.75599	1.21076	1.82091e-05	0.000104562
Gng7	52.9147	2.75237	0.931886	0.000715255	0.00257751
Dbpht2	80.727	2.73165	1.69192	2.3493e-05	0.000130314
Spp1	501.226	2.68709	1.15702	1.17177e-05	7.18132e-05
Sept3	150.823	2.67622	1.29405	1.48443e-05	8.79184e-05
Stx1b	254.969	2.6754	1.12337	1.08368e-05	6.70972e-05
Cacna1b	55.6467	2.65911	1.18388	0.000310198	0.00123777
Fam171b	158.515	2.65371	0.962334	2.01036e-05	0.000114022
Bex2	69.4463	2.63281	1.38828	2.64988e-05	0.000144765
Gpr88	52.0472	2.62937	1.30161	4.65119e-05	0.00023769
Nptxr	112.021	2.62688	0.963323	1.70235e-06	1.30523e-05
Asic2	73.6482	2.61211	0.91307	3.58943e-05	0.000189182
Pak1	252.998	2.60299	0.912104	4.86919e-06	3.29522e-05
Fam163b	69.1557	2.59061	1.1582	4.57583e-06	3.12104e-05
Lrfn5	50.3436	2.57859	1.0627	4.67847e-06	3.18004e-05
Sprn	20.0981	2.57794	1.16251	1.5771e-06	1.22042e-05
Syt5	26.4344	2.57407	1.17383	2.37767e-05	0.000131787
Slc4a10	208.462	2.5724	1.6381	0.000215551	0.000902103
Mbp	627.406	2.56725	1.024	2.72496e-06	1.97148e-05
Scg3	84.2165	2.56152	1.18935	8.53307e-05	0.000401264
Tubb4a	247.49	2.53267	1.11307	1.42643e-05	8.48771e-05
Cdh16	64.8752	2.50978	1.12897	2.75572e-05	0.000149868
Kcnq3	104.764	2.4979	1.27929	8.19782e-05	0.000387431
Grik1	38.1592	2.48269	0.935573	0.000193061	0.000818567
Ncan	66.5947	2.47321	1.86876	6.00554e-05	0.000297301
Map2	717.261	2.47006	1.04705	2.86929e-06	2.06214e-05
Ano3	102.688	2.46676	1.20116	0.000157245	0.000684374
Arpp21	343.075	2.45333	1.16781	2.51566e-06	1.8366e-05
Celf4	274.729	2.43165	1.02622	8.69567e-06	5.5131e-05
Slc22a17	56.8224	2.4184	0.966865	4.27852e-05	0.000220569
Zfp365	180.301	2.41429	1.19617	1.39631e-05	8.34744e-05
Agap2	138.165	2.39269	0.919871	8.54459e-06	5.42843e-05
Gjc3	76.0653	2.35321	1.1517	1.47411e-05	8.73789e-05
Scn8a	130.51	2.34034	1.32273	4.07619e-06	2.82738e-05
Cplx2	193.899	2.32417	1.01098	1.76066e-05	0.00010156
D430019H16Rik	64.2167	2.29088	1.17013	1.63966e-05	9.5675e-05
Cacna1e	135.567	2.28004	1.06014	0.000102613	0.000471688
Srgap3	260.643	2.2696	1.02887	0.000198948	0.000840568
Kcnj15	556.362	2.2618	1.28349	8.26587e-06	5.26989e-05
Tmem132b	87.3439	2.25509	1.60636	4.45686e-05	0.000228621
Map1a	256.152	2.24458	1.08119	8.69073e-05	0.000407241
Kcnj9	21.2278	2.24333	1.07464	0.000629921	0.00230797
Vsnl1	235.49	2.24222	1.60344	1.34884e-05	8.11961e-05
Tubb3	47.0258	2.23237	1.13204	0.000816482	0.00288853
Bcat1	112.714	2.22301	1.10716	4.63151e-06	3.15109e-05
Astn1	80.0808	2.2223	1.0731	4.69264e-05	0.000239416
Arhgap33	26.5891	2.20304	1.01999	1.28495e-05	7.79127e-05
Rasgrf1	153.434	2.20192	1.14888	8.721e-05	0.000408506
Plp1	785.305	2.19488	1.11373	1.53539e-05	9.03514e-05
Mfsd4b5	289.562	2.17955	1.2566	0.000132873	0.000590478
Stmn4	23.3484	2.17389	1.38619	4.4328e-05	0.000227894
Myt1l	167.622	2.15381	1.70176	4.09116e-05	0.000212103
Dscam	40.8605	2.15332	0.798042	2.07749e-06	1.55171e-05
Rasgrp1	267.734	2.1246	1.18911	1.60167e-05	9.37357e-05
Gcnt1	498.505	2.12293	1.01668	1.4463e-05	8.5872e-05
Elmod1	102.449	2.08672	1.91674	3.91615e-06	2.72772e-05
Sez6l	80.0655	2.07811	1.34702	7.04399e-05	0.000339637
Mpv17l	407.894	2.04919	0.875262	4.40659e-06	3.02271e-05
Kcnh7	114.967	2.0362	0.682899	8.91033e-07	7.41377e-06
Slc12a5	103.951	2.00958	1.01785	3.81496e-06	2.6658e-05
Apba2	57.5246	2.00611	0.970121	8.17363e-05	0.000386372
Pdzk1	370.692	2.00575	0.827999	3.54792e-06	2.50015e-05
Tfcp2l1	157.09	1.99096	1.1167	2.73389e-05	0.000148945
Golga7b	24.3305	1.99	0.967212	1.05501e-05	6.55094e-05
Ppp2r2c	246.245	1.98792	1.10389	1.35183e-05	8.13312e-05
Ntng1	54.8508	1.98066	1.15114	0.000524753	0.00195973
Napb	298.29	1.97761	0.921621	0.000138769	0.000611819
Kcnma1	192.786	1.96814	0.987178	0.000338187	0.00133495
Ppfia2	126.91	1.95788	0.86939	0.000772768	0.00275455
Gatm	329.968	1.94079	1.0886	1.98285e-05	0.000112668
Shank1	130.343	1.93873	1.09768	0.000124324	0.000558462
Atp6v1g2	165.631	1.93552	0.882343	1.12876e-05	6.94715e-05
Anks1b	224.411	1.92884	0.825506	3.46723e-05	0.000183814
Vdr	108.599	1.92763	1.28251	1.4157e-05	8.44244e-05
Slc6a17	165.806	1.9136	1.17279	0.000354647	0.00139081
Rtn1	257.146	1.91023	0.995113	0.000135316	0.000599643
Csrnp3	78.0264	1.9065	1.43154	2.41447e-05	0.000133451
Cldn11	51.6916	1.8882	1.45871	0.000113329	0.0005157
Sv2a	138.499	1.88403	1.15188	5.82577e-05	0.000289393
Epha5	80.2896	1.87595	1.60147	3.90983e-05	0.000203889
Pex5l	21.3996	1.86268	1.13392	0.00101554	0.00349633
Id4	137.219	1.84698	0.9176	9.70923e-07	8.00172e-06
Pak3	83.9715	1.84374	1.27286	7.76071e-05	0.000369187
Rapgefl1	53.3323	1.8209	1.17443	3.10242e-05	0.000166468
Plekhb1	225.117	1.77106	0.87517	9.90196e-07	8.1235e-06
2810429I04Rik	4.68194	1.74485	1.17993	0.00103068	0.00353834
Shisa9	53.3796	1.73274	1.09493	0.00032352	0.00128431
Basp1	474.029	1.73175	0.976739	2.26695e-07	2.19438e-06
AI593442	120.808	1.70617	2.11948	2.80285e-05	0.000152164
Ralyl	75.3564	1.70094	1.03032	0.000202083	0.000851654
Dock3	60.6612	1.70043	1.1676	4.78808e-05	0.000243594
Lrrc4c	261.778	1.69115	1.09013	0.00132518	0.00439623
Gpr158	65.3768	1.65126	1.19686	6.69726e-05	0.000326037
Acy3	404.789	1.64724	1.09862	3.67832e-05	0.000193397
Edil3	157.545	1.64292	1.53017	2.39732e-05	0.000132695
Sptbn4	47.5445	1.62912	1.21618	0.00182952	0.00580899
Ntm	514.473	1.62468	1.137	0.00106655	0.00364305
4933431E20Rik	15.6141	1.61341	1.00292	1.18422e-05	7.24535e-05
Tro	35.968	1.58768	1.63242	8.02334e-05	0.00037993
Slc5a1	66.5003	1.58716	1.0443	4.8126e-05	0.000244758
Slc8a2	82.7875	1.57967	1.46832	0.000176655	0.000758048
Ctnnd2	116.746	1.57595	1.28896	0.000968976	0.00335628
Cntnap2	174.588	1.56618	0.91883	0.000218043	0.000910948
Grin2a	118.782	1.56152	3.32161	5.93482e-05	0.000294271
Celf3	45.1288	1.55881	1.07938	0.000382647	0.00148664
Clip3	100.271	1.55748	1.43956	0.000174775	0.000750871
Arfgef3	68.0201	1.53509	1.58678	1.71319e-05	9.92178e-05
Ptprn2	46.3437	1.5221	0.921229	8.80313e-06	5.57635e-05
Fam107a	79.7987	1.51346	1.77555	4.29413e-05	0.000221268
Gpm6a	1702.59	1.50975	1.154	4.21109e-05	0.000217662
Stk32c	29.0861	1.50888	1.00461	0.000569729	0.00210918
Ncdn	230.907	1.50418	0.901931	5.34726e-06	3.58075e-05
4931406C07Rik	586.71	1.48707	1.06243	1.72331e-06	1.31944e-05
Epb41l1	224.403	1.46356	0.76493	6.10221e-06	4.01927e-05
Unc13a	104.561	1.45804	1.25835	9.25287e-05	0.00043026
Enc1	269.471	1.45533	1.06183	5.26401e-05	0.000264396
Chst2	64.5307	1.44636	0.829432	4.04469e-06	2.80733e-05
D630045J12Rik	72.6805	1.43257	0.926945	4.53988e-05	0.000232494
Slc2a13	117.336	1.4221	0.963718	0.00130256	0.00433779
Slc7a8	170.63	1.39454	0.867719	6.52035e-06	4.26488e-05
Thy1	126.026	1.37734	1.1378	8.52663e-05	0.000401135
Prkcb	531.3	1.35542	1.1593	3.45707e-05	0.00018332
Cyp4b1	685.314	1.34929	2.45777	0.000128316	0.000573547
Adap1	34.1478	1.33904	1.12157	0.00178755	0.00569407
Fam234b	154.753	1.33278	0.605847	2.41573e-08	3.04714e-07
Dlg2	322.723	1.26819	1.06248	0.000102238	0.000470265
Nsg1	283.067	1.22993	1.34353	0.000178402	0.00076524
Tmem176a	867.873	1.18384	0.94221	1.22989e-10	2.94997e-09
Nrxn2	245.257	1.1585	0.977299	0.000149514	0.00065493
Stxbp1	399.751	1.14056	1.20606	8.79211e-05	0.000411304
Dlg4	257.324	1.13441	1.08401	8.81142e-06	5.57997e-05
Slc24a2	385.369	1.11775	1.59941	0.000178975	0.000766787
Cryz	289.018	1.05877	1.04877	2.43509e-06	1.78499e-05
Xkr4	63.7382	1.03883	1.18594	0.000639534	0.0023386
Ildr2	262.819	0.957992	1.58845	4.02482e-07	3.66989e-06
Enpp2	408.097	0.844145	0.701736	0.000137179	0.000605869
Kantr	112.698	0.833068	0.388283	2.5728e-05	0.000141016
Zdhhc24	80.4918	0.762857	0.494464	0.000361138	0.00141371
Tmem62	67.0763	0.711881	0.485603	1.22319e-10	2.93714e-09
Mxra7	195.535	1.65792e-05	0.00144273	1.22109e-10	2.93536e-09
Angel2	316.534	1.23351e-05	0.00144269	0.0150494	0.0358038
Rab5c	462.853	1.22129e-05	0.00144269	1.27e-08	1.74177e-07
Lmbrd1	746.244	1.05086e-05	0.00144268	0.0199114	0.0455181
Ireb2	574.056	1.02332e-05	0.00144269	5.5908e-05	0.000279321
Rap1gds1	508.084	1.01712e-05	0.0014427	0.000399648	0.00154577
Ago1	209.146	9.86421e-06	0.00144269	0.00187292	0.00593029
Faap20	39.1597	9.81423e-06	0.00144269	7.66437e-11	1.94598e-09
Ergic1	820.436	9.20926e-06	0.00144269	1.72443e-05	9.9762e-05
Ip6k1	260.835	9.18571e-06	0.00144268	0.0033756	0.00992046
Smarcd1	79.8159	8.59648e-06	0.00144269	0.010895	0.0272193
Slc35a2	113.579	8.58343e-06	0.00144268	4.58392e-07	4.11566e-06
Atg4c	128.002	8.56861e-06	0.00144269	1.76189e-07	1.75566e-06
Gripap1	506.748	8.34076e-06	0.00144263	0.00545224	0.0150715
Trub1	165.038	8.32195e-06	0.00144267	0.00612258	0.0166215
Galk2	183.456	8.16471e-06	0.00144268	9.46923e-05	0.000439002
Ube2k	1271.4	8.15307e-06	0.00144262	0.0132989	0.032219
Slc30a5	422.59	8.09966e-06	0.00144268	6.99114e-07	5.99403e-06
Xpot	481.317	7.86313e-06	0.00144268	1.36176e-05	8.1747e-05
Upf1	428.386	7.84207e-06	0.00144266	0.000156286	0.000680608
Plxnc1	86.2278	7.80047e-06	0.00144269	0.000780815	0.00278004
Efhd2	246.145	7.77661e-06	0.00144269	1.31167e-05	7.93152e-05
Xpr1	521.221	7.69518e-06	0.00144268	0.00626025	0.0169471
Pank3	405.458	7.61702e-06	0.00144268	0.00144009	0.00471826
Hgsnat	229.481	7.48348e-06	0.00144267	0.000204938	0.000862847
Dhdds	208.266	7.34277e-06	0.00144266	0.00684656	0.018296
Actr2	1753.75	7.3412e-06	0.00144267	0.0152672	0.0362543
Uri1	318.337	7.33178e-06	0.00144266	9.47205e-06	5.94278e-05
Pgpep1	269.48	7.26612e-06	0.00144268	2.85623e-08	3.5329e-07
Rnf145	372.12	7.22365e-06	0.0014427	0.000160304	0.000695593
Pcgf6	61.6379	7.19123e-06	0.00144269	7.40263e-07	6.28716e-06
Znrf2	468.941	7.18922e-06	0.00144267	0.00075071	0.00268652
Ndfip2	318.196	7.1501e-06	0.00144269	0.00759546	0.0199845
Prr12	173.125	7.1338e-06	0.00144268	0.00019499	0.000825132
Adss	381.985	7.02524e-06	0.00144268	1.5194e-05	8.96221e-05
Ssr1	1176.36	6.99587e-06	0.00144267	3.53634e-07	3.27685e-06
Arid1a	471.605	6.95495e-06	0.00144267	0.0185687	0.0429008
Fbxo45	280.643	6.91007e-06	0.00144268	0.000957377	0.00332407
Prex1	109.665	6.85595e-06	0.00144269	9.59829e-05	0.000443847
Tvp23a	40.9192	6.85171e-06	0.00144269	0.0106008	0.0265915
Tm7sf3	299.841	6.84204e-06	0.00144269	4.09278e-12	1.56239e-10
Pym1	128.439	6.81105e-06	0.00144268	1.28606e-05	7.79582e-05
Cpox	550.436	6.78953e-06	0.00144269	0.000189097	0.000803485
Aup1	242.798	6.77816e-06	0.00144269	4.21395e-10	8.71862e-09
Hps5	151.044	6.76038e-06	0.00144268	0.00657574	0.0176659
Lrig2	226.63	6.73977e-06	0.00144268	0.000719536	0.00258949
Bpnt1	265.614	6.69555e-06	0.00144269	6.13519e-09	9.21155e-08
Btrc	349.297	6.62863e-06	0.00144268	0.020013	0.045707
Gng12	867.939	6.62689e-06	0.00144269	0.000135692	0.000600939
Nrbp2	107.945	6.60193e-06	0.00144268	6.73365e-08	7.59655e-07
Tspan14	232.975	6.5726e-06	0.00144268	3.02624e-05	0.000162709
Slc3a1	482.351	6.49198e-06	0.00144269	0.000315222	0.00125555
Akirin2	314.52	6.4719e-06	0.00144265	0.000597077	0.00220177
H13	328.655	6.43693e-06	0.00144268	7.04779e-10	1.37236e-08
Gmcl1	262.92	6.41478e-06	0.00144269	5.28582e-07	4.67805e-06
Atg2b	278.062	6.41004e-06	0.00144267	0.01979	0.0452705
Cxxc5	189.265	6.39737e-06	0.00144269	0.00105131	0.00360004
Dlgap4	373.789	6.39135e-06	0.00144268	0.0082474	0.0214525
Furin	771.55	6.35475e-06	0.00144269	1.01566e-08	1.4347e-07
Atp6v0d1	285.258	6.33387e-06	0.00144268	0.000897571	0.00313904
Abcg2	646.041	6.28775e-06	0.00144269	0.000487351	0.00183714
Prpsap2	112.317	6.17684e-06	0.00144267	0.00334942	0.00985154
Snx10	302.204	6.16189e-06	0.00144268	3.39277e-06	2.40331e-05
Rab4a	115.133	6.13609e-06	0.00144269	2.2709e-08	2.88628e-07
Fbxo7	143.718	6.10447e-06	0.00144269	0.000159531	0.00069275
Mboat7	117.491	6.07483e-06	0.00144269	2.85429e-06	2.05272e-05
Map2k1	882.174	6.0694e-06	0.00144269	0.00829265	0.0215577
Tcp11l1	127.688	6.05946e-06	0.00144269	0.00846867	0.0219622
Mtpn	499.686	6.05898e-06	0.00144269	0.00830766	0.0215911
Mapk14	833.004	6.02605e-06	0.00144263	0.000162224	0.00070322
Nmral1	27.6808	6.02046e-06	0.00144269	0.000536007	0.00199626
Rtn3	1406.61	6.01089e-06	0.00144269	0.00692992	0.0184869
Zfp111	37.2278	5.94846e-06	0.00144269	0.00897417	0.0230799
Rilpl2	54.5349	5.94591e-06	0.00144268	1.19523e-09	2.1815e-08
Pced1a	108.948	5.94208e-06	0.00144269	0.000115452	0.000524295
Zzz3	411.947	5.93882e-06	0.00144262	0.0103745	0.0260994
Abcg1	92.9498	5.93432e-06	0.00144269	7.05196e-05	0.00033987
Wdr25	83.8495	5.93413e-06	0.00144268	0.0124671	0.0304968
Ptch1	304.995	5.90781e-06	0.00144268	0.000846059	0.00297955
Rbm34	176.082	5.90481e-06	0.00144268	4.67618e-05	0.000238742
Sos1	299.419	5.90229e-06	0.00144269	1.43728e-05	8.54524e-05
Slc43a2	231.82	5.8884e-06	0.00144269	0.00113189	0.00384503
Sgsm2	153.168	5.88379e-06	0.00144269	0.000540589	0.00201229
Elp6	36.2819	5.87238e-06	0.00144269	1.36498e-07	1.40938e-06
Samd8	428.191	5.86245e-06	0.00144269	0.0221358	0.0497844
Cdkl5	202.538	5.85979e-06	0.00144269	0.000237057	0.000979629
Peli2	230.88	5.85017e-06	0.00144268	2.15102e-06	1.59837e-05
Usp10	234.049	5.84946e-06	0.00144267	0.00769571	0.0202066
Srebf2	339.068	5.82886e-06	0.00144268	2.49426e-05	0.000137267
Ccdc107	130.957	5.81084e-06	0.00144269	1.0133e-07	1.08931e-06
Ewsr1	1505.97	5.80701e-06	0.00144256	3.60805e-06	2.53428e-05
Pgap1	314.451	5.80456e-06	0.00144269	6.93545e-05	0.000335224
Txnrd1	716.063	5.79517e-06	0.00144268	1.83121e-08	2.40789e-07
Ubqln1	488.628	5.78348e-06	0.00144268	0.00243181	0.00747178
Ermp1	212.155	5.77706e-06	0.00144268	0.0192496	0.0442431
Atp6v0a1	470.852	5.73845e-06	0.00144268	0.0195213	0.0447915
Lpcat2	51.0211	5.72238e-06	0.00144269	3.56509e-06	2.51061e-05
Pou6f1	204.417	5.69652e-06	0.00144269	0.000352044	0.00138211
Slc39a8	216.339	5.68394e-06	0.00144269	0.000632886	0.00231688
Alg2	178.809	5.68288e-06	0.00144269	0.000227867	0.000947067
Zfp932	82.879	5.67973e-06	0.00144269	0.0119629	0.0295097
Mtmr7	38.4388	5.6742e-06	0.0014427	0.00127388	0.00425404
Mapre3	317.037	5.67088e-06	0.00144269	1.62285e-06	1.2518e-05
Grik5	97.6429	5.65598e-06	0.0014427	0.00068477	0.00248002
Vps53	107.143	5.64767e-06	0.00144268	0.0012664	0.00423292
Camk2n1	1787.47	5.62161e-06	0.0014427	1.20555e-06	9.62089e-06
Mcoln1	148.314	5.59503e-06	0.00144268	1.81649e-06	1.38103e-05
Zbtb24	85.7007	5.59349e-06	0.00144268	0.00118847	0.00400771
Pip4k2b	235.396	5.57766e-06	0.00144268	0.00121566	0.00408734
Abca3	125.245	5.5637e-06	0.00144269	9.63713e-07	7.95137e-06
Hacd3	546.196	5.55567e-06	0.00144269	1.35424e-13	8.17938e-12
Tmem68	164.921	5.54388e-06	0.00144268	0.00511957	0.0142757
Atp6v1a	663.364	5.52348e-06	0.0014427	0.000171462	0.000737954
Hlf	458.45	5.5091e-06	0.00144269	0.000333731	0.00131929
Pip5k1c	202.626	5.49711e-06	0.00144269	0.0171103	0.0400584
Fam91a1	273.569	5.49682e-06	0.00144268	8.5485e-08	9.3426e-07
Rufy3	728.051	5.49572e-06	0.00144269	2.23931e-06	1.65716e-05
Slc6a6	1501.5	5.49445e-06	0.00144267	0.000167883	0.000724563
1700066M21Rik	96.6613	5.49245e-06	0.00144269	7.85893e-05	0.000372959
Sod3	735.8	5.48481e-06	0.00144269	0.000288287	0.00116167
R3hdm4	585.718	5.48363e-06	0.00144268	0.0221674	0.0498503
Ankrd16	181.39	5.44892e-06	0.00144268	0.00146528	0.0047885
Cplane1	139.264	5.43545e-06	0.00144269	3.00962e-05	0.00016193
Ctps2	143.32	5.43468e-06	0.00144269	0.00586033	0.016036
Eml5	194.065	5.43056e-06	0.0014427	2.17057e-05	0.000121897
E2f1	30.501	5.42177e-06	0.00144269	7.59107e-09	1.10914e-07
Letmd1	108.533	5.41699e-06	0.00144269	0.000609555	0.00224283
Zwint	1293.01	5.41192e-06	0.00144269	0.00228323	0.00707549
Secisbp2l	1160.6	5.40855e-06	0.00144269	0.000703229	0.00253839
Inf2	170.79	5.40768e-06	0.00144269	1.52058e-05	8.96675e-05
Nsf	431.604	5.40604e-06	0.00144269	0.00102622	0.00352655
Slc11a2	188.9	5.40232e-06	0.00144268	2.23581e-06	1.65514e-05
Bhlhe40	380.628	5.39779e-06	0.00144269	0.0177838	0.0413652
Gltp	135.689	5.39172e-06	0.00144269	0.00953753	0.0243326
Inpp4a	388.821	5.38128e-06	0.00144268	0.00178782	0.00569407
Piga	79.2324	5.37865e-06	0.00144269	0.00924708	0.0236891
Araf	624.632	5.36845e-06	0.00144266	0.000776295	0.00276576
Pafah2	265.786	5.36763e-06	0.00144269	8.81864e-12	3.0018e-10
Tnk2	104.111	5.35733e-06	0.00144269	0.00111551	0.00379474
Asb13	171.84	5.35287e-06	0.00144269	1.38352e-05	8.28469e-05
Ankib1	236.12	5.35234e-06	0.00144269	0.0116846	0.028932
Ganab	617.638	5.34184e-06	0.00144269	2.76883e-06	1.99929e-05
Phf2os1	41.8809	5.3224e-06	0.00144269	0.00130641	0.00434861
Fkbp5	385.208	5.31338e-06	0.00144269	1.56877e-08	2.10363e-07
Glyr1	572.027	5.31205e-06	0.00144267	0.00570785	0.0156762
Tbc1d24	164.868	5.30796e-06	0.00144268	1.70243e-07	1.70267e-06
Sesn3	429.245	5.29757e-06	0.00144269	0.000984773	0.00340213
Ankrd13c	598.487	5.28898e-06	0.00144269	0.000353072	0.00138539
Adam11	73.8485	5.28033e-06	0.00144269	5.93077e-08	6.78254e-07
Tcn2	344.326	5.27797e-06	0.00144269	6.07926e-05	0.000300362
Atp6v1b2	855.367	5.27602e-06	0.00144269	0.00671108	0.0179804
Dglucy	408.687	5.26028e-06	0.00144265	0.0016885	0.00542316
Tbc1d14	232.82	5.24815e-06	0.00144269	0.000184949	0.000788334
Rdh10	206.706	5.22826e-06	0.00144269	6.26034e-07	5.43624e-06
Arf3	1703.21	5.22814e-06	0.0014427	3.04524e-06	2.17418e-05
Acsl4	508.005	5.21797e-06	0.00144268	1.48587e-10	3.46968e-09
Abhd14a	69.4913	5.20753e-06	0.00144269	0.00770854	0.0202378
Dlg3	181.037	5.20367e-06	0.00144269	8.31977e-05	0.000392339
Hexdc	46.9034	5.20128e-06	0.00144268	8.15829e-05	0.000385815
Slc16a7	583.636	5.19433e-06	0.00144269	7.2463e-08	8.08318e-07
Synj1	357.959	5.18865e-06	0.00144269	0.000967719	0.00335353
Rspry1	257.212	5.17477e-06	0.00144268	0.00115969	0.0039247
Fras1	157.431	5.17268e-06	0.0014427	1.17778e-06	9.41312e-06
Gns	436.43	5.16428e-06	0.00144267	0.000269142	0.00109469
Mfsd4b3	48.7549	5.15735e-06	0.00144269	0.00437099	0.0124053
Slc35a1	263.524	5.13901e-06	0.00144267	0.000606109	0.00223166
Camkk2	322.101	5.11796e-06	0.00144269	0.00321051	0.00949187
Galns	201.035	5.11448e-06	0.00144269	2.30576e-06	1.69938e-05
Chm	212.02	5.09729e-06	0.00144266	0.0186015	0.0429676
Fignl2	59.7136	5.0921e-06	0.00144268	2.74618e-06	1.98458e-05
Wasl	980.823	5.08417e-06	0.00144269	0.00139449	0.00459594
Cib1	43.7473	5.08171e-06	0.00144269	8.67186e-05	0.000406643
Erlin1	282.598	5.05995e-06	0.00144269	3.5324e-08	4.28133e-07
Wdhd1	44.5958	5.05784e-06	0.00144268	5.2904e-07	4.67863e-06
Igsf8	94.663	5.05482e-06	0.00144269	0.00586169	0.0160377
Wdfy3	489.539	5.05051e-06	0.00144269	1.74296e-05	0.000100673
Slc25a44	152.665	5.04752e-06	0.00144269	1.94201e-06	1.46414e-05
Nap1l3	67.5271	5.03267e-06	0.00144269	0.00636535	0.0171859
Ankfy1	282.402	5.03051e-06	0.00144266	0.0020183	0.00633719
Nab2	65.143	5.02261e-06	0.00144269	1.21109e-09	2.20672e-08
Fam102a	153.357	5.00958e-06	0.00144268	9.15803e-06	5.76746e-05
Inpp5f	326.832	5.00591e-06	0.00144269	7.45838e-05	0.000356762
Mettl7a1	612.326	5.00164e-06	0.00144269	2.56709e-07	2.45254e-06
Neu1	332.24	4.98671e-06	0.00144269	1.1197e-05	6.90121e-05
Slc25a30	68.3822	4.97279e-06	0.00144269	0.00257246	0.00783078
Fam122b	86.0843	4.95671e-06	0.00144268	1.97985e-05	0.000112537
Slc9a8	270.089	4.94937e-06	0.00144269	0.00315367	0.00935063
Slc36a1	208.435	4.94859e-06	0.00144269	1.14376e-06	9.20227e-06
Cep170b	162.276	4.94652e-06	0.00144269	2.92607e-07	2.75493e-06
Ar	304.725	4.94388e-06	0.00144269	0.000208577	0.000876129
Atp6ap2	877.077	4.94294e-06	0.00144269	0.00457665	0.0129297
Klhl2	468.155	4.93513e-06	0.00144269	3.69431e-05	0.000194003
Casc3	393.242	4.92543e-06	0.00144267	0.000744973	0.00266952
Caml	217.506	4.91325e-06	0.00144267	0.000213587	0.000894401
Slc37a4	129.479	4.91307e-06	0.00144269	4.87382e-05	0.000247318
Mb21d2	202.456	4.9044e-06	0.00144268	0.00419773	0.0119715
Nlgn2	91.6486	4.8901e-06	0.00144269	0.00115793	0.00391935
Ift88	147.044	4.88215e-06	0.00144268	0.000790958	0.00281061
Slc35g1	61.2877	4.88109e-06	0.00144269	1.21069e-08	1.66993e-07
Ywhaz	1311.17	4.86678e-06	0.00144268	0.00536804	0.0148699
Fbxl18	57.1311	4.86261e-06	0.00144269	0.00801322	0.0209414
Abhd2	605.14	4.85642e-06	0.00144269	1.16273e-07	1.22983e-06
March8	392.544	4.80775e-06	0.00144267	9.17264e-07	7.60866e-06
Vmp1	837.77	4.80427e-06	0.00144268	6.8761e-06	4.46792e-05
Ssbp3	650.78	4.80368e-06	0.00144269	0.000115459	0.000524295
Hmgcr	320.312	4.80321e-06	0.00144269	5.02324e-19	3.11197e-16
Gabra3	87.512	4.7985e-06	0.0014427	0.000583768	0.00215673
Mgat5	389.235	4.78737e-06	0.00144268	0.00155925	0.0050552
Slc9a3r1	462.431	4.78448e-06	0.00144269	9.17875e-14	5.88825e-12
Arl8a	344.544	4.78277e-06	0.00144269	0.000247377	0.00101762
Alg9	78.9867	4.78234e-06	0.00144268	0.00337268	0.00991323
Minpp1	139.38	4.78162e-06	0.00144268	1.21786e-09	2.21721e-08
Slc25a17	351.205	4.77831e-06	0.00144268	3.8237e-05	0.000200119
Dnajc12	186.54	4.77436e-06	0.00144269	1.22998e-09	2.23739e-08
Scamp1	1061.68	4.7718e-06	0.00144269	0.0138876	0.0334435
4933427D14Rik	71.5304	4.76847e-06	0.00144269	0.00649264	0.017473
Serinc5	212.882	4.76582e-06	0.00144268	0.000556836	0.00206709
Tfe3	132.788	4.76294e-06	0.00144268	5.16453e-05	0.000259981
Ube2e3	246.173	4.76148e-06	0.00144268	6.02208e-05	0.000298052
Acsl3	476.228	4.75245e-06	0.00144269	6.4006e-10	1.26397e-08
Snf8	160.222	4.74742e-06	0.00144267	1.12746e-05	6.94312e-05
Ftx	161.723	4.74452e-06	0.00144269	0.000759919	0.00271545
Cryzl2	126.985	4.74187e-06	0.00144269	0.000443186	0.00168975
Aco1	359.597	4.73997e-06	0.00144269	2.69154e-11	7.90439e-10
4933404O12Rik	20.2282	4.7246e-06	0.00144269	0.000179459	0.000768406
Paqr7	157.105	4.7162e-06	0.00144268	0.00152772	0.00496708
Atxn7l1os2	71.37	4.70415e-06	0.00144269	0.000131289	0.000584668
Lactb2	676.795	4.68542e-06	0.0014427	1.05778e-07	1.1304e-06
Slc24a5	52.6317	4.68256e-06	0.00144269	2.57068e-06	1.87173e-05
Gm26904	46.3801	4.67806e-06	0.00144269	5.67699e-05	0.00028304
Sergef	78.24	4.67711e-06	0.00144269	0.00166714	0.00536092
Sort1	362.326	4.66499e-06	0.00144269	0.0192672	0.0442788
Dtx4	115.285	4.66146e-06	0.00144268	5.1448e-05	0.000259188
Gk	954.527	4.66046e-06	0.00144269	0.000458099	0.00173896
Pcgf2	92.685	4.65998e-06	0.00144268	0.00234625	0.00724698
S100pbp	391.511	4.65907e-06	0.00144269	3.95679e-05	0.000206189
Glul	4528.21	4.65567e-06	0.00144269	0.00656768	0.0176465
Rcan3	99.8585	4.64411e-06	0.00144269	0.0121015	0.0297738
Alg11	125.936	4.62498e-06	0.00144269	0.00661518	0.0177653
Ppp1r21	180.443	4.62289e-06	0.00144268	0.000463389	0.00175628
Snx15	79.3121	4.61306e-06	0.00144267	0.00069785	0.00252278
Spc25	53.6849	4.6086e-06	0.00144269	0.00042384	0.00162456
Rnf135	99.2808	4.60815e-06	0.00144268	7.75235e-06	4.97173e-05
Sgpp1	889.231	4.60369e-06	0.00144269	0.000841359	0.00296541
Arhgap35	447.901	4.60079e-06	0.00144268	0.000418869	0.0016092
Klhdc7a	117.552	4.59869e-06	0.00144269	1.24185e-06	9.87426e-06
Galc	299.789	4.59565e-06	0.00144269	0.000187978	0.000799827
Tnfrsf21	177.708	4.59258e-06	0.00144269	6.27715e-05	0.000308704
Ing1	173.934	4.58906e-06	0.00144265	1.2306e-06	9.79678e-06
Sall1	177.629	4.58904e-06	0.0014427	1.98016e-08	2.56793e-07
Dnajb14	596.423	4.58738e-06	0.00144268	0.000703465	0.00253882
Tmub2	83.6201	4.58665e-06	0.00144269	0.0107136	0.0268371
Klhdc10	536.227	4.58301e-06	0.00144269	0.00124457	0.00416965
Tet2	343.12	4.57809e-06	0.00144268	0.00736343	0.0194733
Bnc2	64.8315	4.56873e-06	0.00144269	0.00974535	0.0247724
Cldn12	289.295	4.56785e-06	0.00144269	3.63169e-05	0.000191177
Abhd6	113.508	4.55996e-06	0.00144269	0.00796877	0.0208428
Tmem19	347.505	4.54524e-06	0.00144269	1.12779e-11	3.73342e-10
Primpol	35.3784	4.54391e-06	0.00144269	6.33465e-07	5.49417e-06
Atf6b	294.642	4.54352e-06	0.00144269	9.18678e-08	9.99483e-07
Nudcd1	121.636	4.5373e-06	0.00144268	7.74566e-05	0.000368633
D1Ertd622e	124.611	4.53712e-06	0.00144269	1.28571e-07	1.33938e-06
Fnbp4	395.462	4.53124e-06	0.00144267	0.00355522	0.010378
Casp8	161.572	4.52422e-06	0.00144268	4.83761e-11	1.31117e-09
Ipmk	414.284	4.52339e-06	0.00144269	4.94522e-09	7.71419e-08
Gatd1	130.278	4.51113e-06	0.00144269	6.91999e-07	5.94949e-06
Amfr	1225.55	4.50492e-06	0.00144268	8.55345e-05	0.000402047
Gstt2	233.875	4.50405e-06	0.00144269	8.3372e-07	6.99054e-06
Mfsd1	434.727	4.50327e-06	0.00144269	0.00765371	0.0201109
Maf	1213.38	4.5031e-06	0.00144269	0.00011658	0.000528831
Usp32	403.946	4.49677e-06	0.00144269	0.00316632	0.00938224
Scamp5	139.264	4.49094e-06	0.0014427	0.000180519	0.000772336
Nxpe3	72.6459	4.49038e-06	0.00144269	0.00392028	0.0113006
Gabarapl1	826.472	4.48358e-06	0.00144269	0.000834188	0.00294444
Fam69a	185.038	4.47437e-06	0.00144268	0.00200804	0.00630928
Clcn5	151.099	4.46288e-06	0.0014427	3.88828e-06	2.71092e-05
Ube4a	584.954	4.45862e-06	0.00144268	1.40972e-05	8.40904e-05
Ndrg3	451.759	4.44923e-06	0.00144269	0.000964878	0.00334636
Mras	124.732	4.44777e-06	0.00144269	0.0139214	0.0334979
Zcchc2	270.524	4.44626e-06	0.00144268	0.00252937	0.00773108
Decr2	363.688	4.44515e-06	0.00144269	7.11047e-15	6.37092e-13
Cnp	127.526	4.43305e-06	0.00144269	9.59267e-05	0.000443682
Snx8	170.775	4.42952e-06	0.00144269	9.776e-06	6.11931e-05
Pcdh1	175.937	4.41865e-06	0.00144269	6.15377e-05	0.000303393
Cdk9	176.98	4.40952e-06	0.00144268	0.000210371	0.000882468
Phykpl	105.943	4.40947e-06	0.00144268	0.00814563	0.0212311
2310030G06Rik	51.9677	4.401e-06	0.00144269	6.30051e-05	0.000309572
Grina	307.88	4.39978e-06	0.00144269	0.000983257	0.00339956
Gnai3	718.513	4.3951e-06	0.00144268	0.00334435	0.00983927
Fbxo21	538.483	4.38588e-06	0.00144269	3.08445e-05	0.000165627
Gprc5c	107.234	4.3856e-06	0.0014427	1.57884e-05	9.25743e-05
Epb41l5	263.545	4.38414e-06	0.00144269	2.3774e-07	2.2922e-06
Sat1	720.297	4.37762e-06	0.00144267	2.33487e-06	1.71967e-05
Otud5	218.572	4.3734e-06	0.00144266	6.02049e-06	3.97531e-05
Usp45	304.922	4.37241e-06	0.00144268	0.000690257	0.00249822
Trim2	689.413	4.36827e-06	0.0014427	2.40585e-05	0.000133009
Cyb5b	1738.04	4.36814e-06	0.00144269	5.15561e-12	1.89473e-10
Rnf126	97.1165	4.35348e-06	0.00144268	0.00797852	0.0208658
Med24	84.751	4.34993e-06	0.00144268	0.00139927	0.00460818
Trim37	375.11	4.34735e-06	0.00144269	0.0061049	0.0165776
Csnk1g3	329.671	4.34007e-06	0.00144269	0.00178016	0.00567468
Dffa	201.53	4.33814e-06	0.00144268	0.0075734	0.0199361
Slc16a9	179.079	4.33523e-06	0.00144269	0.000299503	0.00120061
Stard5	326.89	4.33468e-06	0.00144269	5.62565e-13	2.74732e-11
1300002E11Rik	170.491	4.32909e-06	0.00144267	0.00432846	0.0122926
Pyroxd2	103.786	4.32415e-06	0.0014427	1.58728e-09	2.80268e-08
Npl	37.4663	4.32079e-06	0.00144269	0.00174367	0.00557722
Snx7	530.769	4.31804e-06	0.00144269	6.47321e-09	9.65327e-08
Kctd6	173.951	4.31788e-06	0.00144266	0.000153561	0.00067019
Cfl1	1811.35	4.31439e-06	0.00144268	0.000826289	0.00291941
Tet3	407.465	4.31375e-06	0.00144268	0.0105036	0.0263803
Impa1	593.172	4.31218e-06	0.00144269	0.000258894	0.00105797
Aldh3a2	398.609	4.30589e-06	0.00144269	5.29254e-09	8.16203e-08
Top1mt	73.6113	4.29897e-06	0.00144268	3.85387e-09	6.17617e-08
Slc25a18	25.0359	4.29826e-06	0.0014427	0.000718279	0.00258583
Tmem26	10.1268	4.2956e-06	0.0014427	3.84651e-09	6.17159e-08
Map2k6	248.529	4.28526e-06	0.00144269	0.0029266	0.0087721
Kifc2	84.9536	4.27751e-06	0.0014427	0.00052319	0.00195457
March7	515.577	4.27723e-06	0.00144263	0.00597224	0.0162909
Glb1l	78.4171	4.27427e-06	0.00144269	0.00583181	0.0159701
Fubp3	309.725	4.27134e-06	0.00144266	0.00117785	0.00397684
Aqp11	103.26	4.26629e-06	0.00144269	5.51264e-07	4.85502e-06
Acbd4	146.781	4.26505e-06	0.00144268	8.03027e-06	5.13175e-05
Ttyh3	192.092	4.26408e-06	0.00144269	0.00339199	0.00996322
Nxt2	176.078	4.26382e-06	0.00144269	0.020536	0.04669
Ptpro	81.4737	4.26367e-06	0.00144269	0.00751479	0.0197987
Tex2	819.363	4.26196e-06	0.00144269	7.44377e-05	0.000356141
Usp21	142.2	4.26165e-06	0.00144269	0.00265061	0.00803485
Pcbp3	82.4186	4.25941e-06	0.00144269	0.0189687	0.0436874
Abhd3	154.311	4.24375e-06	0.0014427	7.48092e-08	8.31414e-07
C630043F03Rik	47.2479	4.24145e-06	0.00144269	0.0067639	0.0181064
Nectin3	352.586	4.23386e-06	0.00144269	1.23827e-06	9.85303e-06
Papss1	189.292	4.23265e-06	0.00144269	0.00390901	0.0112741
Aspa	225.844	4.23158e-06	0.00144269	0.000133934	0.000594491
H6pd	365.125	4.23062e-06	0.00144269	2.47416e-14	1.85631e-12
Spin1	492.118	4.22994e-06	0.00144268	0.00918056	0.0235366
Bok	21.6075	4.22953e-06	0.00144269	0.00512968	0.014302
Braf	556.698	4.20252e-06	0.00144269	0.000993709	0.0034288
Acbd5	1454.86	4.20177e-06	0.00144269	9.71458e-09	1.37854e-07
Zbtb7a	749.181	4.18118e-06	0.00144267	0.0152047	0.0361296
Gatad2a	547.576	4.17784e-06	0.00144268	0.0204621	0.046561
Retreg2	283.466	4.1773e-06	0.00144269	7.97558e-06	5.10432e-05
Ncald	247.763	4.17716e-06	0.00144269	0.00864554	0.0223664
Necap1	195.967	4.1734e-06	0.00144269	0.00750994	0.0197883
Cdk18	62.3627	4.17201e-06	0.00144268	0.00524437	0.0145806
Tpgs2	85.5775	4.16498e-06	0.00144268	0.00708716	0.0188368
Smarcd2	225.862	4.15681e-06	0.00144268	1.96611e-05	0.000111981
Cys1	64.0566	4.15248e-06	0.00144269	0.00110037	0.00374617
Rfx3	135.746	4.14227e-06	0.00144269	0.00308177	0.00917063
Plppr2	39.5089	4.13997e-06	0.00144269	0.00163757	0.00527365
Mon2	563.541	4.13932e-06	0.00144268	0.00114002	0.00387023
1700047M11Rik	16.8835	4.1384e-06	0.0014427	7.9828e-06	5.10744e-05
Wdr91	156.908	4.13278e-06	0.00144268	3.50742e-06	2.47725e-05
Ddhd1	172.052	4.12954e-06	0.00144268	3.49453e-05	0.00018499
Bid	49.6824	4.12504e-06	0.00144269	1.72834e-07	1.72619e-06
Uhrf1bp1l	321.838	4.12235e-06	0.00144268	3.33315e-06	2.36263e-05
Chrd	37.032	4.12188e-06	0.00144269	0.00433609	0.0123127
Mkln1os	23.8481	4.11313e-06	0.00144269	6.26115e-06	4.1152e-05
Rab11fip3	522.577	4.11151e-06	0.00144269	0.00271069	0.00819405
Tmem170	115.413	4.10365e-06	0.00144269	0.0181935	0.0421778
H2afy	523.932	4.09812e-06	0.00144268	1.97004e-10	4.41284e-09
Ap3s1	222.392	4.09325e-06	0.00144268	4.18801e-05	0.000216675
Mindy3	276.63	4.08247e-06	0.00144269	5.05764e-06	3.41529e-05
Brdt	118.606	4.07887e-06	0.00144269	5.16045e-05	0.000259856
Bicral	18.6813	4.07287e-06	0.00144269	0.00105677	0.00361647
Sema4a	135.039	4.0715e-06	0.0014427	4.91928e-11	1.33164e-09
Cnppd1	335.314	4.06727e-06	0.00144268	0.000550165	0.00204315
Adgrg3	12.9679	4.06714e-06	0.00144269	0.00933554	0.0238959
Erbb3	279.582	4.06376e-06	0.00144269	3.11216e-12	1.23366e-10
Tmem135	745.492	4.06064e-06	0.00144268	1.6474e-05	9.60746e-05
Ptk2b	558.001	4.05622e-06	0.0014427	2.19125e-05	0.000122836
Cmtm6	898.267	4.05305e-06	0.00144269	0.000792799	0.00281572
Rgs7bp	299.411	4.0524e-06	0.00144269	0.00310365	0.0092179
Sec23b	338.639	4.05238e-06	0.00144269	0.000438998	0.00167585
Galnt11	605.96	4.05068e-06	0.00144269	0.000935375	0.00325236
Cdip1	357.205	4.04887e-06	0.00144266	0.0202961	0.0462367
Ahcyl2	433.481	4.04658e-06	0.00144269	0.00711339	0.0188996
Idh1	1750.54	4.04277e-06	0.00144269	1.14593e-14	9.41178e-13
Slc39a9	326.13	4.02457e-06	0.00144269	0.00306338	0.00912437
Gng2	232.648	4.02189e-06	0.00144269	0.00292775	0.00877434
Spsb4	143.125	4.01807e-06	0.00144269	0.00726652	0.0192522
Chd3	399.38	4.01169e-06	0.00144269	0.000316785	0.00126103
E330009J07Rik	145.098	4.0073e-06	0.00144269	0.00405581	0.0116295
Slc47a1	661.459	4.00606e-06	0.00144269	0.00103716	0.00355777
Cit	92.0883	4.00285e-06	0.0014427	0.000166062	0.000717561
Strbp	621.042	4.00188e-06	0.00144269	0.000362917	0.00141991
Tmbim6	6775.98	3.99944e-06	0.00144269	2.0304e-05	0.000114978
Usp27x	17.3344	3.99207e-06	0.00144269	0.00624164	0.0169066
Zfp523	250.865	3.98488e-06	0.00144269	7.12247e-07	6.08737e-06
Epb41l3	168.369	3.97666e-06	0.00144269	0.00348616	0.0102025
Slc19a1	33.5162	3.96916e-06	0.0014427	0.00794965	0.0207993
Olfm1	393.785	3.9687e-06	0.0014427	0.00013623	0.000602752
Cyb561d2	15.3859	3.96556e-06	0.00144269	0.00991011	0.0251093
Coasy	333.196	3.95915e-06	0.00144269	1.28589e-09	2.32932e-08
Acat2	153.185	3.95444e-06	0.00144269	8.23133e-22	2.89498e-18
Car5b	51.5961	3.95114e-06	0.00144269	0.000265262	0.00108134
Eif4g3	1581.02	3.95039e-06	0.00144268	0.00644842	0.0173867
Bcl11a	38.701	3.94852e-06	0.00144269	0.00592922	0.0161875
Tmem106a	117.63	3.94414e-06	0.00144269	0.00261635	0.00794542
Kalrn	480.952	3.94346e-06	0.00144269	6.98387e-05	0.000337339
Tmem183a	366.921	3.94293e-06	0.00144268	1.84388e-09	3.20359e-08
Nsun2	621.029	3.93754e-06	0.00144267	0.000878298	0.00307709
Rnf157	112.069	3.93619e-06	0.00144269	0.0117951	0.0291523
Trpm7	921.165	3.93032e-06	0.00144267	0.00529507	0.0147028
Fgfr3	172.29	3.92419e-06	0.00144269	1.34766e-05	8.11477e-05
Pank1	959.544	3.92008e-06	0.00144269	8.90543e-07	7.41253e-06
Slc4a4	2001.53	3.91885e-06	0.00144269	0.000193392	0.000819488
Abat	759.044	3.91522e-06	0.0014427	2.27105e-07	2.19737e-06
Slc35e3	195.806	3.90661e-06	0.00144269	0.000328855	0.0013031
Adora1	63.231	3.9044e-06	0.00144269	0.00028604	0.0011539
Slc7a7	102.88	3.90194e-06	0.00144269	0.015929	0.037624
Slc39a10	311.585	3.89844e-06	0.00144269	0.0170189	0.0398768
Nhs	222.499	3.89566e-06	0.0014427	0.000742271	0.00266101
Gsdme	125.421	3.89285e-06	0.00144269	1.34724e-06	1.06033e-05
Syt11	260.585	3.88526e-06	0.00144269	0.00441287	0.0125061
Lasp1	404.044	3.88342e-06	0.00144268	2.55724e-12	1.04031e-10
Arg2	12.1617	3.87681e-06	0.00144269	0.00231312	0.00715586
a	18.705	3.87424e-06	0.00144269	0.0120028	0.0295814
Ap3s2	216.284	3.87356e-06	0.00144267	0.0136037	0.0328181
Tns3	286.09	3.87319e-06	0.00144268	0.000838811	0.00295787
Rap2b	114.962	3.87078e-06	0.00144269	0.000648353	0.00236392
Gm9856	25.2579	3.86988e-06	0.00144269	7.1664e-05	0.000344527
Zdhhc9	473.241	3.8642e-06	0.00144269	1.00126e-06	8.20498e-06
Atp2b1	2489.12	3.85536e-06	0.00144269	0.0017313	0.00554421
Ttc8	80.7575	3.85512e-06	0.00144269	0.00556598	0.0153566
Brpf3	129.418	3.85383e-06	0.00144268	7.04505e-11	1.80565e-09
Enpp5	256.866	3.84682e-06	0.00144269	0.0151328	0.0359865
Brap	349.535	3.83058e-06	0.00144268	1.17555e-13	7.28273e-12
Lypla2	400.544	3.8272e-06	0.00144269	0.000179294	0.000768003
Sall2	74.8032	3.81757e-06	0.00144269	0.000282515	0.00114159
Slc15a4	74.0944	3.8124e-06	0.00144268	0.000561425	0.00208199
Acss2	656.446	3.80959e-06	0.00144269	8.16367e-11	2.05829e-09
Etv5	81.5825	3.80687e-06	0.00144269	0.0154865	0.0367068
Gmeb2	155.548	3.80099e-06	0.00144269	1.30136e-05	7.87753e-05
Chst1	80.6731	3.78548e-06	0.0014427	9.69274e-05	0.000447832
Pdxk	52.009	3.78387e-06	0.00144269	0.00947675	0.0242157
Pde1a	287.499	3.78016e-06	0.00144269	0.020481	0.046599
Pcdh9	307.536	3.77458e-06	0.00144269	0.0017283	0.00553622
Gmip	80.8419	3.77447e-06	0.00144269	5.21415e-05	0.000262134
Ncoa7	272.816	3.76956e-06	0.00144269	0.0186252	0.0430132
Pex5	570.113	3.76229e-06	0.00144269	1.28092e-08	1.75564e-07
Slc25a45	86.0368	3.76136e-06	0.00144269	2.15785e-08	2.76366e-07
Madd	156.166	3.76003e-06	0.00144269	0.000158156	0.000687787
Gm14150	6.02123	3.75895e-06	0.00144269	1.36039e-06	1.06929e-05
Nit2	425.079	3.75837e-06	0.00144269	8.28389e-09	1.19826e-07
Stk35	151.986	3.75774e-06	0.00144268	0.0126428	0.030857
Hsd17b11	443.762	3.75681e-06	0.00144269	1.42176e-05	8.46447e-05
Irgm1	210.973	3.75382e-06	0.00144268	1.48288e-08	2.00083e-07
Ttyh2	148.445	3.74556e-06	0.0014427	3.96842e-09	6.35035e-08
Tnfrsf19	66.415	3.74027e-06	0.00144269	2.86906e-05	0.000155408
Sirt3	369.557	3.73947e-06	0.00144268	3.02609e-06	2.16143e-05
Igfbp3	187.712	3.73877e-06	0.00144269	0.0159385	0.03763
Nmrk1	203.861	3.73851e-06	0.00144269	1.64444e-07	1.65076e-06
Cbll1	109.738	3.73539e-06	0.00144268	0.0215965	0.048728
Xpo7	663.673	3.73319e-06	0.00144268	2.97303e-05	0.00016026
Prkcz	163.12	3.72929e-06	0.0014427	0.00036619	0.00143065
Ids	752.07	3.72424e-06	0.00144269	0.00410214	0.0117437
Stxbp5	249.737	3.722e-06	0.00144268	0.0116149	0.0287956
Marc2	2401.43	3.71979e-06	0.00144269	1.15299e-07	1.22012e-06
Lman2	800.629	3.71893e-06	0.00144267	8.07845e-05	0.000382373
Pafah1b1	2472.79	3.71879e-06	0.00144266	0.0132386	0.0321017
Lzts3	140.435	3.70523e-06	0.0014427	0.000511124	0.00191577
Fam169a	95.5955	3.70083e-06	0.0014427	0.00407136	0.0116648
Syngap1	97.3896	3.69699e-06	0.0014427	0.000507278	0.00190266
Renbp	54.1683	3.69139e-06	0.00144269	0.00761748	0.0200279
Gopc	537.745	3.68983e-06	0.00144265	0.00579215	0.0158775
Pgm2l1	412.837	3.68586e-06	0.00144269	0.0010587	0.00362098
Slc7a11	50.1218	3.68481e-06	0.0014427	0.000817299	0.00289095
Ahi1	154.735	3.6837e-06	0.00144269	0.00764451	0.0200913
Pi4k2a	146.729	3.68173e-06	0.00144269	4.13071e-10	8.56272e-09
Slc19a2	202.065	3.67938e-06	0.00144269	1.1882e-18	6.28382e-16
Spire1	131.808	3.67772e-06	0.00144269	0.00483781	0.0135931
Dclk2	59.2905	3.6767e-06	0.0014427	0.00180253	0.00573336
March1	202.797	3.67364e-06	0.00144269	2.83834e-05	0.000153782
Usp48	478.036	3.6727e-06	0.00144268	0.000707278	0.00255216
Ldlrad3	302.799	3.66886e-06	0.00144269	0.000244542	0.0010073
Epha1	23.3753	3.66845e-06	0.00144269	2.83087e-16	4.41596e-14
Ovgp1	19.5137	3.66583e-06	0.00144269	0.000100839	0.000464126
Sdc4	2069.57	3.66504e-06	0.00144269	2.72073e-13	1.44592e-11
Arl6ip1	3170.88	3.65777e-06	0.00144269	3.15414e-06	2.24307e-05
Grik3	36.7926	3.65513e-06	0.0014427	7.59913e-05	0.000362375
Cryl1	355.45	3.65189e-06	0.0014427	6.40141e-06	4.19975e-05
Erp44	654.977	3.648e-06	0.00144268	2.60351e-06	1.89274e-05
N4bp2l1	181.315	3.6478e-06	0.00144269	7.8592e-10	1.50274e-08
Hmgcs1	5492.98	3.64602e-06	0.00144269	4.76941e-13	2.41061e-11
Lpcat4	42.3364	3.64587e-06	0.0014427	0.00377576	0.0109496
Zfp940	23.8068	3.64187e-06	0.00144269	0.00823554	0.0214294
Gm45871	33.2488	3.63966e-06	0.00144269	0.00183468	0.00582365
Gm11751	6.17467	3.63586e-06	0.0014427	0.0181872	0.0421706
Tmem8	56.5603	3.63214e-06	0.00144269	0.00130383	0.00434135
Cntn6	27.483	3.62506e-06	0.0014427	0.000560909	0.00208078
Pde4c	263.687	3.62483e-06	0.0014427	2.21465e-06	1.6406e-05
Prr3	130.604	3.62373e-06	0.00144269	0.000225839	0.000939916
Cyp2j6	180.245	3.62371e-06	0.00144269	7.37907e-10	1.42349e-08
Anxa13	19.6601	3.61991e-06	0.00144269	0.00162625	0.00524421
Slc25a39	710.413	3.61858e-06	0.00144269	0.0057314	0.0157289
Tmem88b	115.725	3.61317e-06	0.0014427	5.89636e-08	6.75663e-07
Pbx2	356.101	3.61149e-06	0.00144269	0.00886257	0.0228254
Itga4	70.9245	3.60846e-06	0.00144269	5.12038e-05	0.000258379
Enpp1	131.993	3.6079e-06	0.00144269	3.5163e-12	1.37362e-10
Thnsl2	74.6968	3.60266e-06	0.00144269	2.52445e-06	1.84178e-05
Depdc7	119.32	3.59947e-06	0.0014427	3.6443e-11	1.03024e-09
Slc29a3	146.346	3.59946e-06	0.00144269	0.00262839	0.00797621
Tas1r1	4.88188	3.5977e-06	0.00144269	0.000750005	0.00268444
Tbc1d13	195.046	3.59408e-06	0.00144268	3.89372e-05	0.000203244
Slc12a9	73.847	3.59233e-06	0.00144269	1.84561e-05	0.000105861
Peg3	357.478	3.59064e-06	0.00144269	0.00148555	0.00484889
C1galt1	836.45	3.59005e-06	0.00144269	0.000321483	0.00127739
Eri2	13.2334	3.58885e-06	0.00144269	0.000411593	0.00158546
Sesn2	22.1102	3.57685e-06	0.00144269	0.000279137	0.00112899
H2-Q7	215.435	3.57675e-06	0.00144269	1.80556e-12	7.63673e-11
Nalcn	103.735	3.57666e-06	0.0014427	0.00426222	0.0121299
Abr	410.455	3.57465e-06	0.00144269	0.00405979	0.0116363
Ehhadh	341.203	3.56866e-06	0.00144269	1.91236e-07	1.88512e-06
Csmd1	242.462	3.5608e-06	0.00144269	0.00130743	0.00435135
Fmo4	65.3326	3.55317e-06	0.0014427	2.58982e-09	4.3163e-08
Hook2	206.37	3.55144e-06	0.00144269	3.51428e-11	9.9869e-10
Slc16a4	157.897	3.55041e-06	0.00144269	0.0116108	0.0287888
Zfp941	18.3852	3.54402e-06	0.0014427	0.000588175	0.00217079
Gria3	263.14	3.54379e-06	0.0014427	0.000293815	0.00118196
Acox1	4390.23	3.5435e-06	0.00144269	1.13425e-11	3.73768e-10
Fcgr2b	123.125	3.5429e-06	0.00144269	0.000126409	0.000566327
Abhd17c	659.837	3.53673e-06	0.00144269	1.66461e-10	3.82349e-09
Tmem14a	60.9492	3.53662e-06	0.00144269	0.00810831	0.0211491
Gas2	425.593	3.53512e-06	0.0014427	1.44955e-05	8.6023e-05
Dbi	2994.26	3.53496e-06	0.00144268	8.46074e-08	9.26069e-07
Gm29247	5.36997	3.5349e-06	0.00144269	0.000201875	0.000851108
Scd2	2038.86	3.53448e-06	0.0014427	7.43296e-05	0.000355703
Khsrp	409.032	3.52989e-06	0.00144268	1.11697e-08	1.55751e-07
Slc25a14	104.742	3.52954e-06	0.00144269	0.00278003	0.00838261
Lpar2	11.1729	3.52938e-06	0.00144269	0.000104513	0.000479406
Cat	14420.1	3.52696e-06	0.00144269	2.45969e-08	3.09718e-07
Slc33a1	1031.54	3.52498e-06	0.00144269	5.64955e-06	3.75765e-05
Rprd2	436.258	3.52021e-06	0.00144267	0.00491561	0.013776
Cacng7	120.599	3.51889e-06	0.00144269	0.000593931	0.00219054
Uhmk1	755.999	3.51846e-06	0.00144269	0.0183097	0.0423928
Jpt2	120.086	3.50763e-06	0.00144269	2.90312e-12	1.16355e-10
Papss2	856.163	3.50579e-06	0.00144269	2.45332e-07	2.35614e-06
Bin1	281.789	3.50438e-06	0.00144269	0.0075731	0.0199361
Mysm1	280.264	3.50358e-06	0.00144267	0.00376038	0.0109123
Zbtb43	222.617	3.50067e-06	0.00144266	0.0170803	0.0400035
Akr1c14	882.023	3.5002e-06	0.00144269	4.58985e-08	5.41468e-07
Sntg1	241.076	3.49874e-06	0.00144269	3.43312e-07	3.18666e-06
Serp1	930.64	3.49817e-06	0.00144269	7.05074e-10	1.37236e-08
Gnptg	59.368	3.4938e-06	0.00144269	0.00117395	0.00396616
Pth1r	192.718	3.49379e-06	0.0014427	2.41978e-05	0.000133677
Ss18l1	96.9139	3.48903e-06	0.00144269	0.00857639	0.0222124
Gabbr1	493.153	3.48546e-06	0.00144269	0.000127663	0.000571336
Atp13a3	1052.17	3.47976e-06	0.00144268	2.01304e-05	0.000114144
Gm12963	7.89844	3.47702e-06	0.00144269	0.00256555	0.00781524
Foxred2	16.116	3.4719e-06	0.0014427	0.00348064	0.0101877
Myo16	29.6628	3.47103e-06	0.0014427	0.000233213	0.000966507
2810403D21Rik	96.1293	3.46863e-06	0.00144269	2.08085e-05	0.000117436
Ncam1	176.325	3.46277e-06	0.00144269	0.00322112	0.00951937
Ap2a2	561.006	3.46247e-06	0.00144267	0.00418877	0.011957
Tmx4	1077.7	3.45605e-06	0.00144268	0.011025	0.0274965
Edem1	358.075	3.45517e-06	0.00144269	4.0133e-15	4.04746e-13
Adcyap1r1	100.415	3.44927e-06	0.00144269	0.00914138	0.0234515
Tanc2	459.356	3.44849e-06	0.00144269	0.000487847	0.00183837
Slc17a5	272.708	3.4463e-06	0.00144269	3.35563e-08	4.07849e-07
Stk38	477.676	3.44408e-06	0.00144267	0.000247555	0.00101796
Tmem176b	643.963	3.44383e-06	0.00144269	2.51716e-11	7.43592e-10
Lrrc8d	318.126	3.44329e-06	0.00144269	1.32099e-06	1.04194e-05
Nisch	1205.26	3.44246e-06	0.00144268	0.00635605	0.0171672
Tox2	48.3499	3.44064e-06	0.00144269	8.44659e-05	0.000397887
Vinac1	13.315	3.43974e-06	0.00144269	0.000254632	0.00104233
Fam84a	101.373	3.43947e-06	0.00144269	0.00279926	0.00843708
Pard6b	50.5063	3.43937e-06	0.00144269	0.000389311	0.0015101
Cnnm3	94.5169	3.43802e-06	0.00144268	0.00591491	0.0161534
Tbc1d9	95.1824	3.43671e-06	0.00144269	0.00537749	0.0148934
Ulk3	141.94	3.43105e-06	0.00144269	0.00046376	0.00175707
Tiam1	226.025	3.42767e-06	0.00144269	0.0149954	0.035691
B4galnt1	45.6381	3.42722e-06	0.00144269	6.72069e-11	1.73262e-09
Phactr1	402.383	3.42386e-06	0.00144269	0.0100877	0.0254901
Cpne2	49.0167	3.41377e-06	0.00144269	4.30033e-07	3.89328e-06
Nyap1	24.0255	3.41106e-06	0.0014427	0.000126837	0.000568108
Gpld1	422.871	3.40845e-06	0.00144269	1.58467e-13	9.16275e-12
Nit1	98.4805	3.40695e-06	0.00144268	1.79796e-07	1.78872e-06
Il18	42.2132	3.40485e-06	0.00144269	3.35505e-08	4.07849e-07
Mbd6	114.401	3.40396e-06	0.00144268	2.84547e-06	2.04842e-05
Nsmf	138.411	3.40103e-06	0.00144269	6.84889e-06	4.45547e-05
Cept1	421.927	3.40036e-06	0.00144268	3.16414e-11	9.13556e-10
Gsr	803.937	3.39653e-06	0.00144269	1.87943e-07	1.85996e-06
Ica1l	26.9279	3.39565e-06	0.0014427	0.00302278	0.0090205
Gm27003	127.433	3.39509e-06	0.00144269	1.14848e-05	7.05375e-05
Rab3a	235.549	3.39107e-06	0.00144269	0.0197906	0.0452705
Dpy19l3	107.618	3.38994e-06	0.00144269	1.02788e-07	1.10226e-06
Plekha7	164.099	3.38743e-06	0.00144269	4.32705e-06	2.97758e-05
0610043K17Rik	160.27	3.38115e-06	0.00144269	2.1403e-08	2.7493e-07
Chst11	148.414	3.37639e-06	0.00144269	0.0218253	0.0491626
Slc38a1	220.876	3.37523e-06	0.00144269	0.00210289	0.00657869
Slc9a7	34.9262	3.3745e-06	0.00144269	0.00145195	0.00475282
St6gal2	33.0327	3.37023e-06	0.0014427	0.0024699	0.0075803
Hs6st1	146.565	3.36064e-06	0.00144269	1.01995e-06	8.32667e-06
Pak7	46.5404	3.35874e-06	0.00144269	0.00158029	0.00511425
Psat1	61.3328	3.357e-06	0.00144269	0.00764531	0.0200913
Tnc	10.0568	3.35651e-06	0.00144269	0.0151358	0.0359897
Clnk	10.5618	3.35354e-06	0.00144269	0.0182837	0.0423371
Tle4	282.419	3.35272e-06	0.00144268	7.62829e-05	0.000363526
Kmt5c	122.926	3.35053e-06	0.00144269	1.15167e-06	9.24191e-06
Pde8a	315.428	3.34996e-06	0.00144268	0.000243763	0.00100447
Pex13	414.38	3.34449e-06	0.00144267	2.11965e-05	0.000119378
Prkca	628.658	3.34395e-06	0.00144269	0.00177686	0.00566584
Tspan5	188.375	3.3438e-06	0.00144269	0.0136226	0.0328564
Wasf1	133.098	3.34342e-06	0.0014427	0.000142204	0.00062569
Frrs1	332.853	3.3429e-06	0.00144269	2.70005e-06	1.95476e-05
Nkain2	277.944	3.34267e-06	0.00144269	0.00221335	0.0068875
Wdfy1	251.706	3.33968e-06	0.00144269	0.000936592	0.00325542
P3h2	119.266	3.33763e-06	0.00144269	0.000522876	0.00195407
Hps1	19.0548	3.33605e-06	0.00144269	0.00529612	0.0147037
Mttp	308.398	3.33575e-06	0.00144269	7.54392e-15	6.59576e-13
Pnpla6	110.363	3.33244e-06	0.00144269	4.87464e-06	3.29787e-05
Ywhab	1760.72	3.32821e-06	0.00144269	0.00784905	0.0205644
Zkscan1	251.653	3.32747e-06	0.00144268	0.00155245	0.00503694
Arsb	237.759	3.32554e-06	0.00144269	5.97172e-06	3.94771e-05
Ift46	133.083	3.32351e-06	0.00144267	0.0125036	0.0305655
Peg10	46.4976	3.32175e-06	0.00144269	0.00272054	0.0082181
Timm9	235.419	3.3204e-06	0.00144268	6.83525e-06	4.44804e-05
Cyp4f13	138.642	3.32028e-06	0.00144268	1.62811e-06	1.25497e-05
Tecpr2	176.323	3.31826e-06	0.00144269	0.000350498	0.00137704
Cdc42ep4	116.832	3.31632e-06	0.00144268	7.48604e-05	0.000357769
Gspt2	28.246	3.31585e-06	0.00144269	0.00441952	0.012522
Tmem25	164.973	3.31537e-06	0.00144269	1.23178e-05	7.4982e-05
Lrrc57	154.192	3.31459e-06	0.00144268	0.00624429	0.0169117
Tmco6	37.0078	3.31449e-06	0.00144269	3.17728e-09	5.21916e-08
Pikfyve	426.748	3.31353e-06	0.00144268	0.00581283	0.0159269
Cntnap1	43.2425	3.31283e-06	0.00144269	0.000156956	0.000683251
Tspan33	31.2637	3.31173e-06	0.00144269	0.00420673	0.011994
Sdf2l1	226.854	3.3099e-06	0.00144269	0.000467594	0.00176974
Pecr	112.11	3.30968e-06	0.00144269	1.21192e-08	1.67058e-07
Paqr8	145.201	3.30925e-06	0.0014427	0.000459477	0.00174328
Ndrg1	401.207	3.30834e-06	0.0014427	0.000285554	0.00115258
L1cam	40.0517	3.30616e-06	0.00144269	0.0054453	0.0150542
Il12a	2.05493	3.30344e-06	0.00144269	1.73204e-05	0.000100069
Tpmt	140.052	3.30081e-06	0.00144269	3.60545e-07	3.32951e-06
Fam107b	474.007	3.29899e-06	0.00144269	2.64706e-06	1.92153e-05
Zfr2	34.1794	3.29519e-06	0.00144269	0.00766889	0.0201435
Arsg	192.836	3.29214e-06	0.0014427	4.06372e-10	8.4562e-09
Fndc4	62.0354	3.2921e-06	0.00144269	2.30191e-13	1.24781e-11
Cyp51	1464.94	3.28848e-06	0.00144269	1.57762e-15	1.88992e-13
Sfxn5	258.017	3.28803e-06	0.00144269	7.28513e-08	8.11593e-07
Rian	287.848	3.2863e-06	0.0014427	0.000206155	0.000867129
1700018L02Rik	28.936	3.28575e-06	0.00144269	0.00256736	0.00781964
Bcl2l1	488.698	3.28422e-06	0.00144268	0.000714724	0.00257602
Nsd3	815.904	3.28342e-06	0.00144269	0.000137196	0.000605869
Cndp2	437.534	3.28334e-06	0.00144269	0.000876262	0.00307145
6530403H02Rik	16.9334	3.28177e-06	0.0014427	6.52611e-05	0.000318778
Arrdc1	27.3861	3.27857e-06	0.00144269	0.000255306	0.00104469
Fam19a1	56.0161	3.275e-06	0.0014427	0.013069	0.0317685
Psd3	1272.92	3.2719e-06	0.00144269	0.0029113	0.00873472
Stxbp2	206.804	3.27137e-06	0.00144269	1.06755e-11	3.57217e-10
Dner	157.053	3.27135e-06	0.0014427	0.000301863	0.00120784
Amacr	291.848	3.26785e-06	0.00144269	3.93607e-06	2.74071e-05
Gm12068	4.62061	3.26765e-06	0.00144269	0.00074908	0.00268159
Tirap	113.722	3.26755e-06	0.00144269	4.04192e-13	2.07189e-11
Neurl1a	35.9463	3.26688e-06	0.0014427	0.00100838	0.00347444
Tfec	57.7636	3.26374e-06	0.0014427	3.88396e-06	2.70965e-05
Cdk14	329.431	3.25927e-06	0.00144269	0.00442592	0.012536
Dgat1	164.461	3.25788e-06	0.00144268	0.00835563	0.0217054
Arhgef9	347.45	3.25574e-06	0.00144269	0.015944	0.0376389
9330162G02Rik	25.6375	3.25464e-06	0.00144269	0.00189444	0.00598897
Ak3	741.134	3.25175e-06	0.00144268	0.00188096	0.00595225
Gm26839	7.918	3.24425e-06	0.00144269	0.00088494	0.00309786
Fmn2	53.859	3.24307e-06	0.00144269	9.42374e-05	0.000437361
Clcn6	128.483	3.24302e-06	0.00144269	0.00126672	0.00423292
Ckb	335.796	3.24302e-06	0.00144269	0.0199406	0.0455656
Tnfaip8l3	21.8451	3.2423e-06	0.00144269	0.00016536	0.000715241
Hectd3	139.399	3.24216e-06	0.00144267	7.08704e-06	4.58849e-05
Usp39	97.2326	3.23741e-06	0.00144267	0.014216	0.034132
Rictor	419.338	3.2344e-06	0.00144268	0.0104284	0.0262136
Lgr4	560.348	3.23302e-06	0.00144269	7.54917e-05	0.000360389
Klhl42	173.476	3.22845e-06	0.00144269	0.0094463	0.0241485
Dna2	99.1865	3.22743e-06	0.00144269	5.79131e-11	1.5221e-09
Slit1	19.0592	3.22569e-06	0.0014427	0.000105431	0.000483007
Cntn2	51.9094	3.21532e-06	0.00144269	0.0113165	0.0281343
Eif4ebp2	741.874	3.21316e-06	0.00144268	1.14766e-06	9.21542e-06
Hdac11	77.9827	3.21291e-06	0.00144269	0.00282722	0.00850715
Txn1	1776.93	3.21143e-06	0.00144268	0.00178393	0.00568505
Ak4	638.745	3.21052e-06	0.00144269	0.016287	0.0383318
Gm31024	15.9009	3.21045e-06	0.00144269	0.0197376	0.0451828
Hap1	54.1924	3.21015e-06	0.0014427	4.45214e-05	0.000228548
Lsamp	498.33	3.20863e-06	0.00144269	0.00908774	0.0233256
Tiam2	136.903	3.20316e-06	0.00144269	0.00559918	0.0154266
A430105J06Rik	9.89029	3.20222e-06	0.00144269	0.0060603	0.0164772
Lrp8	50.0688	3.19783e-06	0.0014427	0.0024706	0.00758139
Bet1	943.92	3.197e-06	0.00144268	0.00385194	0.0111377
Trim33	329.9	3.19552e-06	0.00144268	0.00110547	0.00376174
Zcchc14	367.61	3.19446e-06	0.00144269	0.00464059	0.0130967
Sv2c	37.1081	3.19248e-06	0.0014427	0.000927588	0.0032315
Ptprt	80.4842	3.19177e-06	0.0014427	0.00303473	0.00905242
4930519F16Rik	3.89127	3.18743e-06	0.0014427	0.0132709	0.0321595
Enpep	269.405	3.18343e-06	0.00144268	2.40492e-09	4.04423e-08
Negr1	186.668	3.18265e-06	0.00144269	0.00242955	0.00746704
Amph	50.258	3.18192e-06	0.0014427	0.00850291	0.0220457
Bicc1	326.888	3.17791e-06	0.00144269	0.010866	0.0271562
Cdc25a	58.1421	3.17709e-06	0.00144267	0.0203121	0.0462683
Acot3	19.9475	3.176e-06	0.0014427	0.000130116	0.000580159
Gnai1	145.315	3.17298e-06	0.00144269	0.0133477	0.0323192
Map1b	900.216	3.17279e-06	0.00144269	0.00448644	0.0126931
Pclo	187.892	3.17223e-06	0.0014427	5.13001e-05	0.000258624
Dgki	58.6034	3.17194e-06	0.00144269	0.000469198	0.00177519
Dop1b	224.433	3.17119e-06	0.00144268	8.1047e-16	1.05864e-13
Tenm1	37.1275	3.16921e-06	0.0014427	1.62395e-05	9.48092e-05
Kbtbd11	90.6552	3.16595e-06	0.00144269	0.00489323	0.0137295
Ntrk3	136.597	3.16373e-06	0.0014427	0.00463857	0.0130927
Slc25a16	256.556	3.16271e-06	0.00144268	0.0220153	0.0495235
Atp1b2	310.512	3.16088e-06	0.00144269	0.000821499	0.00290438
Slc25a25	241.665	3.15728e-06	0.00144269	6.90866e-10	1.35077e-08
Fmn1	345.667	3.15417e-06	0.0014427	1.46989e-08	1.98453e-07
Grm7	149.407	3.15319e-06	0.0014427	0.000439984	0.00167902
Sgms2	392.808	3.15239e-06	0.0014427	2.92044e-07	2.75096e-06
Gm21989	28.0227	3.14935e-06	0.00144269	0.000670009	0.00243225
Gfpt1	607.677	3.14662e-06	0.00144268	0.0145224	0.0347329
Ebpl	285.554	3.14638e-06	0.00144269	1.9008e-12	7.95658e-11
Clmn	571.681	3.14525e-06	0.0014427	3.19851e-07	2.98165e-06
Dclk3	71.6236	3.13413e-06	0.0014427	1.01686e-06	8.30881e-06
Slc4a8	65.3507	3.13352e-06	0.0014427	3.58666e-05	0.000189103
Tmem30b	72.6365	3.13304e-06	0.0014427	9.81124e-11	2.42574e-09
Cdh12	24.7036	3.13027e-06	0.0014427	0.000225623	0.000939359
Cmbl	214.622	3.12995e-06	0.00144268	5.08211e-05	0.000256626
Robo2	268.899	3.12658e-06	0.00144269	0.000220389	0.000919863
Adam23	270.597	3.12628e-06	0.0014427	1.12692e-06	9.08706e-06
Ppwd1	213.15	3.12551e-06	0.00144267	0.00115641	0.00391481
Vipr1	35.0235	3.12529e-06	0.00144269	2.48064e-12	1.01486e-10
Ppp1r3e	40.7574	3.12413e-06	0.00144269	2.2748e-08	2.88902e-07
Elmo3	21.1454	3.12289e-06	0.00144269	1.8109e-11	5.61742e-10
Dmtn	112.942	3.12163e-06	0.0014427	0.000287234	0.00115785
Itgb8	134.465	3.1214e-06	0.0014427	0.000646356	0.0023576
Prrt1	128.969	3.11354e-06	0.0014427	0.000130611	0.000582006
Sh3yl1	91.1602	3.1132e-06	0.00144269	9.59681e-08	1.03733e-06
Adcy2	48.9518	3.11117e-06	0.00144269	0.00306348	0.00912437
Ttc7	207.651	3.1101e-06	0.00144268	0.000995251	0.00343303
Prmt3	104.407	3.10888e-06	0.00144267	0.00128941	0.00429732
Gpx3	6819.96	3.10751e-06	0.0014427	0.000200164	0.000845045
Kcnb2	81.1769	3.1039e-06	0.0014427	0.000169235	0.000729149
Rac3	4.09372	3.1006e-06	0.00144269	0.00547971	0.0151359
Nat2	89.5545	3.09747e-06	0.00144269	8.45156e-08	9.25531e-07
Iah1	204.593	3.0966e-06	0.00144269	2.43e-08	3.06335e-07
Reps2	269.877	3.09276e-06	0.0014427	0.000126045	0.000564912
Rnf24	94.3276	3.08955e-06	0.00144269	8.13811e-06	5.19607e-05
Wsb1	1455.16	3.0895e-06	0.00144268	2.11211e-06	1.57486e-05
Acly	899.178	3.08759e-06	0.00144269	3.14876e-17	8.0323e-15
Msmo1	422.846	3.08689e-06	0.00144269	5.58185e-13	2.73208e-11
Fam19a2	90.7228	3.08641e-06	0.0014427	5.60168e-06	3.72809e-05
Nfic	856.895	3.08229e-06	0.00144265	0.0120595	0.0296912
Rerg	113.225	3.08033e-06	0.00144269	0.000104883	0.000480799
Zfp141	82.9454	3.07696e-06	0.00144268	0.00405092	0.0116185
Lgmn	773.71	3.07633e-06	0.00144269	0.000404376	0.00156044
Tjp2	385.13	3.0754e-06	0.00144268	0.000932732	0.00324655
Fbxl6	38.8898	3.07393e-06	0.00144267	0.000775217	0.00276237
Ugdh	1062.84	3.07201e-06	0.00144269	7.63611e-10	1.46526e-08
Aar2	153.081	3.07e-06	0.00144268	0.0144115	0.0345096
Palm3	44.2937	3.06965e-06	0.00144269	0.00141955	0.00466505
Clstn3	100.734	3.06908e-06	0.0014427	1.40352e-05	8.38364e-05
Kazn	120.234	3.06652e-06	0.00144269	0.0126681	0.0309152
Nos1ap	507.109	3.06639e-06	0.00144269	1.04351e-06	8.49975e-06
Entpd7	58.5817	3.06616e-06	0.00144269	0.00237784	0.00733392
Fat1	480.601	3.06528e-06	0.00144268	0.000840707	0.00296359
Pter	502.175	3.06512e-06	0.00144269	1.53315e-08	2.06224e-07
Dixdc1	242.705	3.06119e-06	0.00144269	1.98627e-10	4.44462e-09
Galnt3	48.9851	3.06037e-06	0.0014427	0.00815796	0.0212568
Slc25a22	114.398	3.05967e-06	0.00144269	9.10634e-10	1.714e-08
Hs6st2	39.6745	3.05782e-06	0.0014427	0.00223934	0.00695737
Ldhd	243.462	3.05755e-06	0.00144269	0.000450879	0.00171486
Ddah1	777.671	3.0557e-06	0.0014427	3.60218e-06	2.53098e-05
Sorl1	399.393	3.0557e-06	0.00144269	0.00102678	0.00352665
Ppp1r15b	663.017	3.05092e-06	0.00144269	5.70093e-05	0.000283907
Atp6v1h	572.886	3.04998e-06	0.00144269	0.00644935	0.0173867
S1pr5	39.8066	3.0455e-06	0.00144269	2.6719e-10	5.77039e-09
Lockd	14.1969	3.0397e-06	0.00144269	0.00667052	0.0178917
Chuk	857.204	3.03765e-06	0.00144269	4.24766e-05	0.000219186
Setd5	709.681	3.033e-06	0.00144268	0.00148859	0.00485735
Hsd17b12	453.356	3.0319e-06	0.00144268	5.68103e-10	1.13741e-08
Pls1	76.4648	3.03113e-06	0.0014427	0.000188024	0.00079987
Srcin1	149.072	3.03098e-06	0.0014427	2.93175e-05	0.00015829
Ehd3	91.0137	3.03041e-06	0.00144269	1.69079e-06	1.29913e-05
Dlec1	15.1536	3.02879e-06	0.0014427	0.00746084	0.0196805
Cacnb4	59.0351	3.02783e-06	0.00144269	0.00533076	0.0147847
Ccdc148	57.2634	3.02699e-06	0.00144269	0.000621422	0.00228146
Scrn2	75.8052	3.0256e-06	0.00144269	0.00224745	0.00697757
Dnm1	168.335	3.02164e-06	0.0014427	0.000579866	0.00214341
Mmp16	41.3561	3.0169e-06	0.00144269	0.0117848	0.0291334
Lyplal1	64.8802	3.01484e-06	0.00144269	2.90664e-05	0.000157208
Marcksl1	139.488	3.01419e-06	0.00144269	0.00398781	0.0114694
Sugp2	161.013	3.01322e-06	0.00144265	0.00645388	0.0173946
Zmat4	55.1222	3.01301e-06	0.00144269	0.00179357	0.00570905
Fbxo33	111.847	3.01239e-06	0.00144268	0.0129118	0.0314323
Arpc1a	500.34	3.00861e-06	0.00144268	0.000140012	0.000616796
Plppr5	27.865	3.00802e-06	0.0014427	0.000664714	0.00241545
Crb3	33.552	3.0071e-06	0.00144269	0.000282957	0.00114295
Ppp2r2b	118.043	3.00623e-06	0.0014427	0.000678947	0.00246057
Atad3aos	12.5892	3.00497e-06	0.00144269	0.0106606	0.0267261
Sh3gl2	96.5359	3.0041e-06	0.00144269	0.000402715	0.00155438
Lgi2	69.6186	3.00245e-06	0.00144269	0.0124884	0.0305353
Atxn1l	159.265	3.00222e-06	0.00144268	0.00440534	0.012488
Cntnap4	14.9969	2.99886e-06	0.00144269	0.00377679	0.0109511
Tmem178	52.0897	2.99512e-06	0.0014427	0.000119099	0.000538564
Hs3st4	24.5077	2.99497e-06	0.0014427	0.00131418	0.00436779
Cx3cl1	185.03	2.99335e-06	0.00144269	0.000457041	0.00173525
Tkfc	233.834	2.98998e-06	0.00144269	1.5688e-11	4.94424e-10
Fah	560.408	2.98982e-06	0.00144269	1.47962e-13	8.71812e-12
Kdm4c	341.979	2.98981e-06	0.00144268	0.0144498	0.0345784
Dolpp1	157.145	2.98978e-06	0.00144269	0.00569456	0.0156436
Sfxn1	1099.91	2.98897e-06	0.00144269	1.43068e-07	1.46534e-06
Dgkb	163.169	2.9887e-06	0.00144269	0.000962259	0.00333942
Tmc4	30.0696	2.9846e-06	0.00144269	0.000143667	0.000631234
Bphl	276.242	2.98306e-06	0.00144269	0.000501977	0.00188441
Tmem56	566.583	2.97563e-06	0.00144269	9.43851e-08	1.02379e-06
Lrp1b	267.178	2.9732e-06	0.00144269	0.00675229	0.0180775
Rgs17	99.589	2.96943e-06	0.00144269	0.00631327	0.0170708
Nexmif	34.7309	2.96721e-06	0.0014427	0.000119079	0.000538564
Hunk	85.4767	2.96716e-06	0.00144269	1.84597e-05	0.000105861
Khk	814.512	2.96486e-06	0.00144269	1.48689e-09	2.64915e-08
Zmynd12	34.9889	2.96304e-06	0.00144269	0.000725153	0.00260884
Cebpa	660.111	2.96215e-06	0.00144269	3.5895e-11	1.0174e-09
Rorb	43.9248	2.95935e-06	0.00144269	0.00296356	0.00886697
Grtp1	84.0236	2.95927e-06	0.00144269	2.41605e-05	0.000133504
Slc35f2	13.7789	2.95853e-06	0.0014427	0.00400233	0.0115066
L3hypdh	181.765	2.95794e-06	0.00144269	2.48599e-05	0.000136951
Egf	345.441	2.95752e-06	0.0014427	0.000646628	0.00235803
Gm10419	44.8659	2.95747e-06	0.0014427	0.00106015	0.00362462
Eml3	105.2	2.95713e-06	0.00144268	0.000322315	0.00127976
Ncs1	121.478	2.95641e-06	0.0014427	0.000224706	0.000935721
Kcnk13	39.1098	2.95536e-06	0.00144269	3.67973e-08	4.44995e-07
Cadm1	1073.46	2.95503e-06	0.00144269	6.68124e-06	4.35829e-05
Sepsecs	307.321	2.95487e-06	0.00144268	7.89436e-08	8.71111e-07
Megf9	338.71	2.95024e-06	0.00144269	3.83206e-08	4.61102e-07
Kcnh8	14.423	2.94702e-06	0.00144269	0.00139874	0.00460716
Gsta2	150.634	2.94504e-06	0.0014427	1.52782e-07	1.55311e-06
Chd5	90.7097	2.93894e-06	0.0014427	0.0124449	0.0304528
Cdk20	30.712	2.93394e-06	0.00144268	0.00798127	0.020868
Prpsap1	107.56	2.93344e-06	0.00144268	0.00123181	0.00413776
Lhx2	28.3593	2.93269e-06	0.0014427	3.17329e-06	2.25595e-05
Aatk	126.246	2.93202e-06	0.00144269	0.00264562	0.00802309
Vcpip1	411.468	2.93115e-06	0.00144269	3.99807e-05	0.00020804
Magee1	44.7641	2.93048e-06	0.00144269	0.0102864	0.0259169
Dpysl5	36.8998	2.92947e-06	0.00144269	0.00280393	0.00844764
Echdc2	253.153	2.92069e-06	0.00144269	6.73662e-09	9.99111e-08
Cyb5r4	310.439	2.91964e-06	0.00144266	0.00620106	0.0168072
Gm14634	23.7613	2.91757e-06	0.00144269	0.00200219	0.00629272
Dpp4	255.33	2.91636e-06	0.00144269	7.6041e-15	6.62167e-13
Kcnk5	100.684	2.91584e-06	0.0014427	2.6039e-06	1.89274e-05
Pcdh11x	105.612	2.91468e-06	0.00144269	4.2588e-08	5.06269e-07
Atrnl1	675.15	2.91419e-06	0.00144269	0.0099384	0.0251775
Polr2a	1053.3	2.9137e-06	0.00144268	0.00938814	0.0240136
Fads1	506.79	2.91294e-06	0.00144269	7.23371e-15	6.42822e-13
Abi2	636.041	2.91208e-06	0.00144269	3.86706e-06	2.6996e-05
Lap3	1784.8	2.91101e-06	0.00144269	7.57089e-08	8.40552e-07
Mpp2	32.5705	2.90888e-06	0.00144269	0.0135839	0.0327923
Cers6	385.373	2.90792e-06	0.00144269	8.63685e-06	5.48062e-05
9330159F19Rik	32.8003	2.90733e-06	0.0014427	0.000907498	0.00316864
Slc39a12	24.8834	2.90713e-06	0.0014427	5.16827e-05	0.000260069
Tmod2	296.148	2.907e-06	0.00144269	0.00157839	0.00510887
Lurap1l	234.261	2.90668e-06	0.00144269	7.81362e-10	1.49535e-08
Gpr135	26.5548	2.90566e-06	0.00144269	0.00150875	0.00491501
Fabp7	22.1509	2.90536e-06	0.00144269	3.2167e-05	0.00017192
Fasn	544.719	2.90396e-06	0.00144269	1.67708e-13	9.56953e-12
Ptprz1	158.656	2.90288e-06	0.0014427	0.000622009	0.00228323
Glud1	2212.37	2.90163e-06	0.00144268	2.39557e-15	2.69135e-13
Aldh16a1	77.5472	2.90109e-06	0.00144269	1.3128e-07	1.36264e-06
Tmem51	104.739	2.90069e-06	0.00144269	7.44171e-12	2.61521e-10
Met	465.679	2.89884e-06	0.0014427	5.09308e-06	3.43387e-05
Slc22a23	332.306	2.89698e-06	0.00144269	1.22873e-05	7.48385e-05
Nln	193.531	2.89606e-06	0.00144268	2.48006e-06	1.81428e-05
Eif5a2	80.6698	2.89296e-06	0.00144269	0.00181841	0.00577794
Invs	115.133	2.89202e-06	0.00144269	9.18355e-07	7.61201e-06
Neto2	103.582	2.89194e-06	0.00144269	0.0108687	0.0271598
Slc25a10	81.881	2.89193e-06	0.00144269	2.12649e-08	2.73968e-07
Aph1c	49.3333	2.89095e-06	0.00144269	0.00649233	0.017473
Sfmbt1	282.482	2.89067e-06	0.00144269	1.95161e-05	0.000111213
3010001F23Rik	14.0723	2.89061e-06	0.00144269	0.017212	0.0402468
Rapgef4	847.658	2.88876e-06	0.00144269	4.68845e-07	4.20255e-06
Nrg1	176.289	2.88741e-06	0.00144269	0.000866722	0.00304194
Slc1a3	245.05	2.88261e-06	0.00144269	6.99927e-05	0.000337857
Zfp618	50.8997	2.88247e-06	0.00144269	0.00175283	0.00559827
Psd	62.7009	2.88205e-06	0.00144269	0.00171351	0.00549292
Txndc15	760.416	2.88113e-06	0.00144268	0.0147783	0.0352672
Dennd2d	34.9516	2.87874e-06	0.00144269	8.61681e-07	7.20548e-06
Cspp1	527.39	2.87874e-06	0.00144269	8.67039e-06	5.49869e-05
B230219D22Rik	479.147	2.8782e-06	0.00144266	0.0142625	0.0342056
Bend6	44.7522	2.87476e-06	0.00144269	0.0018419	0.00584485
Myo5a	326.52	2.87295e-06	0.00144269	0.0135396	0.0327035
Tmem150a	157.493	2.8718e-06	0.00144268	1.77716e-09	3.10009e-08
Snap91	171.902	2.86703e-06	0.0014427	0.00150409	0.00490056
Myo6	1781.05	2.86508e-06	0.00144269	7.04205e-05	0.000339619
Tmem200a	9.9965	2.86473e-06	0.00144269	0.00568307	0.0156184
Pde10a	134.961	2.8638e-06	0.00144269	0.00595518	0.0162464
Gm46218	72.861	2.8631e-06	0.00144269	0.000163073	0.000706758
Jpx	53.1221	2.85928e-06	0.00144269	1.19574e-05	7.30959e-05
Fam187b	16.9366	2.85873e-06	0.00144269	1.01132e-09	1.88713e-08
Kcnc3	142.234	2.85806e-06	0.0014427	0.0027332	0.00825288
Prr5	47.7027	2.85469e-06	0.00144269	0.0017422	0.00557416
Hps3	228.338	2.85467e-06	0.00144268	0.000124366	0.000558462
Selenoi	497.036	2.85437e-06	0.00144268	3.00689e-05	0.000161823
Slc1a4	60.3978	2.8532e-06	0.00144269	3.65917e-05	0.00019253
Mkrn2os	33.9087	2.85306e-06	0.00144269	3.061e-07	2.87074e-06
Gm26704	48.3114	2.85092e-06	0.00144269	0.00529772	0.0147063
Helq	62.9122	2.84841e-06	0.00144268	0.000225863	0.000939916
Panx1	17.8771	2.84687e-06	0.00144269	0.0105044	0.0263803
Unc5a	18.7135	2.84604e-06	0.00144269	0.00824288	0.0214459
St7l	158.828	2.84393e-06	0.00144268	0.00195009	0.00614679
Mast3	148.213	2.84133e-06	0.00144269	4.37344e-07	3.94958e-06
Akr7a5	163.586	2.83755e-06	0.00144269	4.50847e-06	3.08382e-05
Supt7l	167.646	2.83738e-06	0.00144268	0.0160962	0.0379281
Tmem41a	118.942	2.83732e-06	0.00144268	0.0125161	0.0305857
Atxn7l3	341.83	2.83618e-06	0.00144269	0.0172889	0.040396
Galntl6	68.1916	2.83239e-06	0.00144269	0.0103095	0.0259689
Zfp592	197.139	2.83003e-06	0.00144268	0.000601242	0.00221562
Adcy1	153.505	2.82796e-06	0.0014427	0.000118018	0.00053468
H2-T22	196.288	2.82661e-06	0.00144268	5.46944e-07	4.82481e-06
Cks2	85.0926	2.82641e-06	0.00144269	8.37357e-10	1.58988e-08
Socs5	267.885	2.82616e-06	0.00144268	0.00978184	0.024836
Stx16	681.583	2.82548e-06	0.00144268	6.30816e-05	0.000309877
Cd4	29.5338	2.82423e-06	0.00144269	3.01946e-07	2.83301e-06
Gm4593	11.6644	2.82324e-06	0.00144269	2.93264e-06	2.10349e-05
Tpk1	287.842	2.8231e-06	0.00144269	2.59185e-07	2.47355e-06
Ube4b	703.563	2.814e-06	0.00144268	0.00149005	0.00485992
Nrxn1	753.003	2.81005e-06	0.0014427	0.00088022	0.00308333
Phactr3	60.5289	2.80954e-06	0.0014427	0.000871186	0.00305662
Baiap2	408.394	2.80597e-06	0.00144269	2.28225e-06	1.68549e-05
Lrrc42	148.064	2.80582e-06	0.00144268	1.62964e-07	1.64001e-06
Atxn7l3b	1215.46	2.80574e-06	0.00144269	6.35079e-11	1.65233e-09
Gm15706	15.6011	2.80556e-06	0.00144269	0.013138	0.031897
Cpt1a	425.086	2.80506e-06	0.00144269	9.57083e-05	0.00044286
Amn1	1063.01	2.80453e-06	0.0014427	4.99141e-07	4.44654e-06
Camk2a	913.589	2.80438e-06	0.00144269	0.00387542	0.0111966
Steap2	80.9149	2.80239e-06	0.00144269	7.41214e-07	6.29277e-06
Ppm1e	233.567	2.80196e-06	0.00144269	0.0172263	0.0402758
Glt8d1	178.589	2.80167e-06	0.00144267	0.00708355	0.0188318
1700026F02Rik	3.61422	2.80036e-06	0.00144269	0.000289925	0.00116805
Hcn1	76.2803	2.79987e-06	0.00144269	0.00371435	0.0108033
Avl9	222.101	2.79957e-06	0.00144269	0.000522712	0.00195394
Kif21b	37.6858	2.79847e-06	0.00144269	0.00745632	0.0196757
Tpd52l1	82.4406	2.79281e-06	0.00144269	0.000858859	0.00301728
Rgs20	27.1738	2.79246e-06	0.00144269	0.00871414	0.0225153
Arap2	640.652	2.79226e-06	0.00144268	0.00706905	0.0187979
Fez1	81.0486	2.79042e-06	0.00144269	0.0181139	0.0420337
Inpp5b	156.96	2.79007e-06	0.00144268	5.64815e-05	0.000281927
Rngtt	337.761	2.78812e-06	0.00144268	0.00315832	0.00936312
Pgrmc1	1359.22	2.78786e-06	0.00144269	6.29956e-10	1.24515e-08
Fbxw9	77.6082	2.78361e-06	0.00144269	4.34305e-14	3.03775e-12
Prkce	1151.26	2.78334e-06	0.00144269	0.0131574	0.0319297
Tmem255a	31.8619	2.78284e-06	0.00144269	0.00647726	0.0174385
Aldh7a1	853.617	2.78189e-06	0.00144269	3.95402e-12	1.51743e-10
AW822252	69.273	2.78073e-06	0.00144269	0.00872384	0.0225323
Fam110c	7.96258	2.77921e-06	0.00144269	0.013871	0.0334108
Mgat3	94.8402	2.77875e-06	0.00144269	0.017689	0.0412021
Zfp444	135.113	2.77828e-06	0.00144269	1.14261e-10	2.76819e-09
Gm7854	32.013	2.77339e-06	0.00144269	0.000331765	0.00131223
Slc8a3	31.4804	2.77236e-06	0.0014427	0.0017658	0.0056372
Akr1c19	102.217	2.77186e-06	0.00144269	4.78748e-08	5.60512e-07
Med19	271.855	2.77059e-06	0.00144269	0.00629597	0.0170304
Gdf15	16.7585	2.76796e-06	0.00144269	3.48491e-09	5.64926e-08
Tsc1	324.495	2.76614e-06	0.00144267	0.00296814	0.00887945
Aif1l	110.318	2.76555e-06	0.00144269	0.00192861	0.00608706
Rcc2	394.161	2.76551e-06	0.00144268	0.000166032	0.000717561
Gm2a	352.657	2.76447e-06	0.00144269	0.0001973	0.000834092
Rasgef1a	80.8411	2.75797e-06	0.00144269	0.000200471	0.000846179
Grik2	102.286	2.75604e-06	0.00144269	0.0030818	0.00917063
Sema4f	12.6498	2.75496e-06	0.0014427	0.00065139	0.0023738
Ptchd4	13.4399	2.75439e-06	0.0014427	0.000299942	0.00120215
Rab6b	297.5	2.75378e-06	0.00144269	0.00728496	0.0192963
Gm42397	71.6175	2.75187e-06	0.0014427	0.00281545	0.00847526
Hipk4	26.8951	2.74931e-06	0.0014427	0.00262869	0.00797621
0610010F05Rik	341.977	2.74836e-06	0.00144268	0.013617	0.0328466
Vps37d	17.8345	2.74707e-06	0.00144269	0.00541436	0.0149821
Gm35188	29.632	2.74699e-06	0.00144269	4.96831e-05	0.000251524
Mgat4c	65.4489	2.74497e-06	0.00144269	0.00970597	0.0246983
Gm40293	3.18445	2.74471e-06	0.00144269	0.00253296	0.00773988
Lama1	39.9387	2.74322e-06	0.00144269	0.000192215	0.000815454
Qdpr	186.495	2.74214e-06	0.00144269	8.5586e-05	0.000402202
Mblac2	238.883	2.74036e-06	0.00144269	0.000178736	0.000766015
Mthfd1l	31.3322	2.74031e-06	0.00144269	4.84013e-05	0.000245839
Slc17a7	217.249	2.74025e-06	0.00144269	0.0137324	0.0330919
Kctd12	132.872	2.73981e-06	0.00144269	0.0207721	0.0471278
Plau	244.121	2.73814e-06	0.0014427	0.000968771	0.00335611
Lrp11	58.3325	2.73803e-06	0.00144269	0.0057651	0.0158084
Xiap	1213.87	2.73694e-06	0.00144268	0.000103173	0.000474019
Zfp707	82.5722	2.73688e-06	0.00144269	1.0595e-12	4.79606e-11
Lrrc7	62.1541	2.73209e-06	0.0014427	6.81231e-06	4.43577e-05
Flrt2	158.968	2.73097e-06	0.00144269	0.00982409	0.0249287
Csad	748.387	2.72985e-06	0.00144269	1.14473e-06	9.20329e-06
Fa2h	15.4603	2.72953e-06	0.0014427	0.00310295	0.00921787
Slain1	38.2582	2.72936e-06	0.0014427	7.8323e-05	0.00037194
U2af1	706.973	2.72894e-06	0.00144269	0.00975712	0.0247936
Nxph1	83.2767	2.72782e-06	0.0014427	0.00355931	0.0103885
Gatad2b	828.624	2.72727e-06	0.00144268	0.00562403	0.0154852
Nr2f2	633.565	2.72539e-06	0.00144269	0.0019244	0.00607465
Xlr3a	26.9101	2.72144e-06	0.00144269	0.000603866	0.00222416
Prkar1b	102.618	2.72094e-06	0.00144269	0.00110034	0.00374617
Bri3bp	665.546	2.7188e-06	0.00144268	0.00262638	0.00797142
Foxn2	237.557	2.71598e-06	0.00144268	0.00109465	0.00372935
Ripk4	29.3605	2.71593e-06	0.00144269	5.67489e-09	8.63499e-08
Polk	112.543	2.71551e-06	0.00144269	8.39623e-05	0.000395601
Map7d2	175.825	2.71543e-06	0.0014427	0.000265512	0.00108196
Cyp46a1	30.0884	2.71361e-06	0.0014427	0.000646401	0.0023576
Stum	136.525	2.71253e-06	0.00144269	0.00266611	0.00807617
Nme7	90.2169	2.71196e-06	0.00144269	0.000336776	0.00132987
Zfp804a	15.69	2.70888e-06	0.0014427	1.72547e-05	9.97955e-05
Mfap1a	259.942	2.70752e-06	0.00144267	0.000139824	0.000616096
Kdm5b	264.948	2.70732e-06	0.00144268	2.74673e-06	1.98458e-05
Exd1	39.5016	2.70649e-06	0.00144269	3.61547e-05	0.00019037
Amdhd2	53.8849	2.70561e-06	0.00144269	0.000757146	0.00270643
Slc16a12	658.753	2.70448e-06	0.00144269	8.26301e-09	1.19604e-07
Ccr9	8.52482	2.70179e-06	0.00144269	1.34143e-05	8.08402e-05
Selenbp1	671.55	2.70094e-06	0.00144268	6.95855e-15	6.26067e-13
C1qtnf3	36.5036	2.70069e-06	0.0014427	3.39029e-05	0.00018022
Gm17484	35.6667	2.70066e-06	0.00144269	0.00173905	0.00556614
Samd3	4.56884	2.69901e-06	0.00144269	0.00636051	0.017175
Wscd2	21.5689	2.69672e-06	0.00144269	0.00114595	0.00388729
Clcf1	21.2613	2.6967e-06	0.00144269	0.0194417	0.0446374
Zfp983	14.3104	2.69656e-06	0.00144269	0.000989473	0.0034169
2810032G03Rik	8.14575	2.69322e-06	0.0014427	0.019593	0.0449039
Prrg4	28.3508	2.69211e-06	0.00144269	0.00664999	0.0178433
Fam135b	16.9157	2.69021e-06	0.0014427	0.00853093	0.0221078
Ednrb	284.399	2.68976e-06	0.00144268	0.000790683	0.00281009
Relch	474.479	2.68845e-06	0.00144268	0.00187112	0.0059263
Gm26756	2.85042	2.68831e-06	0.00144269	0.0107179	0.026845
Gria4	144.624	2.68574e-06	0.00144269	8.87901e-05	0.000414921
Pygl	1024.22	2.68448e-06	0.00144269	4.88271e-13	2.45642e-11
Celsr2	181.431	2.68271e-06	0.00144269	0.00503483	0.0140665
Kcnj6	39.9491	2.68212e-06	0.00144269	0.0032671	0.00963947
Cyp2j11	69.9539	2.6815e-06	0.0014427	7.20303e-05	0.000345845
Slc16a2	647.139	2.68071e-06	0.00144269	2.95875e-08	3.64929e-07
Gm20696	90.3462	2.67788e-06	0.00144268	0.0111054	0.0276811
Ankrd34a	20.8465	2.67644e-06	0.0014427	0.000764607	0.00272907
Dpy19l1	83.5018	2.67581e-06	0.00144269	0.00151059	0.00491877
Map3k9	10.9717	2.67489e-06	0.00144269	0.00141467	0.00464975
Sik3	787.903	2.67188e-06	0.00144269	0.000103726	0.0004761
Opcml	73.9108	2.67071e-06	0.00144269	0.00272886	0.00824094
Kcnab2	150.46	2.67003e-06	0.00144269	1.99457e-05	0.000113215
Adra2b	42.5964	2.6683e-06	0.0014427	0.000113783	0.000517549
Rnf227	97.5454	2.66791e-06	0.0014427	0.000141309	0.000622005
Zfp598	126.289	2.66783e-06	0.00144268	1.72405e-05	9.9762e-05
Rbm47	861.384	2.66514e-06	0.0014427	7.71165e-08	8.53557e-07
Arhgap8	7.14004	2.66478e-06	0.00144269	0.00193375	0.00610061
Kcnip4	265.173	2.66305e-06	0.00144269	0.00701779	0.0186891
Litaf	337.84	2.66166e-06	0.00144269	4.38949e-11	1.2063e-09
Sipa1l1	332.565	2.66146e-06	0.00144269	0.0105669	0.0265189
Shmt2	183.742	2.66024e-06	0.00144269	3.78493e-11	1.06583e-09
Hykk	500.008	2.65814e-06	0.0014427	0.000123058	0.00055413
Rspo2	9.63198	2.65688e-06	0.00144269	0.00292124	0.00875799
A830018L16Rik	66.0468	2.65544e-06	0.0014427	0.000131849	0.000586557
Bcr	186.828	2.65305e-06	0.00144269	0.000292883	0.00117865
Glis3	165.156	2.65142e-06	0.00144269	0.00167532	0.00538402
Slc23a1	57.7723	2.6501e-06	0.0014427	1.45262e-07	1.48628e-06
Ctu1	22.2455	2.64976e-06	0.00144269	0.0166594	0.0391191
Ksr2	140.214	2.6482e-06	0.0014427	0.000169194	0.000729149
Prkag2	884.355	2.64781e-06	0.00144269	0.000561131	0.00208125
Bmp2	88.7448	2.64661e-06	0.00144269	9.48084e-07	7.83136e-06
Cx3cr1	111.002	2.64406e-06	0.00144268	0.00817177	0.0212865
Slc22a18	240.219	2.64366e-06	0.0014427	9.93465e-09	1.40701e-07
Elovl7	94.9224	2.64262e-06	0.0014427	7.0463e-05	0.000339673
Jrkl	242.018	2.64216e-06	0.00144267	7.50093e-08	8.3321e-07
Gm5724	5.16323	2.64126e-06	0.00144269	0.00805679	0.0210307
Dgkk	4.48092	2.6404e-06	0.0014427	0.00086924	0.00305029
Rad54l2	196.858	2.63773e-06	0.00144269	3.0854e-06	2.19851e-05
Trim66	23.1314	2.63686e-06	0.0014427	0.00160865	0.00519224
Susd2	55.2937	2.6362e-06	0.00144269	0.00135347	0.00447983
Slc35f3	52.5838	2.63487e-06	0.0014427	0.00075174	0.00268976
Idnk	146.559	2.63242e-06	0.00144269	0.00960014	0.0244678
Megf10	36.5966	2.62858e-06	0.00144269	0.00373354	0.0108468
Tenm2	133.09	2.62542e-06	0.00144269	0.00250547	0.00766885
Kcnc2	120.089	2.62488e-06	0.00144269	0.000693439	0.00250806
Brd3	1251.11	2.62388e-06	0.00144269	1.87692e-06	1.4195e-05
Rfx4	40.806	2.62371e-06	0.00144269	0.00216548	0.00675015
Dpp6	131.639	2.62225e-06	0.0014427	0.00199884	0.00628401
Atp6v0d2	62.669	2.62178e-06	0.00144269	6.61808e-11	1.71037e-09
Stt3a	1155.56	2.62026e-06	0.00144269	0.00495835	0.0138815
Epcam	65.7575	2.61976e-06	0.00144269	0.00582355	0.0159535
Cadm2	145.178	2.61925e-06	0.00144269	0.00213741	0.00667224
Birc6	741.455	2.61686e-06	0.00144268	0.00149379	0.00487067
Max	467.041	2.61561e-06	0.00144268	0.000931077	0.00324158
Sec24a	506.305	2.61547e-06	0.00144269	1.57801e-07	1.59813e-06
Rhbdd1	182.461	2.61169e-06	0.00144268	0.0102374	0.0258173
Tmem178b	68.745	2.61049e-06	0.0014427	0.00119044	0.0040131
Col19a1	31.3056	2.60976e-06	0.00144269	0.0127374	0.0310565
Mmd2	44.1774	2.60972e-06	0.0014427	5.57131e-05	0.00027854
Gnpnat1	310.115	2.6097e-06	0.00144269	7.48117e-15	6.59576e-13
Spsb2	20.0805	2.60867e-06	0.00144269	2.18894e-05	0.000122756
4930539E08Rik	10.712	2.60718e-06	0.0014427	0.000494306	0.00185788
Cacna1d	129.376	2.60711e-06	0.00144269	0.00126138	0.00421946
Syn2	247.155	2.60665e-06	0.0014427	0.000121256	0.000547063
Cachd1	108.693	2.60483e-06	0.00144269	0.0130747	0.0317788
Col11a1	12.8341	2.60464e-06	0.00144269	0.0142391	0.0341667
Bcl11b	153.595	2.6038e-06	0.00144269	0.00128197	0.00427514
D130043K22Rik	32.9498	2.60094e-06	0.0014427	0.00046679	0.00176732
B3gat2	43.8309	2.60069e-06	0.00144269	0.00815842	0.0212568
Fam193b	309.273	2.60017e-06	0.00144268	4.04252e-05	0.0002101
Il34	56.7729	2.60015e-06	0.00144269	0.000273961	0.00111137
Ccser1	122.544	2.59961e-06	0.00144269	0.00358634	0.010459
Vnn1	137.918	2.5975e-06	0.0014427	6.59221e-05	0.000321755
Exoc1	196.666	2.59559e-06	0.00144268	0.000375508	0.00146284
Syt12	36.7933	2.59545e-06	0.00144269	1.59937e-05	9.36264e-05
Nfx1	617.844	2.59455e-06	0.00144264	0.000328717	0.00130279
Igsf11	140.743	2.59399e-06	0.0014427	0.000121538	0.000548221
Tbcel	1061.73	2.59351e-06	0.00144269	1.20138e-07	1.26357e-06
Gm15601	55.893	2.59173e-06	0.00144269	1.26349e-07	1.31839e-06
Unc5d	47.9904	2.59168e-06	0.0014427	0.00167279	0.00537748
Rida	2523.45	2.59121e-06	0.0014427	7.24604e-08	8.08318e-07
0610040F04Rik	29.2554	2.59057e-06	0.00144269	0.00816365	0.0212679
Wasf3	161.582	2.58997e-06	0.00144269	0.00138859	0.00457927
Nadsyn1	47.0366	2.58716e-06	0.00144269	0.0017904	0.00570046
Cd1d1	212.623	2.58663e-06	0.00144269	1.37206e-11	4.41606e-10
Mmp12	33.7799	2.5849e-06	0.00144269	0.012026	0.0296283
Xpnpep3	153.74	2.58472e-06	0.00144268	1.19968e-05	7.33166e-05
Aoah	185.988	2.58346e-06	0.00144269	1.36938e-09	2.46205e-08
Pnmal2	185.747	2.58317e-06	0.00144269	0.00424702	0.012093
Siah2	92.9946	2.58216e-06	0.00144269	5.46111e-06	3.65022e-05
Tle1	149.467	2.57516e-06	0.00144269	3.46695e-07	3.21668e-06
Tagln3	55.4558	2.57486e-06	0.0014427	0.000567427	0.00210137
Pgm3	68.9057	2.57468e-06	0.00144268	0.000394345	0.00152798
Sec16b	311.545	2.57356e-06	0.00144269	4.32993e-09	6.85798e-08
Zmym3	112.613	2.57215e-06	0.00144267	0.00691209	0.0184461
Shtn1	526.416	2.57185e-06	0.00144269	3.75103e-09	6.03455e-08
Hyou1	591.02	2.57096e-06	0.00144269	0.00020198	0.000851388
Kcnc1	60.3445	2.56577e-06	0.0014427	0.00053263	0.00198526
Gm16675	40.2336	2.56524e-06	0.00144268	0.00413563	0.0118271
Bcl2	206.408	2.56144e-06	0.00144269	0.0203491	0.0463333
Rnf149	124.418	2.56044e-06	0.00144269	5.45647e-10	1.10058e-08
Pi4ka	315.929	2.55754e-06	0.00144269	6.51486e-05	0.0003183
Rnf152	231.104	2.55692e-06	0.00144269	1.11494e-05	6.87968e-05
Cdk12	469.387	2.55568e-06	0.00144268	0.00148748	0.00485444
Eml4	444.34	2.55527e-06	0.00144268	0.000205351	0.000864201
Ptn	337.575	2.55308e-06	0.00144269	0.00491359	0.0137722
Mirg	20.919	2.55308e-06	0.00144269	0.00994071	0.0251804
Svop	17.2577	2.5528e-06	0.0014427	7.30232e-06	4.70679e-05
Sgsm1	43.5951	2.55136e-06	0.0014427	0.00065756	0.00239307
Ralgps1	165.042	2.55122e-06	0.00144268	0.000391003	0.00151612
Aldh1a3	30.151	2.54945e-06	0.00144269	0.0085382	0.022124
Ube2j2	273.21	2.54747e-06	0.00144267	0.00712309	0.0189231
Sphkap	63.5621	2.54745e-06	0.00144269	0.0100096	0.0253253
A930001C03Rik	8.93196	2.54485e-06	0.00144269	0.000183399	0.000782035
Tspan7	1026.54	2.54476e-06	0.00144269	0.0216082	0.0487488
Ptger3	61.8483	2.54458e-06	0.0014427	0.00112278	0.00381765
Abhd17b	362.936	2.5443e-06	0.00144269	0.00203793	0.00639022
Cttnbp2	90.2416	2.54428e-06	0.00144269	0.00162853	0.00524921
Cntn3	25.5903	2.54408e-06	0.0014427	0.000567829	0.0021025
Satb2	79.9746	2.54356e-06	0.0014427	0.00253207	0.00773824
Gm9431	2.88834	2.54269e-06	0.00144269	0.00372588	0.0108281
Pcnx2	20.9114	2.54182e-06	0.00144269	0.0097167	0.0247221
Olfm3	49.6084	2.54061e-06	0.0014427	8.14192e-06	5.19698e-05
Ppcdc	64.3442	2.54008e-06	0.00144268	0.00221719	0.00689847
Gpm6b	1274.37	2.53636e-06	0.00144269	0.0116831	0.0289316
Fam155a	75.2103	2.53561e-06	0.0014427	0.00010487	0.000480799
Rere	1291.51	2.53478e-06	0.00144268	0.00677751	0.0181338
Lipa	465.722	2.53283e-06	0.00144269	1.86328e-09	3.23123e-08
Kcna2	242.768	2.53034e-06	0.00144269	0.000110309	0.000503438
Snx29	388.999	2.52894e-06	0.00144269	0.00124353	0.0041681
Slc25a15	508.22	2.52874e-06	0.00144269	4.05095e-15	4.06652e-13
Zbtb1	208.541	2.52337e-06	0.00144265	0.00170881	0.00548026
Tespa1	20.3782	2.52306e-06	0.00144269	0.00290493	0.00871801
Phyhipl	113.404	2.52286e-06	0.0014427	0.00206297	0.00646035
Ppp1r1a	72.4287	2.51877e-06	0.0014427	0.000638579	0.00233575
Chn1os3	16.7563	2.51822e-06	0.00144269	6.86147e-05	0.000332761
Gclc	769.167	2.51757e-06	0.00144269	6.00415e-09	9.05722e-08
Htt	200.989	2.51729e-06	0.00144269	8.39099e-07	7.03293e-06
Ccl28	17.8023	2.51548e-06	0.00144269	0.00702695	0.018702
Lrrn1	38.6039	2.51532e-06	0.0014427	0.000128038	0.000572424
Fmo1	442.979	2.51171e-06	0.00144268	0.00977534	0.0248278
Ctnna2	136.652	2.5113e-06	0.0014427	0.00016659	0.000719587
D330023K18Rik	58.7375	2.50855e-06	0.00144268	0.000106545	0.000487488
Ak5	54.4291	2.50766e-06	0.00144269	0.000114208	0.000519156
Eva1a	361.164	2.50677e-06	0.00144269	4.05767e-10	8.45174e-09
C77080	161.719	2.50642e-06	0.00144269	7.85848e-07	6.63533e-06
Shroom2	203.254	2.49982e-06	0.00144269	9.12404e-05	0.000424816
Dqx1	26.1375	2.49764e-06	0.00144269	6.41361e-11	1.66347e-09
Tor1aip2	1466.16	2.49764e-06	0.00144268	0.011991	0.0295657
Atp2b3	30.5675	2.49721e-06	0.0014427	0.000223876	0.000932623
Tent2	211.866	2.4952e-06	0.00144266	1.35286e-05	8.13478e-05
Rab17	63.7053	2.49499e-06	0.00144269	1.31665e-08	1.79892e-07
Col25a1	187.715	2.4917e-06	0.00144269	1.53215e-05	9.02269e-05
Erg28	322.27	2.49082e-06	0.00144269	4.17099e-19	2.78954e-16
Ralgps2	241.014	2.49066e-06	0.00144267	6.06078e-09	9.11977e-08
Hnrnpll	482.53	2.49042e-06	0.00144267	0.000253527	0.00103858
Nlgn1	118.978	2.48824e-06	0.0014427	0.000260839	0.00106532
Ap1s3	39.0002	2.48653e-06	0.00144269	0.00100856	0.00347452
Nek6	131.341	2.48574e-06	0.00144269	9.04329e-11	2.25645e-09
Fam149a	74.5393	2.48499e-06	0.00144269	1.95385e-07	1.91872e-06
Gm5570	5.14934	2.48446e-06	0.00144269	0.00761457	0.0200251
9030619P08Rik	16.4463	2.48423e-06	0.0014427	7.04977e-09	1.03916e-07
Nol4	46.5963	2.48236e-06	0.0014427	0.00142062	0.00466717
Rfx7	310.123	2.48103e-06	0.00144269	1.42149e-06	1.11151e-05
St8sia1	24.6327	2.47937e-06	0.00144269	0.014241	0.0341667
Mcu	403.985	2.47846e-06	0.00144268	0.000729159	0.00262065
Sdk1	67.4558	2.47772e-06	0.00144268	0.00308564	0.00918028
Lhfpl4	96.7871	2.47621e-06	0.0014427	7.39344e-05	0.000354093
Id2	980.801	2.4757e-06	0.00144269	1.86049e-08	2.43753e-07
Fstl5	36.2341	2.47499e-06	0.0014427	0.00136367	0.00450738
Aqp4	54.0843	2.47396e-06	0.00144269	0.00670512	0.0179668
Scn3b	47.1405	2.47292e-06	0.00144269	0.000789469	0.00280716
Tppp	503.634	2.4719e-06	0.00144269	0.0183275	0.0424295
Dnah11	13.0576	2.47097e-06	0.00144269	0.0157467	0.0372503
Pde9a	251.743	2.47046e-06	0.00144269	8.84588e-07	7.37145e-06
C130074G19Rik	801.254	2.46949e-06	0.00144269	6.07573e-09	9.13592e-08
B4galt5	332.11	2.46947e-06	0.00144269	3.58072e-07	3.31091e-06
Slc38a9	368.897	2.46848e-06	0.00144268	0.0207965	0.0471782
Gfod2	218.86	2.46567e-06	0.00144269	1.8568e-06	1.40625e-05
Cblc	31.4229	2.46528e-06	0.0014427	1.20969e-06	9.64685e-06
4930455D15Rik	9.42707	2.46479e-06	0.00144269	0.0034152	0.0100192
Trpc4	14.0359	2.46443e-06	0.00144269	0.0147938	0.0352925
Cemip	10.2338	2.46438e-06	0.00144269	0.0140887	0.0338675
Pkp3	7.38987	2.4639e-06	0.00144269	0.0034649	0.0101458
Lhfpl3	40.4795	2.46128e-06	0.00144269	0.0101399	0.0256042
Nrxn3	366.051	2.46045e-06	0.00144269	0.0015556	0.00504494
Sowaha	36.695	2.45913e-06	0.0014427	4.13503e-05	0.00021419
Ftl1-ps1	8.37903	2.45681e-06	0.00144269	0.00165276	0.00531783
Senp5	164.026	2.45671e-06	0.00144269	3.09469e-05	0.000166136
Jakmip3	15.6729	2.45579e-06	0.0014427	0.000730796	0.00262522
Slc7a5	115.207	2.45432e-06	0.00144269	0.0195707	0.0448716
Syt16	29.8064	2.45356e-06	0.0014427	6.82724e-05	0.000331323
Marf1	876.083	2.45218e-06	0.00144268	0.00309856	0.00920736
Scn3a	63.4941	2.45167e-06	0.00144269	0.00018954	0.000804894
Flvcr2	98.3945	2.45035e-06	0.00144269	5.66468e-07	4.97478e-06
Tnnt3	11.673	2.44931e-06	0.00144269	0.000470867	0.00178026
Adgrg7	4.00684	2.44569e-06	0.00144269	0.0131151	0.0318533
Upp2	1203.82	2.44547e-06	0.00144269	1.58263e-08	2.11697e-07
Asah2	120.087	2.4436e-06	0.00144268	0.000655243	0.00238543
Fbp1	746.229	2.44312e-06	0.0014427	8.85486e-10	1.67539e-08
Yeats4	260.209	2.44113e-06	0.00144267	0.0212075	0.0479853
Cers1	17.0057	2.44093e-06	0.0014427	0.00146757	0.0047938
Sugct	510.802	2.43803e-06	0.00144269	1.42213e-05	8.46447e-05
Trhde	76.7516	2.43622e-06	0.00144269	0.00521252	0.014505
Gm18252	6.17813	2.4336e-06	0.00144269	0.00096252	0.00333978
Cldn10	166.53	2.43226e-06	0.0014427	4.2775e-05	0.000220569
Acsm5	428.137	2.43161e-06	0.00144269	5.31185e-09	8.18483e-08
Gm44764	13.7895	2.42997e-06	0.00144269	0.000249607	0.0010251
Syp	37.178	2.42992e-06	0.0014427	0.0121741	0.0299233
Prodh	279.941	2.42862e-06	0.00144269	2.0984e-09	3.5968e-08
Rcbtb1	265.44	2.42834e-06	0.00144268	6.08122e-05	0.000300362
Ptprd	2629.16	2.42775e-06	0.00144269	2.63513e-06	1.91351e-05
Dpp10	98.8941	2.42733e-06	0.00144269	0.000186517	0.000794081
Pcyt1b	32.5239	2.42563e-06	0.00144269	0.0027457	0.00828255
Grid1	62.2564	2.42494e-06	0.0014427	0.00403032	0.0115717
Gng4	22.4497	2.42322e-06	0.0014427	0.00696119	0.0185498
Minar2	22.055	2.42305e-06	0.0014427	4.6927e-05	0.000239416
Leng8	962.675	2.4217e-06	0.00144268	3.34105e-05	0.000177908
Klhl5	407.568	2.42149e-06	0.00144267	0.000143605	0.000631086
Tbc1d8	117.362	2.42112e-06	0.00144268	0.000385426	0.0014969
Sqle	603	2.4207e-06	0.00144269	3.95976e-11	1.10501e-09
9330182L06Rik	82.1529	2.42013e-06	0.0014427	0.000355992	0.00139533
Zfp668	33.1617	2.41919e-06	0.00144269	0.0102458	0.0258326
Pik3c2a	310.688	2.4188e-06	0.00144269	9.54494e-08	1.03378e-06
A330023F24Rik	274.287	2.41766e-06	0.00144269	3.26094e-05	0.000173941
Rxra	501.528	2.41686e-06	0.00144268	1.39029e-05	8.32066e-05
Slc35d1	823.694	2.4131e-06	0.00144269	6.78211e-09	1.00517e-07
Camk4	95.1449	2.41243e-06	0.00144269	0.000531442	0.00198199
Gpr12	30.0384	2.41134e-06	0.0014427	0.000136844	0.000604683
Rims1	107.696	2.41128e-06	0.0014427	9.65284e-05	0.000446084
Cyp2j8	16.9962	2.40916e-06	0.00144269	1.37455e-06	1.07948e-05
Sgtb	65.3211	2.40857e-06	0.00144269	0.00441078	0.0125018
Aldh1l1	1195.57	2.40666e-06	0.0014427	1.25036e-11	4.05862e-10
Kcna1	47.7833	2.40595e-06	0.0014427	0.00147297	0.00480927
Mms19	180.243	2.40414e-06	0.00144268	0.000143382	0.000630491
Ypel4	32.0318	2.4027e-06	0.00144269	0.00588188	0.0160848
Ache	14.2747	2.40212e-06	0.00144269	0.00670018	0.0179558
Cln3	70.7631	2.40158e-06	0.00144268	6.58459e-08	7.45166e-07
Slc1a1	29.1316	2.39848e-06	0.0014427	0.00856568	0.0221899
Pbx4	20.3987	2.396e-06	0.00144269	0.00290996	0.0087319
Asl	461.423	2.3956e-06	0.00144269	4.57437e-13	2.32831e-11
Cers2	332.46	2.39522e-06	0.00144269	2.01742e-08	2.61001e-07
Tmem167	294.757	2.39343e-06	0.00144267	0.00142388	0.00467435
Gm45104	5.24133	2.38949e-06	0.00144269	0.000230901	0.000958206
Nudt7	1465.39	2.38529e-06	0.00144269	0.00020161	0.000850157
Aard	6.58519	2.38173e-06	0.00144269	0.00955509	0.0243716
Pgd	156.761	2.3807e-06	0.00144268	0.00324215	0.00957109
Nmt2	438.19	2.38069e-06	0.00144269	2.30526e-06	1.69938e-05
Rora	1741.55	2.37953e-06	0.00144269	0.00119404	0.00402398
Hsd17b7	304.249	2.37726e-06	0.00144268	1.1223e-06	9.05653e-06
Slc25a42	268.02	2.37713e-06	0.00144268	7.23002e-05	0.000347063
Mfap3	183.055	2.37635e-06	0.00144268	0.00331095	0.00975426
Phactr4	490.532	2.37268e-06	0.00144268	8.16739e-05	0.000386161
Lyrm4	290.683	2.37177e-06	0.00144268	0.00774706	0.0203365
Sephs2	1352.74	2.37122e-06	0.00144269	1.5051e-13	8.84419e-12
Agt	809.432	2.36995e-06	0.0014427	1.37444e-09	2.4691e-08
Cideb	29.3609	2.36823e-06	0.0014427	1.59118e-07	1.60772e-06
Ppp1r9a	834.703	2.36778e-06	0.00144269	0.0219922	0.0494818
Dlgap2	46.647	2.3671e-06	0.0014427	0.00257596	0.00783484
Cdo1	4207.5	2.36656e-06	0.0014427	1.26724e-10	3.01952e-09
Sirpa	851.187	2.36646e-06	0.00144269	0.0199874	0.0456534
Erc2	622.469	2.36642e-06	0.0014427	2.08564e-05	0.000117676
Sel1l3	209.751	2.36398e-06	0.0014427	1.80365e-05	0.000103681
Brinp1	57.8237	2.36348e-06	0.0014427	9.54141e-05	0.000441782
Nfasc	83.8573	2.36306e-06	0.0014427	0.000532391	0.00198484
Gm16845	17.1058	2.36297e-06	0.00144269	0.00405712	0.0116305
Sez6l2	37.3733	2.36249e-06	0.00144269	0.00810569	0.0211448
Rprm	26.3708	2.36186e-06	0.0014427	0.00127646	0.00426137
Cpne4	76.6498	2.36128e-06	0.00144269	0.00155562	0.00504494
Deptor	1807.43	2.35919e-06	0.00144269	3.88129e-08	4.65992e-07
Rfk	895.49	2.35859e-06	0.00144267	0.0180574	0.0419297
Matk	14.9621	2.35725e-06	0.00144269	5.12163e-05	0.000258381
Pum2	1287.42	2.35621e-06	0.00144268	0.00587065	0.0160562
Zswim5	94.5047	2.35601e-06	0.00144269	0.00154833	0.00502505
Mvd	55.6177	2.35519e-06	0.00144269	1.76342e-12	7.49732e-11
Dnmbp	204.284	2.35387e-06	0.00144269	4.94363e-09	7.71419e-08
Farp1	337.76	2.35315e-06	0.00144269	1.41708e-05	8.4483e-05
Ttll5	198.427	2.35299e-06	0.00144268	0.00552021	0.0152419
Inmt	488.59	2.35149e-06	0.00144269	1.2819e-07	1.33696e-06
Phf8	304.903	2.35138e-06	0.00144267	7.61974e-05	0.000363198
Ankrd27	471.955	2.35099e-06	0.00144269	5.1859e-06	3.4813e-05
Cabyr	60.1305	2.34932e-06	0.00144269	0.000506385	0.00189964
Gm7247	15.1083	2.34932e-06	0.00144269	0.00766004	0.0201251
Rab8b	412.272	2.34632e-06	0.00144269	0.00480512	0.0135083
Sorcs3	35.4392	2.34552e-06	0.00144269	0.000462407	0.00175286
Mri1	67.8828	2.34441e-06	0.00144268	2.73436e-05	0.000148945
Vil1	45.9389	2.34327e-06	0.0014427	4.58572e-06	3.12483e-05
Abcd2	121.406	2.3428e-06	0.00144269	1.47948e-05	8.76489e-05
9530062K07Rik	67.7844	2.34097e-06	0.00144269	6.43713e-06	4.21936e-05
Cela1	44.2337	2.34022e-06	0.0014427	1.09248e-05	6.75841e-05
Klhl14	8.80052	2.33934e-06	0.00144269	0.000271151	0.00110183
Nrg3	155.119	2.3388e-06	0.00144269	0.0131138	0.0318533
Spock2	494.895	2.33799e-06	0.00144269	0.0207041	0.0469916
Csmd2	31.1239	2.33706e-06	0.00144269	0.010381	0.0261098
Mkx	35.4098	2.33584e-06	0.00144269	0.00844594	0.0219138
Zfp385b	192.142	2.33568e-06	0.00144269	8.15484e-05	0.000385736
Cftr	33.5179	2.33544e-06	0.00144269	0.00496008	0.0138827
Nox4	605.425	2.335e-06	0.00144269	1.9739e-05	0.000112365
Ctxn1	93.51	2.3343e-06	0.0014427	2.63296e-05	0.000143877
ccdc198	29.5876	2.3326e-06	0.0014427	0.000494463	0.00185813
Tram1l1	24.5156	2.33156e-06	0.0014427	0.000451119	0.00171547
Cntnap5a	78.5473	2.3315e-06	0.0014427	0.00219817	0.00684319
Galnt14	59.9383	2.33123e-06	0.0014427	5.37245e-05	0.000269343
Dtnb	175.824	2.32994e-06	0.00144269	9.11323e-08	9.91978e-07
Fyb2	126.64	2.32888e-06	0.00144269	4.36401e-12	1.64565e-10
Pla2r1	108.26	2.32847e-06	0.00144269	4.82971e-05	0.000245367
Clstn2	81.3111	2.3273e-06	0.00144269	0.000924218	0.0032208
Gpd2	690	2.32726e-06	0.00144269	0.000426855	0.00163496
Stxbp5l	47.6293	2.32674e-06	0.0014427	0.00134471	0.00445354
Nup210	125.122	2.32588e-06	0.00144269	1.19952e-08	1.65664e-07
Cldn1	134.785	2.32583e-06	0.0014427	1.13401e-09	2.08557e-08
Gm32647	19.8773	2.32563e-06	0.00144269	0.000936705	0.00325542
Ell	146.728	2.32522e-06	0.00144268	5.93315e-09	8.97757e-08
1700029J03Rik	4.62392	2.32449e-06	0.00144269	0.00029913	0.00119978
Mylip	254.858	2.32271e-06	0.00144268	0.00140804	0.00463075
Pllp	62.0464	2.31992e-06	0.00144269	0.00012697	0.000568584
Naaladl2	793.132	2.31984e-06	0.00144269	1.27668e-06	1.01104e-05
Arhgap24	768.572	2.31922e-06	0.00144269	2.95665e-05	0.000159475
Gimap9	137.509	2.31599e-06	0.00144268	1.02319e-10	2.50586e-09
Nrgn	495.565	2.31382e-06	0.00144269	0.000640521	0.00234048
Tmprss2	52.1095	2.31286e-06	0.0014427	0.000911679	0.00318068
Ethe1	115.362	2.31231e-06	0.00144268	1.85786e-07	1.83945e-06
Cyp2e1	2946.11	2.31123e-06	0.0014427	4.64465e-11	1.26361e-09
Nlrp5-ps	186.365	2.30968e-06	0.00144269	2.80658e-07	2.6564e-06
Errfi1	2368.98	2.30946e-06	0.00144269	1.86075e-12	7.81911e-11
Gpc4	1078.66	2.30727e-06	0.00144269	6.97361e-07	5.9861e-06
Lonrf2	133.786	2.30611e-06	0.00144269	0.0181545	0.0421099
Pten	970.379	2.30586e-06	0.00144267	0.00536565	0.0148663
Gm40652	8.35022	2.30347e-06	0.00144269	7.9413e-08	8.754e-07
Kctd13	21.9433	2.30326e-06	0.00144269	0.000192782	0.000817544
Pipox	700.202	2.30303e-06	0.0014427	1.89631e-06	1.43217e-05
Frmpd4	76.3215	2.30289e-06	0.00144269	0.00614563	0.0166757
Gm10432	3.96261	2.3021e-06	0.00144269	0.0121432	0.0298662
Gm960	21.1839	2.30174e-06	0.00144269	0.0034229	0.0100357
Tbxas1	68.117	2.29793e-06	0.00144269	6.16113e-06	4.05315e-05
Nipsnap1	335.852	2.29783e-06	0.0014427	2.97484e-08	3.66706e-07
Hepacam	24.4125	2.29721e-06	0.0014427	0.000470227	0.00177845
Tgm4	6.56303	2.29682e-06	0.00144269	0.00162995	0.00525301
Sowahc	114.048	2.29604e-06	0.00144269	1.69708e-05	9.84688e-05
Rbfox3	121.207	2.29456e-06	0.0014427	0.000247352	0.00101762
Pgbd5	36.0819	2.29359e-06	0.0014427	0.000194244	0.000822617
Vav2	524.591	2.29201e-06	0.00144269	5.29055e-09	8.16203e-08
Grm3	26.368	2.29171e-06	0.0014427	0.000344867	0.00135786
BC006965	10.0735	2.2917e-06	0.00144269	9.41622e-05	0.000437105
Pax9	15.2142	2.29e-06	0.00144269	0.0101622	0.0256487
Aacs	283.394	2.28938e-06	0.00144269	4.77352e-07	4.26646e-06
Sgpp2	27.8557	2.28918e-06	0.00144269	0.00812812	0.021188
Abl2	287.602	2.28865e-06	0.00144268	0.00694672	0.0185158
Scn2a	179.867	2.28834e-06	0.0014427	0.000645169	0.00235508
Runx2	30.0947	2.28753e-06	0.00144269	0.0142236	0.0341445
Gm35154	10.9486	2.28751e-06	0.00144269	0.000699758	0.00252754
Gpr55	5.44424	2.28409e-06	0.00144269	3.29872e-05	0.000175783
Klf15	206.37	2.28339e-06	0.00144268	0.0166979	0.0392009
A230108P19Rik	4.27369	2.28033e-06	0.00144269	0.00702367	0.0186967
Mfsd4b1	332.929	2.27761e-06	0.00144269	1.6069e-05	9.3981e-05
Wipf2	304.315	2.27649e-06	0.00144269	2.29629e-05	0.000127864
Atraid	241.84	2.27615e-06	0.00144267	0.00139165	0.00458799
D930016D06Rik	214.608	2.27406e-06	0.00144269	0.000716331	0.00258053
Marveld2	79.1096	2.27353e-06	0.00144269	9.6759e-11	2.40049e-09
Slco1a4	343.319	2.2731e-06	0.00144269	2.22472e-11	6.73723e-10
Tmem29	103.348	2.27239e-06	0.00144268	0.000103338	0.000474439
Fam131b	30.9769	2.27e-06	0.0014427	9.37003e-05	0.000435054
Zfp946	74.9828	2.26798e-06	0.00144268	1.81437e-06	1.38005e-05
Csmd3	76.2209	2.26752e-06	0.00144269	0.0135555	0.0327308
Slc38a4	2969.3	2.26706e-06	0.00144269	2.21394e-10	4.8835e-09
Cdh4	129.284	2.26653e-06	0.00144268	9.74598e-08	1.05292e-06
St6gal1	663.634	2.26637e-06	0.00144269	8.87452e-10	1.67765e-08
Dlx5	8.72649	2.2622e-06	0.0014427	0.0120415	0.0296564
Mcmdc2	10.2316	2.26154e-06	0.00144269	0.00373431	0.0108468
Itih5	139.876	2.26147e-06	0.00144268	0.00613066	0.0166413
1700112D23Rik	6.17484	2.26019e-06	0.00144269	0.0026652	0.00807456
Slc13a3	163.159	2.26019e-06	0.0014427	1.35135e-05	8.13246e-05
Nedd4l	1165.59	2.25955e-06	0.00144269	1.4541e-08	1.96444e-07
Tpte	12.9377	2.25832e-06	0.00144269	7.5728e-09	1.10722e-07
Slc41a2	316.942	2.25742e-06	0.00144269	5.66638e-14	3.86365e-12
Lrrc3	130.733	2.2544e-06	0.00144269	3.39981e-13	1.76359e-11
Adpgk	117.185	2.25406e-06	0.00144268	0.0116019	0.0287731
Havcr2	21.5099	2.25405e-06	0.00144269	1.10252e-06	8.90353e-06
Gm28928	22.4254	2.25343e-06	0.0014427	0.000395054	0.00153045
Dhfr	157.889	2.25288e-06	0.00144269	2.43078e-07	2.33628e-06
Gm5424	384.971	2.25113e-06	0.0014427	6.59651e-10	1.30029e-08
Pck1	2819.96	2.2489e-06	0.0014427	1.84489e-08	2.42001e-07
Ip6k2	263.127	2.24879e-06	0.00144267	6.74786e-10	1.32651e-08
Arhgef4	19.588	2.24848e-06	0.00144269	0.0122002	0.0299726
Sidt1	32.8861	2.24843e-06	0.00144269	0.00682222	0.0182445
Itpka	15.6398	2.2459e-06	0.00144269	0.000417823	0.00160547
Aim2	65.6735	2.24406e-06	0.00144268	4.98266e-06	3.36675e-05
Pbld2	333.076	2.24328e-06	0.00144269	1.12495e-08	1.56561e-07
Slco1c1	22.8339	2.242e-06	0.00144269	0.0190058	0.0437431
Tgm1	17.3053	2.24099e-06	0.0014427	5.03857e-05	0.000254606
Slc22a1	587.949	2.23975e-06	0.00144269	2.92199e-05	0.000157959
Gm16998	7.32593	2.23961e-06	0.00144269	0.0211738	0.047919
Pop1	62.8507	2.23944e-06	0.00144269	0.000189196	0.00080375
K230010J24Rik	31.6214	2.23937e-06	0.00144269	2.19559e-06	1.62815e-05
Zkscan2	17.5351	2.23818e-06	0.00144269	0.0118142	0.0291807
Pmaip1	43.202	2.2378e-06	0.00144269	0.00639824	0.017264
Il1rapl1	100.335	2.23764e-06	0.00144269	0.0143776	0.0344398
Rab33a	18.6579	2.23741e-06	0.00144269	0.0219706	0.0494435
Cyp2j7	7.4764	2.23605e-06	0.0014427	0.00174737	0.00558701
Rab11fip1	73.0328	2.23535e-06	0.00144268	1.53333e-07	1.55724e-06
Fkbp1a	985.475	2.23487e-06	0.00144268	0.00501309	0.0140094
6330562C20Rik	22.3822	2.23451e-06	0.00144269	0.000223728	0.000932185
Shmt1	243.306	2.23427e-06	0.00144269	7.6484e-17	1.59462e-14
Nudt10	29.2892	2.23415e-06	0.00144269	0.0164367	0.0386536
Tnr	70.0723	2.23171e-06	0.0014427	0.00396837	0.0114195
Cep170	181.192	2.23015e-06	0.00144268	0.0167845	0.0393916
Col27a1	378.951	2.22957e-06	0.00144269	0.00180541	0.00573938
Milr1	13.0841	2.22906e-06	0.00144269	0.0178357	0.0414682
Nrn1	1384	2.22853e-06	0.00144269	1.68567e-10	3.86367e-09
Pvalb	65.9391	2.22459e-06	0.0014427	0.00232151	0.00717873
Hecw1	48.4292	2.22353e-06	0.00144269	0.00213054	0.00665271
Lad1	42.4092	2.22182e-06	0.00144269	0.0152775	0.0362708
Brca2	41.8312	2.22129e-06	0.00144268	6.58595e-06	4.30259e-05
Rasgef1c	3.8959	2.22067e-06	0.00144269	0.0030423	0.00907251
Rwdd3	102.03	2.21942e-06	0.00144269	8.02551e-11	2.03054e-09
Zfp385a	84.5341	2.21898e-06	0.00144269	2.80672e-07	2.6564e-06
Tmem37	46.2202	2.21578e-06	0.00144269	1.90053e-07	1.87656e-06
Tm7sf2	68.1308	2.21474e-06	0.00144269	2.12115e-10	4.72207e-09
Elovl4	51.9807	2.21409e-06	0.0014427	1.20819e-05	7.3795e-05
Rab2b	96.0589	2.21375e-06	0.00144269	5.30442e-06	3.55426e-05
Gfra2	127.892	2.21253e-06	0.00144269	0.0032416	0.00957075
Shc3	34.0272	2.21242e-06	0.00144269	0.00123499	0.00414526
Gm11520	25.6034	2.20906e-06	0.00144269	0.00331384	0.00976143
Slc40a1	360.086	2.20884e-06	0.00144268	4.86251e-08	5.68376e-07
Chst10	16.3128	2.20638e-06	0.0014427	0.00217513	0.00677733
Gbp2-ps	4.06923	2.20535e-06	0.00144269	0.00246305	0.00756036
Serpina3g	12.4676	2.20509e-06	0.00144269	0.000320387	0.00127397
Patj	286.974	2.20493e-06	0.00144268	0.000189346	0.000804227
Sypl2	20.0812	2.20295e-06	0.00144269	0.0213571	0.0482533
Gtse1	3.58072	2.20271e-06	0.00144269	0.00271219	0.00819744
Cend1	40.1896	2.20154e-06	0.0014427	0.0048493	0.0136219
Fbxl2	15.3596	2.20136e-06	0.00144269	0.0127319	0.0310465
Cth	1399	2.19889e-06	0.0014427	4.15452e-09	6.60913e-08
5530601H04Rik	107.424	2.19796e-06	0.00144268	0.00451877	0.0127762
Mt3	56.1437	2.19779e-06	0.00144269	0.00574469	0.0157614
Sntg2	137.588	2.19588e-06	0.00144269	4.60081e-06	3.13413e-05
ENSMUSG00000097058	12.2207	2.19554e-06	0.00144269	0.00045201	0.00171765
B130034C11Rik	40.8598	2.19536e-06	0.00144269	3.40737e-05	0.000180994
Traf4	52.6349	2.19508e-06	0.00144269	4.35577e-06	2.99449e-05
Phyhd1	93.5087	2.19303e-06	0.00144267	0.00017193	0.000739819
Itch	795.883	2.19207e-06	0.00144269	5.76451e-07	5.05426e-06
Psd2	17.949	2.19166e-06	0.0014427	7.52572e-06	4.83354e-05
Adh1	344.284	2.19122e-06	0.00144269	1.93442e-15	2.27956e-13
Slc16a11	18.4747	2.19004e-06	0.00144269	1.77425e-09	3.0975e-08
Arhgap42	1001.2	2.18957e-06	0.00144269	5.92488e-08	6.77938e-07
Gm12374	8.57397	2.18952e-06	0.00144269	0.00881085	0.0227165
Cab39l	422.923	2.18847e-06	0.00144268	4.78848e-06	3.24871e-05
Drp2	16.5338	2.18706e-06	0.0014427	0.00664268	0.0178281
Gm28863	21.1899	2.18528e-06	0.00144269	1.81319e-07	1.79933e-06
Rbm26	459.364	2.18526e-06	0.00144264	0.0146516	0.0350034
Map7	289.94	2.18297e-06	0.00144269	1.04567e-06	8.51052e-06
Carmil1	289.923	2.18232e-06	0.00144269	4.43435e-06	3.03599e-05
Slc22a22	81.2927	2.18212e-06	0.0014427	1.37504e-05	8.23849e-05
Gm4951	599.468	2.18003e-06	0.00144269	6.2176e-11	1.62446e-09
Fmo5	1008.49	2.17789e-06	0.00144269	1.52621e-17	4.48085e-15
Ube2e2	1144.74	2.17769e-06	0.00144269	2.04279e-05	0.000115559
Mlxipl	2559.12	2.17683e-06	0.00144269	1.8196e-06	1.38291e-05
Dkk2	38.6579	2.17594e-06	0.00144269	0.00384906	0.0111323
Rell1	303.118	2.17583e-06	0.00144268	0.00601076	0.0163794
Man2a1	783.972	2.1753e-06	0.00144269	3.76233e-13	1.93773e-11
Nrcam	139.027	2.17474e-06	0.0014427	0.000425065	0.00162868
Dck	103.421	2.17446e-06	0.00144269	0.00623424	0.0168887
Htr1b	11.371	2.17346e-06	0.0014427	0.00553983	0.0152922
Cxcl13	148.259	2.17287e-06	0.00144269	2.68206e-07	2.55066e-06
Cgref1	63.186	2.17273e-06	0.0014427	0.000605534	0.00222992
Cgn	111.153	2.17272e-06	0.00144269	6.20527e-10	1.22876e-08
Sgpl1	294.358	2.17188e-06	0.00144269	3.13641e-07	2.93006e-06
Shank2	279.748	2.16951e-06	0.0014427	1.77572e-05	0.000102266
B4galnt3	24.3187	2.16949e-06	0.0014427	0.00604375	0.0164487
Dlgap1	678.053	2.1688e-06	0.00144269	0.000381882	0.00148393
Spats2	140.296	2.16844e-06	0.00144268	0.0153235	0.0363601
Bhlhe22	21.1741	2.16836e-06	0.0014427	0.00143832	0.00471389
Ppp4r1	199.02	2.1683e-06	0.00144267	0.00669099	0.0179355
Fbxo36	66.2842	2.16505e-06	0.00144269	0.000285956	0.00115377
Nos1	21.0799	2.16495e-06	0.00144269	0.000271515	0.0011029
Armc9	112.445	2.16471e-06	0.00144269	0.000136339	0.000603067
Fam20c	182.963	2.16439e-06	0.00144269	0.000212807	0.000891649
Gpd1	39.7499	2.16398e-06	0.00144269	3.94669e-07	3.60776e-06
Rasgef1b	248.692	2.16387e-06	0.00144269	4.6262e-06	3.14846e-05
Gabrg3	46.2169	2.16376e-06	0.00144269	0.00916042	0.0234893
Irs2	309.179	2.16337e-06	0.00144269	1.04039e-05	6.47126e-05
Olfm2	62.8234	2.16317e-06	0.00144269	0.00123651	0.00414841
Serp2	48.3982	2.16312e-06	0.0014427	0.000194573	0.000823686
Fndc3a	482.316	2.16199e-06	0.00144268	1.44484e-05	8.58312e-05
Gm11963	42.6918	2.16023e-06	0.0014427	5.2831e-07	4.67756e-06
Aqp9	342.175	2.15887e-06	0.0014427	1.24673e-12	5.56231e-11
Col4a3	107.944	2.15851e-06	0.00144269	0.0058664	0.0160486
Ces1e	321.476	2.15687e-06	0.00144269	8.76195e-08	9.56623e-07
Hoxd9	16.2305	2.15592e-06	0.0014427	0.000301634	0.00120748
Igf1	2367.64	2.15587e-06	0.00144269	4.77308e-14	3.29601e-12
1700028E10Rik	13.6677	2.15445e-06	0.00144269	2.44919e-05	0.000135129
Gm26708	114.662	2.15341e-06	0.0014427	2.86069e-06	2.05664e-05
Chchd4	222.293	2.1527e-06	0.00144268	0.000299423	0.00120051
AI854703	17.2419	2.15237e-06	0.0014427	0.0199821	0.045646
Tmem158	91.6982	2.15075e-06	0.00144269	0.00898955	0.0231113
Aldob	2992.91	2.15061e-06	0.0014427	3.08453e-06	2.19851e-05
Fam198a	52.8993	2.14954e-06	0.00144269	5.65455e-13	2.75523e-11
Cd82	121.313	2.14946e-06	0.00144269	4.69996e-07	4.21112e-06
Calml4	62.0848	2.14795e-06	0.0014427	0.00118158	0.00398696
Thap1	62.9621	2.14781e-06	0.00144268	0.0156943	0.0371546
Fcer1g	215.614	2.14698e-06	0.00144269	0.0127219	0.0310256
Prr36	14.1335	2.14681e-06	0.0014427	0.000928811	0.00323473
Smad1	403.267	2.14621e-06	0.00144268	0.000474281	0.00179254
Ltb4r1	17.8059	2.14561e-06	0.00144269	1.04845e-07	1.12209e-06
Slx4ip	77.2355	2.14533e-06	0.00144269	0.000146303	0.000641773
0610040J01Rik	395.368	2.14389e-06	0.00144269	1.3067e-06	1.03217e-05
Abca2	151.941	2.14277e-06	0.00144268	0.0149817	0.0356684
Fbxo16	6.27672	2.14199e-06	0.00144269	0.0038507	0.0111356
Trim71	2.85864	2.14039e-06	0.0014427	0.00878079	0.0226632
Htr2c	23.4118	2.14038e-06	0.0014427	0.000439623	0.00167793
Cckbr	14.1058	2.13826e-06	0.00144269	0.0146953	0.0351
Pawr	309.183	2.13779e-06	0.00144269	4.82626e-10	9.8911e-09
Atp6v0a4	109.119	2.13652e-06	0.0014427	0.000193194	0.000818969
Cables2	122.36	2.13625e-06	0.00144268	0.00260603	0.00791853
Wwc1	537.257	2.13583e-06	0.00144269	4.54789e-06	3.10491e-05
Hectd2	76.4176	2.13563e-06	0.00144269	6.92388e-05	0.000334842
Ccdc151	13.7712	2.13507e-06	0.00144269	0.0185618	0.0428895
Hmgcs2	1750.66	2.13395e-06	0.00144269	7.65633e-08	8.48299e-07
Ahcy	427.036	2.13233e-06	0.00144269	2.62507e-15	2.86028e-13
Slitrk4	32.4633	2.1322e-06	0.00144269	0.0139657	0.0335942
1500026H17Rik	17.8738	2.13219e-06	0.00144269	0.0216953	0.0489161
Reln	219.281	2.1318e-06	0.00144269	2.00095e-05	0.000113548
Mmp17	18.1143	2.13127e-06	0.00144269	0.00931794	0.0238622
L3mbtl1	8.53249	2.13087e-06	0.0014427	5.54301e-05	0.000277317
Camsap3	34.621	2.13053e-06	0.00144269	2.20493e-05	0.000123571
Atl3	668.913	2.13053e-06	0.00144268	9.61719e-07	7.93793e-06
Slc26a4	34.806	2.12946e-06	0.0014427	0.000660346	0.00240251
Zfhx4	344.579	2.12848e-06	0.00144269	3.85946e-09	6.18056e-08
1700016P03Rik	4.08788	2.1283e-06	0.00144269	0.0202504	0.0461475
Igsf21	20.9247	2.12813e-06	0.00144269	0.0116228	0.0288119
Adgrb2	40.627	2.1274e-06	0.00144269	0.00131827	0.00437935
Faxc	20.2735	2.12554e-06	0.00144269	0.00145732	0.00476678
Rassf7	11.6303	2.12543e-06	0.00144269	4.35858e-08	5.16997e-07
Glrb	83.1082	2.12505e-06	0.0014427	0.000198869	0.000840395
Zfp281	457.648	2.12077e-06	0.00144269	0.00010922	0.000498886
Brsk2	39.9806	2.12048e-06	0.0014427	0.00688261	0.0183788
Luzp2	172.222	2.11873e-06	0.0014427	0.000276793	0.00112097
St18	25.503	2.11739e-06	0.00144269	0.000421658	0.00161813
Net1	604.59	2.11626e-06	0.00144269	2.15015e-09	3.66522e-08
Crmp1	21.8968	2.11585e-06	0.0014427	0.00099623	0.00343575
Chd9	1056.88	2.11507e-06	0.00144269	1.22572e-05	7.47184e-05
Mtmr4	199.301	2.11446e-06	0.00144268	0.00585098	0.016014
Hacl1	1147.81	2.11427e-06	0.00144269	3.17208e-10	6.74977e-09
Aspdh	100.54	2.11243e-06	0.0014427	4.75058e-08	5.57095e-07
Lck	18.7401	2.11114e-06	0.00144269	0.000251619	0.00103213
Runx1t1	177.189	2.11101e-06	0.00144269	0.00476678	0.0134127
Gm37004	11.3447	2.11075e-06	0.00144269	7.79824e-07	6.5896e-06
Slc6a15	77.9223	2.10931e-06	0.0014427	0.000230411	0.000956358
Hhex	315.398	2.10734e-06	0.00144269	7.13583e-13	3.38569e-11
Mertk	378.741	2.10698e-06	0.00144269	1.60617e-07	1.61909e-06
Sostdc1	37.3177	2.10428e-06	0.0014427	0.00014522	0.000637538
Htr7	18.2987	2.10372e-06	0.00144269	0.011816	0.0291807
Rnf103	666.338	2.10359e-06	0.00144268	2.34253e-07	2.26351e-06
Caskin1	18.2621	2.10341e-06	0.0014427	0.000373002	0.00145412
Arhgef16	27.9616	2.10081e-06	0.0014427	5.58408e-05	0.000279114
Arrdc3	1103.11	2.09938e-06	0.00144268	0.00649895	0.0174854
Spns3	8.90106	2.09717e-06	0.00144269	5.1238e-05	0.000258431
Fam83h	25.594	2.09624e-06	0.00144269	1.41849e-05	8.45069e-05
Rims2	60.9725	2.0953e-06	0.00144269	0.00960332	0.0244716
Emp3	31.9721	2.09454e-06	0.00144269	7.76741e-05	0.000369425
Mbd5	561.136	2.09305e-06	0.00144269	3.56378e-05	0.000188144
Usp42	144.181	2.09169e-06	0.00144268	0.0043818	0.0124327
Acsbg1	17.8317	2.09053e-06	0.00144269	0.0183479	0.0424677
Dhcr24	184.165	2.08886e-06	0.00144269	5.64457e-10	1.1322e-08
Cntn4	76.8549	2.08875e-06	0.00144269	0.00409903	0.0117379
Grm4	22.9923	2.08839e-06	0.00144269	0.000547853	0.00203549
Hrk	19.2183	2.08826e-06	0.0014427	0.00758827	0.019968
B630019K06Rik	19.8765	2.08715e-06	0.00144269	0.00557883	0.0153802
Unc79	36.439	2.08662e-06	0.0014427	0.000797273	0.00282888
Fosb	23.0823	2.08588e-06	0.00144269	0.0127887	0.0311605
Sardh	147.286	2.08481e-06	0.00144269	5.08954e-09	7.88824e-08
Rasal1	13.4953	2.08422e-06	0.0014427	0.00032799	0.00130075
Shisa7	29.358	2.08385e-06	0.0014427	8.96299e-06	5.65659e-05
Nudcd3	907.861	2.08361e-06	0.00144267	0.0200873	0.0458428
Pcsk1	18.2656	2.08322e-06	0.00144269	0.000215131	0.000900694
Kmo	530.135	2.08212e-06	0.00144269	1.52733e-07	1.55311e-06
Ctif	403.068	2.082e-06	0.00144269	1.82137e-08	2.39932e-07
1700001C19Rik	240.155	2.0817e-06	0.0014427	8.26912e-08	9.07385e-07
C030037D09Rik	48.7905	2.08152e-06	0.00144268	4.175e-07	3.79248e-06
Btbd11	107.732	2.08037e-06	0.00144269	4.45678e-05	0.000228621
Gm49454	5.53183	2.07994e-06	0.00144269	0.012374	0.0303136
Pi4k2b	165.437	2.07922e-06	0.00144268	5.34449e-05	0.000268251
Zfp40	112.873	2.07904e-06	0.00144269	0.00589672	0.0161153
Fam120c	189.015	2.07904e-06	0.00144269	0.000231002	0.000958368
Syt2	27.2635	2.07875e-06	0.0014427	0.000584797	0.0021601
Gas2l3	44.6525	2.07873e-06	0.00144269	0.0161058	0.0379467
Dync1i1	69.5021	2.07778e-06	0.00144269	0.00918105	0.0235366
Zscan29	156.606	2.07771e-06	0.00144268	0.000543319	0.00202135
Dnase1	46.6919	2.07754e-06	0.0014427	0.000119294	0.000539337
Gm10548	13.7877	2.07358e-06	0.00144269	0.0107916	0.0270015
Phlda1	923.935	2.07333e-06	0.00144269	0.0029037	0.00871552
Slc7a2	1484.73	2.07195e-06	0.00144269	3.30886e-12	1.3021e-10
Hjurp	330.428	2.06853e-06	0.00144268	1.72717e-11	5.38852e-10
D630033O11Rik	26.3695	2.06833e-06	0.00144269	1.39579e-07	1.4362e-06
Slc9a3	38.5007	2.06799e-06	0.00144269	0.00158331	0.00512171
Fuca1	293.886	2.06785e-06	0.00144268	0.0012415	0.00416387
Rgs9	57.6497	2.06676e-06	0.00144269	0.00566383	0.0155809
5430437J10Rik	46.1822	2.06618e-06	0.00144269	2.23153e-12	9.25167e-11
Slc30a2	18.8123	2.06403e-06	0.00144269	0.0139151	0.0334911
Maz	279.178	2.06268e-06	0.00144267	3.01988e-06	2.15892e-05
Car10	68.5284	2.06262e-06	0.0014427	0.000296766	0.00119207
Nwd1	26.1882	2.06064e-06	0.00144269	0.00969186	0.0246653
Glb1l2	42.0926	2.0596e-06	0.00144269	0.000971425	0.00336208
Prom1	54.5197	2.05953e-06	0.00144269	0.00165767	0.00533283
Ackr1	13.0425	2.05943e-06	0.0014427	0.0142244	0.0341445
Gm17586	29.572	2.05866e-06	0.00144269	0.00287071	0.00862365
Plagl1	353.295	2.05859e-06	0.00144269	0.00099456	0.00343119
Zc3h7b	319.434	2.05831e-06	0.00144267	0.00496639	0.0138968
Syvn1	208.726	2.05788e-06	0.00144269	4.44593e-05	0.00022833
Chrnb2	16.5867	2.05714e-06	0.0014427	0.00322018	0.00951789
Itih2	1592.61	2.05627e-06	0.0014427	8.7457e-14	5.62709e-12
Fam124a	120.39	2.05528e-06	0.00144269	5.25438e-08	6.08929e-07
Alkbh2	28.4185	2.0548e-06	0.00144269	0.00154118	0.00500561
Cacna1i	30.9289	2.0543e-06	0.00144269	0.00434435	0.0123345
Gpt2	664.467	2.05313e-06	0.00144269	3.40277e-15	3.51344e-13
Slc2a9	216.122	2.05296e-06	0.00144269	7.08572e-10	1.37794e-08
Foxk2	423.628	2.05251e-06	0.00144268	0.00632339	0.0170918
Gm9973	7.63381	2.0515e-06	0.0014427	2.70511e-05	0.000147597
Ccnj	43.9401	2.05126e-06	0.00144268	0.0023409	0.00723252
B3galt1	1469.25	2.05069e-06	0.00144269	1.04973e-07	1.12291e-06
Ddb2	76.106	2.04936e-06	0.00144269	3.8344e-05	0.00020063
Insig1	2117.17	2.04885e-06	0.00144269	1.94597e-13	1.08749e-11
Zfp239	19.2658	2.04867e-06	0.00144269	0.0158827	0.0375309
Pcsk2	88.4195	2.04696e-06	0.0014427	5.0309e-05	0.000254396
Ass1	1784.03	2.0453e-06	0.0014427	1.88385e-08	2.45921e-07
Chsy3	548.813	2.04512e-06	0.0014427	5.6612e-09	8.62021e-08
Fam217b	96.383	2.04448e-06	0.00144269	0.0189717	0.0436876
Gprin1	15.071	2.04415e-06	0.0014427	0.000163212	0.000707217
Gm45235	6.97449	2.04318e-06	0.00144269	0.013265	0.0321511
Lrrtm4	90.8408	2.04295e-06	0.0014427	0.000277432	0.00112315
Nr1h4	686.847	2.04195e-06	0.0014427	1.69572e-07	1.69674e-06
Skap2	546.489	2.0408e-06	0.00144266	0.000223333	0.00093072
Dab1	107.236	2.04009e-06	0.00144269	0.00669344	0.0179399
Dscaml1	25.0366	2.03911e-06	0.00144269	0.0128593	0.0313113
Gm9866	18.3163	2.03877e-06	0.0014427	0.00676634	0.0181107
Ghr	8562.18	2.03791e-06	0.00144269	5.7971e-06	3.84752e-05
Gm26549	47.0106	2.03774e-06	0.00144269	6.46864e-06	4.23745e-05
Hpn	392.507	2.03772e-06	0.0014427	4.43076e-08	5.23839e-07
Htr1d	4.13369	2.03742e-06	0.0014427	7.9032e-06	5.06398e-05
Slc51a	15.0373	2.03593e-06	0.0014427	0.00567328	0.0155972
Cutal	158.241	2.0353e-06	0.00144269	3.18661e-08	3.89269e-07
Zfp282	92.7668	2.03319e-06	0.00144269	0.000114094	0.000518854
Add2	65.4569	2.03311e-06	0.0014427	5.25756e-05	0.000264133
Hmgcl	404.151	2.03281e-06	0.00144268	2.15359e-07	2.09777e-06
Sox2ot	63.7398	2.03243e-06	0.00144269	0.00780967	0.0204786
Tmem38b	669.604	2.02992e-06	0.00144267	7.54559e-07	6.39605e-06
Hivep2	371.551	2.02941e-06	0.00144269	2.75988e-05	0.000150056
Scd1	15267.1	2.02788e-06	0.00144269	3.1215e-14	2.27126e-12
Plekha8	125.617	2.02784e-06	0.00144267	8.01118e-06	5.12257e-05
Gm11767	12.9798	2.02663e-06	0.00144269	3.8748e-06	2.70413e-05
Slc9a1	160.372	2.02658e-06	0.00144268	0.00583439	0.0159751
Pcx	611.413	2.02607e-06	0.00144269	1.41586e-09	2.53091e-08
Egfr	1589.85	2.02548e-06	0.00144269	6.32037e-09	9.45135e-08
Ppp4r4	281.971	2.02359e-06	0.00144269	1.08086e-11	3.60005e-10
Nlgn3	28.2445	2.02233e-06	0.0014427	0.000698404	0.00252392
Etv3	275.834	2.02126e-06	0.00144268	0.00315175	0.00934747
2200002D01Rik	136.395	2.02094e-06	0.00144269	2.56488e-09	4.28131e-08
Pkhd1	316.329	2.02083e-06	0.0014427	0.00114369	0.00388145
Slc35d2	189.392	2.02071e-06	0.00144269	4.31105e-12	1.63135e-10
Fam169b	125.38	2.01694e-06	0.00144269	3.43823e-10	7.2429e-09
Stard4	379.887	2.01672e-06	0.00144269	3.89481e-07	3.56783e-06
A230050P20Rik	182.291	2.01613e-06	0.00144269	1.41538e-16	2.53877e-14
Tjp3	52.8191	2.01522e-06	0.0014427	1.56933e-10	3.63544e-09
Rabggta	58.216	2.01029e-06	0.00144268	0.00427006	0.0121506
Tceal5	20.6926	2.01029e-06	0.0014427	0.000451455	0.00171615
Csnk1a1	2802.69	2.00924e-06	0.00144268	0.0050047	0.0139915
Lin28b	79.6571	2.00923e-06	0.00144269	8.21598e-07	6.90225e-06
Ercc6	138.864	2.00838e-06	0.00144267	0.00180389	0.00573685
Gldc	498.431	2.00816e-06	0.0014427	1.6243e-08	2.16337e-07
Pkd2l2	364.193	2.00811e-06	0.00144268	2.24194e-05	0.000125289
Nadk	239.578	2.0068e-06	0.00144268	3.35934e-12	1.31958e-10
Hcfc2	183.065	2.00664e-06	0.00144268	5.82634e-06	3.86102e-05
1700084F23Rik	4.37145	2.00643e-06	0.00144269	0.0130836	0.0317934
Rnd1	38.7895	2.00605e-06	0.00144269	0.000236417	0.000977543
Tmigd1	192.794	2.00594e-06	0.0014427	3.48439e-05	0.000184543
Ttpa	422.191	2.0059e-06	0.00144269	9.60257e-14	6.1239e-12
Atcay	11.2612	2.00559e-06	0.00144269	0.00491339	0.0137722
Hsd3b7	186.721	2.00458e-06	0.00144269	4.16184e-09	6.61591e-08
Faah	365.424	2.00172e-06	0.00144269	1.966e-07	1.9289e-06
Kcnt1	23.9526	2.00166e-06	0.0014427	0.00024005	0.000990861
BC052040	97.9074	2.00063e-06	0.00144269	3.42429e-05	0.00018176
Gm16348	30.4018	1.99921e-06	0.00144269	1.76787e-08	2.33594e-07
D030068K23Rik	16.1519	1.9989e-06	0.0014427	0.00882832	0.0227534
Ampd2	35.6252	1.99852e-06	0.00144269	5.32884e-06	3.56952e-05
Ajap1	10.6464	1.99849e-06	0.00144269	0.0162646	0.0382875
Adamts20	16.8722	1.99735e-06	0.00144269	0.00381494	0.0110484
Gm3716	8.70017	1.99605e-06	0.00144269	0.0198987	0.0454938
C130071C03Rik	60.8134	1.99584e-06	0.00144269	0.000264634	0.00107919
Ttc39c	746.998	1.99527e-06	0.00144269	9.92111e-11	2.44454e-09
Sdc1	228.232	1.99408e-06	0.00144269	3.63999e-15	3.72292e-13
Trim8	705.889	1.99393e-06	0.00144268	5.19584e-06	3.48581e-05
Fkbp2	504.149	1.99367e-06	0.00144269	1.17003e-08	1.619e-07
Sel1l	1290.79	1.99313e-06	0.00144269	0.0206723	0.046948
Sec16a	411.713	1.99285e-06	0.00144269	2.71175e-08	3.36571e-07
Adra2a	11.5755	1.99102e-06	0.0014427	6.47604e-05	0.000316761
Rarres1	219.048	1.99054e-06	0.00144269	1.40005e-08	1.90525e-07
Mafg	658.691	1.98919e-06	0.00144268	9.83844e-07	8.0959e-06
Sarm1	3.75274	1.98901e-06	0.0014427	0.00191731	0.00605667
B230209E15Rik	24.5922	1.98836e-06	0.0014427	5.75496e-05	0.000286204
Zfp251	144.849	1.98687e-06	0.00144268	3.13865e-06	2.23425e-05
Prrt3	10.2024	1.98479e-06	0.0014427	0.00168944	0.00542536
D7Ertd443e	35.2167	1.98468e-06	0.00144269	0.000160906	0.000697923
Cda	73.6607	1.98436e-06	0.00144269	0.00107653	0.00367423
Slc25a1	160.725	1.98391e-06	0.00144269	5.30294e-11	1.41606e-09
Brinp3	35.5018	1.98354e-06	0.00144269	0.0019374	0.00611124
Unc13c	40.9108	1.98346e-06	0.00144269	0.0200529	0.0457837
Mlc1	64.6506	1.98238e-06	0.0014427	0.000378909	0.00147317
Ckmt1	67.0441	1.98163e-06	0.00144269	0.00585155	0.016014
Kcnj10	70.3683	1.98145e-06	0.0014427	5.84202e-05	0.000290134
Adtrp	1082.52	1.98014e-06	0.0014427	3.26618e-06	2.31818e-05
Gramd1c	378.083	1.97959e-06	0.00144269	3.77628e-08	4.55654e-07
Camk2b	2795.07	1.97855e-06	0.00144269	9.49848e-10	1.78316e-08
Scp2	1578.67	1.97774e-06	0.00144269	5.2327e-05	0.000262945
Klhl8	112.425	1.97714e-06	0.00144269	0.00315249	0.00934839
Dpyd	6550.34	1.9771e-06	0.00144269	2.29422e-09	3.88637e-08
Panx2	31.4624	1.97521e-06	0.00144269	0.0147815	0.035271
Aldh6a1	143.363	1.97492e-06	0.00144269	6.04826e-05	0.000299211
Ube2a	297.627	1.97438e-06	0.00144268	0.00302335	0.00902096
4930412C18Rik	66.1448	1.97374e-06	0.00144269	0.000291083	0.00117228
Acsm3	32.3854	1.97206e-06	0.0014427	6.60069e-05	0.000322059
Exoc8	107.545	1.97104e-06	0.00144268	0.00705801	0.0187732
Dusp26	15.2853	1.96988e-06	0.00144269	0.000907222	0.00316822
Grm5	193.059	1.96854e-06	0.0014427	2.97108e-05	0.000160214
Rspo3	114.65	1.96824e-06	0.00144269	2.81519e-09	4.67709e-08
Tgif1	143.015	1.9674e-06	0.00144269	1.80759e-06	1.37571e-05
Pnkd	187.148	1.96738e-06	0.00144269	0.00344217	0.0100874
Grk3	246.082	1.96726e-06	0.00144268	0.00141018	0.00463707
Gm45808	20.6017	1.96568e-06	0.00144269	4.29661e-05	0.000221343
Nectin1	205.384	1.96517e-06	0.00144269	2.1082e-08	2.72095e-07
Susd1	49.5249	1.96321e-06	0.00144269	1.58955e-05	9.31015e-05
D430041D05Rik	52.17	1.96233e-06	0.0014427	0.00060973	0.00224309
Car2	358.541	1.96078e-06	0.00144269	0.00845701	0.0219372
Phf20	406.217	1.95861e-06	0.00144268	0.00390046	0.0112552
Clvs2	25.017	1.9583e-06	0.0014427	0.0028285	0.00850984
Pcsk5	268.046	1.95828e-06	0.00144269	1.62358e-08	2.16337e-07
Necab1	438.894	1.95671e-06	0.0014427	3.22273e-06	2.28885e-05
Bcan	30.0535	1.95562e-06	0.0014427	1.5389e-05	9.05016e-05
Gm29724	10.245	1.95405e-06	0.00144269	0.015417	0.0365541
Mogat1	52.5676	1.95329e-06	0.0014427	1.35889e-05	8.15977e-05
Grin2b	252.011	1.95267e-06	0.0014427	5.70955e-05	0.000284272
Spock1	109.692	1.95258e-06	0.0014427	0.000108145	0.000494185
Ern1	422.068	1.95248e-06	0.00144269	8.99436e-07	7.47794e-06
2210408I21Rik	260.213	1.95165e-06	0.00144269	9.30995e-06	5.84954e-05
Alkbh1	105.377	1.95161e-06	0.00144268	1.00443e-06	8.22471e-06
Ece2	85.4698	1.95138e-06	0.00144269	0.00464668	0.0131105
[truncated: 7,646 more rows]

## Sheet: Kidney_DEGs
Gene Symbol	baseMean	log2FoldChange	lfcSE	pvalue	padj
Gm10179	3.24114	3.45869	1.03104	1.94e-07	2.77e-06
Gm5912	3.75849	3.24513	0.96916	2.73e-08	4.69e-07
Gm4875	15.7478	2.7161	0.560691	6.14e-11	1.67e-09
Pzp	157.866	2.03999	0.540939	1.91e-08	3.38e-07
Gm7993	16.5087	1.96442	0.608309	5.67e-05	0.000413928
Crbn	312.359	1.94509	0.302637	1.2e-15	6.19e-14
Gm29397	16.0365	1.90938	0.554116	2.84e-06	3.06e-05
Ppp1ccb	19.135	1.88285	0.312973	2.42e-10	6e-09
Dhcr24	642.867	1.86123	0.447173	1.07e-08	1.99e-07
Umod	3082.79	1.80184	0.51543	9.66e-07	1.18e-05
Rab11b-ps2	14.8008	1.79347	0.39405	1.01e-06	1.23e-05
Ctnnb1	478.987	1.78754	0.298967	2.11e-16	1.18e-14
Ak3l2-ps	23.8039	1.78503	0.56017	2.63e-07	3.66e-06
Gm6768	11.7603	1.7595	0.516592	1.31e-05	0.000115289
Akt2-ps	18.4886	1.72417	0.414549	7.14e-07	9e-06
Alg10b	184.312	1.70564	0.358812	5.56e-09	1.08e-07
Eno1b	52.466	1.66332	0.390073	1.42e-06	1.67e-05
Gm5131	14.7669	1.65708	0.648389	0.00305661	0.0126517
Gm2223	19.1937	1.59168	0.581803	0.00262369	0.0111183
Plxna1	20.8803	1.57159	0.675376	0.00172541	0.00778256
Twf1	140.104	1.57012	0.410992	1.46e-07	2.15e-06
Gm6741	7.85722	1.54129	0.539154	0.00134545	0.00630989
Gm4887	19.3352	1.53494	0.51485	4.76e-05	0.000356042
Idi1	144.97	1.53063	0.440997	1.98e-05	0.00016543
Becn1	49.3249	1.51757	0.258894	3.33e-11	9.44e-10
Kctd10	56.1031	1.48131	0.258113	1.6e-10	4.07e-09
Ncbp1	185.735	1.44051	0.330595	2.57e-08	4.42e-07
Ctsd	508.826	1.4353	0.49293	5.1e-07	6.68e-06
Usp8	34.5665	1.41789	0.484925	2.61e-07	3.64e-06
Ndufs1	1154.69	1.40186	0.303112	3.83e-10	9.1e-09
Gm5869	28.5384	1.3976	0.534477	8.92e-05	0.000609165
Toe1	13.3304	1.33905	0.512101	0.00031672	0.00183205
Acsm3	513.775	1.33167	0.510285	8.56e-05	0.000588941
Vps4a	688.677	1.32263	0.257793	3.81e-10	9.07e-09
Tgm2	174.983	1.2954	0.471941	7.18e-06	6.84e-05
Cd34	44.4217	1.29401	0.327491	1.71e-07	2.47e-06
Plppr3	16.9505	1.27417	1.0637	0.0110624	0.0364673
Gm9387	13.6305	1.26168	0.491887	0.00968143	0.0327705
Pdxk	165.152	1.24039	0.361757	4.8e-05	0.000358449
Ppp1r1b	128.794	1.23771	0.275225	5.09e-07	6.67e-06
Calu	1156.27	1.22936	0.244956	1.67e-12	5.78e-11
Gm29787	12.9762	1.22661	0.532426	6.94e-05	0.000492459
Mettl4	54.1179	1.22489	0.269268	1.26e-08	2.29e-07
Lamp1	1891.75	1.20826	0.491971	0.000415906	0.00231189
Rmdn3	86.964	1.20289	0.37375	0.00074706	0.00380785
Kctd17	319.925	1.1996	0.247878	1.03e-07	1.57e-06
Bop1	80.2453	1.19841	0.266316	3.97e-08	6.59e-07
Slc14a2	266.629	1.18772	0.322678	0.000125265	0.000818323
Chpf2	47.263	1.16677	0.349824	3.47e-05	0.00026968
Rab5if	429.478	1.16495	0.279669	1.19e-06	1.43e-05
Gm4202	71.4602	1.15044	0.274974	1.35e-06	1.6e-05
Ufl1	47.0925	1.14873	0.357557	9.79e-07	1.2e-05
Cyb5d1	203.86	1.14693	0.317915	5.61e-05	0.000409687
Ndst1	436.061	1.13797	0.219232	2.54e-12	8.45e-11
Rtcb	420.456	1.12989	0.243253	1.09e-08	2.02e-07
Capn7	98.6623	1.12547	0.333333	1.38e-07	2.03e-06
Apex1	72.2998	1.12169	0.410689	1.65e-06	1.9e-05
Gm44126	18.4264	1.1183	0.448773	0.000115647	0.000763666
Yae1d1	42.4175	1.11685	0.402666	3.85e-06	4e-05
Chtf8	259.904	1.10411	0.333529	0.00021111	0.00129108
Gtf3c4	186.412	1.10075	0.295521	0.000139648	0.000903165
Usp9x	1064.06	1.0964	0.227035	5.84e-11	1.6e-09
Dctn1	787.732	1.09406	0.237686	8.79e-07	1.09e-05
Gm8325	17.861	1.09263	0.47963	0.000189969	0.00117797
Gm10110	36.7497	1.07577	0.412993	0.000223957	0.00135644
Abca3	679.397	1.06916	0.300921	2.78e-09	5.73e-08
Gm14121	37.9795	1.06017	0.398965	0.00497735	0.0190378
Plekhb2	2067.25	1.05835	0.307179	8.25e-06	7.67e-05
Ccdc47	1307.82	1.05752	0.279808	8.83e-07	1.09e-05
Mrpl3	95.3703	1.05716	0.286091	7.94e-07	9.89e-06
Zfp526	17.2752	1.05311	0.551624	0.00537009	0.0202285
Zmpste24	1469.08	1.04986	0.30075	5.62e-07	7.31e-06
Zfp955a	15.2735	1.04824	0.758164	0.00781959	0.027542
Pfkl	278.673	1.04523	0.165225	9.65e-13	3.47e-11
Ppm1f	262.208	1.03135	0.290594	0.000683186	0.00352432
Mon1b	46.3404	1.02001	0.305917	2.53e-06	2.77e-05
Krt80	21.8532	1.01579	0.482181	1.21e-06	1.45e-05
G3bp2	233.68	1.00947	0.222769	6.55e-08	1.04e-06
Cmtm4	1245.39	1.00673	0.243343	1.11e-07	1.68e-06
Tmem18	227.538	1.00619	0.175129	1.12e-08	2.07e-07
Casp9	99.7984	0.994727	0.307802	0.000418588	0.00232437
Zfp664	682.502	0.992783	0.187261	5.68e-10	1.31e-08
Cyp4f14	10.9092	0.992361	0.673786	0.000145305	0.000936066
Lrrc75b	39.126	0.989413	0.220713	9.44e-06	8.64e-05
Gm13456	593.447	0.986435	0.743533	0.000980896	0.00481306
Dcp2	358.171	0.985091	0.324685	0.00443931	0.0172894
D5Ertd579e	323.853	0.984546	0.220345	6.19e-08	9.91e-07
Myh10	760.669	0.977455	0.238878	5.09e-06	5.06e-05
Rragd	732.336	0.97694	0.261826	6.98e-05	0.000494362
Gm8822	57.2347	0.976394	0.277838	9.4e-10	2.1e-08
Cggbp1	918.382	0.972389	0.233539	1.46e-07	2.16e-06
Zfp729a	63.2789	0.967828	0.233013	1.69e-06	1.95e-05
Exoc8	123.763	0.967129	0.19674	5.23e-09	1.02e-07
Fem1b	409.358	0.963001	0.300991	0.00644187	0.0235354
Dcaf11	487.328	0.952841	0.30931	4.38e-07	5.83e-06
Inpp5j	51.5597	0.951756	0.298625	0.000240178	0.00144201
Ddx3x	2992.67	0.948631	0.171563	5.51e-14	2.29e-12
Sgsh	20.8673	0.947199	0.621267	0.0133957	0.0425517
Tgds	84.2581	0.946992	0.31427	0.000130823	0.000852023
Kcnk1	83.3706	0.943181	0.292685	7.04e-09	1.34e-07
Ykt6	618.304	0.940834	0.264152	1.84e-05	0.000154784
Atp5b	10977.3	0.931338	0.365202	0.000152768	0.000977072
Nckap1	1978.68	0.931221	0.200438	1.19e-08	2.19e-07
L3mbtl2	33.1931	0.929724	0.327027	0.000612469	0.00321069
Otud6b	751.726	0.929705	0.192741	1.19e-09	2.63e-08
Klhl24	905.045	0.92721	0.213774	3.42e-09	6.93e-08
Slc2a1	61.43	0.926592	0.389642	6.04e-07	7.78e-06
Dbnl	232.783	0.925742	0.196509	8.18e-14	3.32e-12
B4galnt1	52.4054	0.914845	0.484258	7.26e-07	9.14e-06
Tarsl2	107.179	0.913323	0.259125	4.21e-06	4.31e-05
Fam160b1	190.03	0.912554	0.269183	0.000843989	0.00422826
Ei24	281.989	0.911101	0.193742	2.66e-10	6.56e-09
Ankrd52	81.6689	0.906635	0.256298	4.37e-08	7.2e-07
Gpam	264.092	0.90569	0.267385	4.32e-08	7.12e-07
Vars2	28.888	0.901258	0.364148	5.4e-05	0.000397348
Slc3a1	1710	0.90119	0.24931	1.36e-08	2.47e-07
Cad	31.4389	0.889603	0.36698	2.37e-05	0.000193004
Gm47155	37.3441	0.887104	0.402077	0.000558676	0.00295993
Crkl	168.508	0.88659	0.224463	9.6e-06	8.78e-05
Fam20b	966.9	0.886207	0.223101	3.57e-05	0.000276674
Gm5454	15.1182	0.883654	0.39648	0.000186515	0.00115858
Npy1r	58.2298	0.882363	0.437166	0.000219923	0.00133618
Skil	545.777	0.882124	0.250762	8.76e-05	0.00060059
Ero1l	128.455	0.876508	0.324367	0.000929969	0.00459223
Slc41a1	101.444	0.876276	0.250545	0.000787673	0.0039901
Sptan1	2109.5	0.874504	0.208821	3.24e-07	4.41e-06
Thap12	301.199	0.873892	0.193969	1.79e-09	3.81e-08
D6Wsu163e	196.137	0.871352	0.2471	1.55e-05	0.000134307
Pitpnb	384.466	0.870323	0.226853	3.73e-06	3.89e-05
Tm9sf1	443.356	0.868133	0.304529	0.00011647	0.000768146
Nr2f6	179.897	0.865796	0.429996	0.00544513	0.0204679
Fbxo22	194.522	0.862736	0.307367	1.47e-06	1.72e-05
Tmem167b	243.489	0.861514	0.261744	4.94e-05	0.000367935
Azin1	1245.91	0.86103	0.191261	1.86e-06	2.11e-05
Zyg11b	674.746	0.860619	0.271514	0.00207609	0.00908799
Msl1	85.999	0.857614	0.253368	7.62e-06	7.17e-05
Ppme1	510.305	0.856836	0.2196	0.000119292	0.000783901
Itgb8	1341.08	0.852485	0.208878	1.5e-08	2.7e-07
Dld	4792.12	0.851617	0.302369	8.25e-05	0.000570291
Prpf38a	206.571	0.850826	0.169173	5.64e-14	2.33e-12
Abcf2	235.239	0.847033	0.238799	0.000111047	0.000737848
Hadha	936.105	0.845707	0.326837	0.000347176	0.00198564
Cldn2	3128.57	0.845606	0.558943	0.00237378	0.0102009
Ccnd1	402.626	0.843522	0.263683	2.17e-09	4.55e-08
Cyp4v3	68.8448	0.836581	0.233789	3.85e-35	1.1e-32
Pdzd8	512.536	0.836487	0.170259	1.08e-07	1.65e-06
Mob1a	334.139	0.835751	0.230994	2.68e-11	7.74e-10
1700030J22Rik	24.4741	0.829904	0.287773	0.00181504	0.00812237
Dhx15	1263.03	0.828086	0.18124	3.05e-10	7.45e-09
Fam122b	92.0042	0.826117	0.227051	4.94e-05	0.000368186
Parp1	417.218	0.825081	0.182947	4.29e-10	1.01e-08
Nubp1	63.2514	0.824446	0.389166	0.0128931	0.0413176
Atp11a	2113.22	0.824297	0.467962	3.77e-05	0.000289964
Fitm2	136.594	0.824082	0.171248	4.01e-09	8.04e-08
Yipf3	191.212	0.823506	0.373096	0.00252336	0.0107443
Mtmr9	74.9335	0.820065	0.356656	0.0154561	0.0478374
Zwint	1784.24	0.819592	0.502141	0.0152915	0.0474382
Tada2b	125.68	0.818487	0.252937	7e-07	8.85e-06
Eif4h	1240.42	0.816378	0.169131	4.48e-08	7.34e-07
Xrcc2	36.0689	0.815115	0.255798	5.05e-05	0.000375403
Fads2	255.62	0.812624	0.265456	7.29e-06	6.91e-05
Prpf31	90.3227	0.811863	0.233959	1.71e-05	0.000145286
Ptbp1	64.7283	0.80515	0.532928	0.000156949	0.00100022
Dnaja4	131.953	0.804286	0.359756	0.0003851	0.00216743
Fam171a2	23.4106	0.801027	0.534901	0.00973293	0.0329135
Arl5a	467.796	0.800856	0.277602	0.000546184	0.00290455
Prpf8	729.498	0.800484	0.213292	1.18e-07	1.78e-06
Dcun1d4	424.642	0.796994	0.304381	0.00347927	0.0140606
Men1	118.428	0.792344	0.22101	0.000200461	0.00123372
Wdr6	101.479	0.791473	0.292398	0.000196645	0.00121479
Ctsf	166.106	0.790186	0.272661	8.97e-06	8.25e-05
Slc35a5	337.183	0.786583	0.208429	0.000185303	0.00115205
Naa25	51.953	0.785778	0.291281	6.62e-05	0.000472946
Bnip3	100.859	0.785464	0.326915	6.27e-05	0.000450615
Pigt	203.138	0.782579	0.207733	1.24e-08	2.27e-07
Prepl	1315.89	0.780056	0.217128	1.91e-08	3.38e-07
Pdha1	2075.7	0.777828	0.394584	0.000645849	0.00335929
Gmps	669.535	0.77616	0.182887	5.03e-06	5.01e-05
Dcaf7	542.067	0.77413	0.302718	0.0140605	0.0442812
Bnip3l-ps	19.6213	0.769541	0.492613	0.00014838	0.000952431
Gm6206	41.6452	0.769414	0.354701	0.00150195	0.00691997
Tsr2	215.514	0.767238	0.190572	0.000105908	0.000707668
Hk1	828.166	0.767112	0.162783	4.07e-08	6.75e-07
Eloa	62.8481	0.765385	0.44124	5.95e-05	0.000431216
Ssx2ip	587.244	0.764579	0.220282	2.56e-06	2.8e-05
Eif1ax	1244.6	0.763808	0.18916	0.000148084	0.000951103
Tfrc	1345.8	0.760905	0.300639	4.2e-05	0.000318773
Pkm	1134.66	0.759573	0.170046	3.74e-06	3.9e-05
Eif4g2	5595.84	0.759565	0.257108	3.46e-05	0.000269026
Spg7	596.605	0.758339	0.229868	4.67e-06	4.71e-05
Lig3	250.215	0.756999	0.214784	2.43e-06	2.67e-05
Stk17b	114.85	0.756691	0.264209	1.24e-32	2.98e-30
Cldn8	449.575	0.756556	0.318283	2.53e-05	0.000204409
Keap1	56.0474	0.753796	0.250143	6.43e-05	0.000460546
Gssos1	15.673	0.753446	0.760553	0.00247939	0.0105866
Mmgt1	410.509	0.752103	0.230912	0.000114572	0.000758205
Ankrd46	330.84	0.751024	0.314206	0.0147144	0.0459621
Mia3	1144.47	0.750761	0.156525	2.63e-09	5.43e-08
Ppp1cb	2683.42	0.749679	0.235239	0.00298476	0.0124048
Gmfb	1205.92	0.748274	0.232513	7.64e-05	0.000533487
Atg9a	51.0243	0.74537	0.350309	0.000111801	0.000741935
Hdhd2	387	0.742814	0.173301	1.18e-08	2.16e-07
Ttc33	50.2787	0.742317	0.600186	0.000173927	0.00109053
BC005624	428.493	0.74016	0.181965	3.89e-06	4.03e-05
Tspyl1	736.597	0.739542	0.263301	0.00784919	0.0276326
Fam210b	81.5617	0.738139	0.234417	0.00212889	0.00927739
Arl5b	183.014	0.735418	0.396916	0.0118609	0.0386297
Zfp871	224.159	0.733689	0.384497	0.000507787	0.00273508
Hdlbp	1720.46	0.730948	0.343585	0.000388868	0.00218548
Usp33	371.223	0.729948	0.186992	6.61e-08	1.05e-06
Coro1c	270.17	0.729942	0.190749	1.15e-06	1.39e-05
Fam81a	476.445	0.729404	0.374244	0.005131	0.0195311
Ccng1	1308.55	0.728552	0.301426	1.26e-06	1.5e-05
Sdf4	902.254	0.722991	0.173858	6.03e-05	0.000435764
Dhrs1	569.193	0.722916	0.375586	0.00191149	0.0084769
Ranbp2	1753.47	0.722647	0.190184	1.02e-06	1.24e-05
Cep19	474.465	0.721432	0.205895	0.000843895	0.00422826
Taf9b	157.619	0.719534	0.173312	1e-05	9.11e-05
Eif4b	2648.62	0.71921	0.217403	5.89e-06	5.77e-05
Atp5a1	9558.29	0.717114	0.363247	0.00130937	0.00616322
Akt1	308.282	0.716162	0.176857	1.82e-12	6.24e-11
Eef2	4396.08	0.715043	0.355477	0.000414697	0.00230637
Gpbp1l1	445.365	0.714969	0.187819	1.85e-06	2.11e-05
Mgea5	943.964	0.714247	0.142218	5.07e-11	1.4e-09
Gm12663	40.6995	0.714003	0.357367	9.51e-07	1.17e-05
Zkscan8	196.458	0.713349	0.305591	0.00770946	0.0272287
Adam9	991.978	0.713218	0.215758	6.43e-06	6.22e-05
Fmr1	747.846	0.712828	0.229023	0.000604578	0.003174
Rcn2	378.544	0.712497	0.238886	0.00671505	0.0243702
Zfp512b	59.431	0.710626	0.374261	0.00130392	0.00614206
Tomm20	672.624	0.709085	0.233819	0.00253692	0.0107956
Nomo1	432.613	0.708308	0.202489	7.3e-06	6.92e-05
Mink1	543.357	0.707625	0.238976	5.97e-05	0.000432235
Cct5	999.149	0.706945	0.353116	0.00118145	0.00562722
Enpp4	202.758	0.70629	0.229834	9e-05	0.000613681
Gzf1	220.469	0.705371	0.15255	4.79e-09	9.47e-08
Nf2	450.565	0.704635	0.198069	3.04e-07	4.15e-06
Csrp1	383.947	0.704574	0.292159	4.36e-06	4.44e-05
Il6st	1121.21	0.703694	0.209596	1.02e-07	1.56e-06
Chmp7	280.905	0.702909	0.189054	1.32e-05	0.000116104
Mios	254.365	0.700461	0.189512	5.67e-06	5.59e-05
Atp11b	780.356	0.694397	0.163691	1.19e-06	1.43e-05
Rbbp4	262.435	0.693785	0.173587	2.3e-05	0.000187681
Atl2	642.942	0.693463	0.213187	0.000114307	0.000756773
Cttn	1881.14	0.692653	0.192168	2.55e-07	3.56e-06
Dync1li1	626.138	0.692188	0.150237	2.21e-09	4.62e-08
Bap1	318.666	0.691862	0.213273	8.24e-06	7.66e-05
Tcf24	167.783	0.690736	0.438987	4.66e-07	6.17e-06
Tfip11	112.657	0.68975	0.233212	2.02e-05	0.000168476
Asb1	108.984	0.689594	0.270546	0.0129952	0.0415573
Gm13991	28.5899	0.689112	0.616191	0.000704612	0.00361825
Mtmr6	531.958	0.68894	0.24736	0.00116482	0.00556041
Nfs1	429.36	0.688129	0.365437	0.00182233	0.00814917
Srp54c	75.254	0.687548	0.304781	0.0126184	0.0406015
Iba57	118.247	0.683869	0.236699	7.23e-05	0.000508425
Cnot1	701.282	0.683214	0.219081	9.91e-08	1.52e-06
Fchsd1	32.94	0.681913	0.353538	0.000993268	0.00486991
Riox2	125.891	0.681484	0.231401	6.43e-05	0.000460546
Orc2	91.748	0.680426	0.253259	2.93e-07	4.02e-06
Mgat4a	167.045	0.679369	0.198761	2.26e-05	0.000184499
Ndfip1	2219.71	0.678402	0.360631	0.0134083	0.0425851
Fbxl5	793.364	0.677772	0.23502	0.00407042	0.0161023
Gla	35.198	0.676921	0.305716	0.000245775	0.00147042
Ddb1	1415.53	0.674227	0.19337	4.16e-07	5.56e-06
Ccdc82	219.644	0.673656	0.256699	0.00114643	0.00549106
Fam53c	560.966	0.673153	0.284122	0.00811679	0.0284527
Pitrm1	296.877	0.673083	0.203631	3.33e-08	5.6e-07
Osbpl2	424.25	0.671713	0.282538	0.000161899	0.00102535
Scd1	2748.86	0.67083	0.280076	0.00176563	0.0079405
Etf1	1346.98	0.669348	0.193008	1.96e-06	2.2e-05
B230219D22Rik	626.974	0.66894	0.181964	2.24e-05	0.000183394
Trak2	1219.09	0.661938	0.245199	0.000255742	0.00152131
Fam107a	467.763	0.66191	0.231605	1.4e-06	1.65e-05
Gadd45b	43.3006	0.661623	0.377789	1.59e-07	2.33e-06
Hook1	1031.17	0.660489	0.204719	4.02e-06	4.14e-05
Ptgr2	607.527	0.659563	0.318969	2.8e-05	0.00022446
Etfdh	1041.58	0.659326	0.440407	0.00125018	0.00591371
Gm12966	447.779	0.658566	0.263117	0.00203266	0.00892716
Slc39a6	120.934	0.655674	0.296555	6.12e-06	5.96e-05
Snrnp200	579.402	0.655029	0.204752	2.78e-06	3.01e-05
Vldlr	763.363	0.653762	0.182343	1.49e-07	2.19e-06
Fzr1	56.3801	0.653086	0.214924	3.07e-05	0.000242889
Gtpbp3	76.1703	0.652531	0.160413	9.96e-07	1.22e-05
Gm340	19.1567	0.651976	0.626019	0.000118161	0.00077882
Bmi1	400.288	0.651081	0.255709	0.000473936	0.00258733
Dclre1b	34.6247	0.649937	0.52388	0.00718523	0.0256975
Lrrc61	44.6449	0.648942	0.334026	0.000792139	0.00400893
Dis3	134.561	0.647604	0.225307	8.09e-08	1.26e-06
Vps41	590.885	0.642767	0.191479	1.7e-05	0.000145034
Paics	1542.7	0.642749	0.362656	0.00388863	0.0154864
Smpd1	192.493	0.640595	0.261902	0.00141771	0.00660236
Hdac11	148.11	0.640083	0.242048	0.00974081	0.032935
Pdhb	1535.86	0.637126	0.204803	0.00010089	0.000677792
Dcaf1	27.8242	0.637097	0.628939	0.00138445	0.00646515
Dhrs7	136.686	0.636555	0.19071	9.71e-11	2.56e-09
Ggh	157.738	0.634104	0.218184	1.62e-07	2.36e-06
Armcx4	140.752	0.633495	0.875978	0.00518829	0.0196965
Poldip3	258.054	0.6327	0.138199	2.78e-10	6.82e-09
Mtch1	804.257	0.632275	0.205787	0.000533893	0.00285197
Myo5a	959.684	0.63074	0.396235	6.95e-05	0.000492945
Tnfaip2	60.5513	0.630633	0.490626	5.87e-07	7.58e-06
Gpbp1	1278.06	0.630293	0.160156	3.26e-06	3.46e-05
Hacd3	724.061	0.63028	0.181953	0.000245804	0.00147042
Opa1	1506.64	0.629867	0.14135	1.12e-09	2.46e-08
Stam2	414.777	0.629722	0.168138	2.48e-08	4.3e-07
Usp12	583.607	0.629673	0.369053	0.00457978	0.017762
Capza2	1307.34	0.628524	0.159132	2.77e-06	3e-05
Zbtb41	618.047	0.628341	0.262368	0.000458133	0.00251197
Thumpd1	408.942	0.628279	0.190847	0.000161851	0.00102534
Mcat	100.071	0.627278	0.217735	0.000367298	0.00208178
Pogk	152.854	0.626185	0.205442	0.000168386	0.00106045
AW549877	620.354	0.625344	0.230729	6.24e-05	0.000448635
Helb	126.971	0.624709	0.322863	5.19e-05	0.000383931
Hspa13	390.717	0.62409	0.293171	0.0125708	0.0404606
Cxadr	464.714	0.622645	0.1847	2.05e-14	8.93e-13
Ist1	406.609	0.621972	0.199049	1.57e-07	2.3e-06
Scarb2	644.284	0.621935	0.270458	0.000647563	0.00336657
Ifngr2	187.117	0.620731	0.166739	1.22e-34	3.26e-32
Gnai1	798.635	0.619987	0.186533	8.02e-06	7.49e-05
Arhgef7	375.079	0.618604	0.174899	2.22e-06	2.46e-05
Pfkp	419.951	0.617035	0.39799	0.00604833	0.0223267
Slc19a2	100.794	0.616723	0.271492	0.005085	0.0193876
Cog6	251.26	0.616422	0.15974	2.11e-06	2.35e-05
Xpo5	169.794	0.614698	0.190643	5.46e-05	0.000400705
Ints1	104.061	0.61408	0.220438	0.000148492	0.000952864
Ccdc102a	30.4825	0.613801	0.437269	3.44e-07	4.67e-06
Tubgcp2	66.1199	0.613368	0.327447	0.000406487	0.00226838
Fads1	569.926	0.613273	0.195948	0.00066524	0.00344589
Mtrex	812.382	0.612984	0.195995	4.21e-06	4.31e-05
Muc20	258.849	0.612845	0.442635	0.000257738	0.00153109
Isoc1	496.23	0.612438	0.240012	5.91e-05	0.000428467
Pea15a	395.154	0.611393	0.466411	1.95e-06	2.2e-05
Nipal3	185.665	0.61054	0.158111	9.6e-07	1.18e-05
Ubp1	166.697	0.610036	0.262727	0.00070751	0.00363051
Ap2a1	111.06	0.608987	0.260569	0.0138235	0.0436703
E130309D02Rik	88.4606	0.608692	0.18828	5.06e-05	0.000375403
Stag2	921.153	0.608596	0.138929	2.26e-11	6.56e-10
Smyd2	58.6041	0.608444	0.273659	0.000266764	0.00157857
Gm15519	39.2225	0.60841	0.682184	0.00061956	0.00324063
Ddx23	607.623	0.607221	0.201353	3.22e-05	0.000253579
Nedd4	2644.03	0.606871	0.145641	1.87e-11	5.53e-10
Pcdh1	363.304	0.606715	0.224463	0.000833158	0.00418479
Hgs	251.833	0.606327	0.213393	2.85e-05	0.000227601
Prkcz2	41.4039	0.604837	0.327098	0.00179107	0.00803969
Tomm70a	1178.29	0.604001	0.19924	0.000195766	0.00120971
Fzd2	51.1366	0.601225	0.325274	2.85e-05	0.000227297
Usp15	681.383	0.600776	0.153427	2.46e-07	3.45e-06
Rrm2b	436.807	0.600071	0.214833	5.17e-05	0.00038297
Hspa4l	498.759	0.598106	0.236707	0.00272157	0.0114852
Ppp1r7	613.518	0.597295	0.177301	0.000358237	0.00203908
Nmd3	305.383	0.596492	0.137994	1.34e-05	0.000117385
Acsl4	754.784	0.596044	0.228187	8.36e-07	1.04e-05
Smad5	733.402	0.595592	0.18949	9.8e-08	1.51e-06
Nphp1	308.447	0.595576	0.375381	0.0037645	0.0150602
Pom121	97.5412	0.593475	0.290238	0.015151	0.0470908
Mapk1ip1l	345.596	0.593317	0.254703	0.000121762	0.000798121
Flot2	459.375	0.593227	0.17232	3.36e-08	5.65e-07
Gpld1	405.632	0.592922	0.160114	0.000691075	0.00355729
Zbtb33	189.882	0.592156	0.298638	0.00297234	0.0123652
Mettl13	53.5073	0.590614	0.241782	0.00248731	0.0106079
Mfge8	328.286	0.590456	0.190931	1.67e-11	4.96e-10
Mfsd1	2157.23	0.589488	0.407989	0.000708514	0.0036348
Ints10	185.881	0.589063	0.314742	0.00620199	0.0228111
Sdha	4279	0.588495	0.334518	0.000709768	0.00364035
Pip4k2c	136.539	0.587138	0.195984	4.62e-09	9.17e-08
Agpat5	262.164	0.586471	0.201383	0.00320502	0.0131336
Naf1	110.117	0.585055	0.182951	3.44e-05	0.00026801
Dnajc18	283.801	0.583179	0.170461	6.04e-05	0.000436462
Vdac3-ps1	73.3229	0.58317	0.219269	0.00514706	0.0195692
Ppt1	638.761	0.58256	0.210439	0.000239385	0.00143806
Copg1	299.755	0.582517	0.206854	0.00155052	0.00710318
Rbl2	210.557	0.582045	0.194918	8.72e-05	0.000598262
Hsd17b12	726.117	0.581996	0.197598	0.000247214	0.00147803
4632415L05Rik	185.941	0.581955	0.152228	1.73e-05	0.000146578
Gm10031	78.0794	0.580854	0.267178	6.69e-05	0.000476472
Shisa5	604.145	0.580807	0.281026	4.51e-05	0.000339194
Mcrs1	82.7583	0.58067	0.181758	0.000111565	0.000740833
Brox	216.509	0.577853	0.189005	4.95e-07	6.5e-06
Zfp24	640.892	0.577736	0.193949	1.63e-06	1.88e-05
Dpp8	220.355	0.577494	0.390346	8.58e-06	7.94e-05
Pgk1	1513.47	0.577007	0.313254	0.00709118	0.0254164
Emb	312.347	0.576285	0.17111	5.26e-18	3.57e-16
Gxylt1	366.224	0.575683	0.15961	1.38e-12	4.85e-11
Pdk3	164.089	0.574743	0.34094	0.00183319	0.00818916
Vps35	1373.34	0.572795	0.189605	1.77e-07	2.54e-06
Copa	1595.55	0.57128	0.202772	2.87e-07	3.95e-06
Supt16	507.863	0.570519	0.241848	6.93e-06	6.63e-05
Pfkm	483.967	0.568404	0.398447	0.000964765	0.00474432
Champ1	238.672	0.567191	0.167395	1.62e-05	0.00013888
Arhgdia	911.509	0.56661	0.333004	0.000920683	0.00455271
Lrrc47	1004.76	0.566267	0.183651	0.00054069	0.00288107
Trmt5	53.1377	0.565517	0.209074	0.00312166	0.0128585
Ift57	183.945	0.5654	0.199969	0.0022635	0.00979398
Ddx54	154.91	0.565295	0.375071	0.00104445	0.00508122
Lgals8	332.014	0.563917	0.274277	0.000339475	0.00194641
Washc2	700.974	0.563552	0.200394	2.11e-06	2.35e-05
Pgs1	107.627	0.563443	0.350493	0.0153965	0.0476736
Habp4	954.048	0.563028	0.164839	1.2e-05	0.00010662
Dync2li1	324.578	0.562605	0.3119	0.00143446	0.00666297
Hp1bp3	1068.15	0.562401	0.142835	6.93e-06	6.63e-05
Ccdc97	173.394	0.562104	0.226768	0.000285677	0.00167747
Qsox1	86.5709	0.56159	0.184044	2.34e-09	4.88e-08
Rbm43	85.6829	0.561495	0.249104	5.15e-05	0.000381477
Acp2	156.284	0.55969	0.203113	0.000527741	0.00282334
Copb2	1118.41	0.559521	0.295133	0.00643704	0.0235217
Zfp758	98.2176	0.559186	0.431272	0.003508	0.0141526
Spg20	309.452	0.558967	0.206838	0.00165022	0.00748133
Slc35c1	68.8605	0.558712	0.283353	7.88e-05	0.000548577
Cul3	2088.53	0.557508	0.152112	3.67e-06	3.83e-05
Ipo5	643.636	0.555504	0.17919	0.000114842	0.000759052
Jak1	1316.29	0.555299	0.254112	2.34e-05	0.000190684
Elp3	330.446	0.554932	0.177777	0.000309159	0.00179659
Enah	758.865	0.554484	0.232051	0.00722958	0.0258301
Top2b	1153.18	0.553854	0.12019	7.52e-08	1.18e-06
Smcr8	178.676	0.553097	0.202624	6.18e-05	0.000445252
Gm12353	108.121	0.552877	0.511322	0.00939669	0.0320081
Tm9sf3	4452.44	0.552161	0.189683	1.65e-05	0.000140873
Snrpb	184.304	0.550846	0.267877	0.000874167	0.0043529
Zbtb1	298.271	0.55075	0.145818	5.79e-12	1.84e-10
Tpm3-rs7	320.941	0.550404	0.317726	2.75e-09	5.67e-08
Clcc1	344.695	0.550259	0.266686	0.00039376	0.00220948
Zfyve16	504.154	0.550139	0.160074	1.59e-07	2.32e-06
Prrc2a	657.675	0.549594	0.206503	8.29e-05	0.000572033
Reps2	646.677	0.549234	0.29304	0.000860461	0.00429575
Hmgn1	1925.54	0.548878	0.383004	0.00050849	0.00273734
Kcnj10	391.8	0.54745	0.250314	0.00606548	0.0223822
Pygb	235.523	0.545834	0.321943	0.000139756	0.000903594
Flii	449.851	0.545362	0.328212	0.00101803	0.0049651
Rnf146	218.497	0.544573	0.179468	4.72e-06	4.75e-05
Chmp2b	477.509	0.544388	0.222236	9.48e-07	1.16e-05
Cog4	113.847	0.543892	0.494703	0.0041834	0.0164669
Mtx3	399.284	0.543797	0.220619	0.00224945	0.00974702
Tmx1	1181.56	0.542964	0.223346	0.00172381	0.007777
Vps11	219.082	0.542673	0.140813	6.75e-05	0.000480239
Tmem168	556.823	0.540088	0.306119	0.00175081	0.00788215
Cdadc1	667.915	0.538916	0.188595	5.97e-05	0.000432471
Brcc3	446.091	0.538297	0.161556	0.000233274	0.00140624
Bysl	107.341	0.538182	0.13167	1.09e-06	1.32e-05
Slc25a44	241.154	0.538134	0.318797	0.00381905	0.0152405
Dusp4	88.0735	0.53608	0.274484	2.58e-06	2.82e-05
Spcs3	670.738	0.535842	0.215904	7.69e-05	0.000536613
Csde1	3716.24	0.535025	0.229637	0.000581793	0.00306795
Rrp7a	97.9071	0.534059	0.268985	0.00333004	0.0135498
Als2	225.296	0.533763	0.236655	2.75e-07	3.8e-06
Hipk3	1091.38	0.532849	0.209872	0.000332835	0.00191438
Rtn4	1708.69	0.531525	0.403135	0.00687243	0.0248072
Hnrnpa1	1170.57	0.531524	0.163416	3.45e-07	4.67e-06
Zfp397	348.345	0.530034	0.202362	6.53e-05	0.000467023
Jak2	447.387	0.530004	0.131889	3.59e-10	8.58e-09
Ahctf1	378.986	0.529249	0.160273	8.28e-05	0.000571888
Ngly1	553.704	0.528291	0.229289	0.000240332	0.00144253
Fyco1	205.307	0.528106	0.302419	2.39e-05	0.000194332
Zfp770	156.982	0.527913	0.204086	0.0134849	0.0427967
Pten	1159.77	0.527724	0.205239	0.0103946	0.0347056
Tmem131	365.141	0.527115	0.177718	1.75e-05	0.000148003
Sec14l1	395.978	0.526062	0.189333	3.23e-06	3.43e-05
Caprin1	2933.78	0.52494	0.196101	2.82e-06	3.05e-05
Ptgs1	111.03	0.52445	0.190485	6e-06	5.87e-05
Mfsd8	128.337	0.523847	0.187212	0.0143598	0.0450313
Nacc1	337.964	0.521473	0.164279	2.25e-05	0.000183859
Gaa	297.45	0.521149	0.216445	0.00223843	0.00970321
Rbm45	246.386	0.520367	0.152563	4.9e-06	4.89e-05
Mapkapk2	413.002	0.519508	0.24947	1.24e-07	1.86e-06
Actr1a	493.643	0.518663	0.132374	4.11e-06	4.22e-05
Nup153	341.879	0.5177	0.144513	8.05e-08	1.26e-06
Copb1	581.15	0.517436	0.306888	0.000674987	0.00348708
Erf	172.245	0.517146	0.267522	0.00356435	0.0143582
Slc25a46	765.889	0.516835	0.183279	0.0021504	0.0093615
Nae1	435.296	0.516619	0.169455	7.94e-06	7.44e-05
Ccdc127	293.355	0.514278	0.17038	0.00141366	0.00658784
Aqp4	295.867	0.513604	0.347269	0.00773891	0.0273073
Scyl2	507.574	0.513296	0.18545	0.000178148	0.0011134
Icmt	447.925	0.512286	0.329021	0.00560752	0.0209896
Hectd1	1101.09	0.511208	0.222223	1.15e-06	1.39e-05
Rnf10	505.844	0.51087	0.261621	0.00084742	0.00424246
Fn3krp	175.427	0.510421	0.15893	3.45e-08	5.79e-07
Fubp3	567.623	0.510265	0.158411	6.19e-06	6.02e-05
Terf2ip	350.635	0.509869	0.191703	0.00560959	0.0209918
Mrfap1	2419.92	0.509657	0.239011	0.015807	0.0487399
Ccar2	299.298	0.508035	0.169704	0.00101716	0.004962
Mageh1	120.177	0.507689	0.290377	0.00740266	0.0263296
Med17	160.34	0.507636	0.202552	0.00388344	0.0154686
Rnps1	193.146	0.506424	0.168139	0.000294987	0.00172408
Eif2d	152.912	0.505368	0.173839	0.00538851	0.02028
Pacsin2	1188.25	0.505229	0.24342	3.29e-05	0.000258323
Ppp1r8	81.7184	0.505003	0.299325	0.00655546	0.0238891
Dcaf13	452.257	0.504488	0.166188	7.44e-05	0.000521234
Fam13b	464.596	0.504069	0.182237	1.14e-07	1.72e-06
Morf4l2	643.456	0.503687	0.146776	5.87e-06	5.76e-05
Ruvbl1	111.604	0.503126	0.193494	0.000994489	0.00487366
Cep135	136.841	0.50299	0.21542	0.000178503	0.00111432
Cd82	343.359	0.501819	0.318685	4.41e-05	0.000331937
Gtf3c1	535.122	0.501377	0.142095	3.04e-07	4.15e-06
Vps33a	401.951	0.501298	0.214159	0.000369789	0.00209312
Unc119b	508.39	0.501264	0.444432	0.00273318	0.0115268
Actr6	88.8179	0.500721	0.177436	0.00348792	0.0140902
Kif3b	379.539	0.500604	0.167116	4.5e-11	1.25e-09
Iars	241.418	0.500412	0.239352	8.6e-06	7.95e-05
Dctn5	131.361	0.500063	0.245538	0.000424244	0.00235028
Alkbh5	1254.69	0.500042	0.187248	1.06e-05	9.61e-05
Fam136a	203.307	0.499399	0.247706	0.00319159	0.0130887
Slc38a10	538.849	0.497582	0.348328	0.0114134	0.0374061
Hsph1	2016.04	0.497109	0.216527	1.71e-06	1.97e-05
Qars	364.621	0.49703	0.432214	0.000351276	0.00200533
Sav1	108.142	0.496886	0.35695	0.00107541	0.00520692
Yipf6	1073.3	0.495753	0.165839	0.000114697	0.000758614
Casp6	98.4911	0.493644	0.287481	0.00989059	0.0333517
Cdr2	447.916	0.49357	0.471482	0.000497194	0.00268849
Slc38a3	117.19	0.493307	0.290189	0.00359222	0.0144596
Trappc10	616.498	0.4919	0.142239	1.67e-07	2.43e-06
Dnajc14	308.377	0.491879	0.370471	0.00262324	0.0111183
Dnajc10	570.858	0.490314	0.10875	5.41e-09	1.05e-07
Phtf1	406.187	0.489965	0.168989	0.000460933	0.00252538
Sec23ip	479.743	0.488865	0.179428	0.000583091	0.00307252
Tmem106b	3070.69	0.488293	0.199874	1.17e-05	0.000104566
Cdkl2	228.554	0.48812	0.157915	0.000146524	0.000942217
Stx12	678.559	0.487294	0.247825	0.00857928	0.0297711
Eif1a	655.313	0.486545	0.199903	1.75e-12	6.03e-11
Ap1g1	391.866	0.486443	0.215105	2.15e-09	4.52e-08
Emc10	353.206	0.484884	0.19754	0.00281765	0.011823
Golga3	535.929	0.484632	0.136789	8.59e-05	0.000590465
Ptges2	100.357	0.48396	0.349501	0.0113913	0.0373566
Nrd1	1857.74	0.482965	0.125027	1.06e-10	2.77e-09
Cse1l	276.987	0.482365	0.154385	0.000702159	0.00360739
Rpa1	220.085	0.482172	0.196803	0.000537964	0.00287012
Ctbs	71.1546	0.481832	0.255619	8.81e-06	8.12e-05
Cc2d1a	131.097	0.480586	0.190246	0.00585396	0.0217369
Vps4b	832.682	0.480396	0.253723	2.74e-06	2.98e-05
Mtfp1	114.951	0.480253	0.227174	0.000356262	0.00202946
March6	1996.64	0.479903	0.361116	0.000488171	0.00264947
Lifr	496.388	0.479341	0.143265	4.81e-06	4.82e-05
Kif1bp	388.122	0.479182	0.184918	0.00229473	0.00989903
Mrpl10	146.92	0.47895	0.194305	0.000373471	0.00211228
Wars	134.672	0.478702	0.211951	0.00623983	0.0229108
E2f6	144.331	0.477851	0.169397	0.000395298	0.0022152
Ermp1	602.692	0.477243	0.146495	6.31e-06	6.11e-05
Otud4	935.116	0.476588	0.187949	0.00727568	0.0259601
Thtpa	88.7807	0.476388	0.337013	0.00564123	0.0210862
Mlf2	1341.14	0.475399	0.247654	0.0136687	0.0432807
Zfp869	84.456	0.474922	0.320341	0.000312051	0.00180847
Wdr35	329.191	0.474514	0.148458	6.26e-07	8.02e-06
Tril	117.177	0.474359	0.24132	0.00166686	0.00754876
Pcgf6	136.439	0.474346	0.184916	0.00320662	0.0131377
Pomt2	105.262	0.474024	0.194744	0.000177673	0.00111075
Nhlrc3	188.651	0.473183	0.225381	0.000100218	0.000674285
Supt6	920.311	0.472376	0.187797	1.12e-05	0.000100835
Acad9	248.608	0.471733	1.63114	0.00913821	0.0313194
Unkl	116.922	0.471007	0.306664	0.000137885	0.000893116
B3galnt1	106.39	0.47049	0.292887	0.000309477	0.00179697
Mppe1	116.451	0.470183	0.185999	0.001116	0.00537661
Stk4	292.799	0.46941	0.105315	3.58e-17	2.22e-15
Vapb	1079.1	0.468981	0.148131	5.13e-05	0.000380037
Pex7	513.677	0.468933	0.288382	0.00435448	0.0170118
Qsox2	116.924	0.46891	0.176276	8.1e-05	0.000561571
Cep104	242.466	0.468714	0.179681	8.89e-06	8.19e-05
Snx13	737.287	0.468487	0.133764	7.09e-07	8.95e-06
Lamc2	175.709	0.468007	0.284917	3.34e-29	6.2e-27
Atl3	893.925	0.466797	0.343698	0.00448379	0.0174468
Nol9	125.169	0.466632	0.241665	0.000242391	0.00145326
Tmem30a	2503.86	0.465975	0.179162	7.49e-05	0.000524487
Snap29	284.011	0.465974	0.351039	0.00106339	0.00515926
Rassf8	384.973	0.465566	0.131638	7.25e-06	6.89e-05
Gak	564.422	0.465216	0.159794	8.8e-06	8.12e-05
Prrc2b	452.661	0.464882	0.271743	0.0113364	0.0371936
Dhx29	273.854	0.464779	0.255677	6.62e-05	0.00047281
Sirt1	247.424	0.464155	0.183152	0.0034925	0.0141034
Srsf5	5081.6	0.463477	0.167493	0.000978827	0.00480462
Zfp874a	87.304	0.463266	0.267244	0.000363567	0.00206501
Msh2	161.144	0.462902	0.169615	7.64e-08	1.2e-06
Lbh	383.711	0.462834	0.16416	2.13e-13	8.27e-12
Csnk1d	752.96	0.462482	0.258233	0.00589847	0.0218599
Tars	348.616	0.46069	0.198291	1.56e-07	2.29e-06
Gtpbp8	133.141	0.459674	0.240086	0.0116368	0.0380041
Pik3r2	138.986	0.459608	0.181025	0.000867058	0.00432456
Xpc	587.379	0.459205	0.248852	0.000191037	0.00118356
Fgd1	43.4349	0.458817	0.288313	0.0153833	0.0476396
Snx17	200.949	0.456405	0.170969	0.00197767	0.00872512
Anapc2	402.502	0.455556	0.150596	0.000665584	0.00344684
Fam206a	55.3352	0.455389	0.478897	0.0151733	0.0471396
Gne	203.12	0.455252	0.169307	0.000593112	0.0031207
Abhd5	140.065	0.454844	0.365331	0.0132195	0.0421015
4930522L14Rik	17.9279	0.45481	0.414864	0.00227603	0.00983227
Gtpbp1	175.03	0.454734	0.159088	0.000532248	0.0028446
Snx27	694.515	0.454441	0.292279	0.00432666	0.0169216
Aqr	258.771	0.452581	0.209271	2.97e-05	0.000235638
Tesk1	67.4757	0.45256	0.271595	0.000366335	0.00207742
Mipep	349.413	0.451726	0.315059	0.00115929	0.00554393
Hspa4	3388.25	0.451305	0.145136	0.00040949	0.00228133
Vcp	392.799	0.450817	0.358259	0.00799357	0.0280484
Casc4	929.494	0.450701	0.158908	1.08e-06	1.31e-05
Nap1l4	911.216	0.450256	0.109021	2.62e-06	2.86e-05
Pdcd10	214.203	0.449708	0.14341	1.96e-06	2.2e-05
Clip2	260.172	0.449026	0.196738	0.00051252	0.00275641
Psap	6588.43	0.447642	0.272054	8.1e-05	0.000561096
Tab3	308.511	0.446483	0.149593	0.00217925	0.0094678
Mfn1	1147.93	0.446358	0.225373	0.00514416	0.0195672
Adnp	781.766	0.445757	0.155218	3.87e-05	0.000296579
Hsd17b7	323.186	0.445695	0.250661	0.00170254	0.00769512
Trappc11	326.981	0.4449	0.172028	0.000167091	0.00105417
Tmem9	132.893	0.443702	0.243608	0.00134792	0.00631731
Btbd2	185.45	0.443433	0.216616	0.000944451	0.00465192
Bcl2l13	188.838	0.442984	0.214905	0.00087065	0.00433741
Mknk1	109.359	0.441817	0.165822	3.63e-05	0.000280341
Crk	1208.01	0.441512	0.127496	6.74e-06	6.48e-05
Atp1a1	19404.6	0.440874	0.283082	0.000614654	0.00321946
Serpinb9	279.013	0.439961	0.201101	4.59e-37	1.46e-34
Man2b2	208.441	0.439352	0.205113	2.11e-08	3.7e-07
Zfp260	266.022	0.439135	0.223077	0.00117656	0.00561021
Pde4dip	1035.03	0.438801	0.178335	1.78e-06	2.03e-05
Tbc1d31	99.5851	0.436182	0.230529	0.00548499	0.0205923
Tm9sf4	531.123	0.436133	0.138825	0.00035331	0.00201533
Efcab14	399.43	0.435814	0.163889	0.00019074	0.00118241
Lmbrd1	1178.47	0.43559	0.162644	0.00648792	0.0236752
1110004F10Rik	500.764	0.434635	0.103033	1.39e-05	0.000121496
Ercc3	212.848	0.434428	0.27755	0.00298103	0.0123965
Cic	223.63	0.434227	0.226472	0.00167772	0.00759152
Sec61a1	556.686	0.433593	0.185949	4.14e-06	4.25e-05
Spcs2	1565.54	0.432914	0.213368	0.00161816	0.00736569
Gna13	678.043	0.432863	0.177682	6.36e-05	0.000455775
Bag5	163.852	0.432245	0.168149	0.00430411	0.016852
Rmc1	113.84	0.432058	0.196583	0.00217401	0.00944889
Cul4b	442.295	0.430875	0.222766	0.00269147	0.0113768
Chordc1	1614.04	0.429989	0.225273	0.00273853	0.0115408
Trim44	1901.38	0.428972	0.200048	0.000474822	0.00259032
Arhgap35	679.757	0.428599	0.175863	0.0104847	0.0349171
Polg	131.48	0.427825	0.2195	0.000156055	0.000996008
Atp6v0a2	197.75	0.427294	0.173659	2.97e-08	5.06e-07
Ahcyl1	1508.04	0.426873	0.229802	0.000595412	0.00313126
Thoc5	107.342	0.426573	0.201319	0.000104427	0.000698865
Ctso	217.231	0.426507	0.180672	1.95e-05	0.000162656
Usp30	92.8783	0.425087	0.146986	0.00185945	0.00829089
Selenot	3648.2	0.423943	0.221177	0.000444841	0.00244852
Zfp646	130.481	0.423456	0.408872	0.00466681	0.0180471
Fam208b	221.313	0.422041	0.268961	8.95e-06	8.23e-05
Etfrf1	310.566	0.420744	0.366009	0.00634812	0.0232525
Dhx36	676.471	0.420721	0.122848	0.000127662	0.000832199
Zscan26	139.492	0.420069	0.274304	0.00857107	0.0297522
Eri1	147.837	0.417902	0.166347	1.57e-05	0.000135178
Uba1	757.254	0.416125	0.166981	0.000178316	0.0011138
Hipk1	111.826	0.413813	0.376366	0.000151281	0.000968431
Sc5d	899.003	0.41342	0.148806	1.38e-05	0.00012105
Slc37a3	446.856	0.412891	0.171118	0.0159607	0.0491357
Plxnb2	658.018	0.412382	1.57904	0.00903712	0.0310471
Pwp1	118.8	0.411898	0.192995	1.32e-05	0.000115945
Vdac3	406.551	0.409099	0.164474	0.000241839	0.00145035
Ddx19a	97.6876	0.407938	0.217771	9.23e-06	8.47e-05
Fgd3	83.5655	0.407173	0.34766	2.21e-15	1.08e-13
Adss	1205.78	0.406751	0.127849	1.58e-05	0.000135787
Iqsec1	612.611	0.404024	0.137996	6.4e-07	8.18e-06
Natd1	75.0536	0.403373	0.425505	0.000821968	0.00413539
Maoa	148.164	0.403145	0.244963	0.000116407	0.000767971
Zfp518a	381.521	0.40143	0.174221	4.85e-06	4.86e-05
Tmem242	434.428	0.401316	0.352231	0.0138725	0.0438185
Chmp4b	1061.25	0.40076	0.161845	2.09e-06	2.34e-05
Homez	110.561	0.400727	0.265253	0.0086355	0.0299175
Zfp111	62.5255	0.399215	0.277379	0.00928444	0.0317081
Arfgef2	780.539	0.398862	0.123367	3.52e-07	4.76e-06
Usp53	223.961	0.39764	0.187834	4.19e-05	0.000318618
Dnaja2	2296.46	0.397318	0.249787	0.00580727	0.0215973
Aco2	2815.93	0.396759	0.416878	0.000522852	0.0028014
Sympk	201.298	0.395985	0.161461	0.00199171	0.00877308
Fem1c	479.504	0.394126	0.250162	0.00255416	0.0108603
Cdc42bpb	500.184	0.393513	0.241209	1.93e-06	2.18e-05
Fam91a1	780.705	0.392868	0.230104	0.000658643	0.00341669
Scin	347.991	0.392794	0.501063	2.2e-24	2.72e-22
Dhx9	1119.68	0.392502	0.181494	2.7e-05	0.000217118
Fst	111.274	0.391303	0.364391	0.00059623	0.00313402
Kat14	296.509	0.391175	0.159671	0.000113401	0.000751154
Anp32e	1606.74	0.388979	0.134681	0.00729395	0.0260122
Gabarapl2	471.415	0.388321	0.125117	0.000321608	0.00185681
Rad21	1651.65	0.388298	0.165223	0.00115827	0.00554029
Ube2i	304.96	0.38687	0.232597	0.00164632	0.00747158
Prkci	480.527	0.386424	0.281269	0.0119022	0.0387346
Prmt3	177.153	0.386213	0.147442	4.87e-07	6.41e-06
Bicdl1	268.386	0.384742	0.123415	2.86e-05	0.00022832
Slc27a4	166.717	0.384488	0.164	0.000326677	0.00188404
Thumpd3	213.929	0.384041	0.214615	5.69e-06	5.6e-05
Nampt	873.959	0.383638	0.200772	0.00052374	0.00280545
Pdhx	391.591	0.38317	0.153529	0.000151653	0.000970528
Uxs1	906.181	0.382428	0.174959	1.3e-05	0.000114699
Trim28	226.306	0.381654	0.184611	1.3e-06	1.54e-05
Gosr2	365.981	0.381203	0.206756	0.0036821	0.014778
Tfam	581.941	0.380932	0.226114	0.00463317	0.0179365
Ikbkg	348.984	0.380901	0.222048	0.0115356	0.0377257
Ptcd3	424.366	0.38049	0.141377	0.000262507	0.00155553
Gabpa	442.739	0.380014	1.1266	0.0123792	0.0399765
Zdhhc3	294.124	0.379648	0.21082	0.0111285	0.0366525
Gca	327.128	0.378748	0.180983	0.000312615	0.00181076
Dpagt1	102.772	0.377777	0.657772	0.00256338	0.0108951
Mospd2	285.975	0.377611	0.186885	7.35e-11	1.97e-09
Nadk2	895.263	0.374393	0.253721	0.000166805	0.00105267
Cpne1	432.875	0.37213	0.157011	0.00747479	0.0265199
Traf3ip1	274.271	0.371787	0.2154	0.00349893	0.0141249
Tnpo3	314.049	0.370815	0.177589	6.68e-06	6.44e-05
Twsg1	911.098	0.370271	0.193987	4.34e-07	5.79e-06
Cfap97	210.736	0.369473	0.267786	0.00509477	0.0194035
Enpp2	2003.87	0.368976	0.162154	6e-08	9.64e-07
Ireb2	1086.4	0.367716	0.152687	2.35e-05	0.000191245
Cops2	872.155	0.36757	0.12817	0.00152192	0.0069977
Cd99l2	273.944	0.364134	0.21584	0.00990498	0.0333844
Plec	383.851	0.364044	0.259985	1.9e-09	4.04e-08
Atg13	222.294	0.363333	0.282158	0.00242447	0.0103832
Kdsr	385.829	0.363241	0.14986	0.00620681	0.0228208
Yme1l1	1551.26	0.36324	0.186457	0.00708061	0.025395
Rab18	1626.4	0.362549	0.209771	0.00257169	0.0109239
Gfm1	902.024	0.362038	0.246786	2.28e-06	2.53e-05
Bag6	474.076	0.361763	0.335862	0.00833627	0.0290932
Reep5	1018.51	0.361491	0.268119	0.00431663	0.0168863
Ing1	174.961	0.360882	0.143783	0.0103073	0.0344685
Fbh1	695.3	0.36079	0.176446	0.000490574	0.00266049
Aqp6	251.394	0.360739	0.451863	6.6e-05	0.000471412
Dag1	1030.85	0.359787	0.382619	1.09e-05	9.86e-05
Ubr5	1806.03	0.359202	0.16142	0.000134579	0.000874356
Ift46	259.025	0.358831	0.138144	0.00211381	0.00922667
Foxj3	393.421	0.358613	0.181912	0.0153079	0.0474611
Numa1	1195.15	0.355589	0.192508	9.49e-05	0.000642949
Atxn1l	342.442	0.354182	0.159862	1.64e-05	0.000140445
Zfp84	275.47	0.353895	0.232322	0.000409145	0.00228024
Nipa2	338.74	0.352456	0.198832	6.87e-05	0.000488503
Wdr11	453.841	0.351812	0.164559	0.000738809	0.00377209
Pa2g4	613.234	0.351458	0.169625	6.6e-05	0.000471707
Wbp11	390.987	0.349157	0.14766	0.000905375	0.00448842
Grk6	114.828	0.348895	0.192258	7.18e-11	1.93e-09
Uggt1	611.214	0.348747	0.179413	0.000293931	0.00171885
Serinc2	123.88	0.348387	0.297768	3.77e-10	8.99e-09
Mgrn1	321.651	0.347382	0.206736	6.24e-05	0.000448724
Mbnl1	1535.35	0.346592	0.18226	1.85e-07	2.64e-06
Cnih4	306.438	0.343616	0.122973	9.62e-09	1.8e-07
Snap23	867.075	0.343098	0.268717	0.000720931	0.00369317
Afg3l2	813.889	0.342199	0.173374	0.000200417	0.00123372
Ccdc43	300.788	0.341743	0.148697	0.000447666	0.00246121
Sdcbp	925.677	0.340466	0.170733	4.46e-08	7.32e-07
Wdr45b	290.502	0.339412	0.159997	8.77e-07	1.08e-05
Tor1b	380.971	0.337994	0.207259	0.00465726	0.0180151
2610507B11Rik	1593.41	0.337676	0.258404	0.00430292	0.0168504
Tspan3	1785.66	0.337461	0.179553	4.19e-05	0.000318618
Abce1	831.585	0.337407	0.153529	0.00111914	0.00538567
Kazn	882.505	0.335605	0.134653	7.03e-05	0.000497357
Vps26b	214.346	0.335515	0.271561	0.0117378	0.038299
Mtg1	120.339	0.335351	0.225935	0.00607169	0.0223974
Hnrnpul1	1142.09	0.332848	0.220288	0.00197985	0.00873113
Taco1	141.662	0.332048	0.252097	1.04e-05	9.41e-05
Fndc3a	849.709	0.331625	0.181641	3.62e-06	3.78e-05
Ezh1	641.356	0.330886	0.167791	2.83e-05	0.000226352
Palm	395.003	0.330234	0.209316	0.00636077	0.0232763
Rnf13	774.008	0.328597	0.156897	0.000999515	0.00488931
Poldip2	481.875	0.328369	0.249546	0.00135765	0.00635593
Tpm3	2125.2	0.328025	0.183548	1.46e-14	6.45e-13
Rasa1	307.998	0.325692	0.258379	0.0148657	0.0463594
Rxrb	131.291	0.325091	0.290632	0.00180955	0.00810389
Acbd5	2089.97	0.324053	0.289552	0.0019112	0.0084769
4932438A13Rik	677.474	0.32225	0.271865	0.00026992	0.00159283
Golph3	950.481	0.32201	0.216878	0.000543664	0.00289444
Sept10	240.099	0.32052	0.331443	1.19e-10	3.09e-09
Dpy19l4	331.606	0.320459	0.200687	0.00289202	0.0120766
Uba3	392.049	0.320181	0.142435	0.00844048	0.0293993
Nup205	184.008	0.319964	0.151385	8.85e-05	0.000605104
Klf3	649.939	0.319881	0.182702	1.66e-07	2.41e-06
Mtmr14	127.325	0.319755	0.255458	0.00078942	0.00399706
Hivep1	192.937	0.317885	0.238395	0.00490438	0.0188201
Klhl9	917.447	0.316859	0.189376	0.00823705	0.028794
Glod4	549.892	0.315672	0.256818	0.0124216	0.0400953
Cnot6l	734.349	0.314049	0.289845	0.00886991	0.0305661
Bcr	393.991	0.312304	0.21555	0.00204911	0.0089883
Osbpl1a	936.435	0.312255	0.183951	2.93e-05	0.000233133
Ubr3	1200.56	0.309754	0.242685	0.000725699	0.00371465
Ift172	216.313	0.309524	0.274831	0.00226017	0.00978235
Edem1	636.653	0.309391	0.565287	0.00251269	0.0107031
Ppp4r3b	518.399	0.307185	0.139169	0.000497826	0.0026904
Snap47	331.194	0.305023	0.158745	0.000543794	0.00289444
Hnrnpm	3370.69	0.304534	0.224945	0.00285023	0.0119315
Rab12	484.738	0.303723	0.134211	2.48e-06	2.73e-05
Abca1	355.184	0.302955	0.286536	2.03e-21	1.9e-19
Kdm1a	173.343	0.302638	0.200213	3.93e-06	4.07e-05
Ppp2cb	370.558	0.302306	0.241893	0.000184087	0.00114582
Ubac1	217.503	0.301592	0.121372	0.00165014	0.00748133
Anapc5	1010.22	0.301277	0.145096	0.000300679	0.00175399
Sae1	393.037	0.300578	0.161853	0.000137198	0.000889478
Lars	451.893	0.300486	0.170646	1.44e-05	0.000125425
Fastkd2	184.442	0.300172	0.47731	0.00764436	0.0270338
Clint1	1557.98	0.299542	0.201642	1.25e-06	1.49e-05
Rgs5	514.406	0.299071	0.164952	0.000396982	0.00222347
Wdr36	275.027	0.29767	0.214608	0.000318698	0.001842
Arhgap12	479.477	0.297337	0.158529	8.73e-05	0.000598912
Acly	1465.86	0.29657	0.230942	0.000840001	0.00421421
Api5	519.634	0.295838	0.121141	8.14e-05	0.000563503
Dido1	594.759	0.295197	0.111998	0.00277439	0.0116646
Slk	964.509	0.294032	0.095826	1.04e-06	1.26e-05
Pdxdc1	486.147	0.293497	0.216732	0.000484721	0.00263543
Gart	190.279	0.292524	0.21889	0.00305824	0.012656
Lsm14b	342.919	0.292183	0.100534	0.000239248	0.00143805
Zfp106	1166.88	0.289981	0.156882	0.000161336	0.00102269
Sf3b3	460.642	0.287506	0.173363	8.63e-08	1.34e-06
Dars2	161.933	0.287109	0.378945	0.00385304	0.0153647
Naa35	378.412	0.285183	0.201964	0.00757096	0.0268121
Laptm4b	265.853	0.285172	0.172094	9.5e-09	1.78e-07
Raf1	277.202	0.281864	0.120875	0.000552285	0.00293262
Kpnb1	1487.43	0.280737	0.127001	0.000659731	0.00342067
Dlat	901.501	0.280573	0.237186	0.000980998	0.00481306
Snx4	644.82	0.278094	0.14317	5.64e-05	0.00041145
Mtrr	127.764	0.276445	0.371905	0.00242241	0.0103765
Khdrbs1	636.065	0.275184	0.156178	0.0119074	0.0387459
Gpalpp1	333.187	0.271877	0.287069	0.00153529	0.00704601
Trpc4ap	448.537	0.271876	0.124649	0.00040454	0.00225988
Vps29	327.6	0.2671	0.328323	0.00343107	0.0139
Cebpg	616.785	0.264765	0.172367	0.000426846	0.00236286
Slc30a9	1501.31	0.261742	0.164066	0.00115033	0.00550725
Vta1	250.302	0.260138	0.138586	0.00280364	0.0117734
Nars	1657.09	0.257755	0.105802	0.00686271	0.0247805
Hnrnpul2	2954.66	0.257168	0.13615	0.0005839	0.00307602
Acsl5	689.811	0.256325	0.206408	4.91e-14	2.06e-12
Ubqln1	1138.29	0.255172	0.235902	0.00795555	0.0279701
Bmpr1a	696.386	0.254409	0.198534	2.87e-05	0.000228438
2310022B05Rik	130.973	0.25196	0.619944	0.00507807	0.0193676
Eif4e	905.561	0.251387	0.130375	7.36e-05	0.000516056
Sestd1	1186.34	0.250803	0.35728	0.00122929	0.00582779
Pcmt1	842.709	0.247607	0.122946	0.0109711	0.0362343
Kidins220	2750.76	0.246757	0.191753	2.37e-07	3.34e-06
Man1b1	253.484	0.245282	0.254055	0.000316816	0.00183211
Gtf3c3	176.555	0.24448	0.156223	0.000400875	0.00224351
Fam69a	335.547	0.244174	0.223844	0.00197019	0.00869928
Tecr	755.939	0.243932	0.25029	5.28e-05	0.000390177
Fam102b	333.388	0.243845	0.266525	0.00299995	0.0124582
Suz12	542.704	0.238111	0.147207	0.00670089	0.0243319
Cdk16	497.653	0.237932	0.15427	0.00404723	0.0160224
Rab8a	1410.6	0.237507	0.380717	0.00700867	0.0252052
Utp18	470.19	0.236326	0.199166	1.66e-05	0.000141598
Tox4	275.101	0.234796	0.162044	0.000171255	0.00107599
Fads6	196.619	0.234363	0.154507	1.51e-05	0.000130862
Zfyve9	394.582	0.233808	0.220122	0.00799854	0.0280612
Mboat7	254.423	0.230768	0.224673	0.0137863	0.0435978
Tmpo	778.912	0.22995	0.223421	4.93e-07	6.48e-06
Fxr2	372.745	0.229923	0.110226	0.0044193	0.017224
Gde1	458.303	0.227183	0.327827	0.00128435	0.00605925
Sh3glb1	1109.73	0.226612	0.135285	0.000872331	0.00434477
Rab3gap1	675.925	0.225822	0.274661	0.0142927	0.0448607
Nifk	218.092	0.224655	0.637554	7.3e-06	6.91e-05
Snx5	876.324	0.221788	0.224633	9.33e-05	0.000632909
Bnip3l	679.953	0.21665	0.141473	0.00118861	0.00565251
Mier1	897.401	0.216064	0.134586	0.000924065	0.0045673
Sacm1l	954.729	0.215414	0.392642	2.32e-05	0.000189448
Coq2	416.745	0.20808	0.303455	0.00196699	0.00868877
Vezf1	563.205	0.207011	0.141058	8.08e-06	7.54e-05
Dars	517	0.203788	0.475527	0.00389202	0.015493
Noc3l	240.68	0.201294	0.146626	0.000624199	0.00326018
Trappc8	464.481	0.199336	0.145177	0.00031175	0.00180732
Trip12	2363.12	0.190192	0.106333	0.000216215	0.0013174
Nek9	526.209	0.18861	0.233018	2.7e-06	2.94e-05
2010315B03Rik	249.478	0.187249	0.159789	0.00293048	0.0122148
Cap1	774.997	0.179	0.217967	3.81e-05	0.000292992
Son	2899.11	0.142071	0.260769	0.00565395	0.021119
Ywhaz	3869.88	0.000410165	0.00147382	1.63e-06	1.88e-05
Zfp827	295.855	0.000173432	0.00144788	0.00205422	0.00900704
Mtr	495.862	8.84e-05	0.00144394	1.24e-06	1.48e-05
Gm20300	389.45	6.29e-05	0.00144334	0.0129307	0.0414001
Cul2	461.943	5.1e-05	0.00144301	0.00894546	0.0307867
Rab22a	701.641	5.06e-05	0.00144295	0.00845265	0.0294272
Svip	839.49	4.51e-05	0.00144298	2.23e-05	0.000182716
Axl	222.916	4.09e-05	0.00144295	1.35e-25	1.81e-23
Zzz3	660.33	3.82e-05	0.00144273	0.00676148	0.0244811
Ranbp3	163.241	3.6e-05	0.00144283	0.00352093	0.014194
Ctps	340.513	3.38e-05	0.00144286	1.08e-05	9.75e-05
Cpne3	607.159	3.36e-05	0.00144285	0.00447079	0.0174057
Clcn3	2557.51	3.35e-05	0.00144286	0.00136298	0.00637807
Rps6ka3	719.175	3.13e-05	0.00144273	5.39e-05	0.000396311
Ghitm	5369.07	3.09e-05	0.00144281	0.00101365	0.00494825
Ehmt2	475.883	3.03e-05	0.00144277	0.00817005	0.0285972
Cyp20a1	199.49	2.95e-05	0.00144273	9.83e-08	1.51e-06
Nck1	278.695	2.77e-05	0.00144269	2.48e-06	2.73e-05
Aplp2	6059.06	2.64e-05	0.00144269	0.00712448	0.0255186
Prkaca	392.209	2.56e-05	0.00144269	0.0011606	0.00554579
Pigg	349.442	2.55e-05	0.00144272	9.51e-07	1.17e-05
Mapre1	773.225	2.54e-05	0.00144269	0.000421681	0.00233791
Slmap	1743.97	2.51e-05	0.00144269	0.000546731	0.00290601
Hbs1l	302.907	2.49e-05	0.00144268	0.0147168	0.0459621
Slbp	202.811	2.46e-05	0.0014427	0.00320455	0.0131336
Mdm2	760.207	2.45e-05	0.00144268	8.48e-06	7.86e-05
Sumo3	558.649	2.45e-05	0.00144269	0.00092434	0.0045676
Farsb	259.356	2.4e-05	0.00144266	0.0142365	0.0447302
Ap5m1	221.268	2.36e-05	0.00144265	0.00622948	0.0228846
Atp6v1a	4322.56	2.36e-05	0.00144268	0.000346831	0.0019842
Zmynd11	420.663	2.34e-05	0.00144269	0.000294617	0.00172239
Rbm17	954.824	2.33e-05	0.00144264	0.0127639	0.0410017
Fbxl3	1754.3	2.29e-05	0.00144269	0.0129149	0.0413624
Rnf19a	523.917	2.28e-05	0.00144268	2.91e-08	4.97e-07
Cobl	371.415	2.27e-05	0.00144267	0.00110235	0.00532529
Gga2	335.779	2.26e-05	0.00144275	0.00423761	0.0166404
Sp1	674.667	2.23e-05	0.00144269	0.000291023	0.00170558
Cpsf2	545.489	2.22e-05	0.00144267	0.00389319	0.015493
Pdcd4	1013.29	2.22e-05	0.00144266	0.000668411	0.0034598
Bcl10	290.054	2.22e-05	0.00144275	0.0111985	0.0368432
Hps3	279.116	2.2e-05	0.0014427	9.74e-11	2.56e-09
Arl4a	515.641	2.2e-05	0.00144269	0.0128623	0.0412497
Tent4b	919.813	2.19e-05	0.00144266	1.89e-05	0.000158419
Xpr1	1290.5	2.19e-05	0.00144268	2.29e-06	2.54e-05
App	8538.88	2.19e-05	0.00144269	0.00641326	0.0234509
Fubp1	1566.45	2.14e-05	0.00144267	0.0132224	0.0421015
Parp2	169.717	2.12e-05	0.00144272	0.00913836	0.0313194
Hnrnpdl	1301.15	2.12e-05	0.00144267	0.0141856	0.0446031
Kdm5d	303.022	2.11e-05	0.00144263	0.00431467	0.0168841
Specc1l	305.932	2.11e-05	0.00144268	4.57e-07	6.05e-06
Ankrd40	771.689	2.11e-05	0.00144268	0.0101346	0.0339972
Sppl2a	1326.39	2.07e-05	0.00144267	0.000242964	0.00145587
Bzw1	1451.83	2.06e-05	0.00144269	0.015338	0.0475269
Eif6	311.202	2.04e-05	0.00144273	1.8e-08	3.2e-07
Gnpda2	117.649	2.02e-05	0.00144268	0.00965234	0.0326928
Maea	358.468	2.02e-05	0.00144268	7.99e-06	7.47e-05
Glud1	2604.78	2.02e-05	0.00144267	0.000131381	0.000855138
Uhrf1bp1l	710.761	2.01e-05	0.00144249	0.0084998	0.0295481
Anapc1	374.501	1.99e-05	0.00144269	0.0121554	0.0394233
Pknox1	344.425	1.99e-05	0.00144268	0.0156142	0.0482427
Ubr4	546.571	1.99e-05	0.00144269	0.00222828	0.00966508
Rad54l2	300.069	1.98e-05	0.00144269	0.00491017	0.0188348
Abhd16a	212.922	1.97e-05	0.00144271	0.00657474	0.0239512
P4ha2	153.467	1.97e-05	0.00144269	0.0095887	0.0325082
Mtmr2	354.662	1.96e-05	0.00144268	0.000838494	0.00420863
Ahcyl2	2636.3	1.96e-05	0.00144267	5.29e-12	1.68e-10
Sptbn1	5278.03	1.96e-05	0.00144267	0.0118834	0.0386853
Ppfibp1	1041.64	1.96e-05	0.00144268	1.1e-12	3.89e-11
Dicer1	406.302	1.95e-05	0.00144266	0.00708489	0.0253981
Rap1gap	370.452	1.95e-05	0.00144268	0.000112613	0.0007464
Tlk1	1123.75	1.95e-05	0.00144265	0.00311919	0.0128517
Pnrc2	1156.07	1.91e-05	0.00144269	0.00663912	0.0241445
Suds3	1089.15	1.9e-05	0.00144269	0.000861063	0.00429767
Higd1a	376.41	1.9e-05	0.00144265	0.00148703	0.00686386
Katnbl1	131.603	1.88e-05	0.00144269	0.00149224	0.00688495
Cul4a	630.211	1.88e-05	0.00144264	0.00185591	0.00828025
Rexo4	195.001	1.88e-05	0.0014427	0.0083692	0.029189
Phc1	256.652	1.87e-05	0.00144268	0.00535197	0.0201816
Tlk2	559.79	1.86e-05	0.0014426	0.00440786	0.0171857
Dcaf8	1721.88	1.83e-05	0.00144263	0.00164493	0.00746845
Lamc1	320.092	1.83e-05	0.00144268	1.11e-09	2.45e-08
Pnkd	307.765	1.83e-05	0.00144266	6.38e-14	2.62e-12
Galnt2	382.221	1.8e-05	0.0014427	0.00840169	0.0292752
Tmod3	438.33	1.8e-05	0.00144265	4.46e-18	3.04e-16
Nln	281.444	1.78e-05	0.00144265	0.0031731	0.0130253
Mtmr4	435.884	1.78e-05	0.00144269	0.000394042	0.00220952
Ell2	704.372	1.78e-05	0.00144267	0.005292	0.0200049
Exoc1	295.225	1.77e-05	0.00144266	0.00600154	0.0221808
Pak2	1030.13	1.77e-05	0.00144262	0.000311073	0.00180427
Dnaja3	843.771	1.76e-05	0.00144268	1.22e-05	0.000108719
Hip1r	390.527	1.75e-05	0.0014427	0.000139599	0.000903126
Sos2	626.328	1.75e-05	0.00144259	0.00321879	0.0131825
Surf6	193.584	1.75e-05	0.00144269	0.000369065	0.00209013
Actr8	238.249	1.75e-05	0.00144266	0.0130152	0.0416089
Rbbp7	546.164	1.75e-05	0.00144269	0.000416776	0.00231612
Golph3l	189.624	1.75e-05	0.00144265	8.19e-06	7.62e-05
Polr1b	100.506	1.74e-05	0.00144269	0.011743	0.03831
Lman2l	242.632	1.73e-05	0.00144268	0.000457999	0.00251188
Ubr7	149.659	1.73e-05	0.00144267	0.00329909	0.0134575
Dop1a	360.456	1.73e-05	0.00144264	0.000668907	0.00346121
Sgk1	782.123	1.73e-05	0.00144269	0.000976014	0.00479302
Ptbp3	1535.17	1.73e-05	0.00144269	5.16e-15	2.42e-13
Npr3	175.718	1.72e-05	0.00144269	5.87e-06	5.76e-05
Nadk	486.948	1.72e-05	0.00144269	0.000358534	0.00204023
Seh1l	794.453	1.72e-05	0.00144269	0.0124516	0.0401659
Jmy	480.281	1.72e-05	0.0014426	0.00114111	0.00547282
Slc25a36	1416.48	1.71e-05	0.00144269	0.000147221	0.000945844
Rbsn	281.937	1.71e-05	0.00144269	0.0117788	0.0384092
Adipor2	686.195	1.69e-05	0.00144269	0.00341957	0.0138691
Ifnar1	276.266	1.69e-05	0.00144265	7.42e-06	7.02e-05
Arhgap1	216.661	1.69e-05	0.00144268	0.00769376	0.027184
Fbxo38	287.556	1.69e-05	0.0014427	0.0137644	0.0435348
Taf6	64.9396	1.69e-05	0.00144269	0.00166896	0.00755506
Ap2b1	788.453	1.68e-05	0.00144268	0.00145893	0.0067575
Orc4	314.907	1.68e-05	0.00144266	0.0107875	0.0357442
Rnf185	218.193	1.67e-05	0.00144268	0.012743	0.040941
Pnpla8	1666.61	1.67e-05	0.00144269	0.000971773	0.00477548
Bnip2	646.288	1.67e-05	0.00144258	8.32e-11	2.21e-09
Fam210a	1230.65	1.67e-05	0.00144268	0.000495819	0.00268348
Diaph1	807.831	1.67e-05	0.00144264	1.17e-12	4.15e-11
N4bp2	262.394	1.66e-05	0.00144266	0.0143783	0.0450763
Edrf1	184.945	1.66e-05	0.00144267	0.00934023	0.0318579
Mmab	123.805	1.64e-05	0.00144266	0.00023687	0.00142576
Ddr1	586.546	1.64e-05	0.00144263	9.33e-08	1.44e-06
Pxk	299.036	1.63e-05	0.00144266	5.42e-06	5.36e-05
Krr1	269.187	1.63e-05	0.00144269	0.00534369	0.0201581
Grsf1	1196.82	1.62e-05	0.00144269	0.000104174	0.000697604
4632404H12Rik	123.396	1.62e-05	0.00144267	0.0137944	0.0436169
Ttc8	229.074	1.61e-05	0.00144265	0.00587854	0.0218016
Agpat3	2179.72	1.61e-05	0.00144264	1.04e-07	1.59e-06
Epb41l2	353.434	1.61e-05	0.00144269	0.00101071	0.00493505
Scnm1	206.109	1.6e-05	0.00144264	0.0160054	0.0492474
Tsga10	179.376	1.6e-05	0.00144267	4.76e-07	6.28e-06
Stip1	579.143	1.59e-05	0.00144262	0.00508616	0.0193876
Cbx4	70.7086	1.58e-05	0.00144269	0.000910451	0.0045094
Tm7sf3	738.857	1.57e-05	0.00144269	0.00286578	0.0119825
Ppp4r3a	315.629	1.56e-05	0.00144269	0.00567864	0.0212075
Twnk	276.652	1.56e-05	0.00144267	2.78e-05	0.000222971
Usp24	1232.55	1.56e-05	0.00144269	0.000506639	0.00272959
Ercc4	147.866	1.56e-05	0.00144268	0.00273359	0.0115268
Zbtb17	108.395	1.56e-05	0.00144269	0.00915852	0.0313579
Rnf187	1002.88	1.56e-05	0.00144266	0.0144944	0.0454067
Tmem143	144.647	1.55e-05	0.00144266	4.09e-08	6.78e-07
Lmtk2	707.349	1.55e-05	0.00144267	3.39e-05	0.00026463
Rp2	236.036	1.55e-05	0.00144269	0.00154741	0.00709202
Ndrg2	1009.78	1.55e-05	0.00144267	5.35e-12	1.7e-10
Ankrd44	299.44	1.54e-05	0.00144264	0.00942372	0.0320863
Nek4	152.18	1.54e-05	0.00144268	0.00225779	0.00977718
Mfap3	209.116	1.54e-05	0.00144265	4.29e-06	4.38e-05
Cutc	168.14	1.54e-05	0.00144268	0.00332098	0.0135181
Dgcr8	211.219	1.53e-05	0.00144265	2.74e-05	0.00022014
Proser1	127.424	1.52e-05	0.00144269	0.0111657	0.0367467
Chp1	848.126	1.52e-05	0.00144268	0.0119781	0.0389283
Hsd17b4	2415.31	1.52e-05	0.00144269	0.00103687	0.00504663
Rab1a	3031.71	1.51e-05	0.00144269	0.0100426	0.0337684
Dhdds	321.26	1.51e-05	0.0014426	0.000252925	0.00150753
Vsig10	190.394	1.51e-05	0.00144267	6.63e-06	6.39e-05
Poc5	136.152	1.51e-05	0.00144268	0.00120364	0.00572019
Abcc1	183.951	1.51e-05	0.00144263	3.01e-07	4.11e-06
Ubxn2a	822.486	1.5e-05	0.00144265	0.00147918	0.00684092
Golim4	601.709	1.5e-05	0.00144266	0.00946368	0.032187
Nom1	426.384	1.5e-05	0.00144265	0.00663681	0.0241402
Pggt1b	138.895	1.49e-05	0.00144269	0.0148803	0.0463911
Cdip1	397.119	1.49e-05	0.00144262	8.69e-05	0.000596397
Atf1	339.051	1.48e-05	0.00144269	0.00476526	0.018378
Emx1	301.909	1.48e-05	0.00144267	6.14e-07	7.89e-06
Erap1	415.919	1.47e-05	0.00144269	7.46e-09	1.42e-07
Map3k4	357.027	1.47e-05	0.00144266	0.00792992	0.0278892
Fig4	162.507	1.46e-05	0.00144266	0.00839542	0.0292614
Rcor3	274.169	1.46e-05	0.00144266	0.00215864	0.00939353
Nfxl1	221.066	1.45e-05	0.00144267	0.0104926	0.034935
Egln1	622.355	1.45e-05	0.00144267	0.00447949	0.0174332
B4galt3	118.902	1.45e-05	0.00144269	0.0106508	0.0353626
Usp19	564.248	1.45e-05	0.00144267	0.000829501	0.0041674
Pcnx3	137.176	1.45e-05	0.00144269	0.000869714	0.00433477
Washc4	625.091	1.44e-05	0.00144267	0.00979819	0.0330975
Smg7	988.772	1.44e-05	0.0014426	3.16e-09	6.44e-08
Gtf2h2	390.726	1.44e-05	0.00144261	1.69e-06	1.94e-05
Rab7	266.534	1.44e-05	0.00144269	3.54e-05	0.000274467
Sod2	2342.68	1.44e-05	0.00144268	1.24e-06	1.48e-05
Tstd2	128.052	1.44e-05	0.00144269	0.00413853	0.0163146
Strbp	1364.05	1.44e-05	0.00144266	0.0018779	0.00835744
Agl	454.084	1.43e-05	0.00144263	6.67e-05	0.000475534
Gnptab	132.334	1.42e-05	0.00144269	0.000503534	0.0027156
Topbp1	167.169	1.42e-05	0.00144268	2.12e-11	6.2e-10
Pdcd6ip	1131.85	1.42e-05	0.00144264	0.00102011	0.00497162
Itfg1	929.651	1.42e-05	0.00144267	0.000150484	0.000963912
Xxylt1	73.3683	1.42e-05	0.00144269	0.000110124	0.000732855
Top3b	241.142	1.41e-05	0.00144266	0.0106349	0.0353259
Dlst	1916.32	1.41e-05	0.00144268	0.00036804	0.00208543
Polh	88.9892	1.41e-05	0.00144269	4.53e-05	0.0003404
Anxa6	346.963	1.41e-05	0.00144268	5.24e-19	4e-17
Cog2	164.979	1.4e-05	0.00144268	0.000821411	0.00413357
Itgb1	3791.12	1.4e-05	0.00144267	2.87e-10	7.04e-09
Tcea1	354.781	1.4e-05	0.00144269	0.00771715	0.0272395
Iqgap1	880.442	1.39e-05	0.00144269	3.67e-18	2.54e-16
Cttnbp2nl	99.3822	1.39e-05	0.00144269	1.78e-18	1.29e-16
Ywhaq	518.167	1.39e-05	0.00144258	7.57e-08	1.19e-06
Gipc1	209.778	1.39e-05	0.00144267	0.0070369	0.0252898
Kctd2	270.443	1.38e-05	0.00144265	0.0104778	0.0349019
Myh14	434.746	1.38e-05	0.00144269	2.86e-06	3.08e-05
Plagl2	74.9725	1.38e-05	0.00144268	0.00667574	0.024257
Cd2ap	1461.85	1.38e-05	0.00144267	1.02e-11	3.16e-10
Erbin	2146.65	1.38e-05	0.00144269	0.00365184	0.0146636
Tbc1d8b	218.392	1.38e-05	0.00144268	0.000858668	0.00429023
BC003965	280.999	1.37e-05	0.00144258	0.0105198	0.0350147
Cavin1	330.407	1.37e-05	0.00144268	9.85e-13	3.53e-11
Rnd3	280.938	1.37e-05	0.00144265	5.11e-15	2.4e-13
AI854703	179.021	1.36e-05	0.00144264	5.11e-05	0.000379132
Serpinb8	127.073	1.36e-05	0.00144265	3.67e-05	0.000282914
Map3k2	643.748	1.36e-05	0.00144269	0.00441028	0.0171921
Trp53inp1	971.823	1.36e-05	0.00144268	1.03e-07	1.57e-06
Plod3	124.279	1.36e-05	0.0014427	0.00192849	0.00853991
Zgpat	101.378	1.35e-05	0.00144268	0.0132232	0.0421015
Nek2	60.3861	1.35e-05	0.00144269	1.64e-05	0.000140831
Med23	141.039	1.35e-05	0.00144269	0.013084	0.0417843
Inip	97.5338	1.35e-05	0.00144267	0.00116247	0.00555224
Epas1	1044.78	1.34e-05	0.00144266	0.0156843	0.0484315
Tbc1d15	654.659	1.34e-05	0.00144269	0.00758066	0.0268421
Cdc37l1	1257.37	1.34e-05	0.00144269	0.010579	0.0351601
Cyb5b	4328.73	1.34e-05	0.00144268	0.000149992	0.000961335
Pard6b	412.457	1.33e-05	0.00144269	0.000311768	0.00180732
Fbxo9	606.958	1.33e-05	0.00144268	0.00553698	0.0207656
Srp68	391.587	1.32e-05	0.00144269	0.00330314	0.0134637
Zbtb24	175.691	1.32e-05	0.00144265	0.00926183	0.0316562
Sft2d2	745.381	1.32e-05	0.00144269	0.00391885	0.0155777
Phf13	85.9815	1.32e-05	0.00144269	0.0158391	0.0488175
Rhoa	1325.18	1.32e-05	0.00144269	0.00517449	0.0196546
Fzd1	313.065	1.32e-05	0.00144269	0.000428399	0.00236778
Eif2ak1	693.499	1.31e-05	0.00144267	0.00502961	0.0192065
Morc3	274.586	1.31e-05	0.00144265	8.91e-05	0.00060833
Golga1	268.885	1.31e-05	0.00144265	0.00282864	0.01186
Sipa1l1	882.928	1.31e-05	0.00144266	2.78e-05	0.000222971
Inpp5b	440.519	1.31e-05	0.00144267	1.67e-05	0.000142281
Pkd2	2643.83	1.3e-05	0.00144268	0.000169348	0.00106526
Chd3	2278.73	1.3e-05	0.00144269	1.17e-05	0.000104612
Ap2a2	1359.48	1.3e-05	0.00144268	0.00715766	0.0256246
Sptlc2	1177.83	1.3e-05	0.00144264	1.72e-08	3.07e-07
Nde1	93.1593	1.29e-05	0.00144268	9.44e-07	1.16e-05
Fbxo10	112.104	1.29e-05	0.00144268	0.00229131	0.00989027
Pcyt1a	755.24	1.29e-05	0.00144269	0.00254038	0.010806
Sucla2	2096.73	1.29e-05	0.00144269	0.00354307	0.0142779
Atm	151.697	1.29e-05	0.00144268	3.38e-06	3.56e-05
Mrpl57	115.551	1.29e-05	0.00144264	0.00454193	0.017635
Eif4g1	4354.9	1.29e-05	0.00144268	0.00170235	0.00769512
Med7	59.752	1.28e-05	0.00144269	0.0141344	0.0444812
Mb21d2	371.198	1.28e-05	0.00144267	0.00762004	0.0269591
Emd	102.468	1.28e-05	0.00144269	0.0090252	0.0310211
Bag2	85.4085	1.28e-05	0.00144268	3.4e-07	4.62e-06
Gm9833	53.0533	1.28e-05	0.00144269	0.00153932	0.00706098
Wnk1	5471.73	1.28e-05	0.00144266	0.00678804	0.0245565
AI837181	53.0923	1.28e-05	0.00144269	0.00858526	0.029787
Ankfy1	455.457	1.28e-05	0.00144265	0.00189525	0.00841711
Ccser2	1576.76	1.27e-05	0.00144267	3.14e-06	3.35e-05
Tuba4a	792.501	1.27e-05	0.00144268	0.00136286	0.00637807
Mto1	176.117	1.27e-05	0.00144267	0.00776604	0.0273805
Lrrfip1	637.944	1.27e-05	0.00144265	1.35e-17	8.78e-16
Edem3	814.305	1.27e-05	0.00144269	0.00677702	0.0245291
Pomt1	94.6338	1.27e-05	0.00144269	0.00151949	0.00699102
Pank3	742.374	1.27e-05	0.00144269	0.00877013	0.0302857
Aars2	59.2419	1.26e-05	0.00144267	0.011805	0.0384887
Ilvbl	162.444	1.26e-05	0.00144264	5.03e-06	5.01e-05
Lzic	108.369	1.25e-05	0.00144263	0.000260214	0.00154322
Zbtb42	24.4949	1.25e-05	0.00144271	4.39e-10	1.03e-08
Sel1l3	561.21	1.25e-05	0.00144262	7.83e-06	7.34e-05
Nkiras2	66.908	1.25e-05	0.00144269	0.00158853	0.00724469
Arcn1	1274.66	1.24e-05	0.00144269	0.0152916	0.0474382
Ddx41	299.299	1.24e-05	0.00144269	0.00873411	0.0301906
Prom1	634.852	1.24e-05	0.00144269	2.24e-22	2.34e-20
Il13ra1	390.169	1.24e-05	0.00144267	0.00210063	0.00917474
Lgr4	2072.74	1.23e-05	0.00144265	0.0103965	0.0347056
Wbp2	827.309	1.23e-05	0.00144269	0.0114592	0.0375276
Npdc1	138.982	1.23e-05	0.00144269	0.00300125	0.0124611
Hectd3	257.705	1.23e-05	0.00144265	0.00105076	0.00510495
Nceh1	2672.8	1.22e-05	0.00144268	0.000629083	0.00328168
Fbxw5	136.85	1.22e-05	0.00144269	0.00181976	0.00813938
Abat	2093.33	1.22e-05	0.00144269	1.05e-08	1.96e-07
Cnnm4	79.8971	1.22e-05	0.00144268	0.00229346	0.00989757
Slc9a2	391.557	1.21e-05	0.00144267	0.000632959	0.00329948
Npr1	54.8927	1.21e-05	0.00144269	0.00915989	0.0313579
Lysmd3	96.3105	1.21e-05	0.00144269	4.16e-05	0.000316264
Trpm7	1987.77	1.21e-05	0.00144257	0.00347565	0.0140486
Rps3	3108.97	1.2e-05	0.00144269	0.00067762	0.00349814
Ptpra	405.776	1.2e-05	0.00144269	0.00490353	0.0188201
Neu2	36.9533	1.2e-05	0.0014427	9.09e-05	0.000619007
Arf2	133.171	1.2e-05	0.00144267	0.000290101	0.00170204
Cast	548.247	1.2e-05	0.00144267	1.11e-07	1.68e-06
Zfp36l2	433.805	1.2e-05	0.00144269	0.00042798	0.00236608
Ddx51	60.8404	1.2e-05	0.00144267	0.000388477	0.00218385
Myh9	2499.64	1.2e-05	0.00144267	3.84e-13	1.45e-11
Cd24a	1700.83	1.2e-05	0.00144269	1.15e-18	8.58e-17
Fam174b	105.077	1.2e-05	0.00144268	1.29e-07	1.92e-06
Sh3bgrl	750.585	1.19e-05	0.00144265	1.33e-08	2.42e-07
Itgb5	444.627	1.19e-05	0.00144264	3.45e-07	4.68e-06
Eif3f	223.333	1.19e-05	0.00144267	0.0058835	0.0218162
Lrrc58	1459.51	1.19e-05	0.00144267	0.0066798	0.0242676
Rcbtb2	111.007	1.19e-05	0.00144269	0.0114905	0.0375957
Col4a1	841.756	1.19e-05	0.00144269	2.03e-14	8.89e-13
Arfgap2	150.756	1.19e-05	0.00144265	0.0153306	0.0475109
Vwa5a	245.578	1.19e-05	0.00144268	4.02e-12	1.31e-10
Ptpn14	307.827	1.18e-05	0.00144266	9.86e-08	1.51e-06
Prkaa2	1608.78	1.18e-05	0.00144269	0.000185233	0.00115195
H3f3b	1827.5	1.18e-05	0.00144264	0.000731135	0.00373738
Spaca6	284.313	1.18e-05	0.00144264	0.000485663	0.00263854
Bbs7	255.32	1.18e-05	0.00144263	0.00181519	0.00812237
Add3	1151.74	1.18e-05	0.00144269	0.002945	0.0122681
Tsc22d1	1951.78	1.18e-05	0.0014426	3.99e-24	4.82e-22
Morf4l1	1158.06	1.17e-05	0.00144269	0.00304655	0.0126198
Ncoa4	130.028	1.17e-05	0.00144269	0.0124529	0.0401659
Pamr1	82.2871	1.17e-05	0.00144268	3.82e-22	3.93e-20
Col4a3bp	975.592	1.16e-05	0.00144264	0.00860363	0.0298265
H2afz	189.997	1.16e-05	0.00144269	0.00334293	0.0135914
Panct2	62.3499	1.16e-05	0.00144266	6.96e-07	8.81e-06
Slc16a7	2558.26	1.15e-05	0.00144266	0.00388262	0.0154682
Tbc1d10a	192.722	1.15e-05	0.00144266	8.84e-06	8.15e-05
Dclk3	433.019	1.15e-05	0.00144262	1.27e-06	1.51e-05
Wdr81	266.397	1.15e-05	0.00144267	0.00174463	0.00785597
Tigar	92.8301	1.15e-05	0.00144267	0.0107821	0.0357372
Nphp3	79.1929	1.15e-05	0.00144269	0.0125216	0.0403597
Txndc5	495.219	1.14e-05	0.00144268	0.000663872	0.00343983
Dusp16	351.582	1.14e-05	0.00144261	0.000284414	0.00167143
Adgrg1	740.175	1.14e-05	0.00144268	1.66e-15	8.3e-14
Vat1	187.327	1.13e-05	0.00144267	3.05e-19	2.38e-17
Tm4sf1	471.42	1.13e-05	0.00144267	0.00816166	0.0285772
Ubxn2b	311.061	1.13e-05	0.00144263	0.0020778	0.00909363
Gjb1	208.963	1.13e-05	0.00144269	0.000125507	0.00081965
Oxnad1	309.951	1.13e-05	0.00144267	0.00407181	0.0161041
Tsta3	82.1825	1.12e-05	0.00144269	0.0157749	0.0486619
Arap1	196.943	1.12e-05	0.00144268	6.31e-06	6.11e-05
Kdr	439.881	1.12e-05	0.00144269	0.000121572	0.00079712
Gtf2i	1183.42	1.12e-05	0.00144253	0.0152281	0.0472823
Tti1	167.039	1.12e-05	0.00144266	0.000446364	0.00245563
Rbm11	52.7955	1.12e-05	0.00144269	1.66e-05	0.000141598
Cox15	760.787	1.12e-05	0.00144269	0.000671357	0.00347168
Rgs12	72.6382	1.12e-05	0.00144269	0.00927532	0.0316922
F2rl1	211.275	1.11e-05	0.00144269	8.1e-17	4.78e-15
Abcd1	59.4406	1.11e-05	0.00144269	0.000882865	0.00439105
Nek6	130.106	1.11e-05	0.00144266	1.19e-15	6.14e-14
Tbc1d13	730.907	1.11e-05	0.00144269	0.00136596	0.00639064
Enpp1	355.136	1.11e-05	0.00144267	0.00329917	0.0134575
Asah1	693.62	1.11e-05	0.00144268	0.012558	0.0404337
Tmprss2	765.992	1.11e-05	0.00144268	0.00226859	0.00981205
Asb13	481.684	1.11e-05	0.00144265	0.000813117	0.00409762
Cdc42ep4	130.54	1.11e-05	0.00144265	0.000258725	0.0015361
Zbtb37	137.11	1.11e-05	0.00144268	0.00112143	0.00539307
Pttg1ip	1270.72	1.11e-05	0.00144269	0.00207342	0.00907945
Mcm6	149.451	1.1e-05	0.00144269	5.39e-06	5.34e-05
Sass6	25.8424	1.1e-05	0.00144269	0.000226716	0.00137082
Ugt3a1	461.982	1.1e-05	0.00144271	6.81e-05	0.000484751
Sar1b	902.045	1.1e-05	0.00144267	0.00629159	0.0230663
Ercc1	40.6607	1.1e-05	0.00144269	0.0111399	0.0366785
Aph1b	109.704	1.1e-05	0.00144269	0.00758844	0.0268607
Idh3b	1536.27	1.1e-05	0.00144269	0.00737136	0.0262445
Rnf5	256.771	1.1e-05	0.00144265	0.00246099	0.0105227
Hs6st1	460.03	1.1e-05	0.00144269	0.000674438	0.00348509
Camsap2	376.777	1.1e-05	0.00144269	0.00310938	0.0128197
Pdp2	1166.71	1.09e-05	0.00144268	4.37e-06	4.46e-05
Aldh3a2	1215.65	1.09e-05	0.00144269	0.000139503	0.000902779
Mcl1	1453.54	1.09e-05	0.00144264	4.44e-11	1.23e-09
Stx18	188.246	1.09e-05	0.00144266	0.00334056	0.0135848
Mpnd	153.829	1.09e-05	0.00144268	0.00543227	0.0204303
Slc35e4	23.9074	1.09e-05	0.00144269	1.44e-09	3.14e-08
Lpgat1	1406.45	1.09e-05	0.00144269	0.0104579	0.0348574
Ndel1	1137.07	1.09e-05	0.00144262	1.06e-05	9.62e-05
Slc5a6	47.3739	1.08e-05	0.00144269	0.00130956	0.00616322
Pkn1	159.284	1.08e-05	0.00144267	0.000232663	0.0014036
Ahnak	796.175	1.07e-05	0.00144265	1.38e-11	4.2e-10
Dsp	271.867	1.07e-05	0.00144269	1.35e-07	2e-06
Fermt2	699.208	1.07e-05	0.00144261	0.011677	0.0381186
Chd4	3035.72	1.06e-05	0.00144256	0.00535631	0.0201863
Pcna	161.526	1.06e-05	0.00144268	0.000143015	0.00092215
Trub1	284.874	1.06e-05	0.00144265	0.00826569	0.0288752
Ndufaf1	348.61	1.06e-05	0.00144268	0.00708377	0.0253981
Tnfaip3	34.7984	1.06e-05	0.0014427	4.17e-20	3.48e-18
Plxnb1	135.22	1.06e-05	0.00144268	0.00204531	0.00897614
Atic	201.582	1.06e-05	0.00144268	0.00376038	0.0150514
Tnfrsf21	1354.93	1.05e-05	0.00144266	1.01e-05	9.17e-05
Ehd3	175.562	1.05e-05	0.00144266	2.07e-05	0.000171633
Amot	451.142	1.05e-05	0.00144269	0.000357501	0.00203543
Amt	317.508	1.05e-05	0.00144269	0.000618793	0.00323828
Ngef	195.33	1.05e-05	0.00144267	1.95e-07	2.77e-06
Tmem43	173.297	1.05e-05	0.00144267	1.16e-08	2.13e-07
Rnf19b	186.634	1.05e-05	0.00144264	7.94e-10	1.8e-08
Ldlrap1	99.9351	1.05e-05	0.00144268	0.00603196	0.0222778
Bend3	57.8759	1.05e-05	0.00144268	0.010258	0.0343252
Serinc3	4263.46	1.05e-05	0.00144269	0.013926	0.0439548
Rps6ka6	136.273	1.04e-05	0.00144266	3.49e-16	1.89e-14
Pcsk6	218.659	1.04e-05	0.00144266	0.0122794	0.0397083
Acsl3	640.162	1.04e-05	0.00144269	0.00322217	0.0131938
Atp7a	138.004	1.04e-05	0.00144266	6.81e-08	1.08e-06
Immt	2315.67	1.04e-05	0.00144268	0.0124411	0.040152
Tef	1578.04	1.04e-05	0.00144268	7.08e-06	6.77e-05
Arrdc4	189.936	1.03e-05	0.00144266	5.05e-10	1.17e-08
Mgat3	708.103	1.03e-05	0.00144265	1.91e-09	4.04e-08
Mr1	81.3529	1.03e-05	0.00144269	3.36e-06	3.54e-05
4930430F08Rik	57.8693	1.03e-05	0.00144269	0.0150805	0.0469126
Chuk	1537.45	1.03e-05	0.00144267	0.00518381	0.019683
Med30	141.558	1.03e-05	0.00144264	0.00123906	0.00586891
Galc	1472.04	1.03e-05	0.00144269	0.00915793	0.0313579
P2ry2	22.8763	1.02e-05	0.00144269	0.00089784	0.00445831
Cers2	852.165	1.02e-05	0.00144268	0.0101811	0.0341211
Ttc39c	294.268	1.02e-05	0.00144269	1.8e-05	0.000152337
Sema3f	56.2135	1.02e-05	0.00144268	1.18e-05	0.000105391
Nlrx1	45.6945	1.02e-05	0.00144268	0.00814791	0.0285384
Ptpdc1	224.712	1.01e-05	0.00144268	0.00483697	0.0186142
Hlf	1478.64	1.01e-05	0.00144268	1.57e-08	2.83e-07
Rnf123	136.608	1.01e-05	0.00144268	0.00561506	0.0209995
Slc11a2	634.206	1e-05	0.00144268	0.00247653	0.0105785
Nusap1	79.9298	1e-05	0.00144266	0.00336229	0.0136576
Ifngr1	345.972	1e-05	0.00144266	1.41e-16	8.09e-15
St14	362.483	1e-05	0.00144267	8.19e-08	1.28e-06
Chrdl1	83.0568	9.99e-06	0.00144269	7.09e-07	8.95e-06
Ak3	1433.36	9.94e-06	0.00144265	5.82e-05	0.000423434
Maged2	87.1311	9.94e-06	0.00144268	2.43e-08	4.21e-07
Casp3	153.33	9.92e-06	0.00144269	0.00135174	0.00633242
Mapk9	699.692	9.92e-06	0.00144269	0.0125586	0.0404337
Hibch	413.611	9.9e-06	0.00144267	0.00023004	0.00138974
Mpeg1	242.251	9.89e-06	0.00144269	4.34e-40	1.69e-37
Setd3	1154.49	9.88e-06	0.00144265	0.00309507	0.0127738
Kbtbd11	430.557	9.87e-06	0.00144267	7.25e-06	6.89e-05
Kars	260.506	9.87e-06	0.00144269	0.014644	0.0458084
Actn4	1346.19	9.86e-06	0.00144268	0.00648493	0.0236684
Itga6	1136.7	9.83e-06	0.00144268	1.02e-07	1.56e-06
Nr1d1	157.29	9.82e-06	0.00144269	0.00117885	0.00561736
Ogfr	203.364	9.8e-06	0.00144269	0.000487928	0.00264882
Epn1	940.44	9.8e-06	0.00144268	0.00745887	0.026481
Epb41l3	458.82	9.79e-06	0.00144269	0.00423411	0.0166297
Zfp790	82.9349	9.79e-06	0.00144269	0.000596186	0.00313402
Pex1	230.198	9.77e-06	0.00144266	0.00152268	0.00699966
Nxt2	682.215	9.74e-06	0.00144269	0.00234714	0.0101027
Plekhg5	175.976	9.74e-06	0.00144264	0.00289036	0.0120735
Cotl1	576.13	9.74e-06	0.00144268	0.000972315	0.00477704
Plat	252.042	9.73e-06	0.00144267	6.29e-08	1e-06
Tti2	97.3903	9.73e-06	0.00144267	0.0145004	0.0454125
Lonrf1	245.786	9.71e-06	0.00144268	0.00032258	0.00186192
Gm15952	293.935	9.71e-06	0.00144268	3.1e-05	0.000244716
Sin3a	58.5003	9.68e-06	0.00144269	0.000814337	0.00410183
Epn3	109.991	9.67e-06	0.00144268	0.0109408	0.0361568
Irf5	56.4903	9.67e-06	0.00144268	6.54e-08	1.04e-06
Mut	2478.37	9.66e-06	0.00144269	0.000210707	0.00128935
Med22	141.368	9.65e-06	0.00144266	0.00961076	0.0325726
Sept2	1095.58	9.63e-06	0.00144242	8.21e-13	2.96e-11
Abcd3	2765.94	9.63e-06	0.00144269	0.00400085	0.0158594
Mlec	7342.06	9.63e-06	0.00144269	0.000773922	0.0039307
Dnajb14	1110.47	9.62e-06	0.00144262	0.000257714	0.00153109
Myo1c	437.407	9.61e-06	0.00144268	4.54e-06	4.61e-05
Mvk	51.6701	9.6e-06	0.00144267	0.0132812	0.0422506
Hbp1	50.665	9.53e-06	0.00144269	5.23e-05	0.000386292
Cbr1	257.633	9.53e-06	0.00144267	6.7e-09	1.28e-07
Atg14	164.831	9.5e-06	0.00144267	0.0152873	0.0474382
Fzd4	557.287	9.46e-06	0.00144268	0.000255807	0.00152131
Gm10451	45.7824	9.44e-06	0.00144269	0.00684713	0.0247284
4930412C18Rik	117.323	9.44e-06	0.00144267	0.00508905	0.0193887
Tatdn2	272.834	9.44e-06	0.00144269	0.0159952	0.0492349
AI464131	165.648	9.42e-06	0.00144267	0.0142644	0.0447914
Ankib1	1011.35	9.41e-06	0.00144266	0.000320887	0.00185324
Acad8	432.243	9.35e-06	0.00144268	0.0150241	0.0467849
Apoe	2195.14	9.33e-06	0.00144268	1.55e-19	1.24e-17
Eny2	578.162	9.33e-06	0.00144261	0.0069006	0.0248752
Clcnka	219.369	9.32e-06	0.00144269	0.0107283	0.0355868
Stom	89.64	9.28e-06	0.00144268	0.00269251	0.0113768
Capn1	204.581	9.27e-06	0.00144266	4.04e-06	4.15e-05
Lrrc3	181.447	9.26e-06	0.00144269	0.000244495	0.00146423
Wdr3	93.8228	9.25e-06	0.00144269	0.00997823	0.0335836
Ano10	123.683	9.22e-06	0.00144267	0.00160075	0.00729422
Aimp2	40.2121	9.21e-06	0.00144269	0.0136527	0.0432456
Akr1c19	196.555	9.2e-06	0.00144269	3.96e-06	4.09e-05
Slc31a2	147.459	9.17e-06	0.00144266	3.04e-06	3.26e-05
Ivns1abp	8463.51	9.14e-06	0.00144267	0.00106054	0.00514739
Agps	2230.49	9.13e-06	0.00144269	1.4e-05	0.000121785
Vipas39	202.679	9.12e-06	0.0014426	0.0131671	0.0419689
Erlin1	725.904	9.11e-06	0.00144266	0.00289994	0.0120993
Aldh1a1	311.613	9.1e-06	0.00144269	1.05e-17	6.92e-16
Ttc37	166.536	9.07e-06	0.00144265	0.00915279	0.0313537
Egf	5597.25	9.05e-06	0.00144269	5.31e-08	8.62e-07
Tmem28	39.6476	9.04e-06	0.00144269	0.00622586	0.0228753
Mum1l1	28.1008	9.04e-06	0.00144269	0.0140415	0.0442279
Chdh	1198.41	9.04e-06	0.00144269	0.00392916	0.0156129
Jpt2	303.429	9.04e-06	0.00144265	7.03e-08	1.11e-06
Bpnt1	1584.52	9.04e-06	0.00144269	0.00674804	0.0244491
Prkab1	83.8899	9.03e-06	0.00144268	0.000582058	0.00306813
Hmgcl	628.976	9.03e-06	0.00144265	0.00427522	0.0167542
Tmem229a	2695.24	9.03e-06	0.00144268	0.000654936	0.00339994
Exosc2	22.9246	8.94e-06	0.00144269	0.00336017	0.0136516
Klhdc8a	108.507	8.94e-06	0.00144269	0.000540108	0.00287869
Dmtn	856.082	8.94e-06	0.00144264	2e-08	3.53e-07
Zbtb39	49.0119	8.92e-06	0.00144268	0.0029934	0.0124358
Hspa12a	306.867	8.91e-06	0.00144269	0.0153236	0.0474979
Sept9	240.078	8.91e-06	0.00144258	2.64e-12	8.71e-11
Slc7a2	133.665	8.9e-06	0.00144269	0.000951819	0.00468605
Jag1	372.237	8.89e-06	0.00144265	8.76e-12	2.74e-10
Csf1r	250.754	8.88e-06	0.00144266	0.000404981	0.00226175
Zmym3	200.165	8.88e-06	0.00144265	0.00798465	0.0280309
Myo5b	873.24	8.85e-06	0.00144267	0.000917238	0.00453986
Znfx1	405.047	8.85e-06	0.00144265	0.000804072	0.00406066
Acsl1	1574.19	8.8e-06	0.00144267	0.00188805	0.00839393
Tspan6	86.2945	8.8e-06	0.00144269	0.00549979	0.020637
Capn5	88.2825	8.79e-06	0.00144268	3.16e-10	7.67e-09
Dclre1a	104.939	8.78e-06	0.00144268	0.0129539	0.0414503
Rars2	366.272	8.75e-06	0.00144264	0.000819497	0.00412588
Abcg2	4245.11	8.74e-06	0.00144268	0.00561076	0.0209918
Ptpn21	237.836	8.7e-06	0.00144266	0.00211602	0.0092344
R3hdm2	1357.55	8.68e-06	0.00144257	8.3e-05	0.000572873
Sbk1	172.069	8.67e-06	0.00144268	0.0135419	0.0429432
Ctnnal1	538.401	8.66e-06	0.00144263	0.00460608	0.0178446
Galnt1	2356.35	8.66e-06	0.00144268	0.0115737	0.0378296
Tmem64	1365.62	8.64e-06	0.00144269	0.00724138	0.025868
Cyb561a3	70.5911	8.6e-06	0.00144269	0.0160062	0.0492474
Lrrc8b	492.116	8.57e-06	0.00144269	0.0159267	0.0490522
Sdc1	105.334	8.54e-06	0.00144268	1.31e-26	1.87e-24
Cd33	54.4169	8.53e-06	0.00144269	1.64e-07	2.4e-06
Vdac1	8022.36	8.51e-06	0.00144265	7.08e-05	0.000499908
Itpripl2	190.326	8.5e-06	0.00144268	9.89e-16	5.16e-14
Slc25a16	671.743	8.49e-06	0.00144267	0.00191529	0.00849025
Dtx3l	165.721	8.48e-06	0.00144266	1.15e-08	2.12e-07
Tank	224.544	8.46e-06	0.00144265	0.000197857	0.00122122
Enpep	852.931	8.45e-06	0.00144269	0.00111393	0.00537029
2900026A02Rik	308.82	8.45e-06	0.00144258	0.00970389	0.0328361
Ppp1r21	697.078	8.44e-06	0.00144265	0.00111536	0.00537478
Ampd3	54.5675	8.43e-06	0.00144269	3.06e-06	3.27e-05
Sepsecs	644.884	8.41e-06	0.00144267	0.00141498	0.00659254
Cep44	167.048	8.4e-06	0.00144261	0.0100889	0.033891
Vars	151.307	8.4e-06	0.00144266	2.99e-07	4.09e-06
Pros1	760.266	8.39e-06	0.00144259	6e-56	9.86e-53
Pgm2	142.395	8.37e-06	0.00144264	1.86e-06	2.12e-05
Trim21	68.8573	8.37e-06	0.00144269	0.00162577	0.00739316
Fbf1	254.416	8.3e-06	0.00144261	0.0136698	0.0432807
A130010J15Rik	30.2816	8.3e-06	0.00144269	0.0139396	0.0439655
Vps53	224.409	8.29e-06	0.00144254	0.000780799	0.00395622
Samd9l	1247.35	8.28e-06	0.00144268	0.00298709	0.012412
Serpinb6a	291.603	8.28e-06	0.00144268	3.44e-18	2.39e-16
Mrpl48	341.158	8.27e-06	0.00144257	0.00995242	0.0335178
Stat3	462.29	8.25e-06	0.00144262	5.45e-44	2.71e-41
ENSMUSG00000054178	27.7882	8.24e-06	0.00144269	0.00180274	0.00807847
Cpt1a	1619.95	8.23e-06	0.00144267	0.00917643	0.0314045
Sh2d4a	291.269	8.18e-06	0.00144267	0.00312546	0.0128693
Wnt5a	157.279	8.15e-06	0.00144266	0.00134691	0.00631397
Calb1	3254.78	8.13e-06	0.00144269	0.0149596	0.0466044
Msantd3	73.6487	8.12e-06	0.00144268	3.48e-05	0.000270394
Scrn3	649.373	8.1e-06	0.00144267	9.08e-06	8.34e-05
Por	1385.55	8.08e-06	0.00144268	0.00209767	0.00916468
Evc	885.826	8.07e-06	0.00144269	0.00436654	0.0170464
Rrm1	112.097	8.07e-06	0.00144268	2.74e-08	4.69e-07
Fastkd1	272.729	8.06e-06	0.00144263	0.00164889	0.00747849
Plk4	41.2116	8.05e-06	0.00144269	0.00409976	0.0161883
Cmtr2	42.3033	8.05e-06	0.00144268	0.0145971	0.0456818
Nt5m	110.026	8.05e-06	0.00144264	0.00998649	0.0336061
Lonp1	672.127	8.04e-06	0.00144269	0.00997334	0.0335816
Wdr78	101.634	8.04e-06	0.00144265	0.0110232	0.036356
Golm1	96.554	8.03e-06	0.00144269	2.39e-25	3.11e-23
Rab11fip4	681.575	8.01e-06	0.00144269	0.0143516	0.045019
Sowahb	125.218	8.01e-06	0.00144268	0.00102679	0.00500098
Fdx1	354.01	8e-06	0.00144267	0.00184524	0.00823613
C77080	280.765	7.99e-06	0.00144267	5.56e-06	5.49e-05
Rab3d	95.7391	7.96e-06	0.00144266	1.07e-17	7.01e-16
Kdm1b	308.061	7.96e-06	0.00144269	0.0123143	0.0398089
Dnpep	83.4549	7.94e-06	0.00144269	0.0101314	0.0339918
Ppp4r1	245.313	7.94e-06	0.00144265	0.0112459	0.0369534
Paqr9	1166.34	7.92e-06	0.00144268	3.34e-06	3.53e-05
Cdh16	1722.5	7.9e-06	0.00144269	0.0131114	0.0418412
Mfap3l	1562.25	7.88e-06	0.00144266	3.94e-06	4.07e-05
Ddx39	114.998	7.88e-06	0.00144266	0.0116294	0.0379858
Gm40466	62.2832	7.87e-06	0.00144266	0.00248876	0.0106117
Znrf2	1442.28	7.86e-06	0.00144267	0.00123254	0.00584193
Anxa5	1121.5	7.81e-06	0.00144264	1.79e-18	1.3e-16
Slc38a2	799.783	7.8e-06	0.00144267	0.000167235	0.00105445
Elmsan1	162.754	7.79e-06	0.00144267	0.00231118	0.00996598
Acadvl	552.667	7.75e-06	0.00144269	0.012558	0.0404337
Acss1	1838.61	7.74e-06	0.00144266	0.000487859	0.00264882
Ubap2l	583.208	7.74e-06	0.00144269	0.00334408	0.0135914
Hspd1	4082.96	7.73e-06	0.00144268	0.00381387	0.0152256
Rnf167	551.409	7.73e-06	0.00144262	2.85e-07	3.93e-06
Pycr2	46.1073	7.72e-06	0.00144267	0.00461602	0.0178798
Atp4a	184.053	7.71e-06	0.00144269	0.000414967	0.00230727
Aco1	1386.87	7.71e-06	0.00144268	0.00798344	0.0280309
Slc14a1	43.7567	7.7e-06	0.00144268	0.00106664	0.0051715
Colgalt1	223.784	7.7e-06	0.00144269	2.46e-07	3.44e-06
Gas6	888.643	7.7e-06	0.00144269	0.00252566	0.0107519
Cd151	217.503	7.69e-06	0.00144269	0.00653675	0.0238331
Gm20056	9.77706	7.69e-06	0.0014427	4.09e-08	6.78e-07
Slc6a19	984.081	7.68e-06	0.00144269	1.03e-05	9.37e-05
Gm14403	19.5632	7.68e-06	0.00144269	0.00565338	0.021119
Arhgef40	100.166	7.67e-06	0.00144267	3.88e-07	5.22e-06
Pcx	1112.84	7.64e-06	0.00144268	7.09e-06	6.77e-05
Btbd7	488.929	7.63e-06	0.00144259	0.00251034	0.0106974
Fhl1	1810.58	7.63e-06	0.00144268	0.000337739	0.00193946
Tmem56	383.239	7.62e-06	0.00144269	0.0120234	0.0390399
Glul	5449.96	7.62e-06	0.00144268	0.000578649	0.00305213
Ctss	1002.38	7.6e-06	0.00144268	6.57e-62	1.4e-58
Slc12a4	42.5874	7.59e-06	0.00144268	1.1e-09	2.44e-08
Osbp2	291.723	7.59e-06	0.00144266	6.97e-13	2.56e-11
Arhgef5	598.294	7.57e-06	0.00144268	0.0162924	0.0499769
Tpm1	2149.81	7.56e-06	0.00144257	4.89e-35	1.37e-32
Ncapd2	59.1626	7.56e-06	0.00144267	1.65e-06	1.9e-05
Pcsk9	24.6879	7.55e-06	0.00144269	5.7e-06	5.61e-05
Akap12	307.532	7.53e-06	0.00144266	2.99e-30	6.2e-28
Rasgrp2	33.5653	7.51e-06	0.00144269	0.0142387	0.0447303
Cpne2	51.3998	7.5e-06	0.00144268	0.0126169	0.0406015
Ikbkb	527.636	7.5e-06	0.0014426	0.00764493	0.0270338
Muc1	135.924	7.5e-06	0.00144269	1.2e-21	1.15e-19
Ppp2r5a	852.573	7.49e-06	0.00144246	5.79e-07	7.5e-06
Nbr1	2015.01	7.49e-06	0.00144262	0.000467802	0.00255848
Zfyve21	160.712	7.49e-06	0.00144264	5.63e-06	5.55e-05
Clu	3510.96	7.47e-06	0.00144269	4.07e-16	2.19e-14
Adprm	130.882	7.47e-06	0.00144264	0.00579755	0.0215687
Slc9a3	579.647	7.45e-06	0.00144267	0.01045	0.0348366
Crot	2996.29	7.43e-06	0.00144269	0.00166086	0.00752476
Prodh	1462.07	7.4e-06	0.00144269	0.000417603	0.00232011
Bcam	660.081	7.37e-06	0.00144267	1.17e-16	6.8e-15
Sema3g	292.816	7.36e-06	0.00144268	0.00022038	0.00133858
Atp6v0a4	1812.09	7.35e-06	0.00144265	0.00234258	0.0100851
Aldh1l1	2586.18	7.32e-06	0.00144269	0.00244289	0.0104579
Eif4a-ps4	60.1485	7.3e-06	0.00144269	0.00855642	0.029711
Galnt11	4565.26	7.29e-06	0.00144268	1.12e-05	0.000100903
Hus1	417.04	7.28e-06	0.00144267	0.00210124	0.00917552
Armcx6	17.2562	7.28e-06	0.00144269	0.00787166	0.0277071
Hykk	4130.56	7.28e-06	0.00144269	4.7e-06	4.73e-05
Sms	754.534	7.27e-06	0.00144268	1.57e-05	0.000135452
Atp6v0e2	122.952	7.27e-06	0.00144269	0.0161958	0.0497376
Stradb	278.482	7.26e-06	0.00144265	0.00451748	0.0175619
Rrp15	174.935	7.21e-06	0.00144268	0.0032696	0.0133573
Isyna1	127.997	7.18e-06	0.00144266	0.00475468	0.0183471
Cdhr2	193.814	7.17e-06	0.00144269	0.00597266	0.0220932
Gm4524	111.043	7.12e-06	0.00144269	0.00993148	0.0334526
Prkcd	416.353	7.12e-06	0.00144267	0.00797886	0.0280309
Apeh	616.905	7.12e-06	0.00144269	0.00506337	0.0193149
Tmem198b	16.4808	7.1e-06	0.00144269	0.0129743	0.0415029
Entpd5	2142.27	7.09e-06	0.00144266	3.03e-05	0.000239926
Mfsd12	11.4076	7.09e-06	0.00144269	1.2e-05	0.00010673
Spata5l1	5.36919	7.09e-06	0.0014427	0.000154508	0.000987022
Pla2g15	42.0886	7.07e-06	0.00144268	1.31e-06	1.55e-05
Slc6a13	440.546	7.05e-06	0.00144268	0.000976619	0.00479488
Them6	32.6382	7.04e-06	0.00144268	2.59e-06	2.82e-05
Gas2	3159.12	7.04e-06	0.00144268	0.00277087	0.0116541
Tspan4	135.708	7.03e-06	0.00144268	0.00513839	0.0195534
Gm4972	6.3525	7.03e-06	0.0014427	1.08e-05	9.75e-05
Tifa	61.5004	7e-06	0.00144268	3.63e-17	2.24e-15
Pde3b	367.984	6.97e-06	0.00144261	1.8e-23	2.06e-21
Adhfe1	713.98	6.96e-06	0.00144269	0.000267379	0.00158045
Coq8a	506.352	6.95e-06	0.00144269	0.0011875	0.00564973
Cyp4f16	40.6974	6.95e-06	0.00144268	2.92e-10	7.15e-09
Lrp3	47.7862	6.95e-06	0.00144268	0.00979385	0.0330881
Tlr2	16.7723	6.95e-06	0.0014427	3.85e-30	7.83e-28
Vps37c	158.028	6.95e-06	0.00144267	0.000290899	0.00170532
Glb1	1050.97	6.92e-06	0.00144263	0.000812834	0.00409716
Anxa4	675.915	6.92e-06	0.00144264	3.3e-05	0.000258735
Pwwp2b	27.0534	6.9e-06	0.00144268	0.00289003	0.0120735
Nsdhl	249.755	6.89e-06	0.00144265	0.000409048	0.00228024
Akr1b8	19.4369	6.87e-06	0.0014427	5.29e-23	5.8e-21
Acadm	10412.8	6.86e-06	0.00144269	0.00958586	0.0325037
Aldh7a1	2290.93	6.86e-06	0.00144269	0.00463637	0.0179436
Pgm3	291.945	6.85e-06	0.00144268	0.0112266	0.0369015
Pdlim5	933.121	6.85e-06	0.00144266	0.00808712	0.0283534
Rgl1	2012.01	6.84e-06	0.00144257	2.43e-13	9.39e-12
Nes	336.942	6.84e-06	0.00144268	1.48e-10	3.8e-09
Abhd3	607.355	6.84e-06	0.00144266	4.68e-08	7.66e-07
Ly6e	2322.05	6.84e-06	0.00144269	6.15e-06	5.99e-05
Spon1	427.164	6.82e-06	0.00144267	2.91e-15	1.4e-13
Esyt1	82.8575	6.81e-06	0.00144265	1.88e-21	1.77e-19
Mafb	190.66	6.81e-06	0.00144264	3.15e-06	3.36e-05
Bmp3	58.8276	6.8e-06	0.00144269	0.000858888	0.00429023
Pgd	495.412	6.8e-06	0.00144265	0.00860953	0.0298373
Fat1	1052.68	6.79e-06	0.00144264	6.31e-11	1.71e-09
Ehf	442.535	6.77e-06	0.00144267	4.96e-11	1.37e-09
Cdc42ep1	83.6329	6.77e-06	0.00144267	0.000173821	0.00109051
Cgnl1	6285.27	6.77e-06	0.00144266	0.00152647	0.00701409
Lfng	34.0406	6.76e-06	0.00144269	1.89e-06	2.14e-05
Ppl	127.807	6.76e-06	0.00144269	0.000221343	0.00134366
Oplah	423.868	6.73e-06	0.00144268	0.0133921	0.0425465
Gm7932	37.9052	6.72e-06	0.00144268	0.00389281	0.015493
Cstb	139.134	6.72e-06	0.00144268	4.91e-09	9.67e-08
Rnasel	75.4209	6.71e-06	0.00144267	2.26e-08	3.93e-07
Entr1	5.7893	6.71e-06	0.0014427	1.62e-06	1.87e-05
Nfe2l2	747.014	6.71e-06	0.00144268	0.0103935	0.0347056
Folh1	636.084	6.68e-06	0.00144268	0.00100679	0.00491812
Pls1	873.679	6.68e-06	0.00144261	0.00485473	0.0186691
Zfp189	69.2514	6.68e-06	0.00144266	0.0005127	0.00275668
Gm2981	9.30461	6.67e-06	0.0014427	0.00036063	0.00204997
Mmp9	9.50202	6.66e-06	0.00144269	0.000614744	0.00321946
Adat2	24.2612	6.65e-06	0.00144269	0.0122645	0.0396721
Fadd	17.8847	6.65e-06	0.0014427	0.00582911	0.0216672
Cbs	1049.59	6.65e-06	0.00144269	0.000222693	0.0013507
F2r	625.789	6.59e-06	0.00144268	1.33e-07	1.98e-06
Adamts1	379.397	6.58e-06	0.00144269	3.24e-14	1.37e-12
Ms4a6d	14.9086	6.58e-06	0.0014427	1.02e-47	7.53e-45
F13b	831.854	6.56e-06	0.00144269	5.8e-05	0.00042248
Mdc1	245.176	6.54e-06	0.00144259	0.00468311	0.0181003
Lgals3bp	243.443	6.54e-06	0.00144269	3.35e-17	2.08e-15
C2cd2l	301.695	6.54e-06	0.00144265	7.59e-05	0.000530157
Mccc1	49.3049	6.53e-06	0.00144269	0.00220671	0.00958124
Gm11747	64.9871	6.5e-06	0.00144268	0.00125727	0.00594463
Slc25a4	3973.17	6.45e-06	0.00144256	0.000394076	0.00220952
Car12	1271.8	6.45e-06	0.00144265	0.00419582	0.0165036
Flna	509.18	6.45e-06	0.00144267	9.73e-31	2.1e-28
Mycn	31.0174	6.44e-06	0.00144268	0.00177181	0.00796496
Cldn4	86.8654	6.43e-06	0.00144269	2.31e-24	2.84e-22
Slc4a2	117.634	6.42e-06	0.00144266	4.59e-06	4.66e-05
Slc2a5	241.113	6.4e-06	0.00144268	0.0013252	0.00622584
Trim68	72.1261	6.4e-06	0.00144267	4.75e-06	4.78e-05
Syncrip	460.167	6.4e-06	0.00144262	0.00395158	0.0156903
Gm6483	20.3347	6.4e-06	0.00144268	0.00142077	0.00660972
Slc6a12	12.1888	6.4e-06	0.00144269	0.00881725	0.030414
Tex2	945.994	6.39e-06	0.00144267	6.32e-05	0.000453896
Pgpep1	1383.64	6.36e-06	0.00144266	0.000959295	0.00471959
Ptrhd1	24.9347	6.35e-06	0.00144267	0.000521128	0.00279426
Tmem123	501.417	6.34e-06	0.00144268	4.56e-07	6.05e-06
Hacd4	95.8131	6.34e-06	0.00144268	0.000403614	0.0022553
Irf6	53.2434	6.32e-06	0.00144269	0.00189192	0.00840722
Setdb2	104.972	6.32e-06	0.00144267	0.00241328	0.0103457
Gm15163	275.709	6.31e-06	0.00144269	0.00554955	0.0208018
Lrrk2	1597.25	6.31e-06	0.00144264	2.79e-06	3.02e-05
Irak4	138.895	6.29e-06	0.00144267	6.55e-05	0.000467984
Slc40a1	536.386	6.29e-06	0.00144268	0.00176496	0.00793915
Tspan1	151.082	6.29e-06	0.00144269	6.12e-05	0.000441497
Ckb	745.905	6.28e-06	0.00144268	0.0115147	0.0376631
Plet1os	55.1208	6.27e-06	0.00144269	0.00752808	0.0266836
Vil1	936.373	6.26e-06	0.00144267	0.00846108	0.0294422
4833439L19Rik	3674.73	6.26e-06	0.00144268	0.00435944	0.0170249
Syde2	211.648	6.25e-06	0.00144267	0.00485561	0.0186691
Rpl9-ps7	18.1924	6.25e-06	0.00144269	0.00406649	0.0160897
Slc25a30	470.192	6.24e-06	0.00144268	0.014532	0.0454978
Ephb4	274.219	6.23e-06	0.00144267	0.00579116	0.0215599
Mfn2	864.173	6.23e-06	0.00144266	0.0119472	0.0388457
Fmo2	2172	6.22e-06	0.00144269	0.0041345	0.0163045
Mrip-ps	5.68559	6.19e-06	0.0014427	0.00520322	0.0197356
Ehhadh	2336.06	6.19e-06	0.00144269	0.00517298	0.0196523
Plin2	440.207	6.19e-06	0.00144269	0.00562668	0.0210392
Cryz	2616.26	6.19e-06	0.00144269	0.0118361	0.0385562
Gm5643	7.28725	6.17e-06	0.0014427	0.00284141	0.0119039
Aldh5a1	177.048	6.17e-06	0.00144269	0.00927834	0.0316974
Ifih1	193.739	6.14e-06	0.00144269	1.05e-06	1.28e-05
Plscr3	45.4084	6.13e-06	0.00144268	1.67e-05	0.000142807
Mcm4	67.8395	6.12e-06	0.00144267	4.02e-10	9.5e-09
Gm26697	152.325	6.12e-06	0.00144268	5.18e-10	1.2e-08
Slc35f5	810.966	6.11e-06	0.00144264	0.000712613	0.00365407
Ap5b1	14.6993	6.08e-06	0.00144269	0.00806882	0.0282985
Slc5a8	2190.48	6.08e-06	0.00144269	0.000401875	0.00224734
Rhoq	256.546	6.07e-06	0.00144269	1.82e-05	0.000153516
Clpx	1578.78	6.07e-06	0.00144268	0.00714372	0.025579
Osbpl9	2181.17	6.07e-06	0.00144264	0.0158242	0.0487787
Mpp5	1890.07	6.05e-06	0.00144259	0.00033138	0.00190755
Bcar1	276.402	6.05e-06	0.00144265	0.0137465	0.0434912
Npc2	1046.74	6.03e-06	0.00144269	0.00225583	0.0097707
Tmem183a	723.448	6.03e-06	0.00144263	0.00409391	0.0161712
Gm6877	11.8244	6.02e-06	0.00144269	0.00305134	0.0126359
Extl1	52.6851	6.01e-06	0.00144269	0.000740958	0.00378126
L2hgdh	800.587	6.01e-06	0.00144268	0.009921	0.0334226
Cyp1b1	354.866	6e-06	0.00144267	2.52e-16	1.39e-14
Ahr	76.2056	5.99e-06	0.00144266	1.6e-06	1.86e-05
Lss	19.5343	5.99e-06	0.00144269	0.00202383	0.00889385
C1qc	112.326	5.98e-06	0.00144268	1.68e-44	8.99e-42
Sardh	442.718	5.96e-06	0.00144269	0.000339497	0.00194641
Mtfr1	662.775	5.96e-06	0.00144267	0.00716998	0.0256601
Hacl1	259.125	5.94e-06	0.00144265	0.00162747	0.00739862
Apob	1120.13	5.93e-06	0.00144269	0.000902996	0.00447975
Hibadh	2317.15	5.93e-06	0.00144267	4.66e-05	0.000349219
Slc25a24	120.985	5.93e-06	0.00144269	6.59e-24	7.78e-22
P3h1	83.3544	5.92e-06	0.00144266	0.00143741	0.00667373
Ces2c	213.016	5.91e-06	0.00144269	0.00148593	0.00686028
Sema4g	219.878	5.9e-06	0.00144267	2.39e-06	2.64e-05
Camk2n1	4290.01	5.9e-06	0.00144267	0.000126099	0.000822763
Plpbp	843.751	5.9e-06	0.00144265	0.00514742	0.0195692
Polr3e	614.053	5.89e-06	0.00144268	0.00427329	0.0167528
Prkd3	479.719	5.89e-06	0.00144264	0.00704488	0.0253099
Slc46a1	101.081	5.88e-06	0.00144267	0.00684363	0.0247199
Gpx6	79.0654	5.86e-06	0.00144268	0.0117311	0.0382828
Dcaf12l1	120.105	5.86e-06	0.00144269	0.0067364	0.0244193
Bmf	43.0331	5.83e-06	0.00144268	5.72e-05	0.000416792
Arhgap9	31.8858	5.8e-06	0.00144269	1.32e-16	7.62e-15
Ccl28	152.341	5.8e-06	0.00144268	0.000160518	0.00101807
Acat1	4446.22	5.79e-06	0.00144268	0.000464318	0.00254197
Gm5578	6.3912	5.79e-06	0.0014427	0.0004012	0.00224475
Nectin4	27.7082	5.79e-06	0.00144267	3.48e-07	4.71e-06
Slc23a1	560.679	5.78e-06	0.00144269	0.0140207	0.0441691
Sh3gl1	103.153	5.78e-06	0.00144265	0.00477235	0.018402
Arl4c	213.907	5.77e-06	0.00144269	1.12e-08	2.07e-07
Myo9b	145.793	5.76e-06	0.00144267	0.000156429	0.000997801
Hic1	10.4119	5.76e-06	0.00144269	0.00312667	0.0128718
Notch2	263.919	5.76e-06	0.00144261	2.35e-05	0.000191418
Larp4b	1797.03	5.76e-06	0.00144257	0.00109167	0.00527725
2610008E11Rik	219.615	5.76e-06	0.00144258	0.015299	0.0474515
Igf1	245.544	5.74e-06	0.00144266	2.55e-06	2.79e-05
Prelp	11.2304	5.74e-06	0.0014427	0.00153732	0.00705332
Slco4c1	385.163	5.74e-06	0.00144269	0.00477958	0.0184199
Wdtc1	315.77	5.73e-06	0.00144265	0.000518472	0.00278211
Srpr	704.316	5.73e-06	0.00144269	0.0157612	0.0486338
Mep1a	8375.96	5.73e-06	0.00144269	0.00947994	0.0322212
Anxa2	399.049	5.71e-06	0.00144266	1.31e-39	4.84e-37
Mpzl2	28.827	5.71e-06	0.00144269	0.00239571	0.0102827
Col18a1	518.126	5.71e-06	0.00144269	6.78e-08	1.08e-06
Akt1s1	286.309	5.71e-06	0.0014426	0.0154769	0.0478878
Tmem8b	109.716	5.7e-06	0.00144269	0.00307429	0.0127101
Slc35g1	191.555	5.68e-06	0.00144268	0.00496591	0.0190043
Phgdh	43.937	5.67e-06	0.00144268	1.31e-06	1.55e-05
Mxra8	116.35	5.66e-06	0.00144269	1.25e-06	1.49e-05
Ccdc88b	23.8564	5.65e-06	0.00144269	3.38e-18	2.36e-16
Nap1l3	112.429	5.65e-06	0.00144269	0.0130514	0.0416934
Cd274	40.5271	5.64e-06	0.00144268	1.19e-05	0.000105846
Dgat2	717.536	5.59e-06	0.00144267	0.000157309	0.00100222
Emp1	316.57	5.58e-06	0.00144266	7.52e-13	2.74e-11
Mcm5	33.5931	5.57e-06	0.00144269	2.04e-11	6.01e-10
Odc1	3575.07	5.56e-06	0.00144269	0.00342638	0.0138885
Capn2	381.085	5.56e-06	0.00144257	6.29e-09	1.21e-07
Gm9770	5.42772	5.55e-06	0.0014427	0.000146523	0.000942217
Gm7114	14.371	5.55e-06	0.00144269	0.00954855	0.0324067
Napsa	363.564	5.53e-06	0.00144269	0.00363172	0.0145884
Gm13855	100.647	5.53e-06	0.00144269	0.00211804	0.00923946
Ehd2	197.152	5.52e-06	0.00144266	8.51e-05	0.000586157
Tmem30b	218.853	5.52e-06	0.00144267	0.00527273	0.0199505
Arsa	54.313	5.52e-06	0.00144268	0.000207453	0.00127382
Pdzk1	5360.16	5.51e-06	0.00144269	0.00725336	0.0259061
Adamts15	154.812	5.51e-06	0.00144266	3.78e-07	5.1e-06
Gm12715	38.8763	5.5e-06	0.0014427	0.0012103	0.00574499
Ccdc6	1295.98	5.5e-06	0.00144266	2.72e-05	0.000218892
Lrpap1	2286.96	5.5e-06	0.00144268	0.000762187	0.00387571
Nphs2	82.1566	5.49e-06	0.00144269	4.03e-05	0.000308064
Tyw3	223.716	5.49e-06	0.00144268	5.3e-05	0.000391347
Sema4c	44.829	5.49e-06	0.00144268	0.00457811	0.0177588
Agrn	578.486	5.48e-06	0.00144266	6.19e-07	7.95e-06
Fkbp4	1612.57	5.46e-06	0.00144263	0.00170677	0.00770986
Ifit2	206.778	5.46e-06	0.00144268	3.14e-13	1.21e-11
Hexa	277.962	5.46e-06	0.00144265	2.86e-13	1.1e-11
H2-Q2	9.48765	5.45e-06	0.00144269	0.000652052	0.00338661
Epb41	2145.17	5.45e-06	0.00144263	0.00734537	0.0261742
Ren1	80.6143	5.44e-06	0.00144268	0.00368383	0.014781
Cryzl2	1361.68	5.44e-06	0.00144268	0.000862729	0.00430429
Gm5841	12.6391	5.44e-06	0.00144269	0.0104856	0.0349171
Sgpl1	416.592	5.43e-06	0.00144262	0.0035073	0.0141524
Gucy1a1	276.479	5.41e-06	0.00144268	0.00139623	0.00651511
Gm13217	12.2342	5.41e-06	0.00144269	0.00153125	0.00702999
Ckap4	200.79	5.41e-06	0.00144267	1.62e-27	2.58e-25
Bst1	91.9951	5.4e-06	0.00144267	1.17e-06	1.41e-05
Gm12473	6.33413	5.4e-06	0.0014427	0.00211699	0.00923673
Bco2	121.723	5.37e-06	0.00144267	1.09e-12	3.88e-11
Slc35b4	18.9733	5.37e-06	0.0014427	0.00143352	0.00666002
Myof	347.626	5.36e-06	0.00144267	1.18e-45	7.21e-43
Ddit4	98.179	5.35e-06	0.00144268	0.0109352	0.0361495
Gm13082	7.34739	5.35e-06	0.0014427	0.00871323	0.0301428
Ugt2b38	3334.73	5.35e-06	0.00144268	0.000336973	0.00193558
Sytl2	447.666	5.35e-06	0.00144266	9.81e-51	9.11e-48
Cgn	228.762	5.35e-06	0.00144267	0.00491197	0.0188383
Slc37a4	567.436	5.33e-06	0.00144268	0.00107887	0.00521892
Slc46a3	164.87	5.33e-06	0.00144268	0.000265993	0.00157444
Gm39473	37.9799	5.33e-06	0.00144269	0.000114926	0.000759373
Spns2	333.709	5.33e-06	0.00144264	4.57e-32	1.05e-29
Slc30a7	218.818	5.33e-06	0.00144266	0.00535698	0.0201863
Gpt2	426.787	5.32e-06	0.00144261	0.00116924	0.00557905
Klhl25	22.5184	5.31e-06	0.00144269	0.000366655	0.00207868
Camk1	159.537	5.31e-06	0.00144264	2.76e-05	0.000221492
Slc44a4	699.224	5.29e-06	0.00144266	0.00422582	0.0166063
Sec14l3	67.534	5.28e-06	0.00144269	0.00182756	0.00816745
Tgfbr1	1012.07	5.27e-06	0.00144267	0.00333969	0.0135838
Krt5	13.1195	5.27e-06	0.0014427	4.79e-08	7.83e-07
Fam151a	95.5718	5.27e-06	0.00144269	0.00159373	0.00726374
Mfsd2a	164.25	5.26e-06	0.00144269	1.77e-05	0.000149633
Rab32	97.2781	5.25e-06	0.00144266	2.12e-07	3e-06
Gcdh	945.535	5.23e-06	0.00144268	0.00959784	0.032534
Rab7-ps1	59.243	5.23e-06	0.00144269	0.0122503	0.0396442
Gm1826	8.90489	5.23e-06	0.0014427	0.00206418	0.00904823
Pkn2	895.495	5.22e-06	0.00144261	0.0132144	0.0420945
Ndufaf4	633.948	5.21e-06	0.00144263	0.000516513	0.00277299
Polr3b	167.877	5.21e-06	0.00144259	4.55e-05	0.000341585
Mapk1ip1	261.429	5.21e-06	0.00144267	0.00586039	0.0217535
Gm5182	13.1613	5.21e-06	0.0014427	0.00876332	0.0302671
Kansl2-ps	12.5384	5.2e-06	0.00144269	0.00581349	0.0216129
Olfm3	196.318	5.19e-06	0.00144268	0.00104517	0.00508251
Ptprc	355.953	5.18e-06	0.00144267	4.22e-50	3.75e-47
Fen1	10.2692	5.17e-06	0.00144269	0.00324268	0.0132651
Gm7389	7.25845	5.16e-06	0.0014427	0.00440317	0.0171706
Tmem86a	134.538	5.16e-06	0.00144268	0.0112978	0.0370841
Apom	262.9	5.15e-06	0.00144269	0.0129678	0.0414884
Fkbp10	4.30387	5.15e-06	0.0014427	3.9e-10	9.27e-09
Arid5a	16.5107	5.11e-06	0.00144269	3.64e-10	8.69e-09
Slc39a8	1052.53	5.1e-06	0.00144268	0.0151687	0.0471321
Hsd17b11	1606.25	5.1e-06	0.00144268	0.00671157	0.0243624
Il1b	27.4498	5.1e-06	0.00144269	3.75e-22	3.87e-20
Ppard	267.541	5.08e-06	0.00144266	0.0126801	0.0407735
Nkiras1	384.825	5.08e-06	0.00144264	8.33e-06	7.73e-05
Slc2a12	82.1819	5.06e-06	0.00144267	2.05e-05	0.000170004
Cldn1	302.602	5.05e-06	0.00144268	1.43e-16	8.17e-15
Neurl4	673.167	5.05e-06	0.00144265	7.86e-05	0.000547035
Echs1	1020.73	5.05e-06	0.00144266	0.0121971	0.0395138
Abhd14b	283.804	5.04e-06	0.00144268	0.0140156	0.0441595
Mast3	181.965	5.02e-06	0.00144266	0.000352821	0.00201308
Tmem238l	6.37506	5.02e-06	0.0014427	0.00128098	0.00604601
Selenot-ps	18.1856	5e-06	0.00144269	0.00425851	0.0167102
Abcb10	48.3497	5e-06	0.00144265	0.000165937	0.00104781
Osbpl8	2381.59	4.99e-06	0.00144264	1.92e-06	2.17e-05
Srp54a	21.7989	4.99e-06	0.00144269	1.01e-05	9.15e-05
Lum	31.5721	4.97e-06	0.00144269	8.91e-28	1.48e-25
Gm12263	11.3386	4.97e-06	0.00144269	0.00020344	0.00125062
Grem2	116.422	4.95e-06	0.00144269	4.54e-16	2.44e-14
Tubb6	84.3394	4.94e-06	0.00144266	2.27e-06	2.52e-05
Tpm4	432.442	4.94e-06	0.00144269	2.5e-07	3.5e-06
Zc3h7b	615.479	4.94e-06	0.00144256	0.014424	0.0452128
Tmco3	637.826	4.93e-06	0.00144263	8.71e-10	1.97e-08
Col6a2	79.992	4.93e-06	0.00144268	4.52e-12	1.46e-10
Acvrl1	87.5342	4.93e-06	0.00144265	0.0144984	0.0454125
Pltp	55.6125	4.92e-06	0.00144269	2.43e-08	4.21e-07
Selenon	32.6864	4.91e-06	0.00144268	4.82e-10	1.12e-08
Dixdc1	308.421	4.89e-06	0.00144265	1.23e-05	0.000108983
Rcc2	452.369	4.88e-06	0.00144267	0.00731118	0.026065
Gimap8	158.022	4.88e-06	0.00144266	5.46e-09	1.06e-07
Adgre5	60.219	4.88e-06	0.00144267	6.34e-05	0.000455004
Sv2a	337.55	4.86e-06	0.00144269	0.000995596	0.00487645
3110082I17Rik	88.1406	4.85e-06	0.00144267	0.00784034	0.0276105
Gm16425	5.00653	4.84e-06	0.00144269	0.00306679	0.012684
Chpt1	13088.9	4.8e-06	0.00144268	0.00308215	0.0127303
Fbxo8	441.676	4.8e-06	0.00144262	6.33e-05	0.000454267
Samd8	895.931	4.8e-06	0.00144264	0.0026201	0.0111075
Tor4a	70.0935	4.8e-06	0.00144267	1.69e-06	1.95e-05
Kctd12	248.205	4.8e-06	0.00144267	0.00738433	0.0262776
Cpox	1119.87	4.78e-06	0.00144266	0.000223068	0.00135182
Tpbg	23.4305	4.78e-06	0.00144269	0.00706153	0.0253569
P2ry1	80.3169	4.77e-06	0.00144265	2.98e-05	0.000236211
Gm13502	7.66881	4.77e-06	0.0014427	0.00489925	0.0188132
C4b	110.566	4.76e-06	0.00144269	8.8e-22	8.58e-20
Gm6377	5.27176	4.76e-06	0.00144269	0.000696349	0.00358098
Pdk2	694.568	4.75e-06	0.00144267	0.000188253	0.00116801
Usp6nl	402.226	4.72e-06	0.00144261	0.00436761	0.0170475
Plekhb1	392.977	4.72e-06	0.00144269	0.0153455	0.0475363
Gm8181	6.14807	4.72e-06	0.0014427	0.000571103	0.00301679
Dhrs3	1235.15	4.71e-06	0.00144267	0.0147582	0.0460644
Gm6548	36.0327	4.7e-06	0.00144267	0.00939714	0.0320081
Dbp	67.525	4.68e-06	0.00144269	0.00875668	0.0302588
Birc2	609.553	4.68e-06	0.00144254	4.6e-22	4.68e-20
Spata1	211.238	4.67e-06	0.0014426	2.23e-07	3.15e-06
Wasf3	468.688	4.64e-06	0.00144269	0.00111198	0.00536209
B230317F23Rik	14.8461	4.64e-06	0.00144268	0.00420544	0.0165354
Gm6245	3.59798	4.62e-06	0.0014427	0.00287084	0.0119966
Parp3	171.46	4.62e-06	0.00144268	0.00589475	0.0218504
Sspn	43.5379	4.62e-06	0.00144268	3.09e-10	7.51e-09
Ptgfrn	141.669	4.61e-06	0.00144269	0.00586994	0.0217735
Nod1	65.2797	4.61e-06	0.00144267	0.00301498	0.0125109
Itih5	340.033	4.61e-06	0.00144265	7.31e-09	1.39e-07
Lactb2	4792.71	4.59e-06	0.00144268	0.00240888	0.010333
Oxsm	295.823	4.59e-06	0.00144265	0.00130116	0.00613177
Cnnm1	208.984	4.59e-06	0.00144269	0.0131277	0.0418807
Rps21	515.13	4.59e-06	0.00144266	2.67e-05	0.000215195
Emilin1	89.7163	4.58e-06	0.00144268	1.53e-09	3.31e-08
Gm5276	4.16839	4.57e-06	0.00144269	0.00816715	0.0285917
Foxred2	94.9874	4.56e-06	0.00144265	0.00065888	0.00341709
D430020J02Rik	5.1487	4.56e-06	0.0014427	2.41e-06	2.66e-05
D17Wsu92e	2177.67	4.55e-06	0.00144261	0.00265108	0.0112254
Nfic	1053.17	4.54e-06	0.00144253	0.000222798	0.00135096
Gstt3	6.82141	4.52e-06	0.00144269	0.00704263	0.0253061
Gm4977	3.49579	4.51e-06	0.0014427	3.99e-05	0.000305467
Gpm6a	3959.76	4.51e-06	0.00144269	0.00314446	0.0129251
Pklr	133.647	4.5e-06	0.00144268	0.010964	0.0362166
Plek	110.66	4.5e-06	0.00144268	8.96e-30	1.77e-27
Eps8	1595.87	4.49e-06	0.00144263	6.1e-06	5.96e-05
Slc6a18	2389.65	4.49e-06	0.00144267	0.00216755	0.00942463
Gm16010	100.884	4.49e-06	0.00144268	0.00171382	0.00773844
Lyz2	349.073	4.47e-06	0.00144269	2.76e-61	5.36e-58
Ctsk	38.9701	4.46e-06	0.00144268	6.38e-30	1.28e-27
Igfbp2	73.3235	4.46e-06	0.00144269	1.74e-07	2.51e-06
Aebp1	419.808	4.45e-06	0.00144268	1.43e-09	3.12e-08
Itga3	231.698	4.45e-06	0.00144267	1.71e-09	3.66e-08
Rpl3-ps2	3.492	4.45e-06	0.0014427	0.000891075	0.00442781
Btg1	679.991	4.43e-06	0.00144267	2.2e-05	0.000180766
Bdnf	97.4722	4.41e-06	0.00144268	3.48e-05	0.000269981
Gm1966	18.4832	4.4e-06	0.00144269	2.53e-15	1.22e-13
Ankrd13c	3424.89	4.4e-06	0.00144265	1.19e-05	0.000105915
Fmo1	2519.61	4.39e-06	0.00144269	0.00342626	0.0138885
Robo3	49.5287	4.39e-06	0.00144267	5.73e-05	0.00041749
Mapk11	21.578	4.38e-06	0.00144269	0.00668092	0.0242676
Dnajc6	541.862	4.35e-06	0.00144269	0.000775365	0.00393638
Gpr137b-ps	203.379	4.34e-06	0.00144267	0.00884111	0.0304766
Fga	232.706	4.33e-06	0.00144269	1.81e-10	4.57e-09
Me1	3169.7	4.31e-06	0.00144267	8.39e-05	0.00057876
Spin4	10.1978	4.3e-06	0.00144269	0.00887516	0.0305792
Papss2	3261.79	4.3e-06	0.00144267	2.09e-05	0.000173199
Mmp2	38.1533	4.29e-06	0.00144268	8.86e-34	2.23e-31
Entpd2	10.3279	4.29e-06	0.00144269	0.0113983	0.037368
Gpd2	994.684	4.29e-06	0.00144262	6.27e-06	6.09e-05
Clca3a2	12.0296	4.28e-06	0.00144269	1.47e-25	1.95e-23
Lox	38.4695	4.26e-06	0.00144268	5.4e-35	1.48e-32
Phlda3	31.1668	4.26e-06	0.00144268	1.17e-14	5.22e-13
Mcemp1	5.1341	4.25e-06	0.00144269	6.35e-05	0.000455765
Ndufaf3	96.2197	4.25e-06	0.00144261	0.000363851	0.00206608
Ddx58	321.984	4.24e-06	0.00144268	2.42e-07	3.4e-06
Esrp1	48.712	4.24e-06	0.00144268	0.000207643	0.00127462
Bphl	966.99	4.23e-06	0.00144268	0.000365654	0.00207493
Gm5191	3.18272	4.21e-06	0.0014427	0.000688123	0.00354473
Dennd1c	77.1892	4.19e-06	0.00144266	0.00902282	0.0310179
Cd36	3773.86	4.19e-06	0.00144268	0.00428562	0.0167888
Slc9a4	19.7325	4.18e-06	0.00144269	0.000165461	0.00104512
Gm12678	48.7863	4.18e-06	0.00144268	3.08e-05	0.000243786
Fcgbp	41.151	4.17e-06	0.00144269	0.000750826	0.00382431
Homer1	532.698	4.16e-06	0.00144269	0.0151301	0.0470395
Fmo5	954.726	4.15e-06	0.00144268	0.000652258	0.00338686
Chmp4c	233.643	4.15e-06	0.00144267	0.00103573	0.0050422
Gm42855	4.44628	4.15e-06	0.0014427	0.000238582	0.00143485
Zfp109	17.6613	4.14e-06	0.00144269	0.00934514	0.0318645
Slc5a2	2466.75	4.14e-06	0.00144268	0.000676141	0.0034922
Stat1	117.789	4.13e-06	0.00144268	0.000823642	0.00414089
Tinagl1	211.272	4.13e-06	0.00144265	3.67e-08	6.13e-07
Cdsn	15.5005	4.11e-06	0.00144269	0.000147098	0.000945341
Tmem26	125.153	4.11e-06	0.00144267	1.18e-06	1.42e-05
Olfml3	108.269	4.11e-06	0.00144268	0.005971	0.0220908
Chaf1a	35.9689	4.11e-06	0.00144268	1.41e-06	1.66e-05
Gm13077	2.12403	4.1e-06	0.0014427	0.00278794	0.0117144
Tm6sf1	45.6145	4.08e-06	0.00144268	0.00922232	0.0315363
Usp35	32.4379	4.07e-06	0.00144269	0.00187766	0.00835744
Tagln	27.9424	4.07e-06	0.00144269	1.46e-06	1.71e-05
Trp53	188.975	4.06e-06	0.00144261	0.00499477	0.0190972
Plekho2	38.3221	4.06e-06	0.00144268	2.48e-15	1.2e-13
Slc6a17	313.728	4.05e-06	0.00144269	0.0124771	0.0402378
Ltbp3	210.313	4.05e-06	0.00144262	6.16e-11	1.68e-09
Gm9923	3.66635	4.04e-06	0.00144269	0.000451985	0.00248208
Cnpy4	126.416	4.04e-06	0.00144266	0.000374769	0.0021185
Pmaip1	363.264	4e-06	0.00144266	1.02e-21	9.86e-20
Samd14	56.92	4e-06	0.00144268	8.58e-05	0.000590272
Gm14292	9.16986	4e-06	0.00144269	0.0099766	0.0335834
Sult1d1	6015.54	4e-06	0.00144267	0.00353284	0.0142393
Lgals9	66.3583	3.99e-06	0.00144267	3.31e-06	3.5e-05
Gm5530	10.9863	3.99e-06	0.00144269	0.0109948	0.0362855
Hfe	78.4941	3.99e-06	0.00144267	0.0128995	0.0413255
Prg4	11.888	3.97e-06	0.00144269	0.00199392	0.00878046
Mccc1os	17.6125	3.96e-06	0.00144269	8.95e-05	0.000611171
Kif20a	11.6683	3.95e-06	0.00144269	0.000190962	0.00118344
Fbxo40	268.491	3.93e-06	0.00144267	2.36e-05	0.000192034
Map3k15	177.784	3.93e-06	0.00144267	0.00107355	0.00519911
Plcb2	14.7632	3.93e-06	0.00144268	7.69e-07	9.61e-06
Hnf4a	8875.3	3.92e-06	0.00144267	0.00116259	0.00555224
Casp1	35.1199	3.9e-06	0.00144268	1.18e-15	6.07e-14
Dnajb2	388.624	3.88e-06	0.00144265	0.0162147	0.0497847
Thbd	249.273	3.88e-06	0.00144268	0.0161038	0.0494763
Junb	94.6058	3.87e-06	0.00144267	1.12e-17	7.32e-16
Vps26c	15.9892	3.86e-06	0.00144269	0.0130429	0.041689
Rfc3	45.4572	3.86e-06	0.00144268	0.00508551	0.0193876
Sulf2	153.468	3.86e-06	0.00144266	0.000265654	0.00157287
Tmc4	115.914	3.85e-06	0.00144266	4.05e-06	4.17e-05
Far1	4477.54	3.85e-06	0.00144264	0.00639812	0.0234035
Brap	839.5	3.83e-06	0.00144262	2.8e-07	3.86e-06
Atf1-ps	2.8038	3.8e-06	0.0014427	0.00965882	0.0327044
Flot1	247.255	3.78e-06	0.00144263	1.64e-06	1.89e-05
Btc	67.7154	3.77e-06	0.00144267	2.94e-07	4.04e-06
Smad2	281.967	3.76e-06	0.00144264	1.3e-07	1.93e-06
Smim10l2a	17.5584	3.75e-06	0.00144268	0.000159012	0.00101036
Gfm2	627.749	3.75e-06	0.00144265	0.0112135	0.0368813
C1qtnf3	591.191	3.74e-06	0.00144268	1.12e-05	0.000100259
Dap	212.78	3.73e-06	0.00144264	1.7e-06	1.96e-05
Tmem8	627.426	3.72e-06	0.00144267	0.00878432	0.0303249
Efemp2	34.7528	3.72e-06	0.00144268	2.87e-13	1.1e-11
Il4ra	112.132	3.71e-06	0.00144266	6.31e-11	1.71e-09
Nemp2	49.2406	3.7e-06	0.00144268	0.0015276	0.00701775
Gm45011	8.12039	3.7e-06	0.00144269	0.00044832	0.00246259
Gjb2	398.249	3.66e-06	0.00144268	0.011642	0.0380152
E2f3	209.91	3.66e-06	0.00144263	0.014319	0.0449365
Slc22a19	404.851	3.65e-06	0.00144268	0.000146521	0.000942217
Def8	649.973	3.64e-06	0.00144266	0.0044352	0.0172766
Serpina3n	22.6088	3.64e-06	0.00144269	6.08e-13	2.25e-11
Actg1	302.131	3.64e-06	0.00144268	0.00016056	0.00101807
Ass1	5596.67	3.64e-06	0.00144269	0.00369872	0.0148324
Zfp184	12.0612	3.64e-06	0.00144269	0.00148116	0.00684562
Bhmt2	483.737	3.62e-06	0.00144267	6.22e-06	6.04e-05
Tnfrsf11b	5.74707	3.62e-06	0.00144269	0.00703313	0.0252804
Snhg14	420.166	3.62e-06	0.00144269	0.0104196	0.0347625
Gnpda1	834.583	3.62e-06	0.00144267	0.0054752	0.0205689
Eddm3b	8.65837	3.61e-06	0.00144269	0.000340455	0.00195086
Gm11407	47.6956	3.58e-06	0.00144268	0.000238354	0.00143388
Slc44a2	298.579	3.58e-06	0.00144261	4.02e-09	8.06e-08
Fn1	235.182	3.57e-06	0.00144267	5.08e-53	6.03e-50
Col5a2	273.914	3.56e-06	0.00144266	3.46e-14	1.46e-12
Cd14	30.7785	3.56e-06	0.00144269	8.47e-22	8.3e-20
Adamts4	35.0051	3.55e-06	0.00144269	1.48e-05	0.000128321
Krt7	1017.27	3.55e-06	0.00144268	0.000352655	0.00201267
Gm7457	21.373	3.55e-06	0.00144268	6.72e-05	0.000478192
Prok1	23.842	3.54e-06	0.00144269	0.00490457	0.0188201
Gatm	4608.53	3.54e-06	0.00144268	8.63e-05	0.000592747
Kl	4623.73	3.52e-06	0.00144267	1.02e-05	9.27e-05
Irgm1	309.195	3.51e-06	0.00144267	2.52e-10	6.25e-09
Car14	300.085	3.49e-06	0.00144268	0.000878483	0.00437236
Snhg1	105.68	3.49e-06	0.00144264	0.000177558	0.00111036
Gm15848	356.673	3.49e-06	0.00144269	1.28e-07	1.91e-06
Gm45184	31.0086	3.48e-06	0.00144269	0.0138777	0.0438283
Clec7a	83.5514	3.48e-06	0.00144269	1.01e-18	7.57e-17
H2-Q5	32.1325	3.47e-06	0.00144269	0.000780261	0.00395443
Rgs10	98.4849	3.47e-06	0.00144269	7.09e-06	6.77e-05
Cenpe	81.8952	3.46e-06	0.00144268	6.2e-11	1.69e-09
Rel	59.1906	3.46e-06	0.00144267	2.2e-11	6.42e-10
Mal	3155.18	3.46e-06	0.00144267	0.00204367	0.00897184
Serpinb6b	139.102	3.46e-06	0.00144268	1.21e-15	6.21e-14
Tbc1d16	235.21	3.45e-06	0.00144265	0.00220424	0.00957249
Cyp46a1	53.1318	3.44e-06	0.00144269	0.00662756	0.0241148
Polk	178.684	3.44e-06	0.00144262	0.00162052	0.0073733
Spin3-ps	5.07099	3.43e-06	0.00144269	0.0079914	0.0280454
Tubb5	788.508	3.42e-06	0.00144268	0.000397831	0.00222706
Fabp5	130.232	3.41e-06	0.00144267	9.81e-08	1.51e-06
Bspry	266.197	3.4e-06	0.00144266	3.74e-10	8.91e-09
H2-K1	1595.78	3.39e-06	0.00144268	4.11e-15	1.95e-13
Twf2	82.8131	3.39e-06	0.00144267	0.000429815	0.00237376
Cldn7	99.1716	3.39e-06	0.00144267	5.29e-20	4.36e-18
Cubn	582.109	3.37e-06	0.00144268	0.000301015	0.00175547
Cyfip1	536.225	3.37e-06	0.00144264	0.00822305	0.0287497
Gm8188	3.48694	3.37e-06	0.00144269	0.009897	0.0333628
Npl	286.083	3.35e-06	0.00144267	0.00256919	0.0109176
H2-DMa	31.2179	3.35e-06	0.00144269	1.5e-10	3.84e-09
Mical1	12.7852	3.34e-06	0.00144269	1.47e-05	0.000127572
Nacc2	718.185	3.34e-06	0.00144263	0.0152191	0.0472682
Ctsc	311.118	3.34e-06	0.00144264	1.22e-86	1.3e-82
Pink1	1054.55	3.33e-06	0.00144267	0.00284833	0.0119259
Sirt3	638.69	3.33e-06	0.00144264	2.5e-08	4.32e-07
Adra2b	654.213	3.32e-06	0.00144266	0.00177982	0.00799757
Krt20	33.1779	3.32e-06	0.00144269	1.59e-06	1.85e-05
Dubr	84.8695	3.32e-06	0.00144265	0.000221732	0.00134526
Rgs2	192.28	3.32e-06	0.00144266	0.000429022	0.00237061
D16Ertd472e	11.2509	3.31e-06	0.00144269	0.0158001	0.0487326
Dpys	227.722	3.31e-06	0.00144268	0.00746066	0.026483
Fcgr1	18.4482	3.31e-06	0.00144269	6.57e-26	8.94e-24
Rarres2	80.8255	3.3e-06	0.00144268	0.0120553	0.0391315
Ano9	19.9613	3.29e-06	0.00144268	0.011437	0.0374718
Col15a1	177.2	3.29e-06	0.00144267	5.92e-22	5.94e-20
Nudt10	41.1541	3.29e-06	0.00144269	0.0154502	0.0478261
Cdh11	303.769	3.29e-06	0.00144268	3.48e-06	3.66e-05
Ttbk1	145.381	3.28e-06	0.00144268	7.94e-07	9.89e-06
Jak3	67.5401	3.27e-06	0.00144267	3.83e-07	5.16e-06
Pank1	2816.04	3.21e-06	0.00144267	3.81e-06	3.96e-05
Slco1a1	2404.55	3.2e-06	0.00144269	0.000347812	0.00198804
Tmem221	8.70502	3.19e-06	0.00144269	0.010545	0.0350829
1700017B05Rik	75.1691	3.18e-06	0.00144267	0.000823404	0.00414066
Gm48851	16.5519	3.18e-06	0.00144269	0.00201775	0.00887324
Fgg	216.048	3.17e-06	0.00144269	4.5e-28	7.62e-26
Lrp2	19712.1	3.17e-06	0.00144267	1.71e-05	0.000145892
Slc12a7	709.975	3.17e-06	0.00144266	0.00451381	0.0175508
Gja1	182.791	3.16e-06	0.00144269	0.0150515	0.0468497
H2-Ab1	577.793	3.15e-06	0.00144269	1.12e-18	8.39e-17
Tmem215	18.1875	3.15e-06	0.00144269	0.00869311	0.0300927
Fut4	17.4454	3.15e-06	0.00144269	1.86e-10	4.68e-09
Tnip1	184.481	3.14e-06	0.00144265	5.21e-05	0.000384998
Gabbr1	837.405	3.14e-06	0.00144269	0.011923	0.0387846
Btg2	218.83	3.12e-06	0.00144267	7.17e-13	2.62e-11
Cyp2j13	2341.2	3.12e-06	0.00144268	0.00330667	0.0134752
Slco4a1	115.332	3.12e-06	0.00144268	0.00910056	0.03124
Gm14373	5.50891	3.12e-06	0.00144269	0.0101302	0.0339918
AA414768	11.2736	3.1e-06	0.00144269	0.00110597	0.00533676
Car13	21.8527	3.1e-06	0.00144268	1.79e-10	4.54e-09
Gys2	211.4	3.09e-06	0.00144268	1.62e-05	0.000139143
Errfi1	3121.66	3.09e-06	0.00144267	0.000973555	0.00478204
B230369F24Rik	33.7182	3.08e-06	0.00144268	0.00570695	0.0212947
Dnaja1	2443.66	3.07e-06	0.00144267	0.00835224	0.0291394
Slfn8	58.952	3.07e-06	0.00144269	1.93e-16	1.09e-14
Irf9	130.628	3.06e-06	0.00144266	4.09e-13	1.53e-11
Cbr3	18.4396	3.05e-06	0.00144269	2.07e-15	1.03e-13
Nipal1	24.418	3.04e-06	0.00144268	2.13e-07	3.02e-06
Socs7	425.561	3.04e-06	0.00144265	0.00860509	0.0298267
Vill	331.233	3.04e-06	0.00144268	0.00840213	0.0292752
[truncated: 4,965 more rows]

## Sheet: Spleen_DEGs
Gene Symbol	baseMean	log2FoldChange	lfcSE	pvalue	padj
Gm37357	1.72414	3.84102	1.88812	0.00319804	0.0192198
Metrn	5.2712	2.05605	1.12973	0.00239686	0.0153504
Gm10113	9.57804	1.99549	0.629181	0.000425702	0.0039322
4933432K03Rik	14.2341	1.88794	0.657738	0.00106979	0.00819907
Pou2f3	6.07221	1.63448	0.85002	0.00695463	0.0348624
P2rx3	13.2629	0.983725	0.562066	1.78266e-05	0.000297212
Gm15417	14.5388	0.929156	0.833083	0.00297077	0.0181734
Ifit1bl2	23.7081	0.873728	0.37915	0.0106697	0.0478161
Prlr	28.4638	0.695251	0.475743	0.00318691	0.0192062
ENSMUSG00000051107	56.598	0.621075	0.425729	0.00910826	0.0426423
Pls1	161.475	0.555958	0.458625	1.09504e-05	0.000199329
Wdr17	155.547	0.541484	0.425008	2.91021e-07	9.98591e-06
Ppp2r2a	1011.7	0.000150617	0.00144656	0.000250996	0.00256121
Ddx42	2417.59	0.000145895	0.00144613	0.000718075	0.00596051
Sdha	1276.81	9.04268e-05	0.00144397	0.00225333	0.0146587
Etfa	662.248	8.7784e-05	0.00144384	0.00606232	0.0312827
Zdhhc21	641.826	8.27921e-05	0.00144376	0.00441591	0.0246466
Nr3c1	2587.25	6.03062e-05	0.00144316	0.00217842	0.0142637
Rab18	753.312	5.76053e-05	0.00144314	0.00415795	0.0235577
Arid1a	1877.66	5.45698e-05	0.00144309	2.13904e-08	1.13288e-06
Spn	1671.79	4.28094e-05	0.00144291	0.00822215	0.0396167
Vav1	1376.24	2.835e-05	0.00144268	0.00147319	0.0105174
Dennd6a	516.783	2.53132e-05	0.00144276	0.00494659	0.0268624
Msh3	321.858	2.37629e-05	0.00144268	0.00842303	0.0402958
Fam210a	449.004	2.27905e-05	0.00144265	0.000204246	0.00216698
Gtf2f1	757.865	2.25026e-05	0.00144273	0.000463063	0.00418835
Pitpna	1446.1	1.6467e-05	0.00144257	0.000359698	0.0034231
Ppm1g	2078.63	1.62176e-05	0.00144267	0.00309956	0.0187727
Sp100	4752.61	1.5833e-05	0.00144261	1.27387e-05	0.000225298
Tmem38b	200.726	1.57665e-05	0.00144268	3.55659e-05	0.000526333
Rnf111	947.092	1.54862e-05	0.00144263	0.00117965	0.00887013
Scaf4	1312.59	1.46856e-05	0.00144259	0.000426233	0.00393523
Comt	483.178	1.4425e-05	0.00144266	0.00115024	0.00868587
Raver1	547.541	1.37199e-05	0.00144258	0.00762566	0.0373897
Gm14005	545.199	1.3337e-05	0.00144268	3.5288e-05	0.000523412
Glis2	39.5435	1.2955e-05	0.0014427	0.000126222	0.00147045
Cacna1a	225.595	1.25788e-05	0.00144268	0.000197746	0.00211995
Tmem94	207.431	1.22917e-05	0.00144264	0.00751507	0.0369999
Srgn	1559.59	1.21295e-05	0.00144261	0.00422803	0.0238552
Ptpn22	1221.74	1.21162e-05	0.00144258	3.80344e-05	0.00055569
1700030K09Rik	154.083	1.16303e-05	0.00144267	0.000858476	0.00687133
Nlrp1b	594.308	1.14127e-05	0.00144261	9.18912e-06	0.000172539
Chd1	3027.02	1.12216e-05	0.00144254	0.000131009	0.00151716
Myo9a	365.794	1.09389e-05	0.00144269	0.000639293	0.00542203
Smarcc1	1665.11	1.09302e-05	0.00144262	0.00213591	0.0140638
Sf3b6	447.366	1.09226e-05	0.00144261	6.97345e-06	0.000136185
Gm26917	2245.32	1.09193e-05	0.00144266	4.68557e-05	0.000659839
Map3k20	426.042	1.08852e-05	0.00144267	0.00177178	0.0121549
Cep192	436.125	1.08705e-05	0.00144261	0.0062933	0.0323205
Trim33	1021.5	1.08389e-05	0.00144257	7.71683e-05	0.000994716
Kxd1	328.163	1.08378e-05	0.00144263	0.00831681	0.0399346
Dmd	994.12	1.08066e-05	0.00144269	3.2277e-10	3.55412e-08
Birc6	1864.68	1.07458e-05	0.00144261	0.000287423	0.00285374
Eml6	702.193	1.05585e-05	0.00144267	0.00652244	0.0331739
C920021L13Rik	70.8778	1.04781e-05	0.00144268	0.000451051	0.00411756
Klhl6	1177.18	1.03108e-05	0.00144265	0.000118563	0.00139794
Ntmt1	131.534	1.0244e-05	0.00144268	0.0101008	0.0460289
Usf3	747.914	1.02174e-05	0.00144261	1.61545e-05	0.000272834
H2afv	280.176	1.01917e-05	0.00144265	0.000458248	0.00416764
Srrm1	3409.69	1.01605e-05	0.00144259	0.00808265	0.0391381
Atr	509.886	1.0026e-05	0.00144264	0.00242119	0.015487
D2hgdh	145.708	9.83895e-06	0.00144268	0.00642951	0.0328298
Tmem41a	59.3436	9.83003e-06	0.00144269	0.00282139	0.0174236
Tmx4	601.631	9.78499e-06	0.00144266	0.000165434	0.00182992
Dcaf5	730.163	9.70483e-06	0.00144256	0.0109006	0.0486384
Slc22a15	178.959	9.66617e-06	0.00144267	0.00845599	0.0404336
Lima1	366.248	9.63601e-06	0.00144268	1.07181e-09	9.5824e-08
Mbtps2	456.335	9.48118e-06	0.00144262	0.00118414	0.00889014
Prex1	1237.41	9.45086e-06	0.00144253	0.00526274	0.0281711
Ets1	7232.5	9.3888e-06	0.00144268	0.000172865	0.00189384
Dis3	229.606	9.3069e-06	0.00144267	0.00196732	0.0131896
Airn	863.951	9.11068e-06	0.00144267	0.00207828	0.0137536
Slc26a11	300.666	9.09657e-06	0.00144267	0.00431598	0.0242466
Zfp609	604.4	9.05196e-06	0.00144267	0.00107347	0.00822402
Alkbh1	416.634	8.97623e-06	0.00144261	0.000296777	0.00293018
Rhbdl3	122.377	8.96494e-06	0.00144266	6.90804e-05	0.000907263
Kras	991.413	8.94638e-06	0.00144259	0.000567724	0.00492651
Gm49454	40.2934	8.78751e-06	0.00144269	0.000211664	0.00222991
Rfesd	116.014	8.73575e-06	0.00144267	0.00650636	0.0331202
Rgcc	160.607	8.70328e-06	0.00144269	5.09443e-05	0.000708205
Smap2	2386.77	8.69286e-06	0.00144258	1.08805e-06	2.91292e-05
Pdp2	221.697	8.63256e-06	0.00144265	0.00920168	0.0429765
Col4a5	69.8067	8.62243e-06	0.00144268	4.63265e-07	1.44324e-05
C130026I21Rik	175.155	8.62131e-06	0.00144267	0.00422883	0.0238552
Suclg2	356.628	8.59113e-06	0.00144263	0.00508016	0.0274078
Cdkn2c	184.583	8.56557e-06	0.00144269	7.12834e-06	0.000138931
Slc9a1	514.479	8.55018e-06	0.00144263	0.0053117	0.0283708
Pde10a	139.62	8.54863e-06	0.00144268	0.00334211	0.0199076
Ttc27	321.245	8.53692e-06	0.00144265	0.00721999	0.035806
Tlk1	1370.29	8.53332e-06	0.00144262	0.00815265	0.0393934
Setd4	180.678	8.50781e-06	0.00144267	0.000435569	0.00400247
Plaa	1141.65	8.45365e-06	0.00144257	0.0014311	0.0102809
Ell2	1065.24	8.43313e-06	0.00144263	1.05543e-05	0.000194426
Mpv17l	163.631	8.40255e-06	0.00144267	0.00151901	0.0107695
Ehbp1	413.038	8.37855e-06	0.00144266	0.00144959	0.0103755
Hecw2	147.698	8.347e-06	0.00144267	0.0112825	0.049861
Bmp6	179.314	8.31964e-06	0.00144268	2.69409e-05	0.000419058
Slc44a1	595.098	8.30314e-06	0.00144263	0.00732125	0.036216
Lclat1	508.185	8.27423e-06	0.00144265	0.0109455	0.0488138
Ntng2	403.968	8.24329e-06	0.00144267	0.00365732	0.0214057
Slc41a2	328.493	8.22537e-06	0.00144266	8.1386e-05	0.00103539
Cpq	1102.91	8.21123e-06	0.00144264	0.00137942	0.00999813
Ptk2	609.325	8.21037e-06	0.00144263	0.00392751	0.0226003
Akap7	561.952	8.21024e-06	0.00144266	0.00545433	0.0288872
Map2	128.114	8.20417e-06	0.00144266	0.0065758	0.033393
Chd1l	447.884	8.17948e-06	0.00144261	0.00747264	0.036834
Ddc	31.1783	8.02327e-06	0.00144269	0.00117647	0.00885026
Hdac8	424.92	8.0172e-06	0.00144267	0.000726276	0.00601066
Zfp169	183.521	8.00908e-06	0.00144268	4.74437e-05	0.000666194
Cpne8	300.204	7.98212e-06	0.00144268	3.65065e-11	5.738e-09
Cd84	2818.72	7.91981e-06	0.00144263	2.26489e-05	0.000361529
Samd3	138.284	7.85566e-06	0.00144267	9.7362e-06	0.000181067
Pbx4	74.0149	7.83358e-06	0.00144267	0.00435236	0.0243617
Dera	191.394	7.80562e-06	0.00144265	0.00192931	0.0129887
Tert	35.6784	7.80407e-06	0.00144269	0.00136579	0.00992515
Add1	1266.3	7.79485e-06	0.00144256	0.00132105	0.00965764
Sgpp2	127.657	7.78461e-06	0.00144268	0.00110857	0.00844979
St5	788.348	7.71357e-06	0.00144265	2.31004e-07	8.29145e-06
Dgkg	187.247	7.6512e-06	0.00144269	2.91187e-05	0.000447904
Stx11	432.859	7.60413e-06	0.00144267	0.00479702	0.0263067
Hs6st3	92.9189	7.58467e-06	0.00144269	0.00047648	0.00427954
Nap1l1	9605.8	7.56065e-06	0.00144246	0.00470207	0.0258807
Prpf6	1018.21	7.54687e-06	0.00144249	0.0081706	0.0394561
Kif21a	146.16	7.54433e-06	0.00144268	0.000905333	0.00717241
Mrpl51	318.575	7.53415e-06	0.00144265	0.000439584	0.00402986
Fmn1	267.581	7.52662e-06	0.00144266	0.000907803	0.00718647
Soat2	75.1171	7.52504e-06	0.00144268	1.51237e-10	1.86557e-08
Rprd2	1309.88	7.51527e-06	0.00144262	0.0029547	0.0181034
Agap1	428.94	7.5069e-06	0.00144265	4.73263e-05	0.000665985
Pdgfd	313.967	7.47002e-06	0.00144268	6.82481e-06	0.000133953
Pla2g16	448.523	7.44935e-06	0.00144265	0.000187	0.00201806
Slit1	46.9879	7.40144e-06	0.00144269	0.00160115	0.0112193
Trpc3	75.2298	7.36253e-06	0.00144268	0.000649455	0.00548911
Hpf1	635.831	7.35808e-06	0.00144266	0.00219876	0.0143853
Slc38a2	1498.22	7.33853e-06	0.00144251	0.000466977	0.00421555
Axin1	454.076	7.31473e-06	0.00144263	0.010341	0.046784
Fam219a	368.92	7.29581e-06	0.00144266	0.00252862	0.0159905
Ptprm	1057.76	7.29094e-06	0.00144267	9.33593e-06	0.000174791
Pparg	401.663	7.28335e-06	0.00144268	4.29178e-08	2.0552e-06
Rbm26	1104.25	7.26378e-06	0.00144248	0.00554673	0.0292531
Agmo	172.952	7.2495e-06	0.00144267	4.09065e-05	0.000591006
Gga3	287.949	7.21472e-06	0.00144259	0.0086335	0.0409608
Afmid	84.0243	7.13299e-06	0.00144268	0.00167967	0.0116088
Impg2	38.8818	7.12507e-06	0.00144269	0.00813596	0.0393622
Nsf	1513.53	7.12205e-06	0.00144262	3.58288e-05	0.000529419
Plcl1	676.699	7.11724e-06	0.00144267	0.00860472	0.040884
Zfp217	1403.1	7.1023e-06	0.00144259	0.00278852	0.0172534
Tnfrsf11a	389.432	7.09587e-06	0.00144264	0.00944717	0.0437768
Sgcz	271.822	7.08456e-06	0.00144269	0.000235226	0.00242569
Nav2	564.309	7.07313e-06	0.00144268	0.000423626	0.00391673
Slc16a9	421.489	7.05638e-06	0.00144264	5.67396e-13	1.60269e-10
Rps6ka2	91.5556	7.04571e-06	0.00144268	1.13679e-08	6.86255e-07
Igkv6-17	103.962	7.02627e-06	0.00144269	0.00703051	0.0351293
Gm17354	25.1	7.01872e-06	0.00144269	0.00500962	0.0271366
Erc2	171.274	6.99407e-06	0.00144269	5.51674e-10	5.60006e-08
Abi2	272.86	6.99389e-06	0.00144265	0.00285796	0.0176266
Nfia	1779.02	6.96363e-06	0.00144267	4.67208e-06	9.91927e-05
Nuak1	372.695	6.95509e-06	0.00144265	8.70333e-05	0.00109367
Gm13710	458.808	6.93906e-06	0.00144267	0.00825267	0.039727
Atp8b1	380.718	6.93474e-06	0.00144266	1.44944e-12	3.60969e-10
Aim2	1461.17	6.92648e-06	0.00144258	0.000929841	0.0073193
Cfap61	55.8501	6.92371e-06	0.00144269	0.000188421	0.00203003
Fancd2	110.741	6.92339e-06	0.00144269	6.17267e-05	0.000830838
Snx7	143.294	6.9214e-06	0.00144267	0.000295818	0.00292368
Dnase2a	223.114	6.91345e-06	0.00144268	0.000755758	0.00621507
Stx3	154.999	6.90997e-06	0.00144267	0.000452974	0.00412688
Mastl	80.756	6.88877e-06	0.00144269	0.0066296	0.0336224
Casz1	168.928	6.86847e-06	0.00144267	9.46825e-06	0.000176928
Xkr6	91.6251	6.86777e-06	0.00144267	0.000288854	0.00286502
Nsd2	585.847	6.85493e-06	0.00144266	0.00908614	0.0425694
2210408F21Rik	288.533	6.80415e-06	0.00144268	0.00987812	0.0452786
Zfp292	2363.25	6.79609e-06	0.0014426	0.000616405	0.00525765
Slc7a6os	645.164	6.73504e-06	0.00144262	0.000325909	0.00316018
Rem1	242.539	6.72256e-06	0.00144267	0.00432579	0.0242687
Sbf2	769.706	6.72217e-06	0.00144265	1.03614e-08	6.39064e-07
Zfp976	48.2929	6.70869e-06	0.00144268	0.00888556	0.0419219
Hlf	57.731	6.68082e-06	0.00144268	0.000952227	0.00744739
Ror2	148.772	6.62957e-06	0.00144268	1.84419e-05	0.00030564
Mtus2	95.1366	6.60485e-06	0.00144268	1.73438e-06	4.27345e-05
Iqsec2	150.791	6.59839e-06	0.00144266	0.00189265	0.0127816
Nlgn1	83.7239	6.59379e-06	0.00144268	0.000199734	0.00213656
Slc1a3	1144.28	6.58703e-06	0.00144269	0.00111994	0.00851578
Ifnar2	1668.93	6.54675e-06	0.00144264	0.000410304	0.00382074
Pmepa1	371.443	6.54606e-06	0.00144267	1.41858e-05	0.000245543
Hdac3	325.689	6.54554e-06	0.00144262	0.00714757	0.035555
Plxna4	172.373	6.52554e-06	0.00144268	9.50759e-10	8.68173e-08
Erich1	172.604	6.48674e-06	0.00144264	0.00696211	0.0348821
Tcf7l2	1371.61	6.46237e-06	0.00144267	1.17042e-05	0.000210827
Narf	580.644	6.45149e-06	0.00144268	0.00202242	0.0134667
Dnajc11	407.118	6.45093e-06	0.00144262	0.00425846	0.0239946
Mthfd1	255.175	6.4376e-06	0.00144266	0.000140774	0.00160449
Shtn1	715.523	6.43675e-06	0.00144262	0.00405203	0.0231324
Ankib1	581.996	6.41901e-06	0.0014426	0.00540876	0.0287004
Shisa4	37.8615	6.41349e-06	0.00144269	0.00028167	0.00280805
Tmem245	605.755	6.39523e-06	0.00144259	0.00037939	0.00358599
Traip	63.5082	6.38891e-06	0.00144269	0.0105659	0.0474602
Anp32e	3598.79	6.36228e-06	0.00144263	0.00111734	0.00850997
Zdhhc1	162.078	6.36098e-06	0.00144268	0.00126734	0.00933946
Bard1	90.7546	6.36042e-06	0.00144268	0.000269527	0.00270857
Zhx3	124.07	6.35201e-06	0.00144267	5.88585e-07	1.75405e-05
Pla2g4a	387.909	6.34902e-06	0.00144266	1.97246e-07	7.29472e-06
Dapk2	657.097	6.33373e-06	0.00144268	1.77e-05	0.000295354
Rab4a	33.4658	6.32386e-06	0.00144269	0.00447495	0.0249048
Mitf	440.753	6.31191e-06	0.00144266	2.63651e-06	6.14659e-05
Epha3	94.3847	6.2972e-06	0.00144268	0.0039887	0.0228579
Castor2	264.98	6.29569e-06	0.00144264	0.00990954	0.0453717
Lrpprc	823.637	6.27975e-06	0.00144261	4.88372e-06	0.000102636
Ctnna3	158.849	6.27377e-06	0.00144269	0.00420175	0.02373
Ubap1	352.115	6.26822e-06	0.00144265	0.000340684	0.00326929
Dpyd	173.532	6.26437e-06	0.00144267	5.25286e-06	0.000108108
Gm10800	160.673	6.25381e-06	0.00144269	4.43356e-12	1.00477e-09
Frat2	66.0354	6.22915e-06	0.00144268	0.00794502	0.0386364
Ank2	411.958	6.20107e-06	0.00144266	5.34941e-05	0.000739433
Hip1	1077.76	6.19461e-06	0.00144265	4.13957e-08	1.99354e-06
Col4a4	32.0468	6.19156e-06	0.00144269	0.00178423	0.0122231
Pprc1	367.866	6.18438e-06	0.00144262	0.00243331	0.0155289
Adgrv1	77.2792	6.16741e-06	0.00144269	0.00955377	0.0441239
Mtmr2	399.457	6.13555e-06	0.00144259	0.00243291	0.0155289
Tspoap1	91.1251	6.13549e-06	0.00144267	5.36742e-05	0.000741397
Havcr1	161.404	6.13028e-06	0.00144268	0.000269606	0.00270857
Ndufb9	199.926	6.13011e-06	0.00144265	0.000378028	0.00357485
Zfp148	1230.11	6.09058e-06	0.00144256	0.00137359	0.00996322
2210408I21Rik	377.016	6.08897e-06	0.00144268	0.00390082	0.0225132
4930412C18Rik	19.4718	6.07708e-06	0.00144269	0.000133732	0.00154045
Cenpa	446.012	6.077e-06	0.00144268	0.00619914	0.031879
Nalcn	39.2463	6.06807e-06	0.00144269	4.92465e-07	1.50914e-05
Pla2g7	673.176	6.06287e-06	0.00144265	0.00217613	0.0142634
Gna14	74.8775	6.0584e-06	0.00144269	2.36066e-07	8.42659e-06
Hoxa7	53.3088	6.01347e-06	0.00144269	8.63905e-05	0.0010884
Abcg2	515.074	6.01157e-06	0.00144268	8.10417e-06	0.00015455
Trpc1	74.1463	6.00828e-06	0.00144268	0.0057822	0.0301727
Fer	225.001	6.00576e-06	0.00144267	5.41965e-06	0.000111072
Bcl7a	518.383	6.00177e-06	0.00144264	1.09534e-05	0.000199329
H2afz	668.967	5.99301e-06	0.00144266	1.23382e-05	0.00021981
Shf	44.5944	5.98754e-06	0.00144268	0.00462014	0.0254873
Rnf31	268.67	5.98103e-06	0.00144262	0.00270906	0.0168689
Tanc2	472.371	5.97795e-06	0.00144267	0.000107588	0.00129597
Cbx5	1433.19	5.97547e-06	0.00144264	0.0077213	0.0377637
Fig4	272.721	5.96838e-06	0.00144257	0.000848981	0.00681851
Hoga1	57.6426	5.91271e-06	0.00144269	3.54173e-10	3.85634e-08
Cpeb3	518.496	5.90543e-06	0.00144269	0.000142205	0.00161986
Srpk1	1090.93	5.90068e-06	0.00144264	0.000436702	0.0040091
Wdfy1	417.485	5.89629e-06	0.00144265	0.00391861	0.0225824
Cystm1	36.8536	5.89203e-06	0.00144267	0.00427618	0.0240666
Cpt1c	30.6578	5.89198e-06	0.00144269	0.000168286	0.00185305
Pawr	383.634	5.8859e-06	0.00144266	1.18606e-07	4.70801e-06
Klhl21	153.141	5.87301e-06	0.00144264	0.000910436	0.00719271
Trmt1l	811.433	5.86315e-06	0.00144265	0.00563102	0.0296138
Daam1	837.54	5.85404e-06	0.00144267	1.35948e-05	0.000237422
Rinl	738.07	5.83855e-06	0.00144262	0.00476877	0.0261665
Mis18a	148.291	5.83425e-06	0.00144266	0.00570973	0.0299227
Liph	16.732	5.81365e-06	0.00144269	2.11397e-09	1.75325e-07
Rerg	19.0073	5.81125e-06	0.00144269	1.79739e-08	9.92381e-07
Cip2a	216.015	5.80806e-06	0.00144268	1.21271e-05	0.00021704
Igf2bp2	33.5994	5.80538e-06	0.00144268	0.00221561	0.0144793
Grm5	49.8322	5.80512e-06	0.00144269	0.00716472	0.0356135
Naaladl2	114.534	5.79833e-06	0.00144269	0.0112813	0.049861
Dnajc7	977.875	5.7983e-06	0.00144261	0.00345275	0.0204217
Ephb2	70.4916	5.78711e-06	0.00144267	8.54283e-08	3.60389e-06
Dnm3	189.359	5.77821e-06	0.00144269	7.59073e-05	0.000981057
Rnf217	103.032	5.77753e-06	0.00144267	0.00303473	0.0184834
Itfg2	58.8779	5.77017e-06	0.00144267	0.00647725	0.0330216
4930481A15Rik	187.856	5.75749e-06	0.00144267	0.00519507	0.0278931
E2f1	210.646	5.75554e-06	0.00144268	0.00673371	0.0340176
2310001H17Rik	929.865	5.73722e-06	0.00144265	0.000508726	0.00450695
Tmigd3	76.5381	5.73528e-06	0.00144268	0.000635999	0.00540114
Polq	185.223	5.72798e-06	0.00144269	0.000287245	0.0028535
Blvrb	920.558	5.71858e-06	0.00144269	1.97111e-06	4.7487e-05
Cfap74	83.0646	5.70705e-06	0.00144267	8.7917e-05	0.00110335
Zfp9	95.8387	5.69277e-06	0.00144267	0.00481179	0.0263654
Cyth3	228.745	5.67783e-06	0.00144267	2.51177e-05	0.000393208
Kcnk5	109.844	5.67691e-06	0.00144266	0.00839363	0.0401847
Unc5c	241.235	5.64986e-06	0.00144268	0.000966151	0.00755023
1700109G14Rik	49.6422	5.64302e-06	0.00144269	0.000842018	0.00677298
Zfp791	20.1208	5.64207e-06	0.00144269	0.00884237	0.0417586
Lonp2	674.459	5.63598e-06	0.0014426	1.04712e-05	0.000193627
Pced1b	1256.64	5.62264e-06	0.00144266	0.000654537	0.00552487
Hmgxb4	502.337	5.61187e-06	0.00144266	0.0106125	0.0476256
Smpd4	199.916	5.59025e-06	0.00144266	0.00160186	0.0112193
Cdh13	44.2816	5.58813e-06	0.00144268	0.00729085	0.0360931
Ppm1h	1057.38	5.58442e-06	0.00144264	0.00411778	0.0233845
Pla2g10	12.6757	5.58321e-06	0.0014427	0.00639972	0.0327463
Wipf2	938.839	5.57611e-06	0.00144266	0.00116833	0.0087954
Tipin	305.468	5.57455e-06	0.00144267	0.00140887	0.0101586
Samd4b	290.786	5.54996e-06	0.00144266	0.00304899	0.0185529
Ptprt	49.8487	5.54813e-06	0.00144269	4.96199e-06	0.000103654
Impa2	60.0273	5.54648e-06	0.00144268	0.00967665	0.0445542
Dhcr7	271.889	5.54449e-06	0.00144262	0.00786648	0.0383007
Megf9	178.328	5.53955e-06	0.00144268	8.07853e-07	2.25897e-05
Gm34983	31.042	5.53692e-06	0.00144269	0.0017518	0.0120348
Mapt	163.192	5.53275e-06	0.00144267	7.78697e-08	3.32825e-06
Nrgn	295.655	5.52994e-06	0.00144269	0.003898	0.0225035
Hmgb2	10483.5	5.51134e-06	0.00144268	0.00151255	0.0107355
Gpc6	226.155	5.50855e-06	0.00144268	1.23385e-08	7.28515e-07
Gm15446	234.698	5.50578e-06	0.00144265	0.00851713	0.0406322
Capn2	271.484	5.49116e-06	0.00144265	0.000731989	0.00605281
Samd12	177.026	5.48408e-06	0.00144269	6.41341e-05	0.000858499
Cnksr3	178.627	5.47986e-06	0.00144264	0.00596314	0.0308854
Gm16091	91.9533	5.47437e-06	0.00144267	0.00540185	0.0286794
Terb1	122.319	5.46921e-06	0.00144268	2.04379e-05	0.000331945
Gsdme	127.741	5.46203e-06	0.00144265	5.97201e-05	0.000812244
Anks1b	101.07	5.45981e-06	0.00144268	0.00806033	0.0390688
4933427D06Rik	168.653	5.45757e-06	0.00144269	0.00180202	0.0123103
Dst	1315.59	5.45486e-06	0.00144266	1.17826e-05	0.000211848
Gzmk	28.5391	5.45219e-06	0.00144269	5.91351e-09	4.05686e-07
Chrnb1	222.149	5.44882e-06	0.00144267	0.00177251	0.0121556
Tgfbr1	1136.62	5.44511e-06	0.00144261	0.00161227	0.0112587
Itpkb	1219.05	5.43414e-06	0.00144265	0.0006375	0.00541153
Fam120b	1126.11	5.41382e-06	0.00144263	0.000423837	0.00391682
Inpp5f	841.455	5.41265e-06	0.00144263	0.000571168	0.00494758
1810030O07Rik	254.156	5.40657e-06	0.00144264	0.00418283	0.0236574
Rims2	47.7612	5.40589e-06	0.00144269	0.000518083	0.00457104
Tyms	378.846	5.40056e-06	0.00144269	0.000264568	0.00266866
Phf8	1370.6	5.39891e-06	0.00144265	1.75896e-05	0.000293763
Rapgef5	1264.42	5.39794e-06	0.00144266	0.00295106	0.0180962
Zfpm2	298.318	5.39541e-06	0.00144268	4.03571e-06	8.72986e-05
Eef1d	1190.1	5.37804e-06	0.00144263	0.00982672	0.0451066
Tm7sf3	231.806	5.37679e-06	0.00144267	1.88661e-08	1.0271e-06
Svip	280.099	5.35722e-06	0.00144269	2.721e-06	6.29836e-05
Cd59a	371.245	5.35624e-06	0.00144269	2.02714e-07	7.46861e-06
Myo1d	519.719	5.34165e-06	0.00144268	6.76583e-07	1.95357e-05
Plcg2	2147.18	5.34077e-06	0.00144263	2.95741e-07	1.013e-05
Utp18	737.868	5.32168e-06	0.00144255	3.15802e-05	0.000478242
Ift80	312.692	5.31699e-06	0.00144265	0.0008205	0.0066245
Dock4	972.261	5.30855e-06	0.00144267	0.000335148	0.00323048
Gli2	23.0664	5.30658e-06	0.00144269	0.00598036	0.0309499
Rnf128	31.1624	5.30652e-06	0.00144269	0.000578767	0.00499386
9430015G10Rik	125.427	5.30581e-06	0.00144266	0.00524365	0.028092
Pik3r6	75.9046	5.28092e-06	0.00144267	3.37643e-06	7.58141e-05
Lancl3	26.5603	5.27091e-06	0.00144269	6.10404e-05	0.000825699
Sass6	139.503	5.26677e-06	0.00144267	9.44198e-05	0.00116841
Gab2	1342.48	5.26188e-06	0.00144265	0.000706249	0.00588742
Spc24	148.807	5.24677e-06	0.00144268	0.000220969	0.00231046
Eri3	632.975	5.24581e-06	0.00144259	0.00703126	0.0351293
Cdca8	321.033	5.24466e-06	0.00144269	8.85599e-07	2.44135e-05
Gch1	111.557	5.23127e-06	0.00144268	0.00236908	0.0152086
Nos1ap	432.712	5.21374e-06	0.00144268	0.000532711	0.00468103
Lpcat1	628.664	5.21188e-06	0.00144264	0.00561244	0.029532
Mrps9	396.441	5.20595e-06	0.00144249	0.00247856	0.0157506
Bcl2l1	681.83	5.19976e-06	0.00144269	0.000538048	0.00471305
Rap1gds1	1827.67	5.19953e-06	0.00144262	1.4009e-05	0.000242698
Mvb12b	153.415	5.18932e-06	0.00144268	5.21518e-06	0.000107674
Ect2	135.127	5.18028e-06	0.00144269	1.8693e-05	0.000309276
Prkd1	182.562	5.17618e-06	0.00144268	7.91128e-05	0.00101242
Spata7	94.2094	5.16649e-06	0.00144268	0.000135237	0.00155228
Plxna2	142.842	5.15673e-06	0.00144267	5.99601e-08	2.72406e-06
Pole	113.79	5.15222e-06	0.00144268	3.31183e-05	0.000494618
0610040J01Rik	86.0805	5.1444e-06	0.00144268	0.00193085	0.0129932
Brca1	150.341	5.13836e-06	0.00144269	1.0756e-06	2.88356e-05
Klhdc1	209.128	5.13317e-06	0.00144265	1.66774e-06	4.16508e-05
Zfp407	722.03	5.12787e-06	0.00144267	0.00926753	0.043129
9530026P05Rik	455.232	5.12786e-06	0.00144268	0.000279796	0.00279529
Gm5150	540.519	5.11488e-06	0.00144269	0.000223087	0.00232512
Gm10373	24.6384	5.11061e-06	0.00144269	0.000772524	0.00632892
Dock3	53.2783	5.10612e-06	0.00144269	4.34684e-05	0.000620204
Fbxo5	288.421	5.10204e-06	0.00144269	0.00055167	0.00482155
Ankle1	185.76	5.1017e-06	0.00144269	0.00272403	0.016935
Peli2	88.9964	5.10149e-06	0.00144267	1.91729e-06	4.64777e-05
Gm29394	82.1436	5.10127e-06	0.00144268	0.00416296	0.0235723
Lyst	1046.66	5.09813e-06	0.00144262	0.00461139	0.0254606
Gli3	79.1354	5.09055e-06	0.00144269	0.00791617	0.0385138
Batf	559.098	5.08456e-06	0.00144268	0.00294805	0.0180855
Nsl1	149.539	5.07677e-06	0.00144268	0.00236784	0.0152057
Gm26745	54.2649	5.06979e-06	0.00144269	0.00128076	0.0094019
E330013P04Rik	10.1515	5.06611e-06	0.0014427	0.00145482	0.0104015
Anxa4	362.957	5.0636e-06	0.00144265	0.000115211	0.00136627
Prrc2c	10591.8	5.0622e-06	0.00144264	0.0109611	0.0488482
Pkhd1l1	117.976	5.06145e-06	0.0014427	2.16289e-11	3.8459e-09
Mterf1a	65.0425	5.05505e-06	0.00144267	0.0104083	0.0469467
Popdc3	30.1318	5.0477e-06	0.00144269	0.00625197	0.0321252
Pi4k2b	217.896	5.04714e-06	0.00144268	8.78335e-05	0.00110301
Gm4804	29.4862	5.04349e-06	0.00144269	4.20741e-05	0.000603402
Kif13a	489.777	5.04291e-06	0.00144259	4.15217e-08	1.99354e-06
Ctif	176.913	5.01913e-06	0.00144268	3.56845e-08	1.74798e-06
5430427O19Rik	353.374	5.0149e-06	0.00144265	0.000716344	0.00595375
Tmem178b	44.2717	5.00809e-06	0.00144268	0.000120124	0.00141378
Large1	552.647	5.00351e-06	0.00144267	0.00197805	0.0132436
Fignl1	258.927	4.99413e-06	0.00144269	0.000244508	0.00250393
Rps12	10056.5	4.9928e-06	0.00144264	9.31409e-05	0.00115478
Brd3	1631.44	4.98424e-06	0.00144264	0.010897	0.0486333
Art3	97.7618	4.98144e-06	0.00144268	2.41496e-05	0.000380497
Helz	991.017	4.97198e-06	0.00144253	0.00139583	0.0100907
Armh4	84.6895	4.95888e-06	0.00144269	0.00756909	0.037196
Ica1	310.822	4.95173e-06	0.00144267	9.32596e-09	5.84447e-07
Piezo2	115.191	4.9515e-06	0.00144268	4.59488e-09	3.29243e-07
Cyp3a13	11.8309	4.9484e-06	0.00144269	0.00162098	0.0113021
Cercam	36.799	4.94406e-06	0.00144269	6.80587e-05	0.000896259
Sh3bgr	25.3148	4.93399e-06	0.00144269	8.45717e-07	2.35472e-05
Mt1	74.9403	4.93198e-06	0.00144269	1.42729e-05	0.000246612
Gm17231	269.749	4.89509e-06	0.00144268	0.00198983	0.0133042
Lmbrd2	587.355	4.87197e-06	0.00144268	0.00225919	0.0146919
Pon3	200.393	4.84307e-06	0.00144266	0.00126987	0.00934661
Gm45844	90.2089	4.83566e-06	0.00144268	0.000751081	0.00618189
Pde4d	1823.62	4.83494e-06	0.00144269	0.00662699	0.0336179
Ezh2	762.391	4.83191e-06	0.00144267	0.0031508	0.019018
Wdr76	408.179	4.83107e-06	0.00144267	0.0045963	0.0253989
Fbxo7	303.967	4.80831e-06	0.00144266	0.00371745	0.021712
Ep400	1530.13	4.80717e-06	0.00144265	0.00991816	0.045398
Galnt17	62.3689	4.79874e-06	0.00144269	4.60192e-06	9.78095e-05
Acsf2	479.446	4.79798e-06	0.00144262	7.67513e-05	0.000989996
Smox	207.078	4.79223e-06	0.00144269	2.15122e-08	1.13624e-06
Metap2	5798.15	4.79137e-06	0.00144268	4.42273e-05	0.000628681
Ttc17	790.391	4.78913e-06	0.00144265	0.00729538	0.0361064
Cpeb1	106.432	4.76919e-06	0.00144267	0.00034653	0.00331397
Zmiz2	571.905	4.76341e-06	0.00144264	0.00299036	0.0182735
Patl2	933.996	4.75809e-06	0.00144262	0.00520461	0.0279289
Phex	15.2789	4.75562e-06	0.00144269	0.0102073	0.0463623
Slc16a10	864.927	4.7477e-06	0.00144269	0.000230661	0.00238806
Dhfr	148.222	4.7296e-06	0.00144268	0.0100742	0.0459717
Rbbp8	851.552	4.71387e-06	0.00144265	0.000344891	0.00329992
Mocs1	171.772	4.7013e-06	0.00144267	0.000797421	0.00650282
Alpk1	650.172	4.69042e-06	0.00144267	0.000156805	0.00175413
Lrrc4c	191.122	4.68233e-06	0.00144267	0.00551878	0.0291336
Lama4	127.024	4.66091e-06	0.00144267	2.58326e-10	2.9272e-08
Nup210	1233.4	4.65111e-06	0.00144265	0.0028083	0.0173538
C130071C03Rik	7.33366	4.64063e-06	0.00144269	0.0103449	0.0467911
Arhgap23	647.409	4.6284e-06	0.00144268	0.00165049	0.0114665
Chaf1b	83.146	4.62304e-06	0.00144268	0.000322896	0.00313565
Gstp3	63.0063	4.62102e-06	0.00144269	0.00718288	0.0356765
Gm26520	114.276	4.61614e-06	0.00144268	0.000765025	0.00627803
Gm21738	99.267	4.60812e-06	0.00144268	5.50768e-05	0.000757015
Strada	579.05	4.58988e-06	0.00144266	0.00852341	0.0406379
Wdhd1	667.724	4.57989e-06	0.00144268	1.37542e-05	0.000239348
Ncapd3	313.78	4.5794e-06	0.00144268	0.0101591	0.0462188
Zfhx3	887.067	4.56015e-06	0.00144267	0.00010083	0.00122481
Ncapg	231.051	4.55614e-06	0.00144269	3.13805e-07	1.06366e-05
Clcn3	1475.2	4.55005e-06	0.00144268	0.0059849	0.0309569
St3gal5	526.025	4.54354e-06	0.00144269	0.000139342	0.00159282
Zcchc17	805.298	4.53107e-06	0.00144265	0.00928693	0.0432089
Timd2	32.2496	4.52573e-06	0.00144269	0.00700371	0.0350365
Cdc20	53.9175	4.49938e-06	0.00144269	2.31036e-05	0.000366984
Sun2	1004.13	4.49688e-06	0.00144262	0.00144847	0.0103713
Rab44	28.4935	4.49451e-06	0.0014427	9.47007e-11	1.23874e-08
Tbccd1	156.981	4.49124e-06	0.00144266	0.00203222	0.0135079
Ckap2	161.472	4.48952e-06	0.00144269	3.5695e-08	1.74798e-06
March2	677.573	4.4804e-06	0.00144268	0.00744103	0.0367061
Adarb2	251.953	4.47853e-06	0.00144268	0.00134599	0.00980572
Hectd4	587.763	4.46976e-06	0.00144268	0.000402602	0.00376702
Ccnf	213.915	4.46077e-06	0.00144269	0.000812346	0.00658869
Lama2	659.712	4.45483e-06	0.00144267	5.70805e-09	3.94503e-07
Snx9	1268.64	4.44628e-06	0.00144264	5.4493e-07	1.63647e-05
Thra	267.195	4.44495e-06	0.00144265	1.39234e-05	0.00024143
Boc	71.4555	4.44433e-06	0.00144267	1.31408e-07	5.16358e-06
Tgfa	39.3304	4.42631e-06	0.00144269	2.66844e-05	0.00041573
2010007H06Rik	168.149	4.42601e-06	0.00144267	0.00228561	0.0148016
Ifrd2	192.07	4.42427e-06	0.00144269	1.56541e-05	0.000266228
Gm33838	12.0819	4.42221e-06	0.0014427	3.32157e-05	0.000495693
Atp6v0d2	55.0883	4.41846e-06	0.00144269	5.44596e-05	0.000749588
Phldb3	110.735	4.41574e-06	0.00144267	0.00837973	0.0401529
Ntrk3	157.315	4.41264e-06	0.00144268	0.000442075	0.00404807
Tnfsf13b	207.347	4.41132e-06	0.00144266	1.01456e-08	6.27739e-07
Ncoa5	541.243	4.40858e-06	0.00144256	0.00790224	0.0384652
Stard10	99.9016	4.40443e-06	0.00144268	0.00112738	0.00854963
Coq8b	195.446	4.40401e-06	0.00144268	0.00406132	0.0231448
Man1a	5999.56	4.40069e-06	0.00144267	0.00182292	0.0124041
Gm11427	366.61	4.40059e-06	0.00144267	0.000463102	0.00418835
Junos	50.0451	4.39646e-06	0.00144268	0.0038351	0.0222458
Cul4a	735.901	4.39505e-06	0.00144268	0.00989664	0.0453315
Rad21	1945.74	4.39321e-06	0.00144264	9.52559e-05	0.00117577
Abcb9	19.6026	4.39091e-06	0.00144269	0.000371711	0.00351682
Gvin1	368.232	4.3904e-06	0.00144269	0.00390887	0.022553
Rxrg	35.8811	4.38944e-06	0.00144269	0.0059353	0.0307739
Mov10	175.565	4.38908e-06	0.00144264	9.24071e-06	0.000173174
Gm6602	4.56877	4.38811e-06	0.0014427	0.00228594	0.0148016
Donson	124.71	4.38246e-06	0.00144267	0.00952224	0.0439992
Pcdh7	583.464	4.37948e-06	0.00144267	0.00013804	0.00158008
Nuf2	236.37	4.35898e-06	0.00144269	6.98491e-05	0.000912439
Tspo	175.679	4.35543e-06	0.00144266	0.0113109	0.0499317
D5Ertd615e	354.282	4.34935e-06	0.00144268	6.40681e-10	6.43653e-08
Mxd1	400.638	4.34666e-06	0.00144268	8.89339e-05	0.00111211
Osbpl7	222.764	4.34523e-06	0.00144265	0.0103982	0.0469231
Gsr	1247.64	4.3429e-06	0.00144267	0.000380884	0.00359663
Kpna2	492.19	4.33634e-06	0.00144267	2.01479e-07	7.43717e-06
Sh3tc2	193.117	4.33362e-06	0.00144269	0.0018206	0.0123982
Gm43848	38.6254	4.32886e-06	0.00144268	0.00933608	0.0433548
Ikbke	544.72	4.31678e-06	0.00144267	0.00589172	0.0306376
Clspn	425.167	4.31008e-06	0.00144269	9.00262e-08	3.74917e-06
Hars	635.302	4.29749e-06	0.00144266	0.000787172	0.0064273
Fanca	157.181	4.29672e-06	0.00144268	2.32402e-05	0.000368853
Gm47448	34.4671	4.29584e-06	0.00144269	0.00535603	0.0285203
Srgap1	239.639	4.29418e-06	0.00144266	0.000341896	0.00327931
Mctp1	1067.22	4.28762e-06	0.00144266	0.000755556	0.00621507
Tmem56	79.8046	4.28229e-06	0.0014427	1.90786e-07	7.06923e-06
Nbea	224.49	4.28101e-06	0.00144268	6.94586e-09	4.6681e-07
Zwilch	125.635	4.28073e-06	0.00144268	0.00017282	0.00189384
Gm20472	13.2635	4.28011e-06	0.00144269	0.00275395	0.0170829
Chst10	94.9408	4.27995e-06	0.00144266	1.05238e-05	0.000194194
Phactr1	175.359	4.27533e-06	0.00144268	6.93626e-05	0.00090852
Hat1	714.84	4.27354e-06	0.00144264	0.000748897	0.00616907
Bmper	82.2665	4.27022e-06	0.00144268	6.34829e-07	1.85362e-05
Dennd1b	1409.58	4.26901e-06	0.00144266	0.00561185	0.029532
A630035G10Rik	9.03083	4.26672e-06	0.00144269	6.10503e-05	0.000825699
Dnajb13	153.45	4.26485e-06	0.00144268	0.000643379	0.0054472
Sfn	105.713	4.26448e-06	0.00144267	2.27507e-05	0.00036256
9330111N05Rik	73.8745	4.26345e-06	0.00144269	0.000106883	0.00128907
Nfix	577.668	4.26078e-06	0.00144264	1.50355e-11	2.87296e-09
Pbx3	813.792	4.26057e-06	0.00144267	0.00585028	0.0304546
Il1rapl1	73.9878	4.25908e-06	0.00144268	0.0111281	0.0493917
Rad51ap1	194.675	4.25432e-06	0.00144269	0.000171688	0.00188412
Prim1	296.165	4.25299e-06	0.00144268	0.00124662	0.00922772
Scaper	1569.01	4.2525e-06	0.00144266	0.00838885	0.0401717
Arhgef12	854.229	4.25163e-06	0.00144266	0.000192709	0.00207051
Btk	1496.63	4.25086e-06	0.00144265	0.00534817	0.0284875
Ophn1	152.373	4.24407e-06	0.00144268	8.84829e-05	0.00110831
Dlc1	555.904	4.24052e-06	0.00144266	0.0019267	0.0129816
Ccdc34	269.374	4.23379e-06	0.00144269	0.00031235	0.00304537
Trim7	341.853	4.22903e-06	0.00144268	0.00911323	0.0426554
E2f8	187.161	4.20821e-06	0.00144269	1.10512e-07	4.41369e-06
Pard3b	1047.01	4.20783e-06	0.00144268	0.0011197	0.00851578
Shld2	274.868	4.20691e-06	0.00144265	0.00612611	0.0315951
Zgrf1	235.403	4.20132e-06	0.00144268	0.010793	0.0482136
Ache	69.963	4.20026e-06	0.00144269	3.27313e-10	3.5839e-08
Cenph	266.414	4.1974e-06	0.00144269	6.85463e-05	0.000900855
Mcm2	256.651	4.19224e-06	0.00144268	6.01026e-05	0.000816632
Gm20429	299.354	4.19194e-06	0.00144269	0.00081305	0.00659166
Atad2	870.24	4.19019e-06	0.00144267	3.16963e-05	0.000478884
Syne1	749.456	4.18969e-06	0.00144265	5.61573e-11	8.16795e-09
Wfdc17	27.2025	4.18487e-06	0.00144269	0.000435861	0.00400327
Rasal2	598.66	4.18399e-06	0.00144267	0.00383348	0.0222431
Muc13	46.3612	4.18215e-06	0.00144269	2.79736e-06	6.42175e-05
1300002E11Rik	467.999	4.17934e-06	0.00144262	0.000902151	0.00715625
Magi2	591.732	4.17928e-06	0.00144268	1.75167e-05	0.000293048
Luzp1	717.802	4.1716e-06	0.00144264	0.000272458	0.0027344
Sv2c	48.4654	4.1671e-06	0.00144267	0.000304994	0.00299143
Tle4	928.267	4.15234e-06	0.00144265	0.000393187	0.00369637
Runx1t1	273.248	4.14647e-06	0.00144267	6.65197e-05	0.000880156
Syngap1	60.3808	4.14046e-06	0.00144269	0.00203224	0.0135079
Sh3kbp1	2571.17	4.13801e-06	0.00144263	1.00693e-05	0.000186728
Fzr1	107.891	4.13283e-06	0.00144269	0.00151634	0.0107545
Csgalnact1	252.993	4.12971e-06	0.00144267	6.12157e-11	8.77274e-09
Syce2	66.0918	4.12916e-06	0.00144268	0.00689744	0.0346651
Gm4951	254.34	4.12757e-06	0.00144267	6.78237e-05	0.000894374
Xpnpep1	312.264	4.12098e-06	0.00144266	0.00779369	0.0380127
Arhgef3	2088.17	4.11454e-06	0.00144266	8.68859e-05	0.00109252
6330549D23Rik	9.09464	4.11335e-06	0.00144269	0.00941577	0.0436728
Mphosph6	315.898	4.10805e-06	0.00144263	0.00185668	0.0125736
Trim5	904.597	4.10513e-06	0.00144265	0.00804189	0.0389892
Nhs	242.563	4.09967e-06	0.00144268	1.353e-06	3.46376e-05
Pcsk5	182.556	4.09806e-06	0.00144267	1.51144e-09	1.30924e-07
Pamr1	17.5395	4.09239e-06	0.00144269	0.000838397	0.00674664
Cdc25c	58.4308	4.08856e-06	0.00144269	0.00207627	0.0137501
Tenm3	268.824	4.08444e-06	0.00144268	5.90763e-07	1.75786e-05
Firre	178.042	4.08296e-06	0.00144266	6.29932e-07	1.84345e-05
Slc18b1	64.2109	4.082e-06	0.00144267	4.32615e-11	6.58724e-09
Armc3	98.1972	4.07848e-06	0.00144267	0.00721637	0.0358031
Dpf3	196.148	4.0723e-06	0.00144269	4.38449e-05	0.00062375
Csk	1639.89	4.06926e-06	0.0014426	0.00125774	0.00929522
Gm13577	57.8311	4.06815e-06	0.00144269	0.00482843	0.0263824
Dach1	145.227	4.06083e-06	0.00144269	1.33224e-13	4.4009e-11
Galm	111.087	4.05707e-06	0.00144267	0.00166001	0.0115112
Eftud2	304.128	4.05518e-06	0.0014426	5.24048e-06	0.000107967
Megf11	118.232	4.05489e-06	0.00144267	2.1242e-10	2.47909e-08
Mxi1	325.26	4.05335e-06	0.00144268	0.00773362	0.0377855
Aoah	301.418	4.04585e-06	0.00144268	1.08899e-16	1.2485e-13
Ewsr1	4424.85	4.04187e-06	0.0014425	0.00277782	0.0171981
Gpsm2	188.71	4.03612e-06	0.00144269	2.10015e-07	7.69398e-06
Fbxo30	148.934	4.02823e-06	0.00144269	1.13415e-06	3.01563e-05
Slbp	840.309	4.02742e-06	0.00144266	1.06382e-05	0.00019574
Etl4	505.079	4.02335e-06	0.00144266	0.00419965	0.023725
Cep112	168.482	4.0226e-06	0.00144267	3.59645e-07	1.19412e-05
Slc4a4	48.6804	4.0175e-06	0.00144268	0.00828637	0.0398474
Plscr4	415.297	4.01599e-06	0.00144265	7.18597e-07	2.0566e-05
Gmip	1302.67	4.01509e-06	0.00144263	0.00041977	0.00389401
Cngb1	10.8584	4.01114e-06	0.00144269	2.17808e-07	7.91991e-06
Rtkn2	16.5287	4.00025e-06	0.00144269	0.00440367	0.0245933
Troap	27.2627	3.99964e-06	0.00144269	0.00733113	0.036253
Sgcd	270.361	3.99961e-06	0.00144267	3.65226e-07	1.20853e-05
Trim59	546.402	3.99954e-06	0.00144267	0.00235805	0.0151695
March1	4959.71	3.99681e-06	0.00144268	0.00321403	0.019298
Arid3b	19.806	3.98814e-06	0.00144269	0.00181522	0.0123745
Phyhip	15.5176	3.98566e-06	0.0014427	7.0226e-07	2.01449e-05
Cep97	444.942	3.98363e-06	0.00144264	0.000110711	0.00132459
Cdca3	175.259	3.98201e-06	0.00144269	5.96176e-08	2.71483e-06
Pld1	143.005	3.98007e-06	0.00144266	2.5951e-07	9.06424e-06
Spock2	217.202	3.97752e-06	0.00144267	1.41985e-05	0.000245545
Dio2	5.65191	3.9712e-06	0.00144269	0.00136807	0.00993431
B3galt1	676.98	3.96747e-06	0.00144268	4.30221e-05	0.000614549
Rrm2	558.754	3.96598e-06	0.00144269	0.000534344	0.00469115
Fnip2	238.151	3.9486e-06	0.00144269	1.28747e-05	0.00022729
Ubac1	405.201	3.94796e-06	0.00144269	5.19534e-06	0.00010742
Bcl2l11	267.503	3.94752e-06	0.00144261	0.000560311	0.00488393
Ifit1	107.467	3.94432e-06	0.00144269	8.64862e-05	0.00108855
Cped1	587.575	3.94327e-06	0.00144267	4.78441e-12	1.05964e-09
Muc3a	19.7696	3.94297e-06	0.00144269	0.00395351	0.0227097
Rasip1	296.447	3.9427e-06	0.00144266	0.00809438	0.0391851
Nav3	270.37	3.94035e-06	0.00144267	4.27964e-06	9.19628e-05
Gm38398	9.5986	3.93813e-06	0.00144269	0.00265519	0.0166505
Atrnl1	1325.73	3.93767e-06	0.00144264	2.28295e-05	0.000363223
Diaph3	599.288	3.93676e-06	0.00144269	0.000205309	0.00217708
Stil	93.555	3.92732e-06	0.00144269	8.55603e-05	0.00107933
Thsd4	87.8181	3.92066e-06	0.00144268	7.41784e-07	2.11365e-05
Vwf	279.222	3.91597e-06	0.00144269	1.64118e-08	9.11301e-07
Gclm	67.5055	3.91089e-06	0.00144269	2.296e-07	8.27154e-06
Samd4	662.487	3.90767e-06	0.00144268	4.64432e-05	0.000655452
Birc5	1070.9	3.90567e-06	0.00144269	0.0081827	0.0394883
Plk1	103.78	3.90267e-06	0.00144269	1.23688e-05	0.000220154
Ranbp10	843.283	3.89861e-06	0.00144269	3.33301e-05	0.000497019
Dhrs11	170.348	3.8986e-06	0.00144269	8.67931e-08	3.64319e-06
Kif22	254.298	3.88527e-06	0.00144269	4.87168e-06	0.000102603
Nfatc3	1543.08	3.88482e-06	0.00144266	4.14385e-05	0.000596481
Xpo7	1452.32	3.88255e-06	0.00144269	0.00252335	0.0159727
Hnrnpll	609.034	3.87729e-06	0.00144266	0.00104521	0.00806142
Mgst3	26.2682	3.86507e-06	0.00144269	2.57023e-07	8.99349e-06
Hagh	250.569	3.86418e-06	0.00144268	0.00144783	0.0103705
Il20rb	182.197	3.85299e-06	0.00144268	0.0107036	0.0479054
March8	315.624	3.85113e-06	0.00144269	1.85821e-07	6.9647e-06
Hacd1	43.5381	3.84938e-06	0.00144269	0.00042209	0.00390809
Uvrag	2300.47	3.8434e-06	0.00144265	0.00120348	0.00898673
Immp1l	682.56	3.84257e-06	0.00144264	0.0107068	0.0479054
Zbtb7c	121.773	3.84121e-06	0.00144268	0.000681237	0.00571313
Hmgb3	308.78	3.84071e-06	0.00144269	1.19816e-08	7.11954e-07
Atad5	492.865	3.83456e-06	0.00144268	0.00377292	0.0219899
Il15	488.954	3.83418e-06	0.00144267	0.00106808	0.0081892
Gm37320	10.0963	3.82985e-06	0.00144269	0.00475074	0.0260749
Pabpc4	1715.86	3.82498e-06	0.00144267	4.88507e-05	0.000684472
Nadk2	314.38	3.82341e-06	0.00144268	3.63457e-05	0.000535028
Rhou	29.2816	3.81722e-06	0.00144269	6.72572e-09	4.55154e-07
Kif15	492.409	3.81337e-06	0.00144268	0.000287254	0.0028535
Epdr1	61.3488	3.81258e-06	0.00144269	0.00187853	0.0127039
Wdr60	378.599	3.80425e-06	0.00144267	1.60758e-05	0.000271978
Cdc6	164.81	3.80015e-06	0.00144269	1.46647e-08	8.26467e-07
Ghr	444.438	3.79735e-06	0.00144268	4.37373e-09	3.16892e-07
Slamf6	1929.05	3.79516e-06	0.00144267	9.5361e-06	0.000178025
Mcm4	523.834	3.79248e-06	0.00144266	9.06914e-06	0.000170451
Gmnn	259.269	3.79097e-06	0.00144268	2.93661e-06	6.67068e-05
Stmn1	563.185	3.79092e-06	0.00144267	0.000738186	0.00609113
Gen1	208.572	3.79048e-06	0.00144268	0.00182642	0.0124118
Gpr176	108.967	3.78973e-06	0.00144268	0.000201834	0.00215424
Car1	279.025	3.78746e-06	0.00144269	0.000456108	0.00415011
Gm12296	11.9731	3.78155e-06	0.00144269	0.000191465	0.00205941
Slamf1	478.085	3.78023e-06	0.00144267	0.0106289	0.0476661
Unc79	16.3005	3.77819e-06	0.00144269	0.0102999	0.0466957
Pbx1	1293.81	3.77567e-06	0.00144266	0.000322184	0.00313185
Bicc1	400.022	3.77366e-06	0.00144268	3.08476e-08	1.54555e-06
Sema5a	1049.19	3.77256e-06	0.00144267	0.00295364	0.0181026
Snta1	80.9832	3.76158e-06	0.00144267	0.000483135	0.00432933
Shisa6	51.6159	3.75565e-06	0.00144269	0.000174339	0.00190479
Il10rb	939.051	3.74973e-06	0.00144264	0.000307626	0.00300535
Gramd4	552.229	3.7457e-06	0.00144262	0.000225031	0.00234287
Gata4	7.26048	3.74361e-06	0.0014427	0.00459459	0.0253989
Efna5	67.6393	3.73835e-06	0.00144269	9.23074e-05	0.0011459
Gpm6a	237.559	3.73738e-06	0.00144268	0.000110563	0.00132363
Synpr	21.9034	3.73665e-06	0.00144269	6.69431e-07	1.93579e-05
Bcl2l15	76.6643	3.73543e-06	0.00144268	7.58554e-10	7.24716e-08
Rcc2	2806.53	3.72753e-06	0.00144266	1.4636e-05	0.000251637
Has2os	29.8084	3.72504e-06	0.00144269	0.00700154	0.0350347
Ces2g	93.466	3.72429e-06	0.0014427	4.07625e-09	2.99796e-07
Plcb4	514.321	3.72095e-06	0.00144264	5.244e-07	1.58951e-05
Eed	958.579	3.72083e-06	0.00144265	0.00161824	0.0112964
Noct	205.875	3.71663e-06	0.00144269	2.07517e-06	4.95649e-05
Sh3d21	31.2072	3.71531e-06	0.00144269	0.00388152	0.0224483
Smad1	564.097	3.70705e-06	0.00144259	0.00686486	0.0345548
Bdh1	74.3409	3.70467e-06	0.00144267	0.00351172	0.0206715
Sfmbt2	79.2573	3.69558e-06	0.00144268	8.22746e-05	0.00104261
Dip2b	1308.04	3.68094e-06	0.00144265	0.000910023	0.00719271
Shcbp1	159.549	3.67765e-06	0.00144268	0.000570661	0.00494539
Smchd1	747.723	3.67709e-06	0.00144266	0.0110008	0.0489845
Pdgfc	137.411	3.6737e-06	0.00144268	3.78841e-07	1.24303e-05
Samd14	197.503	3.67365e-06	0.00144269	7.97173e-10	7.50575e-08
Gclc	421.548	3.67347e-06	0.00144267	0.00256001	0.0161367
Epb41l4a	20.6166	3.67214e-06	0.00144269	0.000307039	0.0030026
Spon1	494.847	3.67195e-06	0.00144266	0.00438428	0.0245052
Klhl29	673.544	3.67162e-06	0.00144267	1.2431e-05	0.000221059
Slc25a37	2613.81	3.67144e-06	0.00144269	0.00381377	0.0221419
Synj1	558.187	3.67082e-06	0.00144258	0.00829835	0.0398853
Whrn	195.136	3.66993e-06	0.00144267	3.52604e-05	0.0005234
Tmcc2	661.638	3.66515e-06	0.00144269	3.97267e-06	8.61364e-05
Prkg1	867.349	3.66009e-06	0.00144268	2.89603e-07	9.9548e-06
Pcyt1b	74.1356	3.64941e-06	0.00144269	1.28617e-06	3.34073e-05
Pola1	425.025	3.6475e-06	0.00144267	0.00101767	0.00788019
Glt1d1	27.8096	3.64285e-06	0.00144269	0.00520708	0.0279345
Gm4425	6.02172	3.63654e-06	0.0014427	0.00837428	0.0401413
4933406I18Rik	525.109	3.63427e-06	0.00144268	2.06268e-05	0.00033398
Ctse	851.316	3.63244e-06	0.00144268	4.22894e-10	4.40759e-08
Gm33148	7.9975	3.62767e-06	0.00144269	0.000305499	0.00299236
Chaf1a	312.785	3.62209e-06	0.00144268	0.000716848	0.0059554
Stradb	183.516	3.62047e-06	0.00144268	3.9737e-05	0.000578397
Ilkap	627.552	3.61833e-06	0.00144258	0.00686345	0.0345548
F830016B08Rik	68.6962	3.61704e-06	0.00144268	9.10181e-10	8.40731e-08
Nt5c3	713.396	3.61591e-06	0.00144269	7.36032e-06	0.000142456
Recql4	20.6851	3.61543e-06	0.00144269	0.0010881	0.00831975
Cdca5	48.2766	3.61065e-06	0.00144269	0.00318289	0.0191938
Snx13	646.789	3.6096e-06	0.00144244	0.00948674	0.0438768
Gdpd1	112.186	3.60917e-06	0.00144268	6.10594e-05	0.000825699
Dock1	361.534	3.60862e-06	0.00144266	6.46893e-10	6.46561e-08
Tmem200a	76.9538	3.59317e-06	0.00144268	9.52377e-13	2.44234e-10
Sord	297.955	3.59182e-06	0.00144269	0.000756409	0.0062178
Gm16070	154.844	3.5799e-06	0.00144268	3.46013e-06	7.73372e-05
Gm42567	12.5925	3.57902e-06	0.00144269	0.00982276	0.0450991
Trmo	111.813	3.57865e-06	0.00144267	0.00035658	0.00340007
Rfx2	125.153	3.57663e-06	0.00144269	0.000412722	0.0038396
A330076H08Rik	9.15914	3.57586e-06	0.00144269	0.0107041	0.0479054
Plscr1	174.718	3.57498e-06	0.00144267	3.34384e-06	7.52556e-05
Wdfy4	3446.36	3.57068e-06	0.00144265	0.00460661	0.0254414
Glrx5	617.25	3.5702e-06	0.00144269	0.010661	0.0477882
Cdca2	204.389	3.56952e-06	0.00144268	0.000462423	0.00418835
Adamts12	73.3058	3.56896e-06	0.00144268	9.20157e-07	2.51483e-05
Thada	896.238	3.55099e-06	0.00144267	0.00372064	0.0217242
Nr5a2	21.6033	3.55084e-06	0.00144269	3.45078e-07	1.15361e-05
Birc3	3269.5	3.54997e-06	0.00144264	0.00162837	0.0113421
Pdcd2l	378.504	3.54979e-06	0.00144264	0.00183811	0.0124825
Ifngas1	105.694	3.54776e-06	0.00144268	0.000620297	0.00528677
Ccr6	655.713	3.54643e-06	0.00144267	0.00150062	0.0106663
Rnf150	541.043	3.53705e-06	0.00144264	0.000112413	0.00134165
Adam12	147.328	3.53431e-06	0.00144268	4.5458e-07	1.42899e-05
Depdc1b	153.588	3.52979e-06	0.00144269	5.33071e-07	1.6058e-05
Alox5	31.188	3.52774e-06	0.00144269	6.87522e-08	3.0385e-06
Wdr95	36.5544	3.52556e-06	0.00144268	1.07387e-05	0.000196498
Cdh20	15.8581	3.52016e-06	0.00144269	0.00043196	0.00397869
Pla2r1	207.797	3.51949e-06	0.00144267	3.81386e-17	5.71785e-14
Pex13	364.899	3.51822e-06	0.00144265	0.000654206	0.00552447
Gm13578	7.71389	3.51651e-06	0.0014427	0.000516831	0.00456413
Kalrn	747.187	3.51404e-06	0.00144267	0.00819716	0.0395354
Rora	1720.14	3.5127e-06	0.00144268	5.13826e-06	0.000106563
Cpox	510.771	3.51205e-06	0.00144269	1.15791e-08	6.92262e-07
Odc1	821.901	3.50465e-06	0.00144268	1.69812e-09	1.45159e-07
Uros	217.486	3.49828e-06	0.00144269	1.26101e-06	3.28571e-05
Cmas	915.793	3.49805e-06	0.00144268	3.79352e-05	0.00055531
Plcb1	358.619	3.4973e-06	0.00144268	0.00637416	0.0326498
Sntg1	1051.98	3.49584e-06	0.00144268	1.18918e-06	3.13204e-05
Serpina1e	10.6891	3.49455e-06	0.00144269	0.00861172	0.0408973
Gm26885	29.4545	3.49115e-06	0.00144268	0.00706989	0.0352951
Kcna2	1357.41	3.48993e-06	0.00144269	0.00481896	0.0263665
Robo1	256.606	3.48987e-06	0.00144267	0.000148176	0.00168001
Ptprg	448.848	3.48603e-06	0.00144266	4.32779e-07	1.36925e-05
Tk1	325.259	3.48349e-06	0.00144267	0.000285779	0.00284321
Ccna2	250.38	3.47573e-06	0.00144269	6.55546e-06	0.000129712
Sdk1	322.927	3.47092e-06	0.00144268	0.00124161	0.00920115
Gins2	46.2395	3.46708e-06	0.00144269	4.67177e-05	0.000658372
Gm16675	361.518	3.46702e-06	0.00144266	0.00179594	0.0122861
Ncoa7	1038.86	3.46416e-06	0.00144267	0.0049874	0.0270313
Plcxd3	34.2882	3.46358e-06	0.00144269	0.0043772	0.0244727
Cdh4	189.958	3.4616e-06	0.00144267	2.77452e-08	1.40456e-06
Spire1	283.979	3.44913e-06	0.00144269	0.00135138	0.0098351
Hmmr	361.571	3.4458e-06	0.00144269	1.11666e-05	0.000202642
Prr11	144.703	3.44352e-06	0.00144269	1.9988e-05	0.000326564
Wipf3	45.1281	3.44246e-06	0.00144269	1.72601e-15	1.20143e-12
Herc1	1184.97	3.43771e-06	0.00144264	0.000416651	0.00386876
Traf5	574.866	3.43667e-06	0.00144265	0.000336692	0.00324056
Msantd3	40.1947	3.43235e-06	0.00144268	0.000163094	0.00180814
Stk32a	20.4617	3.42615e-06	0.00144269	0.000156873	0.00175413
Prdx3	514.099	3.42256e-06	0.00144265	0.000229356	0.00237773
Kcnh1	97.9191	3.42248e-06	0.00144268	0.00179044	0.012257
Ildr1	66.5504	3.4222e-06	0.00144268	0.00184084	0.012488
Kdm5c	713.46	3.41972e-06	0.00144255	0.00185745	0.0125744
Tmem51os1	11.7635	3.40991e-06	0.00144269	0.00833378	0.0399866
Slc16a1	1623.15	3.40912e-06	0.00144268	0.00499885	0.0270858
4632428C04Rik	77.3434	3.40876e-06	0.00144267	0.0057235	0.0299592
Tfdp2	720.035	3.40839e-06	0.00144269	7.9261e-05	0.00101298
Urod	210.634	3.40763e-06	0.00144269	1.72592e-06	4.26881e-05
Gypc	470.845	3.40152e-06	0.00144269	0.00268997	0.0167875
Inpp4b	4697.72	3.39782e-06	0.00144268	0.00837055	0.0401334
Tal1	486.767	3.39179e-06	0.00144269	6.471e-06	0.000128432
Pglyrp1	98.3822	3.39173e-06	0.00144267	0.00140854	0.0101586
Ttc28	645.318	3.38914e-06	0.00144264	0.000124736	0.00145575
Naip2	248.669	3.38895e-06	0.00144266	1.3338e-06	3.42953e-05
Evl	1036.04	3.38879e-06	0.00144265	9.35069e-05	0.00115858
Fn3k	38.0087	3.38793e-06	0.0014427	7.79359e-07	2.19504e-05
Cyyr1	300.359	3.38474e-06	0.00144268	1.20617e-08	7.14535e-07
Sntb1	555.823	3.38312e-06	0.00144268	0.000669136	0.00563589
Ifnlr1	88.1111	3.38299e-06	0.00144267	7.36048e-09	4.87945e-07
Nat8f3	44.1065	3.37733e-06	0.00144269	0.003742	0.0218228
Vmn2r97	20.7084	3.37669e-06	0.00144269	0.00136009	0.00988744
4930402H24Rik	615.006	3.37661e-06	0.00144264	0.00908436	0.0425694
Clec1a	374.193	3.36845e-06	0.00144265	0.000717306	0.00595666
Rcsd1	2692.87	3.36447e-06	0.00144263	6.43839e-05	0.00086007
Oip5	37.7312	3.36403e-06	0.00144269	0.00830264	0.0398957
Flt1	635.31	3.36105e-06	0.00144265	1.59827e-05	0.000271108
Hspa12b	40.4366	3.35968e-06	0.00144268	1.46074e-10	1.81337e-08
Ska1	89.1732	3.34618e-06	0.00144269	4.37897e-05	0.000623419
Ccdc148	136.91	3.34522e-06	0.00144268	0.00682484	0.0343978
Tbc1d1	1651.17	3.34304e-06	0.00144266	5.30167e-05	0.000734074
Mag	30.9399	3.34285e-06	0.00144269	0.00486473	0.0265245
Rtkn	7.03632	3.337e-06	0.00144269	0.011167	0.0494988
Aifm2	33.4208	3.33077e-06	0.00144268	0.0070719	0.0352961
Atp2a3	3215.7	3.32481e-06	0.00144266	0.000468092	0.00422171
Gm6093	10.7149	3.32416e-06	0.0014427	2.2173e-05	0.000354513
Sncaip	102.805	3.3203e-06	0.00144267	0.000159179	0.00177483
Clp1	113.371	3.31786e-06	0.00144263	0.000583787	0.00503006
Tll1	26.3725	3.31735e-06	0.00144269	3.0876e-07	1.05205e-05
4930579P08Rik	8.30915	3.31729e-06	0.00144269	0.00923471	0.0430173
Ahi1	196.286	3.31638e-06	0.00144267	0.00964689	0.0444697
Ercc6l	50.1824	3.31205e-06	0.00144269	0.00198335	0.0132715
Cdkn3	56.1357	3.3117e-06	0.00144269	1.47636e-05	0.00025285
Lmo2	42.3476	3.30904e-06	0.0014427	0.000245454	0.0025086
Ybx3	1198.51	3.30873e-06	0.00144267	4.97103e-05	0.000693524
Tnni3	145.266	3.3062e-06	0.00144269	2.02001e-05	0.000329181
Svbp	189.831	3.30278e-06	0.00144267	0.00296809	0.0181684
Bptf	5179.13	3.29511e-06	0.00144267	0.0100013	0.0457247
Bmpr1b	13.5587	3.29285e-06	0.00144269	0.00157295	0.0110515
Tfrc	1746.71	3.29199e-06	0.00144269	1.1484e-08	6.88687e-07
Gm12940	83.3782	3.28819e-06	0.00144266	0.00073331	0.00606116
Aspa	58.2372	3.2845e-06	0.00144268	1.94454e-05	0.000319554
Alox12	191.983	3.28372e-06	0.00144269	4.71377e-07	1.45828e-05
Grap2	765.641	3.27622e-06	0.00144265	0.00689436	0.0346585
Cdh18	51.5219	3.27547e-06	0.00144268	0.00568176	0.0298243
Gpr173	24.0804	3.27104e-06	0.00144268	9.72393e-05	0.00118896
Tet3	1648.05	3.26886e-06	0.00144266	3.84896e-05	0.000561919
Tpx2	515.091	3.26835e-06	0.00144269	4.25441e-06	9.16227e-05
Aqp9	57.4004	3.26651e-06	0.00144269	0.00138045	0.0100018
Efr3b	52.2632	3.26486e-06	0.00144267	0.000533461	0.00468551
Apol11b	540.133	3.26434e-06	0.00144269	6.41364e-12	1.38891e-09
Akap13	5290.99	3.26145e-06	0.00144267	0.00378387	0.0220208
Bmp2k	473.214	3.25805e-06	0.00144261	0.00258486	0.0162618
5830428M24Rik	998.422	3.25784e-06	0.00144267	0.0105577	0.0474341
Tent5c	2016.73	3.25493e-06	0.00144268	6.30398e-06	0.000125628
Ubac2	1232.71	3.25347e-06	0.00144266	0.0070834	0.0353354
Lig1	910.232	3.25188e-06	0.00144268	2.21598e-07	8.02778e-06
Gm37607	124.83	3.24908e-06	0.00144268	0.00128866	0.00945276
Hmgb1-rs17	13.0002	3.24778e-06	0.00144269	0.0102678	0.0465828
Ror1	321.684	3.23783e-06	0.00144268	0.00919449	0.0429588
Naaladl1	10.3559	3.2367e-06	0.00144269	0.0049458	0.0268624
Atp7b	22.4584	3.23625e-06	0.00144269	1.32688e-05	0.000232981
Neil3	357.842	3.2355e-06	0.00144269	0.000108756	0.0013052
Pfdn2	1122.86	3.23507e-06	0.00144265	0.000638274	0.00541574
Ube2c	166.16	3.2347e-06	0.00144269	5.5448e-06	0.000112924
Tcte2	55.1861	3.23381e-06	0.00144267	0.000116481	0.00137839
Insr	925.943	3.22725e-06	0.00144261	0.00661174	0.0335668
Clec5a	171.756	3.22675e-06	0.00144267	9.05262e-13	2.35247e-10
Gm28153	217.321	3.22516e-06	0.00144265	2.77979e-07	9.58903e-06
Ckap5	698.649	3.2247e-06	0.00144265	6.96992e-05	0.000911092
Epsti1	3868.67	3.21878e-06	0.00144264	0.00170931	0.0117927
Wdr20	539.873	3.21533e-06	0.00144262	0.00223057	0.0145397
Deptor	406.794	3.21323e-06	0.00144264	0.00222412	0.0145122
Dcpp2	24.3995	3.20825e-06	0.00144269	0.011231	0.0497207
Pogz	595.604	3.20616e-06	0.00144263	0.00266286	0.0166878
Mef2c	8861.83	3.20067e-06	0.00144267	0.00632113	0.0324464
Fhod3	373.846	3.19358e-06	0.00144268	2.44388e-06	5.74563e-05
Slc6a20a	87.984	3.18691e-06	0.00144269	0.000392769	0.00369453
Wwc2	386.943	3.17788e-06	0.00144263	0.000817082	0.0066106
Il1rl1	61.9804	3.17613e-06	0.00144269	3.23004e-05	0.000485515
Stox2	555.604	3.17591e-06	0.00144268	9.97989e-08	4.07308e-06
Nusap1	467.457	3.17574e-06	0.00144268	2.88954e-06	6.57911e-05
Rplp2	8801.83	3.1751e-06	0.00144266	1.06557e-05	0.00019574
E2f2	442.718	3.17473e-06	0.00144268	6.09672e-07	1.78953e-05
Tnfsf4	36.6371	3.16959e-06	0.00144269	0.00118889	0.00890523
Slc25a21	804.795	3.1579e-06	0.0014427	0.000218771	0.00228993
C530008M17Rik	226.565	3.1578e-06	0.00144269	3.11179e-05	0.000473079
Nup210l	130.921	3.15745e-06	0.00144266	0.00271759	0.0169166
Gse1	1051.59	3.15451e-06	0.00144267	0.0050725	0.0273859
Uck2	211.225	3.15102e-06	0.00144264	0.00838178	0.0401529
Cdk9	701.321	3.14744e-06	0.00144263	0.000114985	0.00136483
Dip2c	679.821	3.14685e-06	0.00144267	0.000588206	0.00505919
Fech	709.22	3.14668e-06	0.00144269	6.9225e-06	0.000135597
R3hdm1	1068.59	3.14288e-06	0.00144264	0.00868918	0.0411748
Smc2	1625.59	3.1396e-06	0.00144268	0.000185361	0.00200482
Oas3	303.727	3.13711e-06	0.00144269	6.08414e-08	2.74491e-06
Slc2a13	157.535	3.13544e-06	0.00144267	4.05445e-05	0.000587082
Padi4	128.26	3.12893e-06	0.00144269	2.94123e-15	1.73711e-12
Aqp1	239.563	3.12809e-06	0.00144269	6.74348e-11	9.53677e-09
Rnls	119.504	3.12782e-06	0.00144267	0.00172949	0.0119193
Crnde	13.8443	3.12772e-06	0.00144269	0.00264472	0.0166008
Kif11	479.296	3.12715e-06	0.00144269	3.95237e-07	1.27748e-05
Arhgap33	24.0322	3.12713e-06	0.00144269	0.00508919	0.0274456
Garem1	103.862	3.12134e-06	0.00144269	0.00531069	0.0283708
Galnt18	293.394	3.12069e-06	0.00144268	2.18117e-12	5.18428e-10
Rhag	323.866	3.11811e-06	0.0014427	8.78632e-08	3.67479e-06
Slc7a11	521.375	3.11771e-06	0.00144267	0.00250866	0.0158849
Kifc1	157.79	3.11541e-06	0.00144269	0.00387787	0.0224339
Dock2	3777.63	3.11509e-06	0.00144265	0.000918121	0.00724168
Gm12381	14.3522	3.10947e-06	0.00144269	0.000945924	0.00741595
Prkar2b	371.352	3.10162e-06	0.00144269	2.1478e-09	1.77376e-07
Adamtsl1	129.916	3.09712e-06	0.00144268	3.42102e-11	5.45414e-09
Incenp	1154.05	3.08952e-06	0.00144268	7.78766e-05	0.000998769
Gabra3	261.327	3.08634e-06	0.00144267	2.28946e-09	1.88276e-07
Ypel4	158.342	3.08524e-06	0.0014427	1.23967e-06	3.24747e-05
Car2	2329.12	3.08394e-06	0.00144269	4.3766e-07	1.37929e-05
Blm	294.343	3.08385e-06	0.00144269	0.00180437	0.0123221
Iglc2	724.184	3.08247e-06	0.00144263	0.00310528	0.0188015
Kcnt2	26.3888	3.08235e-06	0.00144269	7.57027e-07	2.14454e-05
Zfp704	103.027	3.08049e-06	0.00144267	0.000215815	0.00226751
F930017D23Rik	274.159	3.07966e-06	0.0014427	1.40305e-06	3.56524e-05
Ugt8a	10.8693	3.07683e-06	0.00144269	0.00932328	0.0433057
Cep76	202.396	3.07631e-06	0.00144268	1.66967e-05	0.000281261
Dapk1	653.867	3.07515e-06	0.00144266	0.000403106	0.00376993
Pdzrn3	359.235	3.07417e-06	0.00144269	9.95532e-07	2.68906e-05
Cryab	32.7305	3.07338e-06	0.00144269	0.00385913	0.0223586
Ank1	405.518	3.07335e-06	0.0014427	1.4091e-07	5.51473e-06
Ttc39c	48.8192	3.07318e-06	0.00144268	0.00156775	0.0110229
Atpif1	332.027	3.07077e-06	0.00144268	9.46784e-05	0.00117
Meis1	564.241	3.06398e-06	0.00144265	6.98504e-10	6.84113e-08
Knl1	288.509	3.06021e-06	0.00144269	4.71263e-07	1.45828e-05
Cdc34	237.484	3.05733e-06	0.00144265	0.00440383	0.0245933
Acsl1	346.6	3.05474e-06	0.00144268	0.000946539	0.00741779
Ncapg2	661.851	3.04602e-06	0.00144268	1.66902e-06	4.16508e-05
Bid	303.03	3.04593e-06	0.00144267	0.00484191	0.0264339
Dusp8	30.4746	3.04497e-06	0.00144269	6.14467e-05	0.00082936
Ccdc7a	106.464	3.04383e-06	0.00144268	0.000958611	0.00749432
Dtl	211.731	3.04218e-06	0.00144269	0.000778911	0.0063732
Fam227a	32.9116	3.04136e-06	0.00144269	0.000678403	0.00569917
Hook2	135.721	3.03691e-06	0.00144265	0.0086552	0.0410537
Mfsd2b	128.477	3.03413e-06	0.00144269	2.39779e-08	1.2396e-06
Specc1	899.685	3.031e-06	0.00144269	5.50757e-06	0.000112518
Lgmn	1533.42	3.03009e-06	0.00144267	3.4898e-06	7.77328e-05
Anxa2	520.392	3.02865e-06	0.00144266	0.000185324	0.00200482
Cenpe	897.185	3.02573e-06	0.00144269	2.35775e-07	8.42659e-06
Ankrd11	2124.31	3.02143e-06	0.00144268	0.00901014	0.0423253
Sox6	789.541	3.02087e-06	0.0014427	1.53713e-05	0.000261647
Akt3	2022.73	3.01826e-06	0.00144268	0.00435697	0.0243805
Mindy4	41.8716	3.01753e-06	0.00144269	0.0103553	0.0467965
Cpeb4	1043.58	3.01749e-06	0.00144268	0.000827119	0.00666414
Simc1	301.928	3.01707e-06	0.00144267	0.00276989	0.0171654
Nqo1	27.4377	3.01658e-06	0.00144269	1.25e-06	3.27013e-05
Rhoh	2027.43	3.01647e-06	0.00144268	0.00181522	0.0123745
Phtf2	961.002	3.01179e-06	0.00144264	0.000871406	0.00694914
Fli1	3855.88	3.01008e-06	0.00144267	0.00597158	0.0309209
Gm15851	10.8039	3.00997e-06	0.00144269	0.00987768	0.0452786
Slc4a1	2164.82	3.00583e-06	0.0014427	1.19229e-07	4.72312e-06
Nipal2	7.05378	3.00495e-06	0.00144269	0.00107523	0.00823102
1700037H04Rik	101.962	3.00415e-06	0.00144268	0.000152599	0.00172136
Isca1	535.72	3.00404e-06	0.00144269	0.00326564	0.0195357
Smg7	1159.14	3.00083e-06	0.00144261	0.00117655	0.00885026
Ccdc57	130.388	3.00018e-06	0.00144268	0.000607217	0.00519292
Sike1	516.443	2.99292e-06	0.00144264	0.00377568	0.0219917
Pim1	999.673	2.99251e-06	0.00144267	0.00826585	0.0397781
Parvb	239.033	2.98483e-06	0.00144269	5.14439e-06	0.000106563
Spc25	275.193	2.98052e-06	0.00144269	0.000681761	0.00571329
Gprasp1	606.486	2.98042e-06	0.00144262	0.00691793	0.0347143
Fam210b	105.175	2.97792e-06	0.00144268	1.2522e-05	0.000222473
Aurka	231.226	2.97361e-06	0.00144269	0.00325723	0.0194983
Clgn	77.5193	2.97165e-06	0.00144269	0.0109474	0.0488138
Ccbe1	398.876	2.97065e-06	0.00144265	5.15381e-08	2.40306e-06
Dennd2c	79.2808	2.96882e-06	0.00144269	3.60139e-06	7.98533e-05
Aldh1l2	142.068	2.96877e-06	0.00144268	0.00709514	0.0353585
B230303A05Rik	33.9486	2.96853e-06	0.00144269	1.20786e-07	4.77508e-06
Gcnt2	282.414	2.96506e-06	0.00144268	1.01353e-06	2.73219e-05
Ddias	40.661	2.95845e-06	0.00144269	0.00116821	0.0087954
Gm29260	3.43614	2.95578e-06	0.0014427	0.00199925	0.0133626
Kif4	296.066	2.95467e-06	0.00144268	4.50757e-05	0.000639359
Mme	108.246	2.95243e-06	0.00144266	0.00861673	0.0409011
Slc39a8	130.578	2.95117e-06	0.00144269	2.29495e-11	4.02959e-09
Rhd	308.787	2.95022e-06	0.0014427	0.000463543	0.00418843
Rab36	24.7705	2.94137e-06	0.00144269	0.00165763	0.0115013
Slc22a23	190.105	2.94083e-06	0.00144269	0.00237592	0.0152335
Gm26641	7.26517	2.935e-06	0.00144269	0.00106692	0.00818831
Tnnt3	49.8309	2.93359e-06	0.00144269	0.00424879	0.023947
Snx8	1015.08	2.93237e-06	0.00144267	0.00537661	0.0285999
Fndc3b	460.029	2.93126e-06	0.00144266	4.56505e-09	3.28475e-07
1300017J02Rik	156.052	2.93095e-06	0.00144269	3.67257e-06	8.11547e-05
P3h2	1361.34	2.92918e-06	0.00144268	1.14262e-07	4.55411e-06
Gata1	368.482	2.92774e-06	0.00144269	6.59522e-06	0.000130234
Wdfy3	413.307	2.91877e-06	0.00144265	1.80265e-09	1.52094e-07
Afdn	956.499	2.91728e-06	0.00144266	4.49831e-12	1.00772e-09
Ermap	476.872	2.91274e-06	0.00144269	2.74653e-07	9.4911e-06
Patj	400.991	2.91215e-06	0.00144267	1.32559e-05	0.000232965
Ms4a8a	68.1292	2.90763e-06	0.00144269	1.10601e-11	2.17738e-09
Col4a3	16.6549	2.90727e-06	0.00144269	0.00057617	0.00498206
Gm31243	306.791	2.90678e-06	0.00144269	7.91698e-05	0.00101248
Brpf3	269.707	2.90125e-06	0.00144268	0.00017139	0.00188191
Arhgap10	353.025	2.89768e-06	0.00144265	0.000316639	0.0030841
Exo1	64.1061	2.89645e-06	0.00144268	0.000898479	0.00713003
Pid1	1006.12	2.89324e-06	0.00144266	0.00126705	0.00933946
Nrip3	34.7482	2.89312e-06	0.00144269	9.87325e-07	2.67263e-05
Gm37013	272.985	2.89152e-06	0.00144267	2.23102e-07	8.05234e-06
Slc25a51	838.856	2.88874e-06	0.00144268	0.00380807	0.022122
Ccnd3	4597.34	2.88841e-06	0.00144268	0.000823725	0.00664503
Fmnl2	1066.19	2.88836e-06	0.00144263	0.000309189	0.00301909
Hdgf	1639.19	2.88546e-06	0.00144267	0.00277719	0.0171981
Hdc	43.749	2.88388e-06	0.00144269	3.85806e-06	8.43924e-05
Cd24a	3591.34	2.88381e-06	0.00144268	6.58986e-08	2.93234e-06
P2ry1	86.5259	2.87643e-06	0.00144269	4.82005e-07	1.48644e-05
Nek2	202.609	2.87348e-06	0.00144268	0.00014005	0.00159998
Eif2ak3	2003.38	2.87264e-06	0.00144266	0.00220675	0.0144327
Med13	385.367	2.87111e-06	0.00144267	0.000737306	0.00608644
Gpc4	242.18	2.87102e-06	0.00144268	0.000470639	0.00423795
Spag5	190.62	2.87069e-06	0.00144269	1.68957e-06	4.20023e-05
2610035D17Rik	792.101	2.87059e-06	0.00144268	0.000332384	0.00321019
Rcan2	112.353	2.87007e-06	0.00144268	6.05008e-07	1.78208e-05
Gm27253	46.088	2.86898e-06	0.00144269	0.00580971	0.030292
Minpp1	283.331	2.86592e-06	0.00144268	7.33068e-05	0.000951231
Mns1	762.718	2.86e-06	0.00144269	1.25391e-05	0.000222575
Gadd45a	232.745	2.85907e-06	0.00144269	0.00430634	0.0242084
Grb14	25.6664	2.85404e-06	0.00144268	0.000461891	0.00418835
Pygl	299.635	2.85389e-06	0.00144268	5.93399e-06	0.000119108
Mboat2	67.7403	2.8528e-06	0.00144269	0.000134929	0.00155037
Gm44618	7.04341	2.85233e-06	0.00144269	8.46982e-06	0.000160737
Ldb3	47.4014	2.8468e-06	0.00144268	0.000217233	0.0022775
Zfp866	113.594	2.84526e-06	0.00144268	0.00244341	0.0155729
Hist1h2ac	42.9453	2.84176e-06	0.00144269	0.00456186	0.0252803
Rfx7	1340.26	2.83929e-06	0.00144267	0.00318831	0.0192065
Klf1	142.716	2.83588e-06	0.0014427	3.88756e-06	8.48471e-05
Iws1	1854.14	2.83561e-06	0.00144255	0.00100457	0.0077942
Slc7a7	258.032	2.8337e-06	0.00144265	0.00647565	0.0330216
Zbtb43	237.901	2.82689e-06	0.00144258	2.78584e-07	9.59295e-06
Atp8b5	163.611	2.82555e-06	0.00144268	3.78545e-09	2.83763e-07
Mpp2	29.6995	2.81855e-06	0.00144269	0.00098805	0.00768746
Ttc9	13.4737	2.81433e-06	0.00144269	9.28217e-08	3.85735e-06
Evi5	596.024	2.81376e-06	0.00144268	0.00205089	0.0136017
Gpr68	13.8549	2.81307e-06	0.00144269	0.003425	0.0202836
Gdf3	6.04238	2.81266e-06	0.0014427	0.00504186	0.0272507
Dmtn	255.59	2.81234e-06	0.00144269	1.35162e-06	3.46376e-05
Gm7135	65.3109	2.80919e-06	0.00144269	0.00944378	0.0437715
Aftph	1427.76	2.80639e-06	0.00144261	0.00714945	0.035555
Chsy3	568.483	2.80398e-06	0.00144268	1.90662e-11	3.50567e-09
Xk	105.401	2.80384e-06	0.00144268	0.000170937	0.00187799
Cd300lb	134.632	2.80375e-06	0.00144268	0.010368	0.0468195
Kremen1	180.955	2.80305e-06	0.00144267	0.0101035	0.0460304
Cacna1c	424.954	2.802e-06	0.00144268	0.00437097	0.0244448
Cldn13	60.4524	2.80109e-06	0.0014427	3.56576e-09	2.73609e-07
Ccr9	63.34	2.79763e-06	0.00144268	0.00290022	0.0178482
Dock11	2487.28	2.79702e-06	0.00144266	5.35509e-06	0.000109864
Rgs7	49.1972	2.79673e-06	0.00144267	0.00125737	0.00929522
Ptpn4	626.315	2.79455e-06	0.00144266	0.00348682	0.0205577
Kat6b	540.946	2.79012e-06	0.0014426	0.00981859	0.0450905
Rpl27	1080.5	2.78743e-06	0.00144263	0.0112846	0.049861
Gm32633	267.626	2.78488e-06	0.00144266	0.000113735	0.0013535
Panx1	232.863	2.77883e-06	0.00144262	0.000910185	0.00719271
Parpbp	41.483	2.77445e-06	0.00144269	1.07285e-05	0.000196498
Slpi	391.749	2.77387e-06	0.00144268	0.00314119	0.0189776
Gm6634	69.4429	2.7732e-06	0.00144269	8.78429e-13	2.33952e-10
Gda	713.914	2.77055e-06	0.00144268	9.21286e-07	2.51483e-05
Dek	4880.75	2.76571e-06	0.00144268	0.0022783	0.0147848
Slc9a7	973.918	2.76501e-06	0.00144268	6.8148e-05	0.000896829
Tgfbr3	1379.86	2.76494e-06	0.00144265	0.00839776	0.0401946
Ncapd2	406.893	2.76253e-06	0.00144268	1.07805e-05	0.000196919
Rassf6	67.915	2.76018e-06	0.00144268	0.00289383	0.0178258
F10	56.3332	2.75751e-06	0.00144269	3.8125e-18	1.06151e-14
Zfp78	29.0919	2.75692e-06	0.00144268	0.00472886	0.0259767
Fat1	242.733	2.75439e-06	0.00144266	2.87687e-06	6.55793e-05
Ulk3	471.231	2.75267e-06	0.00144267	0.00733245	0.036253
Nexmif	29.6407	2.75109e-06	0.00144269	0.000337955	0.00324951
A430093F15Rik	192.134	2.7465e-06	0.00144267	0.00572528	0.0299592
Ero1lb	1335.02	2.74386e-06	0.00144266	0.000297226	0.00293208
Tmtc1	445.934	2.74303e-06	0.00144268	0.00129915	0.00951938
Wt1os	190.075	2.74176e-06	0.00144268	3.06685e-09	2.40051e-07
Nrp1	711.914	2.74106e-06	0.00144261	0.00150694	0.0107034
S100a9	951.114	2.74038e-06	0.00144269	1.21525e-17	2.63168e-14
Sec14l2	35.5731	2.74035e-06	0.00144269	6.94909e-08	3.0642e-06
Magi1	621.494	2.73415e-06	0.00144266	3.87297e-09	2.89211e-07
Rapgef6	2102	2.73369e-06	0.00144265	0.00141913	0.0102097
Cmah	3958.05	2.73316e-06	0.00144267	0.000586701	0.00504848
Mcm3	960.766	2.73262e-06	0.00144266	1.83839e-06	4.47878e-05
Ckap2l	203.95	2.727e-06	0.00144269	2.86814e-09	2.27236e-07
Tshz3	302.257	2.72593e-06	0.00144268	8.46074e-09	5.40655e-07
Sgo1	156.498	2.72538e-06	0.00144269	1.18349e-06	3.12128e-05
Frk	55.4917	2.72485e-06	0.00144268	2.44896e-09	1.97232e-07
Plppr3	13.6201	2.72335e-06	0.00144269	0.000675436	0.00568159
Hmbs	447.727	2.71812e-06	0.00144269	5.15817e-09	3.61628e-07
Rnf180	62.8762	2.71653e-06	0.00144268	0.0013045	0.00955456
Snx24	839.418	2.71445e-06	0.00144267	0.000455016	0.00414212
9330182L06Rik	22.8842	2.71439e-06	0.00144269	0.00868596	0.0411696
Tecpr2	232.523	2.70919e-06	0.00144263	0.00324645	0.0194598
Klhdc8b	77.3919	2.70765e-06	0.00144267	3.39557e-06	7.60685e-05
Pcgf6	163.535	2.70305e-06	0.00144263	0.0094695	0.0438386
Gm9780	5.344	2.70067e-06	0.0014427	0.00427371	0.0240597
Snx29	1729.17	2.70054e-06	0.00144268	1.30196e-05	0.000229639
Gm39383	134.549	2.69889e-06	0.00144268	6.93743e-06	0.000135753
Mertk	1829.78	2.69484e-06	0.00144265	7.98235e-09	5.13894e-07
Pde3a	766.947	2.6895e-06	0.00144267	3.3496e-06	7.52983e-05
Mdga2	49.8239	2.68844e-06	0.00144268	0.000166443	0.0018374
Adcy3	207.438	2.68428e-06	0.00144267	0.0109619	0.0488482
Gm18752	20.756	2.68244e-06	0.00144268	0.00710992	0.0354133
Alad	129.592	2.6761e-06	0.00144269	6.15859e-05	0.000830664
Gm38825	32.1063	2.67214e-06	0.00144269	0.000462612	0.00418835
Add2	114.718	2.67141e-06	0.00144269	4.56829e-07	1.42915e-05
Thbs1	768.53	2.67078e-06	0.00144269	5.9323e-09	4.05686e-07
Gm13986	14.5826	2.66512e-06	0.00144269	0.00195974	0.0131436
9830132P13Rik	33.3726	2.65837e-06	0.0014427	1.82607e-05	0.000303153
Elmo1	4167.11	2.65827e-06	0.00144268	0.00592797	0.0307522
Eef2k	300.558	2.65526e-06	0.00144267	0.000398154	0.00373797
Cask	319.497	2.65342e-06	0.00144264	4.09536e-06	8.84907e-05
Ahnak2	72.8951	2.65054e-06	0.00144269	1.25229e-06	3.27175e-05
Cd96	218.228	2.64935e-06	0.00144268	3.29795e-05	0.0004933
Arhgap31	787.994	2.64279e-06	0.00144266	0.00147225	0.0105145
Cftr	11.2722	2.63309e-06	0.00144269	0.00815356	0.0393934
Sgms1	1430.82	2.63115e-06	0.00144267	0.000398445	0.0037389
Ccnj	145.571	2.6307e-06	0.00144264	2.66159e-05	0.000414996
Gatm	217.415	2.62466e-06	0.00144267	0.0028674	0.0176742
Mpl	41.8661	2.62251e-06	0.00144269	1.92553e-06	4.66194e-05
Cacna2d1	222.963	2.61907e-06	0.00144266	2.10944e-08	1.12024e-06
Purb	3118.42	2.61868e-06	0.00144265	0.00570678	0.0299153
Hsf3	120.698	2.61772e-06	0.00144268	2.45588e-08	1.26627e-06
Tmod1	79.6065	2.61323e-06	0.00144269	2.68797e-06	6.24417e-05
Fn3krp	117.834	2.60716e-06	0.00144269	1.34243e-09	1.18389e-07
Ncam1	258.886	2.60436e-06	0.00144267	9.61183e-15	4.5697e-12
Arhgef10	124.029	2.60424e-06	0.00144265	0.00859847	0.0408742
Itgb3	1697.4	2.60412e-06	0.00144269	1.08212e-07	4.35754e-06
Hbb-bt	984.586	2.60338e-06	0.00144269	0.00234725	0.0151183
Wwtr1	355.373	2.60219e-06	0.00144265	8.65804e-09	5.49658e-07
Scn8a	44.9003	2.60159e-06	0.00144268	0.00121689	0.00905621
Itga2b	363.516	2.59812e-06	0.00144269	9.12066e-11	1.21222e-08
Trbc1	835.53	2.59603e-06	0.00144268	6.04752e-05	0.000820224
Ptprk	322.833	2.5898e-06	0.00144267	1.31882e-06	3.40449e-05
Ppbp	1435.12	2.58917e-06	0.00144269	3.3987e-11	5.45414e-09
Tacc3	295.93	2.58639e-06	0.00144268	3.26029e-05	0.000488792
Endod1	172.723	2.58212e-06	0.00144267	5.53021e-05	0.000759041
Cd22	3277.2	2.57998e-06	0.00144265	0.00137249	0.00996233
St6gal1	5303.1	2.57556e-06	0.00144268	0.00860073	0.040875
4930578C19Rik	8.96155	2.57529e-06	0.00144269	0.00269333	0.0167977
Kif14	128.153	2.57514e-06	0.00144269	2.27374e-08	1.17859e-06
Ccr1	46.0027	2.57181e-06	0.00144269	0.00369305	0.0215825
Fign	172.05	2.5718e-06	0.00144267	5.28734e-06	0.000108703
Gm9480	38.7244	2.57e-06	0.00144268	0.00929765	0.0432485
Tmem132d	31.6069	2.56898e-06	0.00144269	5.31762e-06	0.00010921
Hist1h1c	263.945	2.56647e-06	0.00144268	0.000181699	0.00197728
Arl4a	277.33	2.56499e-06	0.00144268	1.42051e-06	3.60023e-05
Tspan33	169.162	2.56343e-06	0.00144269	3.69958e-06	8.12906e-05
Gm15848	171.634	2.55577e-06	0.00144269	1.74264e-07	6.59497e-06
Gm12724	35.6607	2.55493e-06	0.00144269	0.000463384	0.00418843
A830082K12Rik	51.638	2.55487e-06	0.00144268	0.0040612	0.0231448
Osbpl1a	177.477	2.55404e-06	0.00144267	7.58367e-06	0.000146053
Rab27b	155.772	2.55131e-06	0.00144269	1.47144e-08	8.26467e-07
Rps10	769.324	2.54938e-06	0.00144263	0.000731108	0.00604809
Stom	510.248	2.548e-06	0.00144268	7.73823e-09	5.04408e-07
Nfe2	115.655	2.54616e-06	0.00144269	1.3669e-09	1.20004e-07
Epb42	180.101	2.54583e-06	0.0014427	7.41015e-09	4.88512e-07
Isg20l2	337.031	2.54347e-06	0.00144263	0.000121382	0.001426
Casq1	7.52232	2.54346e-06	0.00144269	0.000799982	0.00652097
Gar1	231.83	2.5428e-06	0.00144264	0.000113393	0.00135087
Clec2g	982.007	2.54256e-06	0.00144267	0.00758666	0.0372454
Nedd4l	1187.42	2.54224e-06	0.00144266	0.000264289	0.0026682
Gm33111	33.1527	2.54118e-06	0.0014427	7.29125e-05	0.000946745
Ripor3	40.6903	2.54073e-06	0.00144269	4.03264e-06	8.72986e-05
Herc4	2155.48	2.54063e-06	0.00144267	0.00348353	0.020549
Hnrnpd	3781.94	2.53999e-06	0.00144256	4.11904e-05	0.000593349
Gm4739	151.776	2.53924e-06	0.00144268	0.00635172	0.032569
Txndc16	809.926	2.53142e-06	0.00144266	1.78416e-06	4.37402e-05
Adgrl2	156.04	2.52732e-06	0.00144266	0.000369394	0.00349999
Sowaha	64.7739	2.52664e-06	0.0014427	1.4786e-05	0.00025301
Btnl10	284.989	2.52531e-06	0.0014427	9.96152e-07	2.68906e-05
Rbpms2	107.819	2.52425e-06	0.00144269	6.59458e-05	0.000873749
Col27a1	439.148	2.52424e-06	0.00144266	2.30389e-06	5.44938e-05
Cgn	7.36721	2.52307e-06	0.00144269	0.0028122	0.0173723
Ntn1	82.7876	2.52112e-06	0.00144268	1.07615e-10	1.37988e-08
Mrc2	138.021	2.52095e-06	0.00144267	8.34291e-16	6.50413e-13
Vsig4	133.459	2.51395e-06	0.00144268	7.61037e-08	3.25992e-06
Slc44a2	2005.48	2.5123e-06	0.00144261	2.06282e-05	0.00033398
Stx2	209.621	2.51067e-06	0.00144268	5.52412e-05	0.000758739
1700001K19Rik	24.8876	2.5105e-06	0.00144269	0.00119792	0.0089591
Pde1a	129.122	2.51009e-06	0.00144267	0.000683679	0.00572622
Ndc80	290.923	2.50822e-06	0.00144268	0.00018394	0.00199712
Cp	1015.99	2.50684e-06	0.00144263	3.01011e-11	5.0575e-09
Bcl6	1205.06	2.5047e-06	0.00144267	0.000232451	0.00240343
Abca13	53.2716	2.50435e-06	0.00144269	5.33277e-17	7.42398e-14
Galnt6	464.043	2.50171e-06	0.00144264	1.32131e-05	0.000232422
Fam169b	650.274	2.5006e-06	0.00144267	1.25651e-05	0.000222631
Sugct	136.271	2.49998e-06	0.00144267	0.000154632	0.00173805
Tuba1c	224.588	2.49677e-06	0.00144267	0.000132283	0.00152737
Ddx10	1278.63	2.48957e-06	0.00144258	0.000184034	0.00199712
Trdn	96.7384	2.48907e-06	0.00144269	1.05065e-13	3.65665e-11
Il6ra	888.401	2.48755e-06	0.00144265	0.00569372	0.0298629
Cpa6	65.4983	2.48672e-06	0.00144269	3.77394e-11	5.88433e-09
Stard13	193.427	2.48563e-06	0.00144267	1.03076e-07	4.16794e-06
Gm47861	10.6242	2.48363e-06	0.00144269	0.00700075	0.0350347
Ikzf1	5024.73	2.47725e-06	0.00144266	0.000156808	0.00175413
Dclk2	339.055	2.47405e-06	0.00144265	0.000257579	0.00261879
Pcp4l1	81.5483	2.47396e-06	0.00144268	0.00580781	0.0302901
5430401H09Rik	448.374	2.47106e-06	0.0014427	6.49093e-06	0.000128565
Hemgn	1249.21	2.47013e-06	0.00144269	1.40874e-08	8.04173e-07
Ticrr	46.5894	2.45989e-06	0.00144269	2.79321e-05	0.000432061
Runx1	3996.16	2.44943e-06	0.00144267	0.000126975	0.00147825
Cemip	225.324	2.44876e-06	0.00144267	2.92673e-15	1.73711e-12
Slc10a7	559.468	2.44829e-06	0.00144263	0.000225822	0.00234859
Zfp831	1055.2	2.44442e-06	0.00144267	1.38722e-05	0.000241164
Aspm	221.556	2.44418e-06	0.00144269	9.32102e-09	5.84447e-07
4930477G07Rik	36.6099	2.44121e-06	0.00144269	3.24827e-05	0.000487365
Themis	1019.4	2.43906e-06	0.00144268	3.22223e-08	1.60498e-06
Mecom	238.256	2.43357e-06	0.00144268	0.00266051	0.0166785
Nol4l	133.931	2.43342e-06	0.00144268	0.00305177	0.0185635
Serpine2	258.159	2.43303e-06	0.00144269	0.000390402	0.00367404
Epb41	2484.18	2.43149e-06	0.00144268	5.73218e-05	0.000781806
Agxt2	2.61878	2.42909e-06	0.0014427	0.00465716	0.0256605
Cdh22	25.5386	2.42886e-06	0.00144269	0.00104059	0.00804164
Mrps36	118.21	2.42803e-06	0.00144268	0.011121	0.0493846
Pag1	1659.56	2.42719e-06	0.00144266	9.58733e-05	0.00117838
Skap1	2494.17	2.42612e-06	0.00144268	2.40407e-05	0.000379396
Rgs13	61.5918	2.42581e-06	0.00144269	2.8288e-05	0.000436872
Ms4a4b	2712.29	2.4253e-06	0.00144266	0.000600685	0.00514382
Rgs7bp	157.988	2.4223e-06	0.00144268	0.00016027	0.00178393
Shroom4	66.2993	2.42114e-06	0.00144268	0.001394	0.010085
Gypa	744.18	2.42079e-06	0.00144269	2.43107e-07	8.59919e-06
Dscc1	37.2033	2.41963e-06	0.00144269	0.000800642	0.00652363
Panct2	10.0656	2.41775e-06	0.00144269	0.000140456	0.00160274
Hivep2	1899.52	2.41708e-06	0.00144268	0.00649154	0.0330599
Snca	2066.29	2.41433e-06	0.00144269	0.000634875	0.00539395
Kel	560.844	2.41299e-06	0.00144269	1.11291e-06	2.96749e-05
Slc38a5	72.014	2.40825e-06	0.00144269	3.97315e-06	8.61364e-05
Efcab12	10.1683	2.40807e-06	0.00144269	0.00223943	0.0145829
C78859	3.63581	2.39863e-06	0.00144269	0.000166339	0.0018374
Adcy2	38.2556	2.39629e-06	0.00144268	0.00850285	0.040578
Sdr39u1	201.199	2.3949e-06	0.00144267	0.000393344	0.00369637
Cd6	220.653	2.3946e-06	0.00144267	0.000132407	0.00152789
Robo3	4.6285	2.38872e-06	0.0014427	2.96587e-05	0.000453516
Map7d3	65.6925	2.38778e-06	0.00144268	1.36488e-05	0.000237869
Sptb	580.496	2.38245e-06	0.00144269	8.20651e-09	5.26135e-07
Gm867	47.5526	2.3753e-06	0.0014427	5.62754e-07	1.6848e-05
Depdc1a	72.3057	2.37412e-06	0.00144269	6.79261e-06	0.000133456
Spta1	885.685	2.3729e-06	0.00144269	3.99825e-07	1.29017e-05
Vangl1	62.2447	2.36761e-06	0.00144268	1.15117e-05	0.000207933
Ccne1	130.078	2.35992e-06	0.00144268	1.6445e-06	4.11441e-05
Pbk	75.1951	2.35751e-06	0.00144269	5.42104e-07	1.6305e-05
Sirpb1b	168.47	2.35633e-06	0.00144267	0.00976853	0.044903
Snhg11	144.053	2.35337e-06	0.00144268	2.48334e-07	8.75232e-06
Trpv2	652.524	2.35184e-06	0.00144266	0.00210932	0.0139217
Mettl3	276.295	2.35147e-06	0.00144262	0.0014385	0.0103154
Trmt9b	37.1126	2.34955e-06	0.00144268	0.00528247	0.0282456
Prdx2	750.102	2.34894e-06	0.00144269	1.3821e-08	7.94607e-07
4930555F03Rik	6.21793	2.34842e-06	0.00144269	0.000138064	0.00158008
Fam184a	56.3298	2.34812e-06	0.00144268	0.000113752	0.0013535
Mir142hg	2585.65	2.34707e-06	0.00144267	0.00147494	0.0105233
Rps6ka5	986.129	2.3462e-06	0.00144268	0.00388703	0.0224605
Mafg	502.419	2.34586e-06	0.00144267	0.00300827	0.0183584
Slc22a4	130.3	2.34113e-06	0.00144269	9.59516e-05	0.00117838
Gm37372	22.3464	2.33522e-06	0.00144269	0.000604144	0.00516891
Hcn3	15.5508	2.33515e-06	0.00144269	0.00363299	0.0212953
Sdsl	9.90866	2.32886e-06	0.00144269	0.000789017	0.00643847
Galnt3	334.07	2.32839e-06	0.00144267	8.90235e-06	0.000167801
Gm48084	13.4265	2.3272e-06	0.00144269	0.00170113	0.0117529
Asf1b	122.842	2.32705e-06	0.00144269	0.000353191	0.0033727
Prr5	284.042	2.32646e-06	0.00144266	0.00923845	0.0430245
Nxph1	35.8725	2.32418e-06	0.00144268	1.34711e-05	0.000235683
Abcb4	323.468	2.32401e-06	0.00144269	4.64705e-07	1.44451e-05
Il34	252.223	2.32232e-06	0.00144268	5.92629e-06	0.000119076
Gramd3	1052.19	2.31963e-06	0.00144264	3.85227e-05	0.000561982
Ninl	217.482	2.31921e-06	0.00144268	4.55731e-06	9.70732e-05
Cd300a	414.925	2.31773e-06	0.00144267	0.00509121	0.0274489
Ndrg1	327.924	2.31488e-06	0.00144268	9.4699e-05	0.00117
Zfp641	66.1783	2.3108e-06	0.00144268	1.15222e-05	0.000207933
Gm10110	81.5493	2.30935e-06	0.00144268	4.88695e-06	0.000102636
Fam102a	534.844	2.30915e-06	0.00144264	2.89572e-05	0.000445794
Trim9	7.04379	2.30568e-06	0.00144269	0.00462565	0.0255032
A730085K08Rik	34.3389	2.30462e-06	0.00144269	4.00313e-05	0.000581813
Pth1r	95.9424	2.30405e-06	0.00144268	6.77752e-17	8.80626e-14
Palm3	414.359	2.30268e-06	0.00144268	0.00102831	0.00794992
Steap3	49.1436	2.30214e-06	0.00144269	3.43306e-05	0.000510766
Tceanc2	282.427	2.29891e-06	0.00144262	0.00823423	0.0396553
Gp1bb	25.1045	2.29118e-06	0.00144269	1.98711e-08	1.06691e-06
Lax1	1899.06	2.28228e-06	0.00144266	0.000947933	0.00742573
Plekhg1	574.67	2.27918e-06	0.00144267	1.07033e-05	0.000196309
Mfap1a	473.241	2.27735e-06	0.00144261	0.00321504	0.0192982
Dmrta1	25.7726	2.27634e-06	0.00144269	0.00665664	0.033742
Zfp507	97.7413	2.27069e-06	0.00144267	0.00770726	0.0377139
Ccp110	281.789	2.26539e-06	0.00144268	0.0106928	0.0478912
Susd1	812.441	2.26521e-06	0.00144267	0.00043369	0.00398897
Arpp21	34.8019	2.26004e-06	0.00144269	0.00298798	0.0182672
Upk1b	20.8202	2.25837e-06	0.00144269	2.93629e-08	1.47967e-06
Gm16341	541.717	2.25675e-06	0.00144268	4.20615e-05	0.000603402
Spata13	1165.15	2.25581e-06	0.00144266	0.00407809	0.02322
Ccdc27	14.921	2.25201e-06	0.00144269	0.000536522	0.00470392
Mki67	4828.26	2.25186e-06	0.00144269	7.83601e-09	5.0908e-07
Frmd4b	1744.86	2.25135e-06	0.00144264	2.41976e-07	8.57475e-06
Mfap3l	47.6314	2.24875e-06	0.00144269	2.74634e-07	9.4911e-06
Mrap	14.891	2.24593e-06	0.00144269	0.00165275	0.0114716
Gucy1a2	456.873	2.24341e-06	0.00144268	1.67397e-06	4.17209e-05
Cdyl2	818.972	2.23586e-06	0.00144268	0.00154739	0.0109033
Dsp	11.1063	2.23451e-06	0.00144269	0.000106721	0.00128792
Rab3b	17.0406	2.23382e-06	0.00144269	0.000684423	0.00572946
Eya2	124.765	2.23055e-06	0.00144267	0.00362287	0.0212488
Gm47770	3.47583	2.22999e-06	0.00144269	0.00325601	0.0194983
Il1rl2	105.613	2.22979e-06	0.00144266	0.00189991	0.0128218
B630019A10Rik	173.392	2.22868e-06	0.00144268	7.13012e-08	3.1022e-06
Hdx	19.6983	2.22842e-06	0.00144268	0.000561262	0.00489003
Ube2l6	517.975	2.22835e-06	0.00144269	4.0501e-05	0.000587033
Dnah6	49.0354	2.22528e-06	0.00144269	2.19262e-06	5.20514e-05
Mpig6b	40.6738	2.22466e-06	0.00144269	7.59739e-08	3.25992e-06
Syt1	346.591	2.2244e-06	0.00144266	0.00770358	0.0377054
Pqlc1	493.108	2.22148e-06	0.00144268	0.0014038	0.0101371
D10Wsu102e	676.242	2.21737e-06	0.00144266	0.00219161	0.0143434
Ly86	1806.14	2.21479e-06	0.00144267	0.00380773	0.022122
Sytl2	107.868	2.2097e-06	0.00144266	0.0001849	0.00200317
Top2a	3321.75	2.20922e-06	0.00144268	2.97034e-06	6.73946e-05
Trove2	283.332	2.20236e-06	0.00144267	0.00408943	0.0232641
Kif18a	100.733	2.19847e-06	0.00144268	1.13644e-08	6.86255e-07
Man1c1	395.394	2.19847e-06	0.00144263	2.11152e-10	2.47909e-08
Bex4	69.6286	2.19194e-06	0.00144269	1.3296e-06	3.42323e-05
Slc46a3	484.043	2.19188e-06	0.00144265	0.00152191	0.0107791
Crlf3	1957.11	2.19081e-06	0.00144262	8.42367e-05	0.00106603
Scml4	1483.3	2.18905e-06	0.00144268	0.000181837	0.00197769
Map1b	674.81	2.18865e-06	0.00144267	0.000974487	0.00760928
Phf21a	3065.65	2.18791e-06	0.00144267	0.000296491	0.00292884
Gm2619	18.7256	2.18314e-06	0.00144269	7.30017e-12	1.54652e-09
4732419C18Rik	9.09123	2.18035e-06	0.00144269	0.000302418	0.00297131
Mkrn1	1094.72	2.17992e-06	0.00144268	9.54051e-05	0.00117634
Grin2a	35.273	2.17989e-06	0.00144268	0.00489335	0.02664
Plcxd2	76.5172	2.17541e-06	0.00144268	0.00155689	0.0109663
Gfi1b	45.0081	2.17533e-06	0.00144269	0.000114113	0.00135696
Gata3	174.724	2.17467e-06	0.00144267	0.00599176	0.0309759
Aox1	52.2545	2.17426e-06	0.00144269	0.000305531	0.00299236
Trak2	1021.44	2.17275e-06	0.00144268	9.29627e-07	2.5237e-05
Adam11	51.6479	2.16962e-06	0.00144267	0.000448113	0.00409266
Itgam	481.972	2.16387e-06	0.00144267	4.89199e-14	1.79896e-11
E230029C05Rik	383.106	2.15919e-06	0.00144267	4.90956e-06	0.000103
Adam28	21.6629	2.15694e-06	0.00144269	0.00419061	0.0236877
Retn	11.7125	2.15665e-06	0.00144269	0.00858758	0.0408324
Chrm1	3.29622	2.15592e-06	0.00144269	0.00210601	0.0139045
Myh6	105.941	2.15404e-06	0.0014427	1.69851e-07	6.46561e-06
Pacsin1	345.353	2.15263e-06	0.00144268	2.69239e-06	6.24699e-05
2610037D02Rik	1331.84	2.14866e-06	0.00144268	0.00133765	0.00975338
Ak5	27.2679	2.14092e-06	0.00144269	0.00721757	0.0358031
Ly6g6f	16.8318	2.13681e-06	0.00144269	0.000101301	0.0012286
Sh3yl1	54.4184	2.13586e-06	0.00144269	0.00156557	0.0110144
Dock10	7802.58	2.13564e-06	0.00144266	0.00388482	0.0224605
Dennd2a	133	2.13186e-06	0.00144266	1.39132e-08	7.97555e-07
Gm32014	12.6517	2.13171e-06	0.00144269	0.00308308	0.0186961
Ptpn3	160.542	2.12906e-06	0.00144265	6.53782e-05	0.000868892
Slc24a3	204.027	2.12798e-06	0.00144266	0.000483669	0.00433041
Celf2	5999	2.12443e-06	0.00144267	0.0084601	0.0404398
Bank1	6971.71	2.11652e-06	0.00144268	0.000228026	0.00237025
Gm6657	10.9278	2.11073e-06	0.00144269	0.000950383	0.00743596
Ppp1r13b	322.148	2.11057e-06	0.00144262	0.000594426	0.00509695
Tnnt2	138.719	2.10773e-06	0.00144269	1.12374e-09	1.00008e-07
Gm15492	3.53374	2.10756e-06	0.00144269	0.00354234	0.0208329
Bcar3	1270.71	2.10456e-06	0.00144268	0.000157168	0.00175642
Mapk4	21.356	2.10446e-06	0.00144269	6.43198e-18	1.56699e-14
Pole3	854.32	2.10171e-06	0.00144267	4.08602e-05	0.000590776
Nsun2	879.205	2.1016e-06	0.00144264	0.00397057	0.0227808
Adgrd1	33.0797	2.10133e-06	0.00144269	0.00202139	0.0134644
Nipa1	32.9179	2.10075e-06	0.00144269	0.000134992	0.00155037
Ppp3ca	5602.79	2.09999e-06	0.00144266	0.00324696	0.0194598
Pdzk1ip1	56.6845	2.097e-06	0.00144269	3.12073e-07	1.06148e-05
4930578G10Rik	131.53	2.09695e-06	0.00144269	3.64266e-10	3.9259e-08
C1galt1	2458.93	2.09693e-06	0.00144268	0.0110322	0.0490947
Mylk3	362.459	2.09368e-06	0.00144268	4.27585e-07	1.35727e-05
Tcf7l1	314.87	2.09346e-06	0.00144267	2.22747e-12	5.23052e-10
Carhsp1	130.095	2.09036e-06	0.00144268	2.0226e-05	0.000329327
Xkr4	70.845	2.09005e-06	0.00144268	1.89137e-06	4.59064e-05
Cdkn2d	306.464	2.08681e-06	0.00144267	0.000563977	0.00490791
Daglb	286.256	2.08628e-06	0.00144263	0.00152666	0.0108002
Eif2ak1	607.988	2.08476e-06	0.00144268	1.74812e-07	6.60286e-06
Mxd3	41.938	2.08084e-06	0.00144269	4.73983e-05	0.000666194
Mrvi1	178.96	2.07902e-06	0.00144268	1.01019e-07	4.10403e-06
Dnajb2	262.341	2.07656e-06	0.00144268	0.000271519	0.00272638
Spp1	21.8811	2.07306e-06	0.00144269	0.00254232	0.0160467
Myo1g	886.405	2.07153e-06	0.00144264	0.00248967	0.0158058
Perp	8.2813	2.069e-06	0.00144269	0.00104321	0.00805406
Pde11a	70.0512	2.06782e-06	0.00144268	0.000748158	0.00616819
Plce1	528.817	2.06441e-06	0.00144267	1.07069e-05	0.000196309
Pde5a	214.497	2.05888e-06	0.00144269	3.81344e-07	1.24385e-05
Gm36431	13.0789	2.0579e-06	0.0014427	2.93977e-05	0.000450451
Kcnj5	53.6394	2.05521e-06	0.00144269	4.46857e-08	2.13462e-06
Rbms1	4624.76	2.05391e-06	0.00144266	0.00681787	0.0343931
Ccm2l	175.646	2.05169e-06	0.00144268	2.30491e-07	8.28831e-06
F5	146.109	2.0515e-06	0.00144269	2.05347e-10	2.42558e-08
Gm11685	5.86944	2.04616e-06	0.00144269	0.00349511	0.0205925
Lipc	71.2723	2.04002e-06	0.00144268	1.45293e-05	0.000250376
Fchsd2	2456.5	2.03945e-06	0.00144268	1.20474e-05	0.000216011
Slc6a20b	7.68215	2.03926e-06	0.00144269	0.000468812	0.00422586
Plekhm2	487.315	2.03859e-06	0.00144261	0.00649048	0.0330599
Gm1965	28.2636	2.03667e-06	0.00144269	8.69206e-08	3.64319e-06
Cenpk	167.104	2.03636e-06	0.00144268	6.06765e-09	4.13491e-07
Casq2	27.0395	2.03548e-06	0.00144269	0.000106673	0.00128792
Ufsp1	14.7511	2.03525e-06	0.00144269	3.12434e-05	0.000474247
Cab39l	977.389	2.03252e-06	0.00144265	0.000976066	0.00761855
Thsd7a	219.731	2.03077e-06	0.00144268	0.000395212	0.00371214
Rad54l	63.5326	2.02762e-06	0.00144268	0.00535724	0.0285203
Rfc4	111.457	2.02428e-06	0.00144268	1.20879e-05	0.000216538
Tshr	20.4912	2.0215e-06	0.00144269	1.88366e-05	0.000311388
Nkd2	57.289	2.01963e-06	0.00144268	2.2289e-08	1.16153e-06
Pknox2	118.888	2.01705e-06	0.00144268	5.14499e-06	0.000106563
Mlkl	158.435	2.01679e-06	0.00144267	4.38059e-07	1.37929e-05
Lrrc1	201.756	2.01136e-06	0.00144263	0.00116758	0.0087954
Kntc1	103.44	1.99908e-06	0.00144268	9.01968e-06	0.000169849
Kif23	489.936	1.99894e-06	0.00144268	2.21452e-05	0.00035436
Ppp1r16b	1207.25	1.99218e-06	0.00144266	0.000131768	0.00152323
Dlec1	9.27765	1.99106e-06	0.00144269	0.00632849	0.0324756
Klhl23	109.316	1.99e-06	0.00144268	0.00394563	0.0226844
Tspo2	53.4151	1.98873e-06	0.00144269	7.13404e-05	0.000928807
Cdk1	387.327	1.98522e-06	0.00144269	3.48632e-07	1.1635e-05
Prkcq	1613.59	1.98298e-06	0.00144268	5.0809e-05	0.000706829
Mmp27	15.3644	1.98082e-06	0.00144269	0.000251271	0.00256268
Ccnb1	104.906	1.98033e-06	0.00144269	5.37058e-08	2.48629e-06
Sult5a1	12.1301	1.97816e-06	0.00144269	0.00020063	0.0021449
Tspan9	364.416	1.97631e-06	0.00144264	6.66835e-07	1.93119e-05
Trim10	322.817	1.97545e-06	0.00144269	2.04177e-07	7.50833e-06
Chtf18	23.0894	1.9752e-06	0.00144269	0.00921851	0.0429895
Lmtk2	473.625	1.97288e-06	0.00144263	0.00102558	0.00793514
Esco2	139.323	1.97201e-06	0.00144269	5.50434e-05	0.000757015
Frmd4a	624.239	1.96756e-06	0.00144266	0.00123923	0.00919045
Imp4	981.941	1.9654e-06	0.00144268	0.0093063	0.043278
A230005M16Rik	25.9739	1.96466e-06	0.00144269	0.00739171	0.0364997
Aldh1a1	305.07	1.96266e-06	0.00144269	9.24196e-09	5.84447e-07
Ar	215.8	1.96058e-06	0.00144266	0.00433251	0.0242925
Rras2	1121.06	1.96033e-06	0.00144267	0.0017382	0.0119624
Adamts6	375.838	1.95033e-06	0.00144268	0.00021031	0.00221925
Mannr	3.48516	1.94707e-06	0.00144269	0.00867441	0.0411307
Ankrd1	41.0966	1.9469e-06	0.00144269	7.84392e-11	1.08424e-08
Hspa4l	320.517	1.94281e-06	0.00144266	0.00510777	0.0275153
Rad51	129.283	1.94157e-06	0.00144268	0.00319787	0.0192198
Otub2	75.2714	1.93752e-06	0.00144268	0.00256591	0.0161634
Gm43388	2117.07	1.93285e-06	0.00144268	0.000863904	0.0069091
Tut4	2186.03	1.92911e-06	0.00144262	7.8976e-07	2.21793e-05
Ptk2b	3478.06	1.92422e-06	0.00144265	1.78642e-06	4.37402e-05
Ncaph2	474.841	1.92385e-06	0.00144264	0.00573214	0.0299677
Mis18bp1	211.442	1.92372e-06	0.00144268	0.000121523	0.0014268
Il7r	855.631	1.92215e-06	0.00144266	0.000137273	0.00157287
Hfm1	9.0307	1.91707e-06	0.00144269	0.00455139	0.0252366
Plekhm3	1529.14	1.91617e-06	0.00144265	0.000119689	0.00141036
Ecel1	3.18154	1.91389e-06	0.00144269	0.00974182	0.0448013
Klhl12	249.629	1.91211e-06	0.00144268	0.000183154	0.00199089
Epor	40.5369	1.90983e-06	0.00144269	2.56249e-06	6.00275e-05
Gm26569	22.5796	1.90964e-06	0.00144269	0.00432732	0.0242704
Arhgap45	3753.01	1.90859e-06	0.00144266	9.22275e-05	0.00114564
Camk1d	2694.09	1.90729e-06	0.00144266	0.0101651	0.0462243
Fabp3	12.4505	1.90657e-06	0.00144269	6.12373e-05	0.000827106
Ccdc141	77.0333	1.90459e-06	0.00144268	5.31106e-07	1.60485e-05
Raet1e	77.2002	1.90287e-06	0.00144268	0.000513572	0.00454152
Slc7a15	106.242	1.90258e-06	0.00144268	0.000473088	0.00425103
C7	64.2291	1.90016e-06	0.00144269	1.01616e-06	2.7355e-05
Asap3	61.6771	1.89735e-06	0.00144267	4.69988e-06	9.95658e-05
Igkv4-74	35.3069	1.89299e-06	0.00144269	0.000344201	0.00329655
Rasa3	2195.29	1.89233e-06	0.00144258	0.00015552	0.00174502
Myct1	58.2414	1.89044e-06	0.00144269	0.00275141	0.0170726
Fhdc1	103.93	1.88387e-06	0.00144269	8.57596e-07	2.38197e-05
March5	459.543	1.87785e-06	0.00144266	0.000236176	0.00243209
Pax9	8.32396	1.87772e-06	0.00144269	0.00739564	0.0365099
Rsad2	1920.29	1.87738e-06	0.00144269	2.6976e-06	6.25162e-05
Mcm10	87.5133	1.86737e-06	0.00144269	1.19874e-05	0.000215132
Zfp462	437.144	1.86692e-06	0.00144266	6.40682e-09	4.35083e-07
Fam209	8.67406	1.86602e-06	0.00144269	0.00546374	0.0289213
Muc16	60.4296	1.86575e-06	0.00144269	1.55383e-07	5.985e-06
Redrum	31.054	1.86551e-06	0.00144269	1.67688e-06	4.17398e-05
Txnl1	399.542	1.86408e-06	0.00144265	0.00416682	0.0235805
Ypel3	656.201	1.86345e-06	0.00144266	0.010312	0.046699
Ppp4r4	40.8771	1.86315e-06	0.00144267	0.00127933	0.0094019
Topbp1	699.581	1.85958e-06	0.00144263	0.000585039	0.0050364
Gm10419	21.4574	1.85491e-06	0.00144269	3.41989e-05	0.000509195
Cenpf	644.508	1.8541e-06	0.00144269	3.67343e-07	1.21142e-05
Epha6	25.2062	1.85235e-06	0.00144269	0.00832392	0.0399589
Atg16l2	410.234	1.84807e-06	0.00144266	0.000260812	0.00264201
Tbc1d14	838.715	1.84303e-06	0.00144262	0.00325739	0.0194983
Wipi1	355.161	1.84069e-06	0.00144267	3.38517e-14	1.34647e-11
Tmem132c	104.605	1.83932e-06	0.00144267	0.00312578	0.0189021
Slc43a1	256.479	1.83905e-06	0.00144269	3.89017e-09	2.89387e-07
Creb3l2	455.219	1.83555e-06	0.00144262	0.00393994	0.0226651
Abcb10	235.785	1.8316e-06	0.00144269	2.85351e-05	0.000439991
Apol10a	13.2668	1.82409e-06	0.00144269	6.41367e-07	1.86692e-05
Itga4	1907.22	1.82045e-06	0.0014426	0.00821218	0.0395883
Plekha2	966.328	1.81816e-06	0.00144266	0.00109717	0.0083694
Prr33	37.342	1.81731e-06	0.00144269	0.00157026	0.0110366
Kynu	770.421	1.81727e-06	0.00144267	0.00126785	0.00933946
Apol8	125.519	1.81599e-06	0.00144269	6.24028e-08	2.79593e-06
Olfr986	2.1744	1.8153e-06	0.00144269	0.00167761	0.0116059
Camp	142.608	1.81507e-06	0.00144269	1.24992e-08	7.29562e-07
Sox11	17.6965	1.81084e-06	0.00144268	0.00332845	0.0198484
Ocrl	337.719	1.80519e-06	0.00144264	0.00164006	0.0114119
Pycr2	122.68	1.80502e-06	0.00144265	0.00232622	0.0150072
Cited4	5.30172	1.79968e-06	0.00144269	0.000156703	0.00175413
Lck	1212.7	1.79814e-06	0.00144267	1.21531e-06	3.19656e-05
Madd	787.335	1.7885e-06	0.00144262	3.09283e-06	6.97677e-05
Fam214b	201.409	1.78835e-06	0.00144268	0.00237309	0.0152294
Ctnnal1	167.961	1.78339e-06	0.00144266	0.00105085	0.00810168
Otud7a	72.7466	1.78216e-06	0.00144268	3.31887e-07	1.11555e-05
Gm30624	13.8018	1.78133e-06	0.00144269	0.00184656	0.0125181
Gm33280	49.2811	1.77828e-06	0.00144269	0.00162779	0.0113421
Gm6934	18.3191	1.77774e-06	0.00144269	1.35183e-06	3.46376e-05
E2f7	32.561	1.77695e-06	0.00144269	0.00014243	0.00162148
Zfp30	27.1344	1.77532e-06	0.00144268	2.49632e-08	1.28035e-06
H1fnt	27.8469	1.77431e-06	0.00144269	0.00582369	0.0303486
Exoc3l2	73.7224	1.77408e-06	0.00144268	9.73469e-09	6.06163e-07
Cd247	1089.93	1.77337e-06	0.00144268	6.30333e-06	0.000125628
Usp28	333.306	1.7722e-06	0.00144267	0.00201233	0.013427
Gm1647	4.77362	1.77084e-06	0.00144269	0.00441083	0.0246253
Npas3	183.466	1.766e-06	0.00144268	0.00487923	0.026578
Alms1-ps2	8.86959	1.76519e-06	0.00144269	0.00921794	0.0429895
Clec1b	148.573	1.76467e-06	0.00144269	8.90118e-07	2.44965e-05
Fam69a	1035.55	1.7632e-06	0.00144265	5.30311e-05	0.000734074
Ap1s3	987.892	1.76297e-06	0.00144268	0.000663284	0.00559144
Gm42047	992.086	1.76252e-06	0.00144269	0.00618428	0.0318385
Ap3s1	251.832	1.76074e-06	0.00144267	0.00578089	0.0301727
Lvrn	14.0896	1.75475e-06	0.00144269	1.13158e-06	3.01291e-05
Tmprss7	7.87143	1.75266e-06	0.00144269	0.00232693	0.0150072
Gm15964	13.4849	1.75167e-06	0.00144269	0.000284005	0.00282844
F11r	513.518	1.75132e-06	0.00144265	0.0030306	0.0184679
Rsf1	328.738	1.75048e-06	0.00144269	0.00184049	0.012488
Gipc2	18.5477	1.74941e-06	0.00144269	8.41039e-07	2.34504e-05
Clcn2	20.065	1.74654e-06	0.00144269	1.91924e-05	0.000316464
Igkv4-91	45.8584	1.7449e-06	0.00144269	0.000236505	0.00243373
Pf4	178.57	1.74263e-06	0.00144269	3.44207e-11	5.45414e-09
Aurkb	86.5418	1.73399e-06	0.00144268	0.00140133	0.0101268
Zfpm1	101.638	1.73328e-06	0.00144269	3.66984e-09	2.79395e-07
Chil1	10.6468	1.73316e-06	0.00144269	4.9899e-09	3.54939e-07
Arsb	711.814	1.73017e-06	0.00144267	0.00293359	0.0180108
Lmod2	7.24064	1.72775e-06	0.00144269	3.62415e-05	0.000534302
Mmrn1	89.7851	1.726e-06	0.00144269	1.87395e-08	1.02306e-06
G630016G05Rik	22.4859	1.72587e-06	0.00144269	4.95741e-07	1.5168e-05
Rspo1	60.6238	1.72257e-06	0.00144269	0.00192693	0.0129816
Gm28539	170.98	1.72232e-06	0.00144269	0.00388728	0.0224605
Fam205c	11.5281	1.71831e-06	0.00144269	0.0103664	0.0468195
Cenpl	120.26	1.7172e-06	0.00144268	0.000912916	0.00720645
Cnr2	607.606	1.71537e-06	0.00144267	6.66851e-07	1.93119e-05
Phf6	765.635	1.71374e-06	0.00144263	7.08513e-05	0.000923056
Dnah8	293.091	1.71165e-06	0.00144267	0.00877871	0.0415284
Tom1l1	153.706	1.7108e-06	0.00144269	4.49282e-08	2.14096e-06
Sh2d1b1	102.394	1.71035e-06	0.00144268	0.000140376	0.00160274
Gpd1l	628.593	1.71028e-06	0.00144267	0.000944974	0.00741148
Abtb2	336.978	1.70607e-06	0.00144268	0.00384388	0.0222835
Fads2	37.8631	1.70525e-06	0.00144268	0.00338515	0.0201148
Syngr1	20.9537	1.70276e-06	0.00144269	0.0014997	0.0106637
Sec14l5	8.98144	1.69539e-06	0.00144269	0.00743159	0.0366688
Treml2	375.645	1.69454e-06	0.00144266	3.03377e-05	0.000463023
Atp2b3	8.66347	1.69378e-06	0.00144269	0.00572926	0.0299606
Cpa1	2.88406	1.68879e-06	0.00144269	0.00194871	0.0130967
F630028O10Rik	98.8303	1.68825e-06	0.00144268	0.00035351	0.0033741
Adcy7	1482.9	1.688e-06	0.0014426	1.50357e-05	0.000256607
Anxa3	314.497	1.68462e-06	0.00144259	5.4818e-06	0.000112109
Ttll9	14.7548	1.68388e-06	0.00144269	0.00370953	0.0216723
Lats1	391.615	1.68048e-06	0.00144261	0.00196795	0.0131896
Dcst2	44.3546	1.67793e-06	0.00144268	0.00661756	0.0335788
Tmco4	475.878	1.67645e-06	0.00144267	0.0110311	0.0490947
Cacna1i	298.832	1.6755e-06	0.00144267	2.99927e-06	6.79719e-05
Dclre1a	73.2457	1.67478e-06	0.00144269	0.00467128	0.0257185
Fam83d	27.5633	1.6741e-06	0.00144269	0.0071865	0.0356853
Cd28	490.828	1.67348e-06	0.00144266	0.0105395	0.0474072
Cfd	33.2589	1.67146e-06	0.00144269	0.000222302	0.00232089
Ripor2	6107.85	1.67112e-06	0.00144267	7.27177e-05	0.000945475
Pigx	310.585	1.66957e-06	0.00144267	0.000318008	0.00309434
Apip	162.968	1.66831e-06	0.00144265	0.00486882	0.0265362
Slc7a13	9.40675	1.65801e-06	0.00144269	6.2652e-05	0.000841862
Fcamr	73.7678	1.65772e-06	0.00144269	0.00283426	0.0174976
Rrm1	629.13	1.65287e-06	0.00144268	6.42373e-08	2.86495e-06
Hrc	6.73219	1.64813e-06	0.00144269	0.000680506	0.00571019
4930544I03Rik	8.33157	1.64735e-06	0.00144269	0.00201807	0.0134469
Zfp318	2577.41	1.64448e-06	0.00144267	3.773e-05	0.000553577
Abcg4	25.3941	1.64374e-06	0.00144269	4.89534e-07	1.50252e-05
Ccne2	91.077	1.64273e-06	0.00144269	3.68557e-06	8.11658e-05
Fam71d	16.9496	1.64021e-06	0.00144269	0.00943386	0.0437359
Bach2	6336.97	1.63779e-06	0.00144268	4.03025e-05	0.000584881
Rbms2	349.338	1.63478e-06	0.00144264	0.000362585	0.00344553
Popdc2	49.5834	1.63461e-06	0.00144269	3.00017e-09	2.35779e-07
Rictor	876.407	1.6331e-06	0.00144262	0.00201465	0.0134333
Acod1	11.5104	1.63129e-06	0.00144269	1.15716e-07	4.60265e-06
Cct8	2318.49	1.63031e-06	0.00144264	0.00594028	0.0307915
Gm2788	6.38424	1.62948e-06	0.00144269	0.00892344	0.0420556
Xylt1	837.981	1.62516e-06	0.00144267	4.39879e-06	9.44189e-05
Ubd	247.785	1.61517e-06	0.00144268	6.31851e-06	0.000125789
Ank3	645.091	1.61483e-06	0.00144267	2.98975e-11	5.0575e-09
Pak1ip1	686.805	1.61435e-06	0.00144262	0.00704097	0.0351688
A730036I17Rik	13.1369	1.61341e-06	0.00144269	0.000948645	0.00742832
Mthfd2l	121.539	1.60838e-06	0.00144265	0.000154575	0.00173805
Tnfrsf8	36.7772	1.60242e-06	0.00144268	0.00263129	0.0165272
Ighv10-1	152.203	1.60189e-06	0.00144269	0.000756901	0.00621923
Mybl1	126.706	1.59722e-06	0.00144268	9.207e-06	0.000172709
Colca2	132.788	1.59416e-06	0.00144268	0.00111948	0.00851578
Slc2a4	18.3868	1.59154e-06	0.00144269	0.000597166	0.00511594
Mettl5	300.3	1.58968e-06	0.00144259	0.00134956	0.00982551
Ralgps2	4019.07	1.58868e-06	0.00144267	1.11087e-06	2.96749e-05
Ttll11	49.2575	1.58607e-06	0.00144269	0.0113177	0.0499463
H2-DMb1	1661.14	1.58574e-06	0.00144266	3.8141e-07	1.24385e-05
AA465934	72.8905	1.58553e-06	0.00144265	0.00426442	0.0240212
C1qtnf12	49.2456	1.58392e-06	0.00144269	0.000230719	0.00238806
Ahdc1	338.229	1.58196e-06	0.00144266	0.00440302	0.0245933
Bbs9	821.382	1.58028e-06	0.00144268	0.0102596	0.0465562
Ccdc169	27.6213	1.57794e-06	0.00144269	0.0101806	0.0462735
AA986860	20.6415	1.57234e-06	0.00144269	0.00394747	0.0226884
Vamp8	772.764	1.56751e-06	0.00144264	1.84912e-06	4.49929e-05
Dyrk3	34.2332	1.56604e-06	0.00144269	6.17889e-05	0.000831101
Mlxipl	4.90269	1.56552e-06	0.00144269	0.00174997	0.0120264
Ppef2	127.432	1.5643e-06	0.00144267	6.80787e-08	3.02245e-06
Fam135a	204.436	1.56382e-06	0.00144264	4.76198e-05	0.000668186
Chn1	18.7837	1.5621e-06	0.00144269	0.000293153	0.00290175
Mb	18.918	1.55367e-06	0.0014427	1.94319e-05	0.000319554
Lcn4	21.5806	1.55278e-06	0.00144269	3.90076e-06	8.504e-05
Stambpl1	606.346	1.55204e-06	0.00144266	7.89224e-07	2.21793e-05
Acp1	362.83	1.54934e-06	0.00144267	2.01208e-06	4.82354e-05
Creg2	15.1188	1.54767e-06	0.00144269	0.00538134	0.0286173
Canx	8531.82	1.54716e-06	0.00144259	0.00193742	0.0130253
Slc35d3	41.4452	1.5463e-06	0.00144269	4.96684e-05	0.000693437
Il22ra2	221.106	1.54474e-06	0.00144269	0.000461695	0.00418835
Maml2	4086.2	1.54439e-06	0.00144268	0.006372	0.0326473
Vopp1	445.48	1.54326e-06	0.00144268	2.18146e-06	5.18496e-05
Gm47135	165.044	1.54248e-06	0.00144269	0.00203276	0.0135079
Anapc15	167.236	1.53664e-06	0.00144266	1.37634e-09	1.20291e-07
Slfn4	95.4164	1.5358e-06	0.00144269	2.10304e-06	5.01674e-05
Cdr2	301.446	1.53278e-06	0.00144269	3.91608e-06	8.52787e-05
Cntnap5a	24.4144	1.53269e-06	0.00144269	0.00433422	0.0242951
Gm31718	189.064	1.52878e-06	0.00144267	4.49215e-10	4.65702e-08
Treml1	42.761	1.52559e-06	0.00144269	8.91333e-07	2.44965e-05
Gdpd5	112.241	1.52285e-06	0.00144263	0.000483699	0.00433041
Arhgap42	234.905	1.52216e-06	0.00144267	0.0014909	0.0106205
Plet1os	13.6207	1.52014e-06	0.00144269	0.00408349	0.0232387
Csmd3	893.844	1.51773e-06	0.00144268	7.50364e-12	1.55581e-09
Trpc4	12.9249	1.51305e-06	0.00144269	0.0051115	0.0275278
Actn2	34.6146	1.50796e-06	0.00144269	0.00442145	0.0246705
Ppp2r2b	132.278	1.49849e-06	0.00144268	6.75256e-11	9.53677e-09
Fgf13	779.069	1.49704e-06	0.00144269	8.80919e-05	0.00110412
1810058I24Rik	232.465	1.49412e-06	0.00144267	7.45261e-05	0.000965126
Krt7	37.4366	1.49317e-06	0.00144269	2.50762e-08	1.28277e-06
Orai2	789.28	1.49087e-06	0.00144267	0.000210556	0.00221944
Bcl11a	1673.04	1.48982e-06	0.00144268	0.000209662	0.00221481
Rbm24	9.5882	1.48917e-06	0.00144269	0.000185189	0.00200482
Pdpn	24.3901	1.48885e-06	0.00144269	0.000656115	0.00553579
Blnk	3311.98	1.4853e-06	0.00144265	0.000254827	0.00259622
Cep290	460.749	1.48192e-06	0.00144268	0.00642461	0.0328205
Crispld2	338	1.48045e-06	0.00144267	3.30584e-15	1.84088e-12
Smim1	32.5232	1.48032e-06	0.00144269	0.00668407	0.0338107
Tbxas1	257.158	1.48015e-06	0.00144268	2.02168e-06	4.84062e-05
Tspan12	86.2083	1.47817e-06	0.00144268	0.000243599	0.00249881
Cblb	1240.1	1.47804e-06	0.00144265	0.00154621	0.010899
Ampd1	21.5617	1.47748e-06	0.00144269	7.4461e-10	7.14898e-08
Mettl16	744.718	1.47469e-06	0.00144263	0.00781383	0.0380824
Zfp608	946.629	1.47401e-06	0.00144265	4.84651e-07	1.49224e-05
Scrn3	226.26	1.47312e-06	0.00144268	0.000289002	0.00286503
Lyve1	21.7341	1.47235e-06	0.00144269	7.97975e-09	5.13894e-07
Zfat	86.1571	1.47185e-06	0.00144266	0.00465873	0.0256605
Gm26862	25.2088	1.4714e-06	0.00144269	3.2987e-09	2.56142e-07
Ltbp1	412.172	1.46763e-06	0.00144268	0.00019185	0.00206241
Dnmt1	916.74	1.46536e-06	0.00144266	0.00249845	0.015839
Mtfr2	63.0639	1.46506e-06	0.00144269	0.00173314	0.0119318
Cpa2	7.21742	1.4612e-06	0.00144269	0.00106075	0.00815867
Dut	508.469	1.45873e-06	0.00144268	0.00121876	0.00906282
Klra13-ps	545.799	1.45749e-06	0.00144268	4.82458e-05	0.000676482
Nkapl	34.1362	1.4544e-06	0.00144269	0.00226283	0.0147106
Abca16	6.35374	1.45413e-06	0.00144269	0.00404233	0.0230838
Ppp3cc	1413.37	1.44793e-06	0.00144265	0.00523212	0.0280457
Elmod3	138.836	1.44625e-06	0.00144265	0.00757088	0.037196
Tmem236	3.63619	1.44227e-06	0.00144269	0.00749499	0.0369255
Krt14	4.71044	1.43518e-06	0.00144269	0.000452198	0.00412223
Tubb4b	432.453	1.42999e-06	0.00144267	3.86502e-06	8.44498e-05
Frmpd2	15.8166	1.42651e-06	0.00144269	0.00031307	0.00305086
Myl3	15.9868	1.42587e-06	0.00144269	0.000124064	0.00145138
Gm37065	15.8792	1.41601e-06	0.00144268	6.27965e-05	0.000842909
Gm33370	59.6535	1.41428e-06	0.00144268	0.000420505	0.00389897
Tfr2	31.4685	1.41398e-06	0.00144269	1.47125e-06	3.70953e-05
Gm10801	24.4788	1.41273e-06	0.00144269	3.7524e-09	2.83467e-07
Yeats4	678.449	1.41125e-06	0.00144265	0.000277454	0.00278025
Cntln	393.984	1.40943e-06	0.00144267	0.00566075	0.02973
Cib2	30.787	1.4091e-06	0.00144268	0.00970487	0.0446525
Bves	31.2411	1.40786e-06	0.00144269	9.65467e-08	3.98664e-06
Pde4b	887.724	1.40671e-06	0.00144258	0.000299059	0.00294674
Hoxa10	2.18946	1.4066e-06	0.00144269	0.000193207	0.00207472
Cdc45	94.2223	1.40397e-06	0.00144268	0.0050781	0.0274078
Gm26902	6.41466	1.40214e-06	0.00144269	0.00137469	0.00996753
Dgkb	119.645	1.40042e-06	0.00144268	0.00222937	0.0145368
Fam234b	157.62	1.39669e-06	0.00144268	4.8055e-07	1.4843e-05
Agap2	627.842	1.38818e-06	0.00144265	0.000905146	0.00717241
Ncaph	128.546	1.38741e-06	0.00144268	1.97447e-06	4.75092e-05
Syt3	15.119	1.38526e-06	0.00144269	0.00175464	0.01205
Bag2	30.6605	1.38428e-06	0.00144269	0.0012533	0.00927365
Flywch2	9.69394	1.38353e-06	0.00144269	0.00112444	0.00853731
Prtn3	38.529	1.37337e-06	0.00144269	1.90574e-07	7.06923e-06
Psd3	1089.52	1.37159e-06	0.00144265	0.0021522	0.014152
F730016J06Rik	7.45229	1.37102e-06	0.00144269	5.34187e-11	7.88735e-09
Mpo	51.4835	1.37088e-06	0.00144269	2.9812e-07	1.01936e-05
Slfn14	75.4165	1.37048e-06	0.00144269	6.65211e-06	0.000131224
Tkt	694.549	1.36964e-06	0.00144263	0.00532808	0.0284133
5031425E22Rik	1090.45	1.3675e-06	0.00144263	0.000120848	0.00142058
Gm12979	14.3238	1.36348e-06	0.00144269	0.0111671	0.0494988
Tcf7	194.802	1.36188e-06	0.00144269	9.88758e-05	0.00120669
Gfra1	9.18033	1.36152e-06	0.00144269	0.00100187	0.00777636
Aff3	4238.09	1.3613e-06	0.00144268	8.16946e-05	0.0010378
Car3	74.4085	1.36057e-06	0.00144269	8.71493e-06	0.000164907
Gpr141	330.526	1.36032e-06	0.00144266	0.00106803	0.0081892
Evc2	45.6624	1.35394e-06	0.00144268	0.000286813	0.00285204
Foxp1	9375.19	1.35121e-06	0.00144268	6.16826e-05	0.000830838
Zbtb16	104.45	1.35086e-06	0.00144268	0.00828355	0.0398436
Nhsl2	238.663	1.34885e-06	0.00144266	0.00011534	0.00136627
Ccnb2	112.12	1.34549e-06	0.00144269	2.86537e-06	6.54701e-05
Psmf1	136.923	1.34117e-06	0.00144267	0.00718196	0.0356765
Rxfp1	32.9997	1.33994e-06	0.00144269	0.00289932	0.0178482
Gm29683	395.097	1.33931e-06	0.00144267	4.93829e-06	0.00010338
Cyp2b13	2.43988	1.33363e-06	0.00144269	0.00543417	0.0288073
Bub1b	260.38	1.33344e-06	0.00144268	1.59561e-06	4.01271e-05
Col26a1	18.9191	1.33249e-06	0.00144268	1.5033e-07	5.83485e-06
Zfp521	540.942	1.33204e-06	0.00144267	3.47993e-06	7.76674e-05
Psma1	571.151	1.32861e-06	0.0014426	0.00118522	0.00889143
Apoc1	21.2969	1.32675e-06	0.00144269	4.15622e-09	3.03389e-07
Ckmt2	11.5098	1.32287e-06	0.00144269	0.00165137	0.0114665
Gm26633	1.90676	1.32207e-06	0.00144269	0.00536955	0.0285702
Cox6b2	25.6088	1.32095e-06	0.00144269	0.000300267	0.00295716
Slc38a1	1513.85	1.32012e-06	0.00144264	0.000147575	0.00167516
Col19a1	96.3859	1.31876e-06	0.00144268	1.95474e-05	0.00032096
Me3	44.455	1.31768e-06	0.00144269	0.00205452	0.0136153
Dusp2	249.917	1.31539e-06	0.00144268	6.79318e-05	0.000895194
Hmg20a	1016.91	1.31351e-06	0.00144259	0.00266979	0.0167091
Inpp5d	3907.96	1.31274e-06	0.00144267	0.00925342	0.0430839
Hist4h4	21.6748	1.31271e-06	0.00144269	0.000867241	0.00692443
Cdkn1c	23.1292	1.3112e-06	0.00144268	0.0107507	0.0480574
Itga7	21.1318	1.31097e-06	0.00144269	0.0050231	0.0271869
Bcl9	588.605	1.30921e-06	0.00144263	0.0012017	0.00897708
Itk	750.795	1.30605e-06	0.00144268	7.31029e-07	2.08911e-05
Aff2	25.201	1.30378e-06	0.00144269	2.12607e-05	0.00034189
Rgs17	68.928	1.30291e-06	0.00144267	0.000203942	0.00216494
Tmem14c	509.302	1.30224e-06	0.00144268	5.92596e-07	1.76015e-05
Gm26704	24.2942	1.29778e-06	0.00144269	7.99527e-05	0.00102115
Myc	220.842	1.29449e-06	0.00144265	0.0023456	0.0151127
Frrs1	273.03	1.29417e-06	0.00144266	0.00081412	0.00659758
Lpar1	855.007	1.29112e-06	0.00144262	0.0035733	0.0210086
Pcyt1a	370.193	1.28988e-06	0.00144267	1.113e-06	2.96749e-05
Acta1	5.21326	1.28608e-06	0.00144269	9.95124e-05	0.00121296
Fzd7	107.733	1.28471e-06	0.00144268	0.00196937	0.0131946
A730089K16Rik	11.1934	1.28142e-06	0.00144269	7.5733e-06	0.000145998
Tubb1	120.542	1.28091e-06	0.00144269	5.24707e-11	7.80651e-09
Ltb4r1	46.3518	1.27937e-06	0.00144269	1.83169e-09	1.53878e-07
Aunip	22.4451	1.27733e-06	0.00144269	0.00228816	0.0148057
Il18rap	173.84	1.27587e-06	0.00144267	0.00140269	0.0101329
A430078G23Rik	1531.15	1.27574e-06	0.00144268	0.000590415	0.00507371
Rimbp3	7.45754	1.26813e-06	0.00144269	0.00818041	0.0394883
5830408C22Rik	205.224	1.2658e-06	0.00144267	0.00687241	0.0345748
E030030I06Rik	101.104	1.26545e-06	0.00144266	0.00781896	0.0380884
Frem1	124.606	1.26449e-06	0.00144267	1.01843e-15	7.35156e-13
Tpbg	11.9945	1.26388e-06	0.00144269	0.00856772	0.0407977
Nox4	38.6525	1.26263e-06	0.00144268	2.1706e-11	3.8459e-09
Gm8206	6.8732	1.26207e-06	0.00144269	0.000260381	0.00263902
Ankrd35	33.1896	1.25963e-06	0.00144269	0.000178709	0.0019491
Cntn3	11.4812	1.25847e-06	0.00144269	0.00144663	0.0103658
Sh3bgrl2	200.048	1.25568e-06	0.00144268	0.00202605	0.0134817
Btf3	1101.13	1.25407e-06	0.00144264	0.000884665	0.00703473
Pde7a	1435.76	1.24775e-06	0.00144267	2.08026e-05	0.000336466
Fabp4	688.633	1.24647e-06	0.00144269	3.79835e-07	1.24385e-05
Scrg1	16.0668	1.2451e-06	0.00144269	5.00029e-06	0.000104231
Plek2	22.6406	1.2417e-06	0.00144269	1.91112e-05	0.000315517
Klra7	54.5247	1.24165e-06	0.00144268	0.000913457	0.00720781
Sphk1	68.4609	1.24109e-06	0.00144269	7.79238e-05	0.000998769
Cysltr2	49.4031	1.23916e-06	0.00144268	0.00920678	0.0429848
Adamts10	666.046	1.23713e-06	0.00144263	0.00644502	0.0328831
Zbtb42	27.5921	1.23658e-06	0.00144268	0.0100472	0.0458917
Entpd5	300.025	1.23574e-06	0.00144263	0.00038705	0.00364426
Npat	226.833	1.23419e-06	0.00144264	0.00311232	0.0188382
Smkr-ps	33.7811	1.2334e-06	0.00144269	0.00255827	0.0161309
Spsb4	6.29333	1.23145e-06	0.00144269	2.37702e-05	0.000376041
Haus4	131.018	1.22864e-06	0.00144266	0.000826324	0.00666064
Sidt1	1035.78	1.22563e-06	0.00144268	1.41601e-06	3.5935e-05
Slc13a1	2.32202	1.22469e-06	0.00144269	0.0094618	0.0438217
Syn3	56.8399	1.22462e-06	0.00144268	0.0077301	0.0377783
Anln	161.854	1.224e-06	0.00144269	1.41112e-08	8.04173e-07
Hvcn1	773.882	1.22382e-06	0.00144268	0.000195029	0.00209197
E330020D12Rik	495.939	1.22113e-06	0.00144267	0.000862197	0.00689829
Trim58	30.0783	1.22054e-06	0.00144269	0.00044809	0.00409266
Il10	22.3999	1.21997e-06	0.00144269	2.50977e-06	5.88632e-05
Cyp2e1	10.1207	1.21517e-06	0.00144269	0.00618589	0.0318385
2310058D17Rik	969.586	1.21288e-06	0.00144268	0.000503392	0.00447587
Selp	23.459	1.21262e-06	0.00144269	4.13534e-08	1.99354e-06
Sulf1	650.638	1.20934e-06	0.00144265	0.00690715	0.0346734
Chil3	79.6098	1.20802e-06	0.00144269	2.52732e-11	4.39799e-09
Asb1	177.966	1.2072e-06	0.00144268	3.77628e-10	4.02185e-08
Kcnab2	830.544	1.20665e-06	0.00144268	0.0024657	0.0156842
Parp8	1002.31	1.20177e-06	0.00144265	0.000805947	0.00655315
Txk	307.806	1.19991e-06	0.00144265	4.0098e-09	2.96026e-07
Olfr420	3.16237	1.19951e-06	0.0014427	0.00313276	0.0189326
Stab2	1356.69	1.19892e-06	0.00144265	5.42947e-08	2.50759e-06
Gm45894	165.299	1.19745e-06	0.00144268	0.000810842	0.00657923
Tuba8	16.9545	1.19528e-06	0.00144269	0.011235	0.0497207
Suox	91.1184	1.19468e-06	0.00144266	0.000228484	0.00237265
Stat4	624.129	1.19386e-06	0.00144266	8.06153e-10	7.55381e-08
Myl2	15.1142	1.19378e-06	0.00144269	1.59534e-05	0.000270847
Skint10	11.4854	1.193e-06	0.00144269	0.00345684	0.0204349
E2f4	427.941	1.19226e-06	0.00144267	4.57157e-05	0.000647058
Bub1	124.613	1.18982e-06	0.00144268	9.69059e-08	3.99301e-06
Acoxl	46.4051	1.1895e-06	0.00144268	0.00291599	0.017917
Exoc2	589.956	1.18528e-06	0.00144256	0.00237435	0.0152324
Dpy30	494.074	1.18446e-06	0.00144262	0.000663918	0.00559436
Pde7b	209.346	1.18305e-06	0.00144267	4.15278e-08	1.99354e-06
Ltk	13.0623	1.18119e-06	0.00144269	0.000327783	0.00317678
S100a8	129.841	1.17991e-06	0.00144269	1.23451e-11	2.40606e-09
Pptc7	353.448	1.17629e-06	0.00144266	0.0100876	0.0460102
Dennd3	518.083	1.16676e-06	0.00144266	0.00322967	0.0193681
Tmem163	1586.77	1.16469e-06	0.00144268	0.000508738	0.00450695
Tomm34	1083.34	1.16391e-06	0.00144267	0.0112144	0.0496748
5730420D15Rik	2.84577	1.16222e-06	0.00144269	0.000458956	0.00417213
Catsperb	12.1544	1.16119e-06	0.00144269	0.00831379	0.0399299
Jam2	136.192	1.15826e-06	0.00144266	0.00030699	0.0030026
Syt7	35.4184	1.15362e-06	0.00144268	8.12189e-06	0.000154737
Rubcnl	1678.03	1.15326e-06	0.00144267	0.00751578	0.0369999
Zbtb32	79.5846	1.15089e-06	0.00144268	9.54228e-05	0.00117634
Rbpms	900.529	1.15025e-06	0.00144266	5.29899e-07	1.60369e-05
Myoz2	3.678	1.14774e-06	0.00144269	8.99047e-05	0.00112251
Gas1	111.243	1.14694e-06	0.00144267	3.18429e-05	0.000480355
Neto1	28.2509	1.14306e-06	0.00144269	8.74333e-06	0.00016526
H1f0	359.224	1.14136e-06	0.00144265	0.00378666	0.0220238
Slc6a4	63.6797	1.1401e-06	0.00144269	1.99042e-10	2.36545e-08
2610307P16Rik	116.944	1.13785e-06	0.00144267	1.13077e-05	0.000204963
Lmx1b	2.64681	1.13651e-06	0.00144269	0.00227878	0.0147848
Vgll3	46.5292	1.13238e-06	0.00144268	0.00586379	0.0305086
Scml2	5.69772	1.13143e-06	0.00144269	0.0112405	0.0497337
Rbfox1	687.088	1.1297e-06	0.00144267	0.000300912	0.00296201
Gm8532	5.80679	1.12641e-06	0.00144269	0.000266985	0.00268639
Rnase4	187.444	1.12615e-06	0.00144267	1.87967e-11	3.48903e-09
Mgll	879.96	1.12527e-06	0.00144268	1.01964e-06	2.74107e-05
Upp2	262.249	1.12268e-06	0.00144267	4.89689e-05	0.000685142
Rpa2	311.422	1.12219e-06	0.00144267	0.00635099	0.032569
Gm9333	56.2109	1.12077e-06	0.00144269	0.000285641	0.00284321
2810030D12Rik	10.0197	1.11673e-06	0.00144269	0.000277954	0.00278329
ENSMUSG00000084956	10.4957	1.11266e-06	0.00144269	3.16996e-12	7.35506e-10
Rasa2	702.429	1.10997e-06	0.00144265	0.000169495	0.00186426
Olfr76	2.9238	1.10818e-06	0.00144269	0.00318894	0.0192065
Fam19a5	7.44593	1.1072e-06	0.00144269	0.0053268	0.0284133
Nyap2	8.27887	1.10674e-06	0.00144269	0.00126318	0.00931843
Tgfb2	79.1036	1.10587e-06	0.00144267	0.00244099	0.0155626
Faah	362.506	1.10586e-06	0.00144265	0.00358273	0.0210577
Zfp236	497.991	1.10443e-06	0.00144263	0.00105577	0.00813321
Pkib	831.3	1.10395e-06	0.00144266	0.000198256	0.00212425
Akna	600.003	1.10305e-06	0.00144265	2.0033e-05	0.000327004
Mamdc2	26.2613	1.10179e-06	0.00144268	1.66376e-05	0.00028075
Katna1	301.658	1.10096e-06	0.00144268	0.00938893	0.0435795
Fam50b	5.87101	1.09583e-06	0.00144269	8.05634e-06	0.000153939
Cit	208.792	1.09026e-06	0.00144268	0.00388939	0.0224605
Sntg2	33.4108	1.08842e-06	0.00144269	0.00617316	0.0317957
Tmem165	333.853	1.08279e-06	0.0014426	0.000569802	0.00494235
Pde3b	1010.8	1.08206e-06	0.00144266	8.59124e-09	5.472e-07
Pkp4	1668.48	1.08113e-06	0.00144265	0.000850498	0.00682683
Pklr	44.7002	1.07714e-06	0.00144269	0.00131894	0.00964586
Gm45453	8.96779	1.07659e-06	0.00144269	0.00407415	0.0232111
Gm12649	39.492	1.07405e-06	0.00144269	0.000107176	0.00129182
Acsm2	10.1149	1.07371e-06	0.00144269	0.0012586	0.00929522
Prkce	2368.7	1.07334e-06	0.00144268	0.00234082	0.0150869
Gm26512	10.3872	1.07296e-06	0.00144269	7.35097e-14	2.65316e-11
Dcdc2c	17.5653	1.07063e-06	0.00144269	0.00100873	0.00781717
Gpx1	2018.75	1.0684e-06	0.00144268	2.07906e-07	7.63105e-06
1700047F07Rik	4.20651	1.06309e-06	0.00144269	0.0103126	0.046699
Paxip1	194.908	1.06292e-06	0.00144265	0.00430213	0.0241917
Bola3	108.462	1.06212e-06	0.00144268	0.000689979	0.00577113
Mycl	308.256	1.06092e-06	0.00144267	0.000132047	0.00152554
Tespa1	1157.45	1.05963e-06	0.00144268	0.00214032	0.0140834
Hp	69.578	1.05838e-06	0.00144269	1.46314e-12	3.60969e-10
Adra1b	65.9936	1.05759e-06	0.00144269	0.000672864	0.00566484
Ptdss2	155.246	1.04715e-06	0.00144268	9.33144e-08	3.86957e-06
Hbq1b	5.45648	1.0416e-06	0.00144269	0.00462434	0.0255032
Gng11	270.39	1.04111e-06	0.00144268	1.30533e-05	0.000229818
Tceal6	7.24372	1.04003e-06	0.00144269	0.0104263	0.0469849
Mapk13	8.92473	1.03986e-06	0.00144269	1.70053e-05	0.000285821
Trpc6	61.3753	1.03726e-06	0.00144269	1.32905e-06	3.42323e-05
Lmna	319.125	1.03725e-06	0.00144268	1.71983e-10	2.08195e-08
Gm12159	103.011	1.02771e-06	0.00144267	4.11329e-05	0.000592958
Klhl5	710.576	1.02729e-06	0.00144256	0.00264784	0.0166097
Fam13c	26.9457	1.02468e-06	0.00144268	0.000856662	0.00686363
Gm46329	12.6031	1.02457e-06	0.00144269	0.00267196	0.0167126
Cenpi	74.3095	1.02347e-06	0.00144269	0.00166815	0.0115579
Gabrr2	27.8372	1.02301e-06	0.00144268	2.74519e-06	6.3393e-05
3110082I17Rik	163.149	1.01918e-06	0.00144265	0.0057128	0.0299263
Pard3	258.277	1.01894e-06	0.00144265	7.20111e-09	4.79009e-07
Camk4	379.353	1.01824e-06	0.00144266	1.28694e-06	3.34073e-05
Mcam	160.675	1.01756e-06	0.00144267	0.00291311	0.0179049
Gm30667	47.2028	1.01693e-06	0.00144268	0.00195738	0.0131368
Gm18748	116.198	1.01473e-06	0.00144269	0.0015975	0.0112038
ENSMUSG00000108872	2.1578	1.0113e-06	0.00144269	0.000452001	0.00412223
Bcl11b	1345.2	1.00686e-06	0.00144268	6.6799e-06	0.000131639
Ccl12	2.60747	1.00415e-06	0.00144269	0.00195495	0.013125
Smim14	57.2834	1.003e-06	0.00144267	0.00215987	0.0141812
D330045A20Rik	15.2644	1.00173e-06	0.00144269	7.98923e-09	5.13894e-07
Amy1	238.073	9.99843e-07	0.00144266	0.00166179	0.0115179
Igkv13-85	31.0231	9.96772e-07	0.00144269	0.000879196	0.00699981
Usp39	217.929	9.96543e-07	0.00144262	0.00301187	0.0183672
Adcyap1r1	6.50328	9.95593e-07	0.00144269	0.00122081	0.00907462
Btla	2629.64	9.91664e-07	0.00144266	0.00334698	0.0199244
Diras2	27.9862	9.90825e-07	0.00144269	0.00705271	0.0352184
Dnmt3c	5.35618	9.85386e-07	0.00144269	0.0031667	0.019108
Paqr9	302.199	9.7998e-07	0.00144269	0.00259221	0.0162975
Gm11630	9.9093	9.75464e-07	0.00144269	0.0096948	0.0446272
Map3k14	443.273	9.72643e-07	0.00144265	0.000681842	0.00571329
Ier3	11.37	9.69107e-07	0.00144269	3.68288e-06	8.11658e-05
Bsg	1100.65	9.6579e-07	0.00144266	0.00105882	0.00814702
Kcp	25.2453	9.62932e-07	0.00144269	3.70385e-06	8.12929e-05
Wasf3	134.578	9.58568e-07	0.00144266	2.78442e-05	0.000431043
Mc2r	4.5423	9.56475e-07	0.00144269	0.00276438	0.0171421
Ankrd22	7.60335	9.54784e-07	0.00144269	2.10958e-05	0.000339519
Git2	1881.19	9.51396e-07	0.00144266	0.00125453	0.00927924
Satb1	1978.18	9.45661e-07	0.00144268	2.71119e-07	9.41908e-06
Plin1	8.55356	9.33595e-07	0.00144269	0.00322653	0.0193552
Slco4c1	20.2152	9.31784e-07	0.00144269	5.02434e-07	1.53486e-05
Cela1	147.415	9.29092e-07	0.00144269	2.41143e-07	8.56747e-06
Rnaseh2b	548.798	9.28284e-07	0.00144267	0.00497394	0.0269958
Cd3e	400.118	9.27938e-07	0.00144268	0.00478134	0.0262281
Psmd4	771.945	9.27265e-07	0.00144261	0.00454305	0.0251975
Tbc1d24	69.7259	9.25834e-07	0.00144268	0.0015283	0.0108079
9530082P21Rik	60.2947	9.25609e-07	0.00144267	1.63472e-06	4.10048e-05
Cd4	1090.84	9.25543e-07	0.00144264	0.000775448	0.00634754
Fen1	46.0632	9.24692e-07	0.00144269	0.00182202	0.0124035
Lgr6	19.005	9.23659e-07	0.00144269	0.000926535	0.00729623
Actl11	3.56685	9.21374e-07	0.00144269	0.000820038	0.0066245
Hirip3	229.418	9.1618e-07	0.00144268	0.00893554	0.0420864
Asmt	2.05633	9.15646e-07	0.00144269	0.0104351	0.0470024
Gm4876	45.5615	9.15056e-07	0.00144268	2.7174e-05	0.00042201
Retreg1	1376.83	9.14501e-07	0.00144267	9.18387e-05	0.00114154
Dmkn	3.27652	9.07394e-07	0.00144269	0.00280628	0.0173468
Plcz1	14.8844	9.05539e-07	0.00144269	0.00121159	0.0090233
Nfib	900.018	9.05073e-07	0.00144263	7.48968e-12	1.55581e-09
Igfbp5	1177.43	9.0063e-07	0.00144266	0.000310655	0.00303087
Angpt1	308.322	8.9966e-07	0.00144268	3.06147e-05	0.000466521
ENSMUSG00000070823	153.775	8.97999e-07	0.00144268	0.0052621	0.0281711
P2ry6	94.7013	8.94689e-07	0.00144267	5.75603e-05	0.000784511
Reep1	41.7507	8.93961e-07	0.00144268	1.78051e-09	1.50879e-07
Gabra4	29.8335	8.93518e-07	0.00144268	0.000820216	0.0066245
Hpn	55.6272	8.9315e-07	0.00144269	6.95367e-05	0.000910188
Azin1	1125.93	8.9264e-07	0.00144266	2.50545e-05	0.000393028
Ebf1	9828.04	8.91362e-07	0.00144268	0.000485231	0.0043413
Scp2-ps2	7.51847	8.87789e-07	0.00144269	4.63142e-05	0.000654579
Efemp1	124.447	8.855e-07	0.00144268	0.00227047	0.0147505
Ccm2	1968.22	8.83741e-07	0.00144268	0.000641025	0.00542963
Csn2	5.19385	8.83403e-07	0.00144269	0.00227649	0.0147797
Lhfp	1029.16	8.82186e-07	0.00144264	1.13857e-06	3.02327e-05
Adcy9	195.033	8.78258e-07	0.00144267	0.00573906	0.0299958
Gm42669	5.02316	8.77061e-07	0.00144269	0.00198357	0.0132715
Cyp2j5	6.35503	8.7666e-07	0.00144269	0.00145291	0.0103917
Il12rb2	77.2341	8.76597e-07	0.00144267	0.00835099	0.0400593
Gm39323	33.1652	8.74463e-07	0.00144268	0.000629478	0.00535744
Hjurp	620.609	8.72875e-07	0.00144267	0.00329405	0.0196815
Wwc1	19.9202	8.70503e-07	0.00144268	0.00024438	0.00250393
Gm12066	3.66263	8.67798e-07	0.00144269	0.00392576	0.0226003
Fam149b	1509.22	8.67266e-07	0.00144265	6.86819e-08	3.0385e-06
Olfr164	1852.45	8.65226e-07	0.00144268	6.59325e-05	0.000873749
Gp5	43.5337	8.64296e-07	0.00144269	5.02866e-08	2.36165e-06
Cfap57	14.9354	8.63587e-07	0.00144269	0.00647724	0.0330216
Cpb1	47.985	8.62706e-07	0.00144269	0.00498724	0.0270313
Apol7a	2.97999	8.59393e-07	0.00144269	0.0111746	0.0495209
Orc6	294.287	8.56896e-07	0.00144267	2.30739e-06	5.45102e-05
Plekhh3	7.4372	8.54107e-07	0.00144269	0.00267906	0.0167409
Gm4221	93.9956	8.53188e-07	0.00144268	0.0086076	0.0408877
Gm27003	340.188	8.51917e-07	0.00144266	9.9514e-05	0.00121296
Cobll1	893.396	8.49823e-07	0.00144268	0.000905659	0.00717241
Zfp36	1148.28	8.43286e-07	0.00144268	0.00193436	0.0130092
Smc5	881.061	8.43235e-07	0.0014426	0.00547741	0.0289564
Lrmp	2117.52	8.43062e-07	0.00144266	3.19775e-05	0.000482011
Asns	88.6946	8.38857e-07	0.00144269	9.45692e-09	5.90754e-07
6030468B19Rik	28.2908	8.38051e-07	0.00144268	0.000438176	0.00402074
Klf10	201.596	8.34874e-07	0.00144267	0.00642412	0.0328205
Rbp1	86.9782	8.34752e-07	0.00144267	0.000429013	0.00395528
Mybl2	72.5409	8.34678e-07	0.00144269	3.59167e-05	0.000530316
Tuba4a	496.028	8.33383e-07	0.00144268	7.93952e-11	1.08973e-08
Gm20661	21.9816	8.32097e-07	0.00144269	0.0045877	0.0253801
Ptchd4	19.0513	8.31886e-07	0.00144269	0.00297328	0.018183
Frmd5	353.597	8.31744e-07	0.00144268	0.00252804	0.0159905
Tmem40	48.9742	8.29926e-07	0.00144269	1.89137e-06	4.59064e-05
Ighv1-39	58.9978	8.28301e-07	0.00144269	0.000695221	0.00580791
Tlcd1	15.0575	8.16154e-07	0.00144269	8.15655e-05	0.00103699
Cks2	276.765	8.15702e-07	0.00144268	6.83608e-06	0.000134039
Tnfrsf14	97.592	8.12074e-07	0.00144268	1.25535e-05	0.000222627
4930444P10Rik	5.02818	8.11602e-07	0.00144269	0.00572744	0.0299592
Adamts2	139.233	8.10982e-07	0.00144267	4.28862e-13	1.26644e-10
Sgip1	176.074	8.05451e-07	0.00144267	3.07305e-06	6.94824e-05
Flt3	416.683	8.02984e-07	0.00144264	0.0055802	0.0293861
5330417C22Rik	75.3537	8.00357e-07	0.00144268	7.22579e-06	0.000140356
Tarm1	15.2767	7.98203e-07	0.00144269	0.00442303	0.0246722
Robo2	1179.1	7.95808e-07	0.00144267	2.74441e-09	2.19215e-07
Trp53cor1	18.8994	7.94516e-07	0.00144269	0.00105715	0.00814057
5330426L24Rik	17.9635	7.89166e-07	0.00144269	0.00368269	0.0215413
0610040F04Rik	9.31606	7.85254e-07	0.00144269	0.00657515	0.033393
Itga11	91.94	7.85212e-07	0.00144267	9.39556e-05	0.0011634
Usp13	14.173	7.84803e-07	0.00144269	1.47176e-05	0.000252506
Foxred2	93.433	7.80464e-07	0.00144267	0.000719742	0.00597181
Gm14125	2.59507	7.80272e-07	0.00144269	0.00058105	0.00501091
Card11	3395.95	7.78912e-07	0.00144267	1.9676e-06	4.74609e-05
Mctp2	397.064	7.78779e-07	0.00144268	2.48137e-05	0.000389717
Olfml1	177.816	7.78535e-07	0.00144268	3.10949e-14	1.26258e-11
Cd3eap	227.013	7.76333e-07	0.00144265	0.000866714	0.00692305
Pgap1	1176.34	7.7026e-07	0.00144267	0.000161288	0.00179423
Gm32051	9.74721	7.69259e-07	0.00144269	0.000461696	0.00418835
Ctcflos	9.67359	7.6783e-07	0.00144269	0.000287854	0.00285655
Stard9	301.525	7.65128e-07	0.00144264	0.000807327	0.0065589
Ehbp1l1	829.735	7.62668e-07	0.00144267	5.88333e-06	0.000118502
Krt19	15.0478	7.60384e-07	0.00144269	0.000547202	0.00478894
Gm38575	4.49707	7.5693e-07	0.00144269	2.17671e-05	0.000349169
Thoc6	107.269	7.51915e-07	0.00144267	3.99376e-05	0.000580883
Mrgpra2b	2.6721	7.5159e-07	0.00144269	0.000174353	0.00190479
Sh3rf2	21.8176	7.50599e-07	0.00144269	0.000676201	0.00568557
Fcnb	22.268	7.48182e-07	0.00144269	1.82653e-08	1.00279e-06
Zfhx4	38.7684	7.47197e-07	0.00144268	5.32334e-07	1.6058e-05
Zfp423	188.976	7.39154e-07	0.00144267	3.50171e-06	7.78723e-05
Dph5	972.946	7.35306e-07	0.00144266	7.01495e-08	3.07239e-06
Ankrd36	44.28	7.35155e-07	0.00144269	7.53296e-05	0.000974237
Msh4	7.27837	7.34341e-07	0.00144269	0.00921992	0.0429895
Gm31045	2.40262	7.33388e-07	0.00144269	0.00991007	0.0453717
Dchs2	90.7826	7.31906e-07	0.00144269	2.59336e-11	4.47298e-09
Sod3	1112.91	7.26551e-07	0.00144267	4.87286e-07	1.49798e-05
Izumo2	6.05247	7.24973e-07	0.00144269	0.0051434	0.0276614
Drd3	80.4947	7.22375e-07	0.00144269	0.000485362	0.0043413
Srxn1	34.6603	7.20852e-07	0.00144269	0.00922255	0.0429915
Rbms3	2351.57	7.1922e-07	0.00144268	0.000781187	0.00638415
Myh3	9.58377	7.18154e-07	0.00144269	0.000578817	0.00499386
Cd177	33.3475	7.16446e-07	0.00144269	7.41916e-09	4.88512e-07
Tsacc	65.4634	7.15895e-07	0.00144267	0.0047217	0.0259447
Cdkl1	46.4694	7.15874e-07	0.00144268	0.00641212	0.0327839
Jpt2	286.856	7.13904e-07	0.00144261	0.000324168	0.00314486
P2rx7	405.125	7.08244e-07	0.00144262	3.07706e-06	6.94924e-05
Melk	60.4089	7.05735e-07	0.00144268	0.000202452	0.00215739
Gm38414	18.8086	7.03722e-07	0.00144269	7.74246e-05	0.00099736
Slc27a2	7.44748	7.02113e-07	0.00144269	0.00146302	0.0104563
Pakap	9.8266	7.01807e-07	0.00144269	0.00433821	0.0243104
Cdc42bpa	289.529	6.99457e-07	0.00144267	3.34312e-08	1.65795e-06
ENSMUSG00000022915	41.9055	6.96375e-07	0.00144269	0.000349983	0.00334535
Pik3ip1	280.492	6.94313e-07	0.00144266	0.000932002	0.00733335
Gbx1	3.16933	6.93824e-07	0.00144269	0.00332193	0.0198177
Vegfd	116.631	6.93485e-07	0.00144268	1.72494e-16	1.86772e-13
Mccc1os	11.5965	6.93142e-07	0.00144269	0.00546615	0.0289262
Myh7	5.80495	6.90798e-07	0.00144269	0.0110415	0.0491069
Serpinb2	7.79903	6.90228e-07	0.00144269	0.00364181	0.0213342
Adamts16	12.4085	6.82012e-07	0.00144269	1.06964e-07	4.31621e-06
Cd5	371.795	6.80347e-07	0.00144267	0.000305129	0.00299143
Gm26767	33.5853	6.73947e-07	0.00144268	0.00857159	0.0408061
Cachd1	139.137	6.73914e-07	0.00144267	1.73537e-14	7.58315e-12
Mir99ahg	230.52	6.7344e-07	0.00144268	0.00125835	0.00929522
Mmp8	82.582	6.71985e-07	0.00144269	5.54612e-16	4.91336e-13
Gm8369	882.625	6.65626e-07	0.00144267	0.000200742	0.0021449
Igkv4-60	3.78462	6.65234e-07	0.00144269	0.00059269	0.0050876
Pfkm	124.677	6.59064e-07	0.00144268	8.51034e-05	0.00107427
Lmod1	199.189	6.57647e-07	0.00144268	1.61898e-08	9.0154e-07
Ap3s1-ps1	3.89324	6.56836e-07	0.00144269	0.0105792	0.0475089
Pak3	61.5455	6.51905e-07	0.00144268	0.00177388	0.0121607
Polr2l	102.281	6.49e-07	0.00144267	0.00156598	0.0110144
Sgce	139.024	6.47947e-07	0.00144267	0.000191104	0.00205666
1700047M11Rik	9.28975	6.47152e-07	0.00144269	1.57199e-09	1.35566e-07
Knstrn	141.368	6.45987e-07	0.00144268	0.00236271	0.0151827
Myh4	19.0014	6.44278e-07	0.0014427	0.00080337	0.00653492
Gm28053	171.506	6.34957e-07	0.00144266	1.70114e-05	0.000285821
Lrrn4	18.7393	6.34204e-07	0.00144269	0.000492134	0.00438577
Cd5l	519.537	6.33646e-07	0.00144268	2.41413e-05	0.000380497
Rasgrp1	1352.2	6.3312e-07	0.00144266	0.000124467	0.00145348
Ephb1	30.4418	6.30764e-07	0.00144269	2.68515e-08	1.36641e-06
Ism1	13.2373	6.25971e-07	0.00144269	0.00897137	0.042194
Jakmip1	1705.41	6.2383e-07	0.00144266	1.61077e-05	0.00027228
[truncated: 2,419 more rows]

## Sheet: Lung_DEGs
Gene Symbol	baseMean	log2FoldChange	lfcSE	pvalue	padj
Mup1	25.8665	3.392	1.16564	0.00161432	0.046451
Gm12068	34.8885	2.73703	0.957503	0.00109734	0.0372409
Colec10	29.3415	2.66324	1.36193	0.000786672	0.0309394
Alpk2	80.911	2.6078	1.01587	0.00121673	0.0395877
Gm48633	48.7571	2.50834	1.00754	0.000209125	0.0129897
Slc17a8	63.1946	2.50403	0.875419	0.000615865	0.0265817
Gabra2	84.5487	2.44262	0.965135	0.000386268	0.0197427
Gm26871	68.7227	2.43589	0.84413	0.00077172	0.0307101
Bsn	143.528	2.36571	0.799893	2.38e-05	0.00308282
Slc22a28	154.979	2.3537	0.838299	0.000564448	0.0254686
Crisp2	59.3413	2.34187	1.13913	0.00118821	0.0391412
Abcb11	396.336	2.33717	0.800551	0.000597827	0.0262747
Otogl	74.6714	2.3162	1.09624	0.000113787	0.00905861
Adh6-ps1	79.3948	2.293	0.999512	0.00134109	0.0419598
Clec2h	55.0136	2.28852	1.02103	0.000231528	0.0141207
Cyp2c54	69.0181	2.28155	0.972891	0.000542777	0.0248119
Snrpn	77.3926	2.20118	1.1775	0.000430941	0.0210873
Prox1os	41.006	2.192	1.01213	0.000963908	0.0345959
Scn4b	88.4038	2.18163	0.988328	0.000114087	0.00905861
Gm15155	192.821	2.16409	1.00433	0.00169589	0.0482218
Gm34667	49.5545	2.10796	0.906383	0.000273647	0.0156677
Cth	332.05	2.09029	0.69023	0.000443528	0.0214094
Trim66	55.3348	2.05718	1.0314	0.000443883	0.0214094
Gm30262	25.5179	2.05	0.893588	0.00145923	0.0439414
Hao2	57.7392	2.03673	0.900972	6.1e-05	0.00604152
Otoa	74.918	2.01565	0.996085	0.0017394	0.0491555
Esrrb	90.9179	2.01504	1.13085	0.000409773	0.0205284
Ralyl	348.666	1.97921	0.691818	0.000111002	0.00896152
Col11a1	72.7557	1.9704	1.23077	0.000615112	0.0265817
Slc13a3	120.568	1.96841	0.77169	0.000894651	0.0334659
Gpr158	239.3	1.96564	1.21337	0.000871305	0.0331825
Gm30835	135.307	1.95354	1.08112	7.54e-05	0.00689822
Trhde	153.23	1.94604	1.02788	0.0002594	0.0151089
L3mbtl4	246.239	1.94281	1.53707	0.000489683	0.0229138
Ido2	155.001	1.94056	0.829543	0.000441434	0.0214094
Grm1	270.822	1.91794	0.810516	0.00118097	0.039034
Clvs2	68.8663	1.91109	1.88138	0.000246355	0.0145505
Gm47710	35.9477	1.87956	1.07269	0.000418565	0.0207838
Slc24a2	454.448	1.87706	0.849792	0.000726124	0.0298847
Sall1	63.3337	1.85269	1.0818	0.000864931	0.0330895
Cyp2a12	205.628	1.83671	1.03985	0.00114195	0.0382918
Gm2762	37.0898	1.83357	0.936501	0.000874639	0.0332343
Sgcz	460.589	1.80397	1.04562	0.00105681	0.036405
Hao1	99.1177	1.78664	1.31819	0.00120002	0.0393673
Lrrtm4	324.379	1.77385	1.37913	0.00174043	0.0491555
Far2	73.1294	1.76513	1.3065	0.00159727	0.0461972
Slc7a9	54.0378	1.76253	1.86229	0.0010651	0.0365151
2900011O08Rik	68.9268	1.75653	1.175	2.89e-05	0.00349647
Grid2	656.575	1.6793	0.846827	0.00130177	0.0411337
Lrrn1	69.3142	1.66953	1.32115	7.23e-05	0.00671016
Gm14371	40.2146	1.66668	1.0093	0.0014356	0.0434631
Nr5a2	146.785	1.63246	0.966993	0.000768505	0.0306546
Sphkap	146.377	1.6303	0.894765	0.000377492	0.0195211
Cyp1a2	55.3155	1.61914	1.48318	0.00107317	0.0367167
Clstn3	131.948	1.61375	0.778502	0.000595779	0.0262747
Dner	365.252	1.5904	0.73672	0.000756335	0.0306367
Ass1	333.419	1.58761	0.684829	0.00141021	0.0432386
Klkb1	220.224	1.5824	0.819827	0.000376462	0.0195211
Nyap2	141.192	1.57206	1.42482	0.000775642	0.0307209
Pipox	230.946	1.56648	0.818289	0.00120415	0.0393673
Nav3	434.05	1.54546	0.676372	0.00173186	0.0490781
Ube2u	47.4309	1.53661	1.20807	0.0013648	0.0423087
Ntrk2	678.129	1.53185	0.467255	0.00178656	0.0498563
Scrn1	145.123	1.52493	0.579117	1.78e-05	0.00249462
Apon	111.253	1.52105	1.39623	0.000682043	0.0282779
Pkhd1	350.814	1.51695	0.855966	0.000641098	0.0273205
Fgf12	247.544	1.51692	0.617917	0.00037854	0.0195211
Pdzk1	179.647	1.47266	0.548715	0.000655617	0.0276883
A330033J07Rik	165.536	1.4696	0.885315	0.00118264	0.039034
Gys2	61.8349	1.4672	1.33406	0.000348968	0.0187076
Mlxipl	374.496	1.46022	0.676503	0.00149778	0.0445444
Mup2	14.6423	1.45133	3.02154	0.000169874	0.0115302
Slc7a8	189.142	1.44138	0.598961	0.00157092	0.0457526
5730522E02Rik	374.442	1.43661	0.967086	0.00146656	0.0440833
Sh3gl3	79.878	1.42047	1.20109	0.00129902	0.0411337
Ptprt	588.058	1.39448	1.23066	0.00176944	0.0494876
Tmem196	60.0978	1.35137	0.924738	0.000860164	0.0329821
Frmpd4	376.255	1.33916	0.789347	0.00130246	0.0411337
Slc17a1	209.946	1.26662	1.2721	0.00114013	0.0382918
Aadat	84.24	1.25861	1.52014	0.000382726	0.0196416
Xylb	224.077	1.13858	0.65761	0.00118099	0.039034
Dnm1	215.508	1.11371	1.41777	0.00142439	0.0434631
Fras1	333.42	1.05918	0.54112	0.00154473	0.0455385
Slc19a2	62.2979	0.883443	1.17139	0.000234531	0.0141568
Nrxn2	489.495	0.692288	0.53561	0.00159562	0.0461972
Gtf2ird1	290.101	0.440533	0.311791	0.000128986	0.00979244
Stxbp5	553.115	1.87e-05	0.00144269	0.000788779	0.0309499
Iqgap2	1289.92	1.17e-05	0.00144269	0.000918965	0.0339977
Sdc2	655.649	1.13e-05	0.00144266	0.000161866	0.0112775
Fam214a	769.408	9.62e-06	0.00144268	7.58e-06	0.00127579
Rhobtb1	492.042	9.57e-06	0.00144269	0.000893038	0.0334659
Trabd2b	539.546	8.67e-06	0.00144269	0.000929155	0.0342242
Rasgrf1	480.459	8.37e-06	0.00144269	0.00103298	0.0360004
Ryr2	1080.21	7.56e-06	0.00144269	0.000107651	0.00892653
Metap1d	248.408	7.44e-06	0.00144269	8.73e-08	5.44e-05
Suclg2	553.596	6.65e-06	0.00144268	0.00142609	0.0434631
Parm1	441.44	6.6e-06	0.00144269	5.47e-06	0.00103402
Sox6	973.291	6.29e-06	0.00144269	0.0015388	0.0454432
Coq9	70.052	6.11e-06	0.00144269	0.00155114	0.0456272
Eps8	508.362	6.11e-06	0.00144266	0.000174682	0.0116686
Mkx	126.105	5.98e-06	0.00144269	0.000846396	0.0326027
Art3	200.321	5.92e-06	0.00144269	4.15e-05	0.00450933
E330017L17Rik	112.983	5.64e-06	0.00144269	6.59e-06	0.00116738
Lpl	1756.32	5.6e-06	0.00144268	0.000609935	0.0264614
Arsb	627.483	5.46e-06	0.00144267	0.000288032	0.0162792
Rnf32	167.515	5.34e-06	0.00144269	7.23e-05	0.00671016
Ptprn	108.383	5.17e-06	0.00144269	0.00133573	0.0419485
Hdac9	1881.75	5.06e-06	0.00144269	0.000191412	0.0124885
Fkbp5	516.199	4.99e-06	0.00144268	0.00100361	0.0352871
Gtdc1	1206.99	4.89e-06	0.00144268	0.00123608	0.0399364
Nek11	500.009	4.86e-06	0.00144268	0.000764516	0.0306367
Ephb2	230.871	4.82e-06	0.00144269	0.000489725	0.0229138
Insr	1729.51	4.78e-06	0.00144266	0.000567448	0.0254686
Cmah	1731.4	4.75e-06	0.00144268	2.14e-05	0.00283286
Gm20755	295.357	4.65e-06	0.00144269	0.00113084	0.0381473
Abcc4	644.815	4.57e-06	0.00144269	0.00136403	0.0423087
Fam81b	467.947	4.4e-06	0.00144268	2.47e-05	0.00317328
Kcnn2	270.092	4.4e-06	0.00144269	0.000597523	0.0262747
Phkg1	106.922	4.38e-06	0.00144269	0.000192411	0.0125004
Mbp	2380.19	4.22e-06	0.00144269	0.00011051	0.00896152
Dnajc27	105.376	4.19e-06	0.00144269	0.00167389	0.0478381
Tnfrsf13b	221.924	4.18e-06	0.00144269	4.65e-07	0.000177835
Celsr3	62.8283	4.16e-06	0.00144269	7.32e-06	0.00124906
Gm40375	64.1006	4.16e-06	0.0014427	5.86e-06	0.00106288
Sntg2	259.125	4.09e-06	0.00144269	0.00116846	0.0389202
Atp6v0a4	150.441	4.04e-06	0.00144269	0.00117167	0.0389202
Nxpe3	573.706	4.01e-06	0.00144267	3.27e-08	2.89e-05
Slc9a9	1132.89	3.95e-06	0.00144269	0.000661179	0.0278086
Zfp113	456.032	3.92e-06	0.00144269	0.000365973	0.0193724
Proc	94.5347	3.86e-06	0.00144269	0.000938931	0.0343588
Sfxn5	589.878	3.83e-06	0.00144269	2.26e-08	2.72e-05
Slc22a1	164.694	3.8e-06	0.00144269	0.000646633	0.0274868
9130019P16Rik	84.1098	3.79e-06	0.00144269	0.00109424	0.0372108
Tfcp2l1	667.435	3.77e-06	0.00144268	0.000562433	0.0254501
Gm35696	320.211	3.76e-06	0.00144268	3.32e-06	0.000738532
Naip2	359.603	3.75e-06	0.00144269	1.72e-11	9.67e-08
Fermt1	171.795	3.74e-06	0.00144268	0.00116554	0.0389202
Twist2	38.6696	3.67e-06	0.00144269	0.000468853	0.0222316
Gm14051	527.347	3.63e-06	0.00144269	1.19e-06	0.000356458
Ints10	174.91	3.62e-06	0.00144269	0.000410982	0.0205284
Mmp16	140.611	3.61e-06	0.00144269	0.000937077	0.0343588
Plce1	1529.97	3.6e-06	0.00144267	0.000470712	0.022257
Gm10419	71.1049	3.59e-06	0.00144269	0.00131023	0.0413017
Dsg2	217.45	3.59e-06	0.00144269	8.5e-07	0.000284818
Ptpn22	142.902	3.58e-06	0.00144269	0.000983276	0.0348528
Slc28a2	96.3893	3.58e-06	0.00144269	0.000226489	0.0138636
Atf6	1094.08	3.57e-06	0.00144267	0.00059976	0.0262863
Ubash3b	1007.55	3.57e-06	0.00144268	9.46e-08	5.69e-05
H2-M2	97.2649	3.56e-06	0.00144269	0.000148322	0.0106697
Lockd	110.878	3.55e-06	0.00144269	0.000617696	0.0265925
Slc26a4	225.306	3.54e-06	0.00144269	2.03e-05	0.00271594
Tfec	105.942	3.43e-06	0.00144269	0.000779497	0.0308011
Epsti1	652.609	3.43e-06	0.00144267	2.98e-08	2.85e-05
Dsc3	54.5579	3.43e-06	0.00144269	3.1e-06	0.000715577
Tnfaip8	1001.27	3.36e-06	0.00144268	1.71e-05	0.00246273
Sdccag8	821.352	3.35e-06	0.00144267	0.000137371	0.0102329
Nlrp12	97.9864	3.33e-06	0.00144269	3.45e-07	0.000145978
BC055324	86.4093	3.26e-06	0.00144269	0.00120443	0.0393673
Atg7	984.37	3.25e-06	0.00144268	1.9e-05	0.00260603
Kcnip4	4109.44	3.24e-06	0.00144268	0.000969142	0.0346581
Cyp11a1	99.5815	3.21e-06	0.00144269	4.53e-07	0.000177188
Alox5	199.048	3.18e-06	0.00144269	1.42e-07	7.44e-05
Slc25a12	885.835	3.18e-06	0.00144268	1.57e-06	0.000426058
Cyp2j13	80.9331	3.15e-06	0.00144269	0.00175686	0.0494536
Dnah7b	877.683	3.13e-06	0.00144268	0.00125365	0.0404265
Gm28638	97.1521	3.13e-06	0.00144269	4.48e-05	0.00480151
Slc22a2	154.867	3.12e-06	0.00144269	0.00104268	0.0361886
Ifit1	271.041	3.06e-06	0.00144269	1.46e-07	7.44e-05
Sptbn4	110.65	3.04e-06	0.00144269	0.00155587	0.0456272
N4bp1	468.059	3.03e-06	0.00144268	0.000108267	0.00893359
Slco6b1	86.7619	3e-06	0.00144269	0.00107668	0.0367623
Nadk	564.104	2.98e-06	0.00144268	4.1e-05	0.00447746
Pcnx3	77.3374	2.95e-06	0.00144269	0.000490047	0.0229138
Gm14066	136.525	2.95e-06	0.00144269	0.000931599	0.0342393
Rilpl2	127.655	2.92e-06	0.00144269	4.95e-05	0.00522071
Kcnd3	836.904	2.86e-06	0.00144269	7.99e-05	0.00721821
Sult2a3	50.2383	2.85e-06	0.00144269	0.00160371	0.0462451
Fam163b	80.9542	2.84e-06	0.00144269	0.00025464	0.0148831
Mcub	169.086	2.79e-06	0.00144269	2.4e-06	0.000585483
Lin28b	79.0633	2.78e-06	0.00144269	0.00152413	0.0451684
Cubn	73.1258	2.78e-06	0.00144269	0.00105973	0.036405
Zfp804a	77.1985	2.77e-06	0.00144269	0.00121783	0.0395877
Gm37839	24.2095	2.75e-06	0.00144269	5.24e-05	0.00544536
Pstpip2	311.627	2.73e-06	0.00144268	0.00126524	0.0406446
Lrrc2	34.4447	2.71e-06	0.00144269	0.000207122	0.0129897
Usp46	962.218	2.69e-06	0.00144269	6.66e-05	0.00633765
Gpr132	213.215	2.66e-06	0.00144268	0.000520358	0.0240637
Tnfsf11	95.1032	2.66e-06	0.00144269	7.13e-06	0.0012367
Itpr2	2998.38	2.65e-06	0.00144268	0.00108948	0.0371238
Ndrg1	936.677	2.65e-06	0.00144269	0.000963035	0.0345959
Gm48341	17.2769	2.64e-06	0.00144269	0.00123569	0.0399364
Ap1s1	195.374	2.63e-06	0.00144269	0.00176405	0.0494876
ENSMUSG00000101828	49.3856	2.59e-06	0.00144269	0.00166755	0.0477379
Khdrbs2	189.172	2.57e-06	0.00144269	0.000235055	0.0141568
Gpr141	257.659	2.56e-06	0.00144269	5.86e-05	0.00594305
Iigp1	371.066	2.53e-06	0.00144269	7.46e-05	0.006865
Hoxd9	19.051	2.52e-06	0.0014427	0.00156682	0.0457526
Platr21	135.31	2.52e-06	0.00144269	2.28e-05	0.00298096
Prag1	137.248	2.51e-06	0.00144269	0.00149201	0.0445444
Haus6	262.186	2.5e-06	0.00144269	0.000755102	0.0306367
Mup17	20.2145	2.5e-06	0.00144269	0.000347066	0.0186651
Aqp7	76.8798	2.49e-06	0.00144269	0.000236324	0.0141568
Dnase1	26.9602	2.44e-06	0.00144269	0.000807264	0.0314595
Slc17a9	403.126	2.42e-06	0.00144269	5.86e-05	0.00594305
Adgrg4	35.388	2.4e-06	0.00144269	0.000157584	0.0111871
Cdh23	115.844	2.38e-06	0.00144269	0.00130219	0.0411337
Trim63	51.8177	2.37e-06	0.00144269	0.00011579	0.0091507
Zfp239	120.063	2.37e-06	0.00144269	1.81e-05	0.00250218
Gm38006	13.2464	2.37e-06	0.00144269	0.00143484	0.0434631
Cyp4f18	76.891	2.33e-06	0.00144269	8.45e-06	0.00139486
Tmem104	223.772	2.32e-06	0.00144269	0.000492183	0.0229499
Zfp931	24.9308	2.3e-06	0.00144269	0.000367182	0.0193755
Erich4	20.5548	2.28e-06	0.00144269	0.000371525	0.0194262
Cfap61	1666.29	2.27e-06	0.00144268	2.01e-05	0.00271594
4921513I03Rik	99.3836	2.25e-06	0.00144269	2.03e-05	0.00271594
1700044C05Rik	22.0243	2.23e-06	0.00144269	0.000428317	0.02102
Ppara	1374.51	2.23e-06	0.00144269	8.83e-05	0.00758221
Wfdc15b	39.2268	2.23e-06	0.0014427	0.00017422	0.0116686
Dio2	51.6689	2.22e-06	0.00144269	0.00156387	0.0457526
Otof	38.7115	2.22e-06	0.00144269	0.00101925	0.0356696
Eaf2	151.585	2.21e-06	0.00144269	0.000539573	0.0247661
Tmprss7	61.6206	2.21e-06	0.00144269	0.000350311	0.01872
Cacng2	91.6794	2.21e-06	0.00144269	0.00148022	0.0444144
Iqsec3	68.8244	2.18e-06	0.00144269	0.00149559	0.0445444
Celrr	44.3938	2.13e-06	0.00144269	0.00105966	0.036405
Dcx	43.7392	2.11e-06	0.00144269	0.000577684	0.0257935
Gm29282	167.58	2.11e-06	0.00144269	0.00149306	0.0445444
Gm36251	29.2639	2.07e-06	0.00144269	0.000807372	0.0314595
Wwox	6283.45	2.06e-06	0.00144268	0.000678115	0.0282391
Wdr95	561.614	2.05e-06	0.00144269	5.58e-05	0.00572987
Abcd2	203.451	2.02e-06	0.00144268	0.000138599	0.0102329
Kcnv1	43.3726	2.01e-06	0.00144269	0.000139809	0.0102329
Fam13a	964.459	2e-06	0.00144268	1.78e-05	0.00249462
Cd300lb	260.86	1.99e-06	0.00144269	0.000388926	0.0197788
Hepacam2	445.481	1.98e-06	0.00144269	0.000911608	0.0338744
Ccdc122	407.8	1.98e-06	0.00144268	0.00172691	0.0490205
Cd3g	152.844	1.93e-06	0.00144269	0.000867969	0.0331304
Slc17a4	16.0216	1.92e-06	0.00144269	0.000268683	0.0154888
Iqcm	228.113	1.91e-06	0.00144269	0.000201026	0.0127213
Gm33023	35.6685	1.9e-06	0.00144269	0.000601214	0.0262863
Plcl2	1864.53	1.9e-06	0.00144269	2.83e-08	2.85e-05
Gm49454	70.3642	1.86e-06	0.00144269	3.07e-05	0.00366582
Cxcl9	239.461	1.83e-06	0.00144269	5.11e-11	1.72e-07
K230010J24Rik	326.197	1.83e-06	0.00144268	7.38e-09	1.24e-05
Gm28036	33.7385	1.79e-06	0.00144269	0.0013865	0.0425893
Vps13b	1968.87	1.78e-06	0.00144267	0.000985559	0.0348528
Ighg1	130.987	1.77e-06	0.00144269	3.89e-06	0.00079934
Slitrk4	35.1983	1.76e-06	0.00144269	0.000990736	0.0349624
Tnik	1786.47	1.73e-06	0.00144268	0.00105132	0.036405
A430048G15Rik	18.3008	1.7e-06	0.00144269	0.00151687	0.0450327
Myl3	122.136	1.7e-06	0.00144269	3.84e-08	3.08e-05
Gpr55	108.463	1.69e-06	0.00144269	0.000194565	0.0125004
Rras2	1088.94	1.69e-06	0.00144267	0.0015287	0.0452243
Ldlrad3	1059.74	1.68e-06	0.00144267	0.000652913	0.0276838
Gm12514	56.2772	1.67e-06	0.00144269	0.000883888	0.0334268
Alox12	163.047	1.66e-06	0.00144269	9.62e-06	0.00155674
Il7	311.324	1.64e-06	0.00144269	2.11e-06	0.000539123
Ptpn7	172.763	1.62e-06	0.00144268	0.000181529	0.0119362
Agl	416.402	1.6e-06	0.00144268	1.48e-06	0.0004216
Ahrr	27.8398	1.59e-06	0.00144269	0.000144379	0.0104306
Gm45781	33.768	1.58e-06	0.00144269	1.14e-06	0.000349361
Adgre4	415.553	1.56e-06	0.00144269	4.52e-06	0.000895299
Trim30c	47.0703	1.55e-06	0.00144269	0.00136155	0.0423087
4933406J09Rik	63.6535	1.54e-06	0.00144269	0.000118935	0.00930959
Itk	203.982	1.53e-06	0.00144269	0.000129347	0.00979244
Eif2b2	163.592	1.53e-06	0.00144269	0.00178894	0.0498563
Gm5150	764.517	1.5e-06	0.00144269	5.82e-10	1.23e-06
5430437J10Rik	891.723	1.49e-06	0.00144269	3.01e-08	2.85e-05
Kcng3	17.6322	1.48e-06	0.00144269	7.35e-06	0.00124906
Gm28856	138.377	1.47e-06	0.00144269	0.000495161	0.023025
Gm20752	75.872	1.42e-06	0.00144269	0.000251758	0.0148083
Gm38256	742.149	1.41e-06	0.00144269	2.08e-10	5.83e-07
Aldh1a3	252.252	1.39e-06	0.00144269	3.7e-05	0.00415294
Gm7133	48.7405	1.36e-06	0.00144269	0.00137008	0.0423166
Gm26816	15.6819	1.35e-06	0.00144269	0.000120013	0.00930959
Plac1	48.0778	1.35e-06	0.00144269	0.000722565	0.0298111
Allc	16.5449	1.34e-06	0.00144269	0.000984243	0.0348528
Spata45	91.3791	1.34e-06	0.00144269	0.000424797	0.0209695
Gm26786	34.0057	1.33e-06	0.00144269	0.000208132	0.0129897
Saxo1	50.1841	1.33e-06	0.00144269	0.00126096	0.0405846
Aox3	2714.35	1.31e-06	0.00144268	0.0012767	0.0408932
Mybpc3	56.8572	1.31e-06	0.00144269	1.18e-05	0.00181619
Gm31363	69.1303	1.28e-06	0.00144269	5.94e-06	0.00106288
Nlrc5	689.018	1.28e-06	0.00144268	8.71e-07	0.000284818
Lyzl4	772.995	1.26e-06	0.00144269	5.21e-05	0.00544536
Cend1	32.8697	1.26e-06	0.00144269	0.00020876	0.0129897
Tmem267	260.757	1.25e-06	0.00144269	8.96e-05	0.00765912
Cdon	436.382	1.25e-06	0.00144268	0.000950476	0.0344794
Inpp4b	2369.51	1.24e-06	0.00144268	0.00117225	0.0389202
Gnat3	123.117	1.23e-06	0.00144269	0.0002683	0.0154888
Ccr5	1040.47	1.23e-06	0.00144269	5.82e-12	4.9e-08
Tesk2	168.163	1.2e-06	0.00144269	0.00157102	0.0457526
Ly86	702.071	1.16e-06	0.00144269	4.84e-08	3.54e-05
Inpp1	764.444	1.16e-06	0.00144268	0.0010095	0.035402
Sh2b2	65.8757	1.16e-06	0.00144269	2.53e-05	0.00323211
Gm31831	26.6265	1.15e-06	0.00144269	0.00016176	0.0112775
Wnk4	325.717	1.15e-06	0.00144268	0.000212423	0.0130978
Rnf128	568.592	1.13e-06	0.00144267	0.000129284	0.00979244
Pou6f1	858.671	1.12e-06	0.00144269	0.000129728	0.00979244
4933411E02Rik	25.4808	1.11e-06	0.00144269	0.000499261	0.0231517
4930434F21Rik	30.7939	1.1e-06	0.00144269	0.00143527	0.0434631
A530030E21Rik	627.515	1.09e-06	0.00144269	0.000342613	0.0185081
Lmf1	304.257	1.09e-06	0.00144268	3.47e-06	0.000748578
Ikzf1	1236.65	1.08e-06	0.00144268	1.35e-06	0.000398221
Cul1	1218.25	1.08e-06	0.00144268	0.00105902	0.036405
A730085K08Rik	340.142	1.04e-06	0.00144269	1.09e-05	0.00171189
Relb	621.855	1.04e-06	0.00144268	0.000282382	0.016113
Ercc8	215.775	1.03e-06	0.00144268	2.73e-05	0.00335393
S100pbp	1398.47	1.02e-06	0.00144268	6.6e-05	0.00631866
Dkkl1	22.8989	1.02e-06	0.00144269	0.000178998	0.011816
Hspa4l	817.416	1.01e-06	0.00144266	0.00129816	0.0411337
Ccdc190	43.0497	1.01e-06	0.00144269	0.000603033	0.0262976
Gm45341	18.3799	1.01e-06	0.00144269	0.000193369	0.0125004
Ascl3	78.5538	9.73e-07	0.00144269	9.31e-07	0.000295626
4930506C21Rik	50.916	9.72e-07	0.00144269	0.000947813	0.0344794
Gm6871	16.159	9.34e-07	0.00144269	0.00176136	0.0494876
Tmem129	24.1217	9.2e-07	0.00144269	0.000196592	0.0125826
4930413E15Rik	18.0653	9.07e-07	0.00144269	0.000333246	0.0182253
Ms4a8a	578.969	9.01e-07	0.00144269	1.62e-06	0.000426058
Tcp11x2	17.5145	8.83e-07	0.00144269	0.000333476	0.0182253
Sntb2	1991.19	8.7e-07	0.00144268	3.17e-05	0.00376012
Gm47034	21.9205	8.55e-07	0.00144269	0.00127988	0.0408932
Tcf20	2003.74	8.41e-07	0.00144268	2.59e-05	0.00327286
Acan	14.7944	8.33e-07	0.00144269	8.1e-05	0.00721821
S100a9	802.832	8.1e-07	0.00144269	4.85e-10	1.17e-06
Rhoh	446.107	7.99e-07	0.00144268	7.4e-07	0.000254235
Ripor2	1219.46	7.86e-07	0.00144267	9.56e-06	0.00155674
AY512915	18.306	7.85e-07	0.00144269	0.000371605	0.0194262
Lck	185.26	7.75e-07	0.00144269	2.93e-05	0.00352613
Gbp2-ps	50.8383	7.7e-07	0.00144269	5.78e-06	0.00106288
Th	18.0855	7.62e-07	0.00144269	0.000157386	0.0111871
Eml1	1051.47	7.62e-07	0.00144268	6.97e-06	0.00122234
Ptprj	3914.27	7.6e-07	0.00144268	0.000169701	0.0115302
Rasa4	197.907	7.47e-07	0.00144269	0.000460949	0.0220431
Ighg2c	115.616	7.44e-07	0.00144269	0.000288196	0.0162792
Slc8b1	1342.17	7.39e-07	0.00144269	0.000343047	0.0185081
Pacs2	635.533	7.35e-07	0.00144267	0.000586731	0.0261281
Prkcq	720.964	7.31e-07	0.00144268	0.000737749	0.0302154
Ckmt2	125.59	6.76e-07	0.00144269	3.55e-08	2.98e-05
Dnah3	794.582	6.59e-07	0.00144268	0.000915538	0.0339455
Megf9	1317.72	6.53e-07	0.00144268	0.000242717	0.0143861
Fam172a	2883.96	6.34e-07	0.00144266	0.000376728	0.0195211
Calhm2	260.502	6.27e-07	0.00144269	3.34e-06	0.000738532
Ctla4	56.31	5.99e-07	0.00144269	0.00128027	0.0408932
Bbs7	294.887	5.98e-07	0.00144266	0.000342935	0.0185081
Itgam	537.109	5.98e-07	0.00144268	4.46e-08	3.41e-05
Glipr2	593.168	5.9e-07	0.00144268	0.00129829	0.0411337
Gm42528	34.3156	5.76e-07	0.00144269	0.000434503	0.0211387
Josd2	80.1279	5.74e-07	0.00144269	0.000766236	0.0306367
Slfn8	48.3242	5.29e-07	0.00144269	9.56e-05	0.00796395
Myocd	691.171	5.01e-07	0.00144269	0.000758784	0.0306367
Glipr1	168.941	4.89e-07	0.00144268	7.18e-05	0.00671016
Ralgps2	890.845	4.72e-07	0.00144268	0.000108969	0.00894769
Htt	1584.57	4.33e-07	0.00144268	3.52e-06	0.000749367
A730081D07Rik	905.572	3.97e-07	0.00144269	0.00032164	0.0178098
Fcamr	59.8418	3.85e-07	0.00144269	6.19e-05	0.00608913
Armc2	886.384	3.77e-07	0.00144268	0.000194117	0.0125004
Rap2c	660.864	3.72e-07	0.00144269	8.17e-05	0.0072343
Chd9	3025.92	3.6e-07	0.00144268	0.000568894	0.0254686
Ddb2	167.226	3.48e-07	0.00144268	0.000673215	0.0281197
Mb	236.609	3.45e-07	0.00144269	2.42e-07	0.000116181
Ovgp1	86.0388	3.21e-07	0.00144269	0.000142372	0.01033
Igha	209.725	3.19e-07	0.00144269	3.72e-06	0.000782635
Gm45669	24.8784	3.05e-07	0.00144269	3.36e-05	0.00392399
Prkca	3300.49	3e-07	0.00144268	5.12e-06	0.00097954
Edem2	517.21	2.85e-07	0.00144268	6.07e-07	0.000217393
Rreb1	2726.93	2.73e-07	0.00144268	1.78e-05	0.00249462
Pqlc1	1611.28	2.55e-07	0.00144269	6.31e-05	0.00617961
Irf7	16.4143	2.54e-07	0.00144269	0.0014432	0.0435364
Dock10	3978.83	2.47e-07	0.00144268	2.69e-07	0.00012597
Ung	44.1098	2.36e-07	0.00144269	0.00052759	0.0243313
Slc1a3	7366.65	2.32e-07	0.00144269	0.000433597	0.0211387
Plekhn1	38.91	2.07e-07	0.00144269	0.00111129	0.0375628
Myl2	164.985	2.06e-07	0.00144269	6.55e-05	0.00631866
Grk3	2325.94	2.01e-07	0.00144268	0.000164789	0.011322
Fryl	2299.55	1.93e-07	0.00144267	2.97e-06	0.000694476
Kdm4b	1186.79	1.82e-07	0.00144269	0.000561621	0.0254501
Cyfip1	4411.82	1.82e-07	0.00144269	1.55e-06	0.000426058
Tgfbi	359.193	1.81e-07	0.00144268	7.15e-07	0.000250858
Colec12	2537.44	1.79e-07	0.00144268	0.000119986	0.00930959
Ntan1	1228.87	1.72e-07	0.00144269	5.96e-05	0.00601071
Mindy4	711.993	1.67e-07	0.00144268	0.000960303	0.0345959
Tespa1	321.904	1.53e-07	0.00144269	2.45e-06	0.00059034
P2rx4	1797.46	1.52e-07	0.00144269	0.000292497	0.016412
Nppa	28.8093	1.51e-07	0.00144269	2.83e-06	0.000670003
Retreg1	1796.94	1.47e-07	0.00144268	0.000775323	0.0307209
1700012D14Rik	437.396	1.36e-07	0.00144268	0.00115701	0.0387196
Stx11	383.243	1.14e-07	0.00144268	3.05e-08	2.85e-05
Mapkapk3	2026.48	9.64e-08	0.00144269	5.92e-07	0.000216697
Slc38a6	1599.29	9.02e-08	0.00144269	0.00024076	0.0143205
Zdhhc1	5175.77	7.58e-08	0.00144269	3.55e-05	0.00406819
Satb1	519.868	6.93e-08	0.00144266	2.16e-05	0.00284362
Rxrb	47.0246	6.18e-08	0.00144269	0.000596893	0.0262747
Gm2710	43.4226	6.17e-08	0.00144269	0.000893654	0.0334659
Gm17749	75.1295	6.17e-08	0.00144269	1.81e-05	0.00250218
Trip6	70.202	5.82e-08	0.00144269	0.000805413	0.0314595
Myo1f	1397.08	3.93e-08	0.00144269	1.24e-07	6.91e-05
Efhb	770.321	1.48e-08	0.00144269	8.64e-05	0.0074985
Acta1	221.865	-8.66e-09	0.00144269	0.000162131	0.0112775
Coro2b	1247.85	-1.28e-08	0.00144268	0.000283561	0.0161256
Gm29266	905.465	-1.67e-08	0.00144269	0.000656307	0.0276883
Arhgap45	1898.21	-2.1e-08	0.00144269	0.00135662	0.0422889
Rhox8	15.3986	-2.18e-08	0.00144269	1.61e-05	0.00234053
Btk	310.736	-2.28e-08	0.00144268	0.000135346	0.0101709
Mrpl42	297.844	-3.83e-08	0.00144269	5.04e-06	0.0009753
Cd22	258.854	-7.78e-08	0.00144269	3.62e-07	0.000147441
Ncf2	1503.38	-8.2e-08	0.00144269	2.12e-07	0.000105039
Plbd1	878.89	-1.43e-07	0.00144269	3.12e-07	0.000138383
Hrc	49.2222	-1.86e-07	0.00144269	4.85e-07	0.000181293
Exoc6	760.417	-1.9e-07	0.00144267	4.32e-06	0.000866461
Itga4	409.623	-1.96e-07	0.00144267	4.96e-05	0.00522071
Hspb7	23.7063	-2.14e-07	0.00144269	0.000666229	0.0278971
Tubb1	51.4464	-2.38e-07	0.00144269	0.00137641	0.0424344
Yars	1987.47	-2.73e-07	0.00144269	3.47e-07	0.000145978
P2rx7	781.101	-2.75e-07	0.00144268	1.58e-06	0.000426058
Gm16201	1031.93	-2.75e-07	0.00144269	0.00162927	0.0468011
Gm5835	14.5807	-2.77e-07	0.00144269	0.000312806	0.0173778
Slc6a2	577.222	-2.82e-07	0.00144268	7.87e-08	5.43e-05
Zfp810	191.256	-3.21e-07	0.00144268	0.000265914	0.015435
Man1a	1473.5	-3.33e-07	0.00144268	0.000163655	0.0112902
Nkd2	213.032	-3.75e-07	0.00144269	5.83e-13	9.82e-09
Crebrf	3244.46	-3.79e-07	0.00144269	0.000662463	0.0278086
Aif1	64.8711	-3.85e-07	0.00144269	0.00122704	0.0397973
Exoc1	1022.2	-4.29e-07	0.00144269	0.000119484	0.00930959
Alpk1	1532.35	-4.41e-07	0.00144269	8.28e-06	0.0013797
Dcpp2	211.171	-4.69e-07	0.00144269	0.000199863	0.0126954
Eml4	2225.84	-4.71e-07	0.00144268	3.34e-06	0.000738532
Wdfy4	616.197	-4.85e-07	0.00144268	0.000465676	0.0221433
Atp6v0d2	1094.08	-5.03e-07	0.00144269	3.48e-05	0.00401538
Gm26542	336.656	-5.42e-07	0.00144268	2.72e-05	0.00335393
Mpl	111.689	-5.73e-07	0.00144269	0.000593259	0.0262747
Exoc3l	16.8199	-5.97e-07	0.00144269	0.000312634	0.0173778
Tmtc1	3760.17	-5.98e-07	0.00144269	0.000948696	0.0344794
Asb14	883.188	-6.18e-07	0.00144269	8.8e-07	0.000284818
1700109G14Rik	120.668	-6.45e-07	0.00144269	0.00143171	0.0434631
Sh3pxd2a	3116.87	-6.95e-07	0.00144268	0.000543908	0.0248119
Art2a-ps	578.888	-7.17e-07	0.00144269	0.00073763	0.0302154
Cox8b	21.2732	-7.31e-07	0.00144269	0.00100413	0.0352871
Dennd4a	1953.76	-7.41e-07	0.00144268	1.08e-07	6.29e-05
Atxn1	6544.39	-7.75e-07	0.00144268	3.2e-05	0.00376264
Nrros	969.426	-7.97e-07	0.00144269	8.49e-08	5.44e-05
Clcf1	187.657	-8.72e-07	0.00144269	0.000124716	0.00958605
Samsn1	350.656	-8.94e-07	0.00144268	9.33e-05	0.00780987
Ccdc162	2221.28	-9.01e-07	0.00144269	0.000139878	0.0102329
Slc6a14	530.451	-9.11e-07	0.00144269	2.39e-06	0.000585483
Snx4	2528.57	-9.29e-07	0.00144269	1.19e-05	0.0018248
Dnah6	2512.39	-9.33e-07	0.00144269	0.00013887	0.0102329
Mta3	6955.81	-9.42e-07	0.00144269	1.39e-05	0.00207784
Slc26a11	704.798	-9.44e-07	0.00144269	0.000199774	0.0126954
Abcd4	1436.02	-9.64e-07	0.00144269	1.61e-06	0.000426058
Pck2	356.132	-9.97e-07	0.00144269	3.68e-07	0.000147441
Mapre3	703.244	-1.02e-06	0.00144268	8.08e-05	0.00721821
Adamts2	2121.41	-1.03e-06	0.00144269	3.69e-05	0.00415294
Igkv3-2	24.9227	-1.05e-06	0.00144269	0.000392459	0.0198984
Arhgap15	4232.95	-1.07e-06	0.00144268	2.39e-09	4.46e-06
Cfap46	2011.81	-1.07e-06	0.00144269	0.000163021	0.0112902
Fmo3	1409.7	-1.09e-06	0.00144268	5.75e-06	0.00106288
Wipf1	2156.11	-1.18e-06	0.00144268	0.000427111	0.02102
Ptges3-ps	35.2738	-1.22e-06	0.00144269	0.000175933	0.0116686
Ifi206	651.149	-1.22e-06	0.00144269	1e-08	1.53e-05
Scml4	708.179	-1.23e-06	0.00144269	1.5e-08	1.94e-05
Pou2af1	265.29	-1.27e-06	0.00144269	1.8e-06	0.000465159
Cybb	828.428	-1.3e-06	0.00144268	9.92e-06	0.00159079
Itga2b	205.06	-1.3e-06	0.00144269	0.000486699	0.0229138
C230072F16Rik	1134.09	-1.32e-06	0.00144269	4.26e-05	0.00459535
Gm17040	54.0017	-1.32e-06	0.00144269	0.00113618	0.0382506
Hps3	435.843	-1.32e-06	0.00144268	0.000756455	0.0306367
Tcf7	115.081	-1.34e-06	0.00144269	6.05e-05	0.00603968
Ptp4a3	159.549	-1.37e-06	0.00144268	0.00160442	0.0462451
Cfap161	406.404	-1.38e-06	0.00144268	8.43e-05	0.00738687
Zfr2	237.695	-1.41e-06	0.00144269	0.000539962	0.0247661
Trim33	1123.56	-1.44e-06	0.00144268	2.67e-05	0.00335393
Gm12396	14.1683	-1.45e-06	0.00144269	7.03e-05	0.00664779
Casp4	462.81	-1.46e-06	0.00144268	3.38e-06	0.000738532
S1pr1	898.414	-1.48e-06	0.00144268	0.00110535	0.0374374
Plek	358.089	-1.5e-06	0.00144268	8.76e-05	0.00756476
Zdhhc7	369.763	-1.5e-06	0.00144269	8.23e-05	0.00725727
Gbp7	381.509	-1.52e-06	0.00144268	0.000371583	0.0194262
Ciita	449.826	-1.54e-06	0.00144269	3.38e-05	0.00392399
Rabgef1	1427.35	-1.58e-06	0.00144269	1.02e-05	0.00162624
Myh6	1314.88	-1.64e-06	0.00144269	1.27e-07	6.91e-05
Ppm1m	53.8375	-1.64e-06	0.00144269	0.000604605	0.026298
Nsmaf	860.901	-1.68e-06	0.00144268	0.00025248	0.0148083
Spata17	1038.91	-1.7e-06	0.00144268	0.000979853	0.0348528
Dleu2	2146.88	-1.73e-06	0.00144269	0.000424698	0.0209695
Lmod2	83.2988	-1.74e-06	0.00144269	1.44e-06	0.000418872
Mcu	1171.53	-1.76e-06	0.00144267	0.000379219	0.0195211
AW112010	74.8852	-1.77e-06	0.00144269	0.000235732	0.0141568
Nthl1	21.4149	-1.8e-06	0.00144269	0.000111313	0.00896152
Patl2	212.319	-1.87e-06	0.00144269	0.0013856	0.0425893
Spn	176.417	-1.9e-06	0.00144269	0.000237771	0.0141929
Gm33104	61.5891	-1.91e-06	0.00144269	0.000762855	0.0306367
Zfyve19	34.6344	-1.92e-06	0.00144269	0.00067943	0.0282391
Rarb	1451.35	-1.94e-06	0.00144268	0.000953795	0.0344794
Ankrd1	826.365	-1.96e-06	0.00144269	0.0014398	0.0435119
Prkch	2436.4	-1.96e-06	0.00144268	9.79e-07	0.000305277
Golim4	500.148	-1.99e-06	0.00144267	8.1e-05	0.00721821
Itgb3	780.154	-2.03e-06	0.00144269	0.000887648	0.0334268
Gbp2	217.05	-2.07e-06	0.00144269	0.00083157	0.0321051
Gm26660	59.7667	-2.08e-06	0.00144269	0.000221826	0.0136278
Snx1	1228.02	-2.09e-06	0.00144269	0.000122179	0.00943414
Arfgef1	3223.14	-2.09e-06	0.00144268	0.00176983	0.0494876
Csf3r	145.995	-2.1e-06	0.00144269	5.34e-05	0.00551378
Ighg2b	106.329	-2.15e-06	0.00144269	0.000954518	0.0344794
Spag6l	725.589	-2.16e-06	0.00144268	2.85e-05	0.00348087
Cd46	412.938	-2.16e-06	0.00144268	0.000111799	0.00896152
Jchain	1216.68	-2.16e-06	0.00144269	3.85e-06	0.00079934
Flywch2	18.556	-2.16e-06	0.00144269	1.47e-05	0.00215014
2610507B11Rik	432.894	-2.28e-06	0.00144266	0.00134357	0.0419598
Abcg3	408.918	-2.31e-06	0.00144269	4.81e-05	0.00512223
Tnni3	822.26	-2.38e-06	0.00144269	2.93e-07	0.000133457
Dmwd	100.884	-2.41e-06	0.00144269	0.000410969	0.0205284
Cd84	335.052	-2.41e-06	0.00144269	0.00121823	0.0395877
Klhl6	319.849	-2.46e-06	0.00144268	2.2e-06	0.000552493
Fam129b	2509.31	-2.46e-06	0.00144269	0.000340601	0.0185081
Myzap	2854.24	-2.52e-06	0.00144269	0.000926165	0.0341889
Slc2a4rg-ps	45.684	-2.53e-06	0.00144269	0.000879884	0.0333583
Gm7435	570.728	-2.54e-06	0.00144269	0.000744029	0.0303986
Megf6	358.357	-2.58e-06	0.00144268	0.000406633	0.0204936
Rccd1	36.041	-2.58e-06	0.00144269	0.000186501	0.0122154
Ppp1r15a	35.8127	-2.6e-06	0.00144269	0.000109706	0.00896152
Otulinl	197.153	-2.62e-06	0.00144268	0.00163364	0.0468468
Hck	879.38	-2.66e-06	0.00144269	0.000352844	0.0187957
H2-Q6	402.922	-2.72e-06	0.00144269	3.86e-05	0.00427783
Ms4a4b	443.686	-2.74e-06	0.00144269	1.1e-08	1.54e-05
Ppbp	472.975	-2.81e-06	0.00144269	0.00169591	0.0482218
Fam49b	1800.45	-2.84e-06	0.00144266	0.00090593	0.0337379
Tmem14c	133.602	-2.91e-06	0.00144269	0.00133301	0.0419413
Gbp3	157.026	-2.95e-06	0.00144269	0.000764061	0.0306367
Ttc12	481.853	-3.02e-06	0.00144268	0.000553857	0.0251975
Gm45890	21.4259	-3.02e-06	0.00144269	0.000786344	0.0309394
Zfp641	1267.09	-3.1e-06	0.00144268	0.000355674	0.0188866
Rpl34-ps1	25.8248	-3.17e-06	0.0014427	0.000457565	0.0219436
Reg3g	84.6268	-3.18e-06	0.00144269	0.000627686	0.0268851
Srgn	740.184	-3.2e-06	0.00144268	6.61e-05	0.00631866
Cd52	103.362	-3.21e-06	0.00144269	0.00157408	0.0457624
H2-DMb1	691.023	-3.25e-06	0.00144269	7.97e-05	0.00721821
Arhgap30	1471.17	-3.27e-06	0.00144269	0.00158698	0.046058
Ighm	781.215	-3.3e-06	0.00144269	1.36e-05	0.00204185
Rsad2	208.294	-3.4e-06	0.00144269	0.000387043	0.0197427
Cx3cr1	1225.17	-3.46e-06	0.00144268	3.15e-11	1.32e-07
Zmynd12	214.256	-3.52e-06	0.00144268	8.06e-08	5.43e-05
Map3k5	4325.31	-3.57e-06	0.00144268	1.1e-05	0.00171189
Laptm5	400.593	-3.72e-06	0.00144269	0.000270316	0.0155298
Rnf215	98.5486	-3.76e-06	0.00144269	6.51e-05	0.00631866
Ptprc	1092.03	-3.78e-06	0.00144268	9.11e-05	0.00774577
Ushbp1	298.375	-3.85e-06	0.00144269	0.00082868	0.0320671
Pcp4l1	923.865	-3.92e-06	0.00144268	0.00134151	0.0419598
Arpc2	1260.73	-3.94e-06	0.00144267	0.00041568	0.0207016
Abca8a	530.24	-3.94e-06	0.00144266	0.000176072	0.0116686
1200007C13Rik	263.814	-4.08e-06	0.00144269	0.000168478	0.0115284
Grap	163.816	-4.22e-06	0.00144269	0.000885989	0.0334268
Ccr2	220.2	-4.44e-06	0.00144269	7.26e-05	0.00671016
Ctla2a	436.337	-4.49e-06	0.00144269	3.89e-05	0.00427783
Adamts15	254.113	-4.75e-06	0.00144268	0.00174408	0.0491761
Lsp1	881.007	-4.81e-06	0.00144269	0.000332608	0.0182253
Mitd1	165.959	-4.82e-06	0.00144268	0.00029167	0.016412
Crip2	351.59	-4.95e-06	0.00144269	0.000311861	0.0173778
St6galnac2	200.442	-4.97e-06	0.00144268	0.000323385	0.0178476
Sp100	1917.96	-5.1e-06	0.00144268	5.9e-06	0.00106288
Fbrs	111.289	-5.15e-06	0.00144269	0.000852089	0.0327471
Nes	145.103	-5.34e-06	0.00144269	0.000234077	0.0141568
Eif3j1	742.185	-5.34e-06	0.00144269	0.00096976	0.0346581
Abi3bp	739.911	-5.35e-06	0.00144268	0.000636745	0.0272039
Papolg	182.018	-5.38e-06	0.00144268	0.00103875	0.0361268
Mndal	646.561	-5.4e-06	0.00144269	0.000140412	0.0102329
Tek	1407.66	-5.45e-06	0.00144269	0.000150772	0.0107997
Ramp2	223.081	-5.52e-06	0.00144269	0.000568033	0.0254686
Ccnc	416.781	-5.53e-06	0.00144267	0.00142842	0.0434631
Inmt	1506.53	-5.55e-06	0.00144269	0.000983913	0.0348528
Zup1	308.507	-5.6e-06	0.00144268	0.000172733	0.0116686
Bpifa1	1203.04	-5.73e-06	0.0014427	2.71e-05	0.00335393
Ltf	400.222	-5.74e-06	0.0014427	8.56e-05	0.00746878
Arap3	978.543	-5.77e-06	0.00144269	0.000400461	0.0202431
Fam3c	889.304	-5.82e-06	0.00144267	0.000203028	0.0127999
Itga3	231.744	-5.88e-06	0.00144269	1.21e-05	0.00183028
Aspa	733.836	-5.94e-06	0.00144269	3.65e-05	0.00414815
Pnn	2566.55	-6.02e-06	0.00144269	0.000451769	0.0217275
Ppp1r14a	211.604	-6.09e-06	0.00144269	0.000174757	0.0116686
Calml3	605.491	-6.38e-06	0.00144269	0.00062031	0.0266369
Jun	1868.9	-6.85e-06	0.00144269	1.42e-05	0.00209289
Tax1bp1	1272.42	-6.9e-06	0.00144269	0.000705069	0.0291607
Krt7	588.724	-7.06e-06	0.00144269	0.000904869	0.0337379
Ppfibp1	793.833	-7.08e-06	0.00144269	0.000464907	0.0221433
Ehd2	542.607	-7.29e-06	0.00144269	0.000953852	0.0344794
Ggps1	219.064	-7.41e-06	0.00144268	9.33e-05	0.00780987
Tsc22d1	1222.16	-7.49e-06	0.00144263	0.00155542	0.0456272
S100a11	1723.38	-7.61e-06	0.00144269	0.000818086	0.0317301
Rexo2	247.875	-7.62e-06	0.00144268	9.18e-05	0.00776422
Rpl17	753.053	-7.62e-06	0.00144269	0.0011949	0.0392846
Btg4	248.168	-7.63e-06	0.00144268	4.25e-06	0.00086124
Ppp2cb	276.865	-7.72e-06	0.00144267	6.06e-05	0.00603968
Ddx47	528.246	-8.01e-06	0.00144269	0.000760385	0.0306367
Nupr1	807.741	-8.21e-06	0.00144269	4.64e-06	0.000908794
Prpf4b	1525.33	-9.27e-06	0.00144269	0.00148446	0.0444624
Krt18	232.602	-9.35e-06	0.00144269	3.79e-05	0.00422527
Tnnt2	904.42	-9.38e-06	0.00144269	0.00168771	0.0481511
Naca	914.162	-1e-05	0.00144269	0.000140426	0.0102329
Phf3	1200.38	-1.04e-05	0.00144269	0.00102457	0.0357812
Gcc2	620.521	-1.05e-05	0.00144269	0.000159968	0.0112667
Rsrc2	1165.55	-1.15e-05	0.00144269	0.00021094	0.0130543
Ttc25	255.989	-1.3e-05	0.0014427	0.000158174	0.0111871
Palmd	549.369	-1.31e-05	0.00144269	0.0008119	0.0315628
Gng2	766.623	-0.000164901	0.00144743	0.0013688	0.0423166

## Sheet: Skeletal_Muscle_DEGs
Gene Symbol	baseMean	log2FoldChange	lfcSE	pvalue	padj
Cc2d2a	216.307	2.61009e-05	0.00144274	0.000499138	0.0349295
Slc44a1	420.377	2.13189e-05	0.00144255	0.000285791	0.0233328
Tbc1d4	879.96	1.91272e-05	0.00144269	5.53006e-07	0.000172387
Skap2	266.114	1.72332e-05	0.00144266	9.26923e-06	0.00163836
Odc1	1224.77	1.65172e-05	0.00144269	1.36385e-05	0.00229246
Mid2	93.8152	1.58602e-05	0.00144269	0.000123776	0.0121098
Sp100	322.34	1.43241e-05	0.00144262	0.000190208	0.017556
Tmem8b	238.728	1.28631e-05	0.00144266	0.000511581	0.0356547
Tead1	3368.5	1.25367e-05	0.00144263	0.000774631	0.0482947
Serpinf1	172.933	1.16833e-05	0.00144269	0.000237083	0.0204261
Amd1	7031.72	1.16097e-05	0.00144267	2.25792e-14	6.93889e-11
Uros	228.595	1.12874e-05	0.00144262	0.000467175	0.0332353
Hist1h1c	1538.06	1.07722e-05	0.00144266	6.95717e-07	0.000198801
Lrp2bp	153.205	9.82382e-06	0.00144266	7.99343e-08	3.11471e-05
Iigp1	252.015	9.7723e-06	0.00144268	8.3598e-06	0.00154117
Cdk19	659.325	9.76924e-06	0.00144264	0.000245013	0.0208992
Nudt4	6037.34	9.75252e-06	0.0014426	8.68127e-06	0.00156674
F830016B08Rik	610.518	9.58806e-06	0.00144268	4.52025e-05	0.00610234
Exoc7	780.619	9.38191e-06	0.00144262	1.13281e-07	4.13236e-05
Samd5	66.1178	9.17335e-06	0.00144269	0.000738737	0.0469098
1700001O22Rik	97.8975	9.02835e-06	0.00144269	4.34102e-06	0.000942112
Deptor	2041.38	9.00734e-06	0.00144262	6.72629e-05	0.00806449
C2cd2l	101.953	8.36601e-06	0.00144264	0.000555975	0.0375283
Msrb1	442.866	7.99939e-06	0.00144263	2.05778e-06	0.000504008
Prkx	131.45	7.65514e-06	0.00144264	9.99092e-05	0.0105088
Gdap1	669.149	7.51183e-06	0.00144265	3.56153e-10	2.34855e-07
Cd82	97.6347	7.18223e-06	0.00144267	4.60484e-05	0.00613869
Dusp8	364.679	6.81741e-06	0.00144264	8.46773e-05	0.00960596
Ddx60	68.1991	6.81117e-06	0.00144268	7.93268e-05	0.00931547
Cmpk2	51.5437	6.80554e-06	0.00144268	0.00071238	0.0457477
Map3k7cl	237.837	6.4658e-06	0.00144267	1.92738e-05	0.00305972
Arfgap3	138.569	6.40742e-06	0.00144262	0.000244713	0.0208992
Fhl3	613.195	6.27621e-06	0.00144265	0.000476374	0.0337497
H2-Q7	79.617	6.19823e-06	0.00144268	3.92079e-05	0.00555553
Ntmt1	102.811	6.08434e-06	0.00144266	0.000251333	0.0212272
Gspt2	12.803	5.97356e-06	0.00144269	0.00045064	0.0323273
Mstn	777.404	5.94026e-06	0.00144264	4.86423e-05	0.00616662
Osmr	106.049	5.6375e-06	0.00144264	0.000575671	0.0384042
Tigar	1445.81	5.60545e-06	0.0014426	0.000210801	0.0187782
Gm8734	46.6271	5.40065e-06	0.00144269	5.48839e-06	0.00110704
Serpinb1c	18.082	5.37903e-06	0.00144269	8.87379e-05	0.00981556
Mettl21c	574.704	5.02074e-06	0.00144266	1.28466e-11	1.3766e-08
Gpnmb	63.8013	4.90357e-06	0.00144267	2.8971e-05	0.00428197
Mfsd4b1	92.8103	4.8518e-06	0.00144267	9.3627e-05	0.0100327
Klf5	41.5752	4.83684e-06	0.00144268	8.48826e-05	0.00960596
Sash1	278.601	4.62655e-06	0.00144262	2.78943e-05	0.00419515
Apbb2	551.562	4.49298e-06	0.00144253	0.000124312	0.0121098
Odf3l2	61.2332	4.4232e-06	0.00144268	1.62571e-06	0.000409893
Klhl23	236.37	4.24598e-06	0.00144263	5.28035e-09	2.92038e-06
Nabp1	455.471	4.19044e-06	0.00144267	3.0556e-05	0.00447763
Gpr137b-ps	21.7318	4.14952e-06	0.00144269	0.000733963	0.0467799
Mt1	97.9806	4.13581e-06	0.00144268	0.000412781	0.0309045
Hpgd	121.298	4.10214e-06	0.00144267	2.18421e-12	3.40439e-09
Map2k6	1404.43	4.01361e-06	0.00144266	4.15383e-06	0.000913044
Cyp2f2	40.8064	3.67111e-06	0.00144269	1.43285e-05	0.00236213
Sln	27.9744	3.65672e-06	0.00144269	3.69977e-25	5.39113e-21
Bckdhb	324.986	3.61865e-06	0.00144258	0.00064585	0.042103
Lcp1	155.353	3.58532e-06	0.00144266	0.000785692	0.0485273
Hbegf	286.464	3.49505e-06	0.00144265	0.000759737	0.0477131
Mpeg1	67.2419	3.45659e-06	0.00144268	1.50279e-06	0.000384558
Gpx3	3798.86	3.44953e-06	0.00144265	0.00031222	0.025014
Egln3	265.929	3.37456e-06	0.00144268	1.2246e-11	1.3766e-08
Pcp4l1	295.94	3.37274e-06	0.00144267	0.000782578	0.0485273
Smox	2341.73	3.33399e-06	0.00144267	0.000712431	0.0457477
Rrad	56.294	3.32386e-06	0.00144269	9.49522e-11	7.3998e-08
Amd2	353.482	3.31586e-06	0.00144268	4.61878e-05	0.00613869
Tiam1	621.112	3.21113e-06	0.00144265	6.56178e-05	0.00792266
Plekha5	203.899	3.10457e-06	0.00144263	0.000181837	0.0170361
Il1b	6.20263	3.07402e-06	0.00144269	6.82719e-06	0.00131519
Cdkn1a	220.259	3.01772e-06	0.00144267	5.63753e-17	2.41639e-13
Mettl21e	86.3912	2.99768e-06	0.00144267	3.83137e-08	1.60217e-05
Sh3d19	272.76	2.86221e-06	0.00144262	0.000541263	0.0371198
Sh2d4a	87.0516	2.74333e-06	0.00144267	2.46082e-12	3.5159e-09
Gck	169.665	2.72e-06	0.00144267	2.15334e-08	1.02553e-05
Lgmn	327.796	2.69731e-06	0.00144265	4.69014e-05	0.00616509
Kbtbd13	196.125	2.52993e-06	0.00144264	0.000545062	0.0372314
Homer2	224.364	2.51786e-06	0.00144265	4.42377e-05	0.00601948
Sept11	1842.62	2.44377e-06	0.00144259	0.000814437	0.0488235
Katnal2	100.257	2.43917e-06	0.00144267	4.45385e-06	0.000954517
Eda2r	432.375	2.29715e-06	0.00144268	4.02901e-05	0.00562625
Cdc25b	31.3895	2.25266e-06	0.00144267	0.000308321	0.0248177
Slfn1	10.2695	2.22842e-06	0.00144269	5.08734e-06	0.00106369
Fcgr4	7.20788	2.22671e-06	0.00144269	1.40488e-05	0.00233852
Gm4841	272.834	2.11512e-06	0.00144268	4.14806e-14	1.01598e-10
Cilp2	12.5256	2.11304e-06	0.00144269	5.65148e-05	0.00702135
Smarca1	182.263	2.0356e-06	0.00144265	7.71754e-07	0.000210027
Slc26a6	94.0586	1.99485e-06	0.00144263	3.15118e-07	0.000101938
Sstr3	10.4075	1.99418e-06	0.00144269	0.000551814	0.0375283
Gpm6a	349.689	1.98324e-06	0.00144269	6.20584e-05	0.00754604
Mup7	31.228	1.9423e-06	0.00144269	0.00035308	0.0278966
Glul	4606.67	1.92168e-06	0.00144267	4.42322e-11	3.6584e-08
Rtn4r	24.0146	1.9104e-06	0.00144269	0.000818682	0.048907
Tpx2	255.084	1.84311e-06	0.00144265	3.53334e-09	2.01931e-06
Gm5420	46.3393	1.83348e-06	0.00144268	0.000109809	0.0114102
Odf2	389.839	1.76751e-06	0.00144269	9.2311e-05	0.0100327
Fabp1	66.8596	1.72813e-06	0.00144269	0.000832387	0.049553
Casp4	56.3102	1.72602e-06	0.00144267	0.000398198	0.0302084
Tfdp2	549.422	1.72547e-06	0.00144266	0.000113881	0.0116915
Slfn4	13.6485	1.63181e-06	0.00144269	0.000478944	0.0337922
Tmem267	67.2565	1.60566e-06	0.00144269	0.000361756	0.0280369
Htra4	127.475	1.60004e-06	0.00144267	0.000220122	0.0193538
Meox2	165.407	1.58072e-06	0.00144264	0.000304304	0.0246098
Klk1b26	4.92386	1.57563e-06	0.00144269	2.68075e-06	0.000629608
Tmem132b	369.678	1.56023e-06	0.00144266	8.46791e-07	0.000226847
Mup20	35.2815	1.51474e-06	0.00144269	7.87344e-05	0.00930966
Ankrd1	1067.46	1.50341e-06	0.00144269	4.3908e-05	0.00601948
Gm29506	168.111	1.41523e-06	0.00144268	6.28887e-25	5.39113e-21
Camkv	8.69672	1.41336e-06	0.00144269	0.000283731	0.0232755
Ccdc136	238.773	1.39496e-06	0.00144268	0.000344846	0.0274467
Txndc2	30.8378	1.38027e-06	0.00144269	0.000227068	0.0197973
Igfbp2	23.7287	1.37172e-06	0.00144269	0.000721241	0.0461406
Chrna1	139.875	1.32156e-06	0.00144267	3.35948e-08	1.43996e-05
Arrdc2	97.53	1.29553e-06	0.00144269	0.000837747	0.0495592
Serpina1b	48.2351	1.25752e-06	0.00144269	0.000797322	0.0486628
Msr1	38.3999	1.1629e-06	0.00144268	5.34409e-06	0.00109077
Dkk3	1031.57	1.14736e-06	0.00144268	2.5167e-08	1.16618e-05
Rgn	34.1907	1.12077e-06	0.00144269	0.000435757	0.0318686
Tekt1	77.8776	1.08687e-06	0.00144266	4.77656e-05	0.00616662
Tnfrsf23	25.4258	1.08565e-06	0.00144268	0.000440528	0.0318686
Kif2b	42.4203	1.04643e-06	0.00144269	0.000168715	0.0158935
Mlf1	2553.76	9.88579e-07	0.00144261	4.89298e-06	0.00103568
Cmss1	1038.22	9.74888e-07	0.00144263	0.000211385	0.0187782
Csrp3	247.122	9.48819e-07	0.00144269	0.000641735	0.042103
Col1a2	1749.53	9.44043e-07	0.00144266	6.58953e-10	4.18435e-07
Odf1	28.8646	9.33416e-07	0.00144269	0.000272382	0.0225603
Spock2	230.211	9.26389e-07	0.00144268	2.83277e-05	0.0042233
Apoa2	77.3686	9.12949e-07	0.00144269	0.000122027	0.0120239
Apod	494.702	8.99292e-07	0.00144263	6.89711e-09	3.69534e-06
Apoc3	8.31609	8.93803e-07	0.00144269	0.000643593	0.042103
Rsad2	177.199	8.4218e-07	0.00144267	5.85188e-05	0.00721803
ENSMUSG00000073610	27.9636	8.07235e-07	0.00144268	5.11767e-05	0.00640456
Prm2	177.363	8.05442e-07	0.00144269	0.000256796	0.0215822
Serpina3k	99.6126	7.69001e-07	0.00144269	0.000117453	0.0118454
Ube4a	785.9	7.62292e-07	0.00144267	0.000642583	0.042103
Scgb1a1	192.414	7.48815e-07	0.00144269	0.000376017	0.0289095
Apoa1	203.609	7.31243e-07	0.00144269	1.79123e-05	0.00287016
Ctss	299.914	7.12191e-07	0.00144267	2.54104e-06	0.000613607
Ostn	221.758	6.99275e-07	0.00144268	1.68571e-05	0.00272655
Pde4b	1876.4	6.87251e-07	0.00144257	3.59046e-05	0.00517298
Igkv3-2	8.15394	6.86698e-07	0.00144269	1.33328e-07	4.57181e-05
Hpca	31.7364	6.82753e-07	0.00144269	0.000345785	0.0274467
Spz1	70.519	6.78903e-07	0.00144269	0.000758168	0.0477131
Tnnt2	422.513	6.74407e-07	0.00144269	9.33906e-05	0.0100327
Fam102a	74.3389	6.6869e-07	0.00144265	0.000537544	0.0370128
Ccl8	11.6956	6.15524e-07	0.00144269	3.44763e-12	4.5469e-09
Eqtn	16.9944	6.14234e-07	0.00144269	0.000805059	0.0486636
Cpne2	156.949	5.09171e-07	0.00144267	1.90914e-13	4.09152e-10
Cxcl13	118.233	5.03479e-07	0.00144269	2.42831e-14	6.93889e-11
Ms4a14	22.9906	5.00916e-07	0.00144269	2.40278e-05	0.00374505
Gadd45a	341.156	4.99152e-07	0.00144267	3.89502e-18	2.226e-14
Myh6	652.445	4.95435e-07	0.00144269	6.28145e-06	0.00123788
5730419F03Rik	119.191	4.60819e-07	0.00144268	2.79946e-10	1.91987e-07
Cdiptos	16.1244	4.32739e-07	0.00144269	0.000526622	0.036407
Tdrd6	19.3372	4.17118e-07	0.00144269	0.000363032	0.0280369
Aif1	56.354	3.81892e-07	0.00144269	0.000227581	0.0197973
H2-Aa	348.652	3.79399e-07	0.00144266	0.000184774	0.0172171
Fgb	112.398	3.76548e-07	0.00144269	0.000196223	0.0179906
Spata3	69.1819	3.21536e-07	0.00144269	0.000280403	0.023113
Aspm	4.51002	2.73386e-07	0.00144269	4.89158e-05	0.00616662
1700019M22Rik	27.4625	2.60892e-07	0.00144269	0.000380647	0.0290053
Kera	31.1745	2.36482e-07	0.00144269	0.000139152	0.0134789
Naalad2	120.401	1.8127e-07	0.00144265	0.000106587	0.0111429
Apof	10.4358	9.64641e-08	0.00144269	0.000566153	0.0380654
Aplnr	99.6424	8.07897e-08	0.00144267	0.000648309	0.0421032
Wif1	23.5973	7.7282e-08	0.00144268	9.3212e-05	0.0100327
Tnp2	55.3589	7.49305e-08	0.00144269	0.000434827	0.0318686
Snn	70.4773	4.03971e-08	0.00144268	0.000358729	0.0279806
Gm5432	63.3407	2.60536e-08	0.00144267	1.25605e-07	4.3949e-05
Map1lc3a	880.834	1.56035e-08	0.00144264	9.26773e-05	0.0100327
Tnni3	189.399	1.23412e-08	0.00144269	0.000119013	0.0119326
Amy1	1389.12	-2.17647e-08	0.00144263	1.22404e-07	4.37211e-05
Mfsd7a	45.7299	-2.79882e-08	0.00144267	8.93649e-06	0.001596
Eif4g3	4133.32	-2.81412e-08	0.0014426	0.000786853	0.0485273
Fkbp5	444.84	-5.56715e-08	0.00144266	9.65773e-10	5.91364e-07
Saa3	46.5317	-7.14672e-08	0.00144269	3.11878e-11	2.97064e-08
Alb	621.672	-7.95523e-08	0.00144269	1.45377e-06	0.000377649
Stbd1	734.792	-1.53562e-07	0.00144265	4.71057e-05	0.00616509
Aif1l	88.2579	-1.81154e-07	0.00144267	5.58066e-06	0.00111256
Serpina1e	73.6791	-2.20559e-07	0.00144269	8.61657e-06	0.00156674
Fabp3	4323.27	-2.48551e-07	0.00144265	0.000115147	0.0117512
Stx11	19.101	-3.01648e-07	0.00144268	1.31856e-05	0.00223828
Stum	28.6054	-3.77553e-07	0.00144269	0.00041692	0.0310787
Lynx1	519.237	-3.93754e-07	0.00144265	2.23599e-05	0.00351707
Trp63	331.697	-4.54227e-07	0.00144264	1.14633e-10	8.54518e-08
Nppc	7.80058	-4.91743e-07	0.00144269	0.000803819	0.0486636
Mup3	90.7552	-5.27249e-07	0.00144269	8.31754e-06	0.00154117
Cd3e	73.2958	-7.03473e-07	0.00144267	8.61234e-05	0.00960596
Ifi44	25.9832	-7.63379e-07	0.00144268	0.000271308	0.0225603
Col3a1	2332.56	-7.69666e-07	0.00144267	3.25675e-05	0.00473194
Asb2	4010.42	-7.87887e-07	0.00144265	0.00043989	0.0318686
Pak1	465.266	-8.92149e-07	0.00144264	1.46244e-11	1.47492e-08
Ptp4a3	4176.45	-9.26185e-07	0.00144267	8.46938e-05	0.00960596
Enc1	51.5533	-9.3814e-07	0.00144269	0.000198042	0.0180521
Aoah	86.7187	-9.39469e-07	0.00144268	0.00012053	0.0120144
Tuft1	47.3825	-1.03247e-06	0.00144269	1.70047e-12	2.91546e-09
Loxl2	179.974	-1.1014e-06	0.00144266	9.64522e-07	0.000254411
Thbs4	812.463	-1.15682e-06	0.00144265	1.69697e-09	1.00326e-06
Fmod	284.073	-1.15691e-06	0.00144268	5.96768e-07	0.000182707
1700093K21Rik	12.9415	-1.175e-06	0.00144269	0.000299397	0.0243278
Ckmt2	14880.3	-1.17877e-06	0.00144264	8.03893e-05	0.00937602
Col5a2	477.417	-1.2091e-06	0.00144265	0.000448667	0.032321
Pi16	188.517	-1.25656e-06	0.00144267	0.000143592	0.0138308
Ell2	1088.75	-1.3155e-06	0.00144261	0.000838272	0.0495592
E2f2	42.6695	-1.39058e-06	0.00144267	4.07974e-05	0.0056409
Gm11734	23.9198	-1.40895e-06	0.00144269	2.65241e-06	0.000629608
Cd5l	14.2514	-1.42231e-06	0.00144269	8.03037e-06	0.00152979
Tppp2	13.2085	-1.55954e-06	0.00144269	0.000213381	0.0188578
Gm16365	104.678	-1.59613e-06	0.00144266	1.85774e-06	0.000461607
Nrep	2937.35	-1.74028e-06	0.00144267	1.61766e-08	8.15729e-06
Tmem52	170.936	-1.76305e-06	0.00144266	0.000748852	0.0473766
Lmo7	1552.38	-1.86779e-06	0.00144258	2.73368e-08	1.23339e-05
AA467197	5.39544	-1.97276e-06	0.00144269	0.000210718	0.0187782
Atp13a5	113.194	-2.07932e-06	0.00144266	0.00042035	0.0311987
Dpt	123.49	-2.13833e-06	0.00144268	0.000404318	0.0305376
Sparc	3794.51	-2.18846e-06	0.00144264	0.000464113	0.0331551
Apol11b	9.03521	-2.20467e-06	0.00144269	0.000199	0.0180521
Col6a2	563.473	-2.27674e-06	0.00144266	0.000357557	0.0279806
Gdnf	12.1811	-2.32256e-06	0.00144269	4.86896e-05	0.00616662
Slc41a3	1368.14	-2.32704e-06	0.00144264	9.92516e-05	0.0105088
Irx3os	23.1828	-2.35296e-06	0.00144268	1.2209e-05	0.00209323
Tnmd	37.1213	-2.52766e-06	0.00144268	2.63515e-07	8.6884e-05
Runx1	323.162	-2.55258e-06	0.00144267	5.31413e-06	0.00109077
Asb10	1060.52	-2.67958e-06	0.00144262	0.000264228	0.0220985
Rere	1730.56	-2.80418e-06	0.00144258	0.000190459	0.017556
Ucp3	1108.08	-2.83132e-06	0.00144267	3.63157e-06	0.000841397
Fbn1	586.007	-2.85104e-06	0.00144265	0.000249396	0.0211678
Cacna2d4	152.605	-2.90591e-06	0.00144264	3.8573e-11	3.48071e-08
Gm44421	123.285	-2.92947e-06	0.00144268	1.48589e-05	0.00242624
Plek	89.4869	-2.94852e-06	0.00144266	6.42085e-06	0.00125097
Kcng4	318.053	-3.00643e-06	0.00144266	6.37196e-07	0.000188357
Col15a1	291.308	-3.10517e-06	0.00144267	7.62007e-05	0.00907265
Sik1	206.679	-3.18166e-06	0.00144268	4.03633e-05	0.00562625
Pdk4	4680.13	-3.20811e-06	0.00144268	0.000572811	0.0383627
Fam13b	212.028	-3.34851e-06	0.00144261	0.000613495	0.0407689
Chrnb1	437.018	-3.35226e-06	0.00144265	8.80479e-08	3.35463e-05
Ttc9	40.0117	-3.38309e-06	0.00144268	1.99886e-08	9.79155e-06
Col1a1	977.964	-3.42309e-06	0.00144266	3.48463e-07	0.000110637
Spn	29.0393	-3.4952e-06	0.00144269	0.000522934	0.0362984
Foxo6	40.3869	-3.51934e-06	0.00144267	1.49796e-07	5.03577e-05
Gm12514	52.012	-3.56787e-06	0.00144268	0.000121496	0.0120239
Tnc	32.3369	-3.60131e-06	0.00144268	0.000408847	0.0307442
Krt18	11.2636	-3.81056e-06	0.00144269	5.69571e-12	6.97521e-09
Mboat1	587.362	-3.86747e-06	0.00144264	9.97032e-05	0.0105088
Egflam	339.94	-4.03979e-06	0.00144261	0.000678013	0.0438662
D930007P13Rik	121.287	-4.20529e-06	0.00144265	0.00079176	0.048655
Gm35330	76.3805	-4.25836e-06	0.00144267	9.26751e-08	3.45416e-05
D830013O20Rik	71.0208	-4.59298e-06	0.00144265	5.92958e-08	2.36425e-05
Itgam	169.761	-4.95545e-06	0.00144267	2.54213e-05	0.00392655
Srrm4os	17.1644	-4.99622e-06	0.00144269	8.34996e-13	1.59067e-09
Armh4	119.661	-5.01325e-06	0.00144266	2.60179e-10	1.85865e-07
Lgals3	28.325	-5.02153e-06	0.00144269	7.50736e-07	0.000207603
Lep	250.654	-5.107e-06	0.00144269	8.62827e-05	0.00960596
Col6a1	527.926	-5.11894e-06	0.00144267	0.000200525	0.0180947
Igfbp6	470.884	-5.1644e-06	0.00144266	3.71864e-05	0.005313
Clec4d	7.58007	-5.27396e-06	0.00144269	2.98641e-08	1.31287e-05
Eepd1	1261.15	-5.2782e-06	0.00144262	9.50997e-06	0.00166376
Gm830	24.6278	-5.38387e-06	0.00144268	6.68993e-07	0.000194405
C1qb	212.914	-5.50042e-06	0.00144267	0.000166018	0.0157812
Laptm5	122.954	-5.58422e-06	0.00144267	2.64796e-05	0.00402832
Gm9144	5.32743	-5.98493e-06	0.0014427	8.53151e-05	0.00960596
Bcl3	19.5931	-5.99322e-06	0.00144269	8.22483e-06	0.00154117
Gm29185	18.166	-6.2844e-06	0.00144269	4.11712e-06	0.000913044
Sh3rf2	506.323	-6.65684e-06	0.00144266	8.53087e-09	4.43218e-06
Duox1	12.7521	-6.69313e-06	0.00144269	0.000810336	0.0487481
Ucp2	274.305	-6.80644e-06	0.00144266	0.000438662	0.0318686
Car14	241.238	-6.81231e-06	0.00144264	8.51482e-05	0.00960596
Asph	9664.73	-6.8738e-06	0.00144255	0.000640137	0.042103
Rhpn2	51.2695	-6.95902e-06	0.00144268	1.1401e-05	0.00197444
Pax7	54.9948	-7.54762e-06	0.00144268	0.000111771	0.011544
Prr29	111.937	-7.80887e-06	0.00144267	0.000806094	0.0486636
Ctsk	42.864	-8.09333e-06	0.00144267	3.94622e-06	0.000890236
Pkp2	62.3525	-8.25405e-06	0.00144267	5.03478e-08	2.05527e-05
Timm10	347.714	-8.43433e-06	0.00144261	0.000483757	0.0339918
Abcb1b	207.493	-8.53442e-06	0.00144263	6.02514e-05	0.00737865
Myhas	1900.51	-9.61802e-06	0.0014426	3.82548e-06	0.000874504
Gstm2	610.796	-9.68709e-06	0.00144266	4.48098e-11	3.6584e-08
Peg10	36.2939	-9.96983e-06	0.00144269	0.000116253	0.0117938
Tuba1a	133.68	-1.02184e-05	0.00144268	4.80063e-05	0.00616662
Golga7b	89.2307	-1.03901e-05	0.00144268	7.31534e-07	0.000205609
Frat2	194.784	-1.18367e-05	0.00144267	0.000378298	0.028955
1110038B12Rik	24.7991	-1.22065e-05	0.00144269	0.000359039	0.0279806
Tuba1c	26.1735	-1.25222e-05	0.0014427	0.000797565	0.0486628
Lrp4	109.481	-1.31119e-05	0.00144266	0.000554098	0.0375283
2310040G24Rik	745.133	-1.36361e-05	0.00144263	0.000166602	0.0157812
Twf2	1525.46	-1.38852e-05	0.00144262	0.000429058	0.0317077
Mical3	482.441	-1.4216e-05	0.00144254	6.08088e-07	0.000182907
Mdga1	132.472	-1.46464e-05	0.00144268	0.00022863	0.0197973
Rnf122	164.491	-1.92149e-05	0.00144266	0.000769468	0.0481479
[truncated: 2 more rows]

## Sheet: Heart_DEGs
Gene Symbol	baseMean	log2FoldChange	lfcSE	stat	pvalue	padj
[truncated: 342 more rows]

[truncated: 13 more sheets: Brain_DEGs, Testis_DEGs, Kidney_Liver_DEGs, Kidney_Spleen_DEGs, Liver_Spleen_DEGs, Kidney_Liver_Spleen_DEGs, Kidney_Liver_Lung_DEGs, Kidney_Spleen_Liver_Lung_DEGs, Kidney_Spleen_Liver_Lung_Heart, Kidney_Spleen_Liver_Heart_SM, Kidney_Spleen_Liver_Heart_Brain, Kidney_Spleen_Liver_Heart_SM_Br, Kidney_Spleen_Liver_Lung_Hrt_Br]
