# Supplementary material for: Deciphering the Transcriptomic Signatures of Aging Across Organs in Mice
Source: Aging Cell. 2026 Jan 8;25(2):e70357. doi: 10.1111/acel.70357 (PMC12783705; doi:10.1111/acel.70357)
Supplement: Supplementary file 8 — Table S3: Principal component analysis of age‐related differentially expressed genes for the 8 assessed mouse organs. The principle components (PC), standard deviation, proportion of variance and cumulative proportion are indicated for the mouse organs liver, kidney, spleen, lung, skeletal muscle, heart, brain, and testis. [file ACEL-25-e70357-s013.xlsx]

## Sheet: Liver_PCA
PC	Standard_Deviation	Proportion_of_Variance	Cumulative_Proportion
PC1	66.8268	0.887363	0.887363
PC2	18.4061	0.0673172	0.954681
PC3	10.4478	0.0216896	0.97637
PC4	8.40844	0.0140486	0.990419
PC5	6.94405	0.00958133	1

## Sheet: Kidney_PCA
PC	Standard_Deviation	Proportion_of_Variance	Cumulative_Proportion
PC1	43.9172	0.581192	0.581192
PC2	32.6873	0.321964	0.903156
PC3	12.8938	0.0500971	0.953253
PC4	9.52141	0.0273182	0.980572
PC5	8.02961	0.0194285	1

## Sheet: Spleen_PCA
PC	Standard_Deviation	Proportion_of_Variance	Cumulative_Proportion
PC1	33.2022	0.572062	0.572062
PC2	24.6133	0.314376	0.886439
PC3	9.92121	0.0510785	0.937517
PC4	8.41303	0.0367294	0.974247
PC5	7.0447	0.0257534	1

## Sheet: Lung_PCA
PC	Standard_Deviation	Proportion_of_Variance	Cumulative_Proportion
PC1	11.7985	0.606674	0.606674
PC2	7.63002	0.253719	0.860393
PC3	4.02078	0.0704567	0.93085
PC4	3.06121	0.0408401	0.97169
PC5	2.54871	0.0283101	1

## Sheet: Skeletal_Muscle_PCA
PC	Standard_Deviation	Proportion_of_Variance	Cumulative_Proportion
PC1	14.2832	0.70348	0.70348
PC2	7.02751	0.170296	0.873776
PC3	3.9607	0.0540936	0.927869
PC4	3.35464	0.0388055	0.966675
PC5	3.10875	0.0333253	1

## Sheet: Heart_PCA
PC	Standard_Deviation	Proportion_of_Variance	Cumulative_Proportion
PC1	10.8438	0.756398	0.756398
PC2	3.81079	0.0934145	0.849812
PC3	3.71499	0.088777	0.938589
PC4	2.51476	0.0406795	0.979269
PC5	1.79523	0.0207311	1

## Sheet: Brain_PCA
PC	Standard_Deviation	Proportion_of_Variance	Cumulative_Proportion
PC1	12.0048	0.818837	0.818837
PC2	3.2769	0.0610119	0.879849
PC3	3.00961	0.0514644	0.931313
PC4	2.73655	0.0425495	0.973863
PC5	2.14481	0.0261375	1

## Sheet: Testis_PCA
PC	Standard_Deviation	Proportion_of_Variance	Cumulative_Proportion
PC1	4.95191	0.845567	0.845567
PC2	1.34895	0.0627469	0.908313
PC3	1.21602	0.0509897	0.959303
PC4	0.885799	0.0270565	0.98636
PC5	0.628942	0.0136403	1
