# Supplementary material for: Deciphering the Transcriptomic Signatures of Aging Across Organs in Mice
Source: Aging Cell. 2026 Jan 8;25(2):e70357. doi: 10.1111/acel.70357 (PMC12783705; doi:10.1111/acel.70357)
Supplement: Supplementary file 9 — Table S4: Functional annotation of organ clusters for the liver, kidney, spleen, lung, skeletal muscle, heart and brain. Gene ontology enrichment analysis of the most enriched clusters for the 7 assessed mouse organs was done in STRING. GO analysis was done for 5 clusters (spleen), 3 clusters (liver), 2 clusters (heart, kidney, lung and skeletal muscle) and 1 cluster (brain). [file ACEL-25-e70357-s003.xlsx]

## Sheet: Liver_C1_GO
ID	Term	Ontology Source	Term PValue	Term PValue Corrected with Bonferroni step down	Group PValue	Group PValue Corrected with Bonferroni step down	GOLevels	GOGroups	% Associated Genes	Nr. Genes	Associated Genes Found
GO:0004888	transmembrane signaling receptor activity	GO_MolecularFunction-EBI-UniProt-GOA-ACAP-ARAP_25.05.2022_00h00	0	0	0	0	[3]	Group029	5.10742	126	[Abca1, Acvr2b, Adgre4, Adgrf1, Adgrv1, Adora1, Adra1b, Adrb3, Agtr1a, Amhr2, Areg, Cblc, Ccr5, Ccr9, Cd180, Cd300a, Cd300ld, Celsr1, Chrm3, Chrna4, Clec2d, Clec2h, Cr2, Csf2rb, Cxcr5, Cysltr2, Dapk1, Eda, Egfr, Epha1, Epha2, Epha3, Erbb3, Errfi1, Fcgr2b, Fgfr2, Fgfr3, Fgfr4, Gabbr2, Gabrb3, Gcgr, Ghr, Glra3, Gpr176, Gpr39, Gprc5c, Grid1, Grik5, Grm8, Hcrtr2, Ifnar2, Il17ra, Il17rb, Il17rc, Il1r1…
GO:0007600	sensory perception	GO_BiologicalProcess-EBI-UniProt-GOA-ACAP-ARAP_25.05.2022_00h00	0	0	3.17452e-35	3.84117e-33	[4]	Group044	4.16458	83	[Acpp, Adgrv1, Adora1, Atp2b2, Atp8b1, Axin1, Azgp1, Bace1, Btbd9, Cacna1d, Casp3, Ccdc50, Cdh1, Cfh, Chd3, Chd7, Chrna4, Comt, Crym, Dcdc2a, Diaph1, Enpp1, Eps8l2, Eya4, Fam107b, Fbxo11, Gabrb3, Gjb2, Gnat1, Gprc5c, Grm8, Gsdme, Hpn, Hsd17b6, Icam1, Igf1, Il18, Impg2, Kcna2, Lrig2, Marveld2, Myo6, Myo7a, Nav2, Ncam2, Nipbl, Nipsnap1, Olfm2, Olfr1029, Olfr1030, Olfr1033, Olfr695, Olfr698, Olfr701…
GO:0005737	cytoplasm	GO_CellularComponent-EBI-UniProt-GOA-ACAP-ARAP_25.05.2022_00h00	0	0	0	0	[2, 3]	Group075	17.374	2051	[2200002D01Rik, 2700049A03Rik, 4933427D14Rik, 9130409I23Rik, A1cf, AA986860, AU040320, Aacs, Aadac, Aadat, Aanat, Aars, Aass, Abat, Abca1, Abca3, Abca6, Abca8b, Abcb10, Abcb11, Abcb4, Abcd2, Abcd3, Abcd4, Abcf1, Abhd17b, Abhd17c, Abhd6, Abi2, Abl2, Acaa1b, Acaca, Acad10, Acat2, Acat3, Acbd3, Acbd4, Acbd5, Acbd6, Acer3, Acin1, Acly, Acmsd, Acnat1, Acnat2, Aco1, Acod1, Acot12, Acox1, Acox2, Acp1, A…
GO:0006082	organic acid metabolic process	GO_BiologicalProcess-EBI-UniProt-GOA-ACAP-ARAP_25.05.2022_00h00	0	0	0	0	[3]	Group083	36.3112	378	[Aacs, Aadat, Aars, Aass, Abat, Abcb11, Abcc10, Abcc2, Abcd2, Abcd3, Abcd4, Abcg3, Abhd3, Acaa1b, Acaca, Acad10, Acat2, Acat3, Acbd4, Acbd5, Acly, Acmsd, Acnat1, Acnat2, Aco1, Acot12, Acox1, Acox2, Acsf2, Acsl3, Acsl4, Acsl5, Acsm1, Acsm3, Acsm5, Acss2, Acy1, Adh1, Adh4, Adipor2, Adtrp, Afmid, Agmat, Agt, Agxt, Agxt2, Ahcy, Akr1c14, Akr1c20, Akr1c6, Akr1d1, Aldh1a1, Aldh1a3, Aldh1a7, Aldh1l1, Ald…
GO:0043436	oxoacid metabolic process	GO_BiologicalProcess-EBI-UniProt-GOA-ACAP-ARAP_25.05.2022_00h00	0	0	0	0	[4]	Group083	36.0316	365	[Aacs, Aadat, Aars, Aass, Abat, Abcb11, Abcc10, Abcc2, Abcd2, Abcd3, Abcd4, Abhd3, Acaa1b, Acaca, Acad10, Acat2, Acat3, Acbd4, Acbd5, Acly, Acmsd, Acnat1, Acnat2, Aco1, Acot12, Acox1, Acox2, Acsf2, Acsl3, Acsl4, Acsl5, Acsm1, Acsm3, Acsm5, Acss2, Acy1, Adh1, Adh4, Adipor2, Adtrp, Afmid, Agmat, Agt, Agxt, Agxt2, Ahcy, Akr1c14, Akr1c20, Akr1c6, Akr1d1, Aldh1a1, Aldh1a3, Aldh1a7, Aldh1l1, Aldh3a2, A…
GO:0019752	carboxylic acid metabolic process	GO_BiologicalProcess-EBI-UniProt-GOA-ACAP-ARAP_25.05.2022_00h00	0	0	0	0	[5]	Group083	36.4552	362	[Aacs, Aadat, Aars, Aass, Abat, Abcb11, Abcc10, Abcc2, Abcd2, Abcd3, Abcd4, Abhd3, Acaa1b, Acaca, Acad10, Acat2, Acat3, Acbd4, Acbd5, Acly, Acmsd, Acnat1, Acnat2, Aco1, Acot12, Acox1, Acox2, Acsf2, Acsl3, Acsl4, Acsl5, Acsm1, Acsm3, Acsm5, Acss2, Acy1, Adh1, Adh4, Adipor2, Adtrp, Afmid, Agmat, Agt, Agxt, Agxt2, Ahcy, Akr1c14, Akr1c20, Akr1c6, Akr1d1, Aldh1a1, Aldh1a3, Aldh1a7, Aldh1l1, Aldh3a2, A…
GO:0006082	organic acid metabolic process	GO_BiologicalProcess-EBI-UniProt-GOA-ACAP-ARAP_25.05.2022_00h00	0	0	0	0	[3]	Group133	36.3112	378	[Aacs, Aadat, Aars, Aass, Abat, Abcb11, Abcc10, Abcc2, Abcd2, Abcd3, Abcd4, Abcg3, Abhd3, Acaa1b, Acaca, Acad10, Acat2, Acat3, Acbd4, Acbd5, Acly, Acmsd, Acnat1, Acnat2, Aco1, Acot12, Acox1, Acox2, Acsf2, Acsl3, Acsl4, Acsl5, Acsm1, Acsm3, Acsm5, Acss2, Acy1, Adh1, Adh4, Adipor2, Adtrp, Afmid, Agmat, Agt, Agxt, Agxt2, Ahcy, Akr1c14, Akr1c20, Akr1c6, Akr1d1, Aldh1a1, Aldh1a3, Aldh1a7, Aldh1l1, Ald…
GO:0043436	oxoacid metabolic process	GO_BiologicalProcess-EBI-UniProt-GOA-ACAP-ARAP_25.05.2022_00h00	0	0	0	0	[4]	Group133	36.0316	365	[Aacs, Aadat, Aars, Aass, Abat, Abcb11, Abcc10, Abcc2, Abcd2, Abcd3, Abcd4, Abhd3, Acaa1b, Acaca, Acad10, Acat2, Acat3, Acbd4, Acbd5, Acly, Acmsd, Acnat1, Acnat2, Aco1, Acot12, Acox1, Acox2, Acsf2, Acsl3, Acsl4, Acsl5, Acsm1, Acsm3, Acsm5, Acss2, Acy1, Adh1, Adh4, Adipor2, Adtrp, Afmid, Agmat, Agt, Agxt, Agxt2, Ahcy, Akr1c14, Akr1c20, Akr1c6, Akr1d1, Aldh1a1, Aldh1a3, Aldh1a7, Aldh1l1, Aldh3a2, A…
GO:0019752	carboxylic acid metabolic process	GO_BiologicalProcess-EBI-UniProt-GOA-ACAP-ARAP_25.05.2022_00h00	0	0	0	0	[5]	Group133	36.4552	362	[Aacs, Aadat, Aars, Aass, Abat, Abcb11, Abcc10, Abcc2, Abcd2, Abcd3, Abcd4, Abhd3, Acaa1b, Acaca, Acad10, Acat2, Acat3, Acbd4, Acbd5, Acly, Acmsd, Acnat1, Acnat2, Aco1, Acot12, Acox1, Acox2, Acsf2, Acsl3, Acsl4, Acsl5, Acsm1, Acsm3, Acsm5, Acss2, Acy1, Adh1, Adh4, Adipor2, Adtrp, Afmid, Agmat, Agt, Agxt, Agxt2, Ahcy, Akr1c14, Akr1c20, Akr1c6, Akr1d1, Aldh1a1, Aldh1a3, Aldh1a7, Aldh1l1, Aldh3a2, A…
GO:0006629	lipid metabolic process	GO_BiologicalProcess-EBI-UniProt-GOA-ACAP-ARAP_25.05.2022_00h00	0	0	0	0	[3]	Group135	30.3268	464	[4932438A13Rik, 6430550D23Rik, 9130409I23Rik, Aacs, Aadac, Abca1, Abca3, Abca8b, Abcb11, Abcd2, Abcd3, Abcd4, Abhd15, Abhd3, Abhd6, Acaa1b, Acaca, Acad10, Acat2, Acat3, Acbd3, Acbd4, Acbd5, Acer3, Acly, Acnat1, Acnat2, Acot12, Acox1, Acox2, Acpp, Acsf2, Acsl3, Acsl4, Acsl5, Acsm1, Acsm3, Acsm5, Acss2, Acss3, Adh1, Adh4, Adipor2, Adora1, Adtrp, Afp, Agmo, Agt, Akr1c12, Akr1c13, Akr1c14, Akr1c19, A…
GO:0006082	organic acid metabolic process	GO_BiologicalProcess-EBI-UniProt-GOA-ACAP-ARAP_25.05.2022_00h00	0	0	0	0	[3]	Group139	36.3112	378	[Aacs, Aadat, Aars, Aass, Abat, Abcb11, Abcc10, Abcc2, Abcd2, Abcd3, Abcd4, Abcg3, Abhd3, Acaa1b, Acaca, Acad10, Acat2, Acat3, Acbd4, Acbd5, Acly, Acmsd, Acnat1, Acnat2, Aco1, Acot12, Acox1, Acox2, Acsf2, Acsl3, Acsl4, Acsl5, Acsm1, Acsm3, Acsm5, Acss2, Acy1, Adh1, Adh4, Adipor2, Adtrp, Afmid, Agmat, Agt, Agxt, Agxt2, Ahcy, Akr1c14, Akr1c20, Akr1c6, Akr1d1, Aldh1a1, Aldh1a3, Aldh1a7, Aldh1l1, Ald…
GO:0006629	lipid metabolic process	GO_BiologicalProcess-EBI-UniProt-GOA-ACAP-ARAP_25.05.2022_00h00	0	0	0	0	[3]	Group139	30.3268	464	[4932438A13Rik, 6430550D23Rik, 9130409I23Rik, Aacs, Aadac, Abca1, Abca3, Abca8b, Abcb11, Abcd2, Abcd3, Abcd4, Abhd15, Abhd3, Abhd6, Acaa1b, Acaca, Acad10, Acat2, Acat3, Acbd3, Acbd4, Acbd5, Acer3, Acly, Acnat1, Acnat2, Acot12, Acox1, Acox2, Acpp, Acsf2, Acsl3, Acsl4, Acsl5, Acsm1, Acsm3, Acsm5, Acss2, Acss3, Adh1, Adh4, Adipor2, Adora1, Adtrp, Afp, Agmo, Agt, Akr1c12, Akr1c13, Akr1c14, Akr1c19, A…
GO:0043436	oxoacid metabolic process	GO_BiologicalProcess-EBI-UniProt-GOA-ACAP-ARAP_25.05.2022_00h00	0	0	0	0	[4]	Group139	36.0316	365	[Aacs, Aadat, Aars, Aass, Abat, Abcb11, Abcc10, Abcc2, Abcd2, Abcd3, Abcd4, Abhd3, Acaa1b, Acaca, Acad10, Acat2, Acat3, Acbd4, Acbd5, Acly, Acmsd, Acnat1, Acnat2, Aco1, Acot12, Acox1, Acox2, Acsf2, Acsl3, Acsl4, Acsl5, Acsm1, Acsm3, Acsm5, Acss2, Acy1, Adh1, Adh4, Adipor2, Adtrp, Afmid, Agmat, Agt, Agxt, Agxt2, Ahcy, Akr1c14, Akr1c20, Akr1c6, Akr1d1, Aldh1a1, Aldh1a3, Aldh1a7, Aldh1l1, Aldh3a2, A…
GO:0019752	carboxylic acid metabolic process	GO_BiologicalProcess-EBI-UniProt-GOA-ACAP-ARAP_25.05.2022_00h00	0	0	0	0	[5]	Group139	36.4552	362	[Aacs, Aadat, Aars, Aass, Abat, Abcb11, Abcc10, Abcc2, Abcd2, Abcd3, Abcd4, Abhd3, Acaa1b, Acaca, Acad10, Acat2, Acat3, Acbd4, Acbd5, Acly, Acmsd, Acnat1, Acnat2, Aco1, Acot12, Acox1, Acox2, Acsf2, Acsl3, Acsl4, Acsl5, Acsm1, Acsm3, Acsm5, Acss2, Acy1, Adh1, Adh4, Adipor2, Adtrp, Afmid, Agmat, Agt, Agxt, Agxt2, Ahcy, Akr1c14, Akr1c20, Akr1c6, Akr1d1, Aldh1a1, Aldh1a3, Aldh1a7, Aldh1l1, Aldh3a2, A…
GO:0032787	monocarboxylic acid metabolic process	GO_BiologicalProcess-EBI-UniProt-GOA-ACAP-ARAP_25.05.2022_00h00	0	0	0	0	[6]	Group139	37.0529	259	[Aacs, Abat, Abcb11, Abcc2, Abcd2, Abcd3, Abcd4, Abhd3, Acaa1b, Acaca, Acad10, Acat2, Acat3, Acbd4, Acbd5, Acly, Acnat1, Acnat2, Acot12, Acox1, Acox2, Acsf2, Acsl3, Acsl4, Acsl5, Acsm1, Acsm3, Acsm5, Acss2, Adh1, Adh4, Adipor2, Adtrp, Agt, Agxt, Agxt2, Akr1c14, Akr1c20, Akr1c6, Akr1d1, Aldh1a1, Aldh1a3, Aldh1a7, Aldh3a2, Aldh8a1, Aldob, Amacr, Amdhd1, Ankrd26, Aoah, Apoa1, Apoa4, Apoa5, Apoc1, Ap…
GO:0043231	intracellular membrane-bounded organelle	GO_CellularComponent-EBI-UniProt-GOA-ACAP-ARAP_25.05.2022_00h00	0	2.0459e-43	0	0	[4]	Group075	17.2287	2054	[2200002D01Rik, 4931406C07Rik, 4932438A13Rik, 5430403G16Rik, 9130409I23Rik, A1cf, AU040320, Aadac, Aadat, Aars, Aass, Abat, Abca1, Abca3, Abca6, Abca8b, Abcb10, Abcb11, Abcb4, Abcc6, Abcd2, Abcd3, Abcd4, Abcf1, Abcg3, Abhd17b, Abhd17c, Abhd6, Abi2, Abl2, Acaa1b, Acaca, Acad10, Acat2, Acat3, Acbd3, Acbd5, Acer3, Acin1, Acly, Acnat1, Acnat2, Aco1, Acod1, Acot12, Acox1, Acox2, Acpp, Acrbp, Acsf2, Ac…
GO:0043231	intracellular membrane-bounded organelle	GO_CellularComponent-EBI-UniProt-GOA-ACAP-ARAP_25.05.2022_00h00	0	2.0459e-43	0	0	[4]	Group129	17.2287	2054	[2200002D01Rik, 4931406C07Rik, 4932438A13Rik, 5430403G16Rik, 9130409I23Rik, A1cf, AU040320, Aadac, Aadat, Aars, Aass, Abat, Abca1, Abca3, Abca6, Abca8b, Abcb10, Abcb11, Abcb4, Abcc6, Abcd2, Abcd3, Abcd4, Abcf1, Abcg3, Abhd17b, Abhd17c, Abhd6, Abi2, Abl2, Acaa1b, Acaca, Acad10, Acat2, Acat3, Acbd3, Acbd5, Acer3, Acin1, Acly, Acnat1, Acnat2, Aco1, Acod1, Acot12, Acox1, Acox2, Acpp, Acrbp, Acsf2, Ac…
R-MMU:1430728	Metabolism	REACTOME_Pathways_25.05.2022	0	1.57506e-42	0	0	[-1]	Group083	26.6129	462	[Aacs, Aadac, Aadat, Aanat, Aass, Abcb11, Abcc2, Abcc3, Abcd4, Abhd3, Acaa1b, Acaca, Acad10, Acat2, Acbd5, Acbd6, Acer3, Acly, Acot12, Acox1, Acox2, Acsf2, Acsl3, Acsl4, Acsl5, Acsm1, Acsm5, Acss2, Acss3, Acy1, Adh1, Adh4, Adipor2, Adk, Adprm, Agmat, Agmo, Agxt, Agxt2, Ahcy, Ahcyl, Ahr, Ak2, Akr1c6, Akr1d1, Akr7a5, Alad, Alb, Aldh1a1, Aldh1l1, Aldh2, Aldh3a2, Aldh6a1, Aldh7a1, Aldh9a1, Aldob, Ama…
R-MMU:1430728	Metabolism	REACTOME_Pathways_25.05.2022	0	1.57506e-42	0	0	[-1]	Group085	26.6129	462	[Aacs, Aadac, Aadat, Aanat, Aass, Abcb11, Abcc2, Abcc3, Abcd4, Abhd3, Acaa1b, Acaca, Acad10, Acat2, Acbd5, Acbd6, Acer3, Acly, Acot12, Acox1, Acox2, Acsf2, Acsl3, Acsl4, Acsl5, Acsm1, Acsm5, Acss2, Acss3, Acy1, Adh1, Adh4, Adipor2, Adk, Adprm, Agmat, Agmo, Agxt, Agxt2, Ahcy, Ahcyl, Ahr, Ak2, Akr1c6, Akr1d1, Akr7a5, Alad, Alb, Aldh1a1, Aldh1l1, Aldh2, Aldh3a2, Aldh6a1, Aldh7a1, Aldh9a1, Aldob, Ama…
R-MMU:1430728	Metabolism	REACTOME_Pathways_25.05.2022	0	1.57506e-42	0	0	[-1]	Group139	26.6129	462	[Aacs, Aadac, Aadat, Aanat, Aass, Abcb11, Abcc2, Abcc3, Abcd4, Abhd3, Acaa1b, Acaca, Acad10, Acat2, Acbd5, Acbd6, Acer3, Acly, Acot12, Acox1, Acox2, Acsf2, Acsl3, Acsl4, Acsl5, Acsm1, Acsm5, Acss2, Acss3, Acy1, Adh1, Adh4, Adipor2, Adk, Adprm, Agmat, Agmo, Agxt, Agxt2, Ahcy, Ahcyl, Ahr, Ak2, Akr1c6, Akr1d1, Akr7a5, Alad, Alb, Aldh1a1, Aldh1l1, Aldh2, Aldh3a2, Aldh6a1, Aldh7a1, Aldh9a1, Aldob, Ama…
GO:0044255	cellular lipid metabolic process	GO_BiologicalProcess-EBI-UniProt-GOA-ACAP-ARAP_25.05.2022_00h00	0	1.61009e-42	0	0	[3, 4]	Group103	30.1503	341	[6430550D23Rik, 9130409I23Rik, Aacs, Aadac, Abca3, Abca8b, Abcb11, Abcd2, Abcd3, Abcd4, Abhd15, Abhd3, Abhd6, Acaa1b, Acaca, Acad10, Acat2, Acat3, Acbd4, Acbd5, Acer3, Acly, Acnat1, Acnat2, Acot12, Acox1, Acox2, Acsf2, Acsl3, Acsl4, Acsl5, Acsm1, Acsm3, Acsm5, Acss2, Adh1, Adh4, Adipor2, Adtrp, Agmo, Agt, Akr1c14, Akr1c20, Akr1c6, Aldh1a1, Aldh1a3, Aldh1a7, Aldh3a2, Aldh8a1, Alg12, Amacr, Ambra1,…
GO:0044255	cellular lipid metabolic process	GO_BiologicalProcess-EBI-UniProt-GOA-ACAP-ARAP_25.05.2022_00h00	0	1.61009e-42	0	1.96182e-44	[3, 4]	Group124	30.1503	341	[6430550D23Rik, 9130409I23Rik, Aacs, Aadac, Abca3, Abca8b, Abcb11, Abcd2, Abcd3, Abcd4, Abhd15, Abhd3, Abhd6, Acaa1b, Acaca, Acad10, Acat2, Acat3, Acbd4, Acbd5, Acer3, Acly, Acnat1, Acnat2, Acot12, Acox1, Acox2, Acsf2, Acsl3, Acsl4, Acsl5, Acsm1, Acsm3, Acsm5, Acss2, Adh1, Adh4, Adipor2, Adtrp, Agmo, Agt, Akr1c14, Akr1c20, Akr1c6, Aldh1a1, Aldh1a3, Aldh1a7, Aldh3a2, Aldh8a1, Alg12, Amacr, Ambra1,…
GO:0044255	cellular lipid metabolic process	GO_BiologicalProcess-EBI-UniProt-GOA-ACAP-ARAP_25.05.2022_00h00	0	1.61009e-42	0	0	[3, 4]	Group139	30.1503	341	[6430550D23Rik, 9130409I23Rik, Aacs, Aadac, Abca3, Abca8b, Abcb11, Abcd2, Abcd3, Abcd4, Abhd15, Abhd3, Abhd6, Acaa1b, Acaca, Acad10, Acat2, Acat3, Acbd4, Acbd5, Acer3, Acly, Acnat1, Acnat2, Acot12, Acox1, Acox2, Acsf2, Acsl3, Acsl4, Acsl5, Acsm1, Acsm3, Acsm5, Acss2, Adh1, Adh4, Adipor2, Adtrp, Agmo, Agt, Akr1c14, Akr1c20, Akr1c6, Aldh1a1, Aldh1a3, Aldh1a7, Aldh3a2, Aldh8a1, Alg12, Amacr, Ambra1,…
GO:0043229	intracellular organelle	GO_CellularComponent-EBI-UniProt-GOA-ACAP-ARAP_25.05.2022_00h00	1.4013e-45	3.04923e-42	0	0	[3]	Group075	16.8603	2206	[2200002D01Rik, 2700049A03Rik, 4931406C07Rik, 4932438A13Rik, 4933427D14Rik, 5430403G16Rik, 9130409I23Rik, A1cf, AU040320, Aadac, Aadat, Aars, Aass, Abat, Abca1, Abca3, Abca6, Abca8b, Abcb10, Abcb11, Abcb4, Abcc6, Abcd2, Abcd3, Abcd4, Abcf1, Abcg3, Abhd17b, Abhd17c, Abhd6, Abi2, Abl2, Acaa1b, Acaca, Acad10, Acat2, Acat3, Acbd3, Acbd5, Acer3, Acin1, Acly, Acnat1, Acnat2, Aco1, Acod1, Acot12, Acox1,…
GO:0043227	membrane-bounded organelle	GO_CellularComponent-EBI-UniProt-GOA-ACAP-ARAP_25.05.2022_00h00	9.01035e-43	2.9874e-39	0	0	[3]	Group075	16.9516	2102	[2200002D01Rik, 2700049A03Rik, 4931406C07Rik, 4932438A13Rik, 5430403G16Rik, 9130409I23Rik, A1cf, AU040320, Aadac, Aadat, Aars, Aass, Abat, Abca1, Abca3, Abca6, Abca8b, Abcb10, Abcb11, Abcb4, Abcc6, Abcd2, Abcd3, Abcd4, Abcf1, Abcg3, Abhd17b, Abhd17c, Abhd6, Abi2, Abl2, Acaa1b, Acaca, Acad10, Acat2, Acat3, Acbd3, Acbd5, Acer3, Acin1, Acly, Acnat1, Acnat2, Aco1, Acod1, Acot12, Acox1, Acox2, Acpp, A…
GO:0043227	membrane-bounded organelle	GO_CellularComponent-EBI-UniProt-GOA-ACAP-ARAP_25.05.2022_00h00	9.01035e-43	2.9874e-39	0	0	[3]	Group129	16.9516	2102	[2200002D01Rik, 2700049A03Rik, 4931406C07Rik, 4932438A13Rik, 5430403G16Rik, 9130409I23Rik, A1cf, AU040320, Aadac, Aadat, Aars, Aass, Abat, Abca1, Abca3, Abca6, Abca8b, Abcb10, Abcb11, Abcb4, Abcc6, Abcd2, Abcd3, Abcd4, Abcf1, Abcg3, Abhd17b, Abhd17c, Abhd6, Abi2, Abl2, Acaa1b, Acaca, Acad10, Acat2, Acat3, Acbd3, Acbd5, Acer3, Acin1, Acly, Acnat1, Acnat2, Aco1, Acod1, Acot12, Acox1, Acox2, Acpp, A…
GO:0008202	steroid metabolic process	GO_BiologicalProcess-EBI-UniProt-GOA-ACAP-ARAP_25.05.2022_00h00	1.26765e-39	4.20479e-36	0	2.24208e-44	[4]	Group123	42.0054	155	[Abca1, Abcb11, Abcd3, Acaa1b, Acbd3, Afp, Akr1c12, Akr1c13, Akr1c14, Akr1c19, Akr1c20, Akr1c6, Akr1d1, Amacr, Apoa1, Apoa2, Apoa4, Apoa5, Apob, Apoc1, Apoc3, Apoe, Apof, Apon, Atp8b1, Baat, Bmp2, Bmp5, Cat, Cebpa, Ces1b, Ces1c, Ces1e, Ces1f, Ces1g, Clcn2, Comt, Cyb5r3, Cyp1a2, Cyp26a1, Cyp26c1, Cyp27a1, Cyp2b9, Cyp2d10, Cyp2d11, Cyp2d22, Cyp2d26, Cyp2d40, Cyp2e1, Cyp2r1, Cyp3a11, Cyp3a13, Cyp3a2…
GO:0008202	steroid metabolic process	GO_BiologicalProcess-EBI-UniProt-GOA-ACAP-ARAP_25.05.2022_00h00	1.26765e-39	4.20479e-36	0	0	[4]	Group135	42.0054	155	[Abca1, Abcb11, Abcd3, Acaa1b, Acbd3, Afp, Akr1c12, Akr1c13, Akr1c14, Akr1c19, Akr1c20, Akr1c6, Akr1d1, Amacr, Apoa1, Apoa2, Apoa4, Apoa5, Apob, Apoc1, Apoc3, Apoe, Apof, Apon, Atp8b1, Baat, Bmp2, Bmp5, Cat, Cebpa, Ces1b, Ces1c, Ces1e, Ces1f, Ces1g, Clcn2, Comt, Cyb5r3, Cyp1a2, Cyp26a1, Cyp26c1, Cyp27a1, Cyp2b9, Cyp2d10, Cyp2d11, Cyp2d22, Cyp2d26, Cyp2d40, Cyp2e1, Cyp2r1, Cyp3a11, Cyp3a13, Cyp3a2…
GO:0008202	steroid metabolic process	GO_BiologicalProcess-EBI-UniProt-GOA-ACAP-ARAP_25.05.2022_00h00	1.26765e-39	4.20479e-36	0	0	[4]	Group139	42.0054	155	[Abca1, Abcb11, Abcd3, Acaa1b, Acbd3, Afp, Akr1c12, Akr1c13, Akr1c14, Akr1c19, Akr1c20, Akr1c6, Akr1d1, Amacr, Apoa1, Apoa2, Apoa4, Apoa5, Apob, Apoc1, Apoc3, Apoe, Apof, Apon, Atp8b1, Baat, Bmp2, Bmp5, Cat, Cebpa, Ces1b, Ces1c, Ces1e, Ces1f, Ces1g, Clcn2, Comt, Cyb5r3, Cyp1a2, Cyp26a1, Cyp26c1, Cyp27a1, Cyp2b9, Cyp2d10, Cyp2d11, Cyp2d22, Cyp2d26, Cyp2d40, Cyp2e1, Cyp2r1, Cyp3a11, Cyp3a13, Cyp3a2…
GO:0006631	fatty acid metabolic process	GO_BiologicalProcess-EBI-UniProt-GOA-ACAP-ARAP_25.05.2022_00h00	4.01446e-38	1.33119e-34	0	0	[4, 5, 7]	Group133	37.7637	179	[Aacs, Abcb11, Abcd2, Abcd3, Abcd4, Abhd3, Acaa1b, Acaca, Acad10, Acat2, Acat3, Acbd4, Acbd5, Acly, Acnat1, Acnat2, Acot12, Acox1, Acox2, Acsf2, Acsl3, Acsl4, Acsl5, Acsm1, Acsm3, Acsm5, Acss2, Adh4, Adipor2, Adtrp, Agt, Akr1c14, Akr1c20, Akr1c6, Aldh3a2, Amacr, Ankrd26, Aoah, Apoa1, Apoa4, Apoa5, Apoc1, Apoc3, Asah2, Baat, Bdh2, C3, Ces1b, Ces1c, Ces1e, Ces1f, Ces1g, Ces2a, Ces2c, Ces2e, Ces2g, …
GO:0006631	fatty acid metabolic process	GO_BiologicalProcess-EBI-UniProt-GOA-ACAP-ARAP_25.05.2022_00h00	4.01446e-38	1.33119e-34	0	0	[4, 5, 7]	Group136	37.7637	179	[Aacs, Abcb11, Abcd2, Abcd3, Abcd4, Abhd3, Acaa1b, Acaca, Acad10, Acat2, Acat3, Acbd4, Acbd5, Acly, Acnat1, Acnat2, Acot12, Acox1, Acox2, Acsf2, Acsl3, Acsl4, Acsl5, Acsm1, Acsm3, Acsm5, Acss2, Adh4, Adipor2, Adtrp, Agt, Akr1c14, Akr1c20, Akr1c6, Aldh3a2, Amacr, Ankrd26, Aoah, Apoa1, Apoa4, Apoa5, Apoc1, Apoc3, Asah2, Baat, Bdh2, C3, Ces1b, Ces1c, Ces1e, Ces1f, Ces1g, Ces2a, Ces2c, Ces2e, Ces2g, …
GO:0006631	fatty acid metabolic process	GO_BiologicalProcess-EBI-UniProt-GOA-ACAP-ARAP_25.05.2022_00h00	4.01446e-38	1.33119e-34	0	0	[4, 5, 7]	Group139	37.7637	179	[Aacs, Abcb11, Abcd2, Abcd3, Abcd4, Abhd3, Acaa1b, Acaca, Acad10, Acat2, Acat3, Acbd4, Acbd5, Acly, Acnat1, Acnat2, Acot12, Acox1, Acox2, Acsf2, Acsl3, Acsl4, Acsl5, Acsm1, Acsm3, Acsm5, Acss2, Adh4, Adipor2, Adtrp, Agt, Akr1c14, Akr1c20, Akr1c6, Aldh3a2, Amacr, Ankrd26, Aoah, Apoa1, Apoa4, Apoa5, Apoc1, Apoc3, Asah2, Baat, Bdh2, C3, Ces1b, Ces1c, Ces1e, Ces1f, Ces1g, Ces2a, Ces2c, Ces2e, Ces2g, …
GO:0044283	small molecule biosynthetic process	GO_BiologicalProcess-EBI-UniProt-GOA-ACAP-ARAP_25.05.2022_00h00	4.32784e-38	1.43468e-34	2.23367e-42	2.76937e-40	[3]	Group130	34.7754	209	[Aass, Abat, Abcd2, Abcd3, Abhd3, Acaca, Acer3, Acly, Acmsd, Acsl3, Acsm1, Acsm3, Acsm5, Acss2, Adk, Agt, Agxt, Agxt2, Akr1d1, Aldh1a1, Aldh1a3, Aldh8a1, Amacr, Apoa1, Apoa4, Apoa5, Apob, Apoc1, Apoc3, Apoe, Asah2, Asl, Ass1, Atf4, Baat, Bhmt, Bhmt2, Bmp2, Bmp5, Car5a, Cbs, Cdo1, Ces1b, Ces1c, Ces1e, Ces1f, Ces1g, Clcn2, Clk2, Cln3, Coq8b, Csad, Cth, Cyb5r3, Cyp27a1, Cyp2c23, Cyp2j6, Cyp2r1, Cyp3…
GO:0044283	small molecule biosynthetic process	GO_BiologicalProcess-EBI-UniProt-GOA-ACAP-ARAP_25.05.2022_00h00	4.32784e-38	1.43468e-34	0	0	[3]	Group135	34.7754	209	[Aass, Abat, Abcd2, Abcd3, Abhd3, Acaca, Acer3, Acly, Acmsd, Acsl3, Acsm1, Acsm3, Acsm5, Acss2, Adk, Agt, Agxt, Agxt2, Akr1d1, Aldh1a1, Aldh1a3, Aldh8a1, Amacr, Apoa1, Apoa4, Apoa5, Apob, Apoc1, Apoc3, Apoe, Asah2, Asl, Ass1, Atf4, Baat, Bhmt, Bhmt2, Bmp2, Bmp5, Car5a, Cbs, Cdo1, Ces1b, Ces1c, Ces1e, Ces1f, Ces1g, Clcn2, Clk2, Cln3, Coq8b, Csad, Cth, Cyb5r3, Cyp27a1, Cyp2c23, Cyp2j6, Cyp2r1, Cyp3…
GO:0044283	small molecule biosynthetic process	GO_BiologicalProcess-EBI-UniProt-GOA-ACAP-ARAP_25.05.2022_00h00	4.32784e-38	1.43468e-34	0	0	[3]	Group139	34.7754	209	[Aass, Abat, Abcd2, Abcd3, Abhd3, Acaca, Acer3, Acly, Acmsd, Acsl3, Acsm1, Acsm3, Acsm5, Acss2, Adk, Agt, Agxt, Agxt2, Akr1d1, Aldh1a1, Aldh1a3, Aldh8a1, Amacr, Apoa1, Apoa4, Apoa5, Apob, Apoc1, Apoc3, Apoe, Asah2, Asl, Ass1, Atf4, Baat, Bhmt, Bhmt2, Bmp2, Bmp5, Car5a, Cbs, Cdo1, Ces1b, Ces1c, Ces1e, Ces1f, Ces1g, Clcn2, Clk2, Cln3, Coq8b, Csad, Cth, Cyb5r3, Cyp27a1, Cyp2c23, Cyp2j6, Cyp2r1, Cyp3…
GO:1901615	organic hydroxy compound metabolic process	GO_BiologicalProcess-EBI-UniProt-GOA-ACAP-ARAP_25.05.2022_00h00	6.40896e-38	2.12393e-34	0	0	[3]	Group135	34.5277	212	[Abat, Abca1, Abcb11, Abcd3, Acaa1b, Acer3, Acpp, Adh1, Adh4, Agtr1a, Akr1c14, Akr1c20, Akr1c6, Akr1d1, Aldh1a1, Aldh1a3, Aldh1a7, Aldh2, Aldh3a2, Amacr, Apoa1, Apoa2, Apoa4, Apoa5, Apob, Apoc1, Apoc3, Apoe, Apof, Apon, Asah2, Atp2b2, Atp7a, Atp7b, Atp8b1, Baat, Bco1, Bmp2, Bmp5, Btbd9, Cat, Cebpa, Ces1b, Ces1c, Ces1e, Ces1f, Ces1g, Ces2a, Ces2c, Ces2e, Chka, Clcn2, Comt, Cpq, Crym, Ctns, Cyb5r3,…
GO:1901615	organic hydroxy compound metabolic process	GO_BiologicalProcess-EBI-UniProt-GOA-ACAP-ARAP_25.05.2022_00h00	6.40896e-38	2.12393e-34	0	0	[3]	Group139	34.5277	212	[Abat, Abca1, Abcb11, Abcd3, Acaa1b, Acer3, Acpp, Adh1, Adh4, Agtr1a, Akr1c14, Akr1c20, Akr1c6, Akr1d1, Aldh1a1, Aldh1a3, Aldh1a7, Aldh2, Aldh3a2, Amacr, Apoa1, Apoa2, Apoa4, Apoa5, Apob, Apoc1, Apoc3, Apoe, Apof, Apon, Asah2, Atp2b2, Atp7a, Atp7b, Atp8b1, Baat, Bco1, Bmp2, Bmp5, Btbd9, Cat, Cebpa, Ces1b, Ces1c, Ces1e, Ces1f, Ces1g, Ces2a, Ces2c, Ces2e, Chka, Clcn2, Comt, Cpq, Crym, Ctns, Cyb5r3,…
GO:1901575	organic substance catabolic process	GO_BiologicalProcess-EBI-UniProt-GOA-ACAP-ARAP_25.05.2022_00h00	5.15971e-36	1.70941e-32	5.14065e-36	6.27159e-34	[3]	Group111	23.6098	518	[A1cf, Aadac, Aadat, Aass, Abat, Abcb11, Abcd2, Abcd3, Abcd4, Abhd17b, Abhd17c, Abhd3, Abhd6, Acaa1b, Acad10, Acat2, Acat3, Acer3, Acmsd, Acox1, Acox2, Acsl5, Adamts13, Adh1, Adh4, Adora1, Adra1b, Adtrp, Afmid, Agxt, Agxt2, Ahcy, Akr1d1, Alad, Aldh1a1, Aldh1a7, Aldh1l1, Aldh2, Aldh6a1, Aldh8a1, Aldob, Amacr, Ambp, Amdhd1, Amer1, Amn1, Amt, Ankzf1, Anpep, Aoah, Apoa1, Apoa2, Apoa4, Apoa5, Apob, Ap…
GO:1901575	organic substance catabolic process	GO_BiologicalProcess-EBI-UniProt-GOA-ACAP-ARAP_25.05.2022_00h00	5.15971e-36	1.70941e-32	0	0	[3]	Group133	23.6098	518	[A1cf, Aadac, Aadat, Aass, Abat, Abcb11, Abcd2, Abcd3, Abcd4, Abhd17b, Abhd17c, Abhd3, Abhd6, Acaa1b, Acad10, Acat2, Acat3, Acer3, Acmsd, Acox1, Acox2, Acsl5, Adamts13, Adh1, Adh4, Adora1, Adra1b, Adtrp, Afmid, Agxt, Agxt2, Ahcy, Akr1d1, Alad, Aldh1a1, Aldh1a7, Aldh1l1, Aldh2, Aldh6a1, Aldh8a1, Aldob, Amacr, Ambp, Amdhd1, Amer1, Amn1, Amt, Ankzf1, Anpep, Aoah, Apoa1, Apoa2, Apoa4, Apoa5, Apob, Ap…
GO:0044248	cellular catabolic process	GO_BiologicalProcess-EBI-UniProt-GOA-ACAP-ARAP_25.05.2022_00h00	1.3268e-35	4.39436e-32	5.14065e-36	6.27159e-34	[3]	Group111	23.7666	501	[A1cf, Aadac, Aadat, Aass, Abat, Abcb11, Abcc2, Abcd2, Abcd3, Abcd4, Abhd3, Abhd6, Acaa1b, Acad10, Acat2, Acat3, Acbd5, Acer3, Acmsd, Acox1, Acox2, Acsl5, Adamts13, Adh4, Adra1b, Adtrp, Afmid, Agxt, Agxt2, Ahcy, Akr1d1, Aldh1l1, Aldh2, Aldh6a1, Aldh8a1, Amacr, Ambra1, Amdhd1, Amn1, Amt, Ankzf1, Anpep, Aoah, Apoa1, Apoa2, Apoa4, Apoa5, Apob, Apobec1, Apoc1, Apoc3, Apoe, Apoh, Arg1, Arrdc1, Arsb, A…
GO:0050877	nervous system process	GO_BiologicalProcess-EBI-UniProt-GOA-ACAP-ARAP_25.05.2022_00h00	3.17452e-35	1.05108e-31	3.17452e-35	3.84117e-33	[3]	Group044	6.87571	182	[Aars, Abat, Abi2, Abl2, Acpp, Adgrf1, Adgrv1, Adora1, Adra1b, Afdn, Agt, Agtr1a, Aldh1a3, Apoe, Atg7, Atp2b2, Atp8b1, Atxn1, Atxn1l, Atxn2, Axin1, Azgp1, Bace1, Baiap2, Bche, Bcr, Braf, Btbd9, Cacna1d, Camk2b, Camk2n1, Casp3, Ccdc50, Cdh1, Cebpb, Cfap54, Cfh, Chd3, Chd7, Chd8, Chrm3, Chrna4, Ckap5, Cln3, Comt, Crebbp, Crym, Ctns, Cyp7b1, Dbi, Dcdc2a, Diaph1, Dlgap1, Dop1b, Dvl1, Egfr, Ei24, Eif2…
GO:0006066	alcohol metabolic process	GO_BiologicalProcess-EBI-UniProt-GOA-ACAP-ARAP_25.05.2022_00h00	6.41025e-34	2.12179e-30	0	2.24208e-44	[3, 4]	Group123	38.1418	156	[Abca1, Acer3, Acpp, Adh1, Adh4, Akr1c14, Akr1c20, Akr1c6, Akr1d1, Aldh1a1, Aldh1a3, Aldh1a7, Aldh2, Aldh3a2, Apoa1, Apoa2, Apoa4, Apoa5, Apob, Apoc1, Apoc3, Apoe, Apof, Apon, Asah2, Bco1, Bmp2, Bmp5, Cat, Cebpa, Ces1b, Ces1c, Ces1e, Ces1f, Ces1g, Ces2a, Ces2c, Ces2e, Chka, Clcn2, Cyb5r3, Cyp1a2, Cyp27a1, Cyp2d10, Cyp2d11, Cyp2d22, Cyp2d26, Cyp2d40, Cyp2r1, Cyp3a11, Cyp3a13, Cyp3a25, Cyp3a59, Cyp…
GO:0006066	alcohol metabolic process	GO_BiologicalProcess-EBI-UniProt-GOA-ACAP-ARAP_25.05.2022_00h00	6.41025e-34	2.12179e-30	0	0	[3, 4]	Group135	38.1418	156	[Abca1, Acer3, Acpp, Adh1, Adh4, Akr1c14, Akr1c20, Akr1c6, Akr1d1, Aldh1a1, Aldh1a3, Aldh1a7, Aldh2, Aldh3a2, Apoa1, Apoa2, Apoa4, Apoa5, Apob, Apoc1, Apoc3, Apoe, Apof, Apon, Asah2, Bco1, Bmp2, Bmp5, Cat, Cebpa, Ces1b, Ces1c, Ces1e, Ces1f, Ces1g, Ces2a, Ces2c, Ces2e, Chka, Clcn2, Cyb5r3, Cyp1a2, Cyp27a1, Cyp2d10, Cyp2d11, Cyp2d22, Cyp2d26, Cyp2d40, Cyp2r1, Cyp3a11, Cyp3a13, Cyp3a25, Cyp3a59, Cyp…
GO:0006066	alcohol metabolic process	GO_BiologicalProcess-EBI-UniProt-GOA-ACAP-ARAP_25.05.2022_00h00	6.41025e-34	2.12179e-30	0	0	[3, 4]	Group139	38.1418	156	[Abca1, Acer3, Acpp, Adh1, Adh4, Akr1c14, Akr1c20, Akr1c6, Akr1d1, Aldh1a1, Aldh1a3, Aldh1a7, Aldh2, Aldh3a2, Apoa1, Apoa2, Apoa4, Apoa5, Apob, Apoc1, Apoc3, Apoe, Apof, Apon, Asah2, Bco1, Bmp2, Bmp5, Cat, Cebpa, Ces1b, Ces1c, Ces1e, Ces1f, Ces1g, Ces2a, Ces2c, Ces2e, Chka, Clcn2, Cyb5r3, Cyp1a2, Cyp27a1, Cyp2d10, Cyp2d11, Cyp2d22, Cyp2d26, Cyp2d40, Cyp2r1, Cyp3a11, Cyp3a13, Cyp3a25, Cyp3a59, Cyp…
GO:0044282	small molecule catabolic process	GO_BiologicalProcess-EBI-UniProt-GOA-ACAP-ARAP_25.05.2022_00h00	6.8596e-34	2.26984e-30	5.14065e-36	6.27159e-34	[3]	Group111	38.539	153	[Aadat, Aass, Abat, Abcb11, Abcd2, Abcd3, Abcd4, Abhd3, Acaa1b, Acad10, Acat2, Acat3, Acmsd, Acox1, Acox2, Acsl5, Adh1, Adh4, Adtrp, Afmid, Agxt, Agxt2, Ahcy, Akr1d1, Aldh1a1, Aldh1a7, Aldh1l1, Aldh2, Aldh6a1, Aldh8a1, Aldob, Amdhd1, Amt, Apobec1, Apoe, Arg1, Bckdha, Bckdhb, Bdh2, Cbs, Cda, Cdo1, Ces1f, Coasy, Cpt1a, Crot, Cryl1, Csad, Cyp26a1, Cyp26c1, Cyp27a1, Cyp4a10, Cyp4a12b, Cyp4a14, Cyp4a3…
GO:0044282	small molecule catabolic process	GO_BiologicalProcess-EBI-UniProt-GOA-ACAP-ARAP_25.05.2022_00h00	6.8596e-34	2.26984e-30	0	0	[3]	Group133	38.539	153	[Aadat, Aass, Abat, Abcb11, Abcd2, Abcd3, Abcd4, Abhd3, Acaa1b, Acad10, Acat2, Acat3, Acmsd, Acox1, Acox2, Acsl5, Adh1, Adh4, Adtrp, Afmid, Agxt, Agxt2, Ahcy, Akr1d1, Aldh1a1, Aldh1a7, Aldh1l1, Aldh2, Aldh6a1, Aldh8a1, Aldob, Amdhd1, Amt, Apobec1, Apoe, Arg1, Bckdha, Bckdhb, Bdh2, Cbs, Cda, Cdo1, Ces1f, Coasy, Cpt1a, Crot, Cryl1, Csad, Cyp26a1, Cyp26c1, Cyp27a1, Cyp4a10, Cyp4a12b, Cyp4a14, Cyp4a3…
GO:0044282	small molecule catabolic process	GO_BiologicalProcess-EBI-UniProt-GOA-ACAP-ARAP_25.05.2022_00h00	6.8596e-34	2.26984e-30	0	0	[3]	Group139	38.539	153	[Aadat, Aass, Abat, Abcb11, Abcd2, Abcd3, Abcd4, Abhd3, Acaa1b, Acad10, Acat2, Acat3, Acmsd, Acox1, Acox2, Acsl5, Adh1, Adh4, Adtrp, Afmid, Agxt, Agxt2, Ahcy, Akr1d1, Aldh1a1, Aldh1a7, Aldh1l1, Aldh2, Aldh6a1, Aldh8a1, Aldob, Amdhd1, Amt, Apobec1, Apoe, Arg1, Bckdha, Bckdhb, Bdh2, Cbs, Cda, Cdo1, Ces1f, Coasy, Cpt1a, Crot, Cryl1, Csad, Cyp26a1, Cyp26c1, Cyp27a1, Cyp4a10, Cyp4a12b, Cyp4a14, Cyp4a3…
GO:0016054	organic acid catabolic process	GO_BiologicalProcess-EBI-UniProt-GOA-ACAP-ARAP_25.05.2022_00h00	2.99976e-33	9.92322e-30	0	0	[4]	Group133	44.9612	116	[Aadat, Aass, Abat, Abcb11, Abcd2, Abcd3, Abcd4, Abhd3, Acaa1b, Acad10, Acat2, Acat3, Acmsd, Acox1, Acox2, Acsl5, Adtrp, Afmid, Agxt, Agxt2, Ahcy, Akr1d1, Aldh1l1, Aldh6a1, Aldh8a1, Amdhd1, Amt, Arg1, Bckdha, Bckdhb, Bdh2, Cbs, Cdo1, Ces1f, Coasy, Cpt1a, Crot, Cryl1, Csad, Cyp26a1, Cyp26c1, Cyp4a10, Cyp4a12b, Cyp4a14, Cyp4a31, Cyp4a32, Cyp4f14, Cyp4f15, Dbi, Dcxr, Ddah1, Decr2, Echdc1, Echdc2, Ec…
GO:0016054	organic acid catabolic process	GO_BiologicalProcess-EBI-UniProt-GOA-ACAP-ARAP_25.05.2022_00h00	2.99976e-33	9.92322e-30	0	0	[4]	Group139	44.9612	116	[Aadat, Aass, Abat, Abcb11, Abcd2, Abcd3, Abcd4, Abhd3, Acaa1b, Acad10, Acat2, Acat3, Acmsd, Acox1, Acox2, Acsl5, Adtrp, Afmid, Agxt, Agxt2, Ahcy, Akr1d1, Aldh1l1, Aldh6a1, Aldh8a1, Amdhd1, Amt, Arg1, Bckdha, Bckdhb, Bdh2, Cbs, Cdo1, Ces1f, Coasy, Cpt1a, Crot, Cryl1, Csad, Cyp26a1, Cyp26c1, Cyp4a10, Cyp4a12b, Cyp4a14, Cyp4a31, Cyp4a32, Cyp4f14, Cyp4f15, Dbi, Dcxr, Ddah1, Decr2, Echdc1, Echdc2, Ec…
GO:1901564	organonitrogen compound metabolic process	GO_BiologicalProcess-EBI-UniProt-GOA-ACAP-ARAP_25.05.2022_00h00	1.6168e-32	5.34676e-29	2.17507e-31	2.56659e-29	[3]	Group117	18.4691	1233	[1810024B03Rik, 6430550D23Rik, 9130409I23Rik, A2ml1, AI182371, Aadat, Aanat, Aars, Aass, Abat, Abca1, Abca3, Abca8b, Abcb10, Abcb11, Abcc2, Abcc6, Abcd4, Abcf1, Abhd17b, Abhd17c, Abhd3, Abi2, Abl2, Acaca, Acer3, Acly, Acmsd, Acnat1, Acnat2, Aco1, Acot12, Acox1, Acp1, Acpp, Acrbp, Acsl3, Acsl4, Acsl5, Acsm1, Acsm3, Acsm5, Acss2, Acvr2b, Acy1, Adam11, Adam12, Adam23, Adamdec1, Adamts13, Adamts6, Ad…
GO:1901564	organonitrogen compound metabolic process	GO_BiologicalProcess-EBI-UniProt-GOA-ACAP-ARAP_25.05.2022_00h00	1.6168e-32	5.34676e-29	0	0	[3]	Group129	18.4691	1233	[1810024B03Rik, 6430550D23Rik, 9130409I23Rik, A2ml1, AI182371, Aadat, Aanat, Aars, Aass, Abat, Abca1, Abca3, Abca8b, Abcb10, Abcb11, Abcc2, Abcc6, Abcd4, Abcf1, Abhd17b, Abhd17c, Abhd3, Abi2, Abl2, Acaca, Acer3, Acly, Acmsd, Acnat1, Acnat2, Aco1, Acot12, Acox1, Acp1, Acpp, Acrbp, Acsl3, Acsl4, Acsl5, Acsm1, Acsm3, Acsm5, Acss2, Acvr2b, Acy1, Adam11, Adam12, Adam23, Adamdec1, Adamts13, Adamts6, Ad…
GO:1901564	organonitrogen compound metabolic process	GO_BiologicalProcess-EBI-UniProt-GOA-ACAP-ARAP_25.05.2022_00h00	1.6168e-32	5.34676e-29	0	1.4013e-45	[3]	Group132	18.4691	1233	[1810024B03Rik, 6430550D23Rik, 9130409I23Rik, A2ml1, AI182371, Aadat, Aanat, Aars, Aass, Abat, Abca1, Abca3, Abca8b, Abcb10, Abcb11, Abcc2, Abcc6, Abcd4, Abcf1, Abhd17b, Abhd17c, Abhd3, Abi2, Abl2, Acaca, Acer3, Acly, Acmsd, Acnat1, Acnat2, Aco1, Acot12, Acox1, Acp1, Acpp, Acrbp, Acsl3, Acsl4, Acsl5, Acsm1, Acsm3, Acsm5, Acss2, Acvr2b, Acy1, Adam11, Adam12, Adam23, Adamdec1, Adamts13, Adamts6, Ad…
GO:1901564	organonitrogen compound metabolic process	GO_BiologicalProcess-EBI-UniProt-GOA-ACAP-ARAP_25.05.2022_00h00	1.6168e-32	5.34676e-29	0	0	[3]	Group137	18.4691	1233	[1810024B03Rik, 6430550D23Rik, 9130409I23Rik, A2ml1, AI182371, Aadat, Aanat, Aars, Aass, Abat, Abca1, Abca3, Abca8b, Abcb10, Abcb11, Abcc2, Abcc6, Abcd4, Abcf1, Abhd17b, Abhd17c, Abhd3, Abi2, Abl2, Acaca, Acer3, Acly, Acmsd, Acnat1, Acnat2, Aco1, Acot12, Acox1, Acp1, Acpp, Acrbp, Acsl3, Acsl4, Acsl5, Acsm1, Acsm3, Acsm5, Acss2, Acvr2b, Acy1, Adam11, Adam12, Adam23, Adamdec1, Adamts13, Adamts6, Ad…
GO:0016125	sterol metabolic process	GO_BiologicalProcess-EBI-UniProt-GOA-ACAP-ARAP_25.05.2022_00h00	2.35759e-29	7.79418e-26	3.36529e-38	4.1393e-36	[4, 5]	Group127	51.5528	83	[Abca1, Akr1d1, Apoa1, Apoa2, Apoa4, Apoa5, Apob, Apoc1, Apoc3, Apoe, Apof, Apon, Cat, Cebpa, Ces1b, Ces1c, Ces1e, Ces1f, Ces1g, Cyb5r3, Cyp1a2, Cyp26a1, Cyp26c1, Cyp27a1, Cyp51, Cyp7a1, Cyp7b1, Dhcr24, Dhcr7, Ebp, Ebpl, Erg28, Erlin1, Fdft1, Fdps, Fdxr, Fgl1, Fmo5, Hmgcr, Hmgcs1, Hmgcs2, Hnf1a, Hsd3b7, Insig1, Insig2, Ldlr, Lima1, Lipa, Lipc, Lmf1, Lpcat3, Lrp1, Lrp5, Msmo1, Mttp, Mvd, Mvk, Npc1…
GO:0016125	sterol metabolic process	GO_BiologicalProcess-EBI-UniProt-GOA-ACAP-ARAP_25.05.2022_00h00	2.35759e-29	7.79418e-26	0	0	[4, 5]	Group135	51.5528	83	[Abca1, Akr1d1, Apoa1, Apoa2, Apoa4, Apoa5, Apob, Apoc1, Apoc3, Apoe, Apof, Apon, Cat, Cebpa, Ces1b, Ces1c, Ces1e, Ces1f, Ces1g, Cyb5r3, Cyp1a2, Cyp26a1, Cyp26c1, Cyp27a1, Cyp51, Cyp7a1, Cyp7b1, Dhcr24, Dhcr7, Ebp, Ebpl, Erg28, Erlin1, Fdft1, Fdps, Fdxr, Fgl1, Fmo5, Hmgcr, Hmgcs1, Hmgcs2, Hnf1a, Hsd3b7, Insig1, Insig2, Ldlr, Lima1, Lipa, Lipc, Lmf1, Lpcat3, Lrp1, Lrp5, Msmo1, Mttp, Mvd, Mvk, Npc1…
GO:0016125	sterol metabolic process	GO_BiologicalProcess-EBI-UniProt-GOA-ACAP-ARAP_25.05.2022_00h00	2.35759e-29	7.79418e-26	1.27518e-43	1.60547e-41	[4, 5]	Group138	51.5528	83	[Abca1, Akr1d1, Apoa1, Apoa2, Apoa4, Apoa5, Apob, Apoc1, Apoc3, Apoe, Apof, Apon, Cat, Cebpa, Ces1b, Ces1c, Ces1e, Ces1f, Ces1g, Cyb5r3, Cyp1a2, Cyp26a1, Cyp26c1, Cyp27a1, Cyp51, Cyp7a1, Cyp7b1, Dhcr24, Dhcr7, Ebp, Ebpl, Erg28, Erlin1, Fdft1, Fdps, Fdxr, Fgl1, Fmo5, Hmgcr, Hmgcs1, Hmgcs2, Hnf1a, Hsd3b7, Insig1, Insig2, Ldlr, Lima1, Lipa, Lipc, Lmf1, Lpcat3, Lrp1, Lrp5, Msmo1, Mttp, Mvd, Mvk, Npc1…
GO:0016125	sterol metabolic process	GO_BiologicalProcess-EBI-UniProt-GOA-ACAP-ARAP_25.05.2022_00h00	2.35759e-29	7.79418e-26	0	0	[4, 5]	Group139	51.5528	83	[Abca1, Akr1d1, Apoa1, Apoa2, Apoa4, Apoa5, Apob, Apoc1, Apoc3, Apoe, Apof, Apon, Cat, Cebpa, Ces1b, Ces1c, Ces1e, Ces1f, Ces1g, Cyb5r3, Cyp1a2, Cyp26a1, Cyp26c1, Cyp27a1, Cyp51, Cyp7a1, Cyp7b1, Dhcr24, Dhcr7, Ebp, Ebpl, Erg28, Erlin1, Fdft1, Fdps, Fdxr, Fgl1, Fmo5, Hmgcr, Hmgcs1, Hmgcs2, Hnf1a, Hsd3b7, Insig1, Insig2, Ldlr, Lima1, Lipa, Lipc, Lmf1, Lpcat3, Lrp1, Lrp5, Msmo1, Mttp, Mvd, Mvk, Npc1…
GO:0043169	cation binding	GO_MolecularFunction-EBI-UniProt-GOA-ACAP-ARAP_25.05.2022_00h00	3.5198e-29	1.16329e-25	3.5198e-29	4.08297e-27	[3]	Group078	19.6892	849	[2010315B03Rik, 4931406C07Rik, 5430403G16Rik, AI987944, Aars, Abat, Abca1, Abcg5, Abcg8, Abl2, Acaca, Acer3, Acly, Acmsd, Aco1, Acpp, Acsm1, Acsm3, Acsm5, Acvr2b, Acy1, Adam12, Adamdec1, Adamts13, Adamts6, Adap2, Adat1, Adcy9, Adgre4, Adgrv1, Adh1, Adh4, Adipor2, Adk, Adprm, Afm, Afp, Agfg2, Agmat, Agmo, Ahcy, Aifm3, Akap13, Akap8l, Alad, Alb, Albfm1, Aldob, Alkbh1, Alkbh2, Amdhd1, Amhr2, Amy1, A…
GO:1902652	secondary alcohol metabolic process	GO_BiologicalProcess-EBI-UniProt-GOA-ACAP-ARAP_25.05.2022_00h00	9.76558e-29	3.22655e-25	3.36529e-38	4.1393e-36	[4, 5]	Group127	49.1525	87	[Abca1, Akr1d1, Apoa1, Apoa2, Apoa4, Apoa5, Apob, Apoc1, Apoc3, Apoe, Apof, Apon, Cat, Cebpa, Ces1b, Ces1c, Ces1e, Ces1f, Ces1g, Cyb5r3, Cyp1a2, Cyp27a1, Cyp2r1, Cyp3a11, Cyp3a13, Cyp3a25, Cyp3a59, Cyp51, Cyp7a1, Cyp7b1, Dhcr24, Dhcr7, Ebp, Enpp1, Erlin1, Fdft1, Fdps, Fdxr, Fgfr4, Fgl1, Fmo5, Hmgcr, Hmgcs1, Hmgcs2, Hnf1a, Hsd3b7, Idh1, Insig1, Insig2, Ldlr, Lima1, Lipc, Lmf1, Lpcat3, Lrp1, Lrp5, …
GO:1902652	secondary alcohol metabolic process	GO_BiologicalProcess-EBI-UniProt-GOA-ACAP-ARAP_25.05.2022_00h00	9.76558e-29	3.22655e-25	0	0	[4, 5]	Group135	49.1525	87	[Abca1, Akr1d1, Apoa1, Apoa2, Apoa4, Apoa5, Apob, Apoc1, Apoc3, Apoe, Apof, Apon, Cat, Cebpa, Ces1b, Ces1c, Ces1e, Ces1f, Ces1g, Cyb5r3, Cyp1a2, Cyp27a1, Cyp2r1, Cyp3a11, Cyp3a13, Cyp3a25, Cyp3a59, Cyp51, Cyp7a1, Cyp7b1, Dhcr24, Dhcr7, Ebp, Enpp1, Erlin1, Fdft1, Fdps, Fdxr, Fgfr4, Fgl1, Fmo5, Hmgcr, Hmgcs1, Hmgcs2, Hnf1a, Hsd3b7, Idh1, Insig1, Insig2, Ldlr, Lima1, Lipc, Lmf1, Lpcat3, Lrp1, Lrp5, …
GO:1902652	secondary alcohol metabolic process	GO_BiologicalProcess-EBI-UniProt-GOA-ACAP-ARAP_25.05.2022_00h00	9.76558e-29	3.22655e-25	1.27518e-43	1.60547e-41	[4, 5]	Group138	49.1525	87	[Abca1, Akr1d1, Apoa1, Apoa2, Apoa4, Apoa5, Apob, Apoc1, Apoc3, Apoe, Apof, Apon, Cat, Cebpa, Ces1b, Ces1c, Ces1e, Ces1f, Ces1g, Cyb5r3, Cyp1a2, Cyp27a1, Cyp2r1, Cyp3a11, Cyp3a13, Cyp3a25, Cyp3a59, Cyp51, Cyp7a1, Cyp7b1, Dhcr24, Dhcr7, Ebp, Enpp1, Erlin1, Fdft1, Fdps, Fdxr, Fgfr4, Fgl1, Fmo5, Hmgcr, Hmgcs1, Hmgcs2, Hnf1a, Hsd3b7, Idh1, Insig1, Insig2, Ldlr, Lima1, Lipc, Lmf1, Lpcat3, Lrp1, Lrp5, …
GO:1902652	secondary alcohol metabolic process	GO_BiologicalProcess-EBI-UniProt-GOA-ACAP-ARAP_25.05.2022_00h00	9.76558e-29	3.22655e-25	0	0	[4, 5]	Group139	49.1525	87	[Abca1, Akr1d1, Apoa1, Apoa2, Apoa4, Apoa5, Apob, Apoc1, Apoc3, Apoe, Apof, Apon, Cat, Cebpa, Ces1b, Ces1c, Ces1e, Ces1f, Ces1g, Cyb5r3, Cyp1a2, Cyp27a1, Cyp2r1, Cyp3a11, Cyp3a13, Cyp3a25, Cyp3a59, Cyp51, Cyp7a1, Cyp7b1, Dhcr24, Dhcr7, Ebp, Enpp1, Erlin1, Fdft1, Fdps, Fdxr, Fgfr4, Fgl1, Fmo5, Hmgcr, Hmgcs1, Hmgcs2, Hnf1a, Hsd3b7, Idh1, Insig1, Insig2, Ldlr, Lima1, Lipc, Lmf1, Lpcat3, Lrp1, Lrp5, …
GO:0008610	lipid biosynthetic process	GO_BiologicalProcess-EBI-UniProt-GOA-ACAP-ARAP_25.05.2022_00h00	7.66828e-28	2.53283e-24	0	0	[4]	Group085	29.1885	223	[6430550D23Rik, 9130409I23Rik, Abca3, Abca8b, Abcd2, Abcd3, Abhd3, Abhd6, Acaca, Acbd3, Acer3, Acly, Acsl3, Acsl4, Acsl5, Acsm1, Acsm3, Acsm5, Acss2, Agmo, Agt, Akr1c20, Akr1c6, Akr1d1, Aldh1a1, Aldh1a3, Aldh8a1, Amacr, Ambra1, Apoa1, Apoa2, Apoa4, Apoa5, Apob, Apoc1, Apoc3, Apoe, Asah2, Atg7, B3galt1, B4galnt1, B4galt5, Baat, Bmp2, Bmp5, C3, Cept1, Cerkl, Cers2, Cers6, Ces1b, Ces1c, Ces1e, Ces1f…
GO:0008610	lipid biosynthetic process	GO_BiologicalProcess-EBI-UniProt-GOA-ACAP-ARAP_25.05.2022_00h00	7.66828e-28	2.53283e-24	0	0	[4]	Group103	29.1885	223	[6430550D23Rik, 9130409I23Rik, Abca3, Abca8b, Abcd2, Abcd3, Abhd3, Abhd6, Acaca, Acbd3, Acer3, Acly, Acsl3, Acsl4, Acsl5, Acsm1, Acsm3, Acsm5, Acss2, Agmo, Agt, Akr1c20, Akr1c6, Akr1d1, Aldh1a1, Aldh1a3, Aldh8a1, Amacr, Ambra1, Apoa1, Apoa2, Apoa4, Apoa5, Apob, Apoc1, Apoc3, Apoe, Asah2, Atg7, B3galt1, B4galnt1, B4galt5, Baat, Bmp2, Bmp5, C3, Cept1, Cerkl, Cers2, Cers6, Ces1b, Ces1c, Ces1e, Ces1f…
GO:0008610	lipid biosynthetic process	GO_BiologicalProcess-EBI-UniProt-GOA-ACAP-ARAP_25.05.2022_00h00	7.66828e-28	2.53283e-24	0	0	[4]	Group135	29.1885	223	[6430550D23Rik, 9130409I23Rik, Abca3, Abca8b, Abcd2, Abcd3, Abhd3, Abhd6, Acaca, Acbd3, Acer3, Acly, Acsl3, Acsl4, Acsl5, Acsm1, Acsm3, Acsm5, Acss2, Agmo, Agt, Akr1c20, Akr1c6, Akr1d1, Aldh1a1, Aldh1a3, Aldh8a1, Amacr, Ambra1, Apoa1, Apoa2, Apoa4, Apoa5, Apob, Apoc1, Apoc3, Apoe, Asah2, Atg7, B3galt1, B4galnt1, B4galt5, Baat, Bmp2, Bmp5, C3, Cept1, Cerkl, Cers2, Cers6, Ces1b, Ces1c, Ces1e, Ces1f…
GO:0008610	lipid biosynthetic process	GO_BiologicalProcess-EBI-UniProt-GOA-ACAP-ARAP_25.05.2022_00h00	7.66828e-28	2.53283e-24	0	0	[4]	Group139	29.1885	223	[6430550D23Rik, 9130409I23Rik, Abca3, Abca8b, Abcd2, Abcd3, Abhd3, Abhd6, Acaca, Acbd3, Acer3, Acly, Acsl3, Acsl4, Acsl5, Acsm1, Acsm3, Acsm5, Acss2, Agmo, Agt, Akr1c20, Akr1c6, Akr1d1, Aldh1a1, Aldh1a3, Aldh8a1, Amacr, Ambra1, Apoa1, Apoa2, Apoa4, Apoa5, Apob, Apoc1, Apoc3, Apoe, Asah2, Atg7, B3galt1, B4galnt1, B4galt5, Baat, Bmp2, Bmp5, C3, Cept1, Cerkl, Cers2, Cers6, Ces1b, Ces1c, Ces1e, Ces1f…
GO:0046872	metal ion binding	GO_MolecularFunction-EBI-UniProt-GOA-ACAP-ARAP_25.05.2022_00h00	1.59462e-27	5.26545e-24	3.5198e-29	4.08297e-27	[4]	Group078	19.5957	824	[2010315B03Rik, 4931406C07Rik, 5430403G16Rik, AI987944, Aars, Abat, Abcg5, Abcg8, Abl2, Acaca, Acer3, Acly, Acmsd, Aco1, Acsm1, Acsm3, Acsm5, Acvr2b, Acy1, Adam12, Adamdec1, Adamts13, Adamts6, Adap2, Adat1, Adcy9, Adgre4, Adgrv1, Adh1, Adh4, Adipor2, Adk, Adprm, Afm, Afp, Agfg2, Agmat, Agmo, Ahcy, Aifm3, Akap13, Akap8l, Alad, Alb, Albfm1, Alkbh1, Alkbh2, Amdhd1, Amhr2, Amy1, Ankfy1, Ankzf1, Anpep…
GO:0006520	cellular amino acid metabolic process	GO_BiologicalProcess-EBI-UniProt-GOA-ACAP-ARAP_25.05.2022_00h00	1.62316e-27	5.35805e-24	0	0	[3, 4, 6]	Group133	40.5018	113	[Aadat, Aars, Aass, Abat, Acmsd, Acy1, Afmid, Agmat, Agxt, Agxt2, Ahcy, Aldh1a1, Aldh6a1, Aldh8a1, Amdhd1, Amt, Arg1, Asl, Aspg, Ass1, Atf4, Atp7a, Atp7b, Baat, Bckdha, Bckdhb, Bhmt, Bhmt2, Cars, Cbs, Cdo1, Cln3, Coasy, Comt, Cps1, Csad, Cth, Cyp2d22, Ddah1, Ddc, Dglucy, Dhfr, Dpyd, Dpys, Eprs, Fah, Fars2, Farsa, Fpgs, Ftcd, Gamt, Gclc, Gclm, Gldc, Gls2, Glud1, Gm4952, Gpt, Gpt2, Gstz1, Haao, Hal…
GO:0006520	cellular amino acid metabolic process	GO_BiologicalProcess-EBI-UniProt-GOA-ACAP-ARAP_25.05.2022_00h00	1.62316e-27	5.35805e-24	0	0	[3, 4, 6]	Group139	40.5018	113	[Aadat, Aars, Aass, Abat, Acmsd, Acy1, Afmid, Agmat, Agxt, Agxt2, Ahcy, Aldh1a1, Aldh6a1, Aldh8a1, Amdhd1, Amt, Arg1, Asl, Aspg, Ass1, Atf4, Atp7a, Atp7b, Baat, Bckdha, Bckdhb, Bhmt, Bhmt2, Cars, Cbs, Cdo1, Cln3, Coasy, Comt, Cps1, Csad, Cth, Cyp2d22, Ddah1, Ddc, Dglucy, Dhfr, Dpyd, Dpys, Eprs, Fah, Fars2, Farsa, Fpgs, Ftcd, Gamt, Gclc, Gclm, Gldc, Gls2, Glud1, Gm4952, Gpt, Gpt2, Gstz1, Haao, Hal…
GO:0008203	cholesterol metabolic process	GO_BiologicalProcess-EBI-UniProt-GOA-ACAP-ARAP_25.05.2022_00h00	1.70973e-27	5.6421e-24	3.36529e-38	4.1393e-36	[5, 6]	Group127	51.3158	78	[Abca1, Akr1d1, Apoa1, Apoa2, Apoa4, Apoa5, Apob, Apoc1, Apoc3, Apoe, Apof, Apon, Cat, Cebpa, Ces1b, Ces1c, Ces1e, Ces1f, Ces1g, Cyb5r3, Cyp1a2, Cyp27a1, Cyp51, Cyp7a1, Cyp7b1, Dhcr24, Dhcr7, Ebp, Erlin1, Fdft1, Fdps, Fdxr, Fgl1, Fmo5, Hmgcr, Hmgcs1, Hmgcs2, Hnf1a, Hsd3b7, Insig1, Insig2, Ldlr, Lima1, Lipc, Lmf1, Lpcat3, Lrp1, Lrp5, Msmo1, Mttp, Mvd, Mvk, Npc1, Nsdhl, Pcsk9, Pctp, Pmvk, Pon1, Por…
GO:0008203	cholesterol metabolic process	GO_BiologicalProcess-EBI-UniProt-GOA-ACAP-ARAP_25.05.2022_00h00	1.70973e-27	5.6421e-24	0	0	[5, 6]	Group135	51.3158	78	[Abca1, Akr1d1, Apoa1, Apoa2, Apoa4, Apoa5, Apob, Apoc1, Apoc3, Apoe, Apof, Apon, Cat, Cebpa, Ces1b, Ces1c, Ces1e, Ces1f, Ces1g, Cyb5r3, Cyp1a2, Cyp27a1, Cyp51, Cyp7a1, Cyp7b1, Dhcr24, Dhcr7, Ebp, Erlin1, Fdft1, Fdps, Fdxr, Fgl1, Fmo5, Hmgcr, Hmgcs1, Hmgcs2, Hnf1a, Hsd3b7, Insig1, Insig2, Ldlr, Lima1, Lipc, Lmf1, Lpcat3, Lrp1, Lrp5, Msmo1, Mttp, Mvd, Mvk, Npc1, Nsdhl, Pcsk9, Pctp, Pmvk, Pon1, Por…
GO:0008203	cholesterol metabolic process	GO_BiologicalProcess-EBI-UniProt-GOA-ACAP-ARAP_25.05.2022_00h00	1.70973e-27	5.6421e-24	1.27518e-43	1.60547e-41	[5, 6]	Group138	51.3158	78	[Abca1, Akr1d1, Apoa1, Apoa2, Apoa4, Apoa5, Apob, Apoc1, Apoc3, Apoe, Apof, Apon, Cat, Cebpa, Ces1b, Ces1c, Ces1e, Ces1f, Ces1g, Cyb5r3, Cyp1a2, Cyp27a1, Cyp51, Cyp7a1, Cyp7b1, Dhcr24, Dhcr7, Ebp, Erlin1, Fdft1, Fdps, Fdxr, Fgl1, Fmo5, Hmgcr, Hmgcs1, Hmgcs2, Hnf1a, Hsd3b7, Insig1, Insig2, Ldlr, Lima1, Lipc, Lmf1, Lpcat3, Lrp1, Lrp5, Msmo1, Mttp, Mvd, Mvk, Npc1, Nsdhl, Pcsk9, Pctp, Pmvk, Pon1, Por…
GO:0008203	cholesterol metabolic process	GO_BiologicalProcess-EBI-UniProt-GOA-ACAP-ARAP_25.05.2022_00h00	1.70973e-27	5.6421e-24	0	0	[5, 6]	Group139	51.3158	78	[Abca1, Akr1d1, Apoa1, Apoa2, Apoa4, Apoa5, Apob, Apoc1, Apoc3, Apoe, Apof, Apon, Cat, Cebpa, Ces1b, Ces1c, Ces1e, Ces1f, Ces1g, Cyb5r3, Cyp1a2, Cyp27a1, Cyp51, Cyp7a1, Cyp7b1, Dhcr24, Dhcr7, Ebp, Erlin1, Fdft1, Fdps, Fdxr, Fgl1, Fmo5, Hmgcr, Hmgcs1, Hmgcs2, Hnf1a, Hsd3b7, Insig1, Insig2, Ldlr, Lima1, Lipc, Lmf1, Lpcat3, Lrp1, Lrp5, Msmo1, Mttp, Mvd, Mvk, Npc1, Nsdhl, Pcsk9, Pctp, Pmvk, Pon1, Por…
GO:0043168	anion binding	GO_MolecularFunction-EBI-UniProt-GOA-ACAP-ARAP_25.05.2022_00h00	1.77952e-27	5.87064e-24	6.92241e-43	8.65078e-41	[3]	Group134	21.265	585	[1810024B03Rik, Aacs, Aadat, Aars, Abat, Abca1, Abca3, Abca6, Abca8b, Abcb10, Abcb11, Abcb4, Abcc10, Abcc2, Abcc3, Abcc6, Abcd2, Abcd3, Abcd4, Abcf1, Abcg3, Abcg5, Abcg8, Abl2, Acaca, Acad10, Acly, Acot12, Acox1, Acox2, Acsf2, Acsl3, Acsl4, Acsl5, Acsm1, Acsm3, Acsm5, Acss2, Acss3, Acvr2b, Adap2, Adcy9, Adh1, Adh4, Adk, Afm, Afp, Agxt, Agxt2, Aifm3, Ak2, Akap13, Akr1c12, Akr1c13, Akr1c14, Akr1c19…
GO:0016053	organic acid biosynthetic process	GO_BiologicalProcess-EBI-UniProt-GOA-ACAP-ARAP_25.05.2022_00h00	1.90548e-26	6.28429e-23	0	0	[4]	Group139	38.0503	121	[Aass, Abat, Abcd2, Abcd3, Abhd3, Acaca, Acly, Acmsd, Acsl3, Acsm1, Acsm3, Acsm5, Acss2, Agt, Agxt, Agxt2, Akr1d1, Aldh1a1, Aldh1a3, Aldh8a1, Amacr, Apoa1, Apoa4, Apoa5, Apoc1, Apoc3, Asah2, Asl, Ass1, Baat, Bhmt, Bhmt2, Cbs, Cdo1, Ces1b, Ces1c, Ces1e, Ces1f, Ces1g, Cln3, Csad, Cth, Cyp27a1, Cyp2c23, Cyp4a10, Cyp4a12b, Cyp4a14, Cyp4a31, Cyp4a32, Cyp7a1, Cyp7b1, Cyp8b1, Decr2, Dhfr, Dhrs9, Dpyd, E…
GO:1901605	alpha-amino acid metabolic process	GO_BiologicalProcess-EBI-UniProt-GOA-ACAP-ARAP_25.05.2022_00h00	1.14513e-25	3.7755e-22	3.13427e-25	3.51039e-23	[4, 5, 7]	Group077	44.1748	91	[Aadat, Aass, Acmsd, Afmid, Agmat, Agxt, Agxt2, Ahcy, Aldh6a1, Aldh8a1, Amdhd1, Amt, Arg1, Asl, Aspg, Ass1, Atf4, Atp7a, Atp7b, Baat, Bhmt, Bhmt2, Cbs, Cdo1, Cln3, Coasy, Comt, Cps1, Csad, Cth, Cyp2d22, Ddah1, Dglucy, Dhfr, Fah, Fpgs, Ftcd, Gamt, Gclc, Gclm, Gldc, Gls2, Glud1, Gm4952, Gpt, Gpt2, Gstz1, Haao, Hal, Hao1, Hgd, Hmgcl, Hnf4a, Hoga1, Htt, Ido2, Iyd, Keg1, Kmo, Kyat1, Kyat3, Kynu, Ldc1,…
GO:1901605	alpha-amino acid metabolic process	GO_BiologicalProcess-EBI-UniProt-GOA-ACAP-ARAP_25.05.2022_00h00	1.14513e-25	3.7755e-22	2.39067e-28	2.72536e-26	[4, 5, 7]	Group118	44.1748	91	[Aadat, Aass, Acmsd, Afmid, Agmat, Agxt, Agxt2, Ahcy, Aldh6a1, Aldh8a1, Amdhd1, Amt, Arg1, Asl, Aspg, Ass1, Atf4, Atp7a, Atp7b, Baat, Bhmt, Bhmt2, Cbs, Cdo1, Cln3, Coasy, Comt, Cps1, Csad, Cth, Cyp2d22, Ddah1, Dglucy, Dhfr, Fah, Fpgs, Ftcd, Gamt, Gclc, Gclm, Gldc, Gls2, Glud1, Gm4952, Gpt, Gpt2, Gstz1, Haao, Hal, Hao1, Hgd, Hmgcl, Hnf4a, Hoga1, Htt, Ido2, Iyd, Keg1, Kmo, Kyat1, Kyat3, Kynu, Ldc1,…
GO:1901605	alpha-amino acid metabolic process	GO_BiologicalProcess-EBI-UniProt-GOA-ACAP-ARAP_25.05.2022_00h00	1.14513e-25	3.7755e-22	0	0	[4, 5, 7]	Group133	44.1748	91	[Aadat, Aass, Acmsd, Afmid, Agmat, Agxt, Agxt2, Ahcy, Aldh6a1, Aldh8a1, Amdhd1, Amt, Arg1, Asl, Aspg, Ass1, Atf4, Atp7a, Atp7b, Baat, Bhmt, Bhmt2, Cbs, Cdo1, Cln3, Coasy, Comt, Cps1, Csad, Cth, Cyp2d22, Ddah1, Dglucy, Dhfr, Fah, Fpgs, Ftcd, Gamt, Gclc, Gclm, Gldc, Gls2, Glud1, Gm4952, Gpt, Gpt2, Gstz1, Haao, Hal, Hao1, Hgd, Hmgcl, Hnf4a, Hoga1, Htt, Ido2, Iyd, Keg1, Kmo, Kyat1, Kyat3, Kynu, Ldc1,…
GO:0046394	carboxylic acid biosynthetic process	GO_BiologicalProcess-EBI-UniProt-GOA-ACAP-ARAP_25.05.2022_00h00	1.44692e-25	4.76906e-22	0	0	[5, 6]	Group139	37.6582	119	[Aass, Abat, Abcd2, Abcd3, Abhd3, Acaca, Acly, Acmsd, Acsl3, Acsm1, Acsm3, Acsm5, Acss2, Agt, Agxt, Agxt2, Akr1d1, Aldh1a1, Aldh1a3, Aldh8a1, Amacr, Apoa1, Apoa4, Apoa5, Apoc1, Apoc3, Asah2, Asl, Ass1, Baat, Bhmt, Bhmt2, Cbs, Ces1b, Ces1c, Ces1e, Ces1f, Ces1g, Cln3, Cth, Cyp27a1, Cyp2c23, Cyp4a10, Cyp4a12b, Cyp4a14, Cyp4a31, Cyp4a32, Cyp7a1, Cyp7b1, Cyp8b1, Decr2, Dhfr, Dhrs9, Dpyd, Elovl2, Elovl…
GO:1901360	organic cyclic compound metabolic process	GO_BiologicalProcess-EBI-UniProt-GOA-ACAP-ARAP_25.05.2022_00h00	7.98065e-25	2.62963e-21	0	0	[3]	Group129	18.0954	1123	[2010315B03Rik, 5430403G16Rik, A1cf, AI987944, Aadat, Aanat, Aars, Aass, Abat, Abca1, Abcb10, Abcb11, Abcc2, Abcc6, Abcd3, Abcd4, Acaa1b, Acaca, Acbd3, Acin1, Acly, Acmsd, Acnat1, Acnat2, Acod1, Acot12, Acpp, Acsl3, Acsl4, Acsl5, Acsm1, Acsm3, Acsm5, Acss2, Actr5, Acvr2b, Adat1, Adcy9, Adgrf1, Adk, Afmid, Afp, Agt, Agtr1a, Ahcy, Ahr, Aim2, Ak2, Akap17b, Akap8l, Akr1c12, Akr1c13, Akr1c14, Akr1c19,…
GO:1901360	organic cyclic compound metabolic process	GO_BiologicalProcess-EBI-UniProt-GOA-ACAP-ARAP_25.05.2022_00h00	7.98065e-25	2.62963e-21	0	0	[3]	Group137	18.0954	1123	[2010315B03Rik, 5430403G16Rik, A1cf, AI987944, Aadat, Aanat, Aars, Aass, Abat, Abca1, Abcb10, Abcb11, Abcc2, Abcc6, Abcd3, Abcd4, Acaa1b, Acaca, Acbd3, Acin1, Acly, Acmsd, Acnat1, Acnat2, Acod1, Acot12, Acpp, Acsl3, Acsl4, Acsl5, Acsm1, Acsm3, Acsm5, Acss2, Actr5, Acvr2b, Adat1, Adcy9, Adgrf1, Adk, Afmid, Afp, Agt, Agtr1a, Ahcy, Ahr, Aim2, Ak2, Akap17b, Akap8l, Akr1c12, Akr1c13, Akr1c14, Akr1c19,…
GO:0016705	oxidoreductase activity, acting on paired donors, with incorporation or reduction of molecular oxygen	GO_MolecularFunction-EBI-UniProt-GOA-ACAP-ARAP_25.05.2022_00h00	9.11225e-25	3.00158e-21	6.68084e-32	7.9502e-30	[3]	Group119	38.2253	112	[9130409I23Rik, Agmo, Akr1c12, Akr1c13, Akr1c14, Akr1c19, Akr1c20, Akr1c6, Akr1d1, Alkbh1, Alkbh2, Apoe, Atp7a, Atp7b, Bbox1, Cmah, Cyb5a, Cyp1a2, Cyp26a1, Cyp26c1, Cyp27a1, Cyp2a12, Cyp2a4, Cyp2a5, Cyp2b9, Cyp2c23, Cyp2c29, Cyp2c37, Cyp2c38, Cyp2c40, Cyp2c50, Cyp2c54, Cyp2c55, Cyp2c67, Cyp2c68, Cyp2c69, Cyp2c70, Cyp2d10, Cyp2d11, Cyp2d22, Cyp2d26, Cyp2d40, Cyp2e1, Cyp2f2, Cyp2g1, Cyp2j11, Cyp2j5…
GO:0016705	oxidoreductase activity, acting on paired donors, with incorporation or reduction of molecular oxygen	GO_MolecularFunction-EBI-UniProt-GOA-ACAP-ARAP_25.05.2022_00h00	9.11225e-25	3.00158e-21	0	0	[3]	Group136	38.2253	112	[9130409I23Rik, Agmo, Akr1c12, Akr1c13, Akr1c14, Akr1c19, Akr1c20, Akr1c6, Akr1d1, Alkbh1, Alkbh2, Apoe, Atp7a, Atp7b, Bbox1, Cmah, Cyb5a, Cyp1a2, Cyp26a1, Cyp26c1, Cyp27a1, Cyp2a12, Cyp2a4, Cyp2a5, Cyp2b9, Cyp2c23, Cyp2c29, Cyp2c37, Cyp2c38, Cyp2c40, Cyp2c50, Cyp2c54, Cyp2c55, Cyp2c67, Cyp2c68, Cyp2c69, Cyp2c70, Cyp2d10, Cyp2d11, Cyp2d22, Cyp2d26, Cyp2d40, Cyp2e1, Cyp2f2, Cyp2g1, Cyp2j11, Cyp2j5…
GO:0031984	organelle subcompartment	GO_CellularComponent-EBI-UniProt-GOA-ACAP-ARAP_25.05.2022_00h00	1.51396e-24	4.98548e-21	7.54713e-21	7.24524e-19	[2, 4]	Group094	23.8488	347	[9130409I23Rik, AU040320, Aadac, Abcd4, Acer3, Acpp, Acsl3, Acsl4, Acsl5, Agmo, Aldh3a2, Aldob, Alg12, Anks4b, Ap1g2, Ap1s3, Ap3b1, Ap3d1, Ap3s1, Ap3s2, Aqp11, Atf6b, Atl3, Atp11c, Atp13a1, Atp7a, Atp7b, Atp8b1, Atp8b4, Atp9b, Atxn2, Aup1, B4galt5, Bace1, Birc6, Calr, Camk2b, Caml, Cdh1, Cdkal1, Cept1, Cers2, Cers6, Chrm3, Chsy3, Clcn4, Cln3, Clstn3, Creb3l2, Creb3l3, Cyb5a, Cyb5r3, Cyp1a2, Cyp26…
GO:0005789	endoplasmic reticulum membrane	GO_CellularComponent-EBI-UniProt-GOA-ACAP-ARAP_25.05.2022_00h00	1.86227e-24	6.13059e-21	7.54713e-21	7.24524e-19	[4, 5, 6, 7]	Group094	25.331	287	[9130409I23Rik, Aadac, Abcd4, Acer3, Acsl3, Acsl4, Acsl5, Agmo, Aldh3a2, Aldob, Alg12, Anks4b, Aqp11, Atf6b, Atl3, Atp11c, Atp13a1, Aup1, Calr, Camk2b, Caml, Cdkal1, Cept1, Cers2, Cers6, Chrm3, Clcn4, Cln3, Clstn3, Creb3l2, Creb3l3, Cyb5a, Cyb5r3, Cyp1a2, Cyp26a1, Cyp2a12, Cyp2a4, Cyp2a5, Cyp2b9, Cyp2c23, Cyp2c29, Cyp2c37, Cyp2c38, Cyp2c40, Cyp2c50, Cyp2c54, Cyp2c55, Cyp2c70, Cyp2d10, Cyp2d11, Cy…
GO:0005783	endoplasmic reticulum	GO_CellularComponent-EBI-UniProt-GOA-ACAP-ARAP_25.05.2022_00h00	4.05933e-24	1.33592e-20	7.54713e-21	7.24524e-19	[3, 4, 5]	Group094	22.1997	438	[9130409I23Rik, A1cf, Aadac, Abca8b, Abcd4, Acer3, Aco1, Acsl3, Acsl4, Acsl5, Adora1, Agmo, Aifm3, Alb, Aldh3a2, Aldob, Alg12, Alkbh1, Ambp, Ambra1, Anks4b, Apob, Apoc1, Apoe, Aqp11, Arsb, Arsg, Asgr2, Asl, Ass1, Atf6b, Atl3, Atp11c, Atp13a1, Atp2b2, Atp7a, Atp7b, Atp8b1, Aup1, Bace1, Baiap2, Bche, Bcl2l1, Calr, Camk2b, Caml, Cat, Cd1d1, Cdkal1, Cept1, Cerkl, Cers2, Cers6, Ces1b, Ces1c, Ces1e, Ce…
GO:0042175	nuclear outer membrane-endoplasmic reticulum membrane network	GO_CellularComponent-EBI-UniProt-GOA-ACAP-ARAP_25.05.2022_00h00	4.66934e-24	1.53621e-20	7.54713e-21	7.24524e-19	[3]	Group094	25.043	291	[9130409I23Rik, Aadac, Abcd4, Acer3, Acsl3, Acsl4, Acsl5, Agmo, Aldh3a2, Aldob, Alg12, Anks4b, Aqp11, Atf6b, Atl3, Atp11c, Atp13a1, Aup1, Calr, Camk2b, Caml, Cdkal1, Cept1, Cers2, Cers6, Chrm3, Clcn4, Clmn, Cln3, Clstn3, Creb3l2, Creb3l3, Cyb5a, Cyb5r3, Cyp1a2, Cyp26a1, Cyp2a12, Cyp2a4, Cyp2a5, Cyp2b9, Cyp2c23, Cyp2c29, Cyp2c37, Cyp2c38, Cyp2c40, Cyp2c50, Cyp2c54, Cyp2c55, Cyp2c70, Cyp2d10, Cyp2d…
R-MMU:211859	Biological oxidations	REACTOME_Pathways_25.05.2022	5.54401e-24	1.82342e-20	5.54401e-24	6.04297e-22	[-1]	Group072	43.1373	88	[Aadac, Acsm1, Acsm5, Acss2, Acy1, Adh1, Adh4, Ahcy, Ahcyl, Ahr, Akr7a5, Aldh1a1, Aldh2, Arnt, Bphl, Ces2h, Ces3b, Cmbl, Comt, Cyb5b, Cyb5r3, Cyp1a2, Cyp26a1, Cyp26c1, Cyp27a1, Cyp2a12, Cyp2a4, Cyp2c55, Cyp2d22, Cyp2e1, Cyp2f2, Cyp2j6, Cyp2r1, Cyp2u1, Cyp3a11, Cyp3a13, Cyp3a16, Cyp3a25, Cyp3a59, Cyp4a10, Cyp4a12b, Cyp4a14, Cyp4a31, Cyp4a32, Cyp4f14, Cyp4f15, Cyp4v3, Cyp51, Cyp7a1, Cyp7b1, Cyp8b1,…
R-MMU:211859	Biological oxidations	REACTOME_Pathways_25.05.2022	5.54401e-24	1.82342e-20	2.26847e-33	2.72216e-31	[-1]	Group100	43.1373	88	[Aadac, Acsm1, Acsm5, Acss2, Acy1, Adh1, Adh4, Ahcy, Ahcyl, Ahr, Akr7a5, Aldh1a1, Aldh2, Arnt, Bphl, Ces2h, Ces3b, Cmbl, Comt, Cyb5b, Cyb5r3, Cyp1a2, Cyp26a1, Cyp26c1, Cyp27a1, Cyp2a12, Cyp2a4, Cyp2c55, Cyp2d22, Cyp2e1, Cyp2f2, Cyp2j6, Cyp2r1, Cyp2u1, Cyp3a11, Cyp3a13, Cyp3a16, Cyp3a25, Cyp3a59, Cyp4a10, Cyp4a12b, Cyp4a14, Cyp4a31, Cyp4a32, Cyp4f14, Cyp4f15, Cyp4v3, Cyp51, Cyp7a1, Cyp7b1, Cyp8b1,…
R-MMU:211859	Biological oxidations	REACTOME_Pathways_25.05.2022	5.54401e-24	1.82342e-20	6.68084e-32	7.9502e-30	[-1]	Group119	43.1373	88	[Aadac, Acsm1, Acsm5, Acss2, Acy1, Adh1, Adh4, Ahcy, Ahcyl, Ahr, Akr7a5, Aldh1a1, Aldh2, Arnt, Bphl, Ces2h, Ces3b, Cmbl, Comt, Cyb5b, Cyb5r3, Cyp1a2, Cyp26a1, Cyp26c1, Cyp27a1, Cyp2a12, Cyp2a4, Cyp2c55, Cyp2d22, Cyp2e1, Cyp2f2, Cyp2j6, Cyp2r1, Cyp2u1, Cyp3a11, Cyp3a13, Cyp3a16, Cyp3a25, Cyp3a59, Cyp4a10, Cyp4a12b, Cyp4a14, Cyp4a31, Cyp4a32, Cyp4f14, Cyp4f15, Cyp4v3, Cyp51, Cyp7a1, Cyp7b1, Cyp8b1,…
GO:0042802	identical protein binding	GO_MolecularFunction-EBI-UniProt-GOA-ACAP-ARAP_25.05.2022_00h00	7.22632e-24	2.37601e-20	6.52583e-19	6.00377e-17	[3]	Group056	21.1245	526	[Aadat, Abat, Abcb10, Abcd2, Abcd3, Abcd4, Abcg3, Abi2, Acaca, Acot12, Acox1, Acox2, Acpp, Acy1, Adh1, Adipor2, Adrb3, Agxt, Ahcy, Ahr, Aim2, Akr7a5, Alad, Alb, Alcam, Aldh1a1, Aldh1a3, Aldh1a7, Aldh2, Aldh3a2, Aldh7a1, Aldh9a1, Aldob, Als2, Als2cl, Ambp, Amhr2, Anxa4, Aoc1, Aox1, Aox3, Apcs, Apoa1, Apoa2, Apoa4, Apoe, Apoh, Aqp11, Arg1, Arnt, Arrdc1, Asgr1, Asl, Aspa, Ass1, Atf4, Atg7, Atl3, Atx…
GO:0000166	nucleotide binding	GO_MolecularFunction-EBI-UniProt-GOA-ACAP-ARAP_25.05.2022_00h00	6.52632e-23	2.1452e-19	6.92241e-43	8.65078e-41	[3, 4]	Group134	20.9639	522	[1810024B03Rik, Aacs, Aars, Abca1, Abca3, Abca6, Abca8b, Abcb10, Abcb11, Abcb4, Abcc10, Abcc2, Abcc3, Abcc6, Abcd2, Abcd3, Abcd4, Abcf1, Abcg3, Abcg5, Abcg8, Abl2, Acaca, Acad10, Acbd3, Acbd4, Acbd5, Acbd6, Acly, Acot12, Acox1, Acox2, Acsf2, Acsl3, Acsl4, Acsl5, Acsm1, Acsm3, Acsm5, Acss2, Acss3, Acvr2b, Adcy9, Adh1, Adh4, Adk, Ahcy, Aifm3, Ak2, Akap13, Aldh1a1, Aldh1a3, Aldh2, Aldh9a1, Alpk1, Al…
R-MMU:556833	Metabolism of lipids	REACTOME_Pathways_25.05.2022	3.22642e-22	1.0602e-18	4.10144e-22	4.18347e-20	[-1]	Group073	29.4416	174	[Aacs, Abcb11, Abcc3, Abhd3, Acaa1b, Acaca, Acad10, Acat2, Acbd5, Acbd6, Acer3, Acly, Acot12, Acox1, Acox2, Acsf2, Acsl3, Acsl4, Acsl5, Acss3, Agmo, Akr1c6, Akr1d1, Alb, Aldh3a2, Amacr, Arsb, Arsg, Asah2, B4galnt1, Baat, Bdh2, Cept1, Cers2, Cers6, Chd9, Chka, Cpt1a, Crls1, Crot, Ctsa, Cyp1a2, Cyp27a1, Cyp2d22, Cyp2e1, Cyp2j6, Cyp2r1, Cyp2u1, Cyp3a11, Cyp4a10, Cyp4a12b, Cyp4a14, Cyp4a31, Cyp4a32, …
R-MMU:556833	Metabolism of lipids	REACTOME_Pathways_25.05.2022	3.22642e-22	1.0602e-18	0	0	[-1]	Group083	29.4416	174	[Aacs, Abcb11, Abcc3, Abhd3, Acaa1b, Acaca, Acad10, Acat2, Acbd5, Acbd6, Acer3, Acly, Acot12, Acox1, Acox2, Acsf2, Acsl3, Acsl4, Acsl5, Acss3, Agmo, Akr1c6, Akr1d1, Alb, Aldh3a2, Amacr, Arsb, Arsg, Asah2, B4galnt1, Baat, Bdh2, Cept1, Cers2, Cers6, Chd9, Chka, Cpt1a, Crls1, Crot, Ctsa, Cyp1a2, Cyp27a1, Cyp2d22, Cyp2e1, Cyp2j6, Cyp2r1, Cyp2u1, Cyp3a11, Cyp4a10, Cyp4a12b, Cyp4a14, Cyp4a31, Cyp4a32, …
R-MMU:556833	Metabolism of lipids	REACTOME_Pathways_25.05.2022	3.22642e-22	1.0602e-18	0	0	[-1]	Group085	29.4416	174	[Aacs, Abcb11, Abcc3, Abhd3, Acaa1b, Acaca, Acad10, Acat2, Acbd5, Acbd6, Acer3, Acly, Acot12, Acox1, Acox2, Acsf2, Acsl3, Acsl4, Acsl5, Acss3, Agmo, Akr1c6, Akr1d1, Alb, Aldh3a2, Amacr, Arsb, Arsg, Asah2, B4galnt1, Baat, Bdh2, Cept1, Cers2, Cers6, Chd9, Chka, Cpt1a, Crls1, Crot, Ctsa, Cyp1a2, Cyp27a1, Cyp2d22, Cyp2e1, Cyp2j6, Cyp2r1, Cyp2u1, Cyp3a11, Cyp4a10, Cyp4a12b, Cyp4a14, Cyp4a31, Cyp4a32, …
R-MMU:556833	Metabolism of lipids	REACTOME_Pathways_25.05.2022	3.22642e-22	1.0602e-18	1.67487e-28	1.9261e-26	[-1]	Group115	29.4416	174	[Aacs, Abcb11, Abcc3, Abhd3, Acaa1b, Acaca, Acad10, Acat2, Acbd5, Acbd6, Acer3, Acly, Acot12, Acox1, Acox2, Acsf2, Acsl3, Acsl4, Acsl5, Acss3, Agmo, Akr1c6, Akr1d1, Alb, Aldh3a2, Amacr, Arsb, Arsg, Asah2, B4galnt1, Baat, Bdh2, Cept1, Cers2, Cers6, Chd9, Chka, Cpt1a, Crls1, Crot, Ctsa, Cyp1a2, Cyp27a1, Cyp2d22, Cyp2e1, Cyp2j6, Cyp2r1, Cyp2u1, Cyp3a11, Cyp4a10, Cyp4a12b, Cyp4a14, Cyp4a31, Cyp4a32, …
R-MMU:556833	Metabolism of lipids	REACTOME_Pathways_25.05.2022	3.22642e-22	1.0602e-18	0	0	[-1]	Group139	29.4416	174	[Aacs, Abcb11, Abcc3, Abhd3, Acaa1b, Acaca, Acad10, Acat2, Acbd5, Acbd6, Acer3, Acly, Acot12, Acox1, Acox2, Acsf2, Acsl3, Acsl4, Acsl5, Acss3, Agmo, Akr1c6, Akr1d1, Alb, Aldh3a2, Amacr, Arsb, Arsg, Asah2, B4galnt1, Baat, Bdh2, Cept1, Cers2, Cers6, Chd9, Chka, Cpt1a, Crls1, Crot, Ctsa, Cyp1a2, Cyp27a1, Cyp2d22, Cyp2e1, Cyp2j6, Cyp2r1, Cyp2u1, Cyp3a11, Cyp4a10, Cyp4a12b, Cyp4a14, Cyp4a31, Cyp4a32, …
GO:0004497	monooxygenase activity	GO_MolecularFunction-EBI-UniProt-GOA-ACAP-ARAP_25.05.2022_00h00	4.11454e-22	1.35163e-18	6.68084e-32	7.9502e-30	[3]	Group119	41.2322	87	[Agmo, Akr1c12, Akr1c13, Akr1c14, Akr1c19, Akr1c20, Akr1c6, Akr1d1, Apoe, Atp7a, Atp7b, Cmah, Cyp1a2, Cyp26a1, Cyp26c1, Cyp27a1, Cyp2a12, Cyp2a4, Cyp2a5, Cyp2b9, Cyp2c23, Cyp2c29, Cyp2c37, Cyp2c38, Cyp2c40, Cyp2c50, Cyp2c54, Cyp2c55, Cyp2c67, Cyp2c68, Cyp2c69, Cyp2c70, Cyp2d10, Cyp2d11, Cyp2d22, Cyp2d26, Cyp2d40, Cyp2e1, Cyp2f2, Cyp2g1, Cyp2j11, Cyp2j5, Cyp2j6, Cyp2j8, Cyp2j9, Cyp2r1, Cyp2u1, Cyp…
GO:0004497	monooxygenase activity	GO_MolecularFunction-EBI-UniProt-GOA-ACAP-ARAP_25.05.2022_00h00	4.11454e-22	1.35163e-18	0	0	[3]	Group136	41.2322	87	[Agmo, Akr1c12, Akr1c13, Akr1c14, Akr1c19, Akr1c20, Akr1c6, Akr1d1, Apoe, Atp7a, Atp7b, Cmah, Cyp1a2, Cyp26a1, Cyp26c1, Cyp27a1, Cyp2a12, Cyp2a4, Cyp2a5, Cyp2b9, Cyp2c23, Cyp2c29, Cyp2c37, Cyp2c38, Cyp2c40, Cyp2c50, Cyp2c54, Cyp2c55, Cyp2c67, Cyp2c68, Cyp2c69, Cyp2c70, Cyp2d10, Cyp2d11, Cyp2d22, Cyp2d26, Cyp2d40, Cyp2e1, Cyp2f2, Cyp2g1, Cyp2j11, Cyp2j5, Cyp2j6, Cyp2j8, Cyp2j9, Cyp2r1, Cyp2u1, Cyp…
GO:0010876	lipid localization	GO_BiologicalProcess-EBI-UniProt-GOA-ACAP-ARAP_25.05.2022_00h00	9.51502e-22	3.12473e-18	1.35151e-21	1.33799e-19	[3]	Group101	30.2857	159	[4932438A13Rik, Abca1, Abca3, Abca6, Abca8b, Abcb11, Abcb4, Abcc10, Abcc2, Abcc3, Abcd2, Abcd3, Abcd4, Abcg5, Abcg8, Acat2, Acsl3, Acsl4, Acsl5, Agt, Agtr1a, Apoa1, Apoa2, Apoa4, Apoa5, Apob, Apoc1, Apoc3, Apoe, Apof, Apoh, Apol7a, Apol9a, Apol9b, Apom, Aqp8, Aqp9, Atp11c, Atp8b1, Atp8b4, Atp9b, Aup1, B4galnt1, C3, Ces1b, Ces1c, Ces1e, Ces1f, Ces1g, Cln3, Cpt1a, Crot, Crp, Cyp2j5, Cyp7a1, Cyp8b1,…
GO:0010876	lipid localization	GO_BiologicalProcess-EBI-UniProt-GOA-ACAP-ARAP_25.05.2022_00h00	9.51502e-22	3.12473e-18	3.36529e-38	4.1393e-36	[3]	Group127	30.2857	159	[4932438A13Rik, Abca1, Abca3, Abca6, Abca8b, Abcb11, Abcb4, Abcc10, Abcc2, Abcc3, Abcd2, Abcd3, Abcd4, Abcg5, Abcg8, Acat2, Acsl3, Acsl4, Acsl5, Agt, Agtr1a, Apoa1, Apoa2, Apoa4, Apoa5, Apob, Apoc1, Apoc3, Apoe, Apof, Apoh, Apol7a, Apol9a, Apol9b, Apom, Aqp8, Aqp9, Atp11c, Atp8b1, Atp8b4, Atp9b, Aup1, B4galnt1, C3, Ces1b, Ces1c, Ces1e, Ces1f, Ces1g, Cln3, Cpt1a, Crot, Crp, Cyp2j5, Cyp7a1, Cyp8b1,…
GO:0010876	lipid localization	GO_BiologicalProcess-EBI-UniProt-GOA-ACAP-ARAP_25.05.2022_00h00	9.51502e-22	3.12473e-18	1.27518e-43	1.60547e-41	[3]	Group138	30.2857	159	[4932438A13Rik, Abca1, Abca3, Abca6, Abca8b, Abcb11, Abcb4, Abcc10, Abcc2, Abcc3, Abcd2, Abcd3, Abcd4, Abcg5, Abcg8, Acat2, Acsl3, Acsl4, Acsl5, Agt, Agtr1a, Apoa1, Apoa2, Apoa4, Apoa5, Apob, Apoc1, Apoc3, Apoe, Apof, Apoh, Apol7a, Apol9a, Apol9b, Apom, Aqp8, Aqp9, Atp11c, Atp8b1, Atp8b4, Atp9b, Aup1, B4galnt1, C3, Ces1b, Ces1c, Ces1e, Ces1f, Ces1g, Cln3, Cpt1a, Crot, Crp, Cyp2j5, Cyp7a1, Cyp8b1,…
GO:0046914	transition metal ion binding	GO_MolecularFunction-EBI-UniProt-GOA-ACAP-ARAP_25.05.2022_00h00	1.66606e-21	5.46967e-18	3.5198e-29	4.08297e-27	[5]	Group078	24.6625	274	[Aars, Abl2, Acer3, Acmsd, Adh1, Adh4, Adprm, Afm, Afp, Agmo, Ahcy, Alad, Alb, Albfm1, Alkbh1, Alkbh2, Anpep, Aoc1, Aox1, Aox3, Apoa4, Apobec1, Ar, Arg1, Asah2, Atp7a, Atp7b, Bbox1, Bhmt, Bhmt2, Birc3, Blm, Bmp1, Bptf, Brap, Calr, Car1, Car3, Car5a, Car8, Ccs, Cda, Cdip1, Cdo1, Ciz1, Clpx, Cp, Cpb2, Cpn1, Cpsf4, Crebbp, Cutal, Cxxc5, Cyp1a2, Cyp26a1, Cyp26c1, Cyp27a1, Cyp2a12, Cyp2a4, Cyp2a5, Cyp…
GO:0046914	transition metal ion binding	GO_MolecularFunction-EBI-UniProt-GOA-ACAP-ARAP_25.05.2022_00h00	1.66606e-21	5.46967e-18	0	0	[5]	Group136	24.6625	274	[Aars, Abl2, Acer3, Acmsd, Adh1, Adh4, Adprm, Afm, Afp, Agmo, Ahcy, Alad, Alb, Albfm1, Alkbh1, Alkbh2, Anpep, Aoc1, Aox1, Aox3, Apoa4, Apobec1, Ar, Arg1, Asah2, Atp7a, Atp7b, Bbox1, Bhmt, Bhmt2, Birc3, Blm, Bmp1, Bptf, Brap, Calr, Car1, Car3, Car5a, Car8, Ccs, Cda, Cdip1, Cdo1, Ciz1, Clpx, Cp, Cpb2, Cpn1, Cpsf4, Crebbp, Cutal, Cxxc5, Cyp1a2, Cyp26a1, Cyp26c1, Cyp27a1, Cyp2a12, Cyp2a4, Cyp2a5, Cyp…
GO:0019216	regulation of lipid metabolic process	GO_BiologicalProcess-EBI-UniProt-GOA-ACAP-ARAP_25.05.2022_00h00	3.89219e-21	1.27742e-17	0	0	[4, 5]	Group103	32.0665	135	[Aadac, Abca3, Abcb11, Abcd2, Abhd6, Acsl3, Acsl4, Acsl5, Adora1, Agt, Ambra1, Ankrd26, Apoa1, Apoa2, Apoa4, Apoa5, Apob, Apobec1, Apoc1, Apoc3, Apoe, Apoh, Atg7, Bmp2, Bmp5, C3, Cers2, Ces1b, Ces1c, Ces1e, Ces1f, Ces1g, Chp1, Clcn2, Cpt1a, Crtc3, Cyp7a1, Dbi, Dhcr7, Eif2ak3, Elovl5, Erlin1, Esr1, Etfbkmt, F2, Fabp1, Fdps, Fgf21, Fgfr3, Fgfr4, Fgr, Fmo4, Fmo5, Foxa2, Gck, Gk, Gpld1, Gpr39, Gps2, …
GO:0019216	regulation of lipid metabolic process	GO_BiologicalProcess-EBI-UniProt-GOA-ACAP-ARAP_25.05.2022_00h00	3.89219e-21	1.27742e-17	6.17183e-22	6.23355e-20	[4, 5]	Group121	32.0665	135	[Aadac, Abca3, Abcb11, Abcd2, Abhd6, Acsl3, Acsl4, Acsl5, Adora1, Agt, Ambra1, Ankrd26, Apoa1, Apoa2, Apoa4, Apoa5, Apob, Apobec1, Apoc1, Apoc3, Apoe, Apoh, Atg7, Bmp2, Bmp5, C3, Cers2, Ces1b, Ces1c, Ces1e, Ces1f, Ces1g, Chp1, Clcn2, Cpt1a, Crtc3, Cyp7a1, Dbi, Dhcr7, Eif2ak3, Elovl5, Erlin1, Esr1, Etfbkmt, F2, Fabp1, Fdps, Fgf21, Fgfr3, Fgfr4, Fgr, Fmo4, Fmo5, Foxa2, Gck, Gk, Gpld1, Gpr39, Gps2, …
GO:0019216	regulation of lipid metabolic process	GO_BiologicalProcess-EBI-UniProt-GOA-ACAP-ARAP_25.05.2022_00h00	3.89219e-21	1.27742e-17	2.23367e-42	2.76937e-40	[4, 5]	Group130	32.0665	135	[Aadac, Abca3, Abcb11, Abcd2, Abhd6, Acsl3, Acsl4, Acsl5, Adora1, Agt, Ambra1, Ankrd26, Apoa1, Apoa2, Apoa4, Apoa5, Apob, Apobec1, Apoc1, Apoc3, Apoe, Apoh, Atg7, Bmp2, Bmp5, C3, Cers2, Ces1b, Ces1c, Ces1e, Ces1f, Ces1g, Chp1, Clcn2, Cpt1a, Crtc3, Cyp7a1, Dbi, Dhcr7, Eif2ak3, Elovl5, Erlin1, Esr1, Etfbkmt, F2, Fabp1, Fdps, Fgf21, Fgfr3, Fgfr4, Fgr, Fmo4, Fmo5, Foxa2, Gck, Gk, Gpld1, Gpr39, Gps2, …
GO:0019216	regulation of lipid metabolic process	GO_BiologicalProcess-EBI-UniProt-GOA-ACAP-ARAP_25.05.2022_00h00	3.89219e-21	1.27742e-17	0	0	[4, 5]	Group135	32.0665	135	[Aadac, Abca3, Abcb11, Abcd2, Abhd6, Acsl3, Acsl4, Acsl5, Adora1, Agt, Ambra1, Ankrd26, Apoa1, Apoa2, Apoa4, Apoa5, Apob, Apobec1, Apoc1, Apoc3, Apoe, Apoh, Atg7, Bmp2, Bmp5, C3, Cers2, Ces1b, Ces1c, Ces1e, Ces1f, Ces1g, Chp1, Clcn2, Cpt1a, Crtc3, Cyp7a1, Dbi, Dhcr7, Eif2ak3, Elovl5, Erlin1, Esr1, Etfbkmt, F2, Fabp1, Fdps, Fgf21, Fgfr3, Fgfr4, Fgr, Fmo4, Fmo5, Foxa2, Gck, Gk, Gpld1, Gpr39, Gps2, …
GO:0019216	regulation of lipid metabolic process	GO_BiologicalProcess-EBI-UniProt-GOA-ACAP-ARAP_25.05.2022_00h00	3.89219e-21	1.27742e-17	0	0	[4, 5]	Group139	32.0665	135	[Aadac, Abca3, Abcb11, Abcd2, Abhd6, Acsl3, Acsl4, Acsl5, Adora1, Agt, Ambra1, Ankrd26, Apoa1, Apoa2, Apoa4, Apoa5, Apob, Apobec1, Apoc1, Apoc3, Apoe, Apoh, Atg7, Bmp2, Bmp5, C3, Cers2, Ces1b, Ces1c, Ces1e, Ces1f, Ces1g, Chp1, Clcn2, Cpt1a, Crtc3, Cyp7a1, Dbi, Dhcr7, Eif2ak3, Elovl5, Erlin1, Esr1, Etfbkmt, F2, Fabp1, Fdps, Fgf21, Fgfr3, Fgfr4, Fgr, Fmo4, Fmo5, Foxa2, Gck, Gk, Gpld1, Gpr39, Gps2, …
GO:0006695	cholesterol biosynthetic process	GO_BiologicalProcess-EBI-UniProt-GOA-ACAP-ARAP_25.05.2022_00h00	1.97618e-20	6.48383e-17	7.69832e-25	8.46815e-23	[6, 7]	Group084	66.6667	40	[Apoa1, Apoa4, Apoa5, Apob, Apoe, Ces1b, Ces1c, Ces1e, Ces1f, Ces1g, Cyb5r3, Cyp51, Cyp7a1, Dhcr24, Dhcr7, Ebp, Erlin1, Fdft1, Fdps, Hmgcr, Hmgcs1, Hmgcs2, Insig1, Insig2, Lpcat3, Msmo1, Mvd, Mvk, Nsdhl, Pmvk, Por, Sc5d, Scap, Scp2, Sec14l2, Sod1, Srebf1, Srebf2, Tm7sf2, Tom1l2]
GO:0006695	cholesterol biosynthetic process	GO_BiologicalProcess-EBI-UniProt-GOA-ACAP-ARAP_25.05.2022_00h00	1.97618e-20	6.48383e-17	1.67487e-28	1.9261e-26	[6, 7]	Group115	66.6667	40	[Apoa1, Apoa4, Apoa5, Apob, Apoe, Ces1b, Ces1c, Ces1e, Ces1f, Ces1g, Cyb5r3, Cyp51, Cyp7a1, Dhcr24, Dhcr7, Ebp, Erlin1, Fdft1, Fdps, Hmgcr, Hmgcs1, Hmgcs2, Insig1, Insig2, Lpcat3, Msmo1, Mvd, Mvk, Nsdhl, Pmvk, Por, Sc5d, Scap, Scp2, Sec14l2, Sod1, Srebf1, Srebf2, Tm7sf2, Tom1l2]
GO:0006695	cholesterol biosynthetic process	GO_BiologicalProcess-EBI-UniProt-GOA-ACAP-ARAP_25.05.2022_00h00	1.97618e-20	6.48383e-17	0	0	[6, 7]	Group135	66.6667	40	[Apoa1, Apoa4, Apoa5, Apob, Apoe, Ces1b, Ces1c, Ces1e, Ces1f, Ces1g, Cyb5r3, Cyp51, Cyp7a1, Dhcr24, Dhcr7, Ebp, Erlin1, Fdft1, Fdps, Hmgcr, Hmgcs1, Hmgcs2, Insig1, Insig2, Lpcat3, Msmo1, Mvd, Mvk, Nsdhl, Pmvk, Por, Sc5d, Scap, Scp2, Sec14l2, Sod1, Srebf1, Srebf2, Tm7sf2, Tom1l2]
GO:0006695	cholesterol biosynthetic process	GO_BiologicalProcess-EBI-UniProt-GOA-ACAP-ARAP_25.05.2022_00h00	1.97618e-20	6.48383e-17	0	0	[6, 7]	Group139	66.6667	40	[Apoa1, Apoa4, Apoa5, Apob, Apoe, Ces1b, Ces1c, Ces1e, Ces1f, Ces1g, Cyb5r3, Cyp51, Cyp7a1, Dhcr24, Dhcr7, Ebp, Erlin1, Fdft1, Fdps, Hmgcr, Hmgcs1, Hmgcs2, Insig1, Insig2, Lpcat3, Msmo1, Mvd, Mvk, Nsdhl, Pmvk, Por, Sc5d, Scap, Scp2, Sec14l2, Sod1, Srebf1, Srebf2, Tm7sf2, Tom1l2]
GO:0016126	sterol biosynthetic process	GO_BiologicalProcess-EBI-UniProt-GOA-ACAP-ARAP_25.05.2022_00h00	3.20058e-20	1.04979e-16	7.69832e-25	8.46815e-23	[5, 6]	Group084	63.6364	42	[Apoa1, Apoa4, Apoa5, Apob, Apoe, Ces1b, Ces1c, Ces1e, Ces1f, Ces1g, Cyb5r3, Cyp51, Cyp7a1, Dhcr24, Dhcr7, Ebp, Erg28, Erlin1, Fdft1, Fdps, Hmgcr, Hmgcs1, Hmgcs2, Insig1, Insig2, Lpcat3, Msmo1, Mvd, Mvk, Nsdhl, Pmvk, Por, Sc5d, Scap, Scp2, Sec14l2, Sod1, Sqle, Srebf1, Srebf2, Tm7sf2, Tom1l2]
GO:0016126	sterol biosynthetic process	GO_BiologicalProcess-EBI-UniProt-GOA-ACAP-ARAP_25.05.2022_00h00	3.20058e-20	1.04979e-16	1.67487e-28	1.9261e-26	[5, 6]	Group115	63.6364	42	[Apoa1, Apoa4, Apoa5, Apob, Apoe, Ces1b, Ces1c, Ces1e, Ces1f, Ces1g, Cyb5r3, Cyp51, Cyp7a1, Dhcr24, Dhcr7, Ebp, Erg28, Erlin1, Fdft1, Fdps, Hmgcr, Hmgcs1, Hmgcs2, Insig1, Insig2, Lpcat3, Msmo1, Mvd, Mvk, Nsdhl, Pmvk, Por, Sc5d, Scap, Scp2, Sec14l2, Sod1, Sqle, Srebf1, Srebf2, Tm7sf2, Tom1l2]
GO:0016126	sterol biosynthetic process	GO_BiologicalProcess-EBI-UniProt-GOA-ACAP-ARAP_25.05.2022_00h00	3.20058e-20	1.04979e-16	0	0	[5, 6]	Group135	63.6364	42	[Apoa1, Apoa4, Apoa5, Apob, Apoe, Ces1b, Ces1c, Ces1e, Ces1f, Ces1g, Cyb5r3, Cyp51, Cyp7a1, Dhcr24, Dhcr7, Ebp, Erg28, Erlin1, Fdft1, Fdps, Hmgcr, Hmgcs1, Hmgcs2, Insig1, Insig2, Lpcat3, Msmo1, Mvd, Mvk, Nsdhl, Pmvk, Por, Sc5d, Scap, Scp2, Sec14l2, Sod1, Sqle, Srebf1, Srebf2, Tm7sf2, Tom1l2]
GO:0016126	sterol biosynthetic process	GO_BiologicalProcess-EBI-UniProt-GOA-ACAP-ARAP_25.05.2022_00h00	3.20058e-20	1.04979e-16	0	0	[5, 6]	Group139	63.6364	42	[Apoa1, Apoa4, Apoa5, Apob, Apoe, Ces1b, Ces1c, Ces1e, Ces1f, Ces1g, Cyb5r3, Cyp51, Cyp7a1, Dhcr24, Dhcr7, Ebp, Erg28, Erlin1, Fdft1, Fdps, Hmgcr, Hmgcs1, Hmgcs2, Insig1, Insig2, Lpcat3, Msmo1, Mvd, Mvk, Nsdhl, Pmvk, Por, Sc5d, Scap, Scp2, Sec14l2, Sod1, Sqle, Srebf1, Srebf2, Tm7sf2, Tom1l2]
KEGG:04610	Complement and coagulation cascades	KEGG_25.05.2022	3.89686e-20	1.27778e-16	7.51058e-22	7.51058e-20	[-1]	Group089	54.8387	51	[C1ra, C1s1, C3, C4a, C4b, C4bp, C6, C8a, C8b, C8g, C9, Cd59a, Cfh, Cfhr1, Cfhr2, Cfhr3, Cfi, Cpb2, Cr2, F10, F11, F12, F13b, F2, F5, F7, F8, F9, Fga, Fgb, Fgg, Hc, Klkb1, Kng1, Kng2, Masp1, Masp2, Mbl1, Mbl2, Plg, Proc, Pros1, Serpina1a, Serpina1b, Serpina1c, Serpina1e, Serpinc1, Serpinf2, Serping1, Vsig4, Vtn]
KEGG:04610	Complement and coagulation cascades	KEGG_25.05.2022	3.89686e-20	1.27778e-16	7.52429e-16	6.47089e-14	[-1]	Group099	54.8387	51	[C1ra, C1s1, C3, C4a, C4b, C4bp, C6, C8a, C8b, C8g, C9, Cd59a, Cfh, Cfhr1, Cfhr2, Cfhr3, Cfi, Cpb2, Cr2, F10, F11, F12, F13b, F2, F5, F7, F8, F9, Fga, Fgb, Fgg, Hc, Klkb1, Kng1, Kng2, Masp1, Masp2, Mbl1, Mbl2, Plg, Proc, Pros1, Serpina1a, Serpina1b, Serpina1c, Serpina1e, Serpinc1, Serpinf2, Serping1, Vsig4, Vtn]
KEGG:04610	Complement and coagulation cascades	KEGG_25.05.2022	3.89686e-20	1.27778e-16	4.77045e-13	2.90997e-11	[-1]	Group126	54.8387	51	[C1ra, C1s1, C3, C4a, C4b, C4bp, C6, C8a, C8b, C8g, C9, Cd59a, Cfh, Cfhr1, Cfhr2, Cfhr3, Cfi, Cpb2, Cr2, F10, F11, F12, F13b, F2, F5, F7, F8, F9, Fga, Fgb, Fgg, Hc, Klkb1, Kng1, Kng2, Masp1, Masp2, Mbl1, Mbl2, Plg, Proc, Pros1, Serpina1a, Serpina1b, Serpina1c, Serpina1e, Serpinc1, Serpinf2, Serping1, Vsig4, Vtn]
GO:0071702	organic substance transport	GO_BiologicalProcess-EBI-UniProt-GOA-ACAP-ARAP_25.05.2022_00h00	5.5684e-20	1.82532e-16	1.35774e-14	1.00473e-12	[4]	Group105	20.3077	528	[A1cf, AU018091, Aacs, Abat, Abca1, Abca3, Abca6, Abca8b, Abcb11, Abcb4, Abcc10, Abcc2, Abcc3, Abcc6, Abcd2, Abcd3, Abcd4, Abcg3, Abcg5, Abcg8, Acat2, Acsl3, Acsl4, Acsl5, Acvr2b, Adipor2, Adora1, Adtrp, Afm, Agt, Agtr1a, Agxt, Akap8l, Alyref2, Ankrd27, Anp32b, Aoc1, Ap1g2, Ap1s3, Ap2a2, Ap3b1, Ap3d1, Ap3s1, Ap3s2, Ap5z1, Apoa1, Apoa2, Apoa4, Apoa5, Apob, Apobec1, Apoc1, Apoc3, Apoe, Apof, Apoh, …
GO:0006694	steroid biosynthetic process	GO_BiologicalProcess-EBI-UniProt-GOA-ACAP-ARAP_25.05.2022_00h00	7.84224e-20	2.5699e-16	1.67487e-28	1.9261e-26	[5]	Group115	41.0526	78	[Abcd3, Acbd3, Akr1c20, Akr1c6, Akr1d1, Amacr, Apoa1, Apoa4, Apoa5, Apob, Apoe, Baat, Bmp2, Bmp5, Ces1b, Ces1c, Ces1e, Ces1f, Ces1g, Clcn2, Cyb5r3, Cyp27a1, Cyp2r1, Cyp3a11, Cyp3a13, Cyp3a25, Cyp3a59, Cyp51, Cyp7a1, Cyp7b1, Cyp8b1, Dhcr24, Dhcr7, Ebp, Erg28, Erlin1, Fdft1, Fdps, Fgfr4, H6pd, Hmgcr, Hmgcs1, Hmgcs2, Hnf1a, Hsd17b11, Hsd17b12, Hsd17b2, Hsd17b6, Hsd3b3, Hsd3b7, Igf1, Insig1, Insig2, …
GO:0006694	steroid biosynthetic process	GO_BiologicalProcess-EBI-UniProt-GOA-ACAP-ARAP_25.05.2022_00h00	7.84224e-20	2.5699e-16	0	0	[5]	Group135	41.0526	78	[Abcd3, Acbd3, Akr1c20, Akr1c6, Akr1d1, Amacr, Apoa1, Apoa4, Apoa5, Apob, Apoe, Baat, Bmp2, Bmp5, Ces1b, Ces1c, Ces1e, Ces1f, Ces1g, Clcn2, Cyb5r3, Cyp27a1, Cyp2r1, Cyp3a11, Cyp3a13, Cyp3a25, Cyp3a59, Cyp51, Cyp7a1, Cyp7b1, Cyp8b1, Dhcr24, Dhcr7, Ebp, Erg28, Erlin1, Fdft1, Fdps, Fgfr4, H6pd, Hmgcr, Hmgcs1, Hmgcs2, Hnf1a, Hsd17b11, Hsd17b12, Hsd17b2, Hsd17b6, Hsd3b3, Hsd3b7, Igf1, Insig1, Insig2, …
GO:0006694	steroid biosynthetic process	GO_BiologicalProcess-EBI-UniProt-GOA-ACAP-ARAP_25.05.2022_00h00	7.84224e-20	2.5699e-16	0	0	[5]	Group139	41.0526	78	[Abcd3, Acbd3, Akr1c20, Akr1c6, Akr1d1, Amacr, Apoa1, Apoa4, Apoa5, Apob, Apoe, Baat, Bmp2, Bmp5, Ces1b, Ces1c, Ces1e, Ces1f, Ces1g, Clcn2, Cyb5r3, Cyp27a1, Cyp2r1, Cyp3a11, Cyp3a13, Cyp3a25, Cyp3a59, Cyp51, Cyp7a1, Cyp7b1, Cyp8b1, Dhcr24, Dhcr7, Ebp, Erg28, Erlin1, Fdft1, Fdps, Fgfr4, H6pd, Hmgcr, Hmgcs1, Hmgcs2, Hnf1a, Hsd17b11, Hsd17b12, Hsd17b2, Hsd17b6, Hsd3b3, Hsd3b7, Igf1, Insig1, Insig2, …
GO:0016712	oxidoreductase activity, acting on paired donors, with incorporation or reduction of molecular oxygen, reduced flavin or flavoprotein as one donor, and incorporation of one atom of oxygen	GO_MolecularFunction-EBI-UniProt-GOA-ACAP-ARAP_25.05.2022_00h00	9.75082e-20	3.19437e-16	1.96742e-22	2.06579e-20	[4]	Group106	58.2278	46	[Cyp1a2, Cyp2a12, Cyp2a4, Cyp2a5, Cyp2b9, Cyp2c23, Cyp2c29, Cyp2c37, Cyp2c38, Cyp2c40, Cyp2c50, Cyp2c54, Cyp2c55, Cyp2c67, Cyp2c68, Cyp2c69, Cyp2c70, Cyp2d10, Cyp2d11, Cyp2d22, Cyp2d26, Cyp2e1, Cyp2f2, Cyp2g1, Cyp2j11, Cyp2j5, Cyp2j6, Cyp2j8, Cyp2j9, Cyp2r1, Cyp2u1, Cyp3a11, Cyp3a13, Cyp3a16, Cyp3a25, Cyp3a59, Cyp4a10, Cyp4a12b, Cyp4a14, Cyp4a31, Cyp4a32, Cyp4f14, Cyp4f15, Cyp7a1, Cyp7b1, Hmox2]
GO:0016712	oxidoreductase activity, acting on paired donors, with incorporation or reduction of molecular oxygen, reduced flavin or flavoprotein as one donor, and incorporation of one atom of oxygen	GO_MolecularFunction-EBI-UniProt-GOA-ACAP-ARAP_25.05.2022_00h00	9.75082e-20	3.19437e-16	6.68084e-32	7.9502e-30	[4]	Group119	58.2278	46	[Cyp1a2, Cyp2a12, Cyp2a4, Cyp2a5, Cyp2b9, Cyp2c23, Cyp2c29, Cyp2c37, Cyp2c38, Cyp2c40, Cyp2c50, Cyp2c54, Cyp2c55, Cyp2c67, Cyp2c68, Cyp2c69, Cyp2c70, Cyp2d10, Cyp2d11, Cyp2d22, Cyp2d26, Cyp2e1, Cyp2f2, Cyp2g1, Cyp2j11, Cyp2j5, Cyp2j6, Cyp2j8, Cyp2j9, Cyp2r1, Cyp2u1, Cyp3a11, Cyp3a13, Cyp3a16, Cyp3a25, Cyp3a59, Cyp4a10, Cyp4a12b, Cyp4a14, Cyp4a31, Cyp4a32, Cyp4f14, Cyp4f15, Cyp7a1, Cyp7b1, Hmox2]
GO:0016712	oxidoreductase activity, acting on paired donors, with incorporation or reduction of molecular oxygen, reduced flavin or flavoprotein as one donor, and incorporation of one atom of oxygen	GO_MolecularFunction-EBI-UniProt-GOA-ACAP-ARAP_25.05.2022_00h00	9.75082e-20	3.19437e-16	0	0	[4]	Group136	58.2278	46	[Cyp1a2, Cyp2a12, Cyp2a4, Cyp2a5, Cyp2b9, Cyp2c23, Cyp2c29, Cyp2c37, Cyp2c38, Cyp2c40, Cyp2c50, Cyp2c54, Cyp2c55, Cyp2c67, Cyp2c68, Cyp2c69, Cyp2c70, Cyp2d10, Cyp2d11, Cyp2d22, Cyp2d26, Cyp2e1, Cyp2f2, Cyp2g1, Cyp2j11, Cyp2j5, Cyp2j6, Cyp2j8, Cyp2j9, Cyp2r1, Cyp2u1, Cyp3a11, Cyp3a13, Cyp3a16, Cyp3a25, Cyp3a59, Cyp4a10, Cyp4a12b, Cyp4a14, Cyp4a31, Cyp4a32, Cyp4f14, Cyp4f15, Cyp7a1, Cyp7b1, Hmox2]
GO:1901576	organic substance biosynthetic process	GO_BiologicalProcess-EBI-UniProt-GOA-ACAP-ARAP_25.05.2022_00h00	1.73949e-19	5.69683e-16	0	0	[3]	Group137	17.7185	1050	[2010315B03Rik, 5430403G16Rik, 6430550D23Rik, 9130409I23Rik, AI987944, Aanat, Aars, Aass, Abat, Abca1, Abca3, Abca8b, Abcb10, Abcd2, Abcd3, Abcf1, Abhd3, Abhd6, Acaca, Acbd3, Acer3, Acly, Acmsd, Aco1, Acod1, Acox1, Acsl3, Acsl4, Acsl5, Acsm1, Acsm3, Acsm5, Acss2, Actr5, Acvr2b, Adcy9, Adgrf1, Adh1, Adk, Afmid, Agmat, Agmo, Agt, Agtr1a, Agxt, Agxt2, Ahr, Aim2, Ak2, Akap8l, Akr1c20, Akr1c6, Akr1d1,…
GO:1901617	organic hydroxy compound biosynthetic process	GO_BiologicalProcess-EBI-UniProt-GOA-ACAP-ARAP_25.05.2022_00h00	2.65455e-19	8.69101e-16	1.67487e-28	1.9261e-26	[4]	Group115	36.6142	93	[Abcd3, Acer3, Agtr1a, Akr1d1, Aldh2, Amacr, Apoa1, Apoa4, Apoa5, Apob, Apoe, Asah2, Atp7a, Atp7b, Baat, Bmp2, Bmp5, Ces1b, Ces1c, Ces1e, Ces1f, Ces1g, Clcn2, Ctns, Cyb5r3, Cyp27a1, Cyp2d22, Cyp2r1, Cyp3a11, Cyp3a13, Cyp3a25, Cyp3a59, Cyp51, Cyp7a1, Cyp7b1, Cyp8b1, Ddc, Dhcr24, Dhcr7, Dhdds, Dhfr, Ebp, Ephx1, Erg28, Erlin1, Fdft1, Fdps, Fgfr4, Gatd1, Gch1, H6pd, Hdc, Hmgcr, Hmgcs1, Hmgcs2, Hnf1a,…
GO:1901617	organic hydroxy compound biosynthetic process	GO_BiologicalProcess-EBI-UniProt-GOA-ACAP-ARAP_25.05.2022_00h00	2.65455e-19	8.69101e-16	0	0	[4]	Group135	36.6142	93	[Abcd3, Acer3, Agtr1a, Akr1d1, Aldh2, Amacr, Apoa1, Apoa4, Apoa5, Apob, Apoe, Asah2, Atp7a, Atp7b, Baat, Bmp2, Bmp5, Ces1b, Ces1c, Ces1e, Ces1f, Ces1g, Clcn2, Ctns, Cyb5r3, Cyp27a1, Cyp2d22, Cyp2r1, Cyp3a11, Cyp3a13, Cyp3a25, Cyp3a59, Cyp51, Cyp7a1, Cyp7b1, Cyp8b1, Ddc, Dhcr24, Dhcr7, Dhdds, Dhfr, Ebp, Ephx1, Erg28, Erlin1, Fdft1, Fdps, Fgfr4, Gatd1, Gch1, H6pd, Hdc, Hmgcr, Hmgcs1, Hmgcs2, Hnf1a,…
GO:1901617	organic hydroxy compound biosynthetic process	GO_BiologicalProcess-EBI-UniProt-GOA-ACAP-ARAP_25.05.2022_00h00	2.65455e-19	8.69101e-16	0	0	[4]	Group139	36.6142	93	[Abcd3, Acer3, Agtr1a, Akr1d1, Aldh2, Amacr, Apoa1, Apoa4, Apoa5, Apob, Apoe, Asah2, Atp7a, Atp7b, Baat, Bmp2, Bmp5, Ces1b, Ces1c, Ces1e, Ces1f, Ces1g, Clcn2, Ctns, Cyb5r3, Cyp27a1, Cyp2d22, Cyp2r1, Cyp3a11, Cyp3a13, Cyp3a25, Cyp3a59, Cyp51, Cyp7a1, Cyp7b1, Cyp8b1, Ddc, Dhcr24, Dhcr7, Dhdds, Dhfr, Ebp, Ephx1, Erg28, Erlin1, Fdft1, Fdps, Fgfr4, Gatd1, Gch1, H6pd, Hdc, Hmgcr, Hmgcs1, Hmgcs2, Hnf1a,…
GO:0062012	regulation of small molecule metabolic process	GO_BiologicalProcess-EBI-UniProt-GOA-ACAP-ARAP_25.05.2022_00h00	1.48502e-18	4.86046e-15	2.17908e-19	2.04834e-17	[3, 4]	Group095	31.3131	124	[Abcb11, Abcd2, Acmsd, Acsl4, Acsl5, Adra1b, Agt, Ankrd26, Apoa1, Apoa4, Apoa5, Apob, Apoc1, Apoc3, Apoe, Bcl2l1, Bmp2, Bmp5, Cda, Ces1b, Ces1c, Ces1e, Ces1f, Ces1g, Clcn2, Clk2, Cln3, Comt, Cpt1a, Cyp2j6, Cyp7a1, Dbi, Dhcr7, Dusp12, Eif2ak3, Elovl5, Erlin1, Etfbkmt, Fabp1, Fbp1, Fdps, Fgfr4, Fgl1, Fmo4, Fmo5, Foxa2, Foxk2, Gck, Gckr, Gk, Gpd1, Gpld1, Gpt, H6pd, Hmgb1, Hnf1a, Hnf4a, Igf1, Igfbp4,…
GO:0062012	regulation of small molecule metabolic process	GO_BiologicalProcess-EBI-UniProt-GOA-ACAP-ARAP_25.05.2022_00h00	1.48502e-18	4.86046e-15	2.23367e-42	2.76937e-40	[3, 4]	Group130	31.3131	124	[Abcb11, Abcd2, Acmsd, Acsl4, Acsl5, Adra1b, Agt, Ankrd26, Apoa1, Apoa4, Apoa5, Apob, Apoc1, Apoc3, Apoe, Bcl2l1, Bmp2, Bmp5, Cda, Ces1b, Ces1c, Ces1e, Ces1f, Ces1g, Clcn2, Clk2, Cln3, Comt, Cpt1a, Cyp2j6, Cyp7a1, Dbi, Dhcr7, Dusp12, Eif2ak3, Elovl5, Erlin1, Etfbkmt, Fabp1, Fbp1, Fdps, Fgfr4, Fgl1, Fmo4, Fmo5, Foxa2, Foxk2, Gck, Gckr, Gk, Gpd1, Gpld1, Gpt, H6pd, Hmgb1, Hnf1a, Hnf4a, Igf1, Igfbp4,…
GO:0062012	regulation of small molecule metabolic process	GO_BiologicalProcess-EBI-UniProt-GOA-ACAP-ARAP_25.05.2022_00h00	1.48502e-18	4.86046e-15	0	0	[3, 4]	Group135	31.3131	124	[Abcb11, Abcd2, Acmsd, Acsl4, Acsl5, Adra1b, Agt, Ankrd26, Apoa1, Apoa4, Apoa5, Apob, Apoc1, Apoc3, Apoe, Bcl2l1, Bmp2, Bmp5, Cda, Ces1b, Ces1c, Ces1e, Ces1f, Ces1g, Clcn2, Clk2, Cln3, Comt, Cpt1a, Cyp2j6, Cyp7a1, Dbi, Dhcr7, Dusp12, Eif2ak3, Elovl5, Erlin1, Etfbkmt, Fabp1, Fbp1, Fdps, Fgfr4, Fgl1, Fmo4, Fmo5, Foxa2, Foxk2, Gck, Gckr, Gk, Gpd1, Gpld1, Gpt, H6pd, Hmgb1, Hnf1a, Hnf4a, Igf1, Igfbp4,…
GO:0062012	regulation of small molecule metabolic process	GO_BiologicalProcess-EBI-UniProt-GOA-ACAP-ARAP_25.05.2022_00h00	1.48502e-18	4.86046e-15	0	0	[3, 4]	Group139	31.3131	124	[Abcb11, Abcd2, Acmsd, Acsl4, Acsl5, Adra1b, Agt, Ankrd26, Apoa1, Apoa4, Apoa5, Apob, Apoc1, Apoc3, Apoe, Bcl2l1, Bmp2, Bmp5, Cda, Ces1b, Ces1c, Ces1e, Ces1f, Ces1g, Clcn2, Clk2, Cln3, Comt, Cpt1a, Cyp2j6, Cyp7a1, Dbi, Dhcr7, Dusp12, Eif2ak3, Elovl5, Erlin1, Etfbkmt, Fabp1, Fbp1, Fdps, Fgfr4, Fgl1, Fmo4, Fmo5, Foxa2, Foxk2, Gck, Gckr, Gk, Gpd1, Gpld1, Gpt, H6pd, Hmgb1, Hnf1a, Hnf4a, Igf1, Igfbp4,…
GO:0031090	organelle membrane	GO_CellularComponent-EBI-UniProt-GOA-ACAP-ARAP_25.05.2022_00h00	1.67872e-18	5.49276e-15	1.45537e-17	1.28073e-15	[3, 4]	Group081	19.1309	656	[9130409I23Rik, AU040320, Aadac, Abca3, Abca6, Abca8b, Abcb10, Abcb11, Abcb4, Abcd2, Abcd3, Abcd4, Abhd17b, Abhd17c, Abhd6, Acbd3, Acbd5, Acer3, Acox1, Acpp, Acrbp, Acsl3, Acsl4, Acsl5, Adra1b, Agmo, Agtr1a, Aifm3, Ak2, Aldh3a2, Aldob, Alg12, Ambp, Ankfy1, Ankrd17, Ankrd27, Anks4b, Anxa4, Ap1g2, Ap1s3, Ap2a2, Ap3b1, Ap3d1, Ap3s1, Ap3s2, Apob, Aqp11, Areg, Arfgap1, Arfgap2, Arg1, Armh3, Asah2, Asl…
GO:0031090	organelle membrane	GO_CellularComponent-EBI-UniProt-GOA-ACAP-ARAP_25.05.2022_00h00	1.67872e-18	5.49276e-15	7.54713e-21	7.24524e-19	[3, 4]	Group094	19.1309	656	[9130409I23Rik, AU040320, Aadac, Abca3, Abca6, Abca8b, Abcb10, Abcb11, Abcb4, Abcd2, Abcd3, Abcd4, Abhd17b, Abhd17c, Abhd6, Acbd3, Acbd5, Acer3, Acox1, Acpp, Acrbp, Acsl3, Acsl4, Acsl5, Adra1b, Agmo, Agtr1a, Aifm3, Ak2, Aldh3a2, Aldob, Alg12, Ambp, Ankfy1, Ankrd17, Ankrd27, Anks4b, Anxa4, Ap1g2, Ap1s3, Ap2a2, Ap3b1, Ap3d1, Ap3s1, Ap3s2, Apob, Aqp11, Areg, Arfgap1, Arfgap2, Arg1, Armh3, Asah2, Asl…
GO:0009063	cellular amino acid catabolic process	GO_BiologicalProcess-EBI-UniProt-GOA-ACAP-ARAP_25.05.2022_00h00	1.77512e-18	5.80641e-15	3.13427e-25	3.51039e-23	[4, 5, 6, 7]	Group077	50	53	[Aadat, Aass, Abat, Acmsd, Afmid, Agxt, Agxt2, Ahcy, Aldh6a1, Aldh8a1, Amdhd1, Amt, Arg1, Bckdha, Bckdhb, Cbs, Cdo1, Coasy, Csad, Ddah1, Fah, Ftcd, Gldc, Gls2, Glud1, Gpt, Gpt2, Gstz1, Haao, Hal, Hdc, Hgd, Hmgcl, Hoga1, Ido2, Kmo, Kyat1, Kyat3, Kynu, Mat1a, Otc, Pah, Pipox, Prodh, Prodh2, Sardh, Sds, Shmt1, Shmt2, Slc25a44, Tat, Tdo2, Uroc1]
GO:0009063	cellular amino acid catabolic process	GO_BiologicalProcess-EBI-UniProt-GOA-ACAP-ARAP_25.05.2022_00h00	1.77512e-18	5.80641e-15	1.49377e-23	1.61327e-21	[4, 5, 6, 7]	Group093	50	53	[Aadat, Aass, Abat, Acmsd, Afmid, Agxt, Agxt2, Ahcy, Aldh6a1, Aldh8a1, Amdhd1, Amt, Arg1, Bckdha, Bckdhb, Cbs, Cdo1, Coasy, Csad, Ddah1, Fah, Ftcd, Gldc, Gls2, Glud1, Gpt, Gpt2, Gstz1, Haao, Hal, Hdc, Hgd, Hmgcl, Hoga1, Ido2, Kmo, Kyat1, Kyat3, Kynu, Mat1a, Otc, Pah, Pipox, Prodh, Prodh2, Sardh, Sds, Shmt1, Shmt2, Slc25a44, Tat, Tdo2, Uroc1]
GO:0009063	cellular amino acid catabolic process	GO_BiologicalProcess-EBI-UniProt-GOA-ACAP-ARAP_25.05.2022_00h00	1.77512e-18	5.80641e-15	0	0	[4, 5, 6, 7]	Group133	50	53	[Aadat, Aass, Abat, Acmsd, Afmid, Agxt, Agxt2, Ahcy, Aldh6a1, Aldh8a1, Amdhd1, Amt, Arg1, Bckdha, Bckdhb, Cbs, Cdo1, Coasy, Csad, Ddah1, Fah, Ftcd, Gldc, Gls2, Glud1, Gpt, Gpt2, Gstz1, Haao, Hal, Hdc, Hgd, Hmgcl, Hoga1, Ido2, Kmo, Kyat1, Kyat3, Kynu, Mat1a, Otc, Pah, Pipox, Prodh, Prodh2, Sardh, Sds, Shmt1, Shmt2, Slc25a44, Tat, Tdo2, Uroc1]
GO:0005829	cytosol	GO_CellularComponent-EBI-UniProt-GOA-ACAP-ARAP_25.05.2022_00h00	2.61814e-18	8.56131e-15	2.61814e-18	2.3825e-16	[2, 3, 4]	Group005	18.4518	789	[2200002D01Rik, 4933427D14Rik, AA986860, Aacs, Aanat, Aars, Abcb4, Abcf1, Abi2, Acaca, Acat2, Acat3, Acin1, Acly, Acmsd, Aco1, Acot12, Acox1, Acox2, Acp1, Acss2, Adh1, Adh4, Adk, Afdn, Afmid, Afp, Ahcy, Ahr, Aifm3, Aim2, Ak2, Akap10, Akap13, Akap17b, Akr1c12, Akr1c13, Akr1c14, Akr1c19, Akr1c20, Akr1c6, Akr1d1, Akr7a5, Alad, Aldh1a1, Aldh1a7, Aldh1l1, Aldh3a2, Aldh7a1, Aldh9a1, Aldob, Alpk1, Als2,…
GO:0006793	phosphorus metabolic process	GO_BiologicalProcess-EBI-UniProt-GOA-ACAP-ARAP_25.05.2022_00h00	2.89759e-18	9.47222e-15	0	1.96182e-44	[3]	Group124	19.5904	574	[1810024B03Rik, Aadat, Aass, Abca3, Abca8b, Abcc6, Abhd3, Abhd6, Abi2, Abl2, Acaca, Acly, Acnat1, Acnat2, Acot12, Acp1, Acpp, Acsl3, Acsl4, Acsl5, Acsm1, Acsm3, Acsm5, Acss2, Acvr2b, Adck5, Adcy9, Adipor2, Adk, Adora1, Adtrp, Afmid, Agt, Agtr1a, Ahr, Ahsg, Ak2, Akap13, Akap8l, Aldob, Alpk1, Als2, Ambra1, Amhr2, Apoa1, Apoa2, Apoa4, Apoa5, Apoc1, Apoe, Ar, Areg, Art2a, Art2b, Aspdh, Aspg, Atp2b2, …
GO:0006793	phosphorus metabolic process	GO_BiologicalProcess-EBI-UniProt-GOA-ACAP-ARAP_25.05.2022_00h00	2.89759e-18	9.47222e-15	0	1.4013e-45	[3]	Group132	19.5904	574	[1810024B03Rik, Aadat, Aass, Abca3, Abca8b, Abcc6, Abhd3, Abhd6, Abi2, Abl2, Acaca, Acly, Acnat1, Acnat2, Acot12, Acp1, Acpp, Acsl3, Acsl4, Acsl5, Acsm1, Acsm3, Acsm5, Acss2, Acvr2b, Adck5, Adcy9, Adipor2, Adk, Adora1, Adtrp, Afmid, Agt, Agtr1a, Ahr, Ahsg, Ak2, Akap13, Akap8l, Aldob, Alpk1, Als2, Ambra1, Amhr2, Apoa1, Apoa2, Apoa4, Apoa5, Apoc1, Apoe, Ar, Areg, Art2a, Art2b, Aspdh, Aspg, Atp2b2, …
GO:0032553	ribonucleotide binding	GO_MolecularFunction-EBI-UniProt-GOA-ACAP-ARAP_25.05.2022_00h00	3.45604e-18	1.12943e-14	6.92241e-43	8.65078e-41	[3, 4, 5]	Group134	20.5381	458	[1810024B03Rik, Aacs, Aars, Abca1, Abca3, Abca6, Abca8b, Abcb10, Abcb11, Abcb4, Abcc10, Abcc2, Abcc3, Abcc6, Abcd2, Abcd3, Abcd4, Abcf1, Abcg3, Abcg5, Abcg8, Abl2, Acaca, Acbd3, Acbd4, Acbd5, Acbd6, Acly, Acot12, Acsf2, Acsl3, Acsl4, Acsl5, Acsm1, Acsm3, Acsm5, Acss2, Acss3, Acvr2b, Adcy9, Adk, Ak2, Akap13, Alpk1, Als2, Als2cl, Amhr2, Ankrd27, Ar, Arhgap35, Arhgef11, Arhgef16, Arhgef18, Arhgef19,…
GO:0006796	phosphate-containing compound metabolic process	GO_BiologicalProcess-EBI-UniProt-GOA-ACAP-ARAP_25.05.2022_00h00	3.66599e-18	1.19768e-14	0	1.96182e-44	[4]	Group124	19.6078	570	[1810024B03Rik, Aadat, Aass, Abca3, Abca8b, Abcc6, Abhd3, Abhd6, Abi2, Abl2, Acaca, Acly, Acnat1, Acnat2, Acot12, Acp1, Acpp, Acsl3, Acsl4, Acsl5, Acsm1, Acsm3, Acsm5, Acss2, Acvr2b, Adck5, Adcy9, Adipor2, Adk, Adora1, Adtrp, Afmid, Agt, Agtr1a, Ahr, Ahsg, Ak2, Akap13, Akap8l, Aldob, Alpk1, Als2, Ambra1, Amhr2, Apoa1, Apoa2, Apoa4, Apoa5, Apoc1, Apoe, Ar, Areg, Art2a, Art2b, Aspdh, Aspg, Atp2b2, …
GO:0006796	phosphate-containing compound metabolic process	GO_BiologicalProcess-EBI-UniProt-GOA-ACAP-ARAP_25.05.2022_00h00	3.66599e-18	1.19768e-14	0	1.4013e-45	[4]	Group132	19.6078	570	[1810024B03Rik, Aadat, Aass, Abca3, Abca8b, Abcc6, Abhd3, Abhd6, Abi2, Abl2, Acaca, Acly, Acnat1, Acnat2, Acot12, Acp1, Acpp, Acsl3, Acsl4, Acsl5, Acsm1, Acsm3, Acsm5, Acss2, Acvr2b, Adck5, Adcy9, Adipor2, Adk, Adora1, Adtrp, Afmid, Agt, Agtr1a, Ahr, Ahsg, Ak2, Akap13, Akap8l, Aldob, Alpk1, Als2, Ambra1, Amhr2, Apoa1, Apoa2, Apoa4, Apoa5, Apoc1, Apoe, Ar, Areg, Art2a, Art2b, Aspdh, Aspg, Atp2b2, …
GO:0072330	monocarboxylic acid biosynthetic process	GO_BiologicalProcess-EBI-UniProt-GOA-ACAP-ARAP_25.05.2022_00h00	5.32464e-18	1.73903e-14	0	0	[6, 7]	Group139	37.6147	82	[Abcd2, Abcd3, Abhd3, Acaca, Acly, Acsl3, Acsm1, Acsm3, Acsm5, Acss2, Agt, Agxt, Akr1d1, Aldh1a1, Aldh1a3, Aldh8a1, Amacr, Apoa1, Apoa4, Apoa5, Apoc1, Apoc3, Asah2, Baat, Ces1b, Ces1c, Ces1e, Ces1f, Ces1g, Cyp27a1, Cyp7a1, Cyp7b1, Cyp8b1, Decr2, Dhrs9, Elovl2, Elovl5, Elovl6, Erlin1, Fads1, Fads2, Fads6, Fasn, Fgfr4, Gamt, Gatd1, Gstm1, Gstp1, Hacd2, Hacd3, Hnf1a, Hnf4a, Hoga1, Hsd17b12, Htt, Ins…
GO:0017076	purine nucleotide binding	GO_MolecularFunction-EBI-UniProt-GOA-ACAP-ARAP_25.05.2022_00h00	5.79016e-18	1.89049e-14	6.92241e-43	8.65078e-41	[4, 5]	Group134	20.4944	456	[1810024B03Rik, Aacs, Aars, Abca1, Abca3, Abca6, Abca8b, Abcb10, Abcb11, Abcb4, Abcc10, Abcc2, Abcc3, Abcc6, Abcd2, Abcd3, Abcd4, Abcf1, Abcg3, Abcg5, Abcg8, Abl2, Acaca, Acbd3, Acbd4, Acbd5, Acbd6, Acly, Acot12, Acsf2, Acsl3, Acsl4, Acsl5, Acsm1, Acsm3, Acsm5, Acss2, Acss3, Acvr2b, Adcy9, Adk, Ahcy, Ak2, Akap13, Alpk1, Als2, Als2cl, Amhr2, Ankrd27, Arhgap35, Arhgef11, Arhgef16, Arhgef18, Arhgef1…
GO:0006805	xenobiotic metabolic process	GO_BiologicalProcess-EBI-UniProt-GOA-ACAP-ARAP_25.05.2022_00h00	8.66913e-18	2.82961e-14	2.20652e-29	2.58163e-27	[3, 5]	Group114	46.3415	57	[Abcb11, Abcc2, Acaa1b, Ahr, Akr1c12, Akr1c13, Aox1, Aox3, Cyp1a2, Cyp26a1, Cyp2a12, Cyp2a4, Cyp2a5, Cyp2b9, Cyp2c23, Cyp2c29, Cyp2c37, Cyp2c38, Cyp2c40, Cyp2c50, Cyp2c54, Cyp2c55, Cyp2c67, Cyp2c68, Cyp2c69, Cyp2c70, Cyp2d10, Cyp2d11, Cyp2d22, Cyp2d26, Cyp2d40, Cyp2e1, Cyp2f2, Cyp2g1, Cyp2j11, Cyp2j5, Cyp2j6, Cyp2j8, Cyp2j9, Cyp2r1, Cyp2u1, Fmo4, Fmo5, Gsta2, Gsta3, Gstm1, Gstp1, Gstt1, Hnf4a, Nr…
GO:0006805	xenobiotic metabolic process	GO_BiologicalProcess-EBI-UniProt-GOA-ACAP-ARAP_25.05.2022_00h00	8.66913e-18	2.82961e-14	0	0	[3, 5]	Group136	46.3415	57	[Abcb11, Abcc2, Acaa1b, Ahr, Akr1c12, Akr1c13, Aox1, Aox3, Cyp1a2, Cyp26a1, Cyp2a12, Cyp2a4, Cyp2a5, Cyp2b9, Cyp2c23, Cyp2c29, Cyp2c37, Cyp2c38, Cyp2c40, Cyp2c50, Cyp2c54, Cyp2c55, Cyp2c67, Cyp2c68, Cyp2c69, Cyp2c70, Cyp2d10, Cyp2d11, Cyp2d22, Cyp2d26, Cyp2d40, Cyp2e1, Cyp2f2, Cyp2g1, Cyp2j11, Cyp2j5, Cyp2j6, Cyp2j8, Cyp2j9, Cyp2r1, Cyp2u1, Fmo4, Fmo5, Gsta2, Gsta3, Gstm1, Gstp1, Gstt1, Hnf4a, Nr…
GO:0120254	olefinic compound metabolic process	GO_BiologicalProcess-EBI-UniProt-GOA-ACAP-ARAP_25.05.2022_00h00	1.65249e-17	5.39209e-14	0	2.24208e-44	[3]	Group123	39.1534	74	[Adh1, Adh4, Afp, Akr1c14, Akr1c20, Akr1c6, Aldh1a1, Aldh1a3, Aldh8a1, Bco1, Bco2, Bmp2, Bmp5, Ces1e, Ces1f, Ces2a, Ces2c, Ces2e, Clcn2, Cyp1a2, Cyp2a12, Cyp2a4, Cyp2a5, Cyp2b9, Cyp2c23, Cyp2c29, Cyp2c37, Cyp2c38, Cyp2c40, Cyp2c50, Cyp2c54, Cyp2c55, Cyp2c67, Cyp2c68, Cyp2c69, Cyp2c70, Cyp2d10, Cyp2d11, Cyp2d22, Cyp2d26, Cyp2d40, Cyp2e1, Cyp2f2, Cyp2g1, Cyp2j11, Cyp2j5, Cyp2j6, Cyp2j8, Cyp2j9, Cyp…
GO:0120254	olefinic compound metabolic process	GO_BiologicalProcess-EBI-UniProt-GOA-ACAP-ARAP_25.05.2022_00h00	1.65249e-17	5.39209e-14	0	0	[3]	Group136	39.1534	74	[Adh1, Adh4, Afp, Akr1c14, Akr1c20, Akr1c6, Aldh1a1, Aldh1a3, Aldh8a1, Bco1, Bco2, Bmp2, Bmp5, Ces1e, Ces1f, Ces2a, Ces2c, Ces2e, Clcn2, Cyp1a2, Cyp2a12, Cyp2a4, Cyp2a5, Cyp2b9, Cyp2c23, Cyp2c29, Cyp2c37, Cyp2c38, Cyp2c40, Cyp2c50, Cyp2c54, Cyp2c55, Cyp2c67, Cyp2c68, Cyp2c69, Cyp2c70, Cyp2d10, Cyp2d11, Cyp2d22, Cyp2d26, Cyp2d40, Cyp2e1, Cyp2f2, Cyp2g1, Cyp2j11, Cyp2j5, Cyp2j6, Cyp2j8, Cyp2j9, Cyp…
KEGG:00830	Retinol metabolism	KEGG_25.05.2022	1.98928e-17	6.48902e-14	2.20652e-29	2.58163e-27	[-1]	Group114	50.5155	49	[Adh1, Adh4, Aldh1a1, Aldh1a3, Aldh1a7, Aox1, Aox3, Bco1, Cyp1a2, Cyp26a1, Cyp26c1, Cyp2a12, Cyp2a4, Cyp2a5, Cyp2b9, Cyp2c23, Cyp2c29, Cyp2c37, Cyp2c38, Cyp2c40, Cyp2c50, Cyp2c54, Cyp2c55, Cyp2c68, Cyp2c70, Cyp3a11, Cyp3a13, Cyp3a16, Cyp3a25, Cyp4a10, Cyp4a12b, Cyp4a14, Cyp4a31, Cyp4a32, Dhrs3, Dhrs9, Hsd17b6, Rdh11, Rdh16, Rdh16f2, Rdh7, Ugt2a3, Ugt2b1, Ugt2b34, Ugt2b35, Ugt2b36, Ugt2b37, Ugt2b3…
KEGG:00830	Retinol metabolism	KEGG_25.05.2022	1.98928e-17	6.48902e-14	0	2.24208e-44	[-1]	Group123	50.5155	49	[Adh1, Adh4, Aldh1a1, Aldh1a3, Aldh1a7, Aox1, Aox3, Bco1, Cyp1a2, Cyp26a1, Cyp26c1, Cyp2a12, Cyp2a4, Cyp2a5, Cyp2b9, Cyp2c23, Cyp2c29, Cyp2c37, Cyp2c38, Cyp2c40, Cyp2c50, Cyp2c54, Cyp2c55, Cyp2c68, Cyp2c70, Cyp3a11, Cyp3a13, Cyp3a16, Cyp3a25, Cyp4a10, Cyp4a12b, Cyp4a14, Cyp4a31, Cyp4a32, Dhrs3, Dhrs9, Hsd17b6, Rdh11, Rdh16, Rdh16f2, Rdh7, Ugt2a3, Ugt2b1, Ugt2b34, Ugt2b35, Ugt2b36, Ugt2b37, Ugt2b3…
KEGG:00830	Retinol metabolism	KEGG_25.05.2022	1.98928e-17	6.48902e-14	0	0	[-1]	Group136	50.5155	49	[Adh1, Adh4, Aldh1a1, Aldh1a3, Aldh1a7, Aox1, Aox3, Bco1, Cyp1a2, Cyp26a1, Cyp26c1, Cyp2a12, Cyp2a4, Cyp2a5, Cyp2b9, Cyp2c23, Cyp2c29, Cyp2c37, Cyp2c38, Cyp2c40, Cyp2c50, Cyp2c54, Cyp2c55, Cyp2c68, Cyp2c70, Cyp3a11, Cyp3a13, Cyp3a16, Cyp3a25, Cyp4a10, Cyp4a12b, Cyp4a14, Cyp4a31, Cyp4a32, Dhrs3, Dhrs9, Hsd17b6, Rdh11, Rdh16, Rdh16f2, Rdh7, Ugt2a3, Ugt2b1, Ugt2b34, Ugt2b35, Ugt2b36, Ugt2b37, Ugt2b3…
GO:0016042	lipid catabolic process	GO_BiologicalProcess-EBI-UniProt-GOA-ACAP-ARAP_25.05.2022_00h00	3.69852e-17	1.20609e-13	1.09115e-26	1.233e-24	[4]	Group104	31.2329	114	[Aadac, Abcb11, Abcd2, Abcd3, Abcd4, Abhd3, Abhd6, Acaa1b, Acad10, Acat2, Acat3, Acer3, Acox1, Acox2, Acsl5, Adora1, Adtrp, Akr1d1, Amacr, Aoah, Apoa1, Apoa2, Apoa4, Apoa5, Apob, Apoc1, Apoc3, Apoe, Apoh, Asah2, Aspg, Bco1, Bco2, Bdh2, Ces1b, Ces1c, Ces1e, Ces1f, Ces1g, Clpsl2, Cps1, Cpt1a, Crot, Crtc3, Cyp1a2, Cyp26a1, Cyp26c1, Cyp27a1, Cyp4a10, Cyp4a12b, Cyp4a14, Cyp4a31, Cyp4a32, Cyp4f14, Cyp4…
GO:0016042	lipid catabolic process	GO_BiologicalProcess-EBI-UniProt-GOA-ACAP-ARAP_25.05.2022_00h00	3.69852e-17	1.20609e-13	0	0	[4]	Group133	31.2329	114	[Aadac, Abcb11, Abcd2, Abcd3, Abcd4, Abhd3, Abhd6, Acaa1b, Acad10, Acat2, Acat3, Acer3, Acox1, Acox2, Acsl5, Adora1, Adtrp, Akr1d1, Amacr, Aoah, Apoa1, Apoa2, Apoa4, Apoa5, Apob, Apoc1, Apoc3, Apoe, Apoh, Asah2, Aspg, Bco1, Bco2, Bdh2, Ces1b, Ces1c, Ces1e, Ces1f, Ces1g, Clpsl2, Cps1, Cpt1a, Crot, Crtc3, Cyp1a2, Cyp26a1, Cyp26c1, Cyp27a1, Cyp4a10, Cyp4a12b, Cyp4a14, Cyp4a31, Cyp4a32, Cyp4f14, Cyp4…
GO:0016042	lipid catabolic process	GO_BiologicalProcess-EBI-UniProt-GOA-ACAP-ARAP_25.05.2022_00h00	3.69852e-17	1.20609e-13	0	0	[4]	Group139	31.2329	114	[Aadac, Abcb11, Abcd2, Abcd3, Abcd4, Abhd3, Abhd6, Acaa1b, Acad10, Acat2, Acat3, Acer3, Acox1, Acox2, Acsl5, Adora1, Adtrp, Akr1d1, Amacr, Aoah, Apoa1, Apoa2, Apoa4, Apoa5, Apob, Apoc1, Apoc3, Apoe, Apoh, Asah2, Aspg, Bco1, Bco2, Bdh2, Ces1b, Ces1c, Ces1e, Ces1f, Ces1g, Clpsl2, Cps1, Cpt1a, Crot, Crtc3, Cyp1a2, Cyp26a1, Cyp26c1, Cyp27a1, Cyp4a10, Cyp4a12b, Cyp4a14, Cyp4a31, Cyp4a32, Cyp4f14, Cyp4…
GO:0042180	cellular ketone metabolic process	GO_BiologicalProcess-EBI-UniProt-GOA-ACAP-ARAP_25.05.2022_00h00	3.75199e-17	1.22315e-13	2.23367e-42	2.76937e-40	[3]	Group130	35.3175	89	[Aadat, Abcb11, Abcd2, Acsl4, Acsl5, Adh4, Afmid, Afp, Agt, Akr1c14, Akr1c20, Akr1c6, Aldh8a1, Ankrd26, Apoa1, Apoa4, Apoa5, Apoc1, Apoc3, Bmp2, Bmp5, Ces1b, Ces1c, Ces1e, Ces1f, Ces1g, Clcn2, Cln3, Comt, Coq8b, Cpt1a, Cyp2b9, Cyp4f14, Cyp4f15, Cyp7a1, Dbi, Dhrs9, Eif2ak3, Elovl5, Erlin1, Etfbkmt, Fabp1, Fdxr, Fgfr4, Fmo4, Gatd1, Gck, Gk, Gpd1, H6pd, Hagh, Hmgcr, Hnf4a, Hsd17b6, Ido2, Insig1, Ins…
GO:0042180	cellular ketone metabolic process	GO_BiologicalProcess-EBI-UniProt-GOA-ACAP-ARAP_25.05.2022_00h00	3.75199e-17	1.22315e-13	0	0	[3]	Group139	35.3175	89	[Aadat, Abcb11, Abcd2, Acsl4, Acsl5, Adh4, Afmid, Afp, Agt, Akr1c14, Akr1c20, Akr1c6, Aldh8a1, Ankrd26, Apoa1, Apoa4, Apoa5, Apoc1, Apoc3, Bmp2, Bmp5, Ces1b, Ces1c, Ces1e, Ces1f, Ces1g, Clcn2, Cln3, Comt, Coq8b, Cpt1a, Cyp2b9, Cyp4f14, Cyp4f15, Cyp7a1, Dbi, Dhrs9, Eif2ak3, Elovl5, Erlin1, Etfbkmt, Fabp1, Fdxr, Fgfr4, Fmo4, Gatd1, Gck, Gk, Gpd1, H6pd, Hagh, Hmgcr, Hnf4a, Hsd17b6, Ido2, Insig1, Ins…
GO:0032555	purine ribonucleotide binding	GO_MolecularFunction-EBI-UniProt-GOA-ACAP-ARAP_25.05.2022_00h00	4.3286e-17	1.41069e-13	6.92241e-43	8.65078e-41	[4, 5, 6]	Group134	20.3528	450	[1810024B03Rik, Aacs, Aars, Abca1, Abca3, Abca6, Abca8b, Abcb10, Abcb11, Abcb4, Abcc10, Abcc2, Abcc3, Abcc6, Abcd2, Abcd3, Abcd4, Abcf1, Abcg3, Abcg5, Abcg8, Abl2, Acaca, Acbd3, Acbd4, Acbd5, Acbd6, Acly, Acot12, Acsf2, Acsl3, Acsl4, Acsl5, Acsm1, Acsm3, Acsm5, Acss2, Acss3, Acvr2b, Adcy9, Adk, Ak2, Akap13, Alpk1, Als2, Als2cl, Amhr2, Ankrd27, Arhgap35, Arhgef11, Arhgef16, Arhgef18, Arhgef19, Arh…
GO:0055088	lipid homeostasis	GO_BiologicalProcess-EBI-UniProt-GOA-ACAP-ARAP_25.05.2022_00h00	4.57808e-17	1.49154e-13	5.55975e-14	3.72503e-12	[5]	Group068	39.7727	70	[Abca1, Abca3, Abcb11, Abcb4, Abcg5, Abcg8, Acaca, Acox1, Acox2, Adora1, Apoa1, Apoa2, Apoa4, Apoa5, Apob, Apoc3, Apoe, Asgr2, Atg7, Cebpa, Ces1b, Ces1c, Ces1e, Ces1f, Ces1g, Cyp7a1, Cyp7b1, Fgfr4, G6pc, Gck, Gckr, Gpr39, Hnf4a, Hpn, Il18, Insig1, Ldlr, Lima1, Lipc, Lrp5, Lyst, Med13, Mia2, Mlxipl, Mttp, Ncor1, Npc1, Nr1h3, Nr1h4, Nr5a2, Pcsk9, Pla2g12b, Pnpla3, Rora, Scarb1, Scd1, Sec24a, Sesn2,…
GO:0055088	lipid homeostasis	GO_BiologicalProcess-EBI-UniProt-GOA-ACAP-ARAP_25.05.2022_00h00	4.57808e-17	1.49154e-13	2.15047e-13	1.3763e-11	[5]	Group097	39.7727	70	[Abca1, Abca3, Abcb11, Abcb4, Abcg5, Abcg8, Acaca, Acox1, Acox2, Adora1, Apoa1, Apoa2, Apoa4, Apoa5, Apob, Apoc3, Apoe, Asgr2, Atg7, Cebpa, Ces1b, Ces1c, Ces1e, Ces1f, Ces1g, Cyp7a1, Cyp7b1, Fgfr4, G6pc, Gck, Gckr, Gpr39, Hnf4a, Hpn, Il18, Insig1, Ldlr, Lima1, Lipc, Lrp5, Lyst, Med13, Mia2, Mlxipl, Mttp, Ncor1, Npc1, Nr1h3, Nr1h4, Nr5a2, Pcsk9, Pla2g12b, Pnpla3, Rora, Scarb1, Scd1, Sec24a, Sesn2,…
GO:0055088	lipid homeostasis	GO_BiologicalProcess-EBI-UniProt-GOA-ACAP-ARAP_25.05.2022_00h00	4.57808e-17	1.49154e-13	4.13998e-18	3.72598e-16	[5]	Group098	39.7727	70	[Abca1, Abca3, Abcb11, Abcb4, Abcg5, Abcg8, Acaca, Acox1, Acox2, Adora1, Apoa1, Apoa2, Apoa4, Apoa5, Apob, Apoc3, Apoe, Asgr2, Atg7, Cebpa, Ces1b, Ces1c, Ces1e, Ces1f, Ces1g, Cyp7a1, Cyp7b1, Fgfr4, G6pc, Gck, Gckr, Gpr39, Hnf4a, Hpn, Il18, Insig1, Ldlr, Lima1, Lipc, Lrp5, Lyst, Med13, Mia2, Mlxipl, Mttp, Ncor1, Npc1, Nr1h3, Nr1h4, Nr5a2, Pcsk9, Pla2g12b, Pnpla3, Rora, Scarb1, Scd1, Sec24a, Sesn2,…
GO:0055088	lipid homeostasis	GO_BiologicalProcess-EBI-UniProt-GOA-ACAP-ARAP_25.05.2022_00h00	4.57808e-17	1.49154e-13	3.36529e-38	4.1393e-36	[5]	Group127	39.7727	70	[Abca1, Abca3, Abcb11, Abcb4, Abcg5, Abcg8, Acaca, Acox1, Acox2, Adora1, Apoa1, Apoa2, Apoa4, Apoa5, Apob, Apoc3, Apoe, Asgr2, Atg7, Cebpa, Ces1b, Ces1c, Ces1e, Ces1f, Ces1g, Cyp7a1, Cyp7b1, Fgfr4, G6pc, Gck, Gckr, Gpr39, Hnf4a, Hpn, Il18, Insig1, Ldlr, Lima1, Lipc, Lrp5, Lyst, Med13, Mia2, Mlxipl, Mttp, Ncor1, Npc1, Nr1h3, Nr1h4, Nr5a2, Pcsk9, Pla2g12b, Pnpla3, Rora, Scarb1, Scd1, Sec24a, Sesn2,…
GO:0055088	lipid homeostasis	GO_BiologicalProcess-EBI-UniProt-GOA-ACAP-ARAP_25.05.2022_00h00	4.57808e-17	1.49154e-13	1.27518e-43	1.60547e-41	[5]	Group138	39.7727	70	[Abca1, Abca3, Abcb11, Abcb4, Abcg5, Abcg8, Acaca, Acox1, Acox2, Adora1, Apoa1, Apoa2, Apoa4, Apoa5, Apob, Apoc3, Apoe, Asgr2, Atg7, Cebpa, Ces1b, Ces1c, Ces1e, Ces1f, Ces1g, Cyp7a1, Cyp7b1, Fgfr4, G6pc, Gck, Gckr, Gpr39, Hnf4a, Hpn, Il18, Insig1, Ldlr, Lima1, Lipc, Lrp5, Lyst, Med13, Mia2, Mlxipl, Mttp, Ncor1, Npc1, Nr1h3, Nr1h4, Nr5a2, Pcsk9, Pla2g12b, Pnpla3, Rora, Scarb1, Scd1, Sec24a, Sesn2,…
GO:0072329	monocarboxylic acid catabolic process	GO_BiologicalProcess-EBI-UniProt-GOA-ACAP-ARAP_25.05.2022_00h00	4.7768e-17	1.5558e-13	0	0	[6, 7]	Group133	42.2819	63	[Abcb11, Abcd2, Abcd3, Abcd4, Abhd3, Acaa1b, Acad10, Acat2, Acat3, Acox1, Acox2, Acsl5, Adtrp, Agxt, Agxt2, Akr1d1, Bdh2, Ces1f, Cpt1a, Crot, Cryl1, Cyp26a1, Cyp26c1, Cyp4a10, Cyp4a12b, Cyp4a14, Cyp4a31, Cyp4a32, Cyp4f14, Cyp4f15, Dbi, Dcxr, Decr2, Echdc1, Echdc2, Eci2, Ehhadh, Etfbkmt, Faah, Fabp1, Fah, Hacl1, Hao1, Hoga1, Hsd17b4, Irs1, Irs2, Lonp2, Mfsd2a, Nudt7, Obp2a, Pck1, Pex13, Pex5, Pon3…
GO:0072329	monocarboxylic acid catabolic process	GO_BiologicalProcess-EBI-UniProt-GOA-ACAP-ARAP_25.05.2022_00h00	4.7768e-17	1.5558e-13	0	0	[6, 7]	Group139	42.2819	63	[Abcb11, Abcd2, Abcd3, Abcd4, Abhd3, Acaa1b, Acad10, Acat2, Acat3, Acox1, Acox2, Acsl5, Adtrp, Agxt, Agxt2, Akr1d1, Bdh2, Ces1f, Cpt1a, Crot, Cryl1, Cyp26a1, Cyp26c1, Cyp4a10, Cyp4a12b, Cyp4a14, Cyp4a31, Cyp4a32, Cyp4f14, Cyp4f15, Dbi, Dcxr, Decr2, Echdc1, Echdc2, Eci2, Ehhadh, Etfbkmt, Faah, Fabp1, Fah, Hacl1, Hao1, Hoga1, Hsd17b4, Irs1, Irs2, Lonp2, Mfsd2a, Nudt7, Obp2a, Pck1, Pex13, Pex5, Pon3…
KEGG:04146	Peroxisome	KEGG_25.05.2022	6.97252e-17	2.27025e-13	0	0	[-1]	Group133	52.3256	45	[Abcd2, Abcd3, Abcd4, Acaa1b, Acnat1, Acnat2, Acox1, Acox2, Acsl3, Acsl4, Acsl5, Agxt, Amacr, Baat, Cat, Crot, Decr2, Eci2, Ehhadh, Hacl1, Hao1, Hmgcl, Hsd17b4, Idh1, Mpv17, Mpv17l, Mvk, Nudt7, Paox, Pecr, Pex1, Pex11a, Pex11g, Pex13, Pex14, Pex26, Pex5, Pipox, Pmvk, Pxmp4, Scp2, Slc25a17, Slc27a2, Sod1, Xdh]
R-MMU:8957322	Metabolism of steroids	REACTOME_Pathways_25.05.2022	7.85766e-17	2.55767e-13	7.69832e-25	8.46815e-23	[-1]	Group084	46.1538	54	[Abcb11, Abcc3, Acat2, Acox2, Akr1c6, Akr1d1, Alb, Amacr, Baat, Cyp27a1, Cyp2r1, Cyp51, Cyp7a1, Cyp7b1, Cyp8b1, Dhcr24, Dhcr7, Ebp, Fdft1, Fdps, Fdxr, Gc, Hmgcr, Hmgcs1, Hsd17b11, Hsd17b12, Hsd17b2, Hsd17b4, Hsd3b7, Msmo1, Mvd, Mvk, Ncoa1, Nr1h4, Nsdhl, Pmvk, Rxra, Sc5d, Scap, Scp2, Serpina6, Slc10a1, Slc10a2, Slc27a2, Slc27a5, Slco1a4, Slco1b2, Sqle, Srd5a2, Srebf1, Srebf2, Stard4, Stard5, Tm7sf…
R-MMU:8957322	Metabolism of steroids	REACTOME_Pathways_25.05.2022	7.85766e-17	2.55767e-13	0	0	[-1]	Group085	46.1538	54	[Abcb11, Abcc3, Acat2, Acox2, Akr1c6, Akr1d1, Alb, Amacr, Baat, Cyp27a1, Cyp2r1, Cyp51, Cyp7a1, Cyp7b1, Cyp8b1, Dhcr24, Dhcr7, Ebp, Fdft1, Fdps, Fdxr, Gc, Hmgcr, Hmgcs1, Hsd17b11, Hsd17b12, Hsd17b2, Hsd17b4, Hsd3b7, Msmo1, Mvd, Mvk, Ncoa1, Nr1h4, Nsdhl, Pmvk, Rxra, Sc5d, Scap, Scp2, Serpina6, Slc10a1, Slc10a2, Slc27a2, Slc27a5, Slco1a4, Slco1b2, Sqle, Srd5a2, Srebf1, Srebf2, Stard4, Stard5, Tm7sf…
R-MMU:8957322	Metabolism of steroids	REACTOME_Pathways_25.05.2022	7.85766e-17	2.55767e-13	4.55392e-21	4.4173e-19	[-1]	Group113	46.1538	54	[Abcb11, Abcc3, Acat2, Acox2, Akr1c6, Akr1d1, Alb, Amacr, Baat, Cyp27a1, Cyp2r1, Cyp51, Cyp7a1, Cyp7b1, Cyp8b1, Dhcr24, Dhcr7, Ebp, Fdft1, Fdps, Fdxr, Gc, Hmgcr, Hmgcs1, Hsd17b11, Hsd17b12, Hsd17b2, Hsd17b4, Hsd3b7, Msmo1, Mvd, Mvk, Ncoa1, Nr1h4, Nsdhl, Pmvk, Rxra, Sc5d, Scap, Scp2, Serpina6, Slc10a1, Slc10a2, Slc27a2, Slc27a5, Slco1a4, Slco1b2, Sqle, Srd5a2, Srebf1, Srebf2, Stard4, Stard5, Tm7sf…
R-MMU:8957322	Metabolism of steroids	REACTOME_Pathways_25.05.2022	7.85766e-17	2.55767e-13	1.67487e-28	1.9261e-26	[-1]	Group115	46.1538	54	[Abcb11, Abcc3, Acat2, Acox2, Akr1c6, Akr1d1, Alb, Amacr, Baat, Cyp27a1, Cyp2r1, Cyp51, Cyp7a1, Cyp7b1, Cyp8b1, Dhcr24, Dhcr7, Ebp, Fdft1, Fdps, Fdxr, Gc, Hmgcr, Hmgcs1, Hsd17b11, Hsd17b12, Hsd17b2, Hsd17b4, Hsd3b7, Msmo1, Mvd, Mvk, Ncoa1, Nr1h4, Nsdhl, Pmvk, Rxra, Sc5d, Scap, Scp2, Serpina6, Slc10a1, Slc10a2, Slc27a2, Slc27a5, Slco1a4, Slco1b2, Sqle, Srd5a2, Srebf1, Srebf2, Stard4, Stard5, Tm7sf…
R-MMU:8957322	Metabolism of steroids	REACTOME_Pathways_25.05.2022	7.85766e-17	2.55767e-13	0	0	[-1]	Group135	46.1538	54	[Abcb11, Abcc3, Acat2, Acox2, Akr1c6, Akr1d1, Alb, Amacr, Baat, Cyp27a1, Cyp2r1, Cyp51, Cyp7a1, Cyp7b1, Cyp8b1, Dhcr24, Dhcr7, Ebp, Fdft1, Fdps, Fdxr, Gc, Hmgcr, Hmgcs1, Hsd17b11, Hsd17b12, Hsd17b2, Hsd17b4, Hsd3b7, Msmo1, Mvd, Mvk, Ncoa1, Nr1h4, Nsdhl, Pmvk, Rxra, Sc5d, Scap, Scp2, Serpina6, Slc10a1, Slc10a2, Slc27a2, Slc27a5, Slco1a4, Slco1b2, Sqle, Srd5a2, Srebf1, Srebf2, Stard4, Stard5, Tm7sf…
R-MMU:8957322	Metabolism of steroids	REACTOME_Pathways_25.05.2022	7.85766e-17	2.55767e-13	0	0	[-1]	Group139	46.1538	54	[Abcb11, Abcc3, Acat2, Acox2, Akr1c6, Akr1d1, Alb, Amacr, Baat, Cyp27a1, Cyp2r1, Cyp51, Cyp7a1, Cyp7b1, Cyp8b1, Dhcr24, Dhcr7, Ebp, Fdft1, Fdps, Fdxr, Gc, Hmgcr, Hmgcs1, Hsd17b11, Hsd17b12, Hsd17b2, Hsd17b4, Hsd3b7, Msmo1, Mvd, Mvk, Ncoa1, Nr1h4, Nsdhl, Pmvk, Rxra, Sc5d, Scap, Scp2, Serpina6, Slc10a1, Slc10a2, Slc27a2, Slc27a5, Slco1a4, Slco1b2, Sqle, Srd5a2, Srebf1, Srebf2, Stard4, Stard5, Tm7sf…
R-MMU:211945	Phase I - Functionalization of compounds	REACTOME_Pathways_25.05.2022	1.04187e-16	3.39025e-13	5.54401e-24	6.04297e-22	[-1]	Group072	47.6636	51	[Aadac, Acss2, Adh1, Adh4, Ahr, Aldh1a1, Aldh2, Arnt, Bphl, Ces2h, Ces3b, Cmbl, Cyb5b, Cyb5r3, Cyp1a2, Cyp26a1, Cyp26c1, Cyp27a1, Cyp2a12, Cyp2a4, Cyp2c55, Cyp2d22, Cyp2e1, Cyp2f2, Cyp2j6, Cyp2r1, Cyp2u1, Cyp3a11, Cyp3a13, Cyp3a16, Cyp3a25, Cyp3a59, Cyp4a10, Cyp4a12b, Cyp4a14, Cyp4a31, Cyp4a32, Cyp4f14, Cyp4f15, Cyp4v3, Cyp51, Cyp7a1, Cyp7b1, Cyp8b1, Ephx1, Fdxr, Ncoa1, Nr1h4, Paox, Rxra, Tbxas1]
R-MMU:211945	Phase I - Functionalization of compounds	REACTOME_Pathways_25.05.2022	1.04187e-16	3.39025e-13	1.96742e-22	2.06579e-20	[-1]	Group106	47.6636	51	[Aadac, Acss2, Adh1, Adh4, Ahr, Aldh1a1, Aldh2, Arnt, Bphl, Ces2h, Ces3b, Cmbl, Cyb5b, Cyb5r3, Cyp1a2, Cyp26a1, Cyp26c1, Cyp27a1, Cyp2a12, Cyp2a4, Cyp2c55, Cyp2d22, Cyp2e1, Cyp2f2, Cyp2j6, Cyp2r1, Cyp2u1, Cyp3a11, Cyp3a13, Cyp3a16, Cyp3a25, Cyp3a59, Cyp4a10, Cyp4a12b, Cyp4a14, Cyp4a31, Cyp4a32, Cyp4f14, Cyp4f15, Cyp4v3, Cyp51, Cyp7a1, Cyp7b1, Cyp8b1, Ephx1, Fdxr, Ncoa1, Nr1h4, Paox, Rxra, Tbxas1]
R-MMU:211945	Phase I - Functionalization of compounds	REACTOME_Pathways_25.05.2022	1.04187e-16	3.39025e-13	6.68084e-32	7.9502e-30	[-1]	Group119	47.6636	51	[Aadac, Acss2, Adh1, Adh4, Ahr, Aldh1a1, Aldh2, Arnt, Bphl, Ces2h, Ces3b, Cmbl, Cyb5b, Cyb5r3, Cyp1a2, Cyp26a1, Cyp26c1, Cyp27a1, Cyp2a12, Cyp2a4, Cyp2c55, Cyp2d22, Cyp2e1, Cyp2f2, Cyp2j6, Cyp2r1, Cyp2u1, Cyp3a11, Cyp3a13, Cyp3a16, Cyp3a25, Cyp3a59, Cyp4a10, Cyp4a12b, Cyp4a14, Cyp4a31, Cyp4a32, Cyp4f14, Cyp4f15, Cyp4v3, Cyp51, Cyp7a1, Cyp7b1, Cyp8b1, Ephx1, Fdxr, Ncoa1, Nr1h4, Paox, Rxra, Tbxas1]
R-MMU:211945	Phase I - Functionalization of compounds	REACTOME_Pathways_25.05.2022	1.04187e-16	3.39025e-13	0	0	[-1]	Group136	47.6636	51	[Aadac, Acss2, Adh1, Adh4, Ahr, Aldh1a1, Aldh2, Arnt, Bphl, Ces2h, Ces3b, Cmbl, Cyb5b, Cyb5r3, Cyp1a2, Cyp26a1, Cyp26c1, Cyp27a1, Cyp2a12, Cyp2a4, Cyp2c55, Cyp2d22, Cyp2e1, Cyp2f2, Cyp2j6, Cyp2r1, Cyp2u1, Cyp3a11, Cyp3a13, Cyp3a16, Cyp3a25, Cyp3a59, Cyp4a10, Cyp4a12b, Cyp4a14, Cyp4a31, Cyp4a32, Cyp4f14, Cyp4f15, Cyp4v3, Cyp51, Cyp7a1, Cyp7b1, Cyp8b1, Ephx1, Fdxr, Ncoa1, Nr1h4, Paox, Rxra, Tbxas1]
GO:0046165	alcohol biosynthetic process	GO_BiologicalProcess-EBI-UniProt-GOA-ACAP-ARAP_25.05.2022_00h00	1.17855e-16	3.83382e-13	0	0	[4, 5]	Group135	40.8805	65	[Acer3, Apoa1, Apoa4, Apoa5, Apob, Apoe, Asah2, Bmp2, Bmp5, Ces1b, Ces1c, Ces1e, Ces1f, Ces1g, Clcn2, Cyb5r3, Cyp27a1, Cyp2r1, Cyp3a11, Cyp3a13, Cyp3a25, Cyp3a59, Cyp51, Cyp7a1, Dhcr24, Dhcr7, Dhdds, Dhfr, Ebp, Ephx1, Erlin1, Fdft1, Fdps, Gch1, H6pd, Hmgcr, Hmgcs1, Hmgcs2, Insig1, Insig2, Ip6k2, Ipmk, Lpcat3, Msmo1, Mvd, Mvk, Nfkb1, Nsdhl, Pcbd1, Pcbd2, Pck1, Pmvk, Por, Pth1r, Ptk2b, Rest, Sc5d, …
GO:0046165	alcohol biosynthetic process	GO_BiologicalProcess-EBI-UniProt-GOA-ACAP-ARAP_25.05.2022_00h00	1.17855e-16	3.83382e-13	0	0	[4, 5]	Group139	40.8805	65	[Acer3, Apoa1, Apoa4, Apoa5, Apob, Apoe, Asah2, Bmp2, Bmp5, Ces1b, Ces1c, Ces1e, Ces1f, Ces1g, Clcn2, Cyb5r3, Cyp27a1, Cyp2r1, Cyp3a11, Cyp3a13, Cyp3a25, Cyp3a59, Cyp51, Cyp7a1, Dhcr24, Dhcr7, Dhdds, Dhfr, Ebp, Ephx1, Erlin1, Fdft1, Fdps, Gch1, H6pd, Hmgcr, Hmgcs1, Hmgcs2, Insig1, Insig2, Ip6k2, Ipmk, Lpcat3, Msmo1, Mvd, Mvk, Nfkb1, Nsdhl, Pcbd1, Pcbd2, Pck1, Pmvk, Por, Pth1r, Ptk2b, Rest, Sc5d, …
GO:0046890	regulation of lipid biosynthetic process	GO_BiologicalProcess-EBI-UniProt-GOA-ACAP-ARAP_25.05.2022_00h00	1.18104e-16	3.84075e-13	2.17908e-19	2.04834e-17	[4, 5, 6]	Group095	35.9649	82	[Abca3, Abcd2, Abhd6, Acsl3, Acsl5, Agt, Apoa1, Apoa4, Apoa5, Apob, Apoc1, Apoc3, Apoe, Atg7, Bmp2, Bmp5, C3, Ces1b, Ces1c, Ces1e, Ces1f, Ces1g, Chp1, Clcn2, Cyp7a1, Dbi, Dhcr7, Elovl5, Erlin1, Fdps, Fgfr4, Gpld1, H6pd, Hnf4a, Hsd17b13, Idh1, Igf1, Insig1, Insig2, Ldlr, Lpcat3, Mfsd2a, Mlxipl, Mup1, Mup12, Mup13, Mup18, Mup3, Mup5, Mup6, Mup7, Mup8, Nfkb1, Nr1h3, Nr1h4, Obp2a, Pck1, Pcx, Por, Ppa…
GO:0046890	regulation of lipid biosynthetic process	GO_BiologicalProcess-EBI-UniProt-GOA-ACAP-ARAP_25.05.2022_00h00	1.18104e-16	3.84075e-13	2.23367e-42	2.76937e-40	[4, 5, 6]	Group130	35.9649	82	[Abca3, Abcd2, Abhd6, Acsl3, Acsl5, Agt, Apoa1, Apoa4, Apoa5, Apob, Apoc1, Apoc3, Apoe, Atg7, Bmp2, Bmp5, C3, Ces1b, Ces1c, Ces1e, Ces1f, Ces1g, Chp1, Clcn2, Cyp7a1, Dbi, Dhcr7, Elovl5, Erlin1, Fdps, Fgfr4, Gpld1, H6pd, Hnf4a, Hsd17b13, Idh1, Igf1, Insig1, Insig2, Ldlr, Lpcat3, Mfsd2a, Mlxipl, Mup1, Mup12, Mup13, Mup18, Mup3, Mup5, Mup6, Mup7, Mup8, Nfkb1, Nr1h3, Nr1h4, Obp2a, Pck1, Pcx, Por, Ppa…
GO:0046890	regulation of lipid biosynthetic process	GO_BiologicalProcess-EBI-UniProt-GOA-ACAP-ARAP_25.05.2022_00h00	1.18104e-16	3.84075e-13	0	0	[4, 5, 6]	Group135	35.9649	82	[Abca3, Abcd2, Abhd6, Acsl3, Acsl5, Agt, Apoa1, Apoa4, Apoa5, Apob, Apoc1, Apoc3, Apoe, Atg7, Bmp2, Bmp5, C3, Ces1b, Ces1c, Ces1e, Ces1f, Ces1g, Chp1, Clcn2, Cyp7a1, Dbi, Dhcr7, Elovl5, Erlin1, Fdps, Fgfr4, Gpld1, H6pd, Hnf4a, Hsd17b13, Idh1, Igf1, Insig1, Insig2, Ldlr, Lpcat3, Mfsd2a, Mlxipl, Mup1, Mup12, Mup13, Mup18, Mup3, Mup5, Mup6, Mup7, Mup8, Nfkb1, Nr1h3, Nr1h4, Obp2a, Pck1, Pcx, Por, Ppa…
GO:0046890	regulation of lipid biosynthetic process	GO_BiologicalProcess-EBI-UniProt-GOA-ACAP-ARAP_25.05.2022_00h00	1.18104e-16	3.84075e-13	1.27518e-43	1.60547e-41	[4, 5, 6]	Group138	35.9649	82	[Abca3, Abcd2, Abhd6, Acsl3, Acsl5, Agt, Apoa1, Apoa4, Apoa5, Apob, Apoc1, Apoc3, Apoe, Atg7, Bmp2, Bmp5, C3, Ces1b, Ces1c, Ces1e, Ces1f, Ces1g, Chp1, Clcn2, Cyp7a1, Dbi, Dhcr7, Elovl5, Erlin1, Fdps, Fgfr4, Gpld1, H6pd, Hnf4a, Hsd17b13, Idh1, Igf1, Insig1, Insig2, Ldlr, Lpcat3, Mfsd2a, Mlxipl, Mup1, Mup12, Mup13, Mup18, Mup3, Mup5, Mup6, Mup7, Mup8, Nfkb1, Nr1h3, Nr1h4, Obp2a, Pck1, Pcx, Por, Ppa…
GO:0046890	regulation of lipid biosynthetic process	GO_BiologicalProcess-EBI-UniProt-GOA-ACAP-ARAP_25.05.2022_00h00	1.18104e-16	3.84075e-13	0	0	[4, 5, 6]	Group139	35.9649	82	[Abca3, Abcd2, Abhd6, Acsl3, Acsl5, Agt, Apoa1, Apoa4, Apoa5, Apob, Apoc1, Apoc3, Apoe, Atg7, Bmp2, Bmp5, C3, Ces1b, Ces1c, Ces1e, Ces1f, Ces1g, Chp1, Clcn2, Cyp7a1, Dbi, Dhcr7, Elovl5, Erlin1, Fdps, Fgfr4, Gpld1, H6pd, Hnf4a, Hsd17b13, Idh1, Igf1, Insig1, Insig2, Ldlr, Lpcat3, Mfsd2a, Mlxipl, Mup1, Mup12, Mup13, Mup18, Mup3, Mup5, Mup6, Mup7, Mup8, Nfkb1, Nr1h3, Nr1h4, Obp2a, Pck1, Pcx, Por, Ppa…
GO:0030554	adenyl nucleotide binding	GO_MolecularFunction-EBI-UniProt-GOA-ACAP-ARAP_25.05.2022_00h00	1.29081e-16	4.19642e-13	0	1.4013e-45	[5, 6]	Group132	21.4462	347	[1810024B03Rik, Aacs, Aars, Abca1, Abca3, Abca6, Abca8b, Abcb10, Abcb11, Abcb4, Abcc10, Abcc2, Abcc3, Abcc6, Abcd2, Abcd3, Abcd4, Abcf1, Abcg3, Abcg5, Abcg8, Abl2, Acaca, Acbd3, Acbd4, Acbd5, Acbd6, Acly, Acot12, Acsf2, Acsl3, Acsl4, Acsl5, Acsm1, Acsm3, Acsm5, Acss2, Acss3, Acvr2b, Adcy9, Adk, Ahcy, Ak2, Alpk1, Amhr2, Ascc3, Ass1, Atad2b, Atad5, Atp11c, Atp13a1, Atp13a3, Atp2b1, Atp2b2, Atp7a, A…
GO:0030554	adenyl nucleotide binding	GO_MolecularFunction-EBI-UniProt-GOA-ACAP-ARAP_25.05.2022_00h00	1.29081e-16	4.19642e-13	6.92241e-43	8.65078e-41	[5, 6]	Group134	21.4462	347	[1810024B03Rik, Aacs, Aars, Abca1, Abca3, Abca6, Abca8b, Abcb10, Abcb11, Abcb4, Abcc10, Abcc2, Abcc3, Abcc6, Abcd2, Abcd3, Abcd4, Abcf1, Abcg3, Abcg5, Abcg8, Abl2, Acaca, Acbd3, Acbd4, Acbd5, Acbd6, Acly, Acot12, Acsf2, Acsl3, Acsl4, Acsl5, Acsm1, Acsm3, Acsm5, Acss2, Acss3, Acvr2b, Adcy9, Adk, Ahcy, Ak2, Alpk1, Amhr2, Ascc3, Ass1, Atad2b, Atad5, Atp11c, Atp13a1, Atp13a3, Atp2b1, Atp2b2, Atp7a, A…
GO:0008395	steroid hydroxylase activity	GO_MolecularFunction-EBI-UniProt-GOA-ACAP-ARAP_25.05.2022_00h00	2.31362e-16	7.51927e-13	1.96742e-22	2.06579e-20	[4]	Group106	55.5556	40	[Cyp1a2, Cyp27a1, Cyp2a12, Cyp2a4, Cyp2a5, Cyp2b9, Cyp2c23, Cyp2c29, Cyp2c37, Cyp2c38, Cyp2c40, Cyp2c50, Cyp2c54, Cyp2c55, Cyp2c67, Cyp2c68, Cyp2c69, Cyp2c70, Cyp2d10, Cyp2d11, Cyp2d22, Cyp2d26, Cyp2e1, Cyp2f2, Cyp2g1, Cyp2j11, Cyp2j5, Cyp2j6, Cyp2j8, Cyp2j9, Cyp2r1, Cyp2u1, Cyp3a11, Cyp3a13, Cyp3a16, Cyp3a25, Cyp3a59, Cyp7a1, Cyp7b1, Cyp8b1]
GO:0008395	steroid hydroxylase activity	GO_MolecularFunction-EBI-UniProt-GOA-ACAP-ARAP_25.05.2022_00h00	2.31362e-16	7.51927e-13	6.68084e-32	7.9502e-30	[4]	Group119	55.5556	40	[Cyp1a2, Cyp27a1, Cyp2a12, Cyp2a4, Cyp2a5, Cyp2b9, Cyp2c23, Cyp2c29, Cyp2c37, Cyp2c38, Cyp2c40, Cyp2c50, Cyp2c54, Cyp2c55, Cyp2c67, Cyp2c68, Cyp2c69, Cyp2c70, Cyp2d10, Cyp2d11, Cyp2d22, Cyp2d26, Cyp2e1, Cyp2f2, Cyp2g1, Cyp2j11, Cyp2j5, Cyp2j6, Cyp2j8, Cyp2j9, Cyp2r1, Cyp2u1, Cyp3a11, Cyp3a13, Cyp3a16, Cyp3a25, Cyp3a59, Cyp7a1, Cyp7b1, Cyp8b1]
GO:0008395	steroid hydroxylase activity	GO_MolecularFunction-EBI-UniProt-GOA-ACAP-ARAP_25.05.2022_00h00	2.31362e-16	7.51927e-13	0	0	[4]	Group136	55.5556	40	[Cyp1a2, Cyp27a1, Cyp2a12, Cyp2a4, Cyp2a5, Cyp2b9, Cyp2c23, Cyp2c29, Cyp2c37, Cyp2c38, Cyp2c40, Cyp2c50, Cyp2c54, Cyp2c55, Cyp2c67, Cyp2c68, Cyp2c69, Cyp2c70, Cyp2d10, Cyp2d11, Cyp2d22, Cyp2d26, Cyp2e1, Cyp2f2, Cyp2g1, Cyp2j11, Cyp2j5, Cyp2j6, Cyp2j8, Cyp2j9, Cyp2r1, Cyp2u1, Cyp3a11, Cyp3a13, Cyp3a16, Cyp3a25, Cyp3a59, Cyp7a1, Cyp7b1, Cyp8b1]
GO:0006869	lipid transport	GO_BiologicalProcess-EBI-UniProt-GOA-ACAP-ARAP_25.05.2022_00h00	2.33647e-16	7.5912e-13	1.35151e-21	1.33799e-19	[4, 5]	Group101	28.8546	131	[Abca1, Abca3, Abca6, Abca8b, Abcb11, Abcb4, Abcc10, Abcc2, Abcc3, Abcd2, Abcd3, Abcd4, Abcg5, Abcg8, Acat2, Acsl3, Acsl4, Acsl5, Agt, Agtr1a, Apoa1, Apoa2, Apoa4, Apoa5, Apob, Apoc1, Apoc3, Apoe, Apof, Apoh, Apol7a, Apol9a, Apol9b, Apom, Aqp8, Aqp9, Atp11c, Atp8b1, Atp8b4, Atp9b, Ces1b, Ces1c, Ces1e, Ces1f, Ces1g, Cln3, Crot, Cyp2j5, Cyp7a1, Cyp8b1, Dbi, Dennd5b, Eprs, Fabp1, Fabp12, Furin, Gltp…
GO:0006869	lipid transport	GO_BiologicalProcess-EBI-UniProt-GOA-ACAP-ARAP_25.05.2022_00h00	2.33647e-16	7.5912e-13	5.36392e-15	4.13022e-13	[4, 5]	Group125	28.8546	131	[Abca1, Abca3, Abca6, Abca8b, Abcb11, Abcb4, Abcc10, Abcc2, Abcc3, Abcd2, Abcd3, Abcd4, Abcg5, Abcg8, Acat2, Acsl3, Acsl4, Acsl5, Agt, Agtr1a, Apoa1, Apoa2, Apoa4, Apoa5, Apob, Apoc1, Apoc3, Apoe, Apof, Apoh, Apol7a, Apol9a, Apol9b, Apom, Aqp8, Aqp9, Atp11c, Atp8b1, Atp8b4, Atp9b, Ces1b, Ces1c, Ces1e, Ces1f, Ces1g, Cln3, Crot, Cyp2j5, Cyp7a1, Cyp8b1, Dbi, Dennd5b, Eprs, Fabp1, Fabp12, Furin, Gltp…
GO:0006869	lipid transport	GO_BiologicalProcess-EBI-UniProt-GOA-ACAP-ARAP_25.05.2022_00h00	2.33647e-16	7.5912e-13	3.36529e-38	4.1393e-36	[4, 5]	Group127	28.8546	131	[Abca1, Abca3, Abca6, Abca8b, Abcb11, Abcb4, Abcc10, Abcc2, Abcc3, Abcd2, Abcd3, Abcd4, Abcg5, Abcg8, Acat2, Acsl3, Acsl4, Acsl5, Agt, Agtr1a, Apoa1, Apoa2, Apoa4, Apoa5, Apob, Apoc1, Apoc3, Apoe, Apof, Apoh, Apol7a, Apol9a, Apol9b, Apom, Aqp8, Aqp9, Atp11c, Atp8b1, Atp8b4, Atp9b, Ces1b, Ces1c, Ces1e, Ces1f, Ces1g, Cln3, Crot, Cyp2j5, Cyp7a1, Cyp8b1, Dbi, Dennd5b, Eprs, Fabp1, Fabp12, Furin, Gltp…
GO:0006869	lipid transport	GO_BiologicalProcess-EBI-UniProt-GOA-ACAP-ARAP_25.05.2022_00h00	2.33647e-16	7.5912e-13	1.27518e-43	1.60547e-41	[4, 5]	Group138	28.8546	131	[Abca1, Abca3, Abca6, Abca8b, Abcb11, Abcb4, Abcc10, Abcc2, Abcc3, Abcd2, Abcd3, Abcd4, Abcg5, Abcg8, Acat2, Acsl3, Acsl4, Acsl5, Agt, Agtr1a, Apoa1, Apoa2, Apoa4, Apoa5, Apob, Apoc1, Apoc3, Apoe, Apof, Apoh, Apol7a, Apol9a, Apol9b, Apom, Aqp8, Aqp9, Atp11c, Atp8b1, Atp8b4, Atp9b, Ces1b, Ces1c, Ces1e, Ces1f, Ces1g, Cln3, Crot, Cyp2j5, Cyp7a1, Cyp8b1, Dbi, Dennd5b, Eprs, Fabp1, Fabp12, Furin, Gltp…
GO:0035639	purine ribonucleoside triphosphate binding	GO_MolecularFunction-EBI-UniProt-GOA-ACAP-ARAP_25.05.2022_00h00	2.96412e-16	9.62747e-13	6.92241e-43	8.65078e-41	[4]	Group134	20.331	430	[1810024B03Rik, Aacs, Aars, Abca1, Abca3, Abca6, Abca8b, Abcb10, Abcb11, Abcb4, Abcc10, Abcc2, Abcc3, Abcc6, Abcd2, Abcd3, Abcd4, Abcf1, Abcg3, Abcg5, Abcg8, Abl2, Acaca, Acly, Acot12, Acsf2, Acsl3, Acsl4, Acsl5, Acsm1, Acsm3, Acsm5, Acss2, Acss3, Acvr2b, Adcy9, Adk, Ak2, Akap13, Alpk1, Als2, Als2cl, Amhr2, Ankrd27, Arhgap35, Arhgef11, Arhgef16, Arhgef18, Arhgef19, Arhgef26, Arhgef37, Arl15, Arl4…
GO:0044249	cellular biosynthetic process	GO_BiologicalProcess-EBI-UniProt-GOA-ACAP-ARAP_25.05.2022_00h00	3.80447e-16	1.23531e-12	0	0	[3]	Group137	17.4025	1017	[2010315B03Rik, 5430403G16Rik, 6430550D23Rik, 9130409I23Rik, AI987944, Aanat, Aars, Aass, Abat, Abca1, Abca8b, Abcb10, Abcd2, Abcd3, Abcf1, Abhd3, Acaca, Acer3, Acly, Acmsd, Aco1, Acod1, Acox1, Acsl3, Acsl4, Acsl5, Acsm1, Acsm3, Acsm5, Acss2, Actr5, Acvr2b, Adcy9, Adgrf1, Adh1, Adk, Afmid, Agmat, Agt, Agtr1a, Agxt, Agxt2, Ahr, Aim2, Ak2, Akap8l, Akr1d1, Alad, Aldh1a1, Aldh1a3, Aldh2, Aldh7a1, Ald…
GO:0045834	positive regulation of lipid metabolic process	GO_BiologicalProcess-EBI-UniProt-GOA-ACAP-ARAP_25.05.2022_00h00	3.94235e-16	1.27969e-12	1.09115e-26	1.233e-24	[3, 4, 5, 6]	Group104	36.4929	77	[Aadac, Abcd2, Abhd6, Acsl3, Acsl5, Adora1, Agt, Ambra1, Apoa1, Apoa2, Apoa4, Apoa5, Apoc3, Apoe, Apoh, Ces1b, Ces1c, Ces1e, Ces1f, Ces1g, Chp1, Cpt1a, Cyp7a1, Dbi, Elovl5, F2, Fabp1, Fdps, Fgf21, Fgfr3, Fgr, Gpld1, Hnf4a, Hsd17b13, Igf1, Irs1, Irs2, Ldlr, Lyn, Mfsd2a, Mlxipl, Mup1, Mup12, Mup13, Mup18, Mup3, Mup5, Mup6, Mup7, Mup8, Nr1h3, Nr1h4, Obp2a, Pcx, Por, Ppara, Ppard, Prkcd, Ptk2b, Rab38…
GO:0045834	positive regulation of lipid metabolic process	GO_BiologicalProcess-EBI-UniProt-GOA-ACAP-ARAP_25.05.2022_00h00	3.94235e-16	1.27969e-12	2.23367e-42	2.76937e-40	[3, 4, 5, 6]	Group130	36.4929	77	[Aadac, Abcd2, Abhd6, Acsl3, Acsl5, Adora1, Agt, Ambra1, Apoa1, Apoa2, Apoa4, Apoa5, Apoc3, Apoe, Apoh, Ces1b, Ces1c, Ces1e, Ces1f, Ces1g, Chp1, Cpt1a, Cyp7a1, Dbi, Elovl5, F2, Fabp1, Fdps, Fgf21, Fgfr3, Fgr, Gpld1, Hnf4a, Hsd17b13, Igf1, Irs1, Irs2, Ldlr, Lyn, Mfsd2a, Mlxipl, Mup1, Mup12, Mup13, Mup18, Mup3, Mup5, Mup6, Mup7, Mup8, Nr1h3, Nr1h4, Obp2a, Pcx, Por, Ppara, Ppard, Prkcd, Ptk2b, Rab38…
GO:0045834	positive regulation of lipid metabolic process	GO_BiologicalProcess-EBI-UniProt-GOA-ACAP-ARAP_25.05.2022_00h00	3.94235e-16	1.27969e-12	0	0	[3, 4, 5, 6]	Group135	36.4929	77	[Aadac, Abcd2, Abhd6, Acsl3, Acsl5, Adora1, Agt, Ambra1, Apoa1, Apoa2, Apoa4, Apoa5, Apoc3, Apoe, Apoh, Ces1b, Ces1c, Ces1e, Ces1f, Ces1g, Chp1, Cpt1a, Cyp7a1, Dbi, Elovl5, F2, Fabp1, Fdps, Fgf21, Fgfr3, Fgr, Gpld1, Hnf4a, Hsd17b13, Igf1, Irs1, Irs2, Ldlr, Lyn, Mfsd2a, Mlxipl, Mup1, Mup12, Mup13, Mup18, Mup3, Mup5, Mup6, Mup7, Mup8, Nr1h3, Nr1h4, Obp2a, Pcx, Por, Ppara, Ppard, Prkcd, Ptk2b, Rab38…
GO:0045834	positive regulation of lipid metabolic process	GO_BiologicalProcess-EBI-UniProt-GOA-ACAP-ARAP_25.05.2022_00h00	3.94235e-16	1.27969e-12	1.27518e-43	1.60547e-41	[3, 4, 5, 6]	Group138	36.4929	77	[Aadac, Abcd2, Abhd6, Acsl3, Acsl5, Adora1, Agt, Ambra1, Apoa1, Apoa2, Apoa4, Apoa5, Apoc3, Apoe, Apoh, Ces1b, Ces1c, Ces1e, Ces1f, Ces1g, Chp1, Cpt1a, Cyp7a1, Dbi, Elovl5, F2, Fabp1, Fdps, Fgf21, Fgfr3, Fgr, Gpld1, Hnf4a, Hsd17b13, Igf1, Irs1, Irs2, Ldlr, Lyn, Mfsd2a, Mlxipl, Mup1, Mup12, Mup13, Mup18, Mup3, Mup5, Mup6, Mup7, Mup8, Nr1h3, Nr1h4, Obp2a, Pcx, Por, Ppara, Ppard, Prkcd, Ptk2b, Rab38…
GO:0045834	positive regulation of lipid metabolic process	GO_BiologicalProcess-EBI-UniProt-GOA-ACAP-ARAP_25.05.2022_00h00	3.94235e-16	1.27969e-12	0	0	[3, 4, 5, 6]	Group139	36.4929	77	[Aadac, Abcd2, Abhd6, Acsl3, Acsl5, Adora1, Agt, Ambra1, Apoa1, Apoa2, Apoa4, Apoa5, Apoc3, Apoe, Apoh, Ces1b, Ces1c, Ces1e, Ces1f, Ces1g, Chp1, Cpt1a, Cyp7a1, Dbi, Elovl5, F2, Fabp1, Fdps, Fgf21, Fgfr3, Fgr, Gpld1, Hnf4a, Hsd17b13, Igf1, Irs1, Irs2, Ldlr, Lyn, Mfsd2a, Mlxipl, Mup1, Mup12, Mup13, Mup18, Mup3, Mup5, Mup6, Mup7, Mup8, Nr1h3, Nr1h4, Obp2a, Pcx, Por, Ppara, Ppard, Prkcd, Ptk2b, Rab38…
GO:0070887	cellular response to chemical stimulus	GO_BiologicalProcess-EBI-UniProt-GOA-ACAP-ARAP_25.05.2022_00h00	5.05281e-16	1.63964e-12	3.95094e-21	3.87192e-19	[3]	Group128	18.7945	633	[Aacs, Aanat, Abca1, Abcb10, Abcb11, Abcb4, Abcc2, Abcd4, Abcg3, Abl2, Abtb2, Acaa1b, Acaca, Acod1, Acvr2b, Adam23, Adamts13, Adgrv1, Adh4, Adipor2, Adtrp, Agt, Agtr1a, Ahr, Ahsg, Aim2, Akap13, Akr1c12, Akr1c13, Alad, Aldh1a1, Aldh1a7, Aldh2, Ambp, Amhr2, Ankrd26, Ankzf1, Aoc1, Aox1, Aox3, Apoa1, Apoa4, Apob, Apoc3, Apoe, Apom, Aqp8, Aqp9, Ar, Arg1, Arhgef16, Arid1a, Arid1b, Arid4a, Arid4b, Arid5…
GO:0020037	heme binding	GO_MolecularFunction-EBI-UniProt-GOA-ACAP-ARAP_25.05.2022_00h00	5.13345e-16	1.66529e-12	6.68084e-32	7.9502e-30	[4]	Group119	38.2514	70	[Adgb, Ambp, Cat, Cbs, Cyb5a, Cyb5b, Cyp1a2, Cyp26a1, Cyp26c1, Cyp27a1, Cyp2a12, Cyp2a4, Cyp2a5, Cyp2b9, Cyp2c23, Cyp2c29, Cyp2c37, Cyp2c38, Cyp2c40, Cyp2c50, Cyp2c54, Cyp2c55, Cyp2c67, Cyp2c68, Cyp2c69, Cyp2c70, Cyp2d10, Cyp2d11, Cyp2d22, Cyp2d26, Cyp2d40, Cyp2e1, Cyp2f2, Cyp2g1, Cyp2j11, Cyp2j5, Cyp2j6, Cyp2j8, Cyp2j9, Cyp2r1, Cyp2u1, Cyp3a11, Cyp3a13, Cyp3a16, Cyp3a25, Cyp3a59, Cyp4a10, Cyp4a1…
GO:0020037	heme binding	GO_MolecularFunction-EBI-UniProt-GOA-ACAP-ARAP_25.05.2022_00h00	5.13345e-16	1.66529e-12	0	0	[4]	Group136	38.2514	70	[Adgb, Ambp, Cat, Cbs, Cyb5a, Cyb5b, Cyp1a2, Cyp26a1, Cyp26c1, Cyp27a1, Cyp2a12, Cyp2a4, Cyp2a5, Cyp2b9, Cyp2c23, Cyp2c29, Cyp2c37, Cyp2c38, Cyp2c40, Cyp2c50, Cyp2c54, Cyp2c55, Cyp2c67, Cyp2c68, Cyp2c69, Cyp2c70, Cyp2d10, Cyp2d11, Cyp2d22, Cyp2d26, Cyp2d40, Cyp2e1, Cyp2f2, Cyp2g1, Cyp2j11, Cyp2j5, Cyp2j6, Cyp2j8, Cyp2j9, Cyp2r1, Cyp2u1, Cyp3a11, Cyp3a13, Cyp3a16, Cyp3a25, Cyp3a59, Cyp4a10, Cyp4a1…
GO:0050790	regulation of catalytic activity	GO_BiologicalProcess-EBI-UniProt-GOA-ACAP-ARAP_25.05.2022_00h00	6.34535e-16	2.0578e-12	0	1.4013e-45	[3]	Group132	19.8007	477	[A2ml1, AI182371, Abl2, Acrbp, Acvr2b, Adap2, Adgrv1, Adora1, Adrb3, Afdn, Agfg2, Agt, Agtr1a, Ahr, Ahsg, Aim2, Akap13, Als2, Als2cl, Ambp, Ambra1, Ankrd27, Anp32b, Ap3b1, Apcs, Apoa1, Apoa2, Apoa4, Apoa5, Apobec1, Apoc1, Apoc3, Apoe, Apoh, Arap2, Areg, Arfgap1, Arfgap2, Arhgap15, Arhgap22, Arhgap23, Arhgap24, Arhgap30, Arhgap35, Arhgap39, Arhgap42, Arhgap45, Arhgap6, Arhgef11, Arhgef16, Arhgef18…
GO:0050790	regulation of catalytic activity	GO_BiologicalProcess-EBI-UniProt-GOA-ACAP-ARAP_25.05.2022_00h00	6.34535e-16	2.0578e-12	6.92241e-43	8.65078e-41	[3]	Group134	19.8007	477	[A2ml1, AI182371, Abl2, Acrbp, Acvr2b, Adap2, Adgrv1, Adora1, Adrb3, Afdn, Agfg2, Agt, Agtr1a, Ahr, Ahsg, Aim2, Akap13, Als2, Als2cl, Ambp, Ambra1, Ankrd27, Anp32b, Ap3b1, Apcs, Apoa1, Apoa2, Apoa4, Apoa5, Apobec1, Apoc1, Apoc3, Apoe, Apoh, Arap2, Areg, Arfgap1, Arfgap2, Arhgap15, Arhgap22, Arhgap23, Arhgap24, Arhgap30, Arhgap35, Arhgap39, Arhgap42, Arhgap45, Arhgap6, Arhgef11, Arhgef16, Arhgef18…
GO:0050790	regulation of catalytic activity	GO_BiologicalProcess-EBI-UniProt-GOA-ACAP-ARAP_25.05.2022_00h00	6.34535e-16	2.0578e-12	0	0	[3]	Group137	19.8007	477	[A2ml1, AI182371, Abl2, Acrbp, Acvr2b, Adap2, Adgrv1, Adora1, Adrb3, Afdn, Agfg2, Agt, Agtr1a, Ahr, Ahsg, Aim2, Akap13, Als2, Als2cl, Ambp, Ambra1, Ankrd27, Anp32b, Ap3b1, Apcs, Apoa1, Apoa2, Apoa4, Apoa5, Apobec1, Apoc1, Apoc3, Apoe, Apoh, Arap2, Areg, Arfgap1, Arfgap2, Arhgap15, Arhgap22, Arhgap23, Arhgap24, Arhgap30, Arhgap35, Arhgap39, Arhgap42, Arhgap45, Arhgap6, Arhgef11, Arhgef16, Arhgef18…
GO:0032559	adenyl ribonucleotide binding	GO_MolecularFunction-EBI-UniProt-GOA-ACAP-ARAP_25.05.2022_00h00	6.43715e-16	2.08692e-12	0	1.4013e-45	[5, 6, 7]	Group132	21.3084	342	[1810024B03Rik, Aacs, Aars, Abca1, Abca3, Abca6, Abca8b, Abcb10, Abcb11, Abcb4, Abcc10, Abcc2, Abcc3, Abcc6, Abcd2, Abcd3, Abcd4, Abcf1, Abcg3, Abcg5, Abcg8, Abl2, Acaca, Acbd3, Acbd4, Acbd5, Acbd6, Acly, Acot12, Acsf2, Acsl3, Acsl4, Acsl5, Acsm1, Acsm3, Acsm5, Acss2, Acss3, Acvr2b, Adcy9, Adk, Ak2, Alpk1, Amhr2, Ascc3, Ass1, Atad2b, Atad5, Atp11c, Atp13a1, Atp13a3, Atp2b1, Atp2b2, Atp7a, Atp7b, …
GO:0032559	adenyl ribonucleotide binding	GO_MolecularFunction-EBI-UniProt-GOA-ACAP-ARAP_25.05.2022_00h00	6.43715e-16	2.08692e-12	6.92241e-43	8.65078e-41	[5, 6, 7]	Group134	21.3084	342	[1810024B03Rik, Aacs, Aars, Abca1, Abca3, Abca6, Abca8b, Abcb10, Abcb11, Abcb4, Abcc10, Abcc2, Abcc3, Abcc6, Abcd2, Abcd3, Abcd4, Abcf1, Abcg3, Abcg5, Abcg8, Abl2, Acaca, Acbd3, Acbd4, Acbd5, Acbd6, Acly, Acot12, Acsf2, Acsl3, Acsl4, Acsl5, Acsm1, Acsm3, Acsm5, Acss2, Acss3, Acvr2b, Adcy9, Adk, Ak2, Alpk1, Amhr2, Ascc3, Ass1, Atad2b, Atad5, Atp11c, Atp13a1, Atp13a3, Atp2b1, Atp2b2, Atp7a, Atp7b, …
GO:0005506	iron ion binding	GO_MolecularFunction-EBI-UniProt-GOA-ACAP-ARAP_25.05.2022_00h00	6.77655e-16	2.19628e-12	3.5198e-29	4.08297e-27	[6]	Group078	35.9447	78	[Agmo, Alkbh1, Alkbh2, Aox1, Aox3, Bbox1, Calr, Cdo1, Cyp1a2, Cyp26a1, Cyp26c1, Cyp27a1, Cyp2a12, Cyp2a4, Cyp2a5, Cyp2b9, Cyp2c23, Cyp2c29, Cyp2c37, Cyp2c38, Cyp2c40, Cyp2c50, Cyp2c54, Cyp2c55, Cyp2c67, Cyp2c68, Cyp2c69, Cyp2c70, Cyp2d10, Cyp2d11, Cyp2d22, Cyp2d26, Cyp2d40, Cyp2e1, Cyp2f2, Cyp2g1, Cyp2j11, Cyp2j5, Cyp2j6, Cyp2j8, Cyp2j9, Cyp2r1, Cyp2u1, Cyp3a11, Cyp3a13, Cyp3a16, Cyp3a25, Cyp3a59…
GO:0005506	iron ion binding	GO_MolecularFunction-EBI-UniProt-GOA-ACAP-ARAP_25.05.2022_00h00	6.77655e-16	2.19628e-12	6.68084e-32	7.9502e-30	[6]	Group119	35.9447	78	[Agmo, Alkbh1, Alkbh2, Aox1, Aox3, Bbox1, Calr, Cdo1, Cyp1a2, Cyp26a1, Cyp26c1, Cyp27a1, Cyp2a12, Cyp2a4, Cyp2a5, Cyp2b9, Cyp2c23, Cyp2c29, Cyp2c37, Cyp2c38, Cyp2c40, Cyp2c50, Cyp2c54, Cyp2c55, Cyp2c67, Cyp2c68, Cyp2c69, Cyp2c70, Cyp2d10, Cyp2d11, Cyp2d22, Cyp2d26, Cyp2d40, Cyp2e1, Cyp2f2, Cyp2g1, Cyp2j11, Cyp2j5, Cyp2j6, Cyp2j8, Cyp2j9, Cyp2r1, Cyp2u1, Cyp3a11, Cyp3a13, Cyp3a16, Cyp3a25, Cyp3a59…
GO:0005506	iron ion binding	GO_MolecularFunction-EBI-UniProt-GOA-ACAP-ARAP_25.05.2022_00h00	6.77655e-16	2.19628e-12	0	0	[6]	Group136	35.9447	78	[Agmo, Alkbh1, Alkbh2, Aox1, Aox3, Bbox1, Calr, Cdo1, Cyp1a2, Cyp26a1, Cyp26c1, Cyp27a1, Cyp2a12, Cyp2a4, Cyp2a5, Cyp2b9, Cyp2c23, Cyp2c29, Cyp2c37, Cyp2c38, Cyp2c40, Cyp2c50, Cyp2c54, Cyp2c55, Cyp2c67, Cyp2c68, Cyp2c69, Cyp2c70, Cyp2d10, Cyp2d11, Cyp2d22, Cyp2d26, Cyp2d40, Cyp2e1, Cyp2f2, Cyp2g1, Cyp2j11, Cyp2j5, Cyp2j6, Cyp2j8, Cyp2j9, Cyp2r1, Cyp2u1, Cyp3a11, Cyp3a13, Cyp3a16, Cyp3a25, Cyp3a59…
GO:0048518	positive regulation of biological process	GO_BiologicalProcess-EBI-UniProt-GOA-ACAP-ARAP_25.05.2022_00h00	9.02066e-16	2.92269e-12	4.00715e-25	4.44794e-23	[1, 2, 3]	Group080	17.0048	1165	[A1cf, AI182371, Aacs, Aadac, Abat, Abca1, Abca3, Abca8b, Abcb10, Abcb11, Abcb4, Abcd2, Abcf1, Abhd17b, Abhd17c, Abhd6, Abi2, Abl2, Acat2, Acer3, Acin1, Acod1, Acox1, Acox2, Acpp, Acrbp, Acsl3, Acsl4, Acsl5, Actr5, Acvr2b, Adam12, Adgrv1, Adipor2, Adk, Adora1, Adra1b, Adrb3, Adtrp, Afdn, Agt, Agtr1a, Agxt2, Ahr, Ahsg, Aim2, Akap13, Akap8l, Alb, Aldh1a1, Aldh1a3, Alpk1, Als2, Alyref2, Ambra1, Amer…
GO:0048518	positive regulation of biological process	GO_BiologicalProcess-EBI-UniProt-GOA-ACAP-ARAP_25.05.2022_00h00	9.02066e-16	2.92269e-12	1.66777e-23	1.78452e-21	[1, 2, 3]	Group131	17.0048	1165	[A1cf, AI182371, Aacs, Aadac, Abat, Abca1, Abca3, Abca8b, Abcb10, Abcb11, Abcb4, Abcd2, Abcf1, Abhd17b, Abhd17c, Abhd6, Abi2, Abl2, Acat2, Acer3, Acin1, Acod1, Acox1, Acox2, Acpp, Acrbp, Acsl3, Acsl4, Acsl5, Actr5, Acvr2b, Adam12, Adgrv1, Adipor2, Adk, Adora1, Adra1b, Adrb3, Adtrp, Afdn, Agt, Agtr1a, Agxt2, Ahr, Ahsg, Aim2, Akap13, Akap8l, Alb, Aldh1a1, Aldh1a3, Alpk1, Als2, Alyref2, Ambra1, Amer…
GO:0048518	positive regulation of biological process	GO_BiologicalProcess-EBI-UniProt-GOA-ACAP-ARAP_25.05.2022_00h00	9.02066e-16	2.92269e-12	0	0	[1, 2, 3]	Group137	17.0048	1165	[A1cf, AI182371, Aacs, Aadac, Abat, Abca1, Abca3, Abca8b, Abcb10, Abcb11, Abcb4, Abcd2, Abcf1, Abhd17b, Abhd17c, Abhd6, Abi2, Abl2, Acat2, Acer3, Acin1, Acod1, Acox1, Acox2, Acpp, Acrbp, Acsl3, Acsl4, Acsl5, Actr5, Acvr2b, Adam12, Adgrv1, Adipor2, Adk, Adora1, Adra1b, Adrb3, Adtrp, Afdn, Agt, Agtr1a, Agxt2, Ahr, Ahsg, Aim2, Akap13, Akap8l, Alb, Aldh1a1, Aldh1a3, Alpk1, Als2, Alyref2, Ambra1, Amer…
R-MMU:71291	Metabolism of amino acids and derivatives	REACTOME_Pathways_25.05.2022	9.25227e-16	2.99681e-12	0	0	[-1]	Group133	34.2742	85	[Aadat, Aanat, Aass, Agmat, Agxt, Agxt2, Ahcy, Ahcyl, Aldh6a1, Aldh7a1, Aldh9a1, Amdhd1, Amt, Arg1, Asl, Aspa, Aspg, Ass1, Bbox1, Bckdhb, Bhmt, Bhmt2, Cbs, Cdo1, Chdh, Cps1, Crym, Cth, Ddc, Dhtkd1, Dmgdh, Ethe1, Fah, Ftcd, Gamt, Gldc, Gls2, Glud1, Gpt, Gpt2, Grhpr, Gstz1, Haao, Hal, Hao1, Hdc, Hgd, Hoga1, Hykk, Ido2, Iyd, Kmo, Kyat1, Kynu, Mat1a, Mri1, Nags, Otc, Pah, Paox, Pcbd1, Phykpl, Pipox, …
GO:0042445	hormone metabolic process	GO_BiologicalProcess-EBI-UniProt-GOA-ACAP-ARAP_25.05.2022_00h00	1.03476e-15	3.35055e-12	5.41426e-16	4.71041e-14	[2, 4]	Group070	33.0935	92	[Aanat, Adh1, Adh4, Afp, Agt, Akr1c14, Akr1c20, Akr1c6, Akr1d1, Aldh1a1, Aldh1a3, Aldh1a7, Aldh8a1, Arnt, Bco1, Bco2, Bmp2, Bmp5, Ces1e, Ces1f, Ces2a, Ces2c, Ces2e, Clcn2, Comt, Cpq, Crym, Cyp1a2, Cyp26a1, Cyp26c1, Cyp27a1, Cyp2c55, Cyp2d10, Cyp2d11, Cyp2d22, Cyp2d26, Cyp2d40, Dhcr7, Dhrs3, Dhrs9, Ece1, Ece2, Enpp1, Ero1b, Esr1, Foxa1, Furin, Gcnt4, Ghr, H6pd, Hpn, Hsd17b11, Hsd17b12, Hsd17b2, Hs…
GO:0042445	hormone metabolic process	GO_BiologicalProcess-EBI-UniProt-GOA-ACAP-ARAP_25.05.2022_00h00	1.03476e-15	3.35055e-12	0	2.24208e-44	[2, 4]	Group123	33.0935	92	[Aanat, Adh1, Adh4, Afp, Agt, Akr1c14, Akr1c20, Akr1c6, Akr1d1, Aldh1a1, Aldh1a3, Aldh1a7, Aldh8a1, Arnt, Bco1, Bco2, Bmp2, Bmp5, Ces1e, Ces1f, Ces2a, Ces2c, Ces2e, Clcn2, Comt, Cpq, Crym, Cyp1a2, Cyp26a1, Cyp26c1, Cyp27a1, Cyp2c55, Cyp2d10, Cyp2d11, Cyp2d22, Cyp2d26, Cyp2d40, Dhcr7, Dhrs3, Dhrs9, Ece1, Ece2, Enpp1, Ero1b, Esr1, Foxa1, Furin, Gcnt4, Ghr, H6pd, Hpn, Hsd17b11, Hsd17b12, Hsd17b2, Hs…
GO:0042445	hormone metabolic process	GO_BiologicalProcess-EBI-UniProt-GOA-ACAP-ARAP_25.05.2022_00h00	1.03476e-15	3.35055e-12	0	0	[2, 4]	Group135	33.0935	92	[Aanat, Adh1, Adh4, Afp, Agt, Akr1c14, Akr1c20, Akr1c6, Akr1d1, Aldh1a1, Aldh1a3, Aldh1a7, Aldh8a1, Arnt, Bco1, Bco2, Bmp2, Bmp5, Ces1e, Ces1f, Ces2a, Ces2c, Ces2e, Clcn2, Comt, Cpq, Crym, Cyp1a2, Cyp26a1, Cyp26c1, Cyp27a1, Cyp2c55, Cyp2d10, Cyp2d11, Cyp2d22, Cyp2d26, Cyp2d40, Dhcr7, Dhrs3, Dhrs9, Ece1, Ece2, Enpp1, Ero1b, Esr1, Foxa1, Furin, Gcnt4, Ghr, H6pd, Hpn, Hsd17b11, Hsd17b12, Hsd17b2, Hs…
GO:0042445	hormone metabolic process	GO_BiologicalProcess-EBI-UniProt-GOA-ACAP-ARAP_25.05.2022_00h00	1.03476e-15	3.35055e-12	0	0	[2, 4]	Group136	33.0935	92	[Aanat, Adh1, Adh4, Afp, Agt, Akr1c14, Akr1c20, Akr1c6, Akr1d1, Aldh1a1, Aldh1a3, Aldh1a7, Aldh8a1, Arnt, Bco1, Bco2, Bmp2, Bmp5, Ces1e, Ces1f, Ces2a, Ces2c, Ces2e, Clcn2, Comt, Cpq, Crym, Cyp1a2, Cyp26a1, Cyp26c1, Cyp27a1, Cyp2c55, Cyp2d10, Cyp2d11, Cyp2d22, Cyp2d26, Cyp2d40, Dhcr7, Dhrs3, Dhrs9, Ece1, Ece2, Enpp1, Ero1b, Esr1, Foxa1, Furin, Gcnt4, Ghr, H6pd, Hpn, Hsd17b11, Hsd17b12, Hsd17b2, Hs…
GO:0042445	hormone metabolic process	GO_BiologicalProcess-EBI-UniProt-GOA-ACAP-ARAP_25.05.2022_00h00	1.03476e-15	3.35055e-12	0	0	[2, 4]	Group139	33.0935	92	[Aanat, Adh1, Adh4, Afp, Agt, Akr1c14, Akr1c20, Akr1c6, Akr1d1, Aldh1a1, Aldh1a3, Aldh1a7, Aldh8a1, Arnt, Bco1, Bco2, Bmp2, Bmp5, Ces1e, Ces1f, Ces2a, Ces2c, Ces2e, Clcn2, Comt, Cpq, Crym, Cyp1a2, Cyp26a1, Cyp26c1, Cyp27a1, Cyp2c55, Cyp2d10, Cyp2d11, Cyp2d22, Cyp2d26, Cyp2d40, Dhcr7, Dhrs3, Dhrs9, Ece1, Ece2, Enpp1, Ero1b, Esr1, Foxa1, Furin, Gcnt4, Ghr, H6pd, Hpn, Hsd17b11, Hsd17b12, Hsd17b2, Hs…
R-MMU:196854	Metabolism of vitamins and cofactors	REACTOME_Pathways_25.05.2022	1.04478e-15	3.38195e-12	1.04478e-15	8.77614e-14	[-1]	Group071	39.3939	65	[Abcd4, Acaca, Akr1c6, Aldh1l1, Aox1, Apoa1, Apoa2, Apoa4, Apob, Apoc3, Apoe, Apom, Bco1, Bco2, Btd, Coasy, Cyb5a, Cyb5r3, Cyp8b1, Dhfr, Enpp1, Fasn, Fpgs, Gch1, Gchfr, Gpc4, Gphn, Hlcs, Hsp90aa1, Idh1, Lrp1, Mocos, Mocs1, Mthfd1, Mthfd1l, Mthfs, Mthfsl, Nadk, Naprt, Nmrk1, Nnmt, Pank1, Parp10, Parp16, Parp9, Pcca, Pdss2, Ppcdc, Ppcs, Qprt, Rbp4, Rdh11, Sdc1, Sdc2, Sdc4, Shmt1, Shmt2, Slc19a2, Sl…
R-MMU:196854	Metabolism of vitamins and cofactors	REACTOME_Pathways_25.05.2022	1.04478e-15	3.38195e-12	4.48568e-18	3.99225e-16	[-1]	Group116	39.3939	65	[Abcd4, Acaca, Akr1c6, Aldh1l1, Aox1, Apoa1, Apoa2, Apoa4, Apob, Apoc3, Apoe, Apom, Bco1, Bco2, Btd, Coasy, Cyb5a, Cyb5r3, Cyp8b1, Dhfr, Enpp1, Fasn, Fpgs, Gch1, Gchfr, Gpc4, Gphn, Hlcs, Hsp90aa1, Idh1, Lrp1, Mocos, Mocs1, Mthfd1, Mthfd1l, Mthfs, Mthfsl, Nadk, Naprt, Nmrk1, Nnmt, Pank1, Parp10, Parp16, Parp9, Pcca, Pdss2, Ppcdc, Ppcs, Qprt, Rbp4, Rdh11, Sdc1, Sdc2, Sdc4, Shmt1, Shmt2, Slc19a2, Sl…
GO:0006790	sulfur compound metabolic process	GO_BiologicalProcess-EBI-UniProt-GOA-ACAP-ARAP_25.05.2022_00h00	1.08546e-15	3.51255e-12	1.08546e-15	9.00933e-14	[3]	Group055	30.5322	109	[Aadat, Aass, Abcc2, Acaca, Acly, Acnat1, Acnat2, Acot12, Acpp, Acsl3, Acsl4, Acsl5, Acsm1, Acsm3, Acsm5, Acss2, Agxt, Ahcy, Arsg, Baat, Bhmt, Bhmt2, Btd, Cbs, Cdo1, Chst13, Chsy3, Comt, Cps1, Csad, Cth, Ctns, Ehhadh, Eif2ak3, Elovl5, Elovl6, Enpp1, Ethe1, Ext1, Ext2, Fasn, Gamt, Gclc, Gclm, Ggt6, Ghr, Glce, Gpat4, Gsr, Gss, Gsta2, Gsta3, Gstm1, Gstm3, Gstm6, Gstp1, Gstp3, Gstt1, Gstt2, Gstz1, Ha…
GO:0006790	sulfur compound metabolic process	GO_BiologicalProcess-EBI-UniProt-GOA-ACAP-ARAP_25.05.2022_00h00	1.08546e-15	3.51255e-12	0	1.96182e-44	[3]	Group124	30.5322	109	[Aadat, Aass, Abcc2, Acaca, Acly, Acnat1, Acnat2, Acot12, Acpp, Acsl3, Acsl4, Acsl5, Acsm1, Acsm3, Acsm5, Acss2, Agxt, Ahcy, Arsg, Baat, Bhmt, Bhmt2, Btd, Cbs, Cdo1, Chst13, Chsy3, Comt, Cps1, Csad, Cth, Ctns, Ehhadh, Eif2ak3, Elovl5, Elovl6, Enpp1, Ethe1, Ext1, Ext2, Fasn, Gamt, Gclc, Gclm, Ggt6, Ghr, Glce, Gpat4, Gsr, Gss, Gsta2, Gsta3, Gstm1, Gstm3, Gstm6, Gstp1, Gstp3, Gstt1, Gstt2, Gstz1, Ha…
GO:1901606	alpha-amino acid catabolic process	GO_BiologicalProcess-EBI-UniProt-GOA-ACAP-ARAP_25.05.2022_00h00	1.13533e-15	3.67279e-12	1.49377e-23	1.61327e-21	[5, 6, 8]	Group093	49.4506	45	[Aadat, Aass, Acmsd, Afmid, Agxt, Agxt2, Ahcy, Aldh6a1, Aldh8a1, Amt, Arg1, Cbs, Cdo1, Coasy, Csad, Ddah1, Fah, Gldc, Gls2, Glud1, Gpt, Gpt2, Gstz1, Haao, Hgd, Hmgcl, Hoga1, Ido2, Kmo, Kyat1, Kyat3, Kynu, Mat1a, Otc, Pah, Pipox, Prodh, Prodh2, Sardh, Sds, Shmt1, Shmt2, Tat, Tdo2, Thnsl2]
GO:1901606	alpha-amino acid catabolic process	GO_BiologicalProcess-EBI-UniProt-GOA-ACAP-ARAP_25.05.2022_00h00	1.13533e-15	3.67279e-12	1.22367e-22	1.29709e-20	[5, 6, 8]	Group108	49.4506	45	[Aadat, Aass, Acmsd, Afmid, Agxt, Agxt2, Ahcy, Aldh6a1, Aldh8a1, Amt, Arg1, Cbs, Cdo1, Coasy, Csad, Ddah1, Fah, Gldc, Gls2, Glud1, Gpt, Gpt2, Gstz1, Haao, Hgd, Hmgcl, Hoga1, Ido2, Kmo, Kyat1, Kyat3, Kynu, Mat1a, Otc, Pah, Pipox, Prodh, Prodh2, Sardh, Sds, Shmt1, Shmt2, Tat, Tdo2, Thnsl2]
GO:1901606	alpha-amino acid catabolic process	GO_BiologicalProcess-EBI-UniProt-GOA-ACAP-ARAP_25.05.2022_00h00	1.13533e-15	3.67279e-12	0	0	[5, 6, 8]	Group133	49.4506	45	[Aadat, Aass, Acmsd, Afmid, Agxt, Agxt2, Ahcy, Aldh6a1, Aldh8a1, Amt, Arg1, Cbs, Cdo1, Coasy, Csad, Ddah1, Fah, Gldc, Gls2, Glud1, Gpt, Gpt2, Gstz1, Haao, Hgd, Hmgcl, Hoga1, Ido2, Kmo, Kyat1, Kyat3, Kynu, Mat1a, Otc, Pah, Pipox, Prodh, Prodh2, Sardh, Sds, Shmt1, Shmt2, Tat, Tdo2, Thnsl2]
GO:0019637	organophosphate metabolic process	GO_BiologicalProcess-EBI-UniProt-GOA-ACAP-ARAP_25.05.2022_00h00	1.31706e-15	4.25936e-12	0	0	[3, 4]	Group103	23.128	244	[Aadat, Aass, Abca3, Abca8b, Abcc6, Abhd3, Abhd6, Acaca, Acly, Acnat1, Acnat2, Acot12, Acpp, Acsl3, Acsl4, Acsl5, Acsm1, Acsm3, Acsm5, Acss2, Adcy9, Adk, Afmid, Ak2, Aldob, Ambra1, Apoa1, Apoa2, Apoa4, Apoa5, Apoc1, Art2a, Art2b, Aspdh, Aspg, Atp2b2, Atp7a, Atp7b, Baat, Bcl2l1, Cda, Cept1, Cfh, Chka, Chp1, Cln3, Clpx, Coasy, Cps1, Crls1, Crot, Cryl1, Ctns, Dbi, Dcxr, Dera, Dhdds, Dhtkd1, Dpyd, Dp…
GO:0019637	organophosphate metabolic process	GO_BiologicalProcess-EBI-UniProt-GOA-ACAP-ARAP_25.05.2022_00h00	1.31706e-15	4.25936e-12	0	1.96182e-44	[3, 4]	Group124	23.128	244	[Aadat, Aass, Abca3, Abca8b, Abcc6, Abhd3, Abhd6, Acaca, Acly, Acnat1, Acnat2, Acot12, Acpp, Acsl3, Acsl4, Acsl5, Acsm1, Acsm3, Acsm5, Acss2, Adcy9, Adk, Afmid, Ak2, Aldob, Ambra1, Apoa1, Apoa2, Apoa4, Apoa5, Apoc1, Art2a, Art2b, Aspdh, Aspg, Atp2b2, Atp7a, Atp7b, Baat, Bcl2l1, Cda, Cept1, Cfh, Chka, Chp1, Cln3, Clpx, Coasy, Cps1, Crls1, Crot, Cryl1, Ctns, Dbi, Dcxr, Dera, Dhdds, Dhtkd1, Dpyd, Dp…
GO:0019637	organophosphate metabolic process	GO_BiologicalProcess-EBI-UniProt-GOA-ACAP-ARAP_25.05.2022_00h00	1.31706e-15	4.25936e-12	0	1.4013e-45	[3, 4]	Group132	23.128	244	[Aadat, Aass, Abca3, Abca8b, Abcc6, Abhd3, Abhd6, Acaca, Acly, Acnat1, Acnat2, Acot12, Acpp, Acsl3, Acsl4, Acsl5, Acsm1, Acsm3, Acsm5, Acss2, Adcy9, Adk, Afmid, Ak2, Aldob, Ambra1, Apoa1, Apoa2, Apoa4, Apoa5, Apoc1, Art2a, Art2b, Aspdh, Aspg, Atp2b2, Atp7a, Atp7b, Baat, Bcl2l1, Cda, Cept1, Cfh, Chka, Chp1, Cln3, Clpx, Coasy, Cps1, Crls1, Crot, Cryl1, Ctns, Dbi, Dcxr, Dera, Dhdds, Dhtkd1, Dpyd, Dp…
GO:0019637	organophosphate metabolic process	GO_BiologicalProcess-EBI-UniProt-GOA-ACAP-ARAP_25.05.2022_00h00	1.31706e-15	4.25936e-12	0	0	[3, 4]	Group139	23.128	244	[Aadat, Aass, Abca3, Abca8b, Abcc6, Abhd3, Abhd6, Acaca, Acly, Acnat1, Acnat2, Acot12, Acpp, Acsl3, Acsl4, Acsl5, Acsm1, Acsm3, Acsm5, Acss2, Adcy9, Adk, Afmid, Ak2, Aldob, Ambra1, Apoa1, Apoa2, Apoa4, Apoa5, Apoc1, Art2a, Art2b, Aspdh, Aspg, Atp2b2, Atp7a, Atp7b, Baat, Bcl2l1, Cda, Cept1, Cfh, Chka, Chp1, Cln3, Clpx, Coasy, Cps1, Crls1, Crot, Cryl1, Ctns, Dbi, Dcxr, Dera, Dhdds, Dhtkd1, Dpyd, Dp…
GO:0005777	peroxisome	GO_CellularComponent-EBI-UniProt-GOA-ACAP-ARAP_25.05.2022_00h00	1.47173e-15	4.7581e-12	0	0	[4, 5, 6]	Group133	39.5062	64	[Abcd2, Abcd3, Abcd4, Acaa1b, Acbd5, Acnat1, Acnat2, Acox1, Acox2, Acsl3, Acsl4, Agxt, Aldh3a2, Amacr, Baat, Cat, Crot, Decr2, Eci2, Ehhadh, Fabp1, Fdps, Gbf1, Hacl1, Hao1, Hmgcl, Hmgcr, Hsd17b4, Idh1, Lacc1, Lonp2, Marf1, Mavs, Mgst1, Mpv17, Mpv17l, Mvd, Mvk, Nudt7, Paox, Pecr, Pex1, Pex11a, Pex11g, Pex13, Pex14, Pex26, Pex5, Pipox, Pmvk, Pxmp4, Rida, Scp2, Serhl, Slc25a17, Slc27a2, Sod1, Szt2, …
GO:0008391	arachidonic acid monooxygenase activity	GO_MolecularFunction-EBI-UniProt-GOA-ACAP-ARAP_25.05.2022_00h00	1.79457e-15	5.80005e-12	0	0	[4]	Group136	62.7451	32	[Cyp2a12, Cyp2a4, Cyp2a5, Cyp2b9, Cyp2c23, Cyp2c29, Cyp2c37, Cyp2c38, Cyp2c40, Cyp2c50, Cyp2c54, Cyp2c55, Cyp2c67, Cyp2c68, Cyp2c69, Cyp2c70, Cyp2d22, Cyp2e1, Cyp2f2, Cyp2g1, Cyp2j11, Cyp2j5, Cyp2j6, Cyp2j8, Cyp2j9, Cyp4a10, Cyp4a12b, Cyp4a14, Cyp4a31, Cyp4a32, Cyp4f14, Cyp4f15]
GO:0006575	cellular modified amino acid metabolic process	GO_BiologicalProcess-EBI-UniProt-GOA-ACAP-ARAP_25.05.2022_00h00	1.88134e-15	6.07861e-12	1.88134e-15	1.52389e-13	[3, 4]	Group052	35.8491	76	[Ahcy, Aldh1l1, Aldh7a1, Aldh9a1, Asl, Ass1, Bbox1, Bhmt, Bhmt2, Chdh, Cpq, Cpt1a, Crot, Crym, Cth, Ctns, Dhfr, Dmgdh, Eif2ak3, Ethe1, Fpgs, Ftcd, Gamt, Gch1, Gclc, Gclm, Gcnt4, Ggact, Ggt6, Gsr, Gss, Gsta2, Gsta3, Gstm1, Gstm3, Gstm6, Gstp1, Gstp3, Gstt1, Gstt2, Gstz1, Hagh, Hmgn5, Hoga1, Hpn, Idh1, Iyd, Kyat1, Lipc, Lpcat3, Mfsd2a, Mgst1, Mthfd1, Mthfd1l, Mthfs, Mthfsl, Nat8f1, Nat8f2, Nat8f6, …
GO:0042632	cholesterol homeostasis	GO_BiologicalProcess-EBI-UniProt-GOA-ACAP-ARAP_25.05.2022_00h00	1.99495e-15	6.44368e-12	2.15047e-13	1.3763e-11	[7]	Group097	47.4747	47	[Abca1, Abcb11, Abcg5, Abcg8, Acox1, Apoa1, Apoa2, Apoa4, Apoa5, Apob, Apoc3, Apoe, Ces1b, Ces1c, Ces1e, Ces1f, Ces1g, Cyp7a1, Cyp7b1, Fgfr4, G6pc, Gpr39, Hnf4a, Hpn, Il18, Insig1, Ldlr, Lima1, Lipc, Lrp5, Med13, Mia2, Mttp, Ncor1, Npc1, Nr1h3, Nr1h4, Nr5a2, Pcsk9, Pla2g12b, Rora, Scarb1, Sec24a, Soat2, Srebf2, Tmem97, Tsku]
GO:0042632	cholesterol homeostasis	GO_BiologicalProcess-EBI-UniProt-GOA-ACAP-ARAP_25.05.2022_00h00	1.99495e-15	6.44368e-12	4.13998e-18	3.72598e-16	[7]	Group098	47.4747	47	[Abca1, Abcb11, Abcg5, Abcg8, Acox1, Apoa1, Apoa2, Apoa4, Apoa5, Apob, Apoc3, Apoe, Ces1b, Ces1c, Ces1e, Ces1f, Ces1g, Cyp7a1, Cyp7b1, Fgfr4, G6pc, Gpr39, Hnf4a, Hpn, Il18, Insig1, Ldlr, Lima1, Lipc, Lrp5, Med13, Mia2, Mttp, Ncor1, Npc1, Nr1h3, Nr1h4, Nr5a2, Pcsk9, Pla2g12b, Rora, Scarb1, Sec24a, Soat2, Srebf2, Tmem97, Tsku]
GO:0042632	cholesterol homeostasis	GO_BiologicalProcess-EBI-UniProt-GOA-ACAP-ARAP_25.05.2022_00h00	1.99495e-15	6.44368e-12	3.36529e-38	4.1393e-36	[7]	Group127	47.4747	47	[Abca1, Abcb11, Abcg5, Abcg8, Acox1, Apoa1, Apoa2, Apoa4, Apoa5, Apob, Apoc3, Apoe, Ces1b, Ces1c, Ces1e, Ces1f, Ces1g, Cyp7a1, Cyp7b1, Fgfr4, G6pc, Gpr39, Hnf4a, Hpn, Il18, Insig1, Ldlr, Lima1, Lipc, Lrp5, Med13, Mia2, Mttp, Ncor1, Npc1, Nr1h3, Nr1h4, Nr5a2, Pcsk9, Pla2g12b, Rora, Scarb1, Sec24a, Soat2, Srebf2, Tmem97, Tsku]
GO:0042632	cholesterol homeostasis	GO_BiologicalProcess-EBI-UniProt-GOA-ACAP-ARAP_25.05.2022_00h00	1.99495e-15	6.44368e-12	0	0	[7]	Group135	47.4747	47	[Abca1, Abcb11, Abcg5, Abcg8, Acox1, Apoa1, Apoa2, Apoa4, Apoa5, Apob, Apoc3, Apoe, Ces1b, Ces1c, Ces1e, Ces1f, Ces1g, Cyp7a1, Cyp7b1, Fgfr4, G6pc, Gpr39, Hnf4a, Hpn, Il18, Insig1, Ldlr, Lima1, Lipc, Lrp5, Med13, Mia2, Mttp, Ncor1, Npc1, Nr1h3, Nr1h4, Nr5a2, Pcsk9, Pla2g12b, Rora, Scarb1, Sec24a, Soat2, Srebf2, Tmem97, Tsku]
GO:0042632	cholesterol homeostasis	GO_BiologicalProcess-EBI-UniProt-GOA-ACAP-ARAP_25.05.2022_00h00	1.99495e-15	6.44368e-12	1.27518e-43	1.60547e-41	[7]	Group138	47.4747	47	[Abca1, Abcb11, Abcg5, Abcg8, Acox1, Apoa1, Apoa2, Apoa4, Apoa5, Apob, Apoc3, Apoe, Ces1b, Ces1c, Ces1e, Ces1f, Ces1g, Cyp7a1, Cyp7b1, Fgfr4, G6pc, Gpr39, Hnf4a, Hpn, Il18, Insig1, Ldlr, Lima1, Lipc, Lrp5, Med13, Mia2, Mttp, Ncor1, Npc1, Nr1h3, Nr1h4, Nr5a2, Pcsk9, Pla2g12b, Rora, Scarb1, Sec24a, Soat2, Srebf2, Tmem97, Tsku]
GO:0042632	cholesterol homeostasis	GO_BiologicalProcess-EBI-UniProt-GOA-ACAP-ARAP_25.05.2022_00h00	1.99495e-15	6.44368e-12	0	0	[7]	Group139	47.4747	47	[Abca1, Abcb11, Abcg5, Abcg8, Acox1, Apoa1, Apoa2, Apoa4, Apoa5, Apob, Apoc3, Apoe, Ces1b, Ces1c, Ces1e, Ces1f, Ces1g, Cyp7a1, Cyp7b1, Fgfr4, G6pc, Gpr39, Hnf4a, Hpn, Il18, Insig1, Ldlr, Lima1, Lipc, Lrp5, Med13, Mia2, Mttp, Ncor1, Npc1, Nr1h3, Nr1h4, Nr5a2, Pcsk9, Pla2g12b, Rora, Scarb1, Sec24a, Soat2, Srebf2, Tmem97, Tsku]
GO:0015711	organic anion transport	GO_BiologicalProcess-EBI-UniProt-GOA-ACAP-ARAP_25.05.2022_00h00	2.20016e-15	7.10431e-12	5.36392e-15	4.13022e-13	[5, 6]	Group125	29.0865	121	[AU018091, Abat, Abcb11, Abcb4, Abcc10, Abcc2, Abcc3, Abcc6, Abcd3, Abcg3, Acsl4, Adora1, Agt, Agxt, Aqp8, Aqp9, Arg1, Atp8b1, Ces1b, Ces1c, Ces1e, Ces1f, Ces1g, Cln3, Ctns, Cyp7a1, Gltpd2, Gm6614, Hnf1a, Kmo, Lrrc8d, Map2k6, Mfsd2a, Mgst1, Mttp, Myo6, Nf1, Nr0b2, Nr1h4, Per2, Pla2g12b, Pla2r1, Plekha8, Pou6f1, Prkcd, Ptges, Ripk1, Sfxn1, Sfxn2, Sfxn5, Slc10a1, Slc10a2, Slc10a7, Slc13a2, Slc13a3,…
GO:0009410	response to xenobiotic stimulus	GO_BiologicalProcess-EBI-UniProt-GOA-ACAP-ARAP_25.05.2022_00h00	2.49999e-15	8.06996e-12	0	0	[3]	Group136	27.3077	142	[Aacs, Abat, Abcb11, Abcc2, Abcd3, Abcg5, Abcg8, Acaa1b, Adipor2, Ahr, Aim2, Akr1c12, Akr1c13, Akr1c20, Akr1c6, Alad, Aldh1a1, Aox1, Aox3, Apobec1, Arg1, Ass1, Atg5, Bche, Blm, Braf, Calr, Casp3, Cat, Cdh1, Cpb2, Cps1, Cpt1a, Crot, Cyp1a2, Cyp26a1, Cyp2a12, Cyp2a4, Cyp2a5, Cyp2b9, Cyp2c23, Cyp2c29, Cyp2c37, Cyp2c38, Cyp2c40, Cyp2c50, Cyp2c54, Cyp2c55, Cyp2c67, Cyp2c68, Cyp2c69, Cyp2c70, Cyp2d10, …
GO:0001676	long-chain fatty acid metabolic process	GO_BiologicalProcess-EBI-UniProt-GOA-ACAP-ARAP_25.05.2022_00h00	4.43484e-15	1.43112e-11	0	0	[5, 6, 8]	Group136	42.3077	55	[Abcd3, Acsl3, Acsl4, Acsl5, Acsm1, Adtrp, Asah2, Cpt1a, Cyp1a2, Cyp2a12, Cyp2a4, Cyp2a5, Cyp2b9, Cyp2c23, Cyp2c29, Cyp2c37, Cyp2c38, Cyp2c40, Cyp2c50, Cyp2c54, Cyp2c55, Cyp2c67, Cyp2c68, Cyp2c69, Cyp2c70, Cyp2d10, Cyp2d11, Cyp2d22, Cyp2d26, Cyp2e1, Cyp2f2, Cyp2g1, Cyp2j11, Cyp2j5, Cyp2j6, Cyp2j8, Cyp2j9, Cyp2u1, Cyp4a10, Cyp4a12b, Cyp4a14, Cyp4a31, Cyp4a32, Cyp4f14, Cyp4f15, Elovl6, Ephx1, Fads1…
GO:0001676	long-chain fatty acid metabolic process	GO_BiologicalProcess-EBI-UniProt-GOA-ACAP-ARAP_25.05.2022_00h00	4.43484e-15	1.43112e-11	0	0	[5, 6, 8]	Group139	42.3077	55	[Abcd3, Acsl3, Acsl4, Acsl5, Acsm1, Adtrp, Asah2, Cpt1a, Cyp1a2, Cyp2a12, Cyp2a4, Cyp2a5, Cyp2b9, Cyp2c23, Cyp2c29, Cyp2c37, Cyp2c38, Cyp2c40, Cyp2c50, Cyp2c54, Cyp2c55, Cyp2c67, Cyp2c68, Cyp2c69, Cyp2c70, Cyp2d10, Cyp2d11, Cyp2d22, Cyp2d26, Cyp2e1, Cyp2f2, Cyp2g1, Cyp2j11, Cyp2j5, Cyp2j6, Cyp2j8, Cyp2j9, Cyp2u1, Cyp4a10, Cyp4a12b, Cyp4a14, Cyp4a31, Cyp4a32, Cyp4f14, Cyp4f15, Elovl6, Ephx1, Fads1…
GO:1901700	response to oxygen-containing compound	GO_BiologicalProcess-EBI-UniProt-GOA-ACAP-ARAP_25.05.2022_00h00	5.32537e-15	1.71797e-11	3.95094e-21	3.87192e-19	[3]	Group128	20.284	400	[Aacs, Aanat, Abat, Abca1, Abcb11, Abcb4, Abl2, Acaca, Acod1, Acvr2b, Adamts13, Adh1, Adh4, Adipor2, Adra1b, Agt, Agtr1a, Agxt, Ahr, Ahsg, Alad, Aldh1a1, Aldh1a7, Aldh2, Aldh3a2, Aldob, Ambp, Ankrd26, Ankzf1, Apoa2, Apoa4, Apob, Apobec1, Apoc3, Aqp8, Aqp9, Ar, Areg, Arg1, Arid1b, Ass1, Asxl1, Atf4, Atg7, Atp2b1, Atp7a, Atp7b, Axin2, Bace1, Baiap2, Bcar3, Bche, Bckdhb, Bcl2l1, Bcr, Birc3, Blm, Bri…
GO:0010817	regulation of hormone levels	GO_BiologicalProcess-EBI-UniProt-GOA-ACAP-ARAP_25.05.2022_00h00	9.55823e-15	3.08253e-11	5.41426e-16	4.71041e-14	[3]	Group070	25.3776	168	[Aacs, Aanat, Abat, Abcc2, Acsl4, Acvr2b, Adh1, Adh4, Adora1, Afp, Agt, Agtr1a, Akr1c14, Akr1c20, Akr1c6, Akr1d1, Aldh1a1, Aldh1a3, Aldh1a7, Aldh8a1, Arnt, Atg7, Bco1, Bco2, Bmp2, Bmp5, Cacna1d, Camk2n1, Ces1e, Ces1f, Ces2a, Ces2c, Ces2e, Chd3, Chd7, Clcn2, Comt, Cpq, Cpt1a, Crym, Cyp1a2, Cyp26a1, Cyp26c1, Cyp27a1, Cyp2c55, Cyp2d10, Cyp2d11, Cyp2d22, Cyp2d26, Cyp2d40, Cyp2j5, Dhcr7, Dhrs3, Dhrs9,…
GO:0010817	regulation of hormone levels	GO_BiologicalProcess-EBI-UniProt-GOA-ACAP-ARAP_25.05.2022_00h00	9.55823e-15	3.08253e-11	1.99894e-22	2.0789e-20	[3]	Group112	25.3776	168	[Aacs, Aanat, Abat, Abcc2, Acsl4, Acvr2b, Adh1, Adh4, Adora1, Afp, Agt, Agtr1a, Akr1c14, Akr1c20, Akr1c6, Akr1d1, Aldh1a1, Aldh1a3, Aldh1a7, Aldh8a1, Arnt, Atg7, Bco1, Bco2, Bmp2, Bmp5, Cacna1d, Camk2n1, Ces1e, Ces1f, Ces2a, Ces2c, Ces2e, Chd3, Chd7, Clcn2, Comt, Cpq, Cpt1a, Crym, Cyp1a2, Cyp26a1, Cyp26c1, Cyp27a1, Cyp2c55, Cyp2d10, Cyp2d11, Cyp2d22, Cyp2d26, Cyp2d40, Cyp2j5, Dhcr7, Dhrs3, Dhrs9,…
GO:0010817	regulation of hormone levels	GO_BiologicalProcess-EBI-UniProt-GOA-ACAP-ARAP_25.05.2022_00h00	9.55823e-15	3.08253e-11	0	2.24208e-44	[3]	Group123	25.3776	168	[Aacs, Aanat, Abat, Abcc2, Acsl4, Acvr2b, Adh1, Adh4, Adora1, Afp, Agt, Agtr1a, Akr1c14, Akr1c20, Akr1c6, Akr1d1, Aldh1a1, Aldh1a3, Aldh1a7, Aldh8a1, Arnt, Atg7, Bco1, Bco2, Bmp2, Bmp5, Cacna1d, Camk2n1, Ces1e, Ces1f, Ces2a, Ces2c, Ces2e, Chd3, Chd7, Clcn2, Comt, Cpq, Cpt1a, Crym, Cyp1a2, Cyp26a1, Cyp26c1, Cyp27a1, Cyp2c55, Cyp2d10, Cyp2d11, Cyp2d22, Cyp2d26, Cyp2d40, Cyp2j5, Dhcr7, Dhrs3, Dhrs9,…
GO:0031325	positive regulation of cellular metabolic process	GO_BiologicalProcess-EBI-UniProt-GOA-ACAP-ARAP_25.05.2022_00h00	9.59017e-15	3.09187e-11	0	1.4013e-45	[3, 4, 5]	Group132	18.5859	623	[A1cf, Aadac, Abat, Abcb10, Abcd2, Abcf1, Acod1, Acox1, Acsl3, Acsl5, Actr5, Acvr2b, Adipor2, Adora1, Adra1b, Adtrp, Agt, Agtr1a, Agxt2, Ahr, Akap13, Akap8l, Als2, Alyref2, Ambra1, Ap3b1, Ap3d1, Apoa1, Apoa4, Apoa5, Apobec1, Apoc3, Apoe, Apoh, Ar, Areg, Arhgef11, Arid1a, Arid1b, Arid4a, Arid4b, Arid5b, Arnt, Ash1l, Asl, Ass1, Asxl1, Atad2b, Atad5, Atf4, Atf5, Atf6b, Atg7, Atoh8, Atp7a, Atp7b, Atx…
GO:0031325	positive regulation of cellular metabolic process	GO_BiologicalProcess-EBI-UniProt-GOA-ACAP-ARAP_25.05.2022_00h00	9.59017e-15	3.09187e-11	0	0	[3, 4, 5]	Group137	18.5859	623	[A1cf, Aadac, Abat, Abcb10, Abcd2, Abcf1, Acod1, Acox1, Acsl3, Acsl5, Actr5, Acvr2b, Adipor2, Adora1, Adra1b, Adtrp, Agt, Agtr1a, Agxt2, Ahr, Akap13, Akap8l, Als2, Alyref2, Ambra1, Ap3b1, Ap3d1, Apoa1, Apoa4, Apoa5, Apobec1, Apoc3, Apoe, Apoh, Ar, Areg, Arhgef11, Arid1a, Arid1b, Arid4a, Arid4b, Arid5b, Arnt, Ash1l, Asl, Ass1, Asxl1, Atad2b, Atad5, Atf4, Atf5, Atf6b, Atg7, Atoh8, Atp7a, Atp7b, Atx…
GO:0071466	cellular response to xenobiotic stimulus	GO_BiologicalProcess-EBI-UniProt-GOA-ACAP-ARAP_25.05.2022_00h00	1.00503e-14	3.2392e-11	0	0	[4]	Group136	35.6098	73	[Abcb11, Abcc2, Acaa1b, Ahr, Aim2, Akr1c12, Akr1c13, Aox1, Aox3, Blm, Braf, Cyp1a2, Cyp26a1, Cyp2a12, Cyp2a4, Cyp2a5, Cyp2b9, Cyp2c23, Cyp2c29, Cyp2c37, Cyp2c38, Cyp2c40, Cyp2c50, Cyp2c54, Cyp2c55, Cyp2c67, Cyp2c68, Cyp2c69, Cyp2c70, Cyp2d10, Cyp2d11, Cyp2d22, Cyp2d26, Cyp2d40, Cyp2e1, Cyp2f2, Cyp2g1, Cyp2j11, Cyp2j5, Cyp2j6, Cyp2j8, Cyp2j9, Cyp2r1, Cyp2u1, Ddc, E2f1, Egfr, Fbp1, Fmo4, Fmo5, Gpld…
GO:0005524	ATP binding	GO_MolecularFunction-EBI-UniProt-GOA-ACAP-ARAP_25.05.2022_00h00	1.57939e-14	5.08879e-11	0	1.4013e-45	[5, 6, 7, 8]	Group132	21.1111	323	[1810024B03Rik, Aacs, Aars, Abca1, Abca3, Abca6, Abca8b, Abcb10, Abcb11, Abcb4, Abcc10, Abcc2, Abcc3, Abcc6, Abcd2, Abcd3, Abcd4, Abcf1, Abcg3, Abcg5, Abcg8, Abl2, Acaca, Acly, Acot12, Acsf2, Acsl3, Acsl4, Acsl5, Acsm1, Acsm3, Acsm5, Acss2, Acss3, Acvr2b, Adcy9, Adk, Ak2, Alpk1, Amhr2, Ascc3, Ass1, Atad2b, Atad5, Atp11c, Atp13a1, Atp13a3, Atp2b1, Atp2b2, Atp7a, Atp7b, Atp8b1, Atp8b4, Atp9b, Bcr, …
GO:0005524	ATP binding	GO_MolecularFunction-EBI-UniProt-GOA-ACAP-ARAP_25.05.2022_00h00	1.57939e-14	5.08879e-11	6.92241e-43	8.65078e-41	[5, 6, 7, 8]	Group134	21.1111	323	[1810024B03Rik, Aacs, Aars, Abca1, Abca3, Abca6, Abca8b, Abcb10, Abcb11, Abcb4, Abcc10, Abcc2, Abcc3, Abcc6, Abcd2, Abcd3, Abcd4, Abcf1, Abcg3, Abcg5, Abcg8, Abl2, Acaca, Acly, Acot12, Acsf2, Acsl3, Acsl4, Acsl5, Acsm1, Acsm3, Acsm5, Acss2, Acss3, Acvr2b, Adcy9, Adk, Ak2, Alpk1, Amhr2, Ascc3, Ass1, Atad2b, Atad5, Atp11c, Atp13a1, Atp13a3, Atp2b1, Atp2b2, Atp7a, Atp7b, Atp8b1, Atp8b4, Atp9b, Bcr, …
GO:0034754	cellular hormone metabolic process	GO_BiologicalProcess-EBI-UniProt-GOA-ACAP-ARAP_25.05.2022_00h00	1.58937e-14	5.11937e-11	1.83207e-19	1.74047e-17	[3, 5]	Group054	37.8698	64	[Aanat, Adh1, Adh4, Afp, Akr1c14, Akr1c20, Akr1c6, Akr1d1, Aldh1a1, Aldh1a3, Aldh1a7, Aldh8a1, Bco1, Bco2, Bmp2, Bmp5, Ces1e, Ces1f, Ces2a, Ces2c, Ces2e, Clcn2, Comt, Cyp1a2, Cyp26a1, Cyp26c1, Cyp27a1, Cyp2c55, Cyp2d10, Cyp2d11, Cyp2d22, Cyp2d26, Cyp2d40, Dhrs3, Dhrs9, Ece1, Esr1, Hsd17b11, Hsd17b12, Hsd17b2, Hsd17b4, Hsd17b6, Hsd3b3, Rbp4, Rdh11, Rdh16, Rdh16f2, Rdh7, Rest, Scarb1, Scp2, Sdr9c7,…
GO:0034754	cellular hormone metabolic process	GO_BiologicalProcess-EBI-UniProt-GOA-ACAP-ARAP_25.05.2022_00h00	1.58937e-14	5.11937e-11	5.41426e-16	4.71041e-14	[3, 5]	Group070	37.8698	64	[Aanat, Adh1, Adh4, Afp, Akr1c14, Akr1c20, Akr1c6, Akr1d1, Aldh1a1, Aldh1a3, Aldh1a7, Aldh8a1, Bco1, Bco2, Bmp2, Bmp5, Ces1e, Ces1f, Ces2a, Ces2c, Ces2e, Clcn2, Comt, Cyp1a2, Cyp26a1, Cyp26c1, Cyp27a1, Cyp2c55, Cyp2d10, Cyp2d11, Cyp2d22, Cyp2d26, Cyp2d40, Dhrs3, Dhrs9, Ece1, Esr1, Hsd17b11, Hsd17b12, Hsd17b2, Hsd17b4, Hsd17b6, Hsd3b3, Rbp4, Rdh11, Rdh16, Rdh16f2, Rdh7, Rest, Scarb1, Scp2, Sdr9c7,…
GO:0034754	cellular hormone metabolic process	GO_BiologicalProcess-EBI-UniProt-GOA-ACAP-ARAP_25.05.2022_00h00	1.58937e-14	5.11937e-11	0	2.24208e-44	[3, 5]	Group123	37.8698	64	[Aanat, Adh1, Adh4, Afp, Akr1c14, Akr1c20, Akr1c6, Akr1d1, Aldh1a1, Aldh1a3, Aldh1a7, Aldh8a1, Bco1, Bco2, Bmp2, Bmp5, Ces1e, Ces1f, Ces2a, Ces2c, Ces2e, Clcn2, Comt, Cyp1a2, Cyp26a1, Cyp26c1, Cyp27a1, Cyp2c55, Cyp2d10, Cyp2d11, Cyp2d22, Cyp2d26, Cyp2d40, Dhrs3, Dhrs9, Ece1, Esr1, Hsd17b11, Hsd17b12, Hsd17b2, Hsd17b4, Hsd17b6, Hsd3b3, Rbp4, Rdh11, Rdh16, Rdh16f2, Rdh7, Rest, Scarb1, Scp2, Sdr9c7,…
GO:0034754	cellular hormone metabolic process	GO_BiologicalProcess-EBI-UniProt-GOA-ACAP-ARAP_25.05.2022_00h00	1.58937e-14	5.11937e-11	0	0	[3, 5]	Group135	37.8698	64	[Aanat, Adh1, Adh4, Afp, Akr1c14, Akr1c20, Akr1c6, Akr1d1, Aldh1a1, Aldh1a3, Aldh1a7, Aldh8a1, Bco1, Bco2, Bmp2, Bmp5, Ces1e, Ces1f, Ces2a, Ces2c, Ces2e, Clcn2, Comt, Cyp1a2, Cyp26a1, Cyp26c1, Cyp27a1, Cyp2c55, Cyp2d10, Cyp2d11, Cyp2d22, Cyp2d26, Cyp2d40, Dhrs3, Dhrs9, Ece1, Esr1, Hsd17b11, Hsd17b12, Hsd17b2, Hsd17b4, Hsd17b6, Hsd3b3, Rbp4, Rdh11, Rdh16, Rdh16f2, Rdh7, Rest, Scarb1, Scp2, Sdr9c7,…
GO:0034754	cellular hormone metabolic process	GO_BiologicalProcess-EBI-UniProt-GOA-ACAP-ARAP_25.05.2022_00h00	1.58937e-14	5.11937e-11	0	0	[3, 5]	Group136	37.8698	64	[Aanat, Adh1, Adh4, Afp, Akr1c14, Akr1c20, Akr1c6, Akr1d1, Aldh1a1, Aldh1a3, Aldh1a7, Aldh8a1, Bco1, Bco2, Bmp2, Bmp5, Ces1e, Ces1f, Ces2a, Ces2c, Ces2e, Clcn2, Comt, Cyp1a2, Cyp26a1, Cyp26c1, Cyp27a1, Cyp2c55, Cyp2d10, Cyp2d11, Cyp2d22, Cyp2d26, Cyp2d40, Dhrs3, Dhrs9, Ece1, Esr1, Hsd17b11, Hsd17b12, Hsd17b2, Hsd17b4, Hsd17b6, Hsd3b3, Rbp4, Rdh11, Rdh16, Rdh16f2, Rdh7, Rest, Scarb1, Scp2, Sdr9c7,…
GO:0034754	cellular hormone metabolic process	GO_BiologicalProcess-EBI-UniProt-GOA-ACAP-ARAP_25.05.2022_00h00	1.58937e-14	5.11937e-11	0	0	[3, 5]	Group139	37.8698	64	[Aanat, Adh1, Adh4, Afp, Akr1c14, Akr1c20, Akr1c6, Akr1d1, Aldh1a1, Aldh1a3, Aldh1a7, Aldh8a1, Bco1, Bco2, Bmp2, Bmp5, Ces1e, Ces1f, Ces2a, Ces2c, Ces2e, Clcn2, Comt, Cyp1a2, Cyp26a1, Cyp26c1, Cyp27a1, Cyp2c55, Cyp2d10, Cyp2d11, Cyp2d22, Cyp2d26, Cyp2d40, Dhrs3, Dhrs9, Ece1, Esr1, Hsd17b11, Hsd17b12, Hsd17b2, Hsd17b4, Hsd17b6, Hsd3b3, Rbp4, Rdh11, Rdh16, Rdh16f2, Rdh7, Rest, Scarb1, Scp2, Sdr9c7,…
GO:1901565	organonitrogen compound catabolic process	GO_BiologicalProcess-EBI-UniProt-GOA-ACAP-ARAP_25.05.2022_00h00	1.95702e-14	6.3016e-11	3.02563e-22	3.1164e-20	[4]	Group082	21.5162	298	[Aadat, Aass, Abat, Abhd17b, Abhd17c, Acer3, Acmsd, Acox1, Adamts13, Afmid, Agxt, Agxt2, Ahcy, Alad, Aldh1l1, Aldh6a1, Aldh8a1, Ambp, Amdhd1, Amer1, Amn1, Amt, Ankzf1, Anpep, Apob, Apobec1, Apoc1, Apoe, Aqp11, Arg1, Arrdc1, Art2a, Art2b, Asah2, Ascc2, Ascc3, Atg5, Atg7, Atraid, Aup1, Axin1, Axin2, Bckdha, Bckdhb, Bhmt, Birc3, Blvrb, C4bp, Calr, Caml, Casp3, Casp7, Casp8, Cblc, Cbs, Ccnf, Cd2ap, C…
GO:1901565	organonitrogen compound catabolic process	GO_BiologicalProcess-EBI-UniProt-GOA-ACAP-ARAP_25.05.2022_00h00	1.95702e-14	6.3016e-11	5.14065e-36	6.27159e-34	[4]	Group111	21.5162	298	[Aadat, Aass, Abat, Abhd17b, Abhd17c, Acer3, Acmsd, Acox1, Adamts13, Afmid, Agxt, Agxt2, Ahcy, Alad, Aldh1l1, Aldh6a1, Aldh8a1, Ambp, Amdhd1, Amer1, Amn1, Amt, Ankzf1, Anpep, Apob, Apobec1, Apoc1, Apoe, Aqp11, Arg1, Arrdc1, Art2a, Art2b, Asah2, Ascc2, Ascc3, Atg5, Atg7, Atraid, Aup1, Axin1, Axin2, Bckdha, Bckdhb, Bhmt, Birc3, Blvrb, C4bp, Calr, Caml, Casp3, Casp7, Casp8, Cblc, Cbs, Ccnf, Cd2ap, C…
GO:0030234	enzyme regulator activity	GO_BiologicalProcess-EBI-UniProt-GOA-ACAP-ARAP_25.05.2022_00h00	2.34497e-14	7.54847e-11	6.92241e-43	8.65078e-41	[4]	Group134	21.7729	280	[A2ml1, AI182371, Acrbp, Adap2, Adgrv1, Agfg2, Agt, Ahsg, Akap13, Als2, Als2cl, Ambp, Ankrd27, Apoa1, Apoa2, Apoa4, Apoa5, Apobec1, Apoc1, Apoc3, Apoe, Apoh, Arap2, Areg, Arfgap1, Arfgap2, Arhgap15, Arhgap22, Arhgap23, Arhgap24, Arhgap30, Arhgap35, Arhgap39, Arhgap42, Arhgap45, Arhgap6, Arhgef11, Arhgef16, Arhgef18, Arhgef19, Arhgef26, Arhgef37, Asap1, Asap3, Aup1, B3gat3, Bcar3, Bcas3, Bcl2l1, B…
GO:0033559	unsaturated fatty acid metabolic process	GO_BiologicalProcess-EBI-UniProt-GOA-ACAP-ARAP_25.05.2022_00h00	3.32657e-14	1.07049e-10	0	0	[5, 6, 8]	Group136	39.0728	59	[Abcd2, Acox1, Akr1c14, Akr1c20, Akr1c6, Ces2a, Ces2c, Ces2e, Ces2g, Ces2h, Cyp1a2, Cyp2a12, Cyp2a4, Cyp2a5, Cyp2b9, Cyp2c23, Cyp2c29, Cyp2c37, Cyp2c38, Cyp2c40, Cyp2c50, Cyp2c54, Cyp2c55, Cyp2c67, Cyp2c68, Cyp2c69, Cyp2c70, Cyp2d10, Cyp2d11, Cyp2d22, Cyp2d26, Cyp2e1, Cyp2f2, Cyp2g1, Cyp2j11, Cyp2j5, Cyp2j6, Cyp2j8, Cyp2j9, Cyp2u1, Cyp4a10, Cyp4a12b, Cyp4a14, Cyp4a31, Cyp4a32, Cyp4f14, Cyp4f15, D…
GO:0033559	unsaturated fatty acid metabolic process	GO_BiologicalProcess-EBI-UniProt-GOA-ACAP-ARAP_25.05.2022_00h00	3.32657e-14	1.07049e-10	0	0	[5, 6, 8]	Group139	39.0728	59	[Abcd2, Acox1, Akr1c14, Akr1c20, Akr1c6, Ces2a, Ces2c, Ces2e, Ces2g, Ces2h, Cyp1a2, Cyp2a12, Cyp2a4, Cyp2a5, Cyp2b9, Cyp2c23, Cyp2c29, Cyp2c37, Cyp2c38, Cyp2c40, Cyp2c50, Cyp2c54, Cyp2c55, Cyp2c67, Cyp2c68, Cyp2c69, Cyp2c70, Cyp2d10, Cyp2d11, Cyp2d22, Cyp2d26, Cyp2e1, Cyp2f2, Cyp2g1, Cyp2j11, Cyp2j5, Cyp2j6, Cyp2j8, Cyp2j9, Cyp2u1, Cyp4a10, Cyp4a12b, Cyp4a14, Cyp4a31, Cyp4a32, Cyp4f14, Cyp4f15, D…
R-MMU:211897	Cytochrome P450 - arranged by substrate type	REACTOME_Pathways_25.05.2022	4.63945e-14	1.49251e-10	5.54401e-24	6.04297e-22	[-1]	Group072	52.1127	37	[Ahr, Arnt, Cyp1a2, Cyp26a1, Cyp26c1, Cyp27a1, Cyp2a12, Cyp2a4, Cyp2c55, Cyp2d22, Cyp2e1, Cyp2f2, Cyp2j6, Cyp2r1, Cyp2u1, Cyp3a11, Cyp3a13, Cyp3a16, Cyp3a25, Cyp3a59, Cyp4a10, Cyp4a12b, Cyp4a14, Cyp4a31, Cyp4a32, Cyp4f14, Cyp4f15, Cyp4v3, Cyp51, Cyp7a1, Cyp7b1, Cyp8b1, Fdxr, Ncoa1, Nr1h4, Rxra, Tbxas1]
R-MMU:211897	Cytochrome P450 - arranged by substrate type	REACTOME_Pathways_25.05.2022	4.63945e-14	1.49251e-10	1.96742e-22	2.06579e-20	[-1]	Group106	52.1127	37	[Ahr, Arnt, Cyp1a2, Cyp26a1, Cyp26c1, Cyp27a1, Cyp2a12, Cyp2a4, Cyp2c55, Cyp2d22, Cyp2e1, Cyp2f2, Cyp2j6, Cyp2r1, Cyp2u1, Cyp3a11, Cyp3a13, Cyp3a16, Cyp3a25, Cyp3a59, Cyp4a10, Cyp4a12b, Cyp4a14, Cyp4a31, Cyp4a32, Cyp4f14, Cyp4f15, Cyp4v3, Cyp51, Cyp7a1, Cyp7b1, Cyp8b1, Fdxr, Ncoa1, Nr1h4, Rxra, Tbxas1]
R-MMU:211897	Cytochrome P450 - arranged by substrate type	REACTOME_Pathways_25.05.2022	4.63945e-14	1.49251e-10	6.68084e-32	7.9502e-30	[-1]	Group119	52.1127	37	[Ahr, Arnt, Cyp1a2, Cyp26a1, Cyp26c1, Cyp27a1, Cyp2a12, Cyp2a4, Cyp2c55, Cyp2d22, Cyp2e1, Cyp2f2, Cyp2j6, Cyp2r1, Cyp2u1, Cyp3a11, Cyp3a13, Cyp3a16, Cyp3a25, Cyp3a59, Cyp4a10, Cyp4a12b, Cyp4a14, Cyp4a31, Cyp4a32, Cyp4f14, Cyp4f15, Cyp4v3, Cyp51, Cyp7a1, Cyp7b1, Cyp8b1, Fdxr, Ncoa1, Nr1h4, Rxra, Tbxas1]
R-MMU:211897	Cytochrome P450 - arranged by substrate type	REACTOME_Pathways_25.05.2022	4.63945e-14	1.49251e-10	0	0	[-1]	Group136	52.1127	37	[Ahr, Arnt, Cyp1a2, Cyp26a1, Cyp26c1, Cyp27a1, Cyp2a12, Cyp2a4, Cyp2c55, Cyp2d22, Cyp2e1, Cyp2f2, Cyp2j6, Cyp2r1, Cyp2u1, Cyp3a11, Cyp3a13, Cyp3a16, Cyp3a25, Cyp3a59, Cyp4a10, Cyp4a12b, Cyp4a14, Cyp4a31, Cyp4a32, Cyp4f14, Cyp4f15, Cyp4v3, Cyp51, Cyp7a1, Cyp7b1, Cyp8b1, Fdxr, Ncoa1, Nr1h4, Rxra, Tbxas1]
GO:0006641	triglyceride metabolic process	GO_BiologicalProcess-EBI-UniProt-GOA-ACAP-ARAP_25.05.2022_00h00	4.7769e-14	1.53625e-10	0	0	[6, 7]	Group103	42.735	50	[Aadac, Acsl4, Acsl5, Apoa1, Apoa4, Apoa5, Apob, Apobec1, Apoc1, Apoc3, Apoe, Apof, Apoh, C3, Cat, Ces1g, Cps1, Cpt1a, Cyp2e1, Dbi, Esr1, Fgf21, G6pc, Galk2, Gck, Gk, Gpat4, Gpld1, Insig1, Insig2, Ldlr, Lipc, Lmf1, Mfsd2a, Mttp, Nr1h3, Nr1h4, Pck1, Pcsk9, Pnpla3, Rgn, Scarb1, Scd1, Serpina12, Slc27a5, Srebf1, Tcf7l2, Thrb, Thrsp, Tom1l2]
GO:0006641	triglyceride metabolic process	GO_BiologicalProcess-EBI-UniProt-GOA-ACAP-ARAP_25.05.2022_00h00	4.7769e-14	1.53625e-10	6.17183e-22	6.23355e-20	[6, 7]	Group121	42.735	50	[Aadac, Acsl4, Acsl5, Apoa1, Apoa4, Apoa5, Apob, Apobec1, Apoc1, Apoc3, Apoe, Apof, Apoh, C3, Cat, Ces1g, Cps1, Cpt1a, Cyp2e1, Dbi, Esr1, Fgf21, G6pc, Galk2, Gck, Gk, Gpat4, Gpld1, Insig1, Insig2, Ldlr, Lipc, Lmf1, Mfsd2a, Mttp, Nr1h3, Nr1h4, Pck1, Pcsk9, Pnpla3, Rgn, Scarb1, Scd1, Serpina12, Slc27a5, Srebf1, Tcf7l2, Thrb, Thrsp, Tom1l2]
GO:0006641	triglyceride metabolic process	GO_BiologicalProcess-EBI-UniProt-GOA-ACAP-ARAP_25.05.2022_00h00	4.7769e-14	1.53625e-10	1.27518e-43	1.60547e-41	[6, 7]	Group138	42.735	50	[Aadac, Acsl4, Acsl5, Apoa1, Apoa4, Apoa5, Apob, Apobec1, Apoc1, Apoc3, Apoe, Apof, Apoh, C3, Cat, Ces1g, Cps1, Cpt1a, Cyp2e1, Dbi, Esr1, Fgf21, G6pc, Galk2, Gck, Gk, Gpat4, Gpld1, Insig1, Insig2, Ldlr, Lipc, Lmf1, Mfsd2a, Mttp, Nr1h3, Nr1h4, Pck1, Pcsk9, Pnpla3, Rgn, Scarb1, Scd1, Serpina12, Slc27a5, Srebf1, Tcf7l2, Thrb, Thrsp, Tom1l2]
GO:0042592	homeostatic process	GO_BiologicalProcess-EBI-UniProt-GOA-ACAP-ARAP_25.05.2022_00h00	5.55975e-14	1.78746e-10	5.55975e-14	3.72503e-12	[3]	Group068	20.1903	382	[Aacs, Abat, Abca1, Abca3, Abcb10, Abcb11, Abcb4, Abcc2, Abcc6, Abcg5, Abcg8, Abhd6, Acaca, Acin1, Aco1, Acox1, Acox2, Acvr2b, Adgrv1, Adipor2, Adora1, Adra1b, Adrb3, Afdn, Agt, Agtr1a, Ahr, Ahsg, Aldh1a1, Ambra1, Ankrd11, Ankrd26, Anpep, Ap3b1, Ap3d1, Apoa1, Apoa2, Apoa4, Apoa5, Apob, Apoc3, Apoe, Aqp11, Areg, Arid4a, Asgr2, Aspscr1, Asxl1, Atf4, Atg5, Atg7, Atp13a1, Atp13a3, Atp2b1, Atp2b2, Atp…
GO:0006720	isoprenoid metabolic process	GO_BiologicalProcess-EBI-UniProt-GOA-ACAP-ARAP_25.05.2022_00h00	7.73504e-14	2.48604e-10	0	2.24208e-44	[4, 5]	Group123	41.8033	51	[Adh1, Adh4, Aldh1a1, Aldh1a3, Aldh1a7, Aldh3a2, Aldh8a1, Amacr, Bco1, Bco2, Ces1e, Ces1f, Ces2a, Ces2c, Ces2e, Crppa, Cyp1a2, Cyp26a1, Cyp26c1, Cyp2c55, Cyp2d10, Cyp2d11, Cyp2d22, Cyp2d26, Cyp2d40, Cyp2e1, Cyp2j6, Dhdds, Dhrs3, Dhrs9, Egfr, Fdft1, Fdps, Hmgcr, Hmgcs1, Hmgcs2, Hsd17b6, Mvd, Mvk, Pdss2, Pecr, Pmvk, Ppard, Rarres2, Rbp4, Rdh11, Rdh16, Rdh16f2, Rdh7, Sdr9c7, Ttr]
GO:0006720	isoprenoid metabolic process	GO_BiologicalProcess-EBI-UniProt-GOA-ACAP-ARAP_25.05.2022_00h00	7.73504e-14	2.48604e-10	0	0	[4, 5]	Group136	41.8033	51	[Adh1, Adh4, Aldh1a1, Aldh1a3, Aldh1a7, Aldh3a2, Aldh8a1, Amacr, Bco1, Bco2, Ces1e, Ces1f, Ces2a, Ces2c, Ces2e, Crppa, Cyp1a2, Cyp26a1, Cyp26c1, Cyp2c55, Cyp2d10, Cyp2d11, Cyp2d22, Cyp2d26, Cyp2d40, Cyp2e1, Cyp2j6, Dhdds, Dhrs3, Dhrs9, Egfr, Fdft1, Fdps, Hmgcr, Hmgcs1, Hmgcs2, Hsd17b6, Mvd, Mvk, Pdss2, Pecr, Pmvk, Ppard, Rarres2, Rbp4, Rdh11, Rdh16, Rdh16f2, Rdh7, Sdr9c7, Ttr]
GO:0010565	regulation of cellular ketone metabolic process	GO_BiologicalProcess-EBI-UniProt-GOA-ACAP-ARAP_25.05.2022_00h00	1.25368e-13	4.02806e-10	2.23367e-42	2.76937e-40	[4, 5]	Group130	37.7358	60	[Abcb11, Abcd2, Acsl4, Acsl5, Agt, Ankrd26, Apoa1, Apoa4, Apoa5, Apoc1, Apoc3, Bmp2, Bmp5, Ces1b, Ces1c, Ces1e, Ces1f, Ces1g, Clcn2, Cln3, Comt, Cpt1a, Cyp7a1, Dbi, Eif2ak3, Elovl5, Erlin1, Etfbkmt, Fabp1, Fgfr4, Fmo4, Gck, Gk, H6pd, Hnf4a, Insig1, Insig2, Irs1, Irs2, Lonp2, Mfsd2a, Mlxipl, Ncor1, Nr1h3, Nr1h4, Obp2a, Ppara, Ppard, Prkag2, Rdh16, Rdh16f2, Rest, Rgn, Scap, Slc7a7, Sox9, Srebf1, St…
GO:0010565	regulation of cellular ketone metabolic process	GO_BiologicalProcess-EBI-UniProt-GOA-ACAP-ARAP_25.05.2022_00h00	1.25368e-13	4.02806e-10	0	0	[4, 5]	Group135	37.7358	60	[Abcb11, Abcd2, Acsl4, Acsl5, Agt, Ankrd26, Apoa1, Apoa4, Apoa5, Apoc1, Apoc3, Bmp2, Bmp5, Ces1b, Ces1c, Ces1e, Ces1f, Ces1g, Clcn2, Cln3, Comt, Cpt1a, Cyp7a1, Dbi, Eif2ak3, Elovl5, Erlin1, Etfbkmt, Fabp1, Fgfr4, Fmo4, Gck, Gk, H6pd, Hnf4a, Insig1, Insig2, Irs1, Irs2, Lonp2, Mfsd2a, Mlxipl, Ncor1, Nr1h3, Nr1h4, Obp2a, Ppara, Ppard, Prkag2, Rdh16, Rdh16f2, Rest, Rgn, Scap, Slc7a7, Sox9, Srebf1, St…
GO:0010565	regulation of cellular ketone metabolic process	GO_BiologicalProcess-EBI-UniProt-GOA-ACAP-ARAP_25.05.2022_00h00	1.25368e-13	4.02806e-10	0	0	[4, 5]	Group139	37.7358	60	[Abcb11, Abcd2, Acsl4, Acsl5, Agt, Ankrd26, Apoa1, Apoa4, Apoa5, Apoc1, Apoc3, Bmp2, Bmp5, Ces1b, Ces1c, Ces1e, Ces1f, Ces1g, Clcn2, Cln3, Comt, Cpt1a, Cyp7a1, Dbi, Eif2ak3, Elovl5, Erlin1, Etfbkmt, Fabp1, Fgfr4, Fmo4, Gck, Gk, H6pd, Hnf4a, Insig1, Insig2, Irs1, Irs2, Lonp2, Mfsd2a, Mlxipl, Ncor1, Nr1h3, Nr1h4, Obp2a, Ppara, Ppard, Prkag2, Rdh16, Rdh16f2, Rest, Rgn, Scap, Slc7a7, Sox9, Srebf1, St…
GO:0009892	negative regulation of metabolic process	GO_BiologicalProcess-EBI-UniProt-GOA-ACAP-ARAP_25.05.2022_00h00	1.30922e-13	4.20522e-10	2.3063e-12	1.38378e-10	[2, 3, 4]	Group096	18.429	610	[A1cf, A2ml1, AI182371, AI987944, Abcc2, Abcd2, Abhd6, Acin1, Acmsd, Acod1, Acvr2b, Adipor2, Adora1, Adra1b, Agt, Ahr, Ahsg, Akr1c6, Alad, Aldh1a1, Ambp, Anxa4, Apcs, Apoa1, Apoa2, Apobec1, Apoc1, Apoc3, Apoe, Apoh, Aqp11, Ar, Arg1, Arid1a, Arid4a, Arid4b, Arid5b, Atf4, Atf5, Atf6b, Atg5, Atg7, Atoh8, Atp2b1, Atp7a, Atp7b, Atp8b1, Atraid, Atxn1, Atxn1l, Atxn7, Axin1, Axin2, Bach2, Bag4, Baz1a, Ba…
GO:0009892	negative regulation of metabolic process	GO_BiologicalProcess-EBI-UniProt-GOA-ACAP-ARAP_25.05.2022_00h00	1.30922e-13	4.20522e-10	0	0	[2, 3, 4]	Group137	18.429	610	[A1cf, A2ml1, AI182371, AI987944, Abcc2, Abcd2, Abhd6, Acin1, Acmsd, Acod1, Acvr2b, Adipor2, Adora1, Adra1b, Agt, Ahr, Ahsg, Akr1c6, Alad, Aldh1a1, Ambp, Anxa4, Apcs, Apoa1, Apoa2, Apobec1, Apoc1, Apoc3, Apoe, Apoh, Aqp11, Ar, Arg1, Arid1a, Arid4a, Arid4b, Arid5b, Atf4, Atf5, Atf6b, Atg5, Atg7, Atoh8, Atp2b1, Atp7a, Atp7b, Atp8b1, Atraid, Atxn1, Atxn1l, Atxn7, Axin1, Axin2, Bach2, Bag4, Baz1a, Ba…
GO:0019369	arachidonic acid metabolic process	GO_BiologicalProcess-EBI-UniProt-GOA-ACAP-ARAP_25.05.2022_00h00	1.62934e-13	5.2318e-10	6.68084e-32	7.9502e-30	[4, 6, 7, 9]	Group119	48.75	39	[Cyp1a2, Cyp2a12, Cyp2a4, Cyp2a5, Cyp2b9, Cyp2c23, Cyp2c29, Cyp2c37, Cyp2c38, Cyp2c40, Cyp2c50, Cyp2c54, Cyp2c55, Cyp2c67, Cyp2c68, Cyp2c69, Cyp2c70, Cyp2d10, Cyp2d11, Cyp2d22, Cyp2d26, Cyp2e1, Cyp2f2, Cyp2g1, Cyp2j11, Cyp2j5, Cyp2j6, Cyp2j8, Cyp2j9, Cyp2u1, Cyp4a10, Cyp4a12b, Cyp4a14, Cyp4a31, Cyp4a32, Cyp4f14, Cyp4f15, Ephx1, Fads1]
GO:0019369	arachidonic acid metabolic process	GO_BiologicalProcess-EBI-UniProt-GOA-ACAP-ARAP_25.05.2022_00h00	1.62934e-13	5.2318e-10	0	0	[4, 6, 7, 9]	Group136	48.75	39	[Cyp1a2, Cyp2a12, Cyp2a4, Cyp2a5, Cyp2b9, Cyp2c23, Cyp2c29, Cyp2c37, Cyp2c38, Cyp2c40, Cyp2c50, Cyp2c54, Cyp2c55, Cyp2c67, Cyp2c68, Cyp2c69, Cyp2c70, Cyp2d10, Cyp2d11, Cyp2d22, Cyp2d26, Cyp2e1, Cyp2f2, Cyp2g1, Cyp2j11, Cyp2j5, Cyp2j6, Cyp2j8, Cyp2j9, Cyp2u1, Cyp4a10, Cyp4a12b, Cyp4a14, Cyp4a31, Cyp4a32, Cyp4f14, Cyp4f15, Ephx1, Fads1]
GO:0062013	positive regulation of small molecule metabolic process	GO_BiologicalProcess-EBI-UniProt-GOA-ACAP-ARAP_25.05.2022_00h00	2.43929e-13	7.83011e-10	2.23367e-42	2.76937e-40	[3, 4, 5]	Group130	34.8485	69	[Abcd2, Acsl5, Adra1b, Agt, Apoa1, Apoa4, Apoa5, Apoe, Bcl2l1, Ces1b, Ces1c, Ces1e, Ces1f, Ces1g, Comt, Cpt1a, Cyp2j6, Cyp7a1, Elovl5, Fabp1, Fdps, Gck, Gpd1, Gpld1, Gpt, H6pd, Hmgb1, Hnf1a, Hnf4a, Igf1, Irs1, Irs2, Mlxipl, Mup1, Mup12, Mup13, Mup18, Mup3, Mup5, Mup6, Mup7, Mup8, Nnmt, Nr1h3, Nr1h4, Obp2a, Pid1, Por, Ppara, Ppard, Ppp1r3e, Ppp4r3a, Prkn, Pth1r, Rdh16, Rdh16f2, Rgn, Rptor, Scap, S…
GO:0062013	positive regulation of small molecule metabolic process	GO_BiologicalProcess-EBI-UniProt-GOA-ACAP-ARAP_25.05.2022_00h00	2.43929e-13	7.83011e-10	0	0	[3, 4, 5]	Group135	34.8485	69	[Abcd2, Acsl5, Adra1b, Agt, Apoa1, Apoa4, Apoa5, Apoe, Bcl2l1, Ces1b, Ces1c, Ces1e, Ces1f, Ces1g, Comt, Cpt1a, Cyp2j6, Cyp7a1, Elovl5, Fabp1, Fdps, Gck, Gpd1, Gpld1, Gpt, H6pd, Hmgb1, Hnf1a, Hnf4a, Igf1, Irs1, Irs2, Mlxipl, Mup1, Mup12, Mup13, Mup18, Mup3, Mup5, Mup6, Mup7, Mup8, Nnmt, Nr1h3, Nr1h4, Obp2a, Pid1, Por, Ppara, Ppard, Ppp1r3e, Ppp4r3a, Prkn, Pth1r, Rdh16, Rdh16f2, Rgn, Rptor, Scap, S…
GO:0062013	positive regulation of small molecule metabolic process	GO_BiologicalProcess-EBI-UniProt-GOA-ACAP-ARAP_25.05.2022_00h00	2.43929e-13	7.83011e-10	1.27518e-43	1.60547e-41	[3, 4, 5]	Group138	34.8485	69	[Abcd2, Acsl5, Adra1b, Agt, Apoa1, Apoa4, Apoa5, Apoe, Bcl2l1, Ces1b, Ces1c, Ces1e, Ces1f, Ces1g, Comt, Cpt1a, Cyp2j6, Cyp7a1, Elovl5, Fabp1, Fdps, Gck, Gpd1, Gpld1, Gpt, H6pd, Hmgb1, Hnf1a, Hnf4a, Igf1, Irs1, Irs2, Mlxipl, Mup1, Mup12, Mup13, Mup18, Mup3, Mup5, Mup6, Mup7, Mup8, Nnmt, Nr1h3, Nr1h4, Obp2a, Pid1, Por, Ppara, Ppard, Ppp1r3e, Ppp4r3a, Prkn, Pth1r, Rdh16, Rdh16f2, Rgn, Rptor, Scap, S…
GO:0062013	positive regulation of small molecule metabolic process	GO_BiologicalProcess-EBI-UniProt-GOA-ACAP-ARAP_25.05.2022_00h00	2.43929e-13	7.83011e-10	0	0	[3, 4, 5]	Group139	34.8485	69	[Abcd2, Acsl5, Adra1b, Agt, Apoa1, Apoa4, Apoa5, Apoe, Bcl2l1, Ces1b, Ces1c, Ces1e, Ces1f, Ces1g, Comt, Cpt1a, Cyp2j6, Cyp7a1, Elovl5, Fabp1, Fdps, Gck, Gpd1, Gpld1, Gpt, H6pd, Hmgb1, Hnf1a, Hnf4a, Igf1, Irs1, Irs2, Mlxipl, Mup1, Mup12, Mup13, Mup18, Mup3, Mup5, Mup6, Mup7, Mup8, Nnmt, Nr1h3, Nr1h4, Obp2a, Pid1, Por, Ppara, Ppard, Ppp1r3e, Ppp4r3a, Prkn, Pth1r, Rdh16, Rdh16f2, Rgn, Rptor, Scap, S…
GO:0030301	cholesterol transport	GO_BiologicalProcess-EBI-UniProt-GOA-ACAP-ARAP_25.05.2022_00h00	2.99605e-13	9.61431e-10	6.3698e-12	3.69448e-10	[6, 7]	Group090	42.1053	48	[Abca1, Abca3, Abca8b, Abcb4, Abcg5, Abcg8, Acat2, Apoa1, Apoa2, Apoa4, Apoa5, Apob, Apoc1, Apoc3, Apoe, Apof, Apom, Ces1b, Ces1c, Ces1e, Ces1f, Ces1g, Cyp8b1, Furin, Gps2, Hnf1a, Ldlr, Lima1, Lipc, Lpcat3, Lrp1, Msr1, Nfkbia, Npc1, Nr1h3, Pcsk9, Pon1, Ptch1, Relch, Scarb1, Scp2, Sec24a, Soat2, Srebf2, Stard4, Stard5, Tsku, Vps4b]
GO:0030301	cholesterol transport	GO_BiologicalProcess-EBI-UniProt-GOA-ACAP-ARAP_25.05.2022_00h00	2.99605e-13	9.61431e-10	2.15047e-13	1.3763e-11	[6, 7]	Group097	42.1053	48	[Abca1, Abca3, Abca8b, Abcb4, Abcg5, Abcg8, Acat2, Apoa1, Apoa2, Apoa4, Apoa5, Apob, Apoc1, Apoc3, Apoe, Apof, Apom, Ces1b, Ces1c, Ces1e, Ces1f, Ces1g, Cyp8b1, Furin, Gps2, Hnf1a, Ldlr, Lima1, Lipc, Lpcat3, Lrp1, Msr1, Nfkbia, Npc1, Nr1h3, Pcsk9, Pon1, Ptch1, Relch, Scarb1, Scp2, Sec24a, Soat2, Srebf2, Stard4, Stard5, Tsku, Vps4b]
GO:0030301	cholesterol transport	GO_BiologicalProcess-EBI-UniProt-GOA-ACAP-ARAP_25.05.2022_00h00	2.99605e-13	9.61431e-10	5.10722e-15	4.0347e-13	[6, 7]	Group122	42.1053	48	[Abca1, Abca3, Abca8b, Abcb4, Abcg5, Abcg8, Acat2, Apoa1, Apoa2, Apoa4, Apoa5, Apob, Apoc1, Apoc3, Apoe, Apof, Apom, Ces1b, Ces1c, Ces1e, Ces1f, Ces1g, Cyp8b1, Furin, Gps2, Hnf1a, Ldlr, Lima1, Lipc, Lpcat3, Lrp1, Msr1, Nfkbia, Npc1, Nr1h3, Pcsk9, Pon1, Ptch1, Relch, Scarb1, Scp2, Sec24a, Soat2, Srebf2, Stard4, Stard5, Tsku, Vps4b]
GO:0030301	cholesterol transport	GO_BiologicalProcess-EBI-UniProt-GOA-ACAP-ARAP_25.05.2022_00h00	2.99605e-13	9.61431e-10	3.36529e-38	4.1393e-36	[6, 7]	Group127	42.1053	48	[Abca1, Abca3, Abca8b, Abcb4, Abcg5, Abcg8, Acat2, Apoa1, Apoa2, Apoa4, Apoa5, Apob, Apoc1, Apoc3, Apoe, Apof, Apom, Ces1b, Ces1c, Ces1e, Ces1f, Ces1g, Cyp8b1, Furin, Gps2, Hnf1a, Ldlr, Lima1, Lipc, Lpcat3, Lrp1, Msr1, Nfkbia, Npc1, Nr1h3, Pcsk9, Pon1, Ptch1, Relch, Scarb1, Scp2, Sec24a, Soat2, Srebf2, Stard4, Stard5, Tsku, Vps4b]
GO:0030301	cholesterol transport	GO_BiologicalProcess-EBI-UniProt-GOA-ACAP-ARAP_25.05.2022_00h00	2.99605e-13	9.61431e-10	0	0	[6, 7]	Group135	42.1053	48	[Abca1, Abca3, Abca8b, Abcb4, Abcg5, Abcg8, Acat2, Apoa1, Apoa2, Apoa4, Apoa5, Apob, Apoc1, Apoc3, Apoe, Apof, Apom, Ces1b, Ces1c, Ces1e, Ces1f, Ces1g, Cyp8b1, Furin, Gps2, Hnf1a, Ldlr, Lima1, Lipc, Lpcat3, Lrp1, Msr1, Nfkbia, Npc1, Nr1h3, Pcsk9, Pon1, Ptch1, Relch, Scarb1, Scp2, Sec24a, Soat2, Srebf2, Stard4, Stard5, Tsku, Vps4b]
GO:0030301	cholesterol transport	GO_BiologicalProcess-EBI-UniProt-GOA-ACAP-ARAP_25.05.2022_00h00	2.99605e-13	9.61431e-10	1.27518e-43	1.60547e-41	[6, 7]	Group138	42.1053	48	[Abca1, Abca3, Abca8b, Abcb4, Abcg5, Abcg8, Acat2, Apoa1, Apoa2, Apoa4, Apoa5, Apob, Apoc1, Apoc3, Apoe, Apof, Apom, Ces1b, Ces1c, Ces1e, Ces1f, Ces1g, Cyp8b1, Furin, Gps2, Hnf1a, Ldlr, Lima1, Lipc, Lpcat3, Lrp1, Msr1, Nfkbia, Npc1, Nr1h3, Pcsk9, Pon1, Ptch1, Relch, Scarb1, Scp2, Sec24a, Soat2, Srebf2, Stard4, Stard5, Tsku, Vps4b]
GO:0030301	cholesterol transport	GO_BiologicalProcess-EBI-UniProt-GOA-ACAP-ARAP_25.05.2022_00h00	2.99605e-13	9.61431e-10	0	0	[6, 7]	Group139	42.1053	48	[Abca1, Abca3, Abca8b, Abcb4, Abcg5, Abcg8, Acat2, Apoa1, Apoa2, Apoa4, Apoa5, Apob, Apoc1, Apoc3, Apoe, Apof, Apom, Ces1b, Ces1c, Ces1e, Ces1f, Ces1g, Cyp8b1, Furin, Gps2, Hnf1a, Ldlr, Lima1, Lipc, Lpcat3, Lrp1, Msr1, Nfkbia, Npc1, Nr1h3, Pcsk9, Pon1, Ptch1, Relch, Scarb1, Scp2, Sec24a, Soat2, Srebf2, Stard4, Stard5, Tsku, Vps4b]
GO:0016772	transferase activity, transferring phosphorus-containing groups	GO_MolecularFunction-EBI-UniProt-GOA-ACAP-ARAP_25.05.2022_00h00	3.43708e-13	1.10261e-09	0	1.4013e-45	[3]	Group132	20.516	334	[1810024B03Rik, Abl2, Acvr2b, Adck5, Adk, Adora1, Agt, Agtr1a, Ahsg, Ak2, Akap13, Akap8l, Alpk1, Als2, Ambra1, Amhr2, Apoe, Areg, Axin1, Axin2, Bcr, Blm, Bmp2, Bmp2k, Braf, Brd2, Brd4, Cab39l, Camk1d, Camk2b, Camk2n1, Casp3, Cblc, Cbs, Ccnd3, Ccnf, Cd300a, Cdk12, Cdk2, Cdk20, Cdk6, Cept1, Cerkl, Chka, Chp1, Chuk, Cks2, Clk2, Clk4, Clp1, Coasy, Coq8b, Crls1, Crppa, Csk, Csnk1g3, Dapk1, Dapk2, Dclk…
GO:0016772	transferase activity, transferring phosphorus-containing groups	GO_MolecularFunction-EBI-UniProt-GOA-ACAP-ARAP_25.05.2022_00h00	3.43708e-13	1.10261e-09	6.92241e-43	8.65078e-41	[3]	Group134	20.516	334	[1810024B03Rik, Abl2, Acvr2b, Adck5, Adk, Adora1, Agt, Agtr1a, Ahsg, Ak2, Akap13, Akap8l, Alpk1, Als2, Ambra1, Amhr2, Apoe, Areg, Axin1, Axin2, Bcr, Blm, Bmp2, Bmp2k, Braf, Brd2, Brd4, Cab39l, Camk1d, Camk2b, Camk2n1, Casp3, Cblc, Cbs, Ccnd3, Ccnf, Cd300a, Cdk12, Cdk2, Cdk20, Cdk6, Cept1, Cerkl, Chka, Chp1, Chuk, Cks2, Clk2, Clk4, Clp1, Coasy, Coq8b, Crls1, Crppa, Csk, Csnk1g3, Dapk1, Dapk2, Dclk…
GO:0046942	carboxylic acid transport	GO_BiologicalProcess-EBI-UniProt-GOA-ACAP-ARAP_25.05.2022_00h00	3.47021e-13	1.1129e-09	5.36392e-15	4.13022e-13	[6, 7]	Group125	29.2398	100	[AU018091, Abat, Abcb11, Abcb4, Abcc10, Abcc2, Abcc3, Abcc6, Abcd3, Acsl4, Adora1, Agt, Agxt, Aqp8, Aqp9, Arg1, Atp8b1, Ces1b, Ces1c, Ces1e, Ces1f, Ces1g, Cln3, Ctns, Cyp7a1, Gm6614, Hnf1a, Kmo, Lrrc8d, Map2k6, Mfsd2a, Myo6, Nf1, Nr0b2, Nr1h4, Per2, Pla2g12b, Pla2r1, Pou6f1, Prkcd, Ptges, Sfxn1, Sfxn2, Sfxn5, Slc10a1, Slc10a2, Slc10a7, Slc13a2, Slc13a3, Slc13a5, Slc15a4, Slc16a11, Slc16a12, Slc16…
GO:0048513	animal organ development	GO_BiologicalProcess-EBI-UniProt-GOA-ACAP-ARAP_25.05.2022_00h00	4.0931e-13	1.31225e-09	8.91848e-15	6.68886e-13	[3]	Group109	17.843	723	[4932438A13Rik, Aacs, Aars, Abat, Abca3, Abcb10, Abi2, Abl2, Acin1, Acvr2b, Adamts6, Adap2, Adgrv1, Adh1, Adipor2, Adra1b, Afdn, Afp, Agt, Agtr1a, Ahr, Ahsg, Akap13, Akr1c14, Aldh1a1, Aldh1a3, Alkbh1, Ambra1, Amer1, Amhr2, Ankrd11, Anp32b, Anxa4, Ap2a2, Ap3b1, Ap3d1, Apcs, Apoa1, Apoa2, Apoh, Aqp11, Ar, Areg, Arg1, Arhgap35, Arid1a, Arid1b, Arid4a, Arid4b, Arid5b, Arnt, Asgr2, Ash1l, Asl, Ass1, A…
GO:0006810	transport	GO_BiologicalProcess-EBI-UniProt-GOA-ACAP-ARAP_25.05.2022_00h00	4.29795e-13	1.37749e-09	1.35774e-14	1.00473e-12	[3]	Group105	17.4289	846	[4932438A13Rik, A1cf, AU018091, AU040320, Aacs, Abat, Abca1, Abca3, Abca6, Abca8b, Abcb10, Abcb11, Abcb4, Abcc10, Abcc2, Abcc3, Abcc6, Abcd2, Abcd3, Abcd4, Abcg3, Abcg5, Abcg8, Abl2, Acat2, Aco1, Acsl3, Acsl4, Acsl5, Acvr2b, Adipor2, Adora1, Adtrp, Afm, Agt, Agtr1a, Agxt, Ahr, Ahsg, Akap13, Akap8l, Als2, Als2cl, Alyref2, Ankfy1, Ankrd27, Anp32b, Anpep, Anxa11, Aoc1, Ap1g2, Ap1s3, Ap2a2, Ap3b1, Ap…
GO:0019899	enzyme binding	GO_MolecularFunction-EBI-UniProt-GOA-ACAP-ARAP_25.05.2022_00h00	4.31036e-13	1.38104e-09	4.31036e-13	2.67242e-11	[3]	Group037	19.2356	458	[Abat, Abca1, Abi2, Acaca, Acsl3, Afdn, Agtr1a, Akap13, Akap8l, Alb, Aldob, Als2, Als2cl, Ambra1, Ankfy1, Ankrd27, Anp32b, Ap2a2, Ap3b1, Apoa1, Apoa2, Apoa5, Apob, Apoe, Ar, Arhgap6, Arhgef16, Arrdc1, Atf4, Atf5, Atg3, Atp7a, Atp7b, Aup1, Axin1, Axin2, Bace1, Bag4, Bcar3, Bcas3, Bcl2l1, Bcl3, Bcr, Bid, Blnk, Brca2, Brd4, Cabyr, Calr, Camk2b, Camk2n1, Caml, Casc3, Casp3, Casp8, Cat, Cblc, Cbs, Ccd…
GO:0019538	protein metabolic process	GO_BiologicalProcess-EBI-UniProt-GOA-ACAP-ARAP_25.05.2022_00h00	6.16254e-13	1.97386e-09	3.02563e-22	3.1164e-20	[3, 4]	Group082	17.0745	970	[1810024B03Rik, A2ml1, AI182371, Aanat, Aars, Abca1, Abcb10, Abcb11, Abcf1, Abhd17b, Abhd17c, Abi2, Abl2, Acaca, Aco1, Acp1, Acrbp, Acvr2b, Adam11, Adam12, Adam23, Adamdec1, Adamts13, Adamts6, Adgb, Adgrv1, Adipor2, Adora1, Adtrp, Agt, Agtr1a, Ahsg, Aim2, Akap13, Akap8l, Alad, Alg12, Alkbh1, Alpk1, Als2, Ambp, Ambra1, Amer1, Amhr2, Amn1, Ankzf1, Anp32b, Anpep, Ap3b1, Apcs, Apoa1, Apoa2, Apoa4, Ap…
GO:0019538	protein metabolic process	GO_BiologicalProcess-EBI-UniProt-GOA-ACAP-ARAP_25.05.2022_00h00	6.16254e-13	1.97386e-09	2.17507e-31	2.56659e-29	[3, 4]	Group117	17.0745	970	[1810024B03Rik, A2ml1, AI182371, Aanat, Aars, Abca1, Abcb10, Abcb11, Abcf1, Abhd17b, Abhd17c, Abi2, Abl2, Acaca, Aco1, Acp1, Acrbp, Acvr2b, Adam11, Adam12, Adam23, Adamdec1, Adamts13, Adamts6, Adgb, Adgrv1, Adipor2, Adora1, Adtrp, Agt, Agtr1a, Ahsg, Aim2, Akap13, Akap8l, Alad, Alg12, Alkbh1, Alpk1, Als2, Ambp, Ambra1, Amer1, Amhr2, Amn1, Ankzf1, Anp32b, Anpep, Ap3b1, Apcs, Apoa1, Apoa2, Apoa4, Ap…
GO:0019538	protein metabolic process	GO_BiologicalProcess-EBI-UniProt-GOA-ACAP-ARAP_25.05.2022_00h00	6.16254e-13	1.97386e-09	0	0	[3, 4]	Group129	17.0745	970	[1810024B03Rik, A2ml1, AI182371, Aanat, Aars, Abca1, Abcb10, Abcb11, Abcf1, Abhd17b, Abhd17c, Abi2, Abl2, Acaca, Aco1, Acp1, Acrbp, Acvr2b, Adam11, Adam12, Adam23, Adamdec1, Adamts13, Adamts6, Adgb, Adgrv1, Adipor2, Adora1, Adtrp, Agt, Agtr1a, Ahsg, Aim2, Akap13, Akap8l, Alad, Alg12, Alkbh1, Alpk1, Als2, Ambp, Ambra1, Amer1, Amhr2, Amn1, Ankzf1, Anp32b, Anpep, Ap3b1, Apcs, Apoa1, Apoa2, Apoa4, Ap…
GO:0019538	protein metabolic process	GO_BiologicalProcess-EBI-UniProt-GOA-ACAP-ARAP_25.05.2022_00h00	6.16254e-13	1.97386e-09	0	1.4013e-45	[3, 4]	Group132	17.0745	970	[1810024B03Rik, A2ml1, AI182371, Aanat, Aars, Abca1, Abcb10, Abcb11, Abcf1, Abhd17b, Abhd17c, Abi2, Abl2, Acaca, Aco1, Acp1, Acrbp, Acvr2b, Adam11, Adam12, Adam23, Adamdec1, Adamts13, Adamts6, Adgb, Adgrv1, Adipor2, Adora1, Adtrp, Agt, Agtr1a, Ahsg, Aim2, Akap13, Akap8l, Alad, Alg12, Alkbh1, Alpk1, Als2, Ambp, Ambra1, Amer1, Amhr2, Amn1, Ankzf1, Anp32b, Anpep, Ap3b1, Apcs, Apoa1, Apoa2, Apoa4, Ap…
GO:0019538	protein metabolic process	GO_BiologicalProcess-EBI-UniProt-GOA-ACAP-ARAP_25.05.2022_00h00	6.16254e-13	1.97386e-09	0	0	[3, 4]	Group137	17.0745	970	[1810024B03Rik, A2ml1, AI182371, Aanat, Aars, Abca1, Abcb10, Abcb11, Abcf1, Abhd17b, Abhd17c, Abi2, Abl2, Acaca, Aco1, Acp1, Acrbp, Acvr2b, Adam11, Adam12, Adam23, Adamdec1, Adamts13, Adamts6, Adgb, Adgrv1, Adipor2, Adora1, Adtrp, Agt, Agtr1a, Ahsg, Aim2, Akap13, Akap8l, Alad, Alg12, Alkbh1, Alpk1, Als2, Ambp, Ambra1, Amer1, Amhr2, Amn1, Ankzf1, Anp32b, Anpep, Ap3b1, Apcs, Apoa1, Apoa2, Apoa4, Ap…
GO:0030695	GTPase regulator activity	GO_BiologicalProcess-EBI-UniProt-GOA-ACAP-ARAP_25.05.2022_00h00	6.32822e-13	2.0263e-09	6.92241e-43	8.65078e-41	[6]	Group134	26.7819	124	[Adap2, Agfg2, Akap13, Als2, Als2cl, Ankrd27, Arap2, Arfgap1, Arfgap2, Arhgap15, Arhgap22, Arhgap23, Arhgap24, Arhgap30, Arhgap35, Arhgap39, Arhgap42, Arhgap45, Arhgap6, Arhgef11, Arhgef16, Arhgef18, Arhgef19, Arhgef26, Arhgef37, Asap1, Asap3, Bcar3, Bcr, Ccz1, Chm, Chn2, Dennd1a, Dennd1b, Dennd2d, Dennd4a, Dennd4c, Dennd5b, Dennd6a, Dnmbp, Dock1, Dock10, Dock2, Dock4, Dock5, Dock6, Dock7, Dock8,…
GO:0061008	hepaticobiliary system development	GO_BiologicalProcess-EBI-UniProt-GOA-ACAP-ARAP_25.05.2022_00h00	6.57535e-13	2.10477e-09	1.13555e-08	5.45064e-07	[4, 5]	Group045	34.3434	68	[Aacs, Ahr, Aldh1a1, Arg1, Asl, Ass1, Atf5, Atg7, Atp7a, Atp7b, Baat, Cadm1, Cebpa, Cebpb, Cebpg, Cflar, Cldn1, Cpb2, Cps1, Cpt1a, Egfr, Ephx1, Fgl1, Foxa3, Fpgs, Gak, Hgf, Hhex, Hmgcs2, Hnf1a, Hnf4a, Hp, Hpn, Ift88, Il18, Klf1, Lims2, Lsr, Man2a1, Met, Mrtfb, Nf1, Nipbl, Nodal, Notch2, Nphp3, Onecut2, Otc, Pck1, Pcsk9, Proc, Ptch1, Ptpn3, Rara, Rgn, Sec63, Serpina10, Slco1b2, Sltm, Smad3, Smarca…
GO:0006725	cellular aromatic compound metabolic process	GO_BiologicalProcess-EBI-UniProt-GOA-ACAP-ARAP_25.05.2022_00h00	7.23112e-13	2.31396e-09	0	0	[3]	Group129	16.9688	1011	[2010315B03Rik, 5430403G16Rik, A1cf, AI987944, Aadat, Aanat, Aars, Aass, Abat, Abcb10, Abcc6, Abcd4, Acaa1b, Acaca, Acin1, Acly, Acmsd, Acnat1, Acnat2, Acod1, Acot12, Acpp, Acsl3, Acsl4, Acsl5, Acsm1, Acsm3, Acsm5, Acss2, Actr5, Acvr2b, Adat1, Adcy9, Adgrf1, Adk, Afmid, Agt, Agtr1a, Ahcy, Ahr, Aim2, Ak2, Akap17b, Akap8l, Akr1c14, Akr1c20, Akr1c6, Alad, Aldh1l1, Aldh2, Aldh6a1, Aldh8a1, Aldob, Alk…
GO:0006725	cellular aromatic compound metabolic process	GO_BiologicalProcess-EBI-UniProt-GOA-ACAP-ARAP_25.05.2022_00h00	7.23112e-13	2.31396e-09	0	0	[3]	Group137	16.9688	1011	[2010315B03Rik, 5430403G16Rik, A1cf, AI987944, Aadat, Aanat, Aars, Aass, Abat, Abcb10, Abcc6, Abcd4, Acaa1b, Acaca, Acin1, Acly, Acmsd, Acnat1, Acnat2, Acod1, Acot12, Acpp, Acsl3, Acsl4, Acsl5, Acsm1, Acsm3, Acsm5, Acss2, Actr5, Acvr2b, Adat1, Adcy9, Adgrf1, Adk, Afmid, Agt, Agtr1a, Ahcy, Ahr, Aim2, Ak2, Akap17b, Akap8l, Akr1c14, Akr1c20, Akr1c6, Alad, Aldh1l1, Aldh2, Aldh6a1, Aldh8a1, Aldob, Alk…
GO:0010243	response to organonitrogen compound	GO_BiologicalProcess-EBI-UniProt-GOA-ACAP-ARAP_25.05.2022_00h00	7.71723e-13	2.46874e-09	3.95094e-21	3.87192e-19	[4]	Group128	21.6582	256	[Aacs, Aanat, Abat, Adamts13, Adipor2, Adora1, Adra1b, Adtrp, Agt, Agtr1a, Agxt, Ahr, Ahsg, Alad, Aldob, Ankrd26, Ankzf1, Aoc1, Apoc3, Apoe, Aqp11, Aqp8, Aqp9, Areg, Arg1, Arid1b, Ass1, Atf4, Atp2b1, Atp7a, Atp7b, Aup1, Bace1, Baiap2, Bcar3, Bche, Bckdhb, Bcl2l1, Birc3, Blm, Brip1, Calr, Casp3, Casp7, Cat, Cbs, Ccnd3, Cda, Cdh1, Cdk2, Cdo1, Cebpb, Ces1b, Ces1c, Ces1e, Ces1f, Ces1g, Cflar, Chrm3, …
GO:0019373	epoxygenase P450 pathway	GO_BiologicalProcess-EBI-UniProt-GOA-ACAP-ARAP_25.05.2022_00h00	8.60813e-13	2.75288e-09	0	0	[5, 7, 8, 10]	Group136	66.6667	24	[Cyp2a12, Cyp2a4, Cyp2a5, Cyp2b9, Cyp2c23, Cyp2c29, Cyp2c37, Cyp2c38, Cyp2c40, Cyp2c50, Cyp2c54, Cyp2c55, Cyp2c67, Cyp2c68, Cyp2c69, Cyp2c70, Cyp2e1, Cyp2f2, Cyp2g1, Cyp2j11, Cyp2j5, Cyp2j6, Cyp2j8, Cyp2j9]
KEGG:05204	Chemical carcinogenesis	KEGG_25.05.2022	1.17501e-12	3.75651e-09	2.26847e-33	2.72216e-31	[-1]	Group100	46.4286	39	[Cyp1a2, Cyp2c23, Cyp2c29, Cyp2c37, Cyp2c38, Cyp2c40, Cyp2c50, Cyp2c54, Cyp2c55, Cyp2c68, Cyp2c70, Cyp2e1, Cyp3a11, Cyp3a13, Cyp3a16, Cyp3a25, Ephx1, Gsta2, Gsta3, Gstm1, Gstm3, Gstm6, Gstp1, Gstp3, Gstt1, Gstt2, Mgst1, Nat2, Sult1a1, Sult2a7, Sult2a8, Ugt2a3, Ugt2b1, Ugt2b34, Ugt2b35, Ugt2b36, Ugt2b37, Ugt2b38, Ugt2b5]
KEGG:05204	Chemical carcinogenesis	KEGG_25.05.2022	1.17501e-12	3.75651e-09	2.20652e-29	2.58163e-27	[-1]	Group114	46.4286	39	[Cyp1a2, Cyp2c23, Cyp2c29, Cyp2c37, Cyp2c38, Cyp2c40, Cyp2c50, Cyp2c54, Cyp2c55, Cyp2c68, Cyp2c70, Cyp2e1, Cyp3a11, Cyp3a13, Cyp3a16, Cyp3a25, Ephx1, Gsta2, Gsta3, Gstm1, Gstm3, Gstm6, Gstp1, Gstp3, Gstt1, Gstt2, Mgst1, Nat2, Sult1a1, Sult2a7, Sult2a8, Ugt2a3, Ugt2b1, Ugt2b34, Ugt2b35, Ugt2b36, Ugt2b37, Ugt2b38, Ugt2b5]
KEGG:05204	Chemical carcinogenesis	KEGG_25.05.2022	1.17501e-12	3.75651e-09	0	0	[-1]	Group136	46.4286	39	[Cyp1a2, Cyp2c23, Cyp2c29, Cyp2c37, Cyp2c38, Cyp2c40, Cyp2c50, Cyp2c54, Cyp2c55, Cyp2c68, Cyp2c70, Cyp2e1, Cyp3a11, Cyp3a13, Cyp3a16, Cyp3a25, Ephx1, Gsta2, Gsta3, Gstm1, Gstm3, Gstm6, Gstp1, Gstp3, Gstt1, Gstt2, Mgst1, Nat2, Sult1a1, Sult2a7, Sult2a8, Ugt2a3, Ugt2b1, Ugt2b34, Ugt2b35, Ugt2b36, Ugt2b37, Ugt2b38, Ugt2b5]
GO:0009893	positive regulation of metabolic process	GO_BiologicalProcess-EBI-UniProt-GOA-ACAP-ARAP_25.05.2022_00h00	1.19443e-12	3.81741e-09	0	0	[2, 3, 4]	Group129	17.7051	736	[A1cf, Aadac, Abat, Abcb10, Abcd2, Abcf1, Abhd6, Abl2, Acod1, Acox1, Acrbp, Acsl3, Acsl5, Actr5, Acvr2b, Adipor2, Adora1, Adra1b, Adrb3, Adtrp, Afdn, Agt, Agtr1a, Agxt2, Ahr, Aim2, Akap13, Akap8l, Aldh1a1, Als2, Alyref2, Ambra1, Amer1, Anp32b, Ap3b1, Ap3d1, Apoa1, Apoa2, Apoa4, Apoa5, Apob, Apobec1, Apoc3, Apoe, Apoh, Ar, Areg, Arhgef11, Arid1a, Arid1b, Arid4a, Arid4b, Arid5b, Arnt, Ash1l, Asl, A…
GO:0009893	positive regulation of metabolic process	GO_BiologicalProcess-EBI-UniProt-GOA-ACAP-ARAP_25.05.2022_00h00	1.19443e-12	3.81741e-09	0	0	[2, 3, 4]	Group137	17.7051	736	[A1cf, Aadac, Abat, Abcb10, Abcd2, Abcf1, Abhd6, Abl2, Acod1, Acox1, Acrbp, Acsl3, Acsl5, Actr5, Acvr2b, Adipor2, Adora1, Adra1b, Adrb3, Adtrp, Afdn, Agt, Agtr1a, Agxt2, Ahr, Aim2, Akap13, Akap8l, Aldh1a1, Als2, Alyref2, Ambra1, Amer1, Anp32b, Ap3b1, Ap3d1, Apoa1, Apoa2, Apoa4, Apoa5, Apob, Apobec1, Apoc3, Apoe, Apoh, Ar, Areg, Arhgef11, Arid1a, Arid1b, Arid4a, Arid4b, Arid5b, Arnt, Ash1l, Asl, A…
GO:0048522	positive regulation of cellular process	GO_BiologicalProcess-EBI-UniProt-GOA-ACAP-ARAP_25.05.2022_00h00	1.41181e-12	4.51074e-09	1.66777e-23	1.78452e-21	[2, 3, 4]	Group131	16.8726	1038	[A1cf, Aacs, Aadac, Abat, Abca1, Abca3, Abcb10, Abcb4, Abcd2, Abcf1, Abhd17b, Abhd17c, Abi2, Abl2, Acer3, Acin1, Acod1, Acox1, Acox2, Acpp, Acsl3, Acsl4, Acsl5, Actr5, Acvr2b, Adgrv1, Adipor2, Adk, Adora1, Adra1b, Adrb3, Adtrp, Afdn, Agt, Agtr1a, Agxt2, Ahr, Akap13, Akap8l, Aldh1a1, Aldh1a3, Alpk1, Als2, Alyref2, Ambra1, Amer1, Ankfy1, Ankrd17, Ankrd27, Anp32b, Ap3b1, Ap3d1, Apoa1, Apoa4, Apoa5, …
GO:0048522	positive regulation of cellular process	GO_BiologicalProcess-EBI-UniProt-GOA-ACAP-ARAP_25.05.2022_00h00	1.41181e-12	4.51074e-09	0	0	[2, 3, 4]	Group137	16.8726	1038	[A1cf, Aacs, Aadac, Abat, Abca1, Abca3, Abcb10, Abcb4, Abcd2, Abcf1, Abhd17b, Abhd17c, Abi2, Abl2, Acer3, Acin1, Acod1, Acox1, Acox2, Acpp, Acsl3, Acsl4, Acsl5, Actr5, Acvr2b, Adgrv1, Adipor2, Adk, Adora1, Adra1b, Adrb3, Adtrp, Afdn, Agt, Agtr1a, Agxt2, Ahr, Akap13, Akap8l, Aldh1a1, Aldh1a3, Alpk1, Als2, Alyref2, Ambra1, Amer1, Ankfy1, Ankrd17, Ankrd27, Anp32b, Ap3b1, Ap3d1, Apoa1, Apoa4, Apoa5, …
GO:0080090	regulation of primary metabolic process	GO_BiologicalProcess-EBI-UniProt-GOA-ACAP-ARAP_25.05.2022_00h00	1.54152e-12	4.9236e-09	2.17507e-31	2.56659e-29	[3, 4]	Group117	16.8579	1043	[2010315B03Rik, 5430403G16Rik, A1cf, A2ml1, AI182371, AI987944, Aadac, Aars, Abat, Abca3, Abcb10, Abcb11, Abcd2, Abcf1, Abhd6, Acin1, Aco1, Acod1, Acox1, Acrbp, Acsl3, Acsl4, Acsl5, Actr5, Acvr2b, Adgrf1, Adipor2, Adora1, Adra1b, Adtrp, Agt, Agtr1a, Ahr, Ahsg, Aim2, Akap13, Akap8l, Akr1c6, Alad, Aldh2, Alkbh1, Als2, Alyref2, Ambp, Ambra1, Amer1, Ankrd17, Ankrd26, Anp32b, Anxa4, Ap3b1, Ap3d1, Apcs…
GO:0080090	regulation of primary metabolic process	GO_BiologicalProcess-EBI-UniProt-GOA-ACAP-ARAP_25.05.2022_00h00	1.54152e-12	4.9236e-09	0	0	[3, 4]	Group129	16.8579	1043	[2010315B03Rik, 5430403G16Rik, A1cf, A2ml1, AI182371, AI987944, Aadac, Aars, Abat, Abca3, Abcb10, Abcb11, Abcd2, Abcf1, Abhd6, Acin1, Aco1, Acod1, Acox1, Acrbp, Acsl3, Acsl4, Acsl5, Actr5, Acvr2b, Adgrf1, Adipor2, Adora1, Adra1b, Adtrp, Agt, Agtr1a, Ahr, Ahsg, Aim2, Akap13, Akap8l, Akr1c6, Alad, Aldh2, Alkbh1, Als2, Alyref2, Ambp, Ambra1, Amer1, Ankrd17, Ankrd26, Anp32b, Anxa4, Ap3b1, Ap3d1, Apcs…
GO:0080090	regulation of primary metabolic process	GO_BiologicalProcess-EBI-UniProt-GOA-ACAP-ARAP_25.05.2022_00h00	1.54152e-12	4.9236e-09	0	0	[3, 4]	Group137	16.8579	1043	[2010315B03Rik, 5430403G16Rik, A1cf, A2ml1, AI182371, AI987944, Aadac, Aars, Abat, Abca3, Abcb10, Abcb11, Abcd2, Abcf1, Abhd6, Acin1, Aco1, Acod1, Acox1, Acrbp, Acsl3, Acsl4, Acsl5, Actr5, Acvr2b, Adgrf1, Adipor2, Adora1, Adra1b, Adtrp, Agt, Agtr1a, Ahr, Ahsg, Aim2, Akap13, Akap8l, Akr1c6, Alad, Aldh2, Alkbh1, Als2, Alyref2, Ambp, Ambra1, Amer1, Ankrd17, Ankrd26, Anp32b, Anxa4, Ap3b1, Ap3d1, Apcs…
GO:0034641	cellular nitrogen compound metabolic process	GO_BiologicalProcess-EBI-UniProt-GOA-ACAP-ARAP_25.05.2022_00h00	1.81311e-12	5.78926e-09	0	0	[3]	Group129	16.7274	1101	[2010315B03Rik, 5430403G16Rik, 6430550D23Rik, 9130409I23Rik, A1cf, AI987944, Aadat, Aanat, Aars, Aass, Abat, Abca8b, Abcb10, Abcc2, Abcc6, Abcf1, Acaca, Acer3, Acin1, Acly, Acmsd, Acnat1, Acnat2, Aco1, Acod1, Acot12, Acox1, Acpp, Acsl3, Acsl4, Acsl5, Acsm1, Acsm3, Acsm5, Acss2, Actr5, Acvr2b, Adamts13, Adat1, Adcy9, Adgrf1, Adk, Afmid, Agmat, Agt, Agtr1a, Agxt2, Ahcy, Ahr, Aim2, Ak2, Akap17b, Aka…
GO:0034641	cellular nitrogen compound metabolic process	GO_BiologicalProcess-EBI-UniProt-GOA-ACAP-ARAP_25.05.2022_00h00	1.81311e-12	5.78926e-09	0	0	[3]	Group137	16.7274	1101	[2010315B03Rik, 5430403G16Rik, 6430550D23Rik, 9130409I23Rik, A1cf, AI987944, Aadat, Aanat, Aars, Aass, Abat, Abca8b, Abcb10, Abcc2, Abcc6, Abcf1, Acaca, Acer3, Acin1, Acly, Acmsd, Acnat1, Acnat2, Aco1, Acod1, Acot12, Acox1, Acpp, Acsl3, Acsl4, Acsl5, Acsm1, Acsm3, Acsm5, Acss2, Actr5, Acvr2b, Adamts13, Adat1, Adcy9, Adgrf1, Adk, Afmid, Agmat, Agt, Agtr1a, Agxt2, Ahcy, Ahr, Aim2, Ak2, Akap17b, Aka…
GO:0009725	response to hormone	GO_BiologicalProcess-EBI-UniProt-GOA-ACAP-ARAP_25.05.2022_00h00	1.94495e-12	6.20827e-09	3.95094e-21	3.87192e-19	[3, 4]	Group128	22.2558	221	[Aanat, Abca3, Abcb11, Abcc2, Acaca, Acod1, Adh1, Adipor2, Adra1b, Adtrp, Agt, Agtr1a, Agxt, Ahsg, Akap13, Akr1c20, Akr1c6, Alad, Aldob, Ankrd26, Apob, Apoc3, Ar, Areg, Arg1, Arid1a, Arid1b, Arsb, Ass1, Atp2b1, Axin2, Bcar3, Bcas3, Bche, Bckdhb, Brip1, Calr, Casp3, Cat, Ccnd3, Cdk2, Cdo1, Cflar, Chuk, Cldn1, Cnot3, Cpn1, Cps1, Crls1, Csk, Cyp7b1, Dennd4c, Dhcr24, Dnmt3b, Echdc3, Egfr, Eif4ebp2, E…
GO:0016301	kinase activity	GO_MolecularFunction-EBI-UniProt-GOA-ACAP-ARAP_25.05.2022_00h00	1.99817e-12	6.37616e-09	0	1.4013e-45	[4]	Group132	20.7232	298	[1810024B03Rik, Abl2, Acvr2b, Adck5, Adk, Adora1, Agt, Agtr1a, Ahsg, Ak2, Akap13, Akap8l, Alpk1, Als2, Ambra1, Amhr2, Apoe, Areg, Axin1, Axin2, Bcr, Blm, Bmp2, Bmp2k, Braf, Brd2, Brd4, Cab39l, Camk1d, Camk2b, Camk2n1, Casp3, Cblc, Cbs, Ccnd3, Ccnf, Cd300a, Cdk12, Cdk2, Cdk20, Cdk6, Cerkl, Chka, Chp1, Chuk, Cks2, Clk2, Clk4, Clp1, Coasy, Coq8b, Csk, Csnk1g3, Dapk1, Dapk2, Dclk3, Deptor, Dnajc3, Du…
GO:0016301	kinase activity	GO_MolecularFunction-EBI-UniProt-GOA-ACAP-ARAP_25.05.2022_00h00	1.99817e-12	6.37616e-09	6.92241e-43	8.65078e-41	[4]	Group134	20.7232	298	[1810024B03Rik, Abl2, Acvr2b, Adck5, Adk, Adora1, Agt, Agtr1a, Ahsg, Ak2, Akap13, Akap8l, Alpk1, Als2, Ambra1, Amhr2, Apoe, Areg, Axin1, Axin2, Bcr, Blm, Bmp2, Bmp2k, Braf, Brd2, Brd4, Cab39l, Camk1d, Camk2b, Camk2n1, Casp3, Cblc, Cbs, Ccnd3, Ccnf, Cd300a, Cdk12, Cdk2, Cdk20, Cdk6, Cerkl, Chka, Chp1, Chuk, Cks2, Clk2, Clk4, Clp1, Coasy, Coq8b, Csk, Csnk1g3, Dapk1, Dapk2, Dclk3, Deptor, Dnajc3, Du…
R-MMU:193368	Synthesis of bile acids and bile salts via 7alpha-hydroxycholesterol	REACTOME_Pathways_25.05.2022	2.07186e-12	6.60923e-09	4.55392e-21	4.4173e-19	[-1]	Group113	81.8182	18	[Abcb11, Acox2, Akr1c6, Akr1d1, Amacr, Baat, Cyp27a1, Cyp7a1, Cyp7b1, Cyp8b1, Hsd17b4, Hsd3b7, Ncoa1, Nr1h4, Rxra, Scp2, Slc27a2, Slc27a5]
R-MMU:193368	Synthesis of bile acids and bile salts via 7alpha-hydroxycholesterol	REACTOME_Pathways_25.05.2022	2.07186e-12	6.60923e-09	1.67487e-28	1.9261e-26	[-1]	Group115	81.8182	18	[Abcb11, Acox2, Akr1c6, Akr1d1, Amacr, Baat, Cyp27a1, Cyp7a1, Cyp7b1, Cyp8b1, Hsd17b4, Hsd3b7, Ncoa1, Nr1h4, Rxra, Scp2, Slc27a2, Slc27a5]
GO:0015918	sterol transport	GO_BiologicalProcess-EBI-UniProt-GOA-ACAP-ARAP_25.05.2022_00h00	2.09682e-12	6.68677e-09	6.3698e-12	3.69448e-10	[5, 6]	Group090	39.3701	50	[Abca1, Abca3, Abca8b, Abcb4, Abcg5, Abcg8, Acat2, Apoa1, Apoa2, Apoa4, Apoa5, Apob, Apoc1, Apoc3, Apoe, Apof, Apom, Ces1b, Ces1c, Ces1e, Ces1f, Ces1g, Cyp8b1, Furin, Gps2, Gramd1c, Hnf1a, Ldlr, Lima1, Lipc, Lpcat3, Lrp1, Msr1, Mttp, Nfkbia, Npc1, Nr1h3, Pcsk9, Pon1, Ptch1, Relch, Scarb1, Scp2, Sec24a, Soat2, Srebf2, Stard4, Stard5, Tsku, Vps4b]
GO:0015918	sterol transport	GO_BiologicalProcess-EBI-UniProt-GOA-ACAP-ARAP_25.05.2022_00h00	2.09682e-12	6.68677e-09	2.15047e-13	1.3763e-11	[5, 6]	Group097	39.3701	50	[Abca1, Abca3, Abca8b, Abcb4, Abcg5, Abcg8, Acat2, Apoa1, Apoa2, Apoa4, Apoa5, Apob, Apoc1, Apoc3, Apoe, Apof, Apom, Ces1b, Ces1c, Ces1e, Ces1f, Ces1g, Cyp8b1, Furin, Gps2, Gramd1c, Hnf1a, Ldlr, Lima1, Lipc, Lpcat3, Lrp1, Msr1, Mttp, Nfkbia, Npc1, Nr1h3, Pcsk9, Pon1, Ptch1, Relch, Scarb1, Scp2, Sec24a, Soat2, Srebf2, Stard4, Stard5, Tsku, Vps4b]
GO:0015918	sterol transport	GO_BiologicalProcess-EBI-UniProt-GOA-ACAP-ARAP_25.05.2022_00h00	2.09682e-12	6.68677e-09	5.10722e-15	4.0347e-13	[5, 6]	Group122	39.3701	50	[Abca1, Abca3, Abca8b, Abcb4, Abcg5, Abcg8, Acat2, Apoa1, Apoa2, Apoa4, Apoa5, Apob, Apoc1, Apoc3, Apoe, Apof, Apom, Ces1b, Ces1c, Ces1e, Ces1f, Ces1g, Cyp8b1, Furin, Gps2, Gramd1c, Hnf1a, Ldlr, Lima1, Lipc, Lpcat3, Lrp1, Msr1, Mttp, Nfkbia, Npc1, Nr1h3, Pcsk9, Pon1, Ptch1, Relch, Scarb1, Scp2, Sec24a, Soat2, Srebf2, Stard4, Stard5, Tsku, Vps4b]
GO:0015918	sterol transport	GO_BiologicalProcess-EBI-UniProt-GOA-ACAP-ARAP_25.05.2022_00h00	2.09682e-12	6.68677e-09	3.36529e-38	4.1393e-36	[5, 6]	Group127	39.3701	50	[Abca1, Abca3, Abca8b, Abcb4, Abcg5, Abcg8, Acat2, Apoa1, Apoa2, Apoa4, Apoa5, Apob, Apoc1, Apoc3, Apoe, Apof, Apom, Ces1b, Ces1c, Ces1e, Ces1f, Ces1g, Cyp8b1, Furin, Gps2, Gramd1c, Hnf1a, Ldlr, Lima1, Lipc, Lpcat3, Lrp1, Msr1, Mttp, Nfkbia, Npc1, Nr1h3, Pcsk9, Pon1, Ptch1, Relch, Scarb1, Scp2, Sec24a, Soat2, Srebf2, Stard4, Stard5, Tsku, Vps4b]
GO:0015918	sterol transport	GO_BiologicalProcess-EBI-UniProt-GOA-ACAP-ARAP_25.05.2022_00h00	2.09682e-12	6.68677e-09	0	0	[5, 6]	Group135	39.3701	50	[Abca1, Abca3, Abca8b, Abcb4, Abcg5, Abcg8, Acat2, Apoa1, Apoa2, Apoa4, Apoa5, Apob, Apoc1, Apoc3, Apoe, Apof, Apom, Ces1b, Ces1c, Ces1e, Ces1f, Ces1g, Cyp8b1, Furin, Gps2, Gramd1c, Hnf1a, Ldlr, Lima1, Lipc, Lpcat3, Lrp1, Msr1, Mttp, Nfkbia, Npc1, Nr1h3, Pcsk9, Pon1, Ptch1, Relch, Scarb1, Scp2, Sec24a, Soat2, Srebf2, Stard4, Stard5, Tsku, Vps4b]
GO:0015918	sterol transport	GO_BiologicalProcess-EBI-UniProt-GOA-ACAP-ARAP_25.05.2022_00h00	2.09682e-12	6.68677e-09	1.27518e-43	1.60547e-41	[5, 6]	Group138	39.3701	50	[Abca1, Abca3, Abca8b, Abcb4, Abcg5, Abcg8, Acat2, Apoa1, Apoa2, Apoa4, Apoa5, Apob, Apoc1, Apoc3, Apoe, Apof, Apom, Ces1b, Ces1c, Ces1e, Ces1f, Ces1g, Cyp8b1, Furin, Gps2, Gramd1c, Hnf1a, Ldlr, Lima1, Lipc, Lpcat3, Lrp1, Msr1, Mttp, Nfkbia, Npc1, Nr1h3, Pcsk9, Pon1, Ptch1, Relch, Scarb1, Scp2, Sec24a, Soat2, Srebf2, Stard4, Stard5, Tsku, Vps4b]
GO:0015918	sterol transport	GO_BiologicalProcess-EBI-UniProt-GOA-ACAP-ARAP_25.05.2022_00h00	2.09682e-12	6.68677e-09	0	0	[5, 6]	Group139	39.3701	50	[Abca1, Abca3, Abca8b, Abcb4, Abcg5, Abcg8, Acat2, Apoa1, Apoa2, Apoa4, Apoa5, Apob, Apoc1, Apoc3, Apoe, Apof, Apom, Ces1b, Ces1c, Ces1e, Ces1f, Ces1g, Cyp8b1, Furin, Gps2, Gramd1c, Hnf1a, Ldlr, Lima1, Lipc, Lpcat3, Lrp1, Msr1, Mttp, Nfkbia, Npc1, Nr1h3, Pcsk9, Pon1, Ptch1, Relch, Scarb1, Scp2, Sec24a, Soat2, Srebf2, Stard4, Stard5, Tsku, Vps4b]
GO:0048519	negative regulation of biological process	GO_BiologicalProcess-EBI-UniProt-GOA-ACAP-ARAP_25.05.2022_00h00	2.292e-12	7.30688e-09	1.66777e-23	1.78452e-21	[1, 2, 3]	Group131	16.937	992	[A1cf, A2ml1, AI182371, AI987944, Aars, Abat, Abcc2, Abcd2, Abcg5, Abcg8, Abhd17b, Abhd17c, Abhd6, Abl2, Acin1, Acmsd, Acod1, Acsl4, Acvr2b, Adgrv1, Adipor2, Adora1, Adra1b, Adrb3, Adtrp, Afdn, Agt, Agtr1a, Ahr, Ahsg, Akr1c6, Alad, Alb, Aldh1a1, Aldh2, Alkbh1, Ambp, Ambra1, Amer1, Anapc15, Ankrd17, Ankrd26, Ankrd27, Anp32b, Anpep, Anxa4, Aoah, Apcs, Apoa1, Apoa2, Apoa4, Apobec1, Apoc1, Apoc3, Apo…
GO:0048519	negative regulation of biological process	GO_BiologicalProcess-EBI-UniProt-GOA-ACAP-ARAP_25.05.2022_00h00	2.292e-12	7.30688e-09	0	0	[1, 2, 3]	Group137	16.937	992	[A1cf, A2ml1, AI182371, AI987944, Aars, Abat, Abcc2, Abcd2, Abcg5, Abcg8, Abhd17b, Abhd17c, Abhd6, Abl2, Acin1, Acmsd, Acod1, Acsl4, Acvr2b, Adgrv1, Adipor2, Adora1, Adra1b, Adrb3, Adtrp, Afdn, Agt, Agtr1a, Ahr, Ahsg, Akr1c6, Alad, Alb, Aldh1a1, Aldh2, Alkbh1, Ambp, Ambra1, Amer1, Anapc15, Ankrd17, Ankrd26, Ankrd27, Anp32b, Anpep, Anxa4, Aoah, Apcs, Apoa1, Apoa2, Apoa4, Apobec1, Apoc1, Apoc3, Apo…
GO:0044242	cellular lipid catabolic process	GO_BiologicalProcess-EBI-UniProt-GOA-ACAP-ARAP_25.05.2022_00h00	2.75263e-12	8.77263e-09	1.09115e-26	1.233e-24	[4, 5]	Group104	31.6872	77	[Aadac, Abcb11, Abcd2, Abcd3, Abcd4, Abhd3, Abhd6, Acaa1b, Acad10, Acat2, Acat3, Acer3, Acox1, Acox2, Acsl5, Adtrp, Amacr, Aoah, Apoa1, Apoa2, Apoa4, Apoa5, Apob, Apoc1, Apoc3, Apoh, Asah2, Bco1, Bco2, Bdh2, Ces1f, Cps1, Cpt1a, Crot, Cyp26a1, Cyp26c1, Dbi, Decr2, Echdc1, Echdc2, Eci2, Ehhadh, Etfbkmt, Faah, Fabp1, Fgf21, Gpld1, Hacl1, Hao1, Hsd17b4, Idh1, Inpp5f, Irs1, Irs2, Ldlr, Lipc, Lonp2, Lr…
GO:0044242	cellular lipid catabolic process	GO_BiologicalProcess-EBI-UniProt-GOA-ACAP-ARAP_25.05.2022_00h00	2.75263e-12	8.77263e-09	0	0	[4, 5]	Group133	31.6872	77	[Aadac, Abcb11, Abcd2, Abcd3, Abcd4, Abhd3, Abhd6, Acaa1b, Acad10, Acat2, Acat3, Acer3, Acox1, Acox2, Acsl5, Adtrp, Amacr, Aoah, Apoa1, Apoa2, Apoa4, Apoa5, Apob, Apoc1, Apoc3, Apoh, Asah2, Bco1, Bco2, Bdh2, Ces1f, Cps1, Cpt1a, Crot, Cyp26a1, Cyp26c1, Dbi, Decr2, Echdc1, Echdc2, Eci2, Ehhadh, Etfbkmt, Faah, Fabp1, Fgf21, Gpld1, Hacl1, Hao1, Hsd17b4, Idh1, Inpp5f, Irs1, Irs2, Ldlr, Lipc, Lonp2, Lr…
GO:0044242	cellular lipid catabolic process	GO_BiologicalProcess-EBI-UniProt-GOA-ACAP-ARAP_25.05.2022_00h00	2.75263e-12	8.77263e-09	0	0	[4, 5]	Group139	31.6872	77	[Aadac, Abcb11, Abcd2, Abcd3, Abcd4, Abhd3, Abhd6, Acaa1b, Acad10, Acat2, Acat3, Acer3, Acox1, Acox2, Acsl5, Adtrp, Amacr, Aoah, Apoa1, Apoa2, Apoa4, Apoa5, Apob, Apoc1, Apoc3, Apoh, Asah2, Bco1, Bco2, Bdh2, Ces1f, Cps1, Cpt1a, Crot, Cyp26a1, Cyp26c1, Dbi, Decr2, Echdc1, Echdc2, Eci2, Ehhadh, Etfbkmt, Faah, Fabp1, Fgf21, Gpld1, Hacl1, Hao1, Hsd17b4, Idh1, Inpp5f, Irs1, Irs2, Ldlr, Lipc, Lonp2, Lr…
GO:0090181	regulation of cholesterol metabolic process	GO_BiologicalProcess-EBI-UniProt-GOA-ACAP-ARAP_25.05.2022_00h00	2.85354e-12	9.09137e-09	0	0	[4, 5, 6, 7]	Group135	58.6957	27	[Apoa1, Apob, Apoe, Ces1b, Ces1c, Ces1e, Ces1f, Ces1g, Cyp7a1, Dhcr7, Erlin1, Fdps, Fmo5, Ldlr, Lmf1, Lpcat3, Por, Scap, Scp2, Sec14l2, Serpina12, Sod1, Srebf1, Srebf2, Stard4, Thrb, Tom1l2]
GO:0090181	regulation of cholesterol metabolic process	GO_BiologicalProcess-EBI-UniProt-GOA-ACAP-ARAP_25.05.2022_00h00	2.85354e-12	9.09137e-09	0	0	[4, 5, 6, 7]	Group139	58.6957	27	[Apoa1, Apob, Apoe, Ces1b, Ces1c, Ces1e, Ces1f, Ces1g, Cyp7a1, Dhcr7, Erlin1, Fdps, Fmo5, Ldlr, Lmf1, Lpcat3, Por, Scap, Scp2, Sec14l2, Serpina12, Sod1, Srebf1, Srebf2, Stard4, Thrb, Tom1l2]
GO:0007275	multicellular organism development	GO_BiologicalProcess-EBI-UniProt-GOA-ACAP-ARAP_25.05.2022_00h00	3.17375e-12	1.01084e-08	4.00715e-25	4.44794e-23	[2, 3]	Group080	17.1085	910	[9130409I23Rik, A1cf, AU040320, Aacs, Aars, Abat, Abca3, Abcb10, Abcd2, Abi2, Abl2, Acer3, Acin1, Aco1, Acod1, Acsl3, Acsl4, Actr5, Acvr2b, Adam12, Adamts6, Adap2, Adcy9, Adgrf1, Adgrv1, Adipor2, Adra1b, Adtrp, Afdn, Afp, Agt, Agtr1a, Ahr, Ahsg, Akap13, Akr1c14, Alcam, Aldh1a1, Aldh1a3, Aldh3a2, Alkbh1, Als2, Ambra1, Amer1, Amhr2, Ankrd11, Ankrd17, Ankrd27, Anp32b, Anpep, Anxa4, Ap2a2, Ap3b1, Ap3…
GO:0007275	multicellular organism development	GO_BiologicalProcess-EBI-UniProt-GOA-ACAP-ARAP_25.05.2022_00h00	3.17375e-12	1.01084e-08	8.91848e-15	6.68886e-13	[2, 3]	Group109	17.1085	910	[9130409I23Rik, A1cf, AU040320, Aacs, Aars, Abat, Abca3, Abcb10, Abcd2, Abi2, Abl2, Acer3, Acin1, Aco1, Acod1, Acsl3, Acsl4, Actr5, Acvr2b, Adam12, Adamts6, Adap2, Adcy9, Adgrf1, Adgrv1, Adipor2, Adra1b, Adtrp, Afdn, Afp, Agt, Agtr1a, Ahr, Ahsg, Akap13, Akr1c14, Alcam, Aldh1a1, Aldh1a3, Aldh3a2, Alkbh1, Als2, Ambra1, Amer1, Amhr2, Ankrd11, Ankrd17, Ankrd27, Anp32b, Anpep, Anxa4, Ap2a2, Ap3b1, Ap3…
GO:0006721	terpenoid metabolic process	GO_BiologicalProcess-EBI-UniProt-GOA-ACAP-ARAP_25.05.2022_00h00	4.84292e-12	1.54199e-08	0	2.24208e-44	[5, 6]	Group123	42.1569	43	[Adh1, Adh4, Aldh1a1, Aldh1a3, Aldh1a7, Aldh3a2, Aldh8a1, Bco1, Bco2, Ces1e, Ces1f, Ces2a, Ces2c, Ces2e, Cyp1a2, Cyp26a1, Cyp26c1, Cyp2c55, Cyp2d10, Cyp2d11, Cyp2d22, Cyp2d26, Cyp2d40, Cyp2e1, Cyp2j6, Dhrs3, Dhrs9, Egfr, Fdft1, Fdps, Hmgcs1, Hmgcs2, Hsd17b6, Pecr, Ppard, Rarres2, Rbp4, Rdh11, Rdh16, Rdh16f2, Rdh7, Sdr9c7, Ttr]
GO:0006721	terpenoid metabolic process	GO_BiologicalProcess-EBI-UniProt-GOA-ACAP-ARAP_25.05.2022_00h00	4.84292e-12	1.54199e-08	0	0	[5, 6]	Group136	42.1569	43	[Adh1, Adh4, Aldh1a1, Aldh1a3, Aldh1a7, Aldh3a2, Aldh8a1, Bco1, Bco2, Ces1e, Ces1f, Ces2a, Ces2c, Ces2e, Cyp1a2, Cyp26a1, Cyp26c1, Cyp2c55, Cyp2d10, Cyp2d11, Cyp2d22, Cyp2d26, Cyp2d40, Cyp2e1, Cyp2j6, Dhrs3, Dhrs9, Egfr, Fdft1, Fdps, Hmgcs1, Hmgcs2, Hsd17b6, Pecr, Ppard, Rarres2, Rbp4, Rdh11, Rdh16, Rdh16f2, Rdh7, Sdr9c7, Ttr]
GO:0006690	icosanoid metabolic process	GO_BiologicalProcess-EBI-UniProt-GOA-ACAP-ARAP_25.05.2022_00h00	4.97436e-12	1.58334e-08	0	0	[6]	Group136	36.6667	55	[Abcc10, Acox1, Akr1c14, Akr1c20, Akr1c6, Ces2a, Ces2c, Ces2e, Ces2g, Ces2h, Cyp1a2, Cyp2a12, Cyp2a4, Cyp2a5, Cyp2b9, Cyp2c23, Cyp2c29, Cyp2c37, Cyp2c38, Cyp2c40, Cyp2c50, Cyp2c54, Cyp2c55, Cyp2c67, Cyp2c68, Cyp2c69, Cyp2c70, Cyp2d10, Cyp2d11, Cyp2d22, Cyp2d26, Cyp2e1, Cyp2f2, Cyp2g1, Cyp2j11, Cyp2j5, Cyp2j6, Cyp2j8, Cyp2j9, Cyp2u1, Cyp4a10, Cyp4a12b, Cyp4a14, Cyp4a31, Cyp4a32, Cyp4f13, Cyp4f14, …
GO:0006690	icosanoid metabolic process	GO_BiologicalProcess-EBI-UniProt-GOA-ACAP-ARAP_25.05.2022_00h00	4.97436e-12	1.58334e-08	0	0	[6]	Group139	36.6667	55	[Abcc10, Acox1, Akr1c14, Akr1c20, Akr1c6, Ces2a, Ces2c, Ces2e, Ces2g, Ces2h, Cyp1a2, Cyp2a12, Cyp2a4, Cyp2a5, Cyp2b9, Cyp2c23, Cyp2c29, Cyp2c37, Cyp2c38, Cyp2c40, Cyp2c50, Cyp2c54, Cyp2c55, Cyp2c67, Cyp2c68, Cyp2c69, Cyp2c70, Cyp2d10, Cyp2d11, Cyp2d22, Cyp2d26, Cyp2e1, Cyp2f2, Cyp2g1, Cyp2j11, Cyp2j5, Cyp2j6, Cyp2j8, Cyp2j9, Cyp2u1, Cyp4a10, Cyp4a12b, Cyp4a14, Cyp4a31, Cyp4a32, Cyp4f13, Cyp4f14, …
GO:0019842	vitamin binding	GO_MolecularFunction-EBI-UniProt-GOA-ACAP-ARAP_25.05.2022_00h00	5.2184e-12	1.6605e-08	1.49377e-23	1.61327e-21	[3]	Group093	36.9863	54	[Aadat, Abat, Acaca, Adh4, Afm, Agxt, Agxt2, Alb, Aldh1a1, C8g, Cbs, Csad, Cth, Cyp2r1, Ddc, Dhfr, Dhtkd1, Dmgdh, Etnppl, Fasn, Ftcd, Gc, Ggcx, Gldc, Gpt, Gpt2, Hacl1, Hdc, Hlcs, Kyat1, Kyat3, Kynu, Mocos, Mthfs, Mycbp2, P3h2, Pcx, Pdxdc1, Phykpl, Pygl, Rbp4, Rhod, Sardh, Sds, Sgpl1, Shmt1, Shmt2, Srr, Tat, Thnsl2, Tkt, Tpk1, Ttpa, Tyms]
GO:0016773	phosphotransferase activity, alcohol group as acceptor	GO_MolecularFunction-EBI-UniProt-GOA-ACAP-ARAP_25.05.2022_00h00	5.5311e-12	1.75944e-08	0	1.4013e-45	[4]	Group132	20.8866	278	[1810024B03Rik, Abl2, Acvr2b, Adck5, Adk, Adora1, Agt, Agtr1a, Ahsg, Akap13, Alpk1, Als2, Amhr2, Apoe, Areg, Axin1, Axin2, Bcr, Blm, Bmp2, Bmp2k, Braf, Brd2, Brd4, Cab39l, Camk1d, Camk2b, Camk2n1, Casp3, Cblc, Cbs, Ccnd3, Ccnf, Cd300a, Cdk12, Cdk2, Cdk20, Cdk6, Cerkl, Chka, Chp1, Chuk, Cks2, Clk2, Clk4, Clp1, Coasy, Coq8b, Csk, Csnk1g3, Dapk1, Dapk2, Dclk3, Deptor, Dnajc3, Dus2, Dusp12, Dusp16, D…
GO:0016773	phosphotransferase activity, alcohol group as acceptor	GO_MolecularFunction-EBI-UniProt-GOA-ACAP-ARAP_25.05.2022_00h00	5.5311e-12	1.75944e-08	6.92241e-43	8.65078e-41	[4]	Group134	20.8866	278	[1810024B03Rik, Abl2, Acvr2b, Adck5, Adk, Adora1, Agt, Agtr1a, Ahsg, Akap13, Alpk1, Als2, Amhr2, Apoe, Areg, Axin1, Axin2, Bcr, Blm, Bmp2, Bmp2k, Braf, Brd2, Brd4, Cab39l, Camk1d, Camk2b, Camk2n1, Casp3, Cblc, Cbs, Ccnd3, Ccnf, Cd300a, Cdk12, Cdk2, Cdk20, Cdk6, Cerkl, Chka, Chp1, Chuk, Cks2, Clk2, Clk4, Clp1, Coasy, Coq8b, Csk, Csnk1g3, Dapk1, Dapk2, Dclk3, Deptor, Dnajc3, Dus2, Dusp12, Dusp16, D…
R-MMU:194068	Bile acid and bile salt metabolism	REACTOME_Pathways_25.05.2022	5.57157e-12	1.77176e-08	2.93211e-14	2.0818e-12	[-1]	Group060	60.9756	25	[Abcb11, Abcc3, Acox2, Akr1c6, Akr1d1, Alb, Amacr, Baat, Cyp27a1, Cyp7a1, Cyp7b1, Cyp8b1, Hsd17b4, Hsd3b7, Ncoa1, Nr1h4, Rxra, Scp2, Slc10a1, Slc10a2, Slc27a2, Slc27a5, Slco1a4, Slco1b2, Stard5]
R-MMU:194068	Bile acid and bile salt metabolism	REACTOME_Pathways_25.05.2022	5.57157e-12	1.77176e-08	4.55392e-21	4.4173e-19	[-1]	Group113	60.9756	25	[Abcb11, Abcc3, Acox2, Akr1c6, Akr1d1, Alb, Amacr, Baat, Cyp27a1, Cyp7a1, Cyp7b1, Cyp8b1, Hsd17b4, Hsd3b7, Ncoa1, Nr1h4, Rxra, Scp2, Slc10a1, Slc10a2, Slc27a2, Slc27a5, Slco1a4, Slco1b2, Stard5]
R-MMU:194068	Bile acid and bile salt metabolism	REACTOME_Pathways_25.05.2022	5.57157e-12	1.77176e-08	1.67487e-28	1.9261e-26	[-1]	Group115	60.9756	25	[Abcb11, Abcc3, Acox2, Akr1c6, Akr1d1, Alb, Amacr, Baat, Cyp27a1, Cyp7a1, Cyp7b1, Cyp8b1, Hsd17b4, Hsd3b7, Ncoa1, Nr1h4, Rxra, Scp2, Slc10a1, Slc10a2, Slc27a2, Slc27a5, Slco1a4, Slco1b2, Stard5]
GO:0019222	regulation of metabolic process	GO_BiologicalProcess-EBI-UniProt-GOA-ACAP-ARAP_25.05.2022_00h00	6.10609e-12	1.94113e-08	0	0	[2, 3]	Group129	16.5239	1177	[2010315B03Rik, 5430403G16Rik, A1cf, A2ml1, AI182371, AI987944, Aadac, Aars, Abat, Abca3, Abcb10, Abcb11, Abcc2, Abcd2, Abcf1, Abhd6, Abl2, Acin1, Acmsd, Aco1, Acod1, Acox1, Acrbp, Acsl3, Acsl4, Acsl5, Actr5, Acvr2b, Adgrf1, Adipor2, Adora1, Adra1b, Adrb3, Adtrp, Afdn, Agt, Agtr1a, Agxt2, Ahr, Ahsg, Aim2, Akap13, Akap8l, Akr1c6, Alad, Aldh1a1, Aldh2, Alkbh1, Als2, Alyref2, Ambp, Ambra1, Amer1, An…
GO:0019222	regulation of metabolic process	GO_BiologicalProcess-EBI-UniProt-GOA-ACAP-ARAP_25.05.2022_00h00	6.10609e-12	1.94113e-08	0	0	[2, 3]	Group137	16.5239	1177	[2010315B03Rik, 5430403G16Rik, A1cf, A2ml1, AI182371, AI987944, Aadac, Aars, Abat, Abca3, Abcb10, Abcb11, Abcc2, Abcd2, Abcf1, Abhd6, Abl2, Acin1, Acmsd, Aco1, Acod1, Acox1, Acrbp, Acsl3, Acsl4, Acsl5, Actr5, Acvr2b, Adgrf1, Adipor2, Adora1, Adra1b, Adrb3, Adtrp, Afdn, Agt, Agtr1a, Agxt2, Ahr, Ahsg, Aim2, Akap13, Akap8l, Akr1c6, Alad, Aldh1a1, Aldh2, Alkbh1, Als2, Alyref2, Ambp, Ambra1, Amer1, An…
GO:1901701	cellular response to oxygen-containing compound	GO_BiologicalProcess-EBI-UniProt-GOA-ACAP-ARAP_25.05.2022_00h00	7.48135e-12	2.37757e-08	3.95094e-21	3.87192e-19	[4]	Group128	20.6946	286	[Aacs, Aanat, Abca1, Abcb4, Abl2, Acaca, Acod1, Adamts13, Adh4, Adipor2, Agt, Agtr1a, Ahr, Ahsg, Aldh1a1, Aldh1a7, Aldh2, Ambp, Ankrd26, Ankzf1, Apoa4, Apoc3, Aqp8, Aqp9, Ar, Arg1, Arid1b, Ass1, Atf4, Atg7, Atp2b1, Atp7a, Atp7b, Axin2, Bace1, Baiap2, Bcar3, Bcl2l1, Bcr, Blm, Brip1, Cacna1d, Camk2n1, Cat, Ccnd3, Ccs, Cd180, Cd84, Cdh1, Cdk2, Cebpb, Cebpe, Ces1b, Ces1c, Ces1e, Ces1f, Ces1g, Cflar, …
KEGG:00140	Steroid hormone biosynthesis	KEGG_25.05.2022	8.19319e-12	2.60298e-08	1.83207e-19	1.74047e-17	[-1]	Group054	43.4783	40	[Akr1d1, Comt, Cyp1a2, Cyp2b9, Cyp2c23, Cyp2c29, Cyp2c37, Cyp2c38, Cyp2c40, Cyp2c50, Cyp2c54, Cyp2c55, Cyp2c68, Cyp2c70, Cyp2d10, Cyp2d11, Cyp2d22, Cyp2d26, Cyp2d40, Cyp2e1, Cyp3a11, Cyp3a13, Cyp3a16, Cyp3a25, Cyp7a1, Cyp7b1, Hsd17b12, Hsd17b2, Hsd17b6, Hsd3b3, Srd5a2, Sult2b1, Ugt2a3, Ugt2b1, Ugt2b34, Ugt2b35, Ugt2b36, Ugt2b37, Ugt2b38, Ugt2b5]
KEGG:00140	Steroid hormone biosynthesis	KEGG_25.05.2022	8.19319e-12	2.60298e-08	2.20652e-29	2.58163e-27	[-1]	Group114	43.4783	40	[Akr1d1, Comt, Cyp1a2, Cyp2b9, Cyp2c23, Cyp2c29, Cyp2c37, Cyp2c38, Cyp2c40, Cyp2c50, Cyp2c54, Cyp2c55, Cyp2c68, Cyp2c70, Cyp2d10, Cyp2d11, Cyp2d22, Cyp2d26, Cyp2d40, Cyp2e1, Cyp3a11, Cyp3a13, Cyp3a16, Cyp3a25, Cyp7a1, Cyp7b1, Hsd17b12, Hsd17b2, Hsd17b6, Hsd3b3, Srd5a2, Sult2b1, Ugt2a3, Ugt2b1, Ugt2b34, Ugt2b35, Ugt2b36, Ugt2b37, Ugt2b38, Ugt2b5]
KEGG:00140	Steroid hormone biosynthesis	KEGG_25.05.2022	8.19319e-12	2.60298e-08	0	0	[-1]	Group136	43.4783	40	[Akr1d1, Comt, Cyp1a2, Cyp2b9, Cyp2c23, Cyp2c29, Cyp2c37, Cyp2c38, Cyp2c40, Cyp2c50, Cyp2c54, Cyp2c55, Cyp2c68, Cyp2c70, Cyp2d10, Cyp2d11, Cyp2d22, Cyp2d26, Cyp2d40, Cyp2e1, Cyp3a11, Cyp3a13, Cyp3a16, Cyp3a25, Cyp7a1, Cyp7b1, Hsd17b12, Hsd17b2, Hsd17b6, Hsd3b3, Srd5a2, Sult2b1, Ugt2a3, Ugt2b1, Ugt2b34, Ugt2b35, Ugt2b36, Ugt2b37, Ugt2b38, Ugt2b5]
GO:0048731	system development	GO_BiologicalProcess-EBI-UniProt-GOA-ACAP-ARAP_25.05.2022_00h00	8.48977e-12	2.69635e-08	4.00715e-25	4.44794e-23	[3, 4]	Group080	17.2449	835	[9130409I23Rik, AU040320, Aacs, Aars, Abat, Abca3, Abcb10, Abcd2, Abi2, Abl2, Acer3, Acin1, Acod1, Acsl3, Acsl4, Acvr2b, Adam12, Adamts6, Adap2, Adgrf1, Adgrv1, Adipor2, Adra1b, Adtrp, Afdn, Afp, Agt, Agtr1a, Ahr, Ahsg, Akap13, Akr1c14, Alcam, Aldh1a1, Aldh1a3, Aldh3a2, Alkbh1, Als2, Ambra1, Amer1, Amhr2, Ankrd11, Ankrd17, Ankrd27, Anp32b, Anpep, Anxa4, Ap2a2, Ap3b1, Ap3d1, Apcs, Apoa1, Apoa4, Ap…
GO:0048731	system development	GO_BiologicalProcess-EBI-UniProt-GOA-ACAP-ARAP_25.05.2022_00h00	8.48977e-12	2.69635e-08	8.91848e-15	6.68886e-13	[3, 4]	Group109	17.2449	835	[9130409I23Rik, AU040320, Aacs, Aars, Abat, Abca3, Abcb10, Abcd2, Abi2, Abl2, Acer3, Acin1, Acod1, Acsl3, Acsl4, Acvr2b, Adam12, Adamts6, Adap2, Adgrf1, Adgrv1, Adipor2, Adra1b, Adtrp, Afdn, Afp, Agt, Agtr1a, Ahr, Ahsg, Akap13, Akr1c14, Alcam, Aldh1a1, Aldh1a3, Aldh3a2, Alkbh1, Als2, Ambra1, Amer1, Amhr2, Ankrd11, Ankrd17, Ankrd27, Anp32b, Anpep, Anxa4, Ap2a2, Ap3b1, Ap3d1, Apcs, Apoa1, Apoa4, Ap…
GO:0031323	regulation of cellular metabolic process	GO_BiologicalProcess-EBI-UniProt-GOA-ACAP-ARAP_25.05.2022_00h00	9.59751e-12	3.04721e-08	0	0	[3, 4]	Group129	16.8539	990	[2010315B03Rik, 5430403G16Rik, A1cf, AI987944, Aadac, Aars, Abat, Abca3, Abcb10, Abcb11, Abcd2, Abcf1, Acin1, Acmsd, Aco1, Acod1, Acox1, Acsl3, Acsl4, Acsl5, Actr5, Acvr2b, Adgrf1, Adipor2, Adora1, Adra1b, Adtrp, Agt, Agtr1a, Agxt2, Ahr, Ahsg, Aim2, Akap13, Akap8l, Akr1c6, Aldh2, Alkbh1, Als2, Alyref2, Ambra1, Ankrd17, Ankrd26, Anxa4, Ap3b1, Ap3d1, Apcs, Apoa1, Apoa4, Apoa5, Apobec1, Apoc1, Apoc3…
GO:0031323	regulation of cellular metabolic process	GO_BiologicalProcess-EBI-UniProt-GOA-ACAP-ARAP_25.05.2022_00h00	9.59751e-12	3.04721e-08	0	0	[3, 4]	Group137	16.8539	990	[2010315B03Rik, 5430403G16Rik, A1cf, AI987944, Aadac, Aars, Abat, Abca3, Abcb10, Abcb11, Abcd2, Abcf1, Acin1, Acmsd, Aco1, Acod1, Acox1, Acsl3, Acsl4, Acsl5, Actr5, Acvr2b, Adgrf1, Adipor2, Adora1, Adra1b, Adtrp, Agt, Agtr1a, Agxt2, Ahr, Ahsg, Aim2, Akap13, Akap8l, Akr1c6, Aldh2, Alkbh1, Als2, Alyref2, Ambra1, Ankrd17, Ankrd26, Anxa4, Ap3b1, Ap3d1, Apcs, Apoa1, Apoa4, Apoa5, Apobec1, Apoc1, Apoc3…
GO:0048583	regulation of response to stimulus	GO_BiologicalProcess-EBI-UniProt-GOA-ACAP-ARAP_25.05.2022_00h00	9.81695e-12	3.1159e-08	4.00715e-25	4.44794e-23	[2, 3]	Group080	17.4971	748	[AI182371, Abat, Abca1, Abhd6, Abl2, Acod1, Acox2, Acpp, Acsl5, Actr5, Acvr2b, Adgrv1, Adk, Adora1, Adra1b, Adrb3, Adtrp, Afdn, Agt, Agtr1a, Ahr, Ahsg, Aim2, Akap13, Aldh1a3, Aldh2, Alpk1, Amer1, Anapc15, Ankrd17, Ankrd26, Aoah, Ap3b1, Apoa1, Apoc3, Apoe, Apoh, Aqp11, Ar, Areg, Arfgap1, Arg1, Arhgap24, Arhgap35, Arhgap42, Arhgef18, Arid1a, Arid1b, Arid4a, Arid4b, Armc9, Arrdc1, Asah2, Ash1l, Asxl…
GO:0048583	regulation of response to stimulus	GO_BiologicalProcess-EBI-UniProt-GOA-ACAP-ARAP_25.05.2022_00h00	9.81695e-12	3.1159e-08	2.67208e-19	2.48503e-17	[2, 3]	Group120	17.4971	748	[AI182371, Abat, Abca1, Abhd6, Abl2, Acod1, Acox2, Acpp, Acsl5, Actr5, Acvr2b, Adgrv1, Adk, Adora1, Adra1b, Adrb3, Adtrp, Afdn, Agt, Agtr1a, Ahr, Ahsg, Aim2, Akap13, Aldh1a3, Aldh2, Alpk1, Amer1, Anapc15, Ankrd17, Ankrd26, Aoah, Ap3b1, Apoa1, Apoc3, Apoe, Apoh, Aqp11, Ar, Areg, Arfgap1, Arg1, Arhgap24, Arhgap35, Arhgap42, Arhgef18, Arid1a, Arid1b, Arid4a, Arid4b, Armc9, Arrdc1, Asah2, Ash1l, Asxl…
GO:0048583	regulation of response to stimulus	GO_BiologicalProcess-EBI-UniProt-GOA-ACAP-ARAP_25.05.2022_00h00	9.81695e-12	3.1159e-08	1.66777e-23	1.78452e-21	[2, 3]	Group131	17.4971	748	[AI182371, Abat, Abca1, Abhd6, Abl2, Acod1, Acox2, Acpp, Acsl5, Actr5, Acvr2b, Adgrv1, Adk, Adora1, Adra1b, Adrb3, Adtrp, Afdn, Agt, Agtr1a, Ahr, Ahsg, Aim2, Akap13, Aldh1a3, Aldh2, Alpk1, Amer1, Anapc15, Ankrd17, Ankrd26, Aoah, Ap3b1, Apoa1, Apoc3, Apoe, Apoh, Aqp11, Ar, Areg, Arfgap1, Arg1, Arhgap24, Arhgap35, Arhgap42, Arhgef18, Arid1a, Arid1b, Arid4a, Arid4b, Armc9, Arrdc1, Asah2, Ash1l, Asxl…
GO:0048583	regulation of response to stimulus	GO_BiologicalProcess-EBI-UniProt-GOA-ACAP-ARAP_25.05.2022_00h00	9.81695e-12	3.1159e-08	0	0	[2, 3]	Group137	17.4971	748	[AI182371, Abat, Abca1, Abhd6, Abl2, Acod1, Acox2, Acpp, Acsl5, Actr5, Acvr2b, Adgrv1, Adk, Adora1, Adra1b, Adrb3, Adtrp, Afdn, Agt, Agtr1a, Ahr, Ahsg, Aim2, Akap13, Aldh1a3, Aldh2, Alpk1, Amer1, Anapc15, Ankrd17, Ankrd26, Aoah, Ap3b1, Apoa1, Apoc3, Apoe, Apoh, Aqp11, Ar, Areg, Arfgap1, Arg1, Arhgap24, Arhgap35, Arhgap42, Arhgef18, Arid1a, Arid1b, Arid4a, Arid4b, Armc9, Arrdc1, Asah2, Ash1l, Asxl…
GO:0046483	heterocycle metabolic process	GO_BiologicalProcess-EBI-UniProt-GOA-ACAP-ARAP_25.05.2022_00h00	1.13028e-11	3.58637e-08	0	0	[3]	Group129	16.8425	990	[2010315B03Rik, 5430403G16Rik, A1cf, AI987944, Aadat, Aanat, Aars, Aass, Abcb10, Abcc2, Abcc6, Abcd4, Acaca, Acin1, Acly, Acmsd, Acnat1, Acnat2, Acod1, Acot12, Acpp, Acsl3, Acsl4, Acsl5, Acsm1, Acsm3, Acsm5, Acss2, Actr5, Acvr2b, Adat1, Adcy9, Adgrf1, Adk, Afmid, Agt, Ahcy, Ahr, Aim2, Ak2, Akap17b, Akap8l, Akr1c6, Alad, Aldh1l1, Aldh2, Aldh6a1, Aldob, Alkbh1, Alkbh2, Alyref2, Ambra1, Ankrd17, Anx…
GO:0046483	heterocycle metabolic process	GO_BiologicalProcess-EBI-UniProt-GOA-ACAP-ARAP_25.05.2022_00h00	1.13028e-11	3.58637e-08	0	0	[3]	Group137	16.8425	990	[2010315B03Rik, 5430403G16Rik, A1cf, AI987944, Aadat, Aanat, Aars, Aass, Abcb10, Abcc2, Abcc6, Abcd4, Acaca, Acin1, Acly, Acmsd, Acnat1, Acnat2, Acod1, Acot12, Acpp, Acsl3, Acsl4, Acsl5, Acsm1, Acsm3, Acsm5, Acss2, Actr5, Acvr2b, Adat1, Adcy9, Adgrf1, Adk, Afmid, Agt, Ahcy, Ahr, Aim2, Ak2, Akap17b, Akap8l, Akr1c6, Alad, Aldh1l1, Aldh2, Aldh6a1, Aldob, Alkbh1, Alkbh2, Alyref2, Ambra1, Ankrd17, Anx…
GO:1905039	carboxylic acid transmembrane transport	GO_BiologicalProcess-EBI-UniProt-GOA-ACAP-ARAP_25.05.2022_00h00	1.51332e-11	4.80024e-08	5.36392e-15	4.13022e-13	[4, 6, 7]	Group125	31.6964	71	[AU018091, Abcb11, Abcc2, Abcc3, Abcd2, Abcd3, Abcd4, Acsl5, Agt, Arg1, Cln3, Ctns, Gm6614, Irs2, Lrrc8d, Mfsd2a, Per2, Pou6f1, Prkcd, Sfxn1, Sfxn2, Sfxn5, Slc10a1, Slc10a2, Slc10a7, Slc13a2, Slc13a3, Slc13a5, Slc15a4, Slc16a10, Slc16a11, Slc16a12, Slc16a2, Slc16a5, Slc16a7, Slc17a8, Slc1a2, Slc22a26, Slc22a27, Slc22a28, Slc22a29, Slc22a30, Slc23a1, Slc25a1, Slc25a10, Slc25a15, Slc25a21, Slc25a22…
GO:0006820	anion transport	GO_BiologicalProcess-EBI-UniProt-GOA-ACAP-ARAP_25.05.2022_00h00	1.59958e-11	5.07228e-08	5.36392e-15	4.13022e-13	[5]	Group125	24.4147	146	[AU018091, Abat, Abcb11, Abcb4, Abcc10, Abcc2, Abcc3, Abcc6, Abcd3, Abcg3, Acsl4, Adora1, Agt, Agxt, Apol7a, Apol9a, Aqp8, Aqp9, Arg1, Atf4, Atp8b1, Cebpb, Ces1b, Ces1c, Ces1e, Ces1f, Ces1g, Clca3a1, Clcn2, Clcn4, Clcn5, Clcn7, Cln3, Ctns, Cyp7a1, Enpp1, Fgfr4, Gabrb3, Glra3, Gltpd2, Gm6614, Gopc, Hnf1a, Ip6k2, Kmo, Lrrc8d, Map2k6, Mfsd2a, Mgst1, Mttp, Myo6, Nf1, Nr0b2, Nr1h4, Pdzk1, Per2, Pla2g1…
GO:0010033	response to organic substance	GO_BiologicalProcess-EBI-UniProt-GOA-ACAP-ARAP_25.05.2022_00h00	1.63691e-11	5.189e-08	3.95094e-21	3.87192e-19	[3]	Group128	17.8139	647	[Aacs, Aanat, Abat, Abca1, Abca3, Abcb10, Abcb11, Abcb4, Abcc2, Abcd3, Abcd4, Abl2, Acaca, Acod1, Acvr2b, Adam23, Adamts13, Adh1, Adh4, Adipor2, Adora1, Adra1b, Adtrp, Agt, Agtr1a, Agxt, Ahr, Ahsg, Aim2, Akap13, Akr1c20, Akr1c6, Alad, Aldh1a1, Aldh1a7, Aldh2, Aldob, Amhr2, Ankrd26, Ankzf1, Aoc1, Apoa1, Apoa2, Apoa4, Apob, Apobec1, Apoc3, Apoe, Aqp11, Aqp8, Aqp9, Ar, Areg, Arg1, Arid1a, Arid1b, Ar…
GO:0048878	chemical homeostasis	GO_BiologicalProcess-EBI-UniProt-GOA-ACAP-ARAP_25.05.2022_00h00	1.67491e-11	5.3078e-08	5.55975e-14	3.72503e-12	[4]	Group068	21.1362	253	[Aacs, Abca1, Abca3, Abcb11, Abcb4, Abcc2, Abcc6, Abcg5, Abcg8, Acaca, Aco1, Acox1, Acox2, Adipor2, Adora1, Adra1b, Agt, Agtr1a, Ankrd26, Anpep, Ap3b1, Ap3d1, Apoa1, Apoa2, Apoa4, Apoa5, Apob, Apoc3, Apoe, Aqp11, Areg, Asgr2, Aspscr1, Atf4, Atg5, Atg7, Atp13a1, Atp13a3, Atp2b1, Atp2b2, Atp6v0d2, Atp7a, Atp7b, Bdh2, Btbd9, Cacna1d, Camk2n1, Ccr5, Cdh1, Cebpa, Ces1b, Ces1c, Ces1e, Ces1f, Ces1g, Chd…
GO:0048878	chemical homeostasis	GO_BiologicalProcess-EBI-UniProt-GOA-ACAP-ARAP_25.05.2022_00h00	1.67491e-11	5.3078e-08	2.15047e-13	1.3763e-11	[4]	Group097	21.1362	253	[Aacs, Abca1, Abca3, Abcb11, Abcb4, Abcc2, Abcc6, Abcg5, Abcg8, Acaca, Aco1, Acox1, Acox2, Adipor2, Adora1, Adra1b, Agt, Agtr1a, Ankrd26, Anpep, Ap3b1, Ap3d1, Apoa1, Apoa2, Apoa4, Apoa5, Apob, Apoc3, Apoe, Aqp11, Areg, Asgr2, Aspscr1, Atf4, Atg5, Atg7, Atp13a1, Atp13a3, Atp2b1, Atp2b2, Atp6v0d2, Atp7a, Atp7b, Bdh2, Btbd9, Cacna1d, Camk2n1, Ccr5, Cdh1, Cebpa, Ces1b, Ces1c, Ces1e, Ces1f, Ces1g, Chd…
GO:0048878	chemical homeostasis	GO_BiologicalProcess-EBI-UniProt-GOA-ACAP-ARAP_25.05.2022_00h00	1.67491e-11	5.3078e-08	1.99894e-22	2.0789e-20	[4]	Group112	21.1362	253	[Aacs, Abca1, Abca3, Abcb11, Abcb4, Abcc2, Abcc6, Abcg5, Abcg8, Acaca, Aco1, Acox1, Acox2, Adipor2, Adora1, Adra1b, Agt, Agtr1a, Ankrd26, Anpep, Ap3b1, Ap3d1, Apoa1, Apoa2, Apoa4, Apoa5, Apob, Apoc3, Apoe, Aqp11, Areg, Asgr2, Aspscr1, Atf4, Atg5, Atg7, Atp13a1, Atp13a3, Atp2b1, Atp2b2, Atp6v0d2, Atp7a, Atp7b, Bdh2, Btbd9, Cacna1d, Camk2n1, Ccr5, Cdh1, Cebpa, Ces1b, Ces1c, Ces1e, Ces1f, Ces1g, Chd…
GO:0043233	organelle lumen	GO_CellularComponent-EBI-UniProt-GOA-ACAP-ARAP_25.05.2022_00h00	1.7956e-11	5.68846e-08	0	0	[3]	Group129	17.1833	837	[2200002D01Rik, A1cf, AU040320, Abat, Abca6, Abcb4, Abcc6, Abcd3, Abcf1, Abcg3, Abi2, Acaca, Acbd5, Acin1, Acly, Acot12, Acox1, Acsl5, Acsm1, Acsm3, Acsm5, Acss3, Actr5, Adam12, Adh1, Adh4, Adk, Afdn, Agxt, Aim2, Ak2, Akap17b, Akap8l, Aldh2, Aldh6a1, Alg12, Alkbh1, Alkbh2, Amer1, Amt, Ankrd11, Ankrd17, Ankrd28, Anp32b, Anxa11, Ap5z1, Apob, Ar, Areg, Arglu1, Arhgef11, Arid1a, Arid1b, Arid4a, Arid4…
GO:0030170	pyridoxal phosphate binding	GO_MolecularFunction-EBI-UniProt-GOA-ACAP-ARAP_25.05.2022_00h00	1.98445e-11	6.28475e-08	1.49377e-23	1.61327e-21	[4, 5]	Group093	53.8462	28	[Aadat, Abat, Agxt, Agxt2, Alb, Cbs, Csad, Cth, Ddc, Etnppl, Gldc, Gpt, Gpt2, Hdc, Kyat1, Kyat3, Kynu, Mocos, Pdxdc1, Phykpl, Pygl, Sds, Sgpl1, Shmt1, Shmt2, Srr, Tat, Thnsl2]
GO:0030170	pyridoxal phosphate binding	GO_MolecularFunction-EBI-UniProt-GOA-ACAP-ARAP_25.05.2022_00h00	1.98445e-11	6.28475e-08	2.39067e-28	2.72536e-26	[4, 5]	Group118	53.8462	28	[Aadat, Abat, Agxt, Agxt2, Alb, Cbs, Csad, Cth, Ddc, Etnppl, Gldc, Gpt, Gpt2, Hdc, Kyat1, Kyat3, Kynu, Mocos, Pdxdc1, Phykpl, Pygl, Sds, Sgpl1, Shmt1, Shmt2, Srr, Tat, Thnsl2]
GO:0030170	pyridoxal phosphate binding	GO_MolecularFunction-EBI-UniProt-GOA-ACAP-ARAP_25.05.2022_00h00	1.98445e-11	6.28475e-08	0	0	[4, 5]	Group133	53.8462	28	[Aadat, Abat, Agxt, Agxt2, Alb, Cbs, Csad, Cth, Ddc, Etnppl, Gldc, Gpt, Gpt2, Hdc, Kyat1, Kyat3, Kynu, Mocos, Pdxdc1, Phykpl, Pygl, Sds, Sgpl1, Shmt1, Shmt2, Srr, Tat, Thnsl2]
GO:0070330	aromatase activity	GO_MolecularFunction-EBI-UniProt-GOA-ACAP-ARAP_25.05.2022_00h00	2.24311e-11	7.1017e-08	1.96742e-22	2.06579e-20	[5]	Group106	62.1622	23	[Cyp1a2, Cyp2a12, Cyp2a4, Cyp2a5, Cyp2b9, Cyp2c29, Cyp2c37, Cyp2c38, Cyp2c50, Cyp2c54, Cyp2c55, Cyp2d10, Cyp2d11, Cyp2d26, Cyp2e1, Cyp2j5, Cyp2j6, Cyp3a11, Cyp3a13, Cyp3a16, Cyp3a25, Cyp3a59, Cyp4a12b]
GO:0070330	aromatase activity	GO_MolecularFunction-EBI-UniProt-GOA-ACAP-ARAP_25.05.2022_00h00	2.24311e-11	7.1017e-08	0	0	[5]	Group136	62.1622	23	[Cyp1a2, Cyp2a12, Cyp2a4, Cyp2a5, Cyp2b9, Cyp2c29, Cyp2c37, Cyp2c38, Cyp2c50, Cyp2c54, Cyp2c55, Cyp2d10, Cyp2d11, Cyp2d26, Cyp2e1, Cyp2j5, Cyp2j6, Cyp3a11, Cyp3a13, Cyp3a16, Cyp3a25, Cyp3a59, Cyp4a12b]
GO:0015849	organic acid transport	GO_BiologicalProcess-EBI-UniProt-GOA-ACAP-ARAP_25.05.2022_00h00	2.26231e-11	7.16022e-08	5.36392e-15	4.13022e-13	[5]	Group125	27.4457	101	[AU018091, Abat, Abcb11, Abcc2, Abcc3, Abcd2, Abcd3, Abcd4, Acsl3, Acsl4, Acsl5, Adora1, Agt, Agxt, Apoe, Aqp8, Aqp9, Arg1, Atp8b1, Cln3, Crot, Ctns, Cyp7a1, Eprs, Fabp1, Fabp12, Gm6614, Hnf1a, Irs2, Kmo, Llgl2, Lrrc8d, Map2k6, Mfsd2a, Myo6, Nf1, Nr0b2, Nr1h4, Per2, Pla2g12b, Pla2r1, Plin2, Pou6f1, Ppard, Prkcd, Ptges, Sfxn1, Sfxn2, Sfxn5, Slc10a1, Slc10a2, Slc10a7, Slc13a2, Slc13a3, Slc13a5, Slc…
GO:0019915	lipid storage	GO_BiologicalProcess-EBI-UniProt-GOA-ACAP-ARAP_25.05.2022_00h00	2.31572e-11	7.32694e-08	1.27518e-43	1.60547e-41	[3, 4]	Group138	40	44	[4932438A13Rik, Apoa1, Apob, Apoe, Aup1, B4galnt1, C3, Ces1b, Ces1c, Ces1e, Ces1f, Ces1g, Cpt1a, Crp, Enpp1, Fto, Ikbke, Ldah, Msr1, Mup1, Mup12, Mup13, Mup18, Mup3, Mup5, Mup6, Mup7, Mup8, Nfkbia, Nr1h3, Plin2, Ppara, Ppard, Rnf213, Scarb1, Smim22, Sqle, Srebf1, Srebf2, Stard4, Stat5a, Tmem135, Tom1l2, Zfyve1]
GO:0019915	lipid storage	GO_BiologicalProcess-EBI-UniProt-GOA-ACAP-ARAP_25.05.2022_00h00	2.31572e-11	7.32694e-08	0	0	[3, 4]	Group139	40	44	[4932438A13Rik, Apoa1, Apob, Apoe, Aup1, B4galnt1, C3, Ces1b, Ces1c, Ces1e, Ces1f, Ces1g, Cpt1a, Crp, Enpp1, Fto, Ikbke, Ldah, Msr1, Mup1, Mup12, Mup13, Mup18, Mup3, Mup5, Mup6, Mup7, Mup8, Nfkbia, Nr1h3, Plin2, Ppara, Ppard, Rnf213, Scarb1, Smim22, Sqle, Srebf1, Srebf2, Stard4, Stat5a, Tmem135, Tom1l2, Zfyve1]
GO:0051336	regulation of hydrolase activity	GO_BiologicalProcess-EBI-UniProt-GOA-ACAP-ARAP_25.05.2022_00h00	2.36348e-11	7.47567e-08	3.11462e-14	2.18023e-12	[4]	Group057	21.3768	236	[A2ml1, AI182371, Abl2, Acrbp, Adap2, Afdn, Agt, Agtr1a, Ahr, Ahsg, Aim2, Als2, Als2cl, Ambp, Anp32b, Apcs, Apoa1, Apoa2, Apoa4, Apoa5, Apoc1, Apoc3, Apoh, Arap2, Arhgap15, Arhgap22, Arhgap24, Arhgap35, Arhgap42, Arhgap45, Arhgap6, Arhgef16, Arhgef19, Arhgef26, Asap1, Asap3, Bag4, Bcar3, Bcas3, Bcl2l1, Bcr, Bid, Birc3, Birc6, Bmp2, C3, C4a, C4b, Camk2b, Casp8, Ccdc125, Ccl25, Cd300a, Cdh1, Cflar,…
GO:0051336	regulation of hydrolase activity	GO_BiologicalProcess-EBI-UniProt-GOA-ACAP-ARAP_25.05.2022_00h00	2.36348e-11	7.47567e-08	9.09973e-16	7.73477e-14	[4]	Group058	21.3768	236	[A2ml1, AI182371, Abl2, Acrbp, Adap2, Afdn, Agt, Agtr1a, Ahr, Ahsg, Aim2, Als2, Als2cl, Ambp, Anp32b, Apcs, Apoa1, Apoa2, Apoa4, Apoa5, Apoc1, Apoc3, Apoh, Arap2, Arhgap15, Arhgap22, Arhgap24, Arhgap35, Arhgap42, Arhgap45, Arhgap6, Arhgef16, Arhgef19, Arhgef26, Asap1, Asap3, Bag4, Bcar3, Bcas3, Bcl2l1, Bcr, Bid, Birc3, Birc6, Bmp2, C3, C4a, C4b, Camk2b, Casp8, Ccdc125, Ccl25, Cd300a, Cdh1, Cflar,…
GO:0051336	regulation of hydrolase activity	GO_BiologicalProcess-EBI-UniProt-GOA-ACAP-ARAP_25.05.2022_00h00	2.36348e-11	7.47567e-08	6.92241e-43	8.65078e-41	[4]	Group134	21.3768	236	[A2ml1, AI182371, Abl2, Acrbp, Adap2, Afdn, Agt, Agtr1a, Ahr, Ahsg, Aim2, Als2, Als2cl, Ambp, Anp32b, Apcs, Apoa1, Apoa2, Apoa4, Apoa5, Apoc1, Apoc3, Apoh, Arap2, Arhgap15, Arhgap22, Arhgap24, Arhgap35, Arhgap42, Arhgap45, Arhgap6, Arhgef16, Arhgef19, Arhgef26, Asap1, Asap3, Bag4, Bcar3, Bcas3, Bcl2l1, Bcr, Bid, Birc3, Birc6, Bmp2, C3, C4a, C4b, Camk2b, Casp8, Ccdc125, Ccl25, Cd300a, Cdh1, Cflar,…
R-MMU:8978868	Fatty acid metabolism	REACTOME_Pathways_25.05.2022	2.49841e-11	7.89996e-08	5.24808e-15	4.0935e-13	[-1]	Group059	34.7305	58	[Acaa1b, Acaca, Acad10, Acbd5, Acbd6, Acly, Acot12, Acox1, Acox2, Acsf2, Acsl3, Acsl4, Acsl5, Aldh3a2, Amacr, Cpt1a, Crot, Cyp1a2, Cyp2j6, Cyp2u1, Cyp4a10, Cyp4a12b, Cyp4a14, Cyp4a31, Cyp4a32, Cyp8b1, Dbi, Decr2, Eci2, Ehhadh, Elovl2, Elovl5, Elovl6, Faah, Fads1, Fads2, Fasn, Hacd2, Hacd3, Hacl1, Hsd17b12, Hsd17b4, Lta4h, Pcca, Pecr, Pon1, Pon2, Pon3, Ppard, Prkag2, Ptges, Rxra, Scp2, Slc25a1, Sl…
R-MMU:8978868	Fatty acid metabolism	REACTOME_Pathways_25.05.2022	2.49841e-11	7.89996e-08	4.10144e-22	4.18347e-20	[-1]	Group073	34.7305	58	[Acaa1b, Acaca, Acad10, Acbd5, Acbd6, Acly, Acot12, Acox1, Acox2, Acsf2, Acsl3, Acsl4, Acsl5, Aldh3a2, Amacr, Cpt1a, Crot, Cyp1a2, Cyp2j6, Cyp2u1, Cyp4a10, Cyp4a12b, Cyp4a14, Cyp4a31, Cyp4a32, Cyp8b1, Dbi, Decr2, Eci2, Ehhadh, Elovl2, Elovl5, Elovl6, Faah, Fads1, Fads2, Fasn, Hacd2, Hacd3, Hacl1, Hsd17b12, Hsd17b4, Lta4h, Pcca, Pecr, Pon1, Pon2, Pon3, Ppard, Prkag2, Ptges, Rxra, Scp2, Slc25a1, Sl…
R-MMU:8978868	Fatty acid metabolism	REACTOME_Pathways_25.05.2022	2.49841e-11	7.89996e-08	0	0	[-1]	Group085	34.7305	58	[Acaa1b, Acaca, Acad10, Acbd5, Acbd6, Acly, Acot12, Acox1, Acox2, Acsf2, Acsl3, Acsl4, Acsl5, Aldh3a2, Amacr, Cpt1a, Crot, Cyp1a2, Cyp2j6, Cyp2u1, Cyp4a10, Cyp4a12b, Cyp4a14, Cyp4a31, Cyp4a32, Cyp8b1, Dbi, Decr2, Eci2, Ehhadh, Elovl2, Elovl5, Elovl6, Faah, Fads1, Fads2, Fasn, Hacd2, Hacd3, Hacl1, Hsd17b12, Hsd17b4, Lta4h, Pcca, Pecr, Pon1, Pon2, Pon3, Ppard, Prkag2, Ptges, Rxra, Scp2, Slc25a1, Sl…
R-MMU:8978868	Fatty acid metabolism	REACTOME_Pathways_25.05.2022	2.49841e-11	7.89996e-08	0	0	[-1]	Group133	34.7305	58	[Acaa1b, Acaca, Acad10, Acbd5, Acbd6, Acly, Acot12, Acox1, Acox2, Acsf2, Acsl3, Acsl4, Acsl5, Aldh3a2, Amacr, Cpt1a, Crot, Cyp1a2, Cyp2j6, Cyp2u1, Cyp4a10, Cyp4a12b, Cyp4a14, Cyp4a31, Cyp4a32, Cyp8b1, Dbi, Decr2, Eci2, Ehhadh, Elovl2, Elovl5, Elovl6, Faah, Fads1, Fads2, Fasn, Hacd2, Hacd3, Hacl1, Hsd17b12, Hsd17b4, Lta4h, Pcca, Pecr, Pon1, Pon2, Pon3, Ppard, Prkag2, Ptges, Rxra, Scp2, Slc25a1, Sl…
GO:0043434	response to peptide hormone	GO_BiologicalProcess-EBI-UniProt-GOA-ACAP-ARAP_25.05.2022_00h00	2.86112e-11	9.04401e-08	3.95094e-21	3.87192e-19	[4, 5, 6]	Group128	25.1968	128	[Aanat, Agt, Agtr1a, Ahsg, Aldob, Ankrd26, Apoc3, Areg, Arg1, Arid1b, Ass1, Atp2b1, Bcar3, Brip1, Cat, Ccnd3, Cdk2, Cdo1, Cflar, Chuk, Cps1, Csk, Dennd4c, Echdc3, Eif4ebp2, Enpp1, Eprs, Errfi1, F7, Fbp1, Gcgr, Gck, Gclc, Gdf15, Ghr, Gjb2, Gpld1, Gpt, Grb7, Gstp1, Hhex, Hmgcs2, Igf1, Igfbp1, Ikbkb, Il18, Insig1, Insig2, Irs1, Irs2, Khk, Lta4h, Lyn, Mapk14, Mbd5, Mup1, Mup12, Mup13, Mup18, Mup3, Mu…
GO:0043170	macromolecule metabolic process	GO_BiologicalProcess-EBI-UniProt-GOA-ACAP-ARAP_25.05.2022_00h00	2.94736e-11	9.31365e-08	2.17507e-31	2.56659e-29	[3]	Group117	15.9425	1530	[1810024B03Rik, 2010315B03Rik, 5430403G16Rik, A1cf, A2ml1, AI182371, AI987944, Aanat, Aars, Abca1, Abcb10, Abcb11, Abcc2, Abcc6, Abcd2, Abcf1, Abhd17b, Abhd17c, Abi2, Abl2, Acaca, Acin1, Aco1, Acod1, Acp1, Acrbp, Actr5, Acvr2b, Adam11, Adam12, Adam23, Adamdec1, Adamts13, Adamts6, Adat1, Adgb, Adgrf1, Adgrv1, Adipor2, Adora1, Adra1b, Adtrp, Afdn, Agt, Agtr1a, Ahr, Ahsg, Aim2, Akap13, Akap17b, Akap…
GO:0043170	macromolecule metabolic process	GO_BiologicalProcess-EBI-UniProt-GOA-ACAP-ARAP_25.05.2022_00h00	2.94736e-11	9.31365e-08	0	0	[3]	Group129	15.9425	1530	[1810024B03Rik, 2010315B03Rik, 5430403G16Rik, A1cf, A2ml1, AI182371, AI987944, Aanat, Aars, Abca1, Abcb10, Abcb11, Abcc2, Abcc6, Abcd2, Abcf1, Abhd17b, Abhd17c, Abi2, Abl2, Acaca, Acin1, Aco1, Acod1, Acp1, Acrbp, Actr5, Acvr2b, Adam11, Adam12, Adam23, Adamdec1, Adamts13, Adamts6, Adat1, Adgb, Adgrf1, Adgrv1, Adipor2, Adora1, Adra1b, Adtrp, Afdn, Agt, Agtr1a, Ahr, Ahsg, Aim2, Akap13, Akap17b, Akap…
GO:0043170	macromolecule metabolic process	GO_BiologicalProcess-EBI-UniProt-GOA-ACAP-ARAP_25.05.2022_00h00	2.94736e-11	9.31365e-08	0	1.4013e-45	[3]	Group132	15.9425	1530	[1810024B03Rik, 2010315B03Rik, 5430403G16Rik, A1cf, A2ml1, AI182371, AI987944, Aanat, Aars, Abca1, Abcb10, Abcb11, Abcc2, Abcc6, Abcd2, Abcf1, Abhd17b, Abhd17c, Abi2, Abl2, Acaca, Acin1, Aco1, Acod1, Acp1, Acrbp, Actr5, Acvr2b, Adam11, Adam12, Adam23, Adamdec1, Adamts13, Adamts6, Adat1, Adgb, Adgrf1, Adgrv1, Adipor2, Adora1, Adra1b, Adtrp, Afdn, Agt, Agtr1a, Ahr, Ahsg, Aim2, Akap13, Akap17b, Akap…
GO:0043170	macromolecule metabolic process	GO_BiologicalProcess-EBI-UniProt-GOA-ACAP-ARAP_25.05.2022_00h00	2.94736e-11	9.31365e-08	0	0	[3]	Group137	15.9425	1530	[1810024B03Rik, 2010315B03Rik, 5430403G16Rik, A1cf, A2ml1, AI182371, AI987944, Aanat, Aars, Abca1, Abcb10, Abcb11, Abcc2, Abcc6, Abcd2, Abcf1, Abhd17b, Abhd17c, Abi2, Abl2, Acaca, Acin1, Aco1, Acod1, Acp1, Acrbp, Actr5, Acvr2b, Adam11, Adam12, Adam23, Adamdec1, Adamts13, Adamts6, Adat1, Adgb, Adgrf1, Adgrv1, Adipor2, Adora1, Adra1b, Adtrp, Afdn, Agt, Agtr1a, Ahr, Ahsg, Aim2, Akap13, Akap17b, Akap…
GO:0033344	cholesterol efflux	GO_BiologicalProcess-EBI-UniProt-GOA-ACAP-ARAP_25.05.2022_00h00	3.6465e-11	1.15193e-07	2.15047e-13	1.3763e-11	[7, 8]	Group097	49.2063	31	[Abca1, Abca3, Abca8b, Abcg5, Abcg8, Apoa1, Apoa2, Apoa4, Apoa5, Apob, Apoc1, Apoc3, Apoe, Apof, Apom, Ces1b, Ces1c, Ces1e, Ces1f, Ces1g, Gps2, Lrp1, Nfkbia, Npc1, Nr1h3, Pon1, Ptch1, Scarb1, Soat2, Srebf2, Tsku]
GO:0033344	cholesterol efflux	GO_BiologicalProcess-EBI-UniProt-GOA-ACAP-ARAP_25.05.2022_00h00	3.6465e-11	1.15193e-07	5.10722e-15	4.0347e-13	[7, 8]	Group122	49.2063	31	[Abca1, Abca3, Abca8b, Abcg5, Abcg8, Apoa1, Apoa2, Apoa4, Apoa5, Apob, Apoc1, Apoc3, Apoe, Apof, Apom, Ces1b, Ces1c, Ces1e, Ces1f, Ces1g, Gps2, Lrp1, Nfkbia, Npc1, Nr1h3, Pon1, Ptch1, Scarb1, Soat2, Srebf2, Tsku]
GO:0033344	cholesterol efflux	GO_BiologicalProcess-EBI-UniProt-GOA-ACAP-ARAP_25.05.2022_00h00	3.6465e-11	1.15193e-07	3.36529e-38	4.1393e-36	[7, 8]	Group127	49.2063	31	[Abca1, Abca3, Abca8b, Abcg5, Abcg8, Apoa1, Apoa2, Apoa4, Apoa5, Apob, Apoc1, Apoc3, Apoe, Apof, Apom, Ces1b, Ces1c, Ces1e, Ces1f, Ces1g, Gps2, Lrp1, Nfkbia, Npc1, Nr1h3, Pon1, Ptch1, Scarb1, Soat2, Srebf2, Tsku]
GO:0033344	cholesterol efflux	GO_BiologicalProcess-EBI-UniProt-GOA-ACAP-ARAP_25.05.2022_00h00	3.6465e-11	1.15193e-07	1.27518e-43	1.60547e-41	[7, 8]	Group138	49.2063	31	[Abca1, Abca3, Abca8b, Abcg5, Abcg8, Apoa1, Apoa2, Apoa4, Apoa5, Apob, Apoc1, Apoc3, Apoe, Apof, Apom, Ces1b, Ces1c, Ces1e, Ces1f, Ces1g, Gps2, Lrp1, Nfkbia, Npc1, Nr1h3, Pon1, Ptch1, Scarb1, Soat2, Srebf2, Tsku]
GO:0046486	glycerolipid metabolic process	GO_BiologicalProcess-EBI-UniProt-GOA-ACAP-ARAP_25.05.2022_00h00	3.80177e-11	1.2006e-07	0	0	[4, 5]	Group103	25.9508	116	[Aadac, Abca3, Abhd3, Abhd6, Acsl3, Acsl4, Acsl5, Ambra1, Apoa1, Apoa2, Apoa4, Apoa5, Apob, Apobec1, Apoc1, Apoc3, Apoe, Apof, Apoh, C3, Cat, Cept1, Ces1g, Chka, Cln3, Cps1, Cpt1a, Crls1, Cyp2e1, Dbi, Esr1, Etnk1, Etnk2, Faah, Fgf21, Fgfr3, Fgr, G6pc, Gal3st1, Galk2, Gck, Gk, Gpat4, Gpd1, Gpld1, H6pd, Inpp1, Inpp5b, Inpp5f, Insig1, Insig2, Ip6k2, Ipmk, Irs1, Ldlr, Lipc, Lmf1, Lpcat3, Lyn, Mfsd2a,…
GO:0046486	glycerolipid metabolic process	GO_BiologicalProcess-EBI-UniProt-GOA-ACAP-ARAP_25.05.2022_00h00	3.80177e-11	1.2006e-07	6.17183e-22	6.23355e-20	[4, 5]	Group121	25.9508	116	[Aadac, Abca3, Abhd3, Abhd6, Acsl3, Acsl4, Acsl5, Ambra1, Apoa1, Apoa2, Apoa4, Apoa5, Apob, Apobec1, Apoc1, Apoc3, Apoe, Apof, Apoh, C3, Cat, Cept1, Ces1g, Chka, Cln3, Cps1, Cpt1a, Crls1, Cyp2e1, Dbi, Esr1, Etnk1, Etnk2, Faah, Fgf21, Fgfr3, Fgr, G6pc, Gal3st1, Galk2, Gck, Gk, Gpat4, Gpd1, Gpld1, H6pd, Inpp1, Inpp5b, Inpp5f, Insig1, Insig2, Ip6k2, Ipmk, Irs1, Ldlr, Lipc, Lmf1, Lpcat3, Lyn, Mfsd2a,…
GO:0046486	glycerolipid metabolic process	GO_BiologicalProcess-EBI-UniProt-GOA-ACAP-ARAP_25.05.2022_00h00	3.80177e-11	1.2006e-07	0	1.96182e-44	[4, 5]	Group124	25.9508	116	[Aadac, Abca3, Abhd3, Abhd6, Acsl3, Acsl4, Acsl5, Ambra1, Apoa1, Apoa2, Apoa4, Apoa5, Apob, Apobec1, Apoc1, Apoc3, Apoe, Apof, Apoh, C3, Cat, Cept1, Ces1g, Chka, Cln3, Cps1, Cpt1a, Crls1, Cyp2e1, Dbi, Esr1, Etnk1, Etnk2, Faah, Fgf21, Fgfr3, Fgr, G6pc, Gal3st1, Galk2, Gck, Gk, Gpat4, Gpd1, Gpld1, H6pd, Inpp1, Inpp5b, Inpp5f, Insig1, Insig2, Ip6k2, Ipmk, Irs1, Ldlr, Lipc, Lmf1, Lpcat3, Lyn, Mfsd2a,…
GO:0046486	glycerolipid metabolic process	GO_BiologicalProcess-EBI-UniProt-GOA-ACAP-ARAP_25.05.2022_00h00	3.80177e-11	1.2006e-07	0	0	[4, 5]	Group139	25.9508	116	[Aadac, Abca3, Abhd3, Abhd6, Acsl3, Acsl4, Acsl5, Ambra1, Apoa1, Apoa2, Apoa4, Apoa5, Apob, Apobec1, Apoc1, Apoc3, Apoe, Apof, Apoh, C3, Cat, Cept1, Ces1g, Chka, Cln3, Cps1, Cpt1a, Crls1, Cyp2e1, Dbi, Esr1, Etnk1, Etnk2, Faah, Fgf21, Fgfr3, Fgr, G6pc, Gal3st1, Galk2, Gck, Gk, Gpat4, Gpd1, Gpld1, H6pd, Inpp1, Inpp5b, Inpp5f, Insig1, Insig2, Ip6k2, Ipmk, Irs1, Ldlr, Lipc, Lmf1, Lpcat3, Lyn, Mfsd2a,…
GO:0015850	organic hydroxy compound transport	GO_BiologicalProcess-EBI-UniProt-GOA-ACAP-ARAP_25.05.2022_00h00	3.84328e-11	1.21332e-07	1.35151e-21	1.33799e-19	[5]	Group101	28.3019	90	[Abat, Abca1, Abca3, Abca8b, Abcb11, Abcb4, Abcc2, Abcc3, Abcd3, Abcg5, Abcg8, Acat2, Agt, Agtr1a, Apoa1, Apoa2, Apoa4, Apoa5, Apob, Apoc1, Apoc3, Apoe, Apof, Apom, Aqp11, Aqp8, Aqp9, Atp8b1, Cd300a, Ces1b, Ces1c, Ces1e, Ces1f, Ces1g, Chrna4, Cyp7a1, Cyp8b1, Furin, Gck, Gm6614, Gps2, Gramd1c, Hnf1a, Kcna2, Kdm5b, Ldlr, Lima1, Lipc, Lpcat3, Lrp1, Mapk15, Msr1, Mttp, Nfkbia, Nisch, Npc1, Nr0b2, Nr1…
GO:0015850	organic hydroxy compound transport	GO_BiologicalProcess-EBI-UniProt-GOA-ACAP-ARAP_25.05.2022_00h00	3.84328e-11	1.21332e-07	3.36529e-38	4.1393e-36	[5]	Group127	28.3019	90	[Abat, Abca1, Abca3, Abca8b, Abcb11, Abcb4, Abcc2, Abcc3, Abcd3, Abcg5, Abcg8, Acat2, Agt, Agtr1a, Apoa1, Apoa2, Apoa4, Apoa5, Apob, Apoc1, Apoc3, Apoe, Apof, Apom, Aqp11, Aqp8, Aqp9, Atp8b1, Cd300a, Ces1b, Ces1c, Ces1e, Ces1f, Ces1g, Chrna4, Cyp7a1, Cyp8b1, Furin, Gck, Gm6614, Gps2, Gramd1c, Hnf1a, Kcna2, Kdm5b, Ldlr, Lima1, Lipc, Lpcat3, Lrp1, Mapk15, Msr1, Mttp, Nfkbia, Nisch, Npc1, Nr0b2, Nr1…
GO:0015850	organic hydroxy compound transport	GO_BiologicalProcess-EBI-UniProt-GOA-ACAP-ARAP_25.05.2022_00h00	3.84328e-11	1.21332e-07	1.27518e-43	1.60547e-41	[5]	Group138	28.3019	90	[Abat, Abca1, Abca3, Abca8b, Abcb11, Abcb4, Abcc2, Abcc3, Abcd3, Abcg5, Abcg8, Acat2, Agt, Agtr1a, Apoa1, Apoa2, Apoa4, Apoa5, Apob, Apoc1, Apoc3, Apoe, Apof, Apom, Aqp11, Aqp8, Aqp9, Atp8b1, Cd300a, Ces1b, Ces1c, Ces1e, Ces1f, Ces1g, Chrna4, Cyp7a1, Cyp8b1, Furin, Gck, Gm6614, Gps2, Gramd1c, Hnf1a, Kcna2, Kdm5b, Ldlr, Lima1, Lipc, Lpcat3, Lrp1, Mapk15, Msr1, Mttp, Nfkbia, Nisch, Npc1, Nr0b2, Nr1…
KEGG:04976	Bile secretion	KEGG_25.05.2022	4.36706e-11	1.37824e-07	1.9011e-13	1.23571e-11	[-1]	Group086	41	41	[Abcb11, Abcb4, Abcc2, Abcc3, Abcg5, Abcg8, Acnat1, Acnat2, Adcy9, Aqp8, Aqp9, Baat, Cyp7a1, Ephx1, Gm6614, Hmgcr, Ldlr, Nr0b2, Nr1h4, Rxra, Scarb1, Slc10a1, Slc10a2, Slc22a1, Slc22a7, Slc27a5, Slc4a4, Slc9a1, Slco1a1, Slco1a4, Slco1b2, Sult2a7, Sult2a8, Ugt2a3, Ugt2b1, Ugt2b34, Ugt2b35, Ugt2b36, Ugt2b37, Ugt2b38, Ugt2b5]
GO:1905952	regulation of lipid localization	GO_BiologicalProcess-EBI-UniProt-GOA-ACAP-ARAP_25.05.2022_00h00	4.49364e-11	1.41774e-07	3.36529e-38	4.1393e-36	[3, 4]	Group127	31.9048	67	[Abca1, Abca3, Abca8b, Abcb4, Abcg5, Abcg8, Acat2, Acsl4, Acsl5, Agt, Agtr1a, Apoa1, Apoa2, Apoa4, Apoa5, Apob, Apoc1, Apoc3, Apoe, C3, Ces1b, Ces1c, Ces1e, Ces1f, Ces1g, Crp, Cyp2j5, Cyp8b1, Dbi, Dennd5b, Eprs, Furin, Gps2, Ikbke, Irs2, Kdm5b, Lpcat3, Lrp1, Map2k6, Msr1, Mup1, Mup12, Mup13, Mup18, Mup3, Mup5, Mup6, Mup7, Mup8, Nfkbia, Nr1h3, Pcsk9, Pla2r1, Plin2, Pon1, Ppara, Ppard, Prkcd, Ptch1…
GO:1905952	regulation of lipid localization	GO_BiologicalProcess-EBI-UniProt-GOA-ACAP-ARAP_25.05.2022_00h00	4.49364e-11	1.41774e-07	1.27518e-43	1.60547e-41	[3, 4]	Group138	31.9048	67	[Abca1, Abca3, Abca8b, Abcb4, Abcg5, Abcg8, Acat2, Acsl4, Acsl5, Agt, Agtr1a, Apoa1, Apoa2, Apoa4, Apoa5, Apob, Apoc1, Apoc3, Apoe, C3, Ces1b, Ces1c, Ces1e, Ces1f, Ces1g, Crp, Cyp2j5, Cyp8b1, Dbi, Dennd5b, Eprs, Furin, Gps2, Ikbke, Irs2, Kdm5b, Lpcat3, Lrp1, Map2k6, Msr1, Mup1, Mup12, Mup13, Mup18, Mup3, Mup5, Mup6, Mup7, Mup8, Nfkbia, Nr1h3, Pcsk9, Pla2r1, Plin2, Pon1, Ppara, Ppard, Prkcd, Ptch1…
GO:1905952	regulation of lipid localization	GO_BiologicalProcess-EBI-UniProt-GOA-ACAP-ARAP_25.05.2022_00h00	4.49364e-11	1.41774e-07	0	0	[3, 4]	Group139	31.9048	67	[Abca1, Abca3, Abca8b, Abcb4, Abcg5, Abcg8, Acat2, Acsl4, Acsl5, Agt, Agtr1a, Apoa1, Apoa2, Apoa4, Apoa5, Apob, Apoc1, Apoc3, Apoe, C3, Ces1b, Ces1c, Ces1e, Ces1f, Ces1g, Crp, Cyp2j5, Cyp8b1, Dbi, Dennd5b, Eprs, Furin, Gps2, Ikbke, Irs2, Kdm5b, Lpcat3, Lrp1, Map2k6, Msr1, Mup1, Mup12, Mup13, Mup18, Mup3, Mup5, Mup6, Mup7, Mup8, Nfkbia, Nr1h3, Pcsk9, Pla2r1, Plin2, Pon1, Ppara, Ppard, Prkcd, Ptch1…
GO:0009069	serine family amino acid metabolic process	GO_BiologicalProcess-EBI-UniProt-GOA-ACAP-ARAP_25.05.2022_00h00	5.05986e-11	1.59588e-07	4.15421e-15	3.32337e-13	[5, 6, 8]	Group076	58.5366	24	[Agxt, Agxt2, Amt, Baat, Cbs, Cdo1, Csad, Cth, Dhfr, Gclc, Gclm, Gldc, Gm4952, Hao1, Keg1, Mthfd1, Sds, Sephs2, Shmt1, Shmt2, Srr, Thnsl2, Tst, Txnrd1]
GO:0009069	serine family amino acid metabolic process	GO_BiologicalProcess-EBI-UniProt-GOA-ACAP-ARAP_25.05.2022_00h00	5.05986e-11	1.59588e-07	2.19668e-14	1.60358e-12	[5, 6, 8]	Group091	58.5366	24	[Agxt, Agxt2, Amt, Baat, Cbs, Cdo1, Csad, Cth, Dhfr, Gclc, Gclm, Gldc, Gm4952, Hao1, Keg1, Mthfd1, Sds, Sephs2, Shmt1, Shmt2, Srr, Thnsl2, Tst, Txnrd1]
GO:0009069	serine family amino acid metabolic process	GO_BiologicalProcess-EBI-UniProt-GOA-ACAP-ARAP_25.05.2022_00h00	5.05986e-11	1.59588e-07	1.49377e-23	1.61327e-21	[5, 6, 8]	Group093	58.5366	24	[Agxt, Agxt2, Amt, Baat, Cbs, Cdo1, Csad, Cth, Dhfr, Gclc, Gclm, Gldc, Gm4952, Hao1, Keg1, Mthfd1, Sds, Sephs2, Shmt1, Shmt2, Srr, Thnsl2, Tst, Txnrd1]
GO:0009069	serine family amino acid metabolic process	GO_BiologicalProcess-EBI-UniProt-GOA-ACAP-ARAP_25.05.2022_00h00	5.05986e-11	1.59588e-07	2.39067e-28	2.72536e-26	[5, 6, 8]	Group118	58.5366	24	[Agxt, Agxt2, Amt, Baat, Cbs, Cdo1, Csad, Cth, Dhfr, Gclc, Gclm, Gldc, Gm4952, Hao1, Keg1, Mthfd1, Sds, Sephs2, Shmt1, Shmt2, Srr, Thnsl2, Tst, Txnrd1]
GO:0009069	serine family amino acid metabolic process	GO_BiologicalProcess-EBI-UniProt-GOA-ACAP-ARAP_25.05.2022_00h00	5.05986e-11	1.59588e-07	0	0	[5, 6, 8]	Group133	58.5366	24	[Agxt, Agxt2, Amt, Baat, Cbs, Cdo1, Csad, Cth, Dhfr, Gclc, Gclm, Gldc, Gm4952, Hao1, Keg1, Mthfd1, Sds, Sephs2, Shmt1, Shmt2, Srr, Thnsl2, Tst, Txnrd1]
GO:0043085	positive regulation of catalytic activity	GO_BiologicalProcess-EBI-UniProt-GOA-ACAP-ARAP_25.05.2022_00h00	8.24754e-11	2.60045e-07	0	1.4013e-45	[4]	Group132	20.8472	251	[Abl2, Acrbp, Acvr2b, Adap2, Adora1, Adrb3, Afdn, Agt, Agtr1a, Aim2, Akap13, Als2, Ambra1, Anp32b, Apoa1, Apoa2, Apoa4, Apoa5, Apoe, Apoh, Arap2, Areg, Arhgap22, Arhgap24, Arhgap35, Arhgap42, Arhgap45, Arhgap6, Arhgef16, Arhgef19, Arhgef26, Asap1, Asap3, Atp7a, Atp7b, Axin1, Axin2, B3gat3, Bcar3, Bcas3, Bcr, Bid, Bmp2, Cab39l, Cacna1d, Camk2b, Casp8, Ccdc125, Ccl25, Ccnd3, Ccs, Cd300a, Cdc14b, Cf…
GO:0043085	positive regulation of catalytic activity	GO_BiologicalProcess-EBI-UniProt-GOA-ACAP-ARAP_25.05.2022_00h00	8.24754e-11	2.60045e-07	6.92241e-43	8.65078e-41	[4]	Group134	20.8472	251	[Abl2, Acrbp, Acvr2b, Adap2, Adora1, Adrb3, Afdn, Agt, Agtr1a, Aim2, Akap13, Als2, Ambra1, Anp32b, Apoa1, Apoa2, Apoa4, Apoa5, Apoe, Apoh, Arap2, Areg, Arhgap22, Arhgap24, Arhgap35, Arhgap42, Arhgap45, Arhgap6, Arhgef16, Arhgef19, Arhgef26, Asap1, Asap3, Atp7a, Atp7b, Axin1, Axin2, B3gat3, Bcar3, Bcas3, Bcr, Bid, Bmp2, Cab39l, Cacna1d, Camk2b, Casp8, Ccdc125, Ccl25, Ccnd3, Ccs, Cd300a, Cdc14b, Cf…
GO:0032101	regulation of response to external stimulus	GO_BiologicalProcess-EBI-UniProt-GOA-ACAP-ARAP_25.05.2022_00h00	1.2156e-10	3.83157e-07	1.16103e-15	9.52048e-14	[3, 4]	Group102	21.299	223	[Abat, Acod1, Adora1, Adtrp, Agt, Ahsg, Aim2, Aldh2, Ankrd17, Aoah, Apoa1, Apoe, Apoh, Arg1, Ash1l, Atg5, Bace1, Bcr, Braf, Brd4, C3, Cadm1, Calr, Camk1d, Camk2n1, Casp8, Ccr5, Cd180, Cd84, Cebpa, Cebpb, Cers2, Cfh, Cfhr4, Cfi, Chd8, Cldn3, Clec2d, Clnk, Cpb2, Cxcl1, D130043K22Rik, Dapk2, Ddx58, Ddx60, Dnase1l3, Dpp4, Dtx3l, Dvl1, Egfr, Eif2ak4, Enpp3, Ercc6, Esr1, F11, F12, F2, F7, Fcgr2b, Fga, …
GO:0032101	regulation of response to external stimulus	GO_BiologicalProcess-EBI-UniProt-GOA-ACAP-ARAP_25.05.2022_00h00	1.2156e-10	3.83157e-07	2.67208e-19	2.48503e-17	[3, 4]	Group120	21.299	223	[Abat, Acod1, Adora1, Adtrp, Agt, Ahsg, Aim2, Aldh2, Ankrd17, Aoah, Apoa1, Apoe, Apoh, Arg1, Ash1l, Atg5, Bace1, Bcr, Braf, Brd4, C3, Cadm1, Calr, Camk1d, Camk2n1, Casp8, Ccr5, Cd180, Cd84, Cebpa, Cebpb, Cers2, Cfh, Cfhr4, Cfi, Chd8, Cldn3, Clec2d, Clnk, Cpb2, Cxcl1, D130043K22Rik, Dapk2, Ddx58, Ddx60, Dnase1l3, Dpp4, Dtx3l, Dvl1, Egfr, Eif2ak4, Enpp3, Ercc6, Esr1, F11, F12, F2, F7, Fcgr2b, Fga, …
GO:0032101	regulation of response to external stimulus	GO_BiologicalProcess-EBI-UniProt-GOA-ACAP-ARAP_25.05.2022_00h00	1.2156e-10	3.83157e-07	1.66777e-23	1.78452e-21	[3, 4]	Group131	21.299	223	[Abat, Acod1, Adora1, Adtrp, Agt, Ahsg, Aim2, Aldh2, Ankrd17, Aoah, Apoa1, Apoe, Apoh, Arg1, Ash1l, Atg5, Bace1, Bcr, Braf, Brd4, C3, Cadm1, Calr, Camk1d, Camk2n1, Casp8, Ccr5, Cd180, Cd84, Cebpa, Cebpb, Cers2, Cfh, Cfhr4, Cfi, Chd8, Cldn3, Clec2d, Clnk, Cpb2, Cxcl1, D130043K22Rik, Dapk2, Ddx58, Ddx60, Dnase1l3, Dpp4, Dtx3l, Dvl1, Egfr, Eif2ak4, Enpp3, Ercc6, Esr1, F11, F12, F2, F7, Fcgr2b, Fga, …
GO:0046889	positive regulation of lipid biosynthetic process	GO_BiologicalProcess-EBI-UniProt-GOA-ACAP-ARAP_25.05.2022_00h00	1.31243e-10	4.13547e-07	6.17183e-22	6.23355e-20	[4, 5, 6, 7]	Group121	38.2609	44	[Abcd2, Abhd6, Acsl3, Acsl5, Agt, Apoa1, Apoa4, Apoa5, Apoc3, Apoe, Chp1, Cyp7a1, Dbi, Elovl5, Fdps, Gpld1, Hnf4a, Hsd17b13, Igf1, Ldlr, Mfsd2a, Mlxipl, Nr1h3, Nr1h4, Pcx, Por, Ppara, Prkcd, Rab38, Rdh16, Rdh16f2, Rgn, Rptor, Scap, Scarb1, Scp2, Sec14l2, Sirt3, Srebf1, Srebf2, Stard4, Tcf7l2, Tom1l2, Zbtb20]
GO:0046889	positive regulation of lipid biosynthetic process	GO_BiologicalProcess-EBI-UniProt-GOA-ACAP-ARAP_25.05.2022_00h00	1.31243e-10	4.13547e-07	2.23367e-42	2.76937e-40	[4, 5, 6, 7]	Group130	38.2609	44	[Abcd2, Abhd6, Acsl3, Acsl5, Agt, Apoa1, Apoa4, Apoa5, Apoc3, Apoe, Chp1, Cyp7a1, Dbi, Elovl5, Fdps, Gpld1, Hnf4a, Hsd17b13, Igf1, Ldlr, Mfsd2a, Mlxipl, Nr1h3, Nr1h4, Pcx, Por, Ppara, Prkcd, Rab38, Rdh16, Rdh16f2, Rgn, Rptor, Scap, Scarb1, Scp2, Sec14l2, Sirt3, Srebf1, Srebf2, Stard4, Tcf7l2, Tom1l2, Zbtb20]
GO:0046889	positive regulation of lipid biosynthetic process	GO_BiologicalProcess-EBI-UniProt-GOA-ACAP-ARAP_25.05.2022_00h00	1.31243e-10	4.13547e-07	0	0	[4, 5, 6, 7]	Group135	38.2609	44	[Abcd2, Abhd6, Acsl3, Acsl5, Agt, Apoa1, Apoa4, Apoa5, Apoc3, Apoe, Chp1, Cyp7a1, Dbi, Elovl5, Fdps, Gpld1, Hnf4a, Hsd17b13, Igf1, Ldlr, Mfsd2a, Mlxipl, Nr1h3, Nr1h4, Pcx, Por, Ppara, Prkcd, Rab38, Rdh16, Rdh16f2, Rgn, Rptor, Scap, Scarb1, Scp2, Sec14l2, Sirt3, Srebf1, Srebf2, Stard4, Tcf7l2, Tom1l2, Zbtb20]
GO:0046889	positive regulation of lipid biosynthetic process	GO_BiologicalProcess-EBI-UniProt-GOA-ACAP-ARAP_25.05.2022_00h00	1.31243e-10	4.13547e-07	0	0	[4, 5, 6, 7]	Group139	38.2609	44	[Abcd2, Abhd6, Acsl3, Acsl5, Agt, Apoa1, Apoa4, Apoa5, Apoc3, Apoe, Chp1, Cyp7a1, Dbi, Elovl5, Fdps, Gpld1, Hnf4a, Hsd17b13, Igf1, Ldlr, Mfsd2a, Mlxipl, Nr1h3, Nr1h4, Pcx, Por, Ppara, Prkcd, Rab38, Rdh16, Rdh16f2, Rgn, Rptor, Scap, Scarb1, Scp2, Sec14l2, Sirt3, Srebf1, Srebf2, Stard4, Tcf7l2, Tom1l2, Zbtb20]
R-MMU:191273	Cholesterol biosynthesis	REACTOME_Pathways_25.05.2022	1.34407e-10	4.23381e-07	7.69832e-25	8.46815e-23	[-1]	Group084	67.8571	19	[Acat2, Cyp51, Dhcr24, Dhcr7, Ebp, Fdft1, Fdps, Hmgcr, Hmgcs1, Msmo1, Mvd, Mvk, Nsdhl, Pmvk, Sc5d, Sqle, Srebf1, Srebf2, Tm7sf2]
R-MMU:191273	Cholesterol biosynthesis	REACTOME_Pathways_25.05.2022	1.34407e-10	4.23381e-07	1.67487e-28	1.9261e-26	[-1]	Group115	67.8571	19	[Acat2, Cyp51, Dhcr24, Dhcr7, Ebp, Fdft1, Fdps, Hmgcr, Hmgcs1, Msmo1, Mvd, Mvk, Nsdhl, Pmvk, Sc5d, Sqle, Srebf1, Srebf2, Tm7sf2]
R-MMU:191273	Cholesterol biosynthesis	REACTOME_Pathways_25.05.2022	1.34407e-10	4.23381e-07	0	0	[-1]	Group135	67.8571	19	[Acat2, Cyp51, Dhcr24, Dhcr7, Ebp, Fdft1, Fdps, Hmgcr, Hmgcs1, Msmo1, Mvd, Mvk, Nsdhl, Pmvk, Sc5d, Sqle, Srebf1, Srebf2, Tm7sf2]
R-MMU:191273	Cholesterol biosynthesis	REACTOME_Pathways_25.05.2022	1.34407e-10	4.23381e-07	0	0	[-1]	Group139	67.8571	19	[Acat2, Cyp51, Dhcr24, Dhcr7, Ebp, Fdft1, Fdps, Hmgcr, Hmgcs1, Msmo1, Mvd, Mvk, Nsdhl, Pmvk, Sc5d, Sqle, Srebf1, Srebf2, Tm7sf2]
GO:0042803	protein homodimerization activity	GO_MolecularFunction-EBI-UniProt-GOA-ACAP-ARAP_25.05.2022_00h00	1.36313e-10	4.29251e-07	6.52583e-19	6.00377e-17	[4]	Group056	22.2488	186	[Aadat, Abcb10, Abcd2, Abcd3, Abcg3, Acox1, Acox2, Acpp, Adrb3, Agxt, Ahr, Aldh1a3, Aldh3a2, Als2, Ambp, Amhr2, Aoc1, Aox1, Aox3, Apoa1, Apoa2, Apoa4, Apoe, Arnt, Atg7, Axin1, Bcl2l1, Blm, Cadm1, Camk2b, Cars, Cat, Cbs, Cda, Cebpa, Cebpb, Chka, Chuk, Cpox, Cpq, Cr2, Creb3l3, Crppa, Cryl1, Crym, Cyp2r1, Dpp4, Dpyd, Ece1, Enpp1, Eprs, Ern1, Exd1, Ext1, Ext2, F11r, Fgfr2, Foxp2, Gale, Galm, Gbp2b, G…
KEGG:00380	Tryptophan metabolism	KEGG_25.05.2022	1.37407e-10	4.32556e-07	1.22367e-22	1.29709e-20	[-1]	Group108	51.9231	27	[Aadat, Aanat, Acat2, Acat3, Acmsd, Afmid, Aldh2, Aldh3a2, Aldh7a1, Aldh8a1, Aldh9a1, Aoc1, Aox1, Aox3, Cat, Cyp1a2, Ddc, Dhtkd1, Ehhadh, Haao, Ido2, Inmt, Kmo, Kyat1, Kyat3, Kynu, Tdo2]
GO:0005634	nucleus	GO_CellularComponent-EBI-UniProt-GOA-ACAP-ARAP_25.05.2022_00h00	1.43268e-10	4.50864e-07	0	0	[5]	Group075	16.2639	1225	[2200002D01Rik, 4931406C07Rik, 4932438A13Rik, 5430403G16Rik, A1cf, AU040320, Abca6, Abcb4, Abcc6, Abcf1, Abcg3, Abi2, Acaca, Acbd5, Acin1, Acly, Acot12, Acsl5, Actr5, Adam12, Adh1, Adh4, Adk, Adra1b, Adrb3, Afdn, Afmid, Ahcy, Ahr, Aim2, Ak2, Akap13, Akap17b, Akap8l, Akr1c12, Akr1c13, Akr1c14, Akr1c19, Akr1c20, Akr1c6, Akr7a5, Aldh1a1, Aldh3a2, Aldh6a1, Aldh7a1, Aldob, Alkbh1, Alkbh2, Als2, Alyref…
GO:0005634	nucleus	GO_CellularComponent-EBI-UniProt-GOA-ACAP-ARAP_25.05.2022_00h00	1.43268e-10	4.50864e-07	0	0	[5]	Group129	16.2639	1225	[2200002D01Rik, 4931406C07Rik, 4932438A13Rik, 5430403G16Rik, A1cf, AU040320, Abca6, Abcb4, Abcc6, Abcf1, Abcg3, Abi2, Acaca, Acbd5, Acin1, Acly, Acot12, Acsl5, Actr5, Adam12, Adh1, Adh4, Adk, Adra1b, Adrb3, Afdn, Afmid, Ahcy, Ahr, Aim2, Ak2, Akap13, Akap17b, Akap8l, Akr1c12, Akr1c13, Akr1c14, Akr1c19, Akr1c20, Akr1c6, Akr7a5, Aldh1a1, Aldh3a2, Aldh6a1, Aldh7a1, Aldob, Alkbh1, Alkbh2, Als2, Alyref…
GO:0005634	nucleus	GO_CellularComponent-EBI-UniProt-GOA-ACAP-ARAP_25.05.2022_00h00	1.43268e-10	4.50864e-07	0	0	[5]	Group137	16.2639	1225	[2200002D01Rik, 4931406C07Rik, 4932438A13Rik, 5430403G16Rik, A1cf, AU040320, Abca6, Abcb4, Abcc6, Abcf1, Abcg3, Abi2, Acaca, Acbd5, Acin1, Acly, Acot12, Acsl5, Actr5, Adam12, Adh1, Adh4, Adk, Adra1b, Adrb3, Afdn, Afmid, Ahcy, Ahr, Aim2, Ak2, Akap13, Akap17b, Akap8l, Akr1c12, Akr1c13, Akr1c14, Akr1c19, Akr1c20, Akr1c6, Akr7a5, Aldh1a1, Aldh3a2, Aldh6a1, Aldh7a1, Aldob, Alkbh1, Alkbh2, Als2, Alyref…
GO:1901698	response to nitrogen compound	GO_BiologicalProcess-EBI-UniProt-GOA-ACAP-ARAP_25.05.2022_00h00	1.52097e-10	4.78496e-07	3.95094e-21	3.87192e-19	[3]	Group128	20.495	265	[Aacs, Aanat, Abat, Adamts13, Adipor2, Adora1, Adra1b, Adtrp, Agt, Agtr1a, Agxt, Ahr, Ahsg, Alad, Aldob, Ankrd26, Ankzf1, Aoc1, Apoc3, Apoe, Aqp11, Aqp8, Aqp9, Areg, Arg1, Arid1b, Ass1, Atf4, Atp2b1, Atp7a, Atp7b, Aup1, Bace1, Baiap2, Bcar3, Bche, Bckdhb, Bcl2l1, Birc3, Blm, Brip1, Calr, Casp3, Casp7, Cat, Cbs, Ccnd3, Cda, Cdh1, Cdk2, Cdo1, Cebpb, Ces1b, Ces1c, Ces1e, Ces1f, Ces1g, Cflar, Chrm3, …
GO:0032869	cellular response to insulin stimulus	GO_BiologicalProcess-EBI-UniProt-GOA-ACAP-ARAP_25.05.2022_00h00	1.52212e-10	4.78707e-07	3.95094e-21	3.87192e-19	[6, 7, 8]	Group128	29.6443	75	[Agt, Ahsg, Ankrd26, Atp2b1, Bcar3, Ccnd3, Cdk2, Cflar, Dennd4c, Echdc3, Eif4ebp2, Enpp1, Eprs, Errfi1, Fbp1, Gck, Gclc, Ghr, Gpld1, Gpt, Grb7, Gstp1, Hmgcs2, Igfbp1, Insig1, Insig2, Irs1, Irs2, Mup1, Mup12, Mup13, Mup18, Mup3, Mup5, Mup6, Mup7, Mup8, Ncoa1, Nr1h4, Nucks1, Obp2a, Pard3, Pck1, Pcsk9, Pde3b, Pid1, Pip4k2b, Pklr, Plcb1, Pnpla3, Prkca, Prkcd, Prkcz, Prkdc, Pten, Ptpra, Ptprf, Ptprj, …
GO:0090205	positive regulation of cholesterol metabolic process	GO_BiologicalProcess-EBI-UniProt-GOA-ACAP-ARAP_25.05.2022_00h00	1.52822e-10	4.80473e-07	5.10722e-15	4.0347e-13	[4, 5, 6, 7, 8]	Group122	73.913	17	[Apoa1, Apoe, Ces1b, Ces1c, Ces1e, Ces1f, Ces1g, Cyp7a1, Fdps, Por, Scap, Scp2, Sec14l2, Srebf1, Srebf2, Stard4, Tom1l2]
GO:0090205	positive regulation of cholesterol metabolic process	GO_BiologicalProcess-EBI-UniProt-GOA-ACAP-ARAP_25.05.2022_00h00	1.52822e-10	4.80473e-07	0	0	[4, 5, 6, 7, 8]	Group135	73.913	17	[Apoa1, Apoe, Ces1b, Ces1c, Ces1e, Ces1f, Ces1g, Cyp7a1, Fdps, Por, Scap, Scp2, Sec14l2, Srebf1, Srebf2, Stard4, Tom1l2]
GO:0090205	positive regulation of cholesterol metabolic process	GO_BiologicalProcess-EBI-UniProt-GOA-ACAP-ARAP_25.05.2022_00h00	1.52822e-10	4.80473e-07	1.27518e-43	1.60547e-41	[4, 5, 6, 7, 8]	Group138	73.913	17	[Apoa1, Apoe, Ces1b, Ces1c, Ces1e, Ces1f, Ces1g, Cyp7a1, Fdps, Por, Scap, Scp2, Sec14l2, Srebf1, Srebf2, Stard4, Tom1l2]
GO:0090205	positive regulation of cholesterol metabolic process	GO_BiologicalProcess-EBI-UniProt-GOA-ACAP-ARAP_25.05.2022_00h00	1.52822e-10	4.80473e-07	0	0	[4, 5, 6, 7, 8]	Group139	73.913	17	[Apoa1, Apoe, Ces1b, Ces1c, Ces1e, Ces1f, Ces1g, Cyp7a1, Fdps, Por, Scap, Scp2, Sec14l2, Srebf1, Srebf2, Stard4, Tom1l2]
GO:0031324	negative regulation of cellular metabolic process	GO_BiologicalProcess-EBI-UniProt-GOA-ACAP-ARAP_25.05.2022_00h00	1.72706e-10	5.42815e-07	2.3063e-12	1.38378e-10	[3, 4, 5]	Group096	18.5533	454	[A1cf, AI987944, Abcd2, Acin1, Acmsd, Acvr2b, Adra1b, Agt, Ahr, Ahsg, Akr1c6, Apcs, Apobec1, Apoc1, Apoc3, Apoe, Ar, Arid1a, Arid4a, Arid4b, Arid5b, Atf4, Atf5, Atg5, Atg7, Atoh8, Atp7a, Atp7b, Atp8b1, Atxn1, Atxn1l, Atxn7, Axin1, Axin2, Bach2, Bag4, Baz2a, Bcl3, Bcorl1, Bcr, Birc3, Blm, Bmp2, Bmp5, Bptf, Brca2, Brip1, Btaf1, Calr, Camk2n1, Caml, Casp3, Cblc, Ccar1, Ccnd3, Cd300a, Cda, Cdk2, Cdk6…
GO:0031324	negative regulation of cellular metabolic process	GO_BiologicalProcess-EBI-UniProt-GOA-ACAP-ARAP_25.05.2022_00h00	1.72706e-10	5.42815e-07	0	0	[3, 4, 5]	Group137	18.5533	454	[A1cf, AI987944, Abcd2, Acin1, Acmsd, Acvr2b, Adra1b, Agt, Ahr, Ahsg, Akr1c6, Apcs, Apobec1, Apoc1, Apoc3, Apoe, Ar, Arid1a, Arid4a, Arid4b, Arid5b, Atf4, Atf5, Atg5, Atg7, Atoh8, Atp7a, Atp7b, Atp8b1, Atxn1, Atxn1l, Atxn7, Axin1, Axin2, Bach2, Bag4, Baz2a, Bcl3, Bcorl1, Bcr, Birc3, Blm, Bmp2, Bmp5, Bptf, Brca2, Brip1, Btaf1, Calr, Camk2n1, Caml, Casp3, Cblc, Ccar1, Ccnd3, Cd300a, Cda, Cdk2, Cdk6…
GO:0008270	zinc ion binding	GO_MolecularFunction-EBI-UniProt-GOA-ACAP-ARAP_25.05.2022_00h00	1.7721e-10	5.56793e-07	3.5198e-29	4.08297e-27	[6]	Group078	22.5849	173	[Aars, Acer3, Acmsd, Adh1, Adh4, Afm, Afp, Alad, Alb, Albfm1, Anpep, Aoc1, Apobec1, Ar, Asah2, Atp7b, Bbox1, Bhmt, Bhmt2, Birc3, Blm, Bmp1, Bptf, Brap, Car1, Car3, Car5a, Car8, Cda, Cdip1, Cdo1, Ciz1, Clpx, Cpb2, Cpn1, Cpsf4, Crebbp, Cxxc5, Ddah1, Ddx58, Dnajc24, Dpp3, Dpys, Dtnb, Dusp12, Ece1, Enpep, Enpp1, Enpp3, Eprs, Eri2, Esr1, Fbxo11, Gatad2b, Gch1, Hnf4a, Hnf4g, Hrg, Ighmbp2, Kdm2a, Kdm2b,…
GO:0030258	lipid modification	GO_BiologicalProcess-EBI-UniProt-GOA-ACAP-ARAP_25.05.2022_00h00	1.77845e-10	5.58611e-07	0	0	[4, 5]	Group133	28.2392	85	[Abcb11, Abcd2, Abcd3, Abcd4, Acaa1b, Acad10, Acat2, Acat3, Acox1, Acox2, Acsl5, Adh4, Adipor2, Ambra1, Apoa1, Apoa4, Apoa5, B3galt1, B4galnt1, Bdh2, Cerkl, Cpt1a, Crot, Cyp2e1, Cyp4v3, Dbi, Echdc1, Echdc2, Eci2, Ehhadh, Etfbkmt, F2, Fabp1, Fgfr3, Fgr, Fmo4, Hacl1, Hao1, Hsd17b4, Inpp5b, Inpp5f, Irs1, Irs2, Lonp2, Lpcat3, Lyn, Mapk14, Mfsd2a, Mtmr10, Mtmr11, Mtmr2, Nrbf2, Obp2a, Pex13, Pex5, Phc2…
GO:0034358	plasma lipoprotein particle	GO_CellularComponent-EBI-UniProt-GOA-ACAP-ARAP_25.05.2022_00h00	1.82067e-10	5.7169e-07	2.6579e-12	1.56816e-10	[3, 4]	Group088	54.3478	25	[Apoa1, Apoa2, Apoa4, Apoa5, Apob, Apoc1, Apoc3, Apoe, Apof, Apoh, Apol7a, Apol9a, Apom, Gpld1, Hp, Ldlr, Lipc, Lsr, Msr1, Plg, Pon1, Saa2, Saa3, Saa4, Selenos]
GO:0034358	plasma lipoprotein particle	GO_CellularComponent-EBI-UniProt-GOA-ACAP-ARAP_25.05.2022_00h00	1.82067e-10	5.7169e-07	1.27518e-43	1.60547e-41	[3, 4]	Group138	54.3478	25	[Apoa1, Apoa2, Apoa4, Apoa5, Apob, Apoc1, Apoc3, Apoe, Apof, Apoh, Apol7a, Apol9a, Apom, Gpld1, Hp, Ldlr, Lipc, Lsr, Msr1, Plg, Pon1, Saa2, Saa3, Saa4, Selenos]
GO:0019217	regulation of fatty acid metabolic process	GO_BiologicalProcess-EBI-UniProt-GOA-ACAP-ARAP_25.05.2022_00h00	1.88184e-10	5.9071e-07	1.09115e-26	1.233e-24	[5, 6, 8]	Group104	38.8889	42	[Abcb11, Abcd2, Acsl4, Acsl5, Agt, Ankrd26, Apoa1, Apoa4, Apoa5, Apoc1, Apoc3, Cpt1a, Cyp7a1, Dbi, Eif2ak3, Elovl5, Erlin1, Etfbkmt, Fabp1, Fmo4, Gck, Gk, Hnf4a, Insig1, Insig2, Irs1, Irs2, Lonp2, Mfsd2a, Mlxipl, Ncor1, Nr1h3, Obp2a, Ppara, Ppard, Prkag2, Rgn, Scap, Sox9, Srebf1, Tom1l2, Trib3]
GO:0019217	regulation of fatty acid metabolic process	GO_BiologicalProcess-EBI-UniProt-GOA-ACAP-ARAP_25.05.2022_00h00	1.88184e-10	5.9071e-07	2.23367e-42	2.76937e-40	[5, 6, 8]	Group130	38.8889	42	[Abcb11, Abcd2, Acsl4, Acsl5, Agt, Ankrd26, Apoa1, Apoa4, Apoa5, Apoc1, Apoc3, Cpt1a, Cyp7a1, Dbi, Eif2ak3, Elovl5, Erlin1, Etfbkmt, Fabp1, Fmo4, Gck, Gk, Hnf4a, Insig1, Insig2, Irs1, Irs2, Lonp2, Mfsd2a, Mlxipl, Ncor1, Nr1h3, Obp2a, Ppara, Ppard, Prkag2, Rgn, Scap, Sox9, Srebf1, Tom1l2, Trib3]
GO:0019217	regulation of fatty acid metabolic process	GO_BiologicalProcess-EBI-UniProt-GOA-ACAP-ARAP_25.05.2022_00h00	1.88184e-10	5.9071e-07	0	0	[5, 6, 8]	Group139	38.8889	42	[Abcb11, Abcd2, Acsl4, Acsl5, Agt, Ankrd26, Apoa1, Apoa4, Apoa5, Apoc1, Apoc3, Cpt1a, Cyp7a1, Dbi, Eif2ak3, Elovl5, Erlin1, Etfbkmt, Fabp1, Fmo4, Gck, Gk, Hnf4a, Insig1, Insig2, Irs1, Irs2, Lonp2, Mfsd2a, Mlxipl, Ncor1, Nr1h3, Obp2a, Ppara, Ppard, Prkag2, Rgn, Scap, Sox9, Srebf1, Tom1l2, Trib3]
GO:0009991	response to extracellular stimulus	GO_BiologicalProcess-EBI-UniProt-GOA-ACAP-ARAP_25.05.2022_00h00	2.03552e-10	6.38746e-07	2.03552e-10	1.11954e-08	[3]	Group087	23.7458	142	[Aacs, Abcg5, Abcg8, Adipor2, Adrb3, Ahcy, Alad, Alb, Aldh1a1, Ambra1, Aoc1, Apoe, Arg1, Arhgap35, Arsb, Asgr1, Ass1, Atf4, Atg5, Atg7, Atp2b1, Bcas3, Bche, Bckdhb, Bmt2, Brip1, Cadps2, Cat, Cbs, Cfh, Chka, Clpsl2, Comt, Cps1, Cpt1a, Cyp26a1, Cyp8b1, Dap, Dcps, Dnmt3b, Dpyd, Egfr, Eif2ak2, Eif2ak3, Eif2ak4, Enpp1, Epo, Ercc6, F5, F7, Fads1, Foxa2, Foxa3, Foxk2, Gcgr, Gck, Gclc, Gclm, Gcn1, Gdf15,…
GO:0032868	response to insulin	GO_BiologicalProcess-EBI-UniProt-GOA-ACAP-ARAP_25.05.2022_00h00	2.05254e-10	6.43882e-07	3.95094e-21	3.87192e-19	[5, 6, 7]	Group128	27.9743	87	[Aanat, Agt, Ahsg, Ankrd26, Atp2b1, Bcar3, Cat, Ccnd3, Cdk2, Cflar, Dennd4c, Echdc3, Eif4ebp2, Enpp1, Eprs, Errfi1, Fbp1, Gck, Gclc, Ghr, Gpld1, Gpt, Grb7, Gstp1, Hmgcs2, Igfbp1, Insig1, Insig2, Irs1, Irs2, Khk, Lyn, Mapk14, Mup1, Mup12, Mup13, Mup18, Mup3, Mup5, Mup6, Mup7, Mup8, Ncoa1, Nr1h4, Nucks1, Obp2a, Otc, Pard3, Pck1, Pcsk9, Pde3b, Pid1, Pip4k2b, Pklr, Plcb1, Pnpla3, Ppara, Prkca, Prkcd,…
GO:0046943	carboxylic acid transmembrane transporter activity	GO_BiologicalProcess-EBI-UniProt-GOA-ACAP-ARAP_25.05.2022_00h00	2.12748e-10	6.67178e-07	5.36392e-15	4.13022e-13	[5, 7, 8]	Group125	33.1429	58	[AU018091, Abcb11, Abcc2, Abcc3, Ctns, Gm6614, Mfsd2a, Sfxn1, Sfxn2, Sfxn5, Slc10a1, Slc10a2, Slc10a7, Slc13a2, Slc13a3, Slc13a5, Slc15a4, Slc16a10, Slc16a11, Slc16a12, Slc16a2, Slc16a5, Slc16a7, Slc17a8, Slc1a2, Slc22a26, Slc22a27, Slc22a28, Slc22a29, Slc22a30, Slc23a1, Slc25a1, Slc25a10, Slc25a15, Slc25a21, Slc25a22, Slc25a32, Slc25a44, Slc27a2, Slc27a5, Slc38a3, Slc38a4, Slc38a6, Slc38a7, Slc3…
GO:0090207	regulation of triglyceride metabolic process	GO_BiologicalProcess-EBI-UniProt-GOA-ACAP-ARAP_25.05.2022_00h00	2.42313e-10	7.59651e-07	1.09115e-26	1.233e-24	[4, 5, 6, 7, 8]	Group104	50.9434	27	[Aadac, Acsl5, Apoa1, Apoa4, Apoa5, Apobec1, Apoc3, Apoe, Apoh, C3, Ces1g, Esr1, Fgf21, Gpld1, Ldlr, Lmf1, Mfsd2a, Nr1h3, Nr1h4, Rgn, Scarb1, Serpina12, Srebf1, Tcf7l2, Thrb, Thrsp, Tom1l2]
GO:0090207	regulation of triglyceride metabolic process	GO_BiologicalProcess-EBI-UniProt-GOA-ACAP-ARAP_25.05.2022_00h00	2.42313e-10	7.59651e-07	6.17183e-22	6.23355e-20	[4, 5, 6, 7, 8]	Group121	50.9434	27	[Aadac, Acsl5, Apoa1, Apoa4, Apoa5, Apobec1, Apoc3, Apoe, Apoh, C3, Ces1g, Esr1, Fgf21, Gpld1, Ldlr, Lmf1, Mfsd2a, Nr1h3, Nr1h4, Rgn, Scarb1, Serpina12, Srebf1, Tcf7l2, Thrb, Thrsp, Tom1l2]
GO:0090207	regulation of triglyceride metabolic process	GO_BiologicalProcess-EBI-UniProt-GOA-ACAP-ARAP_25.05.2022_00h00	2.42313e-10	7.59651e-07	1.27518e-43	1.60547e-41	[4, 5, 6, 7, 8]	Group138	50.9434	27	[Aadac, Acsl5, Apoa1, Apoa4, Apoa5, Apobec1, Apoc3, Apoe, Apoh, C3, Ces1g, Esr1, Fgf21, Gpld1, Ldlr, Lmf1, Mfsd2a, Nr1h3, Nr1h4, Rgn, Scarb1, Serpina12, Srebf1, Tcf7l2, Thrb, Thrsp, Tom1l2]
GO:0090207	regulation of triglyceride metabolic process	GO_BiologicalProcess-EBI-UniProt-GOA-ACAP-ARAP_25.05.2022_00h00	2.42313e-10	7.59651e-07	0	0	[4, 5, 6, 7, 8]	Group139	50.9434	27	[Aadac, Acsl5, Apoa1, Apoa4, Apoa5, Apobec1, Apoc3, Apoe, Apoh, C3, Ces1g, Esr1, Fgf21, Gpld1, Ldlr, Lmf1, Mfsd2a, Nr1h3, Nr1h4, Rgn, Scarb1, Serpina12, Srebf1, Tcf7l2, Thrb, Thrsp, Tom1l2]
GO:0006639	acylglycerol metabolic process	GO_BiologicalProcess-EBI-UniProt-GOA-ACAP-ARAP_25.05.2022_00h00	2.43589e-10	7.63408e-07	0	0	[5, 6]	Group103	34.4156	53	[Aadac, Abhd6, Acsl4, Acsl5, Apoa1, Apoa2, Apoa4, Apoa5, Apob, Apobec1, Apoc1, Apoc3, Apoe, Apof, Apoh, C3, Cat, Ces1g, Cps1, Cpt1a, Cyp2e1, Dbi, Esr1, Faah, Fgf21, G6pc, Galk2, Gck, Gk, Gpat4, Gpld1, Insig1, Insig2, Ldlr, Lipc, Lmf1, Mfsd2a, Mttp, Nr1h3, Nr1h4, Pck1, Pcsk9, Pnpla3, Rgn, Scarb1, Scd1, Serpina12, Slc27a5, Srebf1, Tcf7l2, Thrb, Thrsp, Tom1l2]
GO:0006639	acylglycerol metabolic process	GO_BiologicalProcess-EBI-UniProt-GOA-ACAP-ARAP_25.05.2022_00h00	2.43589e-10	7.63408e-07	6.17183e-22	6.23355e-20	[5, 6]	Group121	34.4156	53	[Aadac, Abhd6, Acsl4, Acsl5, Apoa1, Apoa2, Apoa4, Apoa5, Apob, Apobec1, Apoc1, Apoc3, Apoe, Apof, Apoh, C3, Cat, Ces1g, Cps1, Cpt1a, Cyp2e1, Dbi, Esr1, Faah, Fgf21, G6pc, Galk2, Gck, Gk, Gpat4, Gpld1, Insig1, Insig2, Ldlr, Lipc, Lmf1, Mfsd2a, Mttp, Nr1h3, Nr1h4, Pck1, Pcsk9, Pnpla3, Rgn, Scarb1, Scd1, Serpina12, Slc27a5, Srebf1, Tcf7l2, Thrb, Thrsp, Tom1l2]
GO:0006639	acylglycerol metabolic process	GO_BiologicalProcess-EBI-UniProt-GOA-ACAP-ARAP_25.05.2022_00h00	2.43589e-10	7.63408e-07	1.27518e-43	1.60547e-41	[5, 6]	Group138	34.4156	53	[Aadac, Abhd6, Acsl4, Acsl5, Apoa1, Apoa2, Apoa4, Apoa5, Apob, Apobec1, Apoc1, Apoc3, Apoe, Apof, Apoh, C3, Cat, Ces1g, Cps1, Cpt1a, Cyp2e1, Dbi, Esr1, Faah, Fgf21, G6pc, Galk2, Gck, Gk, Gpat4, Gpld1, Insig1, Insig2, Ldlr, Lipc, Lmf1, Mfsd2a, Mttp, Nr1h3, Nr1h4, Pck1, Pcsk9, Pnpla3, Rgn, Scarb1, Scd1, Serpina12, Slc27a5, Srebf1, Tcf7l2, Thrb, Thrsp, Tom1l2]
GO:0006639	acylglycerol metabolic process	GO_BiologicalProcess-EBI-UniProt-GOA-ACAP-ARAP_25.05.2022_00h00	2.43589e-10	7.63408e-07	0	0	[5, 6]	Group139	34.4156	53	[Aadac, Abhd6, Acsl4, Acsl5, Apoa1, Apoa2, Apoa4, Apoa5, Apob, Apobec1, Apoc1, Apoc3, Apoe, Apof, Apoh, C3, Cat, Ces1g, Cps1, Cpt1a, Cyp2e1, Dbi, Esr1, Faah, Fgf21, G6pc, Galk2, Gck, Gk, Gpat4, Gpld1, Insig1, Insig2, Ldlr, Lipc, Lmf1, Mfsd2a, Mttp, Nr1h3, Nr1h4, Pck1, Pcsk9, Pnpla3, Rgn, Scarb1, Scd1, Serpina12, Slc27a5, Srebf1, Tcf7l2, Thrb, Thrsp, Tom1l2]
GO:0016101	diterpenoid metabolic process	GO_BiologicalProcess-EBI-UniProt-GOA-ACAP-ARAP_25.05.2022_00h00	2.50361e-10	7.84381e-07	0	2.24208e-44	[6, 7]	Group123	40.8602	38	[Adh1, Adh4, Aldh1a1, Aldh1a3, Aldh1a7, Aldh3a2, Aldh8a1, Bco1, Bco2, Ces1e, Ces1f, Ces2a, Ces2c, Ces2e, Cyp1a2, Cyp26a1, Cyp26c1, Cyp2c55, Cyp2d10, Cyp2d11, Cyp2d22, Cyp2d26, Cyp2d40, Cyp2j6, Dhrs3, Dhrs9, Egfr, Hsd17b6, Pecr, Ppard, Rarres2, Rbp4, Rdh11, Rdh16, Rdh16f2, Rdh7, Sdr9c7, Ttr]
GO:0016101	diterpenoid metabolic process	GO_BiologicalProcess-EBI-UniProt-GOA-ACAP-ARAP_25.05.2022_00h00	2.50361e-10	7.84381e-07	0	0	[6, 7]	Group136	40.8602	38	[Adh1, Adh4, Aldh1a1, Aldh1a3, Aldh1a7, Aldh3a2, Aldh8a1, Bco1, Bco2, Ces1e, Ces1f, Ces2a, Ces2c, Ces2e, Cyp1a2, Cyp26a1, Cyp26c1, Cyp2c55, Cyp2d10, Cyp2d11, Cyp2d22, Cyp2d26, Cyp2d40, Cyp2j6, Dhrs3, Dhrs9, Egfr, Hsd17b6, Pecr, Ppard, Rarres2, Rbp4, Rdh11, Rdh16, Rdh16f2, Rdh7, Sdr9c7, Ttr]
GO:0008206	bile acid metabolic process	GO_BiologicalProcess-EBI-UniProt-GOA-ACAP-ARAP_25.05.2022_00h00	2.88969e-10	9.05049e-07	4.55392e-21	4.4173e-19	[4, 5, 7]	Group113	52	26	[Abcb11, Abcd3, Acaa1b, Akr1d1, Amacr, Atp8b1, Baat, Ces1b, Ces1c, Ces1e, Ces1f, Ces1g, Cyp27a1, Cyp7a1, Cyp7b1, Cyp8b1, Fgfr4, Hnf1a, Npc1, Nr1h4, Nr5a2, Scp2, Slc27a2, Slc27a5, Stard4, Sult2a8]
GO:0031667	response to nutrient levels	GO_BiologicalProcess-EBI-UniProt-GOA-ACAP-ARAP_25.05.2022_00h00	2.89884e-10	9.07627e-07	2.03552e-10	1.11954e-08	[4]	Group087	23.9787	135	[Aacs, Abcg5, Abcg8, Adipor2, Adrb3, Ahcy, Alad, Alb, Aldh1a1, Ambra1, Aoc1, Apoe, Arg1, Arsb, Ass1, Atf4, Atg5, Atg7, Atp2b1, Bcas3, Bche, Bckdhb, Bmt2, Brip1, Cadps2, Cat, Cbs, Cfh, Chka, Clpsl2, Comt, Cps1, Cpt1a, Cyp26a1, Cyp8b1, Dap, Dcps, Dnmt3b, Dpyd, Egfr, Eif2ak2, Eif2ak3, Eif2ak4, Enpp1, Epo, F5, F7, Fads1, Foxa2, Foxa3, Foxk2, Gcgr, Gck, Gclc, Gclm, Gcn1, Gdf15, Ghr, Gpr39, Gpt, Gstp1,…
GO:0071375	cellular response to peptide hormone stimulus	GO_BiologicalProcess-EBI-UniProt-GOA-ACAP-ARAP_25.05.2022_00h00	3.19124e-10	9.98859e-07	3.95094e-21	3.87192e-19	[5, 6, 7]	Group128	26.7409	96	[Agt, Agtr1a, Ahsg, Ankrd26, Arg1, Arid1b, Ass1, Atp2b1, Bcar3, Brip1, Ccnd3, Cdk2, Cflar, Cps1, Csk, Dennd4c, Echdc3, Eif4ebp2, Enpp1, Eprs, Errfi1, Fbp1, Gcgr, Gck, Gclc, Gdf15, Ghr, Gjb2, Gpld1, Gpt, Grb7, Gstp1, Hmgcs2, Igf1, Igfbp1, Il18, Insig1, Insig2, Irs1, Irs2, Mbd5, Mup1, Mup12, Mup13, Mup18, Mup3, Mup5, Mup6, Mup7, Mup8, Ncoa1, Nfkb1, Nr1h4, Nr3c2, Nucks1, Obp2a, Pard3, Pck1, Pcsk9, P…
GO:1901361	organic cyclic compound catabolic process	GO_BiologicalProcess-EBI-UniProt-GOA-ACAP-ARAP_25.05.2022_00h00	3.3826e-10	1.05842e-06	4.49685e-14	3.05786e-12	[4]	Group069	24.6032	124	[A1cf, Acaa1b, Acmsd, Afmid, Ahcy, Akr1d1, Aldh1l1, Aldh6a1, Aldh8a1, Apobec1, Apoe, Art2a, Art2b, Axin2, Blvrb, Brf1, Casc3, Casp3, Cda, Cnot3, Comt, Ctif, Cyp1a2, Cyp27a1, Cyp2f2, Cyp7a1, Dcps, Dera, Dis3l2, Dkc1, Dna2, Dnase1l3, Dnase2a, Dpyd, Dpys, Dxo, E2f1, Enpp1, Enpp3, Entpd3, Entpd8, Exosc5, Fah, Fhit, Fto, Gigyf2, Gsta3, Gstz1, Haao, Helz2, Hgd, Hmox2, Hsd17b11, Hsd17b6, Hsd3b7, Ido2, I…
GO:0005996	monosaccharide metabolic process	GO_BiologicalProcess-EBI-UniProt-GOA-ACAP-ARAP_25.05.2022_00h00	3.61843e-10	1.13184e-06	2.23367e-42	2.76937e-40	[3, 4]	Group130	28.1356	83	[Adra1b, Aldh1a1, Aldh1a7, Aldob, Atf4, Car5a, Clk2, Cpt1a, Cyp2j6, Dcxr, Dusp12, Fbp1, Fggy, Fgl1, Foxa2, Foxk2, Fuca1, G6pc, G6pc2, Gale, Galk2, Galm, Ganc, Gck, Gckr, Gclc, Gdf2, Gm3839, Gpd1, Gpd2, Gpld1, Gpt, Gulo, H6pd, Hmgb1, Hnf4a, Igf1, Igfbp4, Irs1, Irs2, Khk, Khsrp, Lrp5, Man2a1, Mapk14, Mst1, Mup1, Mup12, Mup13, Mup18, Mup3, Mup5, Mup6, Mup7, Mup8, Nisch, Nln, Nnmt, Obp2a, Pck1, Pcx, …
GO:0005996	monosaccharide metabolic process	GO_BiologicalProcess-EBI-UniProt-GOA-ACAP-ARAP_25.05.2022_00h00	3.61843e-10	1.13184e-06	0	0	[3, 4]	Group139	28.1356	83	[Adra1b, Aldh1a1, Aldh1a7, Aldob, Atf4, Car5a, Clk2, Cpt1a, Cyp2j6, Dcxr, Dusp12, Fbp1, Fggy, Fgl1, Foxa2, Foxk2, Fuca1, G6pc, G6pc2, Gale, Galk2, Galm, Ganc, Gck, Gckr, Gclc, Gdf2, Gm3839, Gpd1, Gpd2, Gpld1, Gpt, Gulo, H6pd, Hmgb1, Hnf4a, Igf1, Igfbp4, Irs1, Irs2, Khk, Khsrp, Lrp5, Man2a1, Mapk14, Mst1, Mup1, Mup12, Mup13, Mup18, Mup3, Mup5, Mup6, Mup7, Mup8, Nisch, Nln, Nnmt, Obp2a, Pck1, Pcx, …
GO:0016462	pyrophosphatase activity	GO_MolecularFunction-EBI-UniProt-GOA-ACAP-ARAP_25.05.2022_00h00	3.62265e-10	1.1328e-06	6.92241e-43	8.65078e-41	[5]	Group134	20.3042	267	[Abca3, Abcb10, Abcc6, Abcd2, Abcd3, Abcg5, Abcg8, Adap2, Adprm, Afdn, Agfg2, Akap13, Als2, Als2cl, Ankrd27, Arap2, Arfgap1, Arfgap2, Arhgap15, Arhgap22, Arhgap23, Arhgap24, Arhgap30, Arhgap35, Arhgap39, Arhgap42, Arhgap45, Arhgap6, Arhgef11, Arhgef16, Arhgef18, Arhgef19, Arhgef26, Arhgef37, Arl15, Arl4d, Asap1, Asap3, Ascc3, Atad2b, Atad5, Atl3, Atp11c, Atp13a1, Atp13a3, Atp2b1, Atp2b2, Atp7a, A…
GO:1901652	response to peptide	GO_BiologicalProcess-EBI-UniProt-GOA-ACAP-ARAP_25.05.2022_00h00	3.97496e-10	1.24257e-06	3.95094e-21	3.87192e-19	[4, 5]	Group128	23.7607	139	[Aanat, Agt, Agtr1a, Ahsg, Aldob, Ankrd26, Apoc3, Areg, Arg1, Arid1b, Ass1, Atp2b1, Bace1, Bcar3, Brip1, Cat, Ccnd3, Cdk2, Cdo1, Cflar, Chuk, Cps1, Csk, Ddx11, Dennd4c, Echdc3, Eif4ebp2, Enpp1, Eprs, Errfi1, F7, Fbp1, Fcgr2b, Gcgr, Gck, Gclc, Gdf15, Ghr, Gjb2, Gpld1, Gpt, Grb7, Gstp1, Hhex, Hmgcs2, Icam1, Igf1, Igfbp1, Ikbkb, Il18, Insig1, Insig2, Irf5, Irs1, Irs2, Itga4, Khk, Lrp1, Lta4h, Lyn, M…
GO:0032870	cellular response to hormone stimulus	GO_BiologicalProcess-EBI-UniProt-GOA-ACAP-ARAP_25.05.2022_00h00	4.14586e-10	1.29558e-06	3.95094e-21	3.87192e-19	[4, 5]	Group128	23.2558	150	[Acaca, Acod1, Adipor2, Adtrp, Agt, Agtr1a, Ahsg, Akap13, Ankrd26, Apob, Ar, Arg1, Arid1a, Arid1b, Ass1, Atp2b1, Axin2, Bcar3, Bcas3, Brip1, Calr, Ccnd3, Cdk2, Cflar, Cnot3, Cps1, Csk, Cyp7b1, Dennd4c, Dnmt3b, Echdc3, Egfr, Eif4ebp2, Enpp1, Epha3, Ephx1, Eprs, Errfi1, Esr1, Fbp1, Fgb, Foxa1, Foxp1, Gcgr, Gck, Gclc, Gclm, Gdf15, Ghr, Gjb2, Gpld1, Gpt, Grb7, Gstp1, Hdac1, Hmgcs2, Igf1, Igfbp1, Igfb…
GO:0034308	primary alcohol metabolic process	GO_BiologicalProcess-EBI-UniProt-GOA-ACAP-ARAP_25.05.2022_00h00	4.54462e-10	1.41974e-06	2.77848e-14	2.00051e-12	[4, 5]	Group110	36.5854	45	[Acpp, Adh1, Adh4, Akr1c14, Akr1c20, Akr1c6, Aldh1a1, Aldh1a3, Aldh1a7, Aldh2, Aldh3a2, Bco1, Bmp2, Bmp5, Ces1e, Ces1f, Ces2a, Ces2c, Ces2e, Chka, Clcn2, Cyp1a2, Cyp2d10, Cyp2d11, Cyp2d22, Cyp2d26, Cyp2d40, Dhrs3, Dhrs9, Gpd1, H6pd, Hao1, Hsd17b6, Pecr, Rbp4, Rdh11, Rdh16, Rdh16f2, Rdh7, Rest, Sdr9c7, Sult1b1, Sult2a8, Tpk1, Ttr]
GO:0034308	primary alcohol metabolic process	GO_BiologicalProcess-EBI-UniProt-GOA-ACAP-ARAP_25.05.2022_00h00	4.54462e-10	1.41974e-06	0	2.24208e-44	[4, 5]	Group123	36.5854	45	[Acpp, Adh1, Adh4, Akr1c14, Akr1c20, Akr1c6, Aldh1a1, Aldh1a3, Aldh1a7, Aldh2, Aldh3a2, Bco1, Bmp2, Bmp5, Ces1e, Ces1f, Ces2a, Ces2c, Ces2e, Chka, Clcn2, Cyp1a2, Cyp2d10, Cyp2d11, Cyp2d22, Cyp2d26, Cyp2d40, Dhrs3, Dhrs9, Gpd1, H6pd, Hao1, Hsd17b6, Pecr, Rbp4, Rdh11, Rdh16, Rdh16f2, Rdh7, Rest, Sdr9c7, Sult1b1, Sult2a8, Tpk1, Ttr]
GO:0034308	primary alcohol metabolic process	GO_BiologicalProcess-EBI-UniProt-GOA-ACAP-ARAP_25.05.2022_00h00	4.54462e-10	1.41974e-06	0	0	[4, 5]	Group135	36.5854	45	[Acpp, Adh1, Adh4, Akr1c14, Akr1c20, Akr1c6, Aldh1a1, Aldh1a3, Aldh1a7, Aldh2, Aldh3a2, Bco1, Bmp2, Bmp5, Ces1e, Ces1f, Ces2a, Ces2c, Ces2e, Chka, Clcn2, Cyp1a2, Cyp2d10, Cyp2d11, Cyp2d22, Cyp2d26, Cyp2d40, Dhrs3, Dhrs9, Gpd1, H6pd, Hao1, Hsd17b6, Pecr, Rbp4, Rdh11, Rdh16, Rdh16f2, Rdh7, Rest, Sdr9c7, Sult1b1, Sult2a8, Tpk1, Ttr]
GO:0034308	primary alcohol metabolic process	GO_BiologicalProcess-EBI-UniProt-GOA-ACAP-ARAP_25.05.2022_00h00	4.54462e-10	1.41974e-06	0	0	[4, 5]	Group136	36.5854	45	[Acpp, Adh1, Adh4, Akr1c14, Akr1c20, Akr1c6, Aldh1a1, Aldh1a3, Aldh1a7, Aldh2, Aldh3a2, Bco1, Bmp2, Bmp5, Ces1e, Ces1f, Ces2a, Ces2c, Ces2e, Chka, Clcn2, Cyp1a2, Cyp2d10, Cyp2d11, Cyp2d22, Cyp2d26, Cyp2d40, Dhrs3, Dhrs9, Gpd1, H6pd, Hao1, Hsd17b6, Pecr, Rbp4, Rdh11, Rdh16, Rdh16f2, Rdh7, Rest, Sdr9c7, Sult1b1, Sult2a8, Tpk1, Ttr]
GO:0016310	phosphorylation	GO_BiologicalProcess-EBI-UniProt-GOA-ACAP-ARAP_25.05.2022_00h00	4.88411e-10	1.52531e-06	1.66777e-23	1.78452e-21	[5]	Group131	18.9364	381	[1810024B03Rik, Abi2, Abl2, Acvr2b, Adck5, Adipor2, Adk, Adora1, Adtrp, Agt, Agtr1a, Ahsg, Ak2, Akap13, Akap8l, Aldob, Alpk1, Als2, Ambra1, Amhr2, Apoa1, Apoe, Ar, Areg, Atxn1, Atxn7, Axin1, Axin2, Bag4, Bcar3, Bcr, Birc3, Blm, Bmp2, Bmp2k, Bmp5, Braf, Brd2, Brd4, C3, Cab39l, Camk1d, Camk2b, Camk2n1, Casp3, Cblc, Cbs, Ccnd3, Ccnf, Cd300a, Cdk12, Cdk2, Cdk20, Cdk6, Cerkl, Chka, Chp1, Chuk, Cks2, C…
GO:0016310	phosphorylation	GO_BiologicalProcess-EBI-UniProt-GOA-ACAP-ARAP_25.05.2022_00h00	4.88411e-10	1.52531e-06	0	1.4013e-45	[5]	Group132	18.9364	381	[1810024B03Rik, Abi2, Abl2, Acvr2b, Adck5, Adipor2, Adk, Adora1, Adtrp, Agt, Agtr1a, Ahsg, Ak2, Akap13, Akap8l, Aldob, Alpk1, Als2, Ambra1, Amhr2, Apoa1, Apoe, Ar, Areg, Atxn1, Atxn7, Axin1, Axin2, Bag4, Bcar3, Bcr, Birc3, Blm, Bmp2, Bmp2k, Bmp5, Braf, Brd2, Brd4, C3, Cab39l, Camk1d, Camk2b, Camk2n1, Casp3, Cblc, Cbs, Ccnd3, Ccnf, Cd300a, Cdk12, Cdk2, Cdk20, Cdk6, Cerkl, Chka, Chp1, Chuk, Cks2, C…
GO:0016310	phosphorylation	GO_BiologicalProcess-EBI-UniProt-GOA-ACAP-ARAP_25.05.2022_00h00	4.88411e-10	1.52531e-06	0	0	[5]	Group137	18.9364	381	[1810024B03Rik, Abi2, Abl2, Acvr2b, Adck5, Adipor2, Adk, Adora1, Adtrp, Agt, Agtr1a, Ahsg, Ak2, Akap13, Akap8l, Aldob, Alpk1, Als2, Ambra1, Amhr2, Apoa1, Apoe, Ar, Areg, Atxn1, Atxn7, Axin1, Axin2, Bag4, Bcar3, Bcr, Birc3, Blm, Bmp2, Bmp2k, Bmp5, Braf, Brd2, Brd4, C3, Cab39l, Camk1d, Camk2b, Camk2n1, Casp3, Cblc, Cbs, Ccnd3, Ccnf, Cd300a, Cdk12, Cdk2, Cdk20, Cdk6, Cerkl, Chka, Chp1, Chuk, Cks2, C…
GO:0008514	organic anion transmembrane transporter activity	GO_BiologicalProcess-EBI-UniProt-GOA-ACAP-ARAP_25.05.2022_00h00	5.13071e-10	1.60181e-06	5.36392e-15	4.13022e-13	[6, 7, 8]	Group125	31.3131	62	[AU018091, Abcc2, Abcg3, Ctns, Gm6614, Mfsd2a, Ripk1, Sfxn1, Sfxn2, Sfxn5, Slc13a2, Slc13a3, Slc13a5, Slc15a4, Slc16a11, Slc16a12, Slc16a7, Slc17a3, Slc17a8, Slc17a9, Slc1a2, Slc22a18, Slc22a26, Slc22a27, Slc22a28, Slc22a29, Slc22a30, Slc22a7, Slc23a1, Slc25a1, Slc25a10, Slc25a15, Slc25a17, Slc25a21, Slc25a22, Slc25a23, Slc25a25, Slc25a32, Slc25a42, Slc2a2, Slc33a1, Slc35a1, Slc35b1, Slc35d1, Slc…
GO:0048585	negative regulation of response to stimulus	GO_BiologicalProcess-EBI-UniProt-GOA-ACAP-ARAP_25.05.2022_00h00	5.34398e-10	1.66786e-06	2.67208e-19	2.48503e-17	[2, 3, 4]	Group120	19.3475	338	[Abat, Abl2, Acod1, Adora1, Adra1b, Adtrp, Agt, Ahr, Ahsg, Amer1, Ankrd26, Aoah, Apoa1, Apoe, Apoh, Aqp11, Ar, Arg1, Arhgap24, Arhgap35, Arhgap42, Arid4a, Arid4b, Arrdc1, Asah2, Ash1l, Asxl1, Atad5, Atf6b, Atg5, Atxn1, Atxn7, Axin1, Axin2, Bace1, Bcl2l1, Bcl3, Bcl9l, Bcr, Bid, Birc6, Bmp2, Bmp5, Bmt2, Brap, Brd4, C4bp, Calr, Camk2b, Casp8, Cblc, Ccdc125, Cd22, Cd2ap, Cd300a, Cd59a, Cd84, Cdh1, Cd…
GO:0048585	negative regulation of response to stimulus	GO_BiologicalProcess-EBI-UniProt-GOA-ACAP-ARAP_25.05.2022_00h00	5.34398e-10	1.66786e-06	1.66777e-23	1.78452e-21	[2, 3, 4]	Group131	19.3475	338	[Abat, Abl2, Acod1, Adora1, Adra1b, Adtrp, Agt, Ahr, Ahsg, Amer1, Ankrd26, Aoah, Apoa1, Apoe, Apoh, Aqp11, Ar, Arg1, Arhgap24, Arhgap35, Arhgap42, Arid4a, Arid4b, Arrdc1, Asah2, Ash1l, Asxl1, Atad5, Atf6b, Atg5, Atxn1, Atxn7, Axin1, Axin2, Bace1, Bcl2l1, Bcl3, Bcl9l, Bcr, Bid, Birc6, Bmp2, Bmp5, Bmt2, Brap, Brd4, C4bp, Calr, Camk2b, Casp8, Cblc, Ccdc125, Cd22, Cd2ap, Cd300a, Cd59a, Cd84, Cdh1, Cd…
GO:0048585	negative regulation of response to stimulus	GO_BiologicalProcess-EBI-UniProt-GOA-ACAP-ARAP_25.05.2022_00h00	5.34398e-10	1.66786e-06	0	0	[2, 3, 4]	Group137	19.3475	338	[Abat, Abl2, Acod1, Adora1, Adra1b, Adtrp, Agt, Ahr, Ahsg, Amer1, Ankrd26, Aoah, Apoa1, Apoe, Apoh, Aqp11, Ar, Arg1, Arhgap24, Arhgap35, Arhgap42, Arid4a, Arid4b, Arrdc1, Asah2, Ash1l, Asxl1, Atad5, Atf6b, Atg5, Atxn1, Atxn7, Axin1, Axin2, Bace1, Bcl2l1, Bcl3, Bcl9l, Bcr, Bid, Birc6, Bmp2, Bmp5, Bmt2, Brap, Brd4, C4bp, Calr, Camk2b, Casp8, Cblc, Ccdc125, Cd22, Cd2ap, Cd300a, Cd59a, Cd84, Cdh1, Cd…
GO:0048584	positive regulation of response to stimulus	GO_BiologicalProcess-EBI-UniProt-GOA-ACAP-ARAP_25.05.2022_00h00	5.46038e-10	1.70364e-06	1.16103e-15	9.52048e-14	[2, 3, 4]	Group102	18.3641	458	[AI182371, Abl2, Acod1, Acox2, Acpp, Actr5, Acvr2b, Adgrv1, Adora1, Adra1b, Adrb3, Afdn, Agt, Agtr1a, Aim2, Akap13, Aldh1a3, Alpk1, Amer1, Ankrd17, Apoa1, Apoe, Apoh, Ar, Areg, Arg1, Arid1a, Arid1b, Armc9, Asxl1, Atad5, Atp7a, Atp7b, Axin1, Babam2, Bag4, Baiap2, Bcar3, Bid, Birc3, Blm, Blnk, Bmp2, Bmp2k, Bmp5, Braf, Brd4, C1ra, C1rl, C1s1, C3, C4a, C4b, C4bp, C6, C8a, C8b, C8g, C9, Cadm1, Calr, C…
GO:0048584	positive regulation of response to stimulus	GO_BiologicalProcess-EBI-UniProt-GOA-ACAP-ARAP_25.05.2022_00h00	5.46038e-10	1.70364e-06	2.67208e-19	2.48503e-17	[2, 3, 4]	Group120	18.3641	458	[AI182371, Abl2, Acod1, Acox2, Acpp, Actr5, Acvr2b, Adgrv1, Adora1, Adra1b, Adrb3, Afdn, Agt, Agtr1a, Aim2, Akap13, Aldh1a3, Alpk1, Amer1, Ankrd17, Apoa1, Apoe, Apoh, Ar, Areg, Arg1, Arid1a, Arid1b, Armc9, Asxl1, Atad5, Atp7a, Atp7b, Axin1, Babam2, Bag4, Baiap2, Bcar3, Bid, Birc3, Blm, Blnk, Bmp2, Bmp2k, Bmp5, Braf, Brd4, C1ra, C1rl, C1s1, C3, C4a, C4b, C4bp, C6, C8a, C8b, C8g, C9, Cadm1, Calr, C…
GO:0048584	positive regulation of response to stimulus	GO_BiologicalProcess-EBI-UniProt-GOA-ACAP-ARAP_25.05.2022_00h00	5.46038e-10	1.70364e-06	1.66777e-23	1.78452e-21	[2, 3, 4]	Group131	18.3641	458	[AI182371, Abl2, Acod1, Acox2, Acpp, Actr5, Acvr2b, Adgrv1, Adora1, Adra1b, Adrb3, Afdn, Agt, Agtr1a, Aim2, Akap13, Aldh1a3, Alpk1, Amer1, Ankrd17, Apoa1, Apoe, Apoh, Ar, Areg, Arg1, Arid1a, Arid1b, Armc9, Asxl1, Atad5, Atp7a, Atp7b, Axin1, Babam2, Bag4, Baiap2, Bcar3, Bid, Birc3, Blm, Blnk, Bmp2, Bmp2k, Bmp5, Braf, Brd4, C1ra, C1rl, C1s1, C3, C4a, C4b, C4bp, C6, C8a, C8b, C8g, C9, Cadm1, Calr, C…
GO:0048584	positive regulation of response to stimulus	GO_BiologicalProcess-EBI-UniProt-GOA-ACAP-ARAP_25.05.2022_00h00	5.46038e-10	1.70364e-06	0	0	[2, 3, 4]	Group137	18.3641	458	[AI182371, Abl2, Acod1, Acox2, Acpp, Actr5, Acvr2b, Adgrv1, Adora1, Adra1b, Adrb3, Afdn, Agt, Agtr1a, Aim2, Akap13, Aldh1a3, Alpk1, Amer1, Ankrd17, Apoa1, Apoe, Apoh, Ar, Areg, Arg1, Arid1a, Arid1b, Armc9, Asxl1, Atad5, Atp7a, Atp7b, Axin1, Babam2, Bag4, Baiap2, Bcar3, Bid, Birc3, Blm, Blnk, Bmp2, Bmp2k, Bmp5, Braf, Brd4, C1ra, C1rl, C1s1, C3, C4a, C4b, C4bp, C6, C8a, C8b, C8g, C9, Cadm1, Calr, C…
GO:0010605	negative regulation of macromolecule metabolic process	GO_BiologicalProcess-EBI-UniProt-GOA-ACAP-ARAP_25.05.2022_00h00	6.24991e-10	1.94935e-06	2.3063e-12	1.38378e-10	[3, 4, 5]	Group096	17.8735	548	[A1cf, A2ml1, AI182371, AI987944, Abcc2, Abcd2, Acin1, Acod1, Acvr2b, Adipor2, Adra1b, Agt, Ahr, Ahsg, Akr1c6, Alad, Ambp, Anxa4, Apcs, Apoa1, Apoa2, Apobec1, Apoe, Aqp11, Ar, Arg1, Arid1a, Arid4a, Arid4b, Arid5b, Atf4, Atf5, Atf6b, Atg5, Atg7, Atoh8, Atp2b1, Atp8b1, Atraid, Atxn1, Atxn1l, Axin1, Axin2, Bach2, Baz1a, Baz2a, Bcl2l1, Bcl3, Bcorl1, Birc3, Birc6, Blm, Bmp2, Bptf, Brca2, Brf1, Brip1, …
GO:0010605	negative regulation of macromolecule metabolic process	GO_BiologicalProcess-EBI-UniProt-GOA-ACAP-ARAP_25.05.2022_00h00	6.24991e-10	1.94935e-06	0	0	[3, 4, 5]	Group137	17.8735	548	[A1cf, A2ml1, AI182371, AI987944, Abcc2, Abcd2, Acin1, Acod1, Acvr2b, Adipor2, Adra1b, Agt, Ahr, Ahsg, Akr1c6, Alad, Ambp, Anxa4, Apcs, Apoa1, Apoa2, Apobec1, Apoe, Aqp11, Ar, Arg1, Arid1a, Arid4a, Arid4b, Arid5b, Atf4, Atf5, Atf6b, Atg5, Atg7, Atoh8, Atp2b1, Atp8b1, Atraid, Atxn1, Atxn1l, Axin1, Axin2, Bach2, Baz1a, Baz2a, Bcl2l1, Bcl3, Bcorl1, Birc3, Birc6, Blm, Bmp2, Bptf, Brca2, Brf1, Brip1, …
GO:0009636	response to toxic substance	GO_BiologicalProcess-EBI-UniProt-GOA-ACAP-ARAP_25.05.2022_00h00	6.32931e-10	1.97348e-06	6.32931e-10	3.35454e-08	[3]	Group002	28.7879	76	[Abcc2, Abcg3, Abtb2, Adamts13, Adh4, Ahr, Alad, Aldh1a1, Aldh1a7, Aldh2, Ambp, Apoa4, Apoe, Apom, Arg1, Arnt, Ass1, Atf4, Atp7a, Atp7b, Brip1, Cat, Ccs, Cdh1, Cldn1, Cpox, Cps1, Cyp2f2, Ddc, Dhfr, Dnmt3b, Eif2ak2, Ephx1, Ercc6, Fabp1, Gch1, Gsr, Gsta2, Gsta3, Gstp1, Gstt1, Gstt2, Hp, Inmt, Kdm5b, Lyn, Mgst1, Pon1, Pon2, Pon3, Ppp1r9a, Prkn, Ptges, Rdh11, Rgn, Scfd1, Scn8a, Sdc1, Selenos, Sesn2, …
GO:0009062	fatty acid catabolic process	GO_BiologicalProcess-EBI-UniProt-GOA-ACAP-ARAP_25.05.2022_00h00	6.82846e-10	2.12843e-06	0	0	[5, 6, 7, 8]	Group133	37.069	43	[Abcb11, Abcd2, Abcd3, Abcd4, Abhd3, Acaa1b, Acad10, Acat2, Acat3, Acox1, Acox2, Acsl5, Adtrp, Bdh2, Ces1f, Cpt1a, Crot, Dbi, Decr2, Echdc1, Echdc2, Eci2, Ehhadh, Etfbkmt, Faah, Fabp1, Hacl1, Hao1, Hsd17b4, Irs1, Irs2, Lonp2, Mfsd2a, Nudt7, Obp2a, Pck1, Pex13, Pex5, Ppard, Scp2, Sesn2, Slc25a17, Slc27a2]
GO:0010629	negative regulation of gene expression	GO_BiologicalProcess-EBI-UniProt-GOA-ACAP-ARAP_25.05.2022_00h00	8.25933e-10	2.57361e-06	0	0	[4, 5, 6]	Group137	20.8448	227	[A1cf, Abcc2, Abcd2, Acin1, Acod1, Adipor2, Agt, Akr1c6, Anxa4, Apoa1, Apoa2, Apobec1, Apoe, Arg1, Atf6b, Atg5, Atoh8, Atp2b1, Axin1, Axin2, Baz1a, Baz2a, Bcl3, Bmp2, Brf1, Brip1, Calr, Casc3, Cd22, Cd2ap, Cd59a, Cd84, Cdh1, Cdk2, Cenpv, Cldn3, Clp1, Cnot3, Cpb2, Crebbp, Csk, Ctif, Ctr9, Ctsz, Dapk1, Dcps, Dhfr, Dis3l2, Dnmt3b, Dxo, E2f1, Egfr, Eif2ak2, Eif2ak3, Eif2ak4, Eif4ebp2, Epha2, Eprs, Er…
GO:0034032	purine nucleoside bisphosphate metabolic process	GO_BiologicalProcess-EBI-UniProt-GOA-ACAP-ARAP_25.05.2022_00h00	8.31651e-10	2.59059e-06	0	1.96182e-44	[5, 6, 7, 8]	Group124	36	45	[Aadat, Aass, Acaca, Acly, Acnat1, Acnat2, Acot12, Acsl3, Acsl4, Acsl5, Acsm1, Acsm3, Acsm5, Acss2, Baat, Coasy, Crot, Ehhadh, Elovl5, Elovl6, Enpp1, Fasn, Gpat4, Hmgcl, Hmgcr, Hmgcs1, Hmgcs2, Hnf4a, Hsd17b4, Keg1, Kynu, Mvd, Mvk, Nudt7, Pank1, Papss2, Pipox, Pmvk, Ppcdc, Ppcs, Suclg2, Sult1b1, Sult2a8, Sult2b1, Tdo2]
GO:0033875	ribonucleoside bisphosphate metabolic process	GO_BiologicalProcess-EBI-UniProt-GOA-ACAP-ARAP_25.05.2022_00h00	8.31651e-10	2.59059e-06	0	1.96182e-44	[6, 7, 8]	Group124	36	45	[Aadat, Aass, Acaca, Acly, Acnat1, Acnat2, Acot12, Acsl3, Acsl4, Acsl5, Acsm1, Acsm3, Acsm5, Acss2, Baat, Coasy, Crot, Ehhadh, Elovl5, Elovl6, Enpp1, Fasn, Gpat4, Hmgcl, Hmgcr, Hmgcs1, Hmgcs2, Hnf4a, Hsd17b4, Keg1, Kynu, Mvd, Mvk, Nudt7, Pank1, Papss2, Pipox, Pmvk, Ppcdc, Ppcs, Suclg2, Sult1b1, Sult2a8, Sult2b1, Tdo2]
GO:0071310	cellular response to organic substance	GO_BiologicalProcess-EBI-UniProt-GOA-ACAP-ARAP_25.05.2022_00h00	8.75395e-10	2.72598e-06	3.95094e-21	3.87192e-19	[4]	Group128	18.1681	482	[Aacs, Aanat, Abca1, Abcb10, Abcb4, Abcd4, Abl2, Acaca, Acod1, Acvr2b, Adam23, Adamts13, Adipor2, Adtrp, Agt, Agtr1a, Ahr, Ahsg, Aim2, Akap13, Alad, Aldh1a1, Amhr2, Ankrd26, Aoc1, Apoa1, Apob, Apoc3, Aqp8, Aqp9, Ar, Arg1, Arid1a, Arid1b, Arid4a, Arid4b, Arid5b, Asah2, Ass1, Atf4, Atf6b, Atg7, Atl3, Atp2b1, Atp7a, Atp7b, Aup1, Axin1, Axin2, Bace1, Bag4, Baiap2, Bcar3, Bcas3, Bcl2l1, Bcl9l, Bcr, Bi…
GO:0071310	cellular response to organic substance	GO_BiologicalProcess-EBI-UniProt-GOA-ACAP-ARAP_25.05.2022_00h00	8.75395e-10	2.72598e-06	1.66777e-23	1.78452e-21	[4]	Group131	18.1681	482	[Aacs, Aanat, Abca1, Abcb10, Abcb4, Abcd4, Abl2, Acaca, Acod1, Acvr2b, Adam23, Adamts13, Adipor2, Adtrp, Agt, Agtr1a, Ahr, Ahsg, Aim2, Akap13, Alad, Aldh1a1, Amhr2, Ankrd26, Aoc1, Apoa1, Apob, Apoc3, Aqp8, Aqp9, Ar, Arg1, Arid1a, Arid1b, Arid4a, Arid4b, Arid5b, Asah2, Ass1, Atf4, Atf6b, Atg7, Atl3, Atp2b1, Atp7a, Atp7b, Aup1, Axin1, Axin2, Bace1, Bag4, Baiap2, Bcar3, Bcas3, Bcl2l1, Bcl9l, Bcr, Bi…
GO:0044093	positive regulation of molecular function	GO_BiologicalProcess-EBI-UniProt-GOA-ACAP-ARAP_25.05.2022_00h00	9.0936e-10	2.83084e-06	0	1.4013e-45	[3]	Group132	19.4529	320	[Abl2, Acrbp, Acvr2b, Adap2, Adgrf1, Adora1, Adrb3, Afdn, Agt, Agtr1a, Aim2, Akap13, Aldob, Als2, Ambra1, Anp32b, Apoa1, Apoa2, Apoa4, Apoa5, Apoe, Apoh, Ar, Arap2, Areg, Arhgap22, Arhgap24, Arhgap35, Arhgap42, Arhgap45, Arhgap6, Arhgef16, Arhgef19, Arhgef26, Arid5b, Asap1, Asap3, Atp7a, Atp7b, Axin1, Axin2, B3gat3, Bcar3, Bcas3, Bcr, Bid, Bmp2, Brd4, Cab39l, Cacna1d, Camk1d, Camk2b, Card11, Casp…
GO:0044093	positive regulation of molecular function	GO_BiologicalProcess-EBI-UniProt-GOA-ACAP-ARAP_25.05.2022_00h00	9.0936e-10	2.83084e-06	6.92241e-43	8.65078e-41	[3]	Group134	19.4529	320	[Abl2, Acrbp, Acvr2b, Adap2, Adgrf1, Adora1, Adrb3, Afdn, Agt, Agtr1a, Aim2, Akap13, Aldob, Als2, Ambra1, Anp32b, Apoa1, Apoa2, Apoa4, Apoa5, Apoe, Apoh, Ar, Arap2, Areg, Arhgap22, Arhgap24, Arhgap35, Arhgap42, Arhgap45, Arhgap6, Arhgef16, Arhgef19, Arhgef26, Arid5b, Asap1, Asap3, Atp7a, Atp7b, Axin1, Axin2, B3gat3, Bcar3, Bcas3, Bcr, Bid, Bmp2, Brd4, Cab39l, Cacna1d, Camk1d, Camk2b, Card11, Casp…
GO:0005654	nucleoplasm	GO_CellularComponent-EBI-UniProt-GOA-ACAP-ARAP_25.05.2022_00h00	9.74001e-10	3.03109e-06	0	0	[2, 6, 7]	Group129	17.3651	663	[2200002D01Rik, A1cf, Abca6, Abcb4, Abcc6, Abcf1, Abcg3, Abi2, Acbd5, Acin1, Acly, Acot12, Acsl5, Adam12, Adh1, Adh4, Adk, Afdn, Aim2, Akap17b, Akap8l, Aldh6a1, Alkbh1, Alkbh2, Amer1, Amt, Ankrd11, Ankrd17, Ankrd28, Anp32b, Anxa11, Ap5z1, Ar, Areg, Arglu1, Arhgef11, Arid1a, Arid1b, Arid4a, Arid4b, Arl6ip4, Arnt, Asap3, Ascc2, Ascc3, Ash1l, Aspscr1, Ass1, Atad2b, Atf4, Atf5, Atg16l2, Atoh8, Atp2b1…
KEGG:03320	PPAR signaling pathway	KEGG_25.05.2022	1.02751e-09	3.19658e-06	5.24808e-15	4.0935e-13	[-1]	Group059	40.4494	36	[Acaa1b, Acox1, Acox2, Acsl3, Acsl4, Acsl5, Apoa1, Apoa2, Apoa5, Apoc3, Cpt1a, Cyp27a1, Cyp4a10, Cyp4a12b, Cyp4a14, Cyp4a31, Cyp4a32, Cyp7a1, Cyp8b1, Dbi, Ehhadh, Fabp1, Fads2, Gk, Hmgcs1, Hmgcs2, Nr1h3, Pck1, Plin2, Ppara, Ppard, Rxra, Scd1, Scp2, Slc27a2, Slc27a5]
KEGG:03320	PPAR signaling pathway	KEGG_25.05.2022	1.02751e-09	3.19658e-06	4.10144e-22	4.18347e-20	[-1]	Group073	40.4494	36	[Acaa1b, Acox1, Acox2, Acsl3, Acsl4, Acsl5, Apoa1, Apoa2, Apoa5, Apoc3, Cpt1a, Cyp27a1, Cyp4a10, Cyp4a12b, Cyp4a14, Cyp4a31, Cyp4a32, Cyp7a1, Cyp8b1, Dbi, Ehhadh, Fabp1, Fads2, Gk, Hmgcs1, Hmgcs2, Nr1h3, Pck1, Plin2, Ppara, Ppard, Rxra, Scd1, Scp2, Slc27a2, Slc27a5]
R-MMU:9033241	Peroxisomal protein import	REACTOME_Pathways_25.05.2022	1.15774e-09	3.60057e-06	0	0	[-1]	Group133	46.0317	29	[Acaa1b, Acox1, Acox2, Agxt, Amacr, Baat, Cat, Crot, Decr2, Eci2, Ehhadh, Hacl1, Hao1, Hmgcl, Hsd17b4, Idh1, Lonp2, Mpv17, Nudt7, Paox, Pecr, Pex1, Pex13, Pex14, Pex26, Pex5, Pipox, Scp2, Slc27a2]
GO:0032374	regulation of cholesterol transport	GO_BiologicalProcess-EBI-UniProt-GOA-ACAP-ARAP_25.05.2022_00h00	1.161e-09	3.60954e-06	3.49374e-14	2.41068e-12	[6, 7, 8]	Group107	43.2432	32	[Abca1, Abca3, Abca8b, Abcb4, Abcg5, Abcg8, Acat2, Apoa1, Apoa2, Apoa4, Apoa5, Apoc1, Apoc3, Apoe, Ces1b, Ces1c, Ces1e, Ces1f, Ces1g, Cyp8b1, Furin, Gps2, Lpcat3, Lrp1, Nfkbia, Nr1h3, Pcsk9, Pon1, Ptch1, Scp2, Sec24a, Srebf2]
GO:0032374	regulation of cholesterol transport	GO_BiologicalProcess-EBI-UniProt-GOA-ACAP-ARAP_25.05.2022_00h00	1.161e-09	3.60954e-06	5.10722e-15	4.0347e-13	[6, 7, 8]	Group122	43.2432	32	[Abca1, Abca3, Abca8b, Abcb4, Abcg5, Abcg8, Acat2, Apoa1, Apoa2, Apoa4, Apoa5, Apoc1, Apoc3, Apoe, Ces1b, Ces1c, Ces1e, Ces1f, Ces1g, Cyp8b1, Furin, Gps2, Lpcat3, Lrp1, Nfkbia, Nr1h3, Pcsk9, Pon1, Ptch1, Scp2, Sec24a, Srebf2]
GO:0032374	regulation of cholesterol transport	GO_BiologicalProcess-EBI-UniProt-GOA-ACAP-ARAP_25.05.2022_00h00	1.161e-09	3.60954e-06	3.36529e-38	4.1393e-36	[6, 7, 8]	Group127	43.2432	32	[Abca1, Abca3, Abca8b, Abcb4, Abcg5, Abcg8, Acat2, Apoa1, Apoa2, Apoa4, Apoa5, Apoc1, Apoc3, Apoe, Ces1b, Ces1c, Ces1e, Ces1f, Ces1g, Cyp8b1, Furin, Gps2, Lpcat3, Lrp1, Nfkbia, Nr1h3, Pcsk9, Pon1, Ptch1, Scp2, Sec24a, Srebf2]
GO:0032374	regulation of cholesterol transport	GO_BiologicalProcess-EBI-UniProt-GOA-ACAP-ARAP_25.05.2022_00h00	1.161e-09	3.60954e-06	0	0	[6, 7, 8]	Group135	43.2432	32	[Abca1, Abca3, Abca8b, Abcb4, Abcg5, Abcg8, Acat2, Apoa1, Apoa2, Apoa4, Apoa5, Apoc1, Apoc3, Apoe, Ces1b, Ces1c, Ces1e, Ces1f, Ces1g, Cyp8b1, Furin, Gps2, Lpcat3, Lrp1, Nfkbia, Nr1h3, Pcsk9, Pon1, Ptch1, Scp2, Sec24a, Srebf2]
GO:0032374	regulation of cholesterol transport	GO_BiologicalProcess-EBI-UniProt-GOA-ACAP-ARAP_25.05.2022_00h00	1.161e-09	3.60954e-06	1.27518e-43	1.60547e-41	[6, 7, 8]	Group138	43.2432	32	[Abca1, Abca3, Abca8b, Abcb4, Abcg5, Abcg8, Acat2, Apoa1, Apoa2, Apoa4, Apoa5, Apoc1, Apoc3, Apoe, Ces1b, Ces1c, Ces1e, Ces1f, Ces1g, Cyp8b1, Furin, Gps2, Lpcat3, Lrp1, Nfkbia, Nr1h3, Pcsk9, Pon1, Ptch1, Scp2, Sec24a, Srebf2]
GO:0019318	hexose metabolic process	GO_BiologicalProcess-EBI-UniProt-GOA-ACAP-ARAP_25.05.2022_00h00	1.18542e-09	3.68427e-06	2.23367e-42	2.76937e-40	[4, 5]	Group130	28.0576	78	[Adra1b, Aldh1a1, Aldh1a7, Aldob, Atf4, Car5a, Clk2, Cpt1a, Cyp2j6, Dcxr, Dusp12, Fbp1, Fgl1, Foxa2, Foxk2, Fuca1, G6pc, G6pc2, Gale, Galk2, Galm, Ganc, Gck, Gckr, Gdf2, Gm3839, Gpd1, Gpd2, Gpld1, Gpt, H6pd, Hmgb1, Hnf4a, Igf1, Igfbp4, Irs1, Irs2, Khk, Khsrp, Lrp5, Man2a1, Mapk14, Mst1, Mup1, Mup12, Mup13, Mup18, Mup3, Mup5, Mup6, Mup7, Mup8, Nisch, Nln, Nnmt, Obp2a, Pck1, Pcx, Per2, Ppara, Ppp1r…
GO:0019318	hexose metabolic process	GO_BiologicalProcess-EBI-UniProt-GOA-ACAP-ARAP_25.05.2022_00h00	1.18542e-09	3.68427e-06	0	0	[4, 5]	Group139	28.0576	78	[Adra1b, Aldh1a1, Aldh1a7, Aldob, Atf4, Car5a, Clk2, Cpt1a, Cyp2j6, Dcxr, Dusp12, Fbp1, Fgl1, Foxa2, Foxk2, Fuca1, G6pc, G6pc2, Gale, Galk2, Galm, Ganc, Gck, Gckr, Gdf2, Gm3839, Gpd1, Gpd2, Gpld1, Gpt, H6pd, Hmgb1, Hnf4a, Igf1, Igfbp4, Irs1, Irs2, Khk, Khsrp, Lrp5, Man2a1, Mapk14, Mst1, Mup1, Mup12, Mup13, Mup18, Mup3, Mup5, Mup6, Mup7, Mup8, Nisch, Nln, Nnmt, Obp2a, Pck1, Pcx, Per2, Ppara, Ppp1r…
GO:0019218	regulation of steroid metabolic process	GO_BiologicalProcess-EBI-UniProt-GOA-ACAP-ARAP_25.05.2022_00h00	1.19433e-09	3.71079e-06	2.23367e-42	2.76937e-40	[5, 6]	Group130	36.0656	44	[Abcb11, Apoa1, Apoa4, Apoa5, Apob, Apoe, Bmp2, Bmp5, Ces1b, Ces1c, Ces1e, Ces1f, Ces1g, Clcn2, Cyp7a1, Dhcr7, Erlin1, Fdps, Fgfr4, Fmo5, Foxa2, H6pd, Igf1, Insig1, Insig2, Ldlr, Lmf1, Lpcat3, Nfkb1, Por, Rest, Rora, Scap, Scd1, Scp2, Sec14l2, Serpina12, Sod1, Srebf1, Srebf2, Stard4, Stat5a, Thrb, Tom1l2]
GO:0019218	regulation of steroid metabolic process	GO_BiologicalProcess-EBI-UniProt-GOA-ACAP-ARAP_25.05.2022_00h00	1.19433e-09	3.71079e-06	0	0	[5, 6]	Group135	36.0656	44	[Abcb11, Apoa1, Apoa4, Apoa5, Apob, Apoe, Bmp2, Bmp5, Ces1b, Ces1c, Ces1e, Ces1f, Ces1g, Clcn2, Cyp7a1, Dhcr7, Erlin1, Fdps, Fgfr4, Fmo5, Foxa2, H6pd, Igf1, Insig1, Insig2, Ldlr, Lmf1, Lpcat3, Nfkb1, Por, Rest, Rora, Scap, Scd1, Scp2, Sec14l2, Serpina12, Sod1, Srebf1, Srebf2, Stard4, Stat5a, Thrb, Tom1l2]
GO:0019218	regulation of steroid metabolic process	GO_BiologicalProcess-EBI-UniProt-GOA-ACAP-ARAP_25.05.2022_00h00	1.19433e-09	3.71079e-06	0	0	[5, 6]	Group139	36.0656	44	[Abcb11, Apoa1, Apoa4, Apoa5, Apob, Apoe, Bmp2, Bmp5, Ces1b, Ces1c, Ces1e, Ces1f, Ces1g, Clcn2, Cyp7a1, Dhcr7, Erlin1, Fdps, Fgfr4, Fmo5, Foxa2, H6pd, Igf1, Insig1, Insig2, Ldlr, Lmf1, Lpcat3, Nfkb1, Por, Rest, Rora, Scap, Scd1, Scp2, Sec14l2, Serpina12, Sod1, Srebf1, Srebf2, Stard4, Stat5a, Thrb, Tom1l2]
GO:1901362	organic cyclic compound biosynthetic process	GO_BiologicalProcess-EBI-UniProt-GOA-ACAP-ARAP_25.05.2022_00h00	1.31349e-09	4.0797e-06	0	0	[4]	Group137	17.1013	741	[2010315B03Rik, 5430403G16Rik, AI987944, Aanat, Abcb10, Abcd3, Acaca, Acbd3, Acly, Acmsd, Acod1, Acsl4, Acsl5, Acss2, Actr5, Acvr2b, Adcy9, Adgrf1, Adk, Afmid, Agt, Agtr1a, Ahr, Aim2, Ak2, Akap8l, Akr1c20, Akr1c6, Akr1d1, Alad, Aldh2, Alyref2, Amacr, Ambra1, Anxa4, Ap3b1, Ap3d1, Apoa1, Apoa4, Apoa5, Apob, Apoe, Ar, Arhgef11, Arid1a, Arid1b, Arid4a, Arid4b, Arid5b, Arnt, Ascc2, Ash1l, Aspdh, Asxl1…
GO:0005319	lipid transporter activity	GO_BiologicalProcess-EBI-UniProt-GOA-ACAP-ARAP_25.05.2022_00h00	1.32319e-09	4.10852e-06	8.29709e-15	6.30579e-13	[5, 6]	Group074	32.3529	55	[Abca1, Abca3, Abca6, Abca8b, Abcb11, Abcb4, Abcc3, Abcd2, Abcd3, Abcd4, Abcg5, Abcg8, Apoa1, Apoa2, Apoa4, Apob, Apoe, Apom, Atp11c, Atp8b1, Atp8b4, Atp9b, Fabp1, Gltpd2, Gm6614, Gramd1c, Mfsd2a, Mttp, Npc1, Pctp, Pitpnc1, Plekha8, Prkcd, Rbp4, Scp2, Slc10a1, Slc10a2, Slc10a7, Slc22a26, Slc22a27, Slc22a28, Slc22a29, Slc22a30, Slc27a2, Slc27a5, Slco1a1, Slco1a4, Slco1b2, Slco2b1, Spns2, Stard4, S…
GO:0005319	lipid transporter activity	GO_BiologicalProcess-EBI-UniProt-GOA-ACAP-ARAP_25.05.2022_00h00	1.32319e-09	4.10852e-06	1.35151e-21	1.33799e-19	[5, 6]	Group101	32.3529	55	[Abca1, Abca3, Abca6, Abca8b, Abcb11, Abcb4, Abcc3, Abcd2, Abcd3, Abcd4, Abcg5, Abcg8, Apoa1, Apoa2, Apoa4, Apob, Apoe, Apom, Atp11c, Atp8b1, Atp8b4, Atp9b, Fabp1, Gltpd2, Gm6614, Gramd1c, Mfsd2a, Mttp, Npc1, Pctp, Pitpnc1, Plekha8, Prkcd, Rbp4, Scp2, Slc10a1, Slc10a2, Slc10a7, Slc22a26, Slc22a27, Slc22a28, Slc22a29, Slc22a30, Slc27a2, Slc27a5, Slco1a1, Slco1a4, Slco1b2, Slco2b1, Spns2, Stard4, S…
GO:0005319	lipid transporter activity	GO_BiologicalProcess-EBI-UniProt-GOA-ACAP-ARAP_25.05.2022_00h00	1.32319e-09	4.10852e-06	5.36392e-15	4.13022e-13	[5, 6]	Group125	32.3529	55	[Abca1, Abca3, Abca6, Abca8b, Abcb11, Abcb4, Abcc3, Abcd2, Abcd3, Abcd4, Abcg5, Abcg8, Apoa1, Apoa2, Apoa4, Apob, Apoe, Apom, Atp11c, Atp8b1, Atp8b4, Atp9b, Fabp1, Gltpd2, Gm6614, Gramd1c, Mfsd2a, Mttp, Npc1, Pctp, Pitpnc1, Plekha8, Prkcd, Rbp4, Scp2, Slc10a1, Slc10a2, Slc10a7, Slc22a26, Slc22a27, Slc22a28, Slc22a29, Slc22a30, Slc27a2, Slc27a5, Slco1a1, Slco1a4, Slco1b2, Slco2b1, Spns2, Stard4, S…
GO:0005319	lipid transporter activity	GO_BiologicalProcess-EBI-UniProt-GOA-ACAP-ARAP_25.05.2022_00h00	1.32319e-09	4.10852e-06	1.27518e-43	1.60547e-41	[5, 6]	Group138	32.3529	55	[Abca1, Abca3, Abca6, Abca8b, Abcb11, Abcb4, Abcc3, Abcd2, Abcd3, Abcd4, Abcg5, Abcg8, Apoa1, Apoa2, Apoa4, Apob, Apoe, Apom, Atp11c, Atp8b1, Atp8b4, Atp9b, Fabp1, Gltpd2, Gm6614, Gramd1c, Mfsd2a, Mttp, Npc1, Pctp, Pitpnc1, Plekha8, Prkcd, Rbp4, Scp2, Slc10a1, Slc10a2, Slc10a7, Slc22a26, Slc22a27, Slc22a28, Slc22a29, Slc22a30, Slc27a2, Slc27a5, Slco1a1, Slco1a4, Slco1b2, Slco2b1, Spns2, Stard4, S…
R-MMU:9748784	Drug ADME	REACTOME_Pathways_25.05.2022	1.36803e-09	4.24637e-06	1.31424e-13	8.67397e-12	[-1]	Group063	41.4634	34	[Abcc2, Abcc3, Acsm5, Acy1, Adh1, Alb, Bche, Ces2h, Cyp2d22, Cyp2e1, Cyp3a11, Ggt6, Gsta3, Gstp1, Gstt1, Nat2, Pon1, Pon3, Slc22a1, Slc22a7, Slc29a1, Slco1b2, Slco2b1, Tpmt, Ugt2b1, Ugt2b34, Ugt2b35, Ugt2b36, Ugt2b37, Ugt2b38, Ugt3a1, Ugt3a2, Vav2, Xdh]
R-MMU:9748784	Drug ADME	REACTOME_Pathways_25.05.2022	1.36803e-09	4.24637e-06	2.26847e-33	2.72216e-31	[-1]	Group100	41.4634	34	[Abcc2, Abcc3, Acsm5, Acy1, Adh1, Alb, Bche, Ces2h, Cyp2d22, Cyp2e1, Cyp3a11, Ggt6, Gsta3, Gstp1, Gstt1, Nat2, Pon1, Pon3, Slc22a1, Slc22a7, Slc29a1, Slco1b2, Slco2b1, Tpmt, Ugt2b1, Ugt2b34, Ugt2b35, Ugt2b36, Ugt2b37, Ugt2b38, Ugt3a1, Ugt3a2, Vav2, Xdh]
GO:0017111	nucleoside-triphosphatase activity	GO_MolecularFunction-EBI-UniProt-GOA-ACAP-ARAP_25.05.2022_00h00	1.37386e-09	4.2631e-06	6.92241e-43	8.65078e-41	[6]	Group134	20.222	255	[Abca3, Abcb10, Abcc6, Abcd2, Abcd3, Abcg5, Abcg8, Adap2, Afdn, Agfg2, Akap13, Als2, Als2cl, Ankrd27, Arap2, Arfgap1, Arfgap2, Arhgap15, Arhgap22, Arhgap23, Arhgap24, Arhgap30, Arhgap35, Arhgap39, Arhgap42, Arhgap45, Arhgap6, Arhgef11, Arhgef16, Arhgef18, Arhgef19, Arhgef26, Arhgef37, Arl15, Arl4d, Asap1, Asap3, Ascc3, Atad2b, Atad5, Atl3, Atp11c, Atp13a1, Atp13a3, Atp2b1, Atp2b2, Atp7a, Atp7b, A…
GO:0051173	positive regulation of nitrogen compound metabolic process	GO_BiologicalProcess-EBI-UniProt-GOA-ACAP-ARAP_25.05.2022_00h00	1.41906e-09	4.40193e-06	0	0	[3, 4, 5]	Group137	17.5964	593	[A1cf, Abat, Abcb10, Abcf1, Acox1, Acrbp, Acsl3, Actr5, Acvr2b, Adipor2, Adora1, Adtrp, Agt, Agtr1a, Agxt2, Ahr, Aim2, Akap13, Akap8l, Als2, Alyref2, Ambra1, Amer1, Anp32b, Ap3b1, Ap3d1, Apobec1, Apoe, Ar, Areg, Arhgef11, Arid1a, Arid1b, Arid4a, Arid4b, Arid5b, Arnt, Ash1l, Asl, Aspscr1, Ass1, Asxl1, Atad2b, Atad5, Atf4, Atf5, Atf6b, Atg7, Atoh8, Atxn1, Atxn7, Axin1, Axin2, Babam2, Bag4, Baz1a, B…
GO:0080134	regulation of response to stress	GO_BiologicalProcess-EBI-UniProt-GOA-ACAP-ARAP_25.05.2022_00h00	1.43487e-09	4.44953e-06	2.67208e-19	2.48503e-17	[3, 4]	Group120	19.6524	294	[Abat, Acod1, Acox2, Actr5, Adora1, Adtrp, Agt, Ahsg, Aim2, Aldh2, Aoah, Apoa1, Apoe, Apoh, Aqp11, Arg1, Arid1a, Arid1b, Ash1l, Atad5, Atf4, Atf6b, Atg5, Atg7, Atp7a, Atp7b, Atxn7, Axin1, Axin2, Babam2, Bcl2l1, Bcr, Bid, Blm, Bmp2, Braf, Brca2, Brd4, C3, Cadm1, Camk2n1, Casp8, Ccr5, Cebpa, Cebpb, Cebpg, Cers2, Cfh, Cfhr4, Cfi, Cldn1, Cldn3, Clec2d, Cln3, Clnk, Cpb2, Cxcl1, D130043K22Rik, Ddah1, D…
GO:0080134	regulation of response to stress	GO_BiologicalProcess-EBI-UniProt-GOA-ACAP-ARAP_25.05.2022_00h00	1.43487e-09	4.44953e-06	1.66777e-23	1.78452e-21	[3, 4]	Group131	19.6524	294	[Abat, Acod1, Acox2, Actr5, Adora1, Adtrp, Agt, Ahsg, Aim2, Aldh2, Aoah, Apoa1, Apoe, Apoh, Aqp11, Arg1, Arid1a, Arid1b, Ash1l, Atad5, Atf4, Atf6b, Atg5, Atg7, Atp7a, Atp7b, Atxn7, Axin1, Axin2, Babam2, Bcl2l1, Bcr, Bid, Blm, Bmp2, Braf, Brca2, Brd4, C3, Cadm1, Camk2n1, Casp8, Ccr5, Cebpa, Cebpb, Cebpg, Cers2, Cfh, Cfhr4, Cfi, Cldn1, Cldn3, Clec2d, Cln3, Clnk, Cpb2, Cxcl1, D130043K22Rik, Ddah1, D…
R-MMU:9609507	Protein localization	REACTOME_Pathways_25.05.2022	1.48067e-09	4.59008e-06	0	0	[-1]	Group133	38.2353	39	[Abcd2, Abcd3, Acaa1b, Acbd5, Acox1, Acox2, Agxt, Aldh3a2, Amacr, Baat, Cat, Crot, Cyb5a, Decr2, Eci2, Ehhadh, Hacl1, Hao1, Hmgcl, Hsd17b4, Idh1, Lonp2, Mpv17, Nudt7, Otc, Paox, Pecr, Pex1, Pex13, Pex14, Pex26, Pex5, Pipox, Pxmp4, Scp2, Serp1, Slc25a17, Slc27a2, Ube2j2]
GO:0035556	intracellular signal transduction	GO_BiologicalProcess-EBI-UniProt-GOA-ACAP-ARAP_25.05.2022_00h00	1.65095e-09	5.11631e-06	1.66777e-23	1.78452e-21	[3, 4, 5]	Group131	18.0638	487	[1810024B03Rik, Abca1, Abi2, Abl2, Adap2, Adcy9, Adgrv1, Adora1, Adra1b, Adrb3, Adtrp, Agt, Agtr1a, Ahr, Akap13, Aldh2, Alpk1, Als2, Anapc15, Ankrd17, Ankrd26, Apoa1, Apoc3, Apoe, Ar, Arfgap1, Arhgap24, Arhgap30, Arhgap35, Arhgap42, Arhgef11, Arhgef18, Asb13, Asb3, Ash1l, Atad5, Atf4, Atf5, Axin1, Babam2, Bag4, Baiap2, Bcar3, Bcl2l1, Bcl3, Bcr, Bid, Birc3, Blm, Blnk, Bmp2, Bmt2, Braf, Brap, Brca2…
GO:0035556	intracellular signal transduction	GO_BiologicalProcess-EBI-UniProt-GOA-ACAP-ARAP_25.05.2022_00h00	1.65095e-09	5.11631e-06	0	1.4013e-45	[3, 4, 5]	Group132	18.0638	487	[1810024B03Rik, Abca1, Abi2, Abl2, Adap2, Adcy9, Adgrv1, Adora1, Adra1b, Adrb3, Adtrp, Agt, Agtr1a, Ahr, Akap13, Aldh2, Alpk1, Als2, Anapc15, Ankrd17, Ankrd26, Apoa1, Apoc3, Apoe, Ar, Arfgap1, Arhgap24, Arhgap30, Arhgap35, Arhgap42, Arhgef11, Arhgef18, Asb13, Asb3, Ash1l, Atad5, Atf4, Atf5, Axin1, Babam2, Bag4, Baiap2, Bcar3, Bcl2l1, Bcl3, Bcr, Bid, Birc3, Blm, Blnk, Bmp2, Bmt2, Braf, Brap, Brca2…
R-MMU:196849	Metabolism of water-soluble vitamins and cofactors	REACTOME_Pathways_25.05.2022	1.99378e-09	6.17674e-06	1.04478e-15	8.77614e-14	[-1]	Group071	37.3832	40	[Abcd4, Acaca, Aldh1l1, Aox1, Btd, Coasy, Cyb5a, Cyb5r3, Cyp8b1, Dhfr, Enpp1, Fasn, Fpgs, Gphn, Hlcs, Mocos, Mocs1, Mthfd1, Mthfd1l, Mthfs, Mthfsl, Nadk, Naprt, Nmrk1, Nnmt, Pank1, Parp10, Parp16, Parp9, Pcca, Ppcdc, Ppcs, Qprt, Shmt1, Shmt2, Slc19a2, Slc23a1, Slc25a32, Tpk1, Vnn1]
GO:0001523	retinoid metabolic process	GO_BiologicalProcess-EBI-UniProt-GOA-ACAP-ARAP_25.05.2022_00h00	2.07711e-09	6.43282e-06	0	2.24208e-44	[7, 8]	Group123	40.2299	35	[Adh1, Adh4, Aldh1a1, Aldh1a3, Aldh1a7, Aldh8a1, Bco1, Bco2, Ces1e, Ces1f, Ces2a, Ces2c, Ces2e, Cyp1a2, Cyp26a1, Cyp26c1, Cyp2c55, Cyp2d10, Cyp2d11, Cyp2d22, Cyp2d26, Cyp2d40, Cyp2j6, Dhrs3, Dhrs9, Hsd17b6, Ppard, Rarres2, Rbp4, Rdh11, Rdh16, Rdh16f2, Rdh7, Sdr9c7, Ttr]
GO:0001523	retinoid metabolic process	GO_BiologicalProcess-EBI-UniProt-GOA-ACAP-ARAP_25.05.2022_00h00	2.07711e-09	6.43282e-06	0	0	[7, 8]	Group136	40.2299	35	[Adh1, Adh4, Aldh1a1, Aldh1a3, Aldh1a7, Aldh8a1, Bco1, Bco2, Ces1e, Ces1f, Ces2a, Ces2c, Ces2e, Cyp1a2, Cyp26a1, Cyp26c1, Cyp2c55, Cyp2d10, Cyp2d11, Cyp2d22, Cyp2d26, Cyp2d40, Cyp2j6, Dhrs3, Dhrs9, Hsd17b6, Ppard, Rarres2, Rbp4, Rdh11, Rdh16, Rdh16f2, Rdh7, Sdr9c7, Ttr]
GO:0043648	dicarboxylic acid metabolic process	GO_BiologicalProcess-EBI-UniProt-GOA-ACAP-ARAP_25.05.2022_00h00	2.10426e-09	6.5148e-06	3.13427e-25	3.51039e-23	[6]	Group077	38.3838	38	[Aadat, Acly, Acmsd, Aldh1l1, Amdhd1, Asl, Ass1, Dglucy, Dhfr, Fpgs, Ftcd, Gclc, Gclm, Gls2, Glud1, Gpt2, Grhpr, Haao, Hal, Hoga1, Htt, Idh1, Kmo, Kyat3, Kynu, Mthfd1, Mthfd1l, Nags, Nr1h4, Pck1, Pcx, Prodh, Prodh2, Qprt, Shmt1, Shmt2, Tat, Uroc1]
GO:0043648	dicarboxylic acid metabolic process	GO_BiologicalProcess-EBI-UniProt-GOA-ACAP-ARAP_25.05.2022_00h00	2.10426e-09	6.5148e-06	0	0	[6]	Group133	38.3838	38	[Aadat, Acly, Acmsd, Aldh1l1, Amdhd1, Asl, Ass1, Dglucy, Dhfr, Fpgs, Ftcd, Gclc, Gclm, Gls2, Glud1, Gpt2, Grhpr, Haao, Hal, Hoga1, Htt, Idh1, Kmo, Kyat3, Kynu, Mthfd1, Mthfd1l, Nags, Nr1h4, Pck1, Pcx, Prodh, Prodh2, Qprt, Shmt1, Shmt2, Tat, Uroc1]
KEGG:00120	Primary bile acid biosynthesis	KEGG_25.05.2022	2.21217e-09	6.84666e-06	4.55392e-21	4.4173e-19	[-1]	Group113	77.7778	14	[Acnat1, Acnat2, Acox2, Akr1d1, Amacr, Baat, Cyp27a1, Cyp7a1, Cyp7b1, Cyp8b1, Hsd17b4, Hsd3b7, Scp2, Slc27a5]
GO:0071705	nitrogen compound transport	GO_BiologicalProcess-EBI-UniProt-GOA-ACAP-ARAP_25.05.2022_00h00	2.26596e-09	7.01087e-06	1.35774e-14	1.00473e-12	[4]	Group105	18.6145	395	[A1cf, AU018091, Aacs, Abat, Abca1, Abcb4, Abcc2, Abcc6, Abcd4, Abcg3, Acsl3, Acsl4, Acvr2b, Adora1, Adtrp, Afm, Agt, Agtr1a, Akap8l, Alyref2, Ankrd27, Anp32b, Aoc1, Ap1g2, Ap1s3, Ap2a2, Ap3b1, Ap3d1, Ap3s1, Ap3s2, Ap5z1, Apob, Apobec1, Apoc3, Apoe, Aqp11, Aqp9, Arfgap1, Arfgap2, Arg1, Arl4d, Arrdc1, Arrdc2, Aspscr1, Atg16l2, Atg3, Atg4c, Atg7, Atp11c, Atp13a1, Atp13a3, Atp8b1, Aup1, B3gat3, Bag4…
GO:1901135	carbohydrate derivative metabolic process	GO_BiologicalProcess-EBI-UniProt-GOA-ACAP-ARAP_25.05.2022_00h00	2.46573e-09	7.6265e-06	0	1.96182e-44	[3]	Group124	20.5174	230	[6430550D23Rik, Aadat, Aass, Abcc6, Abhd6, Acaca, Acly, Acnat1, Acnat2, Acot12, Acpp, Acsl3, Acsl4, Acsl5, Acsm1, Acsm3, Acsm5, Acss2, Adcy9, Adk, Ahcy, Ak2, Akr1c14, Akr1c20, Akr1c6, Aldh1a1, Aldh1a7, Aldob, Alg12, Aoah, Apcs, Apobec1, Aqp11, Asgr2, Atp2b2, Atp7a, Atp7b, B3galt1, B3gat2, B3gat3, B4galnt1, B4galt5, Baat, Bcl2l1, Bmp2, C1galt1, Ccnd3, Cda, Cela1, Ces2a, Cfh, Chp1, Chst13, Chsy3, C…
GO:0009891	positive regulation of biosynthetic process	GO_BiologicalProcess-EBI-UniProt-GOA-ACAP-ARAP_25.05.2022_00h00	2.70822e-09	8.37382e-06	0	0	[3, 4, 5]	Group137	18.4719	411	[Abcb10, Abcd2, Abcf1, Abhd6, Acox1, Acsl3, Acsl5, Actr5, Agt, Agxt2, Ahr, Akap8l, Alyref2, Ap3b1, Ap3d1, Apoa1, Apoa4, Apoa5, Apoc3, Apoe, Ar, Arhgef11, Arid1a, Arid1b, Arid4a, Arid4b, Arid5b, Arnt, Ash1l, Asl, Ass1, Asxl1, Atad2b, Atf4, Atf5, Atf6b, Atoh8, Atp7a, Atp7b, Atxn1, Atxn7, Axin1, Bcas3, Bcl2l1, Bcl3, Bcl9l, Bicra, Bicral, Birc3, Blm, Bmp2, Bmp5, Bptf, Brca2, Brd4, Brdt, Brf1, Brip1, …
R-MMU:156580	Phase II - Conjugation of compounds	REACTOME_Pathways_25.05.2022	3.00594e-09	9.29136e-06	1.31424e-13	8.67397e-12	[-1]	Group063	39.1304	36	[Acsm1, Acsm5, Ahcy, Ahcyl, Comt, Cyp1a2, Gclc, Gclm, Ggt6, Gss, Gsta3, Gstm1, Gstm3, Gstm6, Gstp1, Gstt1, Gstt2, Gstz1, Mat1a, Mgst1, Nat2, Nnmt, Papss2, Slc35d1, Sult1b1, Sult2b1, Tpmt, Ugdh, Ugt2b1, Ugt2b34, Ugt2b35, Ugt2b36, Ugt2b37, Ugt2b38, Ugt3a1, Ugt3a2]
R-MMU:156580	Phase II - Conjugation of compounds	REACTOME_Pathways_25.05.2022	3.00594e-09	9.29136e-06	5.54401e-24	6.04297e-22	[-1]	Group072	39.1304	36	[Acsm1, Acsm5, Ahcy, Ahcyl, Comt, Cyp1a2, Gclc, Gclm, Ggt6, Gss, Gsta3, Gstm1, Gstm3, Gstm6, Gstp1, Gstt1, Gstt2, Gstz1, Mat1a, Mgst1, Nat2, Nnmt, Papss2, Slc35d1, Sult1b1, Sult2b1, Tpmt, Ugdh, Ugt2b1, Ugt2b34, Ugt2b35, Ugt2b36, Ugt2b37, Ugt2b38, Ugt3a1, Ugt3a2]
KEGG:00983	Drug metabolism	KEGG_25.05.2022	3.00594e-09	9.29136e-06	2.26847e-33	2.72216e-31	[-1]	Group100	39.1304	36	[Cda, Ces1c, Ces1e, Ces1f, Ces2a, Ces2c, Ces2e, Ces2g, Ces2h, Cyp2e1, Dpyd, Dpys, Gsta2, Gsta3, Gstm1, Gstm3, Gstm6, Gstp1, Gstp3, Gstt1, Gstt2, Mgst1, Nat2, Nme7, Tpmt, Tymp, Ugt2a3, Ugt2b1, Ugt2b34, Ugt2b35, Ugt2b36, Ugt2b37, Ugt2b38, Ugt2b5, Upp2, Xdh]
R-MMU:156580	Phase II - Conjugation of compounds	REACTOME_Pathways_25.05.2022	3.00594e-09	9.29136e-06	2.26847e-33	2.72216e-31	[-1]	Group100	39.1304	36	[Acsm1, Acsm5, Ahcy, Ahcyl, Comt, Cyp1a2, Gclc, Gclm, Ggt6, Gss, Gsta3, Gstm1, Gstm3, Gstm6, Gstp1, Gstt1, Gstt2, Gstz1, Mat1a, Mgst1, Nat2, Nnmt, Papss2, Slc35d1, Sult1b1, Sult2b1, Tpmt, Ugdh, Ugt2b1, Ugt2b34, Ugt2b35, Ugt2b36, Ugt2b37, Ugt2b38, Ugt3a1, Ugt3a2]
KEGG:00983	Drug metabolism	KEGG_25.05.2022	3.00594e-09	9.29136e-06	2.20652e-29	2.58163e-27	[-1]	Group114	39.1304	36	[Cda, Ces1c, Ces1e, Ces1f, Ces2a, Ces2c, Ces2e, Ces2g, Ces2h, Cyp2e1, Dpyd, Dpys, Gsta2, Gsta3, Gstm1, Gstm3, Gstm6, Gstp1, Gstp3, Gstt1, Gstt2, Mgst1, Nat2, Nme7, Tpmt, Tymp, Ugt2a3, Ugt2b1, Ugt2b34, Ugt2b35, Ugt2b36, Ugt2b37, Ugt2b38, Ugt2b5, Upp2, Xdh]
R-MMU:156580	Phase II - Conjugation of compounds	REACTOME_Pathways_25.05.2022	3.00594e-09	9.29136e-06	2.20652e-29	2.58163e-27	[-1]	Group114	39.1304	36	[Acsm1, Acsm5, Ahcy, Ahcyl, Comt, Cyp1a2, Gclc, Gclm, Ggt6, Gss, Gsta3, Gstm1, Gstm3, Gstm6, Gstp1, Gstt1, Gstt2, Gstz1, Mat1a, Mgst1, Nat2, Nnmt, Papss2, Slc35d1, Sult1b1, Sult2b1, Tpmt, Ugdh, Ugt2b1, Ugt2b34, Ugt2b35, Ugt2b36, Ugt2b37, Ugt2b38, Ugt3a1, Ugt3a2]
GO:0051172	negative regulation of nitrogen compound metabolic process	GO_BiologicalProcess-EBI-UniProt-GOA-ACAP-ARAP_25.05.2022_00h00	3.12029e-09	9.64171e-06	2.3063e-12	1.38378e-10	[3, 4, 5]	Group096	18.0377	478	[A1cf, A2ml1, AI182371, AI987944, Acin1, Acmsd, Acvr2b, Agt, Ahr, Ahsg, Akr1c6, Alad, Ambp, Apcs, Apobec1, Apoc1, Apoe, Aqp11, Ar, Arid1a, Arid4a, Arid4b, Arid5b, Atf4, Atf5, Atg5, Atg7, Atoh8, Atp7a, Atp7b, Atp8b1, Atraid, Atxn1, Atxn1l, Axin1, Axin2, Bach2, Baz2a, Bcl2l1, Bcl3, Bcorl1, Birc3, Birc6, Blm, Bmp2, Bptf, Brca2, Brip1, Btaf1, C3, C4a, C4b, Calr, Camk2n1, Caml, Casp3, Cblc, Ccar1, Ccn…
GO:0051172	negative regulation of nitrogen compound metabolic process	GO_BiologicalProcess-EBI-UniProt-GOA-ACAP-ARAP_25.05.2022_00h00	3.12029e-09	9.64171e-06	0	0	[3, 4, 5]	Group137	18.0377	478	[A1cf, A2ml1, AI182371, AI987944, Acin1, Acmsd, Acvr2b, Agt, Ahr, Ahsg, Akr1c6, Alad, Ambp, Apcs, Apobec1, Apoc1, Apoe, Aqp11, Ar, Arid1a, Arid4a, Arid4b, Arid5b, Atf4, Atf5, Atg5, Atg7, Atoh8, Atp7a, Atp7b, Atp8b1, Atraid, Atxn1, Atxn1l, Axin1, Axin2, Bach2, Baz2a, Bcl2l1, Bcl3, Bcorl1, Birc3, Birc6, Blm, Bmp2, Bptf, Brca2, Brip1, Btaf1, C3, C4a, C4b, Calr, Camk2n1, Caml, Casp3, Cblc, Ccar1, Ccn…
GO:0019439	aromatic compound catabolic process	GO_BiologicalProcess-EBI-UniProt-GOA-ACAP-ARAP_25.05.2022_00h00	3.18362e-09	9.8342e-06	4.49685e-14	3.05786e-12	[4]	Group069	24.2616	115	[A1cf, Acaa1b, Acmsd, Afmid, Ahcy, Aldh1l1, Aldh8a1, Apobec1, Art2a, Art2b, Axin2, Blvrb, Brf1, Casc3, Casp3, Cda, Cnot3, Comt, Ctif, Cyp2f2, Dcps, Dera, Dis3l2, Dkc1, Dna2, Dnase1l3, Dnase2a, Dpyd, Dpys, Dxo, E2f1, Enpp1, Enpp3, Entpd3, Entpd8, Ephx1, Exosc5, Fah, Fhit, Fto, Gigyf2, Gstz1, Haao, Helz2, Hgd, Hmox2, Ido2, Ikbke, Khsrp, Kmo, Kyat1, Kyat3, Kynu, Larp1, Lin28b, Mov10, Nbas, Noct, Nud…
GO:0016709	oxidoreductase activity, acting on paired donors, with incorporation or reduction of molecular oxygen, NAD(P)H as one donor, and incorporation of one atom of oxygen	GO_MolecularFunction-EBI-UniProt-GOA-ACAP-ARAP_25.05.2022_00h00	3.53415e-09	1.09134e-05	0	0	[4]	Group136	36.2832	41	[Akr1c12, Akr1c13, Akr1c14, Akr1c19, Akr1c20, Akr1c6, Akr1d1, Apoe, Cyp26a1, Cyp27a1, Cyp2b9, Cyp2d10, Cyp2d11, Cyp2d22, Cyp2d26, Cyp2d40, Cyp2e1, Cyp4a10, Cyp4a12b, Cyp4a14, Cyp4a31, Cyp4a32, Cyp4f14, Cyp4f15, Cyp51, Cyp7a1, Cyp7b1, Cyp8b1, Dhfr, Egfr, Esr1, Fmo4, Fmo5, Gch1, Hsp90aa1, Kmo, Nfkb1, Ptk2b, Scarb1, Sqle, Tert]
GO:0010883	regulation of lipid storage	GO_BiologicalProcess-EBI-UniProt-GOA-ACAP-ARAP_25.05.2022_00h00	3.59806e-09	1.11072e-05	1.27518e-43	1.60547e-41	[3, 4, 5]	Group138	42.4658	31	[Apob, C3, Ces1b, Ces1c, Ces1e, Ces1f, Ces1g, Cpt1a, Crp, Fto, Ikbke, Msr1, Mup1, Mup12, Mup13, Mup18, Mup3, Mup5, Mup6, Mup7, Mup8, Nfkbia, Nr1h3, Plin2, Ppara, Ppard, Scarb1, Srebf1, Srebf2, Tmem135, Tom1l2]
GO:0010883	regulation of lipid storage	GO_BiologicalProcess-EBI-UniProt-GOA-ACAP-ARAP_25.05.2022_00h00	3.59806e-09	1.11072e-05	0	0	[3, 4, 5]	Group139	42.4658	31	[Apob, C3, Ces1b, Ces1c, Ces1e, Ces1f, Ces1g, Cpt1a, Crp, Fto, Ikbke, Msr1, Mup1, Mup12, Mup13, Mup18, Mup3, Mup5, Mup6, Mup7, Mup8, Nfkbia, Nr1h3, Plin2, Ppara, Ppard, Scarb1, Srebf1, Srebf2, Tmem135, Tom1l2]
GO:0035295	tube development	GO_BiologicalProcess-EBI-UniProt-GOA-ACAP-ARAP_25.05.2022_00h00	3.71533e-09	1.14655e-05	8.91848e-15	6.68886e-13	[3, 4]	Group109	20.0477	252	[Abca3, Abl2, Acvr2b, Adam12, Adipor2, Adtrp, Agt, Agtr1a, Ahr, Aldh1a1, Ambra1, Anpep, Ap3b1, Apob, Apoe, Apoh, Aqp11, Ar, Areg, Arg1, Arhgap22, Arhgap24, Arhgap35, Arid1a, Ass1, Asxl1, Atoh8, Atp7a, Atp7b, Atxn1, Atxn1l, Bcas3, Bmp2, Bmp5, Brd2, Brip1, C1galt1, C2cd3, C3, C6, Cald1, Casp3, Casp8, Cat, Ccm2, Ccn6, Cd59a, Cdh1, Cdk20, Cebpa, Cecr2, Cela1, Celsr1, Cfh, Chd3, Chd7, Chd8, Clcn2, Col…
GO:0006957	complement activation, alternative pathway	GO_BiologicalProcess-EBI-UniProt-GOA-ACAP-ARAP_25.05.2022_00h00	4.15948e-09	1.2832e-05	2.23782e-08	1.05177e-06	[4, 5, 6, 7, 8]	Group065	71.4286	15	[AI182371, C3, C8a, C8b, C8g, C9, Cfh, Cfhr4, Cfi, Cr2, Hc, Psma4, Spsb2, Susd4, Vsig4]
GO:0006957	complement activation, alternative pathway	GO_BiologicalProcess-EBI-UniProt-GOA-ACAP-ARAP_25.05.2022_00h00	4.15948e-09	1.2832e-05	7.51058e-22	7.51058e-20	[4, 5, 6, 7, 8]	Group089	71.4286	15	[AI182371, C3, C8a, C8b, C8g, C9, Cfh, Cfhr4, Cfi, Cr2, Hc, Psma4, Spsb2, Susd4, Vsig4]
GO:0016788	hydrolase activity, acting on ester bonds	GO_MolecularFunction-EBI-UniProt-GOA-ACAP-ARAP_25.05.2022_00h00	4.26878e-09	1.31649e-05	4.26878e-09	2.17708e-07	[3]	Group032	20.58	220	[Aadac, Aars, Abcd2, Abcd3, Abhd15, Abhd17b, Abhd17c, Abhd3, Abhd6, Abl2, Acnat1, Acnat2, Acot12, Acp1, Acpp, Adprm, Agt, Agtr1a, Ahr, Aldh2, Aldh6a1, Alkbh2, Aoah, Apoa1, Apoa2, Apoa4, Apoa5, Apoc1, Apoc3, Apoh, Arhgap6, Arsb, Arsg, Aspa, Aspg, B3gat3, Baat, Bag4, Bche, Bmp2, Bmp2k, Bphl, Camk2b, Car1, Car3, Casp3, Cd300a, Cdc14b, Ces1b, Ces1c, Ces1e, Ces1f, Ces1g, Ces2a, Ces2c, Ces2e, Ces2g, Ce…
GO:0048523	negative regulation of cellular process	GO_BiologicalProcess-EBI-UniProt-GOA-ACAP-ARAP_25.05.2022_00h00	4.35346e-09	1.34217e-05	1.66777e-23	1.78452e-21	[2, 3, 4]	Group131	16.686	863	[A1cf, AI987944, Aars, Abat, Abcd2, Abhd17b, Abhd17c, Abhd6, Abl2, Acin1, Acmsd, Acod1, Acsl4, Acvr2b, Adgrv1, Adipor2, Adora1, Adra1b, Adtrp, Afdn, Agt, Agtr1a, Ahr, Ahsg, Akr1c6, Alb, Aldh1a1, Aldh2, Alkbh1, Ambra1, Amer1, Anapc15, Ankrd17, Ankrd26, Ankrd27, Anp32b, Apcs, Apoa1, Apoa2, Apoa4, Apobec1, Apoc1, Apoc3, Apoe, Apoh, Apom, Aqp11, Ar, Areg, Arg1, Arhgap24, Arhgap35, Arhgap42, Arhgap6, …
GO:0048523	negative regulation of cellular process	GO_BiologicalProcess-EBI-UniProt-GOA-ACAP-ARAP_25.05.2022_00h00	4.35346e-09	1.34217e-05	0	0	[2, 3, 4]	Group137	16.686	863	[A1cf, AI987944, Aars, Abat, Abcd2, Abhd17b, Abhd17c, Abhd6, Abl2, Acin1, Acmsd, Acod1, Acsl4, Acvr2b, Adgrv1, Adipor2, Adora1, Adra1b, Adtrp, Afdn, Agt, Agtr1a, Ahr, Ahsg, Akr1c6, Alb, Aldh1a1, Aldh2, Alkbh1, Ambra1, Amer1, Anapc15, Ankrd17, Ankrd26, Ankrd27, Anp32b, Apcs, Apoa1, Apoa2, Apoa4, Apobec1, Apoc1, Apoc3, Apoe, Apoh, Apom, Aqp11, Ar, Areg, Arg1, Arhgap24, Arhgap35, Arhgap42, Arhgap6, …
GO:0016903	oxidoreductase activity, acting on the aldehyde or oxo group of donors	GO_MolecularFunction-EBI-UniProt-GOA-ACAP-ARAP_25.05.2022_00h00	4.93171e-09	1.51995e-05	7.84509e-11	4.39325e-09	[3]	Group064	42.8571	30	[Adh4, Akr1c12, Akr1c13, Akr1c14, Akr1c19, Akr1c20, Akr1c6, Aldh16a1, Aldh1a1, Aldh1a3, Aldh1a7, Aldh1l1, Aldh2, Aldh3a2, Aldh6a1, Aldh7a1, Aldh8a1, Aldh9a1, Aox1, Aox3, Bckdha, Bckdhb, Cyp27a1, Dhtkd1, Fmo5, Gm3839, Hao1, Hsd17b12, Rdh11, Suclg2]
GO:0050994	regulation of lipid catabolic process	GO_BiologicalProcess-EBI-UniProt-GOA-ACAP-ARAP_25.05.2022_00h00	4.93171e-09	1.51995e-05	1.09115e-26	1.233e-24	[4, 5, 6]	Group104	42.8571	30	[Aadac, Abcb11, Abcd2, Acsl5, Adora1, Apoa1, Apoa2, Apoa4, Apoa5, Apoc1, Apoc3, Apoh, Cpt1a, Crtc3, Dbi, Etfbkmt, Fabp1, Fgf21, Gpld1, Idh1, Irs1, Irs2, Ldlr, Lonp2, Mfsd2a, Obp2a, Pde3b, Prkcd, Rarres2, Scarb1]
GO:0050994	regulation of lipid catabolic process	GO_BiologicalProcess-EBI-UniProt-GOA-ACAP-ARAP_25.05.2022_00h00	4.93171e-09	1.51995e-05	6.17183e-22	6.23355e-20	[4, 5, 6]	Group121	42.8571	30	[Aadac, Abcb11, Abcd2, Acsl5, Adora1, Apoa1, Apoa2, Apoa4, Apoa5, Apoc1, Apoc3, Apoh, Cpt1a, Crtc3, Dbi, Etfbkmt, Fabp1, Fgf21, Gpld1, Idh1, Irs1, Irs2, Ldlr, Lonp2, Mfsd2a, Obp2a, Pde3b, Prkcd, Rarres2, Scarb1]
GO:0050994	regulation of lipid catabolic process	GO_BiologicalProcess-EBI-UniProt-GOA-ACAP-ARAP_25.05.2022_00h00	4.93171e-09	1.51995e-05	0	0	[4, 5, 6]	Group133	42.8571	30	[Aadac, Abcb11, Abcd2, Acsl5, Adora1, Apoa1, Apoa2, Apoa4, Apoa5, Apoc1, Apoc3, Apoh, Cpt1a, Crtc3, Dbi, Etfbkmt, Fabp1, Fgf21, Gpld1, Idh1, Irs1, Irs2, Ldlr, Lonp2, Mfsd2a, Obp2a, Pde3b, Prkcd, Rarres2, Scarb1]
GO:0050994	regulation of lipid catabolic process	GO_BiologicalProcess-EBI-UniProt-GOA-ACAP-ARAP_25.05.2022_00h00	4.93171e-09	1.51995e-05	0	0	[4, 5, 6]	Group139	42.8571	30	[Aadac, Abcb11, Abcd2, Acsl5, Adora1, Apoa1, Apoa2, Apoa4, Apoa5, Apoc1, Apoc3, Apoh, Cpt1a, Crtc3, Dbi, Etfbkmt, Fabp1, Fgf21, Gpld1, Idh1, Irs1, Irs2, Ldlr, Lonp2, Mfsd2a, Obp2a, Pde3b, Prkcd, Rarres2, Scarb1]
GO:0019395	fatty acid oxidation	GO_BiologicalProcess-EBI-UniProt-GOA-ACAP-ARAP_25.05.2022_00h00	5.03243e-09	1.55049e-05	0	0	[5, 6, 7, 8]	Group133	34.6457	44	[Abcb11, Abcd2, Abcd3, Abcd4, Acaa1b, Acad10, Acat2, Acat3, Acox1, Acox2, Acsl5, Adh4, Adipor2, Bdh2, Cpt1a, Crot, Cyp4v3, Dbi, Echdc1, Echdc2, Eci2, Ehhadh, Etfbkmt, Fabp1, Fmo4, Hacl1, Hao1, Hsd17b4, Irs1, Irs2, Lonp2, Mapk14, Mfsd2a, Obp2a, Pex13, Pex5, Por, Ppara, Ppard, Scp2, Sesn2, Slc25a17, Slc27a2, Sox9]
GO:0006633	fatty acid biosynthetic process	GO_BiologicalProcess-EBI-UniProt-GOA-ACAP-ARAP_25.05.2022_00h00	5.93715e-09	1.82864e-05	0	0	[5, 6, 7, 8]	Group139	32.2785	51	[Abcd2, Abcd3, Abhd3, Acaca, Acly, Acsl3, Acsm1, Acsm3, Acsm5, Acss2, Agt, Apoa1, Apoa4, Apoa5, Apoc1, Apoc3, Asah2, Cyp7a1, Decr2, Elovl2, Elovl5, Elovl6, Erlin1, Fads1, Fads2, Fads6, Fasn, Gstm1, Gstp1, Hacd2, Hacd3, Hnf1a, Hnf4a, Hsd17b12, Insig1, Insig2, Lipc, Mlxipl, Nr1h3, Pecr, Prkag1, Prkag2, Ptges, Rgn, Scap, Scd1, Srebf1, Tbxas1, Thnsl2, Tom1l2, Trib3]
GO:0046364	monosaccharide biosynthetic process	GO_BiologicalProcess-EBI-UniProt-GOA-ACAP-ARAP_25.05.2022_00h00	5.9447e-09	1.83037e-05	2.23367e-42	2.76937e-40	[4, 5]	Group130	35.2941	42	[Atf4, Car5a, Clk2, Cyp2j6, Fbp1, G6pc, G6pc2, Gck, Gpd1, Gpd2, Gpt, Gulo, H6pd, Hnf4a, Khsrp, Mst1, Mup1, Mup12, Mup13, Mup18, Mup3, Mup5, Mup6, Mup7, Mup8, Nln, Nnmt, Obp2a, Pck1, Pcx, Per2, Ppara, Ppp4r3a, Rbp4, Rgn, Sds, Serpina12, Sesn2, Sirt7, Slc39a14, Sord, Tcf7l2]
GO:0010604	positive regulation of macromolecule metabolic process	GO_BiologicalProcess-EBI-UniProt-GOA-ACAP-ARAP_25.05.2022_00h00	6.34808e-09	1.95394e-05	0	0	[3, 4, 5]	Group129	17.1998	656	[A1cf, Abcb10, Abcf1, Abl2, Acrbp, Actr5, Acvr2b, Adipor2, Adora1, Adra1b, Adtrp, Afdn, Agt, Agtr1a, Ahr, Aim2, Akap13, Akap8l, Aldh1a1, Als2, Alyref2, Ambra1, Amer1, Anp32b, Ap3b1, Ap3d1, Apoa2, Apob, Apobec1, Apoe, Ar, Areg, Arhgef11, Arid1a, Arid1b, Arid4a, Arid4b, Arid5b, Arnt, Ash1l, Aspscr1, Asxl1, Atad2b, Atad5, Atf4, Atf5, Atf6b, Atg7, Atoh8, Atxn1, Atxn7, Axin1, Axin2, Babam2, Bag4, Baz1…
GO:0010604	positive regulation of macromolecule metabolic process	GO_BiologicalProcess-EBI-UniProt-GOA-ACAP-ARAP_25.05.2022_00h00	6.34808e-09	1.95394e-05	0	0	[3, 4, 5]	Group137	17.1998	656	[A1cf, Abcb10, Abcf1, Abl2, Acrbp, Actr5, Acvr2b, Adipor2, Adora1, Adra1b, Adtrp, Afdn, Agt, Agtr1a, Ahr, Aim2, Akap13, Akap8l, Aldh1a1, Als2, Alyref2, Ambra1, Amer1, Anp32b, Ap3b1, Ap3d1, Apoa2, Apob, Apobec1, Apoe, Ar, Areg, Arhgef11, Arid1a, Arid1b, Arid4a, Arid4b, Arid5b, Arnt, Ash1l, Aspscr1, Asxl1, Atad2b, Atad5, Atf4, Atf5, Atf6b, Atg7, Atoh8, Atxn1, Atxn7, Axin1, Axin2, Babam2, Bag4, Baz1…
GO:0007584	response to nutrient	GO_BiologicalProcess-EBI-UniProt-GOA-ACAP-ARAP_25.05.2022_00h00	7.20917e-09	2.21826e-05	2.03552e-10	1.11954e-08	[3, 5]	Group087	30.3665	58	[Aacs, Abcg5, Abcg8, Adipor2, Ahcy, Alad, Aldh1a1, Arg1, Arsb, Ass1, Atp2b1, Bche, Bckdhb, Brip1, Cat, Cbs, Cyp26a1, Dcps, Dnmt3b, Dpyd, Egfr, Eif2ak2, Enpp1, Epo, F5, F7, Foxa2, Gclc, Gclm, Gstp1, Gstt1, Hlcs, Hmgcs2, Igfbp2, Kynu, Ncoa1, Nr1h4, Otc, Pdia3, Pemt, Pklr, Por, Ppard, Pzp, Rara, Rxra, Serpina7, Serpinc1, Setdb1, Shank2, Spp1, Tnfrsf11b, Trim24, Trim25, Ttpa, Tyms, Usf1, Usf2]
GO:0016725	oxidoreductase activity, acting on CH or CH2 groups	GO_MolecularFunction-EBI-UniProt-GOA-ACAP-ARAP_25.05.2022_00h00	7.22804e-09	2.22335e-05	0	0	[3]	Group136	62.963	17	[Acox2, Cyp1a2, Cyp2c29, Cyp2c37, Cyp2c38, Cyp2c40, Cyp2c50, Cyp2c54, Cyp2c67, Cyp2c68, Cyp2c69, Cyp3a11, Cyp3a13, Cyp3a25, Cyp3a59, Vkorc1l1, Xdh]
GO:0014070	response to organic cyclic compound	GO_BiologicalProcess-EBI-UniProt-GOA-ACAP-ARAP_25.05.2022_00h00	7.27473e-09	2.23698e-05	3.95094e-21	3.87192e-19	[4]	Group128	20.3804	225	[Aacs, Aanat, Abat, Abca3, Abcb11, Abcb4, Abcd3, Acaca, Acod1, Adh1, Adora1, Adra1b, Adtrp, Agt, Agtr1a, Agxt, Ahr, Akap13, Alad, Aldh1a1, Aldh2, Aoc1, Apoa4, Apob, Aqp8, Aqp9, Ar, Areg, Arg1, Arid1a, Ass1, Atf4, Atp2b1, Axin2, Bche, Bckdhb, Bcl2l1, Birc3, Blm, Bmp2, Calr, Casp3, Casp7, Cat, Cbs, Ccr5, Cda, Cdh1, Cdk2, Cdo1, Cebpa, Cebpb, Ces1b, Ces1c, Ces1e, Ces1f, Ces1g, Ces2c, Cflar, Chrm3, Cl…
GO:0004879	nuclear receptor activity	GO_BiologicalProcess-EBI-UniProt-GOA-ACAP-ARAP_25.05.2022_00h00	7.9515e-09	2.44429e-05	8.05001e-09	3.9445e-07	[4, 5, 6, 8, 9, 10, 11, 12, 13, 14]	Group062	45	27	[Ahr, Ar, Arnt, Esr1, Hnf4a, Hnf4g, Nr1h3, Nr1h4, Nr1h5, Nr1i2, Nr1i3, Nr2c1, Nr2c2, Nr2f1, Nr2f2, Nr3c2, Nr5a2, Nr6a1, Ppara, Ppard, Rara, Rora, Rxra, Srebf1, Stat3, Thrb, Tom1l2]
GO:0031328	positive regulation of cellular biosynthetic process	GO_BiologicalProcess-EBI-UniProt-GOA-ACAP-ARAP_25.05.2022_00h00	8.94255e-09	2.74805e-05	0	0	[4, 5, 6]	Group137	18.3702	399	[Abcb10, Abcd2, Abcf1, Acox1, Acsl3, Acsl5, Actr5, Agt, Agxt2, Ahr, Akap8l, Alyref2, Ap3b1, Ap3d1, Apoa1, Apoa4, Apoa5, Apoc3, Apoe, Ar, Arhgef11, Arid1a, Arid1b, Arid4a, Arid4b, Arid5b, Arnt, Ash1l, Asl, Ass1, Asxl1, Atad2b, Atf4, Atf5, Atf6b, Atoh8, Atp7a, Atp7b, Atxn1, Atxn7, Axin1, Bcas3, Bcl2l1, Bcl3, Bcl9l, Bicra, Bicral, Birc3, Blm, Bmp2, Bmp5, Bptf, Brca2, Brd4, Brdt, Brf1, Brip1, Ccar1, …
R-MMU:382551	Transport of small molecules	REACTOME_Pathways_25.05.2022	9.63362e-09	2.95945e-05	5.36392e-15	4.13022e-13	[-1]	Group125	22.3583	146	[Abca1, Abca3, Abca6, Abca8b, Abcb10, Abcb4, Abcc10, Abcc2, Abcc3, Abcc6, Abcd2, Abcd3, Abcf1, Abcg5, Abcg8, Aco1, Alb, Ap2a2, Apoa1, Apoa2, Apoa4, Apoa5, Apob, Apoc1, Apoc3, Apoe, Aqp11, Aqp8, Aqp9, Asic5, Atp11c, Atp13a1, Atp2b1, Atp2b2, Atp6v0d2, Atp7a, Atp7b, Atp8b1, Atp8b4, Atp9b, Azgp1, Bmp1, Camk2b, Car1, Ces3b, Clcn2, Clcn4, Clcn5, Clcn7, Cp, Ctns, Cul1, Derl3, Erlin1, Fgf21, Furin, Gngt1…
GO:0006006	glucose metabolic process	GO_BiologicalProcess-EBI-UniProt-GOA-ACAP-ARAP_25.05.2022_00h00	1.12122e-08	3.44327e-05	2.23367e-42	2.76937e-40	[5, 6]	Group130	28.3333	68	[Adra1b, Atf4, Car5a, Clk2, Cpt1a, Cyp2j6, Dcxr, Dusp12, Fbp1, Fgl1, Foxa2, Foxk2, G6pc, G6pc2, Galm, Ganc, Gck, Gckr, Gdf2, Gm3839, Gpd1, Gpd2, Gpld1, Gpt, H6pd, Hmgb1, Hnf4a, Igf1, Igfbp4, Irs1, Irs2, Khsrp, Lrp5, Mapk14, Mst1, Mup1, Mup12, Mup13, Mup18, Mup3, Mup5, Mup6, Mup7, Mup8, Nisch, Nln, Nnmt, Obp2a, Pck1, Pcx, Per2, Ppara, Ppp1r3e, Ppp4r3a, Prkn, Rbp4, Rgn, Rora, Sds, Serp1, Serpina12,…
GO:0006006	glucose metabolic process	GO_BiologicalProcess-EBI-UniProt-GOA-ACAP-ARAP_25.05.2022_00h00	1.12122e-08	3.44327e-05	0	0	[5, 6]	Group139	28.3333	68	[Adra1b, Atf4, Car5a, Clk2, Cpt1a, Cyp2j6, Dcxr, Dusp12, Fbp1, Fgl1, Foxa2, Foxk2, G6pc, G6pc2, Galm, Ganc, Gck, Gckr, Gdf2, Gm3839, Gpd1, Gpd2, Gpld1, Gpt, H6pd, Hmgb1, Hnf4a, Igf1, Igfbp4, Irs1, Irs2, Khsrp, Lrp5, Mapk14, Mst1, Mup1, Mup12, Mup13, Mup18, Mup3, Mup5, Mup6, Mup7, Mup8, Nisch, Nln, Nnmt, Obp2a, Pck1, Pcx, Per2, Ppara, Ppp1r3e, Ppp4r3a, Prkn, Rbp4, Rgn, Rora, Sds, Serp1, Serpina12,…
GO:1901653	cellular response to peptide	GO_BiologicalProcess-EBI-UniProt-GOA-ACAP-ARAP_25.05.2022_00h00	1.12655e-08	3.45851e-05	3.95094e-21	3.87192e-19	[5, 6]	Group128	24.5238	103	[Agt, Agtr1a, Ahsg, Ankrd26, Arg1, Arid1b, Ass1, Atp2b1, Bace1, Bcar3, Brip1, Ccnd3, Cdk2, Cflar, Cps1, Csk, Ddx11, Dennd4c, Echdc3, Eif4ebp2, Enpp1, Eprs, Errfi1, Fbp1, Fcgr2b, Gcgr, Gck, Gclc, Gdf15, Ghr, Gjb2, Gpld1, Gpt, Grb7, Gstp1, Hmgcs2, Icam1, Igf1, Igfbp1, Il18, Insig1, Insig2, Irs1, Irs2, Itga4, Lrp1, Mbd5, Mup1, Mup12, Mup13, Mup18, Mup3, Mup5, Mup6, Mup7, Mup8, Ncoa1, Nfkb1, Nr1h4, N…
GO:0007599	hemostasis	GO_BiologicalProcess-EBI-UniProt-GOA-ACAP-ARAP_25.05.2022_00h00	1.20123e-08	3.68657e-05	7.52429e-16	6.47089e-14	[4]	Group099	29.9492	59	[Abat, Adamts13, Adtrp, Ap3b1, Apoe, Apoh, C3, C9, Cfh, Cpb2, F10, F11, F11r, F12, F13b, F2, F5, F7, F8, F9, Fermt3, Fga, Fgb, Fgg, Fn1, Foxa2, Habp2, Hgfac, Hnf4a, Hrg, Il6ra, Klkb1, Kng1, Kng2, Lyn, Lyst, Mertk, Papss2, Plg, Prkca, Prkcd, Proc, Pros1, Proz, Psma4, Ptpn6, Ptprj, Serpina10, Serpinc1, Serpinf2, Serping1, Spsb2, St3gal4, Tfpi2, Tmprss6, Ubash3a, Ubash3b, Vtn, Zfp385a]
GO:0007599	hemostasis	GO_BiologicalProcess-EBI-UniProt-GOA-ACAP-ARAP_25.05.2022_00h00	1.20123e-08	3.68657e-05	4.77045e-13	2.90997e-11	[4]	Group126	29.9492	59	[Abat, Adamts13, Adtrp, Ap3b1, Apoe, Apoh, C3, C9, Cfh, Cpb2, F10, F11, F11r, F12, F13b, F2, F5, F7, F8, F9, Fermt3, Fga, Fgb, Fgg, Fn1, Foxa2, Habp2, Hgfac, Hnf4a, Hrg, Il6ra, Klkb1, Kng1, Kng2, Lyn, Lyst, Mertk, Papss2, Plg, Prkca, Prkcd, Proc, Pros1, Proz, Psma4, Ptpn6, Ptprj, Serpina10, Serpinc1, Serpinf2, Serping1, Spsb2, St3gal4, Tfpi2, Tmprss6, Ubash3a, Ubash3b, Vtn, Zfp385a]
GO:0006508	proteolysis	GO_BiologicalProcess-EBI-UniProt-GOA-ACAP-ARAP_25.05.2022_00h00	1.20514e-08	3.69738e-05	9.09973e-16	7.73477e-14	[4, 5]	Group058	18.6361	358	[A2ml1, AI182371, Abhd17b, Acrbp, Adam11, Adam12, Adam23, Adamdec1, Adamts13, Adamts6, Adgb, Adgrv1, Agt, Ahsg, Aim2, Alad, Ambp, Amn1, Ankzf1, Anp32b, Anpep, Apoe, Apoh, Aqp11, Arrdc1, Ascc2, Ascc3, Asxl1, Atg4c, Atg7, Atxn7, Aup1, Axin1, Axin2, Babam2, Bace1, Bcl2l1, Bid, Birc3, Birc6, Bmp1, C1ra, C1rl, C1s1, C2cd3, C3, C4a, C4b, Calr, Caml, Capn15, Capn8, Casp3, Casp7, Casp8, Cblc, Ccnf, Cd2ap…
GO:0006508	proteolysis	GO_BiologicalProcess-EBI-UniProt-GOA-ACAP-ARAP_25.05.2022_00h00	1.20514e-08	3.69738e-05	3.02563e-22	3.1164e-20	[4, 5]	Group082	18.6361	358	[A2ml1, AI182371, Abhd17b, Acrbp, Adam11, Adam12, Adam23, Adamdec1, Adamts13, Adamts6, Adgb, Adgrv1, Agt, Ahsg, Aim2, Alad, Ambp, Amn1, Ankzf1, Anp32b, Anpep, Apoe, Apoh, Aqp11, Arrdc1, Ascc2, Ascc3, Asxl1, Atg4c, Atg7, Atxn7, Aup1, Axin1, Axin2, Babam2, Bace1, Bcl2l1, Bid, Birc3, Birc6, Bmp1, C1ra, C1rl, C1s1, C2cd3, C3, C4a, C4b, Calr, Caml, Capn15, Capn8, Casp3, Casp7, Casp8, Cblc, Ccnf, Cd2ap…
GO:0006508	proteolysis	GO_BiologicalProcess-EBI-UniProt-GOA-ACAP-ARAP_25.05.2022_00h00	1.20514e-08	3.69738e-05	5.14065e-36	6.27159e-34	[4, 5]	Group111	18.6361	358	[A2ml1, AI182371, Abhd17b, Acrbp, Adam11, Adam12, Adam23, Adamdec1, Adamts13, Adamts6, Adgb, Adgrv1, Agt, Ahsg, Aim2, Alad, Ambp, Amn1, Ankzf1, Anp32b, Anpep, Apoe, Apoh, Aqp11, Arrdc1, Ascc2, Ascc3, Asxl1, Atg4c, Atg7, Atxn7, Aup1, Axin1, Axin2, Babam2, Bace1, Bcl2l1, Bid, Birc3, Birc6, Bmp1, C1ra, C1rl, C1s1, C2cd3, C3, C4a, C4b, Calr, Caml, Capn15, Capn8, Casp3, Casp7, Casp8, Cblc, Ccnf, Cd2ap…
GO:0006508	proteolysis	GO_BiologicalProcess-EBI-UniProt-GOA-ACAP-ARAP_25.05.2022_00h00	1.20514e-08	3.69738e-05	2.17507e-31	2.56659e-29	[4, 5]	Group117	18.6361	358	[A2ml1, AI182371, Abhd17b, Acrbp, Adam11, Adam12, Adam23, Adamdec1, Adamts13, Adamts6, Adgb, Adgrv1, Agt, Ahsg, Aim2, Alad, Ambp, Amn1, Ankzf1, Anp32b, Anpep, Apoe, Apoh, Aqp11, Arrdc1, Ascc2, Ascc3, Asxl1, Atg4c, Atg7, Atxn7, Aup1, Axin1, Axin2, Babam2, Bace1, Bcl2l1, Bid, Birc3, Birc6, Bmp1, C1ra, C1rl, C1s1, C2cd3, C3, C4a, C4b, Calr, Caml, Capn15, Capn8, Casp3, Casp7, Casp8, Cblc, Ccnf, Cd2ap…
GO:0051171	regulation of nitrogen compound metabolic process	GO_BiologicalProcess-EBI-UniProt-GOA-ACAP-ARAP_25.05.2022_00h00	1.21266e-08	3.71922e-05	2.17507e-31	2.56659e-29	[3, 4]	Group117	16.3751	983	[2010315B03Rik, 5430403G16Rik, A1cf, A2ml1, AI182371, AI987944, Aars, Abat, Abca3, Abcb10, Abcf1, Acin1, Acmsd, Aco1, Acod1, Acox1, Acrbp, Acsl3, Actr5, Acvr2b, Adgrf1, Adipor2, Adora1, Adtrp, Agt, Agtr1a, Agxt2, Ahr, Ahsg, Aim2, Akap13, Akap8l, Akr1c6, Alad, Aldh2, Alkbh1, Als2, Alyref2, Ambp, Ambra1, Amer1, Ankrd17, Anp32b, Anxa4, Ap3b1, Ap3d1, Apcs, Apoa1, Apobec1, Apoc1, Apoe, Aqp11, Ar, Areg…
GO:0051171	regulation of nitrogen compound metabolic process	GO_BiologicalProcess-EBI-UniProt-GOA-ACAP-ARAP_25.05.2022_00h00	1.21266e-08	3.71922e-05	0	0	[3, 4]	Group129	16.3751	983	[2010315B03Rik, 5430403G16Rik, A1cf, A2ml1, AI182371, AI987944, Aars, Abat, Abca3, Abcb10, Abcf1, Acin1, Acmsd, Aco1, Acod1, Acox1, Acrbp, Acsl3, Actr5, Acvr2b, Adgrf1, Adipor2, Adora1, Adtrp, Agt, Agtr1a, Agxt2, Ahr, Ahsg, Aim2, Akap13, Akap8l, Akr1c6, Alad, Aldh2, Alkbh1, Als2, Alyref2, Ambp, Ambra1, Amer1, Ankrd17, Anp32b, Anxa4, Ap3b1, Ap3d1, Apcs, Apoa1, Apobec1, Apoc1, Apoe, Aqp11, Ar, Areg…
GO:0051171	regulation of nitrogen compound metabolic process	GO_BiologicalProcess-EBI-UniProt-GOA-ACAP-ARAP_25.05.2022_00h00	1.21266e-08	3.71922e-05	0	0	[3, 4]	Group137	16.3751	983	[2010315B03Rik, 5430403G16Rik, A1cf, A2ml1, AI182371, AI987944, Aars, Abat, Abca3, Abcb10, Abcf1, Acin1, Acmsd, Aco1, Acod1, Acox1, Acrbp, Acsl3, Actr5, Acvr2b, Adgrf1, Adipor2, Adora1, Adtrp, Agt, Agtr1a, Agxt2, Ahr, Ahsg, Aim2, Akap13, Akap8l, Akr1c6, Alad, Aldh2, Alkbh1, Als2, Alyref2, Ambp, Ambra1, Amer1, Ankrd17, Anp32b, Anxa4, Ap3b1, Ap3d1, Apcs, Apoa1, Apobec1, Apoc1, Apoe, Aqp11, Ar, Areg…
R-MMU:159418	Recycling of bile acids and salts	REACTOME_Pathways_25.05.2022	1.22314e-08	3.75014e-05	2.93211e-14	2.0818e-12	[-1]	Group060	76.4706	13	[Abcb11, Abcc3, Alb, Baat, Ncoa1, Nr1h4, Rxra, Slc10a1, Slc10a2, Slc27a5, Slco1a4, Slco1b2, Stard5]
R-MMU:159418	Recycling of bile acids and salts	REACTOME_Pathways_25.05.2022	1.22314e-08	3.75014e-05	1.9011e-13	1.23571e-11	[-1]	Group086	76.4706	13	[Abcb11, Abcc3, Alb, Baat, Ncoa1, Nr1h4, Rxra, Slc10a1, Slc10a2, Slc27a5, Slco1a4, Slco1b2, Stard5]
R-MMU:159418	Recycling of bile acids and salts	REACTOME_Pathways_25.05.2022	1.22314e-08	3.75014e-05	4.55392e-21	4.4173e-19	[-1]	Group113	76.4706	13	[Abcb11, Abcc3, Alb, Baat, Ncoa1, Nr1h4, Rxra, Slc10a1, Slc10a2, Slc27a5, Slco1a4, Slco1b2, Stard5]
GO:0019319	hexose biosynthetic process	GO_BiologicalProcess-EBI-UniProt-GOA-ACAP-ARAP_25.05.2022_00h00	1.23226e-08	3.77689e-05	2.23367e-42	2.76937e-40	[5, 6]	Group130	35.3982	40	[Atf4, Car5a, Clk2, Cyp2j6, Fbp1, G6pc, G6pc2, Gck, Gpd1, Gpd2, Gpt, H6pd, Hnf4a, Khsrp, Mst1, Mup1, Mup12, Mup13, Mup18, Mup3, Mup5, Mup6, Mup7, Mup8, Nln, Nnmt, Obp2a, Pck1, Pcx, Per2, Ppara, Ppp4r3a, Rbp4, Sds, Serpina12, Sesn2, Sirt7, Slc39a14, Sord, Tcf7l2]
GO:0015718	monocarboxylic acid transport	GO_BiologicalProcess-EBI-UniProt-GOA-ACAP-ARAP_25.05.2022_00h00	1.26271e-08	3.86893e-05	1.9011e-13	1.23571e-11	[7, 8]	Group086	32.2368	49	[Abcb11, Abcb4, Abcc2, Abcc3, Abcd3, Acsl4, Aqp8, Aqp9, Atp8b1, Ces1b, Ces1c, Ces1e, Ces1f, Ces1g, Cyp7a1, Gm6614, Hnf1a, Map2k6, Mfsd2a, Nr0b2, Nr1h4, Pla2g12b, Pla2r1, Pou6f1, Ptges, Slc10a1, Slc10a2, Slc10a7, Slc16a11, Slc16a12, Slc16a5, Slc16a7, Slc22a26, Slc22a27, Slc22a28, Slc22a29, Slc22a30, Slc27a2, Slc27a5, Slc6a12, Slc6a13, Slc6a6, Slc9a3r1, Slco1a1, Slco1a4, Slco1b2, Slco2a1, Slco2b1, …
GO:0015718	monocarboxylic acid transport	GO_BiologicalProcess-EBI-UniProt-GOA-ACAP-ARAP_25.05.2022_00h00	1.26271e-08	3.86893e-05	5.36392e-15	4.13022e-13	[7, 8]	Group125	32.2368	49	[Abcb11, Abcb4, Abcc2, Abcc3, Abcd3, Acsl4, Aqp8, Aqp9, Atp8b1, Ces1b, Ces1c, Ces1e, Ces1f, Ces1g, Cyp7a1, Gm6614, Hnf1a, Map2k6, Mfsd2a, Nr0b2, Nr1h4, Pla2g12b, Pla2r1, Pou6f1, Ptges, Slc10a1, Slc10a2, Slc10a7, Slc16a11, Slc16a12, Slc16a5, Slc16a7, Slc22a26, Slc22a27, Slc22a28, Slc22a29, Slc22a30, Slc27a2, Slc27a5, Slc6a12, Slc6a13, Slc6a6, Slc9a3r1, Slco1a1, Slco1a4, Slco1b2, Slco2a1, Slco2b1, …
GO:0015718	monocarboxylic acid transport	GO_BiologicalProcess-EBI-UniProt-GOA-ACAP-ARAP_25.05.2022_00h00	1.26271e-08	3.86893e-05	1.27518e-43	1.60547e-41	[7, 8]	Group138	32.2368	49	[Abcb11, Abcb4, Abcc2, Abcc3, Abcd3, Acsl4, Aqp8, Aqp9, Atp8b1, Ces1b, Ces1c, Ces1e, Ces1f, Ces1g, Cyp7a1, Gm6614, Hnf1a, Map2k6, Mfsd2a, Nr0b2, Nr1h4, Pla2g12b, Pla2r1, Pou6f1, Ptges, Slc10a1, Slc10a2, Slc10a7, Slc16a11, Slc16a12, Slc16a5, Slc16a7, Slc22a26, Slc22a27, Slc22a28, Slc22a29, Slc22a30, Slc27a2, Slc27a5, Slc6a12, Slc6a13, Slc6a6, Slc9a3r1, Slco1a1, Slco1a4, Slco1b2, Slco2a1, Slco2b1, …
GO:0010646	regulation of cell communication	GO_BiologicalProcess-EBI-UniProt-GOA-ACAP-ARAP_25.05.2022_00h00	1.28995e-08	3.95112e-05	3.95094e-21	3.87192e-19	[3, 4]	Group128	17.2725	613	[Aacs, Abat, Abca1, Abhd6, Abl2, Acod1, Acpp, Acsl4, Acsl5, Acvr2b, Adgrv1, Adora1, Adra1b, Adrb3, Afdn, Agt, Agtr1a, Ahsg, Akap13, Aldh1a3, Alpk1, Amer1, Anapc15, Ankrd17, Ankrd26, Apoa1, Apoc3, Apoe, Ar, Areg, Arfgap1, Arg1, Arhgap24, Arhgap35, Arhgap42, Arhgef18, Arid4a, Arid4b, Armc9, Arrdc1, Asah2, Ash1l, Asxl1, Atad5, Atf4, Atf6b, Atg7, Atp2b2, Atxn1, Atxn7, Axin1, Axin2, Babam2, Bace1, Bag…
GO:0010646	regulation of cell communication	GO_BiologicalProcess-EBI-UniProt-GOA-ACAP-ARAP_25.05.2022_00h00	1.28995e-08	3.95112e-05	1.66777e-23	1.78452e-21	[3, 4]	Group131	17.2725	613	[Aacs, Abat, Abca1, Abhd6, Abl2, Acod1, Acpp, Acsl4, Acsl5, Acvr2b, Adgrv1, Adora1, Adra1b, Adrb3, Afdn, Agt, Agtr1a, Ahsg, Akap13, Aldh1a3, Alpk1, Amer1, Anapc15, Ankrd17, Ankrd26, Apoa1, Apoc3, Apoe, Ar, Areg, Arfgap1, Arg1, Arhgap24, Arhgap35, Arhgap42, Arhgef18, Arid4a, Arid4b, Armc9, Arrdc1, Asah2, Ash1l, Asxl1, Atad5, Atf4, Atf6b, Atg7, Atp2b2, Atxn1, Atxn7, Axin1, Axin2, Babam2, Bace1, Bag…
GO:0010646	regulation of cell communication	GO_BiologicalProcess-EBI-UniProt-GOA-ACAP-ARAP_25.05.2022_00h00	1.28995e-08	3.95112e-05	0	0	[3, 4]	Group137	17.2725	613	[Aacs, Abat, Abca1, Abhd6, Abl2, Acod1, Acpp, Acsl4, Acsl5, Acvr2b, Adgrv1, Adora1, Adra1b, Adrb3, Afdn, Agt, Agtr1a, Ahsg, Akap13, Aldh1a3, Alpk1, Amer1, Anapc15, Ankrd17, Ankrd26, Apoa1, Apoc3, Apoe, Ar, Areg, Arfgap1, Arg1, Arhgap24, Arhgap35, Arhgap42, Arhgef18, Arid4a, Arid4b, Armc9, Arrdc1, Asah2, Ash1l, Asxl1, Atad5, Atf4, Atf6b, Atg7, Atp2b2, Atxn1, Atxn7, Axin1, Axin2, Babam2, Bace1, Bag…
GO:0033554	cellular response to stress	GO_BiologicalProcess-EBI-UniProt-GOA-ACAP-ARAP_25.05.2022_00h00	1.29456e-08	3.96396e-05	2.67208e-19	2.48503e-17	[3]	Group120	18.4683	381	[Abcb10, Actr5, Agt, Alb, Aldh2, Alkbh1, Alkbh2, Ambp, Ambra1, Anks4b, Ankzf1, Aoc1, Ap5z1, Apoa1, Apoa4, Apoe, Aqp11, Arg1, Arid1a, Arid1b, Arnt, Ascc2, Ascc3, Ass1, Atad5, Atf4, Atf5, Atf6b, Atg5, Atg7, Atp7a, Atp7b, Atxn7, Aup1, Axin1, Axin2, Babam2, Bcl2l1, Bcl3, Bid, Blm, Bmp2, Bmt2, Braf, Brca2, Brd4, Brip1, Cadps2, Calr, Casp3, Cat, Cbs, Ccs, Cdc14b, Cdc42ep5, Cdip1, Cdk2, Cdk6, Cebpb, Ceb…
GO:0016614	oxidoreductase activity, acting on CH-OH group of donors	GO_MolecularFunction-EBI-UniProt-GOA-ACAP-ARAP_25.05.2022_00h00	1.32795e-08	4.06487e-05	2.77848e-14	2.00051e-12	[3]	Group110	31.5152	52	[Adh1, Adh4, Akr1c12, Akr1c13, Akr1c14, Akr1c19, Akr1c20, Akr1c6, Akr1d1, Akr7a5, Aldh3a2, Bdh2, Chdh, Cryl1, Cyp27a1, Cyp4a10, Cyp4a12b, Cyp4a14, Cyp4a31, Cyp4a32, Dcxr, Dhrs3, Dhrs9, Ehhadh, Fasn, Gpd1, Gpd2, Grhpr, Gulo, H6pd, Hao1, Hmgcr, Hsd17b11, Hsd17b12, Hsd17b13, Hsd17b2, Hsd17b4, Hsd17b6, Hsd3b3, Hsd3b7, Idh1, Nsdhl, Rdh11, Rdh16, Rdh16f2, Rdh7, Sdr42e1, Sdr9c7, Sord, Srd5a2, Ugdh, Vkor…
GO:0009889	regulation of biosynthetic process	GO_BiologicalProcess-EBI-UniProt-GOA-ACAP-ARAP_25.05.2022_00h00	1.34652e-08	4.12035e-05	0	0	[3, 4]	Group129	16.8879	738	[2010315B03Rik, 5430403G16Rik, AI987944, Aars, Abca3, Abcb10, Abcd2, Abcf1, Abhd6, Acmsd, Aco1, Acod1, Acox1, Acsl3, Acsl5, Actr5, Acvr2b, Adgrf1, Agt, Agxt2, Ahr, Aim2, Akap8l, Aldh2, Alkbh1, Alyref2, Ambra1, Anxa4, Ap3b1, Ap3d1, Apoa1, Apoa4, Apoa5, Apob, Apoc1, Apoc3, Apoe, Ar, Arhgef11, Arid1a, Arid1b, Arid4a, Arid4b, Arid5b, Arnt, Ascc2, Ash1l, Asl, Ass1, Asxl1, Atad2b, Atf4, Atf5, Atf6b, At…
GO:0009889	regulation of biosynthetic process	GO_BiologicalProcess-EBI-UniProt-GOA-ACAP-ARAP_25.05.2022_00h00	1.34652e-08	4.12035e-05	0	0	[3, 4]	Group137	16.8879	738	[2010315B03Rik, 5430403G16Rik, AI987944, Aars, Abca3, Abcb10, Abcd2, Abcf1, Abhd6, Acmsd, Aco1, Acod1, Acox1, Acsl3, Acsl5, Actr5, Acvr2b, Adgrf1, Agt, Agxt2, Ahr, Aim2, Akap8l, Aldh2, Alkbh1, Alyref2, Ambra1, Anxa4, Ap3b1, Ap3d1, Apoa1, Apoa4, Apoa5, Apob, Apoc1, Apoc3, Apoe, Ar, Arhgef11, Arid1a, Arid1b, Arid4a, Arid4b, Arid5b, Arnt, Ascc2, Ash1l, Asl, Ass1, Asxl1, Atad2b, Atf4, Atf5, Atf6b, At…
GO:0043603	cellular amide metabolic process	GO_BiologicalProcess-EBI-UniProt-GOA-ACAP-ARAP_25.05.2022_00h00	1.34764e-08	4.12244e-05	3.60054e-13	2.26834e-11	[4]	Group048	19.9667	240	[6430550D23Rik, 9130409I23Rik, Aadat, Aanat, Aars, Aass, Abca8b, Abcc2, Abcf1, Acaca, Acer3, Acly, Acnat1, Acnat2, Aco1, Acot12, Acsl3, Acsl4, Acsl5, Acsm1, Acsm3, Acsm5, Acss2, Adamts13, Aldh1l1, Alkbh1, Amdhd1, Anpep, Apoe, Arg1, Asah2, Ascc2, Ascc3, Asl, Ass1, Atf4, B3galt1, B4galnt1, B4galt5, Baat, Bace1, Bcl3, Bdh2, Btd, Calr, Cars, Casc3, Casp3, Cdkal1, Cebpa, Cers2, Cers6, Ckap5, Cmah, Cno…
GO:0034364	high-density lipoprotein particle	GO_CellularComponent-EBI-UniProt-GOA-ACAP-ARAP_25.05.2022_00h00	1.38036e-08	4.22113e-05	1.27518e-43	1.60547e-41	[4, 5]	Group138	54.0541	20	[Apoa1, Apoa2, Apoa4, Apoa5, Apob, Apoc1, Apoc3, Apoe, Apof, Apoh, Apol7a, Apol9a, Apom, Gpld1, Hp, Lipc, Pon1, Saa2, Saa3, Saa4]
GO:0042730	fibrinolysis	GO_BiologicalProcess-EBI-UniProt-GOA-ACAP-ARAP_25.05.2022_00h00	1.43811e-08	4.39631e-05	4.77045e-13	2.90997e-11	[4, 5, 6, 7, 8, 9]	Group126	64	16	[Apoh, Cpb2, F11, F12, F2, Fga, Fgb, Fgg, Hrg, Klkb1, Plg, Pros1, Serpinf2, Serping1, Tmprss6, Vtn]
GO:0048732	gland development	GO_BiologicalProcess-EBI-UniProt-GOA-ACAP-ARAP_25.05.2022_00h00	1.49902e-08	4.58101e-05	1.13555e-08	5.45064e-07	[4]	Group045	22.7979	132	[Aacs, Ahr, Aldh1a1, Aldh1a3, Apoa1, Ar, Areg, Arg1, Arhgap35, Arid5b, Ash1l, Asl, Ass1, Asxl1, Atf5, Atg7, Atp2b2, Atp7a, Atp7b, Baat, Bmp2, Braf, Brca2, Cadm1, Cdh1, Cdo1, Cebpa, Cebpb, Cebpg, Cela1, Cflar, Chuk, Clcn2, Cldn1, Cpb2, Cps1, Cpt1a, Cyp7b1, Eda, Egfr, Eif2ak3, Epha2, Ephx1, Esr1, Esrp2, Ext1, Fasn, Fgfr2, Fgl1, Foxa1, Foxa3, Foxn2, Fpgs, Gak, Gpat4, Hgf, Hhex, Hmgcs2, Hnf1a, Hnf4a,…
GO:0004672	protein kinase activity	GO_MolecularFunction-EBI-UniProt-GOA-ACAP-ARAP_25.05.2022_00h00	1.51222e-08	4.61985e-05	1.66777e-23	1.78452e-21	[3, 5]	Group131	19.9174	241	[1810024B03Rik, Abl2, Acvr2b, Adck5, Adora1, Agt, Agtr1a, Ahsg, Akap13, Alpk1, Als2, Amhr2, Apoe, Areg, Axin1, Axin2, Bcr, Blm, Bmp2, Bmp2k, Braf, Brd2, Brd4, Cab39l, Camk1d, Camk2b, Camk2n1, Casp3, Cblc, Cbs, Ccnd3, Ccnf, Cd300a, Cdk12, Cdk2, Cdk20, Cdk6, Chka, Chp1, Chuk, Cks2, Clk2, Clk4, Coq8b, Csk, Csnk1g3, Dapk1, Dapk2, Dclk3, Deptor, Dnajc3, Dus2, Dusp16, Dvl1, Efna1, Egfr, Eif2ak2, Eif2ak…
GO:0004672	protein kinase activity	GO_MolecularFunction-EBI-UniProt-GOA-ACAP-ARAP_25.05.2022_00h00	1.51222e-08	4.61985e-05	0	1.4013e-45	[3, 5]	Group132	19.9174	241	[1810024B03Rik, Abl2, Acvr2b, Adck5, Adora1, Agt, Agtr1a, Ahsg, Akap13, Alpk1, Als2, Amhr2, Apoe, Areg, Axin1, Axin2, Bcr, Blm, Bmp2, Bmp2k, Braf, Brd2, Brd4, Cab39l, Camk1d, Camk2b, Camk2n1, Casp3, Cblc, Cbs, Ccnd3, Ccnf, Cd300a, Cdk12, Cdk2, Cdk20, Cdk6, Chka, Chp1, Chuk, Cks2, Clk2, Clk4, Coq8b, Csk, Csnk1g3, Dapk1, Dapk2, Dclk3, Deptor, Dnajc3, Dus2, Dusp16, Dvl1, Efna1, Egfr, Eif2ak2, Eif2ak…
GO:0004672	protein kinase activity	GO_MolecularFunction-EBI-UniProt-GOA-ACAP-ARAP_25.05.2022_00h00	1.51222e-08	4.61985e-05	6.92241e-43	8.65078e-41	[3, 5]	Group134	19.9174	241	[1810024B03Rik, Abl2, Acvr2b, Adck5, Adora1, Agt, Agtr1a, Ahsg, Akap13, Alpk1, Als2, Amhr2, Apoe, Areg, Axin1, Axin2, Bcr, Blm, Bmp2, Bmp2k, Braf, Brd2, Brd4, Cab39l, Camk1d, Camk2b, Camk2n1, Casp3, Cblc, Cbs, Ccnd3, Ccnf, Cd300a, Cdk12, Cdk2, Cdk20, Cdk6, Chka, Chp1, Chuk, Cks2, Clk2, Clk4, Coq8b, Csk, Csnk1g3, Dapk1, Dapk2, Dclk3, Deptor, Dnajc3, Dus2, Dusp16, Dvl1, Efna1, Egfr, Eif2ak2, Eif2ak…
GO:0009653	anatomical structure morphogenesis	GO_BiologicalProcess-EBI-UniProt-GOA-ACAP-ARAP_25.05.2022_00h00	1.53785e-08	4.69659e-05	8.91848e-15	6.68886e-13	[2, 3]	Group109	17.577	531	[AU040320, Abi2, Abl2, Acrbp, Acvr2b, Adam12, Adipor2, Adtrp, Afdn, Agt, Agtr1a, Ahr, Akap13, Alcam, Aldh1a1, Aldh1a3, Als2, Ankrd11, Ankrd27, Anpep, Ap3b1, Apoa1, Apob, Apoe, Apoh, Ar, Areg, Arg1, Arhgap15, Arhgap22, Arhgap24, Arhgap35, Arhgef18, Arhgef26, Arid1a, Arid5b, Ash1l, Asxl1, Atf4, Atg7, Atoh8, Atp2b2, Atp7a, Atp7b, Atp8b1, Atrn, Atrnl1, Atxn2, Axin1, Axin2, B4galt5, Baiap2, Bcar3, Bca…
R-MMU:192105	Synthesis of bile acids and bile salts	REACTOME_Pathways_25.05.2022	1.61629e-08	4.93455e-05	4.55392e-21	4.4173e-19	[-1]	Group113	58.0645	18	[Abcb11, Acox2, Akr1c6, Akr1d1, Amacr, Baat, Cyp27a1, Cyp7a1, Cyp7b1, Cyp8b1, Hsd17b4, Hsd3b7, Ncoa1, Nr1h4, Rxra, Scp2, Slc27a2, Slc27a5]
GO:0006699	bile acid biosynthetic process	GO_BiologicalProcess-EBI-UniProt-GOA-ACAP-ARAP_25.05.2022_00h00	1.61629e-08	4.93455e-05	4.55392e-21	4.4173e-19	[5, 6, 7, 8]	Group113	58.0645	18	[Abcd3, Akr1d1, Amacr, Baat, Ces1b, Ces1c, Ces1e, Ces1f, Ces1g, Cyp27a1, Cyp7a1, Cyp7b1, Cyp8b1, Fgfr4, Hnf1a, Slc27a2, Slc27a5, Stard4]
R-MMU:192105	Synthesis of bile acids and bile salts	REACTOME_Pathways_25.05.2022	1.61629e-08	4.93455e-05	1.67487e-28	1.9261e-26	[-1]	Group115	58.0645	18	[Abcb11, Acox2, Akr1c6, Akr1d1, Amacr, Baat, Cyp27a1, Cyp7a1, Cyp7b1, Cyp8b1, Hsd17b4, Hsd3b7, Ncoa1, Nr1h4, Rxra, Scp2, Slc27a2, Slc27a5]
GO:0045935	positive regulation of nucleobase-containing compound metabolic process	GO_BiologicalProcess-EBI-UniProt-GOA-ACAP-ARAP_25.05.2022_00h00	1.86734e-08	5.69913e-05	0	0	[4, 5, 6]	Group137	18.2522	401	[A1cf, Actr5, Agt, Ahr, Akap8l, Alyref2, Ap3b1, Ap3d1, Apobec1, Apoe, Ar, Arhgef11, Arid1a, Arid1b, Arid4a, Arid4b, Arid5b, Arnt, Ash1l, Asxl1, Atad2b, Atad5, Atf4, Atf5, Atf6b, Atoh8, Atxn1, Atxn7, Axin1, Babam2, Baz1a, Bcar3, Bcas3, Bcl2l1, Bcl3, Bcl9l, Bicra, Bicral, Birc3, Blm, Bmp2, Bmp5, Bptf, Brca2, Brd4, Brdt, Brf1, Brip1, Brpf3, Casp3, Ccar1, Cdh1, Cdk12, Cdk2, Cebpa, Cebpb, Cebpe, Cebpg…
GO:1902533	positive regulation of intracellular signal transduction	GO_BiologicalProcess-EBI-UniProt-GOA-ACAP-ARAP_25.05.2022_00h00	1.91325e-08	5.83732e-05	1.66777e-23	1.78452e-21	[4, 5, 6, 7]	Group131	20.2778	219	[Abl2, Adgrv1, Adora1, Adra1b, Adrb3, Agt, Akap13, Alpk1, Ankrd17, Apoa1, Apoe, Ar, Axin1, Bag4, Bcar3, Bid, Birc3, Bmp2, Braf, Brd4, C3, Calr, Card11, Casp8, Cat, Ccl25, Cd84, Cflar, Chuk, Crebbp, Csk, Cth, Ctns, Cysltr2, Ddx60, Dixdc1, Dock2, Ece1, Eda, Efna1, Egfr, Ei24, Eif2ak2, Eif2ak3, Epo, Erbb3, Ern1, Esr1, Exoc4, F10, F11r, F2, F7, Fcgr2b, Fga, Fgb, Fgd2, Fgd4, Fgf21, Fgfr2, Fgfr3, Fgfr4…
GO:1902533	positive regulation of intracellular signal transduction	GO_BiologicalProcess-EBI-UniProt-GOA-ACAP-ARAP_25.05.2022_00h00	1.91325e-08	5.83732e-05	0	1.4013e-45	[4, 5, 6, 7]	Group132	20.2778	219	[Abl2, Adgrv1, Adora1, Adra1b, Adrb3, Agt, Akap13, Alpk1, Ankrd17, Apoa1, Apoe, Ar, Axin1, Bag4, Bcar3, Bid, Birc3, Bmp2, Braf, Brd4, C3, Calr, Card11, Casp8, Cat, Ccl25, Cd84, Cflar, Chuk, Crebbp, Csk, Cth, Ctns, Cysltr2, Ddx60, Dixdc1, Dock2, Ece1, Eda, Efna1, Egfr, Ei24, Eif2ak2, Eif2ak3, Epo, Erbb3, Ern1, Esr1, Exoc4, F10, F11r, F2, F7, Fcgr2b, Fga, Fgb, Fgd2, Fgd4, Fgf21, Fgfr2, Fgfr3, Fgfr4…
GO:0030522	intracellular receptor signaling pathway	GO_BiologicalProcess-EBI-UniProt-GOA-ACAP-ARAP_25.05.2022_00h00	2.08392e-08	6.35596e-05	8.05001e-09	3.9445e-07	[3, 4, 5]	Group062	27.2727	72	[Ahr, Aldh1a1, Aldh1a3, Alpk1, Ankrd17, Ar, Arid1a, Arnt, Asxl1, Bmp2, Calr, Cnot3, Cyp26a1, Cyp2j6, Cyp7b1, Ddx58, Ddx60, Dhrs3, Esr1, Fam120b, Foxa1, Foxp1, Gpatch3, Gps2, Hdac1, Hnf4a, Hnf4g, Igf1, Kmt2e, Lacc1, Mavs, Ncoa1, Ncor1, Nfkbia, Nodal, Nr1h3, Nr1h4, Nr1h5, Nr1i2, Nr1i3, Nr2c1, Nr2c2, Nr2f1, Nr2f2, Nr3c2, Nr5a2, Nr6a1, Oasl1, Pml, Ppara, Ppard, Rara, Ripk2, Rnf125, Rnf135, Rora, Rxra…
GO:0023051	regulation of signaling	GO_BiologicalProcess-EBI-UniProt-GOA-ACAP-ARAP_25.05.2022_00h00	2.09781e-08	6.39621e-05	3.95094e-21	3.87192e-19	[2, 3]	Group128	17.2288	613	[Aacs, Abat, Abca1, Abhd6, Abl2, Acod1, Acpp, Acsl4, Acsl5, Acvr2b, Adgrv1, Adora1, Adra1b, Adrb3, Afdn, Agt, Agtr1a, Ahsg, Akap13, Aldh1a3, Alpk1, Amer1, Anapc15, Ankrd17, Ankrd26, Apoa1, Apoc3, Apoe, Ar, Areg, Arfgap1, Arg1, Arhgap24, Arhgap35, Arhgap42, Arhgef18, Arid4a, Arid4b, Armc9, Arrdc1, Asah2, Ash1l, Asxl1, Atad5, Atf4, Atf6b, Atg7, Atp2b2, Atxn1, Atxn7, Axin1, Axin2, Babam2, Bace1, Bag…
GO:0023051	regulation of signaling	GO_BiologicalProcess-EBI-UniProt-GOA-ACAP-ARAP_25.05.2022_00h00	2.09781e-08	6.39621e-05	1.66777e-23	1.78452e-21	[2, 3]	Group131	17.2288	613	[Aacs, Abat, Abca1, Abhd6, Abl2, Acod1, Acpp, Acsl4, Acsl5, Acvr2b, Adgrv1, Adora1, Adra1b, Adrb3, Afdn, Agt, Agtr1a, Ahsg, Akap13, Aldh1a3, Alpk1, Amer1, Anapc15, Ankrd17, Ankrd26, Apoa1, Apoc3, Apoe, Ar, Areg, Arfgap1, Arg1, Arhgap24, Arhgap35, Arhgap42, Arhgef18, Arid4a, Arid4b, Armc9, Arrdc1, Asah2, Ash1l, Asxl1, Atad5, Atf4, Atf6b, Atg7, Atp2b2, Atxn1, Atxn7, Axin1, Axin2, Babam2, Bace1, Bag…
GO:0023051	regulation of signaling	GO_BiologicalProcess-EBI-UniProt-GOA-ACAP-ARAP_25.05.2022_00h00	2.09781e-08	6.39621e-05	0	0	[2, 3]	Group137	17.2288	613	[Aacs, Abat, Abca1, Abhd6, Abl2, Acod1, Acpp, Acsl4, Acsl5, Acvr2b, Adgrv1, Adora1, Adra1b, Adrb3, Afdn, Agt, Agtr1a, Ahsg, Akap13, Aldh1a3, Alpk1, Amer1, Anapc15, Ankrd17, Ankrd26, Apoa1, Apoc3, Apoe, Ar, Areg, Arfgap1, Arg1, Arhgap24, Arhgap35, Arhgap42, Arhgef18, Arid4a, Arid4b, Armc9, Arrdc1, Asah2, Ash1l, Asxl1, Atad5, Atf4, Atf6b, Atg7, Atp2b2, Atxn1, Atxn7, Axin1, Axin2, Babam2, Bace1, Bag…
GO:0031981	nuclear lumen	GO_CellularComponent-EBI-UniProt-GOA-ACAP-ARAP_25.05.2022_00h00	2.10519e-08	6.41661e-05	0	0	[5, 6]	Group129	16.8669	730	[2200002D01Rik, A1cf, AU040320, Abca6, Abcb4, Abcc6, Abcf1, Abcg3, Abi2, Acaca, Acbd5, Acin1, Acly, Acot12, Acsl5, Actr5, Adam12, Adh1, Adh4, Adk, Afdn, Aim2, Akap17b, Akap8l, Aldh6a1, Alkbh1, Alkbh2, Amer1, Amt, Ankrd11, Ankrd17, Ankrd28, Anp32b, Anxa11, Ap5z1, Ar, Areg, Arglu1, Arhgef11, Arid1a, Arid1b, Arid4a, Arid4b, Arl4d, Arl6ip4, Arnt, Asap3, Ascc2, Ascc3, Ash1l, Aspscr1, Ass1, Atad2b, Atf…
GO:0034875	caffeine oxidase activity	GO_MolecularFunction-EBI-UniProt-GOA-ACAP-ARAP_25.05.2022_00h00	2.11475e-08	6.44363e-05	2.20652e-29	2.58163e-27	[5]	Group114	70	14	[Cyp1a2, Cyp2c29, Cyp2c37, Cyp2c38, Cyp2c40, Cyp2c50, Cyp2c54, Cyp2c67, Cyp2c68, Cyp2c69, Cyp3a11, Cyp3a13, Cyp3a25, Cyp3a59]
GO:0034875	caffeine oxidase activity	GO_MolecularFunction-EBI-UniProt-GOA-ACAP-ARAP_25.05.2022_00h00	2.11475e-08	6.44363e-05	0	0	[5]	Group136	70	14	[Cyp1a2, Cyp2c29, Cyp2c37, Cyp2c38, Cyp2c40, Cyp2c50, Cyp2c54, Cyp2c67, Cyp2c68, Cyp2c69, Cyp3a11, Cyp3a13, Cyp3a25, Cyp3a59]
GO:0008047	enzyme activator activity	GO_BiologicalProcess-EBI-UniProt-GOA-ACAP-ARAP_25.05.2022_00h00	2.27182e-08	6.91997e-05	6.92241e-43	8.65078e-41	[5]	Group134	23.1203	123	[Acrbp, Adap2, Agfg2, Als2, Als2cl, Ankrd27, Apoa1, Apoa2, Apoa4, Apoa5, Apobec1, Apoe, Apoh, Arap2, Areg, Arfgap1, Arfgap2, Arhgap15, Arhgap22, Arhgap23, Arhgap24, Arhgap30, Arhgap35, Arhgap39, Arhgap42, Arhgap45, Arhgap6, Arhgef19, Asap1, Asap3, Aup1, B3gat3, Bcas3, Bcr, Bmp2, Cab39l, Casp3, Cflar, Chm, Chn2, Cks2, Clpsl2, Clpx, Cyb5b, Dock2, Dock4, Dock5, Dtx3l, Egfr, Epo, Erbb3, Ercc6, Evi5, …
GO:0006644	phospholipid metabolic process	GO_BiologicalProcess-EBI-UniProt-GOA-ACAP-ARAP_25.05.2022_00h00	2.27286e-08	6.92085e-05	0	0	[4, 5]	Group103	24.4019	102	[Abca3, Abca8b, Abhd3, Abhd6, Acsl3, Acsl5, Ambra1, Apoa1, Apoa2, Apoa4, Apoa5, Apoc1, Aspg, Cept1, Chka, Chp1, Cln3, Crls1, Dbi, Dhdds, Etnk1, Etnk2, Fdft1, Fdps, Fgfr3, Fgr, Gpat4, Gpld1, Hmgcs1, Hmgcs2, Idh1, Inpp1, Inpp5b, Inpp5f, Ip6k2, Ipmk, Irs1, Ldlr, Lipc, Lpcat3, Lyn, Lyst, Mfsd2a, Mtmr10, Mtmr11, Mtmr2, Mvd, Mvk, Notum, Nr1h3, Nr1h4, Pcsk9, Pcx, Pcyt2, Pemt, Pgap1, Pi4k2a, Pi4ka, Pi4kb…
GO:0006644	phospholipid metabolic process	GO_BiologicalProcess-EBI-UniProt-GOA-ACAP-ARAP_25.05.2022_00h00	2.27286e-08	6.92085e-05	0	1.96182e-44	[4, 5]	Group124	24.4019	102	[Abca3, Abca8b, Abhd3, Abhd6, Acsl3, Acsl5, Ambra1, Apoa1, Apoa2, Apoa4, Apoa5, Apoc1, Aspg, Cept1, Chka, Chp1, Cln3, Crls1, Dbi, Dhdds, Etnk1, Etnk2, Fdft1, Fdps, Fgfr3, Fgr, Gpat4, Gpld1, Hmgcs1, Hmgcs2, Idh1, Inpp1, Inpp5b, Inpp5f, Ip6k2, Ipmk, Irs1, Ldlr, Lipc, Lpcat3, Lyn, Lyst, Mfsd2a, Mtmr10, Mtmr11, Mtmr2, Mvd, Mvk, Notum, Nr1h3, Nr1h4, Pcsk9, Pcx, Pcyt2, Pemt, Pgap1, Pi4k2a, Pi4ka, Pi4kb…
GO:0006644	phospholipid metabolic process	GO_BiologicalProcess-EBI-UniProt-GOA-ACAP-ARAP_25.05.2022_00h00	2.27286e-08	6.92085e-05	0	0	[4, 5]	Group139	24.4019	102	[Abca3, Abca8b, Abhd3, Abhd6, Acsl3, Acsl5, Ambra1, Apoa1, Apoa2, Apoa4, Apoa5, Apoc1, Aspg, Cept1, Chka, Chp1, Cln3, Crls1, Dbi, Dhdds, Etnk1, Etnk2, Fdft1, Fdps, Fgfr3, Fgr, Gpat4, Gpld1, Hmgcs1, Hmgcs2, Idh1, Inpp1, Inpp5b, Inpp5f, Ip6k2, Ipmk, Irs1, Ldlr, Lipc, Lpcat3, Lyn, Lyst, Mfsd2a, Mtmr10, Mtmr11, Mtmr2, Mvd, Mvk, Notum, Nr1h3, Nr1h4, Pcsk9, Pcx, Pcyt2, Pemt, Pgap1, Pi4k2a, Pi4ka, Pi4kb…
GO:0005975	carbohydrate metabolic process	GO_BiologicalProcess-EBI-UniProt-GOA-ACAP-ARAP_25.05.2022_00h00	2.37712e-08	7.23594e-05	2.23367e-42	2.76937e-40	[3]	Group130	22.2397	141	[Adra1b, Aldh1a1, Aldh1a7, Aldob, Amy1, Aoah, Atf4, B3galt1, B3gat2, B3gat3, B4galt5, Braf, Car5a, Chst13, Clk2, Cpt1a, Cyp2j6, Dcxr, Dera, Dhtkd1, Dusp12, Edem1, Edem2, Enpp1, Ext1, Ext2, Fbp1, Fggy, Fgl1, Foxa2, Foxk2, Fuca1, G6pc, G6pc2, Gale, Galk2, Galm, Ganc, Gbe1, Gcgr, Gck, Gckr, Gclc, Gdf2, Gk, Gm3839, Gne, Gpd1, Gpd2, Gpld1, Gpt, Gulo, Gys2, H6pd, Hagh, Hexdc, Hmgb1, Hnf4a, Hyal4, Hyal5…
GO:0005975	carbohydrate metabolic process	GO_BiologicalProcess-EBI-UniProt-GOA-ACAP-ARAP_25.05.2022_00h00	2.37712e-08	7.23594e-05	0	0	[3]	Group139	22.2397	141	[Adra1b, Aldh1a1, Aldh1a7, Aldob, Amy1, Aoah, Atf4, B3galt1, B3gat2, B3gat3, B4galt5, Braf, Car5a, Chst13, Clk2, Cpt1a, Cyp2j6, Dcxr, Dera, Dhtkd1, Dusp12, Edem1, Edem2, Enpp1, Ext1, Ext2, Fbp1, Fggy, Fgl1, Foxa2, Foxk2, Fuca1, G6pc, G6pc2, Gale, Galk2, Galm, Ganc, Gbe1, Gcgr, Gck, Gckr, Gclc, Gdf2, Gk, Gm3839, Gne, Gpd1, Gpd2, Gpld1, Gpt, Gulo, Gys2, H6pd, Hagh, Hexdc, Hmgb1, Hnf4a, Hyal4, Hyal5…
GO:0045540	regulation of cholesterol biosynthetic process	GO_BiologicalProcess-EBI-UniProt-GOA-ACAP-ARAP_25.05.2022_00h00	2.83361e-08	8.62267e-05	0	0	[5, 6, 7, 8, 9]	Group135	65.2174	15	[Apob, Apoe, Cyp7a1, Dhcr7, Erlin1, Fdps, Lpcat3, Por, Scap, Scp2, Sec14l2, Sod1, Srebf1, Srebf2, Tom1l2]
GO:0045540	regulation of cholesterol biosynthetic process	GO_BiologicalProcess-EBI-UniProt-GOA-ACAP-ARAP_25.05.2022_00h00	2.83361e-08	8.62267e-05	0	0	[5, 6, 7, 8, 9]	Group139	65.2174	15	[Apob, Apoe, Cyp7a1, Dhcr7, Erlin1, Fdps, Lpcat3, Por, Scap, Scp2, Sec14l2, Sod1, Srebf1, Srebf2, Tom1l2]
R-MMU:174824	Plasma lipoprotein assembly, remodeling, and clearance	REACTOME_Pathways_25.05.2022	2.86604e-08	8.71849e-05	3.36529e-38	4.1393e-36	[-1]	Group127	42.8571	27	[Abca1, Alb, Ap2a2, Apoa1, Apoa2, Apoa4, Apoa5, Apob, Apoc1, Apoc3, Apoe, Bmp1, Ces3b, Furin, Ldlr, Lipa, Lipc, Lmf1, Mttp, Npc1, Nr1h3, P4hb, Pcsk5, Pcsk9, Plg, Scarb1, Soat2]
R-MMU:174824	Plasma lipoprotein assembly, remodeling, and clearance	REACTOME_Pathways_25.05.2022	2.86604e-08	8.71849e-05	1.27518e-43	1.60547e-41	[-1]	Group138	42.8571	27	[Abca1, Alb, Ap2a2, Apoa1, Apoa2, Apoa4, Apoa5, Apob, Apoc1, Apoc3, Apoe, Bmp1, Ces3b, Furin, Ldlr, Lipa, Lipc, Lmf1, Mttp, Npc1, Nr1h3, P4hb, Pcsk5, Pcsk9, Plg, Scarb1, Soat2]
GO:0009072	aromatic amino acid family metabolic process	GO_BiologicalProcess-EBI-UniProt-GOA-ACAP-ARAP_25.05.2022_00h00	2.90434e-08	8.8321e-05	1.22367e-22	1.29709e-20	[4, 5, 7]	Group108	54.2857	19	[Acmsd, Afmid, Atp7a, Atp7b, Cyp2d22, Fah, Gstz1, Haao, Hgd, Ido2, Iyd, Kmo, Kynu, Pah, Pcbd1, Pcbd2, Tat, Tdo2, Ttc36]
GO:0032102	negative regulation of response to external stimulus	GO_BiologicalProcess-EBI-UniProt-GOA-ACAP-ARAP_25.05.2022_00h00	3.10388e-08	9.4358e-05	2.67208e-19	2.48503e-17	[3, 4, 5]	Group120	24.1784	103	[Abat, Acod1, Adora1, Adtrp, Aoah, Apoa1, Apoe, Apoh, Arg1, Ash1l, Atg5, Bace1, Bcr, Cers2, Chd8, Cldn3, Clec2d, Cpb2, D130043K22Rik, Dpp4, Dvl1, Enpp3, F11, F12, F2, Fcgr2b, Fga, Fgb, Fgg, Fndc4, Gm609, Gpatch3, Gps2, Gstp1, Hc, Hgf, Hmgcr, Hrg, Ifi206, Igf1, Il20rb, Inpp5f, Isg15, Itch, Klkb1, Klrk1, Kng1, Kng2, Ldlr, Lgals9, Lpcat3, Lrig2, Mapkbp1, Mvk, Nfkb1, Nlrc5, Nlrp12, Nlrp6, Nr1h3, Nr1h…
GO:0032102	negative regulation of response to external stimulus	GO_BiologicalProcess-EBI-UniProt-GOA-ACAP-ARAP_25.05.2022_00h00	3.10388e-08	9.4358e-05	4.77045e-13	2.90997e-11	[3, 4, 5]	Group126	24.1784	103	[Abat, Acod1, Adora1, Adtrp, Aoah, Apoa1, Apoe, Apoh, Arg1, Ash1l, Atg5, Bace1, Bcr, Cers2, Chd8, Cldn3, Clec2d, Cpb2, D130043K22Rik, Dpp4, Dvl1, Enpp3, F11, F12, F2, Fcgr2b, Fga, Fgb, Fgg, Fndc4, Gm609, Gpatch3, Gps2, Gstp1, Hc, Hgf, Hmgcr, Hrg, Ifi206, Igf1, Il20rb, Inpp5f, Isg15, Itch, Klkb1, Klrk1, Kng1, Kng2, Ldlr, Lgals9, Lpcat3, Lrig2, Mapkbp1, Mvk, Nfkb1, Nlrc5, Nlrp12, Nlrp6, Nr1h3, Nr1h…
GO:0032102	negative regulation of response to external stimulus	GO_BiologicalProcess-EBI-UniProt-GOA-ACAP-ARAP_25.05.2022_00h00	3.10388e-08	9.4358e-05	1.66777e-23	1.78452e-21	[3, 4, 5]	Group131	24.1784	103	[Abat, Acod1, Adora1, Adtrp, Aoah, Apoa1, Apoe, Apoh, Arg1, Ash1l, Atg5, Bace1, Bcr, Cers2, Chd8, Cldn3, Clec2d, Cpb2, D130043K22Rik, Dpp4, Dvl1, Enpp3, F11, F12, F2, Fcgr2b, Fga, Fgb, Fgg, Fndc4, Gm609, Gpatch3, Gps2, Gstp1, Hc, Hgf, Hmgcr, Hrg, Ifi206, Igf1, Il20rb, Inpp5f, Isg15, Itch, Klkb1, Klrk1, Kng1, Kng2, Ldlr, Lgals9, Lpcat3, Lrig2, Mapkbp1, Mvk, Nfkb1, Nlrc5, Nlrp12, Nlrp6, Nr1h3, Nr1h…
GO:0006139	nucleobase-containing compound metabolic process	GO_BiologicalProcess-EBI-UniProt-GOA-ACAP-ARAP_25.05.2022_00h00	3.42533e-08	0.000104096	0	0	[3, 4]	Group129	16.3757	938	[2010315B03Rik, 5430403G16Rik, A1cf, AI987944, Aadat, Aars, Aass, Abcc6, Acaca, Acin1, Acly, Acnat1, Acnat2, Acod1, Acot12, Acpp, Acsl3, Acsl4, Acsl5, Acsm1, Acsm3, Acsm5, Acss2, Actr5, Acvr2b, Adat1, Adcy9, Adgrf1, Adk, Afmid, Agt, Ahcy, Ahr, Aim2, Ak2, Akap17b, Akap8l, Akr1c6, Aldh6a1, Aldob, Alkbh1, Alkbh2, Alyref2, Ambra1, Ankrd17, Anxa4, Ap3b1, Ap3d1, Ap5z1, Apobec1, Apoe, Ar, Arhgef11, Arid…
GO:0006139	nucleobase-containing compound metabolic process	GO_BiologicalProcess-EBI-UniProt-GOA-ACAP-ARAP_25.05.2022_00h00	3.42533e-08	0.000104096	0	0	[3, 4]	Group137	16.3757	938	[2010315B03Rik, 5430403G16Rik, A1cf, AI987944, Aadat, Aars, Aass, Abcc6, Acaca, Acin1, Acly, Acnat1, Acnat2, Acod1, Acot12, Acpp, Acsl3, Acsl4, Acsl5, Acsm1, Acsm3, Acsm5, Acss2, Actr5, Acvr2b, Adat1, Adcy9, Adgrf1, Adk, Afmid, Agt, Ahcy, Ahr, Aim2, Ak2, Akap17b, Akap8l, Akr1c6, Aldh6a1, Aldob, Alkbh1, Alkbh2, Alyref2, Ambra1, Ankrd17, Anxa4, Ap3b1, Ap3d1, Ap5z1, Apobec1, Apoe, Ar, Arhgef11, Arid…
R-MMU:381426	Regulation of Insulin-like Growth Factor (IGF) transport and uptake by Insulin-like Growth Factor Binding Proteins (IGFBPs)	REACTOME_Pathways_25.05.2022	3.6544e-08	0.000111021	3.6544e-08	1.68102e-06	[-1]	Group050	34.1667	41	[Afp, Ahsg, Alb, Apoa1, Apoa2, Apoa5, Apob, Apoe, Apol7a, Apol9a, Apol9b, C3, C4b, Cp, Dnajc3, Eva1a, F5, Fam20a, Fam20c, Fga, Fgg, Fn1, Hsp90b1, Igf1, Igfbp1, Igfbp2, Igfbp4, Itih2, Kng2, Mia3, Notum, P4hb, Pcsk9, Proc, Qsox1, Sdc2, Serpina10, Serpina1c, Serpinc1, Spp1, Spp2]
GO:0031406	carboxylic acid binding	GO_MolecularFunction-EBI-UniProt-GOA-ACAP-ARAP_25.05.2022_00h00	4.21592e-08	0.000128037	3.63805e-11	2.07369e-09	[4]	Group067	29.2308	57	[Acaca, Acox1, Acox2, Afm, Afp, Akr1c12, Akr1c13, Akr1c14, Akr1c19, Akr1c20, Akr1c6, Alb, Albfm1, Apoc1, Cd22, Cps1, Cyp26a1, Cyp26c1, Cyp4a14, Cyp4f14, Cyp4f15, Dhfr, Dmgdh, Fabp1, Fabp12, Ftcd, Gclc, Gldc, Glra3, Grhpr, Gss, Gsta2, Gstp1, Hlcs, Hmgcl, Hnf4a, Mthfs, Mycbp2, Nr1h4, Nr2f2, P3h2, Pck1, Pcx, Ppard, Pygl, Rara, Rida, Rxra, Sardh, Scp2, Shmt1, Shmt2, Siglece, Srr, Stard5, Thnsl2, Tyms]
R-MMU:9012999	RHO GTPase cycle	REACTOME_Pathways_25.05.2022	4.35471e-08	0.000132209	4.35471e-08	1.95962e-06	[-1]	Group051	24.2131	100	[Abcd3, Abi2, Acbd5, Akap13, Aldh3a2, Als2, Ankfy1, Arfgap2, Arhgap15, Arhgap22, Arhgap23, Arhgap24, Arhgap30, Arhgap35, Arhgap39, Arhgap42, Arhgap45, Arhgap6, Arhgef11, Arhgef16, Arhgef18, Arhgef19, Arhgef26, Baiap2, Bcr, Cdc42ep5, Chn2, Cpne8, Csk, Diaph1, Diaph2, Dnmbp, Dock1, Dock10, Dock2, Dock4, Dock5, Dock6, Dock8, Dsg2, Epha2, Epsti1, Faf2, Fam13a, Fam13b, Farp1, Farp2, Fgd2, Fgd4, Fmnl2,…
GO:0005096	GTPase activator activity	GO_BiologicalProcess-EBI-UniProt-GOA-ACAP-ARAP_25.05.2022_00h00	4.42432e-08	0.000134278	6.92241e-43	8.65078e-41	[6, 7]	Group134	27.572	67	[Adap2, Agfg2, Als2, Als2cl, Ankrd27, Arap2, Arfgap1, Arfgap2, Arhgap15, Arhgap22, Arhgap23, Arhgap24, Arhgap30, Arhgap35, Arhgap39, Arhgap42, Arhgap45, Arhgap6, Arhgef19, Asap1, Asap3, Bcr, Chm, Chn2, Dock2, Dock4, Dock5, Evi5, Fam13b, Gapvd1, Gmip, Grtp1, Iqgap2, Llgl2, Myo9b, Nf1, Nrp1, Plcb1, Plekhg6, Preb, Rabep1, Rabgap1l, Ranbp3l, Rapgef2, Rgs20, Sec23b, Sgsm1, Sipa1l1, Sipa1l3, Smap1, Srg…
GO:0070328	triglyceride homeostasis	GO_BiologicalProcess-EBI-UniProt-GOA-ACAP-ARAP_25.05.2022_00h00	4.49325e-08	0.000136325	2.15047e-13	1.3763e-11	[7]	Group097	51.2821	20	[Abcg5, Abcg8, Adora1, Apoa1, Apoa4, Apoa5, Apoc3, Apoe, Gckr, Hnf4a, Il18, Lipc, Med13, Mia2, Nr1h3, Nr1h4, Pla2g12b, Rora, Scarb1, Sesn2]
GO:0070328	triglyceride homeostasis	GO_BiologicalProcess-EBI-UniProt-GOA-ACAP-ARAP_25.05.2022_00h00	4.49325e-08	0.000136325	4.13998e-18	3.72598e-16	[7]	Group098	51.2821	20	[Abcg5, Abcg8, Adora1, Apoa1, Apoa4, Apoa5, Apoc3, Apoe, Gckr, Hnf4a, Il18, Lipc, Med13, Mia2, Nr1h3, Nr1h4, Pla2g12b, Rora, Scarb1, Sesn2]
GO:0070328	triglyceride homeostasis	GO_BiologicalProcess-EBI-UniProt-GOA-ACAP-ARAP_25.05.2022_00h00	4.49325e-08	0.000136325	3.36529e-38	4.1393e-36	[7]	Group127	51.2821	20	[Abcg5, Abcg8, Adora1, Apoa1, Apoa4, Apoa5, Apoc3, Apoe, Gckr, Hnf4a, Il18, Lipc, Med13, Mia2, Nr1h3, Nr1h4, Pla2g12b, Rora, Scarb1, Sesn2]
GO:0070328	triglyceride homeostasis	GO_BiologicalProcess-EBI-UniProt-GOA-ACAP-ARAP_25.05.2022_00h00	4.49325e-08	0.000136325	1.27518e-43	1.60547e-41	[7]	Group138	51.2821	20	[Abcg5, Abcg8, Adora1, Apoa1, Apoa4, Apoa5, Apoc3, Apoe, Gckr, Hnf4a, Il18, Lipc, Med13, Mia2, Nr1h3, Nr1h4, Pla2g12b, Rora, Scarb1, Sesn2]
GO:0097006	regulation of plasma lipoprotein particle levels	GO_BiologicalProcess-EBI-UniProt-GOA-ACAP-ARAP_25.05.2022_00h00	4.56602e-08	0.000138487	6.17183e-22	6.23355e-20	[2, 3]	Group121	41.1765	28	[Abca1, Acsl3, Apoa1, Apoa2, Apoa4, Apoa5, Apob, Apoc1, Apoc3, Apoe, Apom, Ces1g, Crp, Csk, Gpld1, Khsrp, Ldlr, Lipc, Lmf1, Lpcat3, Mfsd2a, Msr1, Mttp, Nr1h4, Pcsk9, Pla2g12b, Scarb1, Soat2]
GO:0097006	regulation of plasma lipoprotein particle levels	GO_BiologicalProcess-EBI-UniProt-GOA-ACAP-ARAP_25.05.2022_00h00	4.56602e-08	0.000138487	3.36529e-38	4.1393e-36	[2, 3]	Group127	41.1765	28	[Abca1, Acsl3, Apoa1, Apoa2, Apoa4, Apoa5, Apob, Apoc1, Apoc3, Apoe, Apom, Ces1g, Crp, Csk, Gpld1, Khsrp, Ldlr, Lipc, Lmf1, Lpcat3, Mfsd2a, Msr1, Mttp, Nr1h4, Pcsk9, Pla2g12b, Scarb1, Soat2]
GO:0097006	regulation of plasma lipoprotein particle levels	GO_BiologicalProcess-EBI-UniProt-GOA-ACAP-ARAP_25.05.2022_00h00	4.56602e-08	0.000138487	1.27518e-43	1.60547e-41	[2, 3]	Group138	41.1765	28	[Abca1, Acsl3, Apoa1, Apoa2, Apoa4, Apoa5, Apob, Apoc1, Apoc3, Apoe, Apom, Ces1g, Crp, Csk, Gpld1, Khsrp, Ldlr, Lipc, Lmf1, Lpcat3, Mfsd2a, Msr1, Mttp, Nr1h4, Pcsk9, Pla2g12b, Scarb1, Soat2]
GO:0006635	fatty acid beta-oxidation	GO_BiologicalProcess-EBI-UniProt-GOA-ACAP-ARAP_25.05.2022_00h00	4.60002e-08	0.000139473	0	0	[6, 7, 8, 9]	Group133	37.5	33	[Abcb11, Abcd2, Abcd3, Abcd4, Acaa1b, Acad10, Acat2, Acat3, Acox1, Acox2, Acsl5, Bdh2, Cpt1a, Crot, Dbi, Echdc1, Echdc2, Eci2, Ehhadh, Etfbkmt, Fabp1, Hsd17b4, Irs1, Irs2, Lonp2, Mfsd2a, Obp2a, Pex5, Ppard, Scp2, Sesn2, Slc25a17, Slc27a2]
GO:1905953	negative regulation of lipid localization	GO_BiologicalProcess-EBI-UniProt-GOA-ACAP-ARAP_25.05.2022_00h00	4.74153e-08	0.000143716	2.17908e-19	2.04834e-17	[2, 3, 4, 5]	Group095	40.2778	29	[Abcg5, Abcg8, Acsl4, Apoa2, Apoc1, Apoc3, Apoe, Ces1b, Ces1c, Ces1e, Ces1f, Ces1g, Crp, Irs2, Mup1, Mup12, Mup13, Mup18, Mup3, Mup5, Mup6, Mup7, Mup8, Nfkbia, Nr1h3, Pcsk9, Ppara, Ppard, Srebf2]
GO:1905953	negative regulation of lipid localization	GO_BiologicalProcess-EBI-UniProt-GOA-ACAP-ARAP_25.05.2022_00h00	4.74153e-08	0.000143716	1.27518e-43	1.60547e-41	[2, 3, 4, 5]	Group138	40.2778	29	[Abcg5, Abcg8, Acsl4, Apoa2, Apoc1, Apoc3, Apoe, Ces1b, Ces1c, Ces1e, Ces1f, Ces1g, Crp, Irs2, Mup1, Mup12, Mup13, Mup18, Mup3, Mup5, Mup6, Mup7, Mup8, Nfkbia, Nr1h3, Pcsk9, Ppara, Ppard, Srebf2]
GO:1905953	negative regulation of lipid localization	GO_BiologicalProcess-EBI-UniProt-GOA-ACAP-ARAP_25.05.2022_00h00	4.74153e-08	0.000143716	0	0	[2, 3, 4, 5]	Group139	40.2778	29	[Abcg5, Abcg8, Acsl4, Apoa2, Apoc1, Apoc3, Apoe, Ces1b, Ces1c, Ces1e, Ces1f, Ces1g, Crp, Irs2, Mup1, Mup12, Mup13, Mup18, Mup3, Mup5, Mup6, Mup7, Mup8, Nfkbia, Nr1h3, Pcsk9, Ppara, Ppard, Srebf2]
GO:0009743	response to carbohydrate	GO_BiologicalProcess-EBI-UniProt-GOA-ACAP-ARAP_25.05.2022_00h00	5.01835e-08	0.000152056	1.99894e-22	2.0789e-20	[4]	Group112	26.1017	77	[Aacs, Acvr2b, Adipor2, Apoa2, Apob, Apoc3, Atg7, Cacna1d, Camk2n1, Casp3, Cat, Cpb2, Cyp7a1, Enpp1, Ern1, Foxa2, Gck, Gckr, Gclc, Gclm, Gpld1, Gpr39, Grik5, Gstp1, Gys2, Hmgcr, Hmgcs2, Hnf1a, Hnf4a, Icam1, Igf1, Ildr2, Irs2, Khk, Lrp1, Lrp5, Lyn, Map2k6, Mlxipl, Mup1, Mup12, Mup13, Mup18, Mup3, Mup5, Mup6, Mup7, Mup8, Nadk, Nfkb1, Nox4, Nr0b2, Nr1h4, Pck1, Pde3b, Pde4c, Pklr, Plcb1, Pnpla3, Ppar…
GO:0043177	organic acid binding	GO_MolecularFunction-EBI-UniProt-GOA-ACAP-ARAP_25.05.2022_00h00	5.18315e-08	0.000156998	3.63805e-11	2.07369e-09	[3]	Group067	30.6748	50	[Aars, Acaca, Agxt, Ass1, Cps1, Cyp26a1, Cyp26c1, Cyp4a14, Cyp4f14, Ddah1, Ddc, Dhfr, Dmgdh, Dpys, Fabp1, Ftcd, Gchfr, Gclc, Gldc, Glra3, Glud1, Gss, Hdc, Hlcs, Hmgcs1, Hnf4a, Mat1a, Mthfs, Mycbp2, Nr1h4, Nr2f2, Otc, P3h2, Pah, Pcx, Ppard, Prodh, Rara, Rxra, Sardh, Scp2, Sesn2, Shmt1, Shmt2, Slc6a6, Srr, Tat, Tdo2, Thnsl2, Tyms]
GO:0044270	cellular nitrogen compound catabolic process	GO_BiologicalProcess-EBI-UniProt-GOA-ACAP-ARAP_25.05.2022_00h00	5.25648e-08	0.000159166	4.49685e-14	3.05786e-12	[4]	Group069	23.5421	109	[A1cf, Acmsd, Afmid, Ahcy, Aldh1l1, Aldh6a1, Apobec1, Art2a, Art2b, Axin2, Bhmt, Blvrb, Brf1, Casc3, Casp3, Cda, Cnot3, Ctif, Cyp2d10, Cyp2d11, Cyp2d22, Cyp2d26, Cyp2d40, Dcps, Dera, Dis3l2, Dkc1, Dmgdh, Dna2, Dnase1l3, Dnase2a, Dpyd, Dpys, Dxo, E2f1, Enpp1, Enpp3, Entpd3, Entpd8, Exosc5, Fhit, Fto, Gigyf2, Haao, Helz2, Hmox2, Ido2, Ikbke, Khsrp, Kmo, Kynu, Larp1, Lin28b, Mov10, Nbas, Nit1, Noct,…
GO:0071417	cellular response to organonitrogen compound	GO_BiologicalProcess-EBI-UniProt-GOA-ACAP-ARAP_25.05.2022_00h00	5.30899e-08	0.000160703	3.95094e-21	3.87192e-19	[4, 5]	Group128	21.5989	154	[Aanat, Agt, Agtr1a, Ahr, Ahsg, Ankrd26, Aoc1, Aqp8, Aqp9, Arg1, Arid1b, Ass1, Atf4, Atp2b1, Atp7a, Atp7b, Bace1, Baiap2, Bcar3, Bcl2l1, Blm, Brip1, Casp3, Casp7, Ccnd3, Cdh1, Cdk2, Cebpb, Cflar, Chrm3, Cps1, Csk, Ddc, Ddx11, Dennd4c, Diaph1, Dnmt3b, Echdc3, Egfr, Eif4ebp2, Enpp1, Eprs, Errfi1, Fbp1, Fcgr2b, Gabrb3, Gcgr, Gck, Gclc, Gclm, Gdf15, Ghr, Gjb2, Glra3, Gpd1, Gpld1, Gpt, Grb7, Gstp1, H6…
GO:0006953	acute-phase response	GO_BiologicalProcess-EBI-UniProt-GOA-ACAP-ARAP_25.05.2022_00h00	5.32025e-08	0.000160991	1.25383e-06	3.88687e-05	[6]	Group053	43.8596	25	[Ahsg, Ass1, Ccr5, Crp, Epo, F2, F8, Fn1, Hp, Itih4, Lbp, Orm1, Orm2, Orm3, Ptges, Pzp, Saa2, Saa3, Saa4, Serpina1a, Serpina1b, Serpina3n, Serpinf2, Stat3, Tfr2]
GO:0043412	macromolecule modification	GO_BiologicalProcess-EBI-UniProt-GOA-ACAP-ARAP_25.05.2022_00h00	5.32337e-08	0.000161032	2.17507e-31	2.56659e-29	[4]	Group117	16.9355	672	[1810024B03Rik, A1cf, Aanat, Aars, Abca1, Abcb11, Abhd17b, Abhd17c, Abi2, Abl2, Acp1, Acvr2b, Adipor2, Adora1, Adtrp, Agt, Agtr1a, Ahsg, Akap13, Akap8l, Alg12, Alkbh1, Alkbh2, Alpk1, Als2, Ambra1, Amer1, Amhr2, Ap3b1, Apoa1, Apoa2, Apobec1, Apoe, Aqp11, Areg, Arid4a, Arid4b, Arnt, Arrdc1, Art2a, Art2b, Asb13, Asb3, Ascc3, Ash1l, Aspscr1, Asxl1, Atg16l2, Atg3, Atg4c, Atg5, Atg7, Atp7a, Atp7b, Atxn…
GO:0043412	macromolecule modification	GO_BiologicalProcess-EBI-UniProt-GOA-ACAP-ARAP_25.05.2022_00h00	5.32337e-08	0.000161032	0	0	[4]	Group129	16.9355	672	[1810024B03Rik, A1cf, Aanat, Aars, Abca1, Abcb11, Abhd17b, Abhd17c, Abi2, Abl2, Acp1, Acvr2b, Adipor2, Adora1, Adtrp, Agt, Agtr1a, Ahsg, Akap13, Akap8l, Alg12, Alkbh1, Alkbh2, Alpk1, Als2, Ambra1, Amer1, Amhr2, Ap3b1, Apoa1, Apoa2, Apobec1, Apoe, Aqp11, Areg, Arid4a, Arid4b, Arnt, Arrdc1, Art2a, Art2b, Asb13, Asb3, Ascc3, Ash1l, Aspscr1, Asxl1, Atg16l2, Atg3, Atg4c, Atg5, Atg7, Atp7a, Atp7b, Atxn…
GO:0043412	macromolecule modification	GO_BiologicalProcess-EBI-UniProt-GOA-ACAP-ARAP_25.05.2022_00h00	5.32337e-08	0.000161032	0	1.4013e-45	[4]	Group132	16.9355	672	[1810024B03Rik, A1cf, Aanat, Aars, Abca1, Abcb11, Abhd17b, Abhd17c, Abi2, Abl2, Acp1, Acvr2b, Adipor2, Adora1, Adtrp, Agt, Agtr1a, Ahsg, Akap13, Akap8l, Alg12, Alkbh1, Alkbh2, Alpk1, Als2, Ambra1, Amer1, Amhr2, Ap3b1, Apoa1, Apoa2, Apobec1, Apoe, Aqp11, Areg, Arid4a, Arid4b, Arnt, Arrdc1, Art2a, Art2b, Asb13, Asb3, Ascc3, Ash1l, Aspscr1, Asxl1, Atg16l2, Atg3, Atg4c, Atg5, Atg7, Atp7a, Atp7b, Atxn…
GO:0043412	macromolecule modification	GO_BiologicalProcess-EBI-UniProt-GOA-ACAP-ARAP_25.05.2022_00h00	5.32337e-08	0.000161032	0	0	[4]	Group137	16.9355	672	[1810024B03Rik, A1cf, Aanat, Aars, Abca1, Abcb11, Abhd17b, Abhd17c, Abi2, Abl2, Acp1, Acvr2b, Adipor2, Adora1, Adtrp, Agt, Agtr1a, Ahsg, Akap13, Akap8l, Alg12, Alkbh1, Alkbh2, Alpk1, Als2, Ambra1, Amer1, Amhr2, Ap3b1, Apoa1, Apoa2, Apobec1, Apoe, Aqp11, Areg, Arid4a, Arid4b, Arnt, Arrdc1, Art2a, Art2b, Asb13, Asb3, Ascc3, Ash1l, Aspscr1, Asxl1, Atg16l2, Atg3, Atg4c, Atg5, Atg7, Atp7a, Atp7b, Atxn…
GO:0015721	bile acid and bile salt transport	GO_BiologicalProcess-EBI-UniProt-GOA-ACAP-ARAP_25.05.2022_00h00	5.33245e-08	0.000161253	2.93211e-14	2.0818e-12	[5, 6, 8, 9]	Group060	52.7778	19	[Abcb11, Abcc2, Abcc3, Abcd3, Aqp8, Aqp9, Atp8b1, Cyp7a1, Gm6614, Hnf1a, Nr0b2, Nr1h4, Slc10a1, Slc10a2, Slc10a7, Slco1a1, Slco1a4, Slco1b2, Slco2b1]
R-MMU:9749641	Aspirin ADME	REACTOME_Pathways_25.05.2022	5.33245e-08	0.000161253	1.31424e-13	8.67397e-12	[-1]	Group063	52.7778	19	[Abcc2, Abcc3, Acsm5, Alb, Bche, Ces2h, Cyp2d22, Cyp2e1, Cyp3a11, Slc22a7, Slco2b1, Ugt2b1, Ugt2b34, Ugt2b35, Ugt2b36, Ugt2b37, Ugt2b38, Ugt3a1, Ugt3a2]
GO:0015721	bile acid and bile salt transport	GO_BiologicalProcess-EBI-UniProt-GOA-ACAP-ARAP_25.05.2022_00h00	5.33245e-08	0.000161253	1.9011e-13	1.23571e-11	[5, 6, 8, 9]	Group086	52.7778	19	[Abcb11, Abcc2, Abcc3, Abcd3, Aqp8, Aqp9, Atp8b1, Cyp7a1, Gm6614, Hnf1a, Nr0b2, Nr1h4, Slc10a1, Slc10a2, Slc10a7, Slco1a1, Slco1a4, Slco1b2, Slco2b1]
R-MMU:140877	Formation of Fibrin Clot (Clotting Cascade)	REACTOME_Pathways_25.05.2022	5.33245e-08	0.000161253	7.52429e-16	6.47089e-14	[-1]	Group099	52.7778	19	[F10, F11, F12, F13b, F2, F5, F7, F8, F9, Fga, Fgb, Fgg, Klkb1, Kng2, Proc, Pros1, Prtn3, Serpinc1, Serping1]
GO:0015721	bile acid and bile salt transport	GO_BiologicalProcess-EBI-UniProt-GOA-ACAP-ARAP_25.05.2022_00h00	5.33245e-08	0.000161253	5.36392e-15	4.13022e-13	[5, 6, 8, 9]	Group125	52.7778	19	[Abcb11, Abcc2, Abcc3, Abcd3, Aqp8, Aqp9, Atp8b1, Cyp7a1, Gm6614, Hnf1a, Nr0b2, Nr1h4, Slc10a1, Slc10a2, Slc10a7, Slco1a1, Slco1a4, Slco1b2, Slco2b1]
R-MMU:140877	Formation of Fibrin Clot (Clotting Cascade)	REACTOME_Pathways_25.05.2022	5.33245e-08	0.000161253	4.77045e-13	2.90997e-11	[-1]	Group126	52.7778	19	[F10, F11, F12, F13b, F2, F5, F7, F8, F9, Fga, Fgb, Fgg, Klkb1, Kng2, Proc, Pros1, Prtn3, Serpinc1, Serping1]
GO:0010035	response to inorganic substance	GO_BiologicalProcess-EBI-UniProt-GOA-ACAP-ARAP_25.05.2022_00h00	5.56881e-08	0.000168345	5.56881e-08	2.45028e-06	[3]	Group046	21.9626	141	[Aanat, Abat, Abcc2, Abcc6, Aco1, Adamts13, Adgrv1, Adora1, Alad, Aldob, Ankzf1, Anxa11, Aoc1, Apoa4, Apob, Apobec1, Areg, Arg1, Ass1, Atf4, Atg5, Atp7a, Atp7b, Bace1, Blm, Braf, Calr, Camk2b, Casp3, Cat, Ccs, Cdh1, Cebpa, Cflar, Chuk, Cldn1, Cp, Cpne2, Cpne8, Cpox, Cps1, Crp, Cutal, Cyp1a2, Cyp2a5, Cyp2e1, Ddi2, Ddx11, Dhfr, Egfr, Eif2ak3, Enpp1, Ercc6, Ern1, Fabp1, Fbp1, Fbxo7, Fga, Fgb, Fgfr3,…
KEGG:04936	Alcoholic liver disease	KEGG_25.05.2022	6.83964e-08	0.000206694	6.83964e-08	2.94105e-06	[-1]	Group024	31.9149	45	[Acaca, Acox1, Adh1, Adh4, Adipor2, Aldh2, Aldh3a2, Aldh7a1, Aldh9a1, C3, C4a, C4b, Casp3, Casp8, Chuk, Cpt1a, Cxcl1, Cyp2e1, Fabp1, Fasn, Hc, Ikbkb, Ikbke, Il17ra, Il17rc, Irak4, Lbp, Map2k6, Map3k14, Mapk14, Nfkb1, Nfkbia, Nox4, Ppara, Prkag1, Prkag2, Ripk1, Scd1, Srebf1, Tab2, Tcf7, Tcf7l1, Tcf7l2, Tirap, Tra2b]
R-MMU:390918	Peroxisomal lipid metabolism	REACTOME_Pathways_25.05.2022	6.91442e-08	0.000208885	4.10144e-22	4.18347e-20	[-1]	Group073	59.2593	16	[Acaa1b, Acbd5, Acox1, Acox2, Aldh3a2, Amacr, Crot, Decr2, Eci2, Ehhadh, Hacl1, Hsd17b4, Pecr, Scp2, Slc25a17, Slc27a2]
R-MMU:390918	Peroxisomal lipid metabolism	REACTOME_Pathways_25.05.2022	6.91442e-08	0.000208885	0	0	[-1]	Group133	59.2593	16	[Acaa1b, Acbd5, Acox1, Acox2, Aldh3a2, Amacr, Crot, Decr2, Eci2, Ehhadh, Hacl1, Hsd17b4, Pecr, Scp2, Slc25a17, Slc27a2]
GO:0030195	negative regulation of blood coagulation	GO_BiologicalProcess-EBI-UniProt-GOA-ACAP-ARAP_25.05.2022_00h00	7.18343e-08	0.00021694	7.52429e-16	6.47089e-14	[3, 4, 5, 6, 7, 8]	Group099	44.4444	24	[Abat, Adtrp, Apoe, Apoh, Cpb2, F11, F12, F2, Fga, Fgb, Fgg, Hrg, Klkb1, Kng1, Kng2, Plg, Prkcd, Proc, Pros1, Serpinf2, Serping1, Tmprss6, Ubash3b, Vtn]
GO:0030195	negative regulation of blood coagulation	GO_BiologicalProcess-EBI-UniProt-GOA-ACAP-ARAP_25.05.2022_00h00	7.18343e-08	0.00021694	4.77045e-13	2.90997e-11	[3, 4, 5, 6, 7, 8]	Group126	44.4444	24	[Abat, Adtrp, Apoe, Apoh, Cpb2, F11, F12, F2, Fga, Fgb, Fgg, Hrg, Klkb1, Kng1, Kng2, Plg, Prkcd, Proc, Pros1, Serpinf2, Serping1, Tmprss6, Ubash3b, Vtn]
R-MMU:8957275	Post-translational protein phosphorylation	REACTOME_Pathways_25.05.2022	8.06153e-08	0.000243378	3.6544e-08	1.68102e-06	[-1]	Group050	34.2105	39	[Afp, Ahsg, Alb, Apoa1, Apoa2, Apoa5, Apob, Apoe, Apol7a, Apol9a, Apol9b, C3, C4b, Cp, Dnajc3, Eva1a, F5, Fam20a, Fam20c, Fga, Fgg, Fn1, Hsp90b1, Igfbp1, Igfbp4, Itih2, Kng2, Mia3, Notum, P4hb, Pcsk9, Proc, Qsox1, Sdc2, Serpina10, Serpina1c, Serpinc1, Spp1, Spp2]
GO:0051248	negative regulation of protein metabolic process	GO_BiologicalProcess-EBI-UniProt-GOA-ACAP-ARAP_25.05.2022_00h00	8.3907e-08	0.000253231	3.11462e-14	2.18023e-12	[4, 5, 6]	Group057	19.7099	231	[A2ml1, AI182371, Agt, Ahsg, Alad, Ambp, Apcs, Apoe, Aqp11, Atg5, Atg7, Atraid, Axin1, Bcl2l1, Birc3, Birc6, Bmp2, C3, C4a, C4b, Calr, Camk2n1, Caml, Casp3, Cblc, Cd300a, Cd84, Cdh1, Cflar, Chp1, Cln3, Cnot3, Cpb2, Ctsa, Ctsz, Cyp51, Dapk1, Dbi, Dcps, Deptor, Dhcr24, Dhfr, Dis3l2, Dnajc3, Dnmt3b, Dtx3l, Dusp16, Dvl1, Efna1, Egfr, Eif2ak2, Eif2ak3, Eif2ak4, Eif4ebp2, Enpp1, Epha1, Eprs, Errfi1, Ex…
GO:0051248	negative regulation of protein metabolic process	GO_BiologicalProcess-EBI-UniProt-GOA-ACAP-ARAP_25.05.2022_00h00	8.3907e-08	0.000253231	2.3063e-12	1.38378e-10	[4, 5, 6]	Group096	19.7099	231	[A2ml1, AI182371, Agt, Ahsg, Alad, Ambp, Apcs, Apoe, Aqp11, Atg5, Atg7, Atraid, Axin1, Bcl2l1, Birc3, Birc6, Bmp2, C3, C4a, C4b, Calr, Camk2n1, Caml, Casp3, Cblc, Cd300a, Cd84, Cdh1, Cflar, Chp1, Cln3, Cnot3, Cpb2, Ctsa, Ctsz, Cyp51, Dapk1, Dbi, Dcps, Deptor, Dhcr24, Dhfr, Dis3l2, Dnajc3, Dnmt3b, Dtx3l, Dusp16, Dvl1, Efna1, Egfr, Eif2ak2, Eif2ak3, Eif2ak4, Eif4ebp2, Enpp1, Epha1, Eprs, Errfi1, Ex…
GO:0051248	negative regulation of protein metabolic process	GO_BiologicalProcess-EBI-UniProt-GOA-ACAP-ARAP_25.05.2022_00h00	8.3907e-08	0.000253231	0	0	[4, 5, 6]	Group137	19.7099	231	[A2ml1, AI182371, Agt, Ahsg, Alad, Ambp, Apcs, Apoe, Aqp11, Atg5, Atg7, Atraid, Axin1, Bcl2l1, Birc3, Birc6, Bmp2, C3, C4a, C4b, Calr, Camk2n1, Caml, Casp3, Cblc, Cd300a, Cd84, Cdh1, Cflar, Chp1, Cln3, Cnot3, Cpb2, Ctsa, Ctsz, Cyp51, Dapk1, Dbi, Dcps, Deptor, Dhcr24, Dhfr, Dis3l2, Dnajc3, Dnmt3b, Dtx3l, Dusp16, Dvl1, Efna1, Egfr, Eif2ak2, Eif2ak3, Eif2ak4, Eif4ebp2, Enpp1, Epha1, Eprs, Errfi1, Ex…
GO:0051345	positive regulation of hydrolase activity	GO_BiologicalProcess-EBI-UniProt-GOA-ACAP-ARAP_25.05.2022_00h00	8.41396e-08	0.000253849	6.92241e-43	8.65078e-41	[5]	Group134	22.2034	131	[Abl2, Acrbp, Adap2, Afdn, Agt, Agtr1a, Aim2, Als2, Anp32b, Apoa1, Apoa4, Apoa5, Apoh, Arap2, Arhgap22, Arhgap24, Arhgap35, Arhgap42, Arhgap45, Arhgap6, Arhgef16, Arhgef19, Arhgef26, Asap1, Asap3, Bcar3, Bcas3, Bcr, Bid, Bmp2, Camk2b, Casp8, Ccdc125, Ccl25, Cd300a, Cflar, Chn2, Cideb, Cldn3, Clpx, Cradd, Dap, Dapk1, Ddx11, Dennd1a, Dennd1b, Dock10, Dock6, Dock7, Dock8, Efna1, Efna3, Eif2ak3, Eif5…
GO:1901616	organic hydroxy compound catabolic process	GO_BiologicalProcess-EBI-UniProt-GOA-ACAP-ARAP_25.05.2022_00h00	8.63352e-08	0.000260387	8.63352e-08	3.62608e-06	[4]	Group049	36.6667	33	[Adh1, Adh4, Akr1d1, Aldh1a7, Aldh2, Apoe, Comt, Cyp27a1, Cyp4a10, Cyp4a12b, Cyp4a14, Cyp4a31, Cyp4a32, Cyp4f14, Cyp4f15, Cyp7a1, Fah, Galk2, Gck, Gk, Gpd2, Hao1, Hsd17b6, Hsd3b7, Inpp1, Inpp5b, Mtmr2, Pten, Scarb1, Sord, Sult1b1, Sult2a8, Tkfc]
GO:0033500	carbohydrate homeostasis	GO_BiologicalProcess-EBI-UniProt-GOA-ACAP-ARAP_25.05.2022_00h00	1.03184e-07	0.000311101	5.55975e-14	3.72503e-12	[5]	Group068	25	85	[Aacs, Adipor2, Adra1b, Ankrd26, Apoc3, Aspscr1, Atg7, Cacna1d, Camk2n1, Cebpa, Cpb2, Cyp7a1, Enpp1, Ern1, Ero1b, Fgfr4, Foxa1, Foxa2, Foxa3, Foxk2, G6pc, G6pc2, Gcgr, Gck, Gckr, Gclc, Gclm, Gk, Gpld1, Gpr39, Grik5, Hmgcr, Hnf1a, Hnf4a, Icam1, Igf1, Irs2, Lrp1, Lrp5, Lrrc8d, Mbd5, Mcu, Met, Mlxipl, Mup1, Mup12, Mup13, Mup18, Mup3, Mup5, Mup6, Mup7, Mup8, Nadk, Nox4, Nr1h4, Nucks1, Obp2a, Pck1, Pd…
GO:0033500	carbohydrate homeostasis	GO_BiologicalProcess-EBI-UniProt-GOA-ACAP-ARAP_25.05.2022_00h00	1.03184e-07	0.000311101	1.99894e-22	2.0789e-20	[5]	Group112	25	85	[Aacs, Adipor2, Adra1b, Ankrd26, Apoc3, Aspscr1, Atg7, Cacna1d, Camk2n1, Cebpa, Cpb2, Cyp7a1, Enpp1, Ern1, Ero1b, Fgfr4, Foxa1, Foxa2, Foxa3, Foxk2, G6pc, G6pc2, Gcgr, Gck, Gckr, Gclc, Gclm, Gk, Gpld1, Gpr39, Grik5, Hmgcr, Hnf1a, Hnf4a, Icam1, Igf1, Irs2, Lrp1, Lrp5, Lrrc8d, Mbd5, Mcu, Met, Mlxipl, Mup1, Mup12, Mup13, Mup18, Mup3, Mup5, Mup6, Mup7, Mup8, Nadk, Nox4, Nr1h4, Nucks1, Obp2a, Pck1, Pd…
GO:0043691	reverse cholesterol transport	GO_BiologicalProcess-EBI-UniProt-GOA-ACAP-ARAP_25.05.2022_00h00	1.05402e-07	0.000317682	5.10722e-15	4.0347e-13	[7, 8]	Group122	68.4211	13	[Abca1, Apoa1, Apoa2, Apoa4, Apoe, Apom, Ces1b, Ces1c, Ces1e, Ces1f, Ces1g, Hnf1a, Scarb1]
GO:0043691	reverse cholesterol transport	GO_BiologicalProcess-EBI-UniProt-GOA-ACAP-ARAP_25.05.2022_00h00	1.05402e-07	0.000317682	3.36529e-38	4.1393e-36	[7, 8]	Group127	68.4211	13	[Abca1, Apoa1, Apoa2, Apoa4, Apoe, Apom, Ces1b, Ces1c, Ces1e, Ces1f, Ces1g, Hnf1a, Scarb1]
GO:0043691	reverse cholesterol transport	GO_BiologicalProcess-EBI-UniProt-GOA-ACAP-ARAP_25.05.2022_00h00	1.05402e-07	0.000317682	0	0	[7, 8]	Group135	68.4211	13	[Abca1, Apoa1, Apoa2, Apoa4, Apoe, Apom, Ces1b, Ces1c, Ces1e, Ces1f, Ces1g, Hnf1a, Scarb1]
GO:0043691	reverse cholesterol transport	GO_BiologicalProcess-EBI-UniProt-GOA-ACAP-ARAP_25.05.2022_00h00	1.05402e-07	0.000317682	1.27518e-43	1.60547e-41	[7, 8]	Group138	68.4211	13	[Abca1, Apoa1, Apoa2, Apoa4, Apoe, Apom, Ces1b, Ces1c, Ces1e, Ces1f, Ces1g, Hnf1a, Scarb1]
GO:0035999	tetrahydrofolate interconversion	GO_BiologicalProcess-EBI-UniProt-GOA-ACAP-ARAP_25.05.2022_00h00	1.08624e-07	0.000327284	5.93903e-09	2.96951e-07	[4, 6, 7]	Group092	78.5714	11	[Dhfr, Dmgdh, Ftcd, Mthfd1, Mthfd1l, Mthfs, Mthfsl, Sardh, Shmt1, Shmt2, Tyms]
R-MMU:2173782	Binding and Uptake of Ligands by Scavenger Receptors	REACTOME_Pathways_25.05.2022	1.12683e-07	0.0003394	1.48537e-09	7.7239e-08	[-1]	Group061	52.9412	18	[Alb, Ambp, Apoa1, Apob, Apoe, Apol7a, Apol9a, Apol9b, Calr, Hp, Hpx, Hsp90b1, Lrp1, Marco, Masp1, Msr1, Scarb1, Stab2]
GO:1901264	carbohydrate derivative transport	GO_BiologicalProcess-EBI-UniProt-GOA-ACAP-ARAP_25.05.2022_00h00	1.17152e-07	0.000352745	1.17152e-07	4.80323e-06	[5]	Group047	36.2637	33	[Abcc3, Abcc6, Adora1, Cln3, G6pc, Gjb1, Lbp, Lrrc8d, Mfsd2a, Plekha8, Ripk1, Scarb1, Slc10a7, Slc15a4, Slc17a1, Slc17a2, Slc17a3, Slc17a4, Slc17a5, Slc17a9, Slc22a1, Slc25a17, Slc25a23, Slc25a25, Slc25a42, Slc29a1, Slc33a1, Slc35a1, Slc35a2, Slc35a3, Slc35b1, Slc35d1, Slc35d2]
GO:0070727	cellular macromolecule localization	GO_BiologicalProcess-EBI-UniProt-GOA-ACAP-ARAP_25.05.2022_00h00	1.17763e-07	0.000354467	1.35774e-14	1.00473e-12	[3]	Group105	17.616	467	[2700049A03Rik, 4933427D14Rik, A1cf, Aacs, Abat, Abca1, Abhd17b, Abhd17c, Abl2, Acsl3, Acsl4, Acvr2b, Adgrv1, Adora1, Adtrp, Afdn, Afm, Agt, Agtr1a, Akap10, Als2, Als2cl, Ankrd27, Anks4b, Anp32b, Ap1g2, Ap1s3, Ap2a2, Ap3b1, Ap3d1, Ap3s1, Ap3s2, Ap5z1, Apoa1, Apob, Apobec1, Apoc3, Apoe, Aqp11, Ar, Arfgap1, Arfgap2, Arhgef16, Arhgef18, Arl4d, Arrdc1, Arrdc2, Aspscr1, Atg16l2, Atg3, Atg4c, Atg7, Atp…
GO:0036211	protein modification process	GO_BiologicalProcess-EBI-UniProt-GOA-ACAP-ARAP_25.05.2022_00h00	1.22171e-07	0.000367612	2.17507e-31	2.56659e-29	[4, 5]	Group117	16.9447	640	[1810024B03Rik, Aanat, Abca1, Abcb11, Abhd17b, Abhd17c, Abi2, Abl2, Acp1, Acvr2b, Adipor2, Adora1, Adtrp, Agt, Agtr1a, Ahsg, Akap13, Akap8l, Alg12, Alpk1, Als2, Ambra1, Amer1, Amhr2, Ap3b1, Apoa1, Apoa2, Apoe, Aqp11, Areg, Arid4a, Arid4b, Arnt, Arrdc1, Art2a, Art2b, Asb13, Asb3, Ash1l, Aspscr1, Asxl1, Atg16l2, Atg3, Atg4c, Atg5, Atg7, Atp7a, Atp7b, Atxn7, Aup1, Axin1, Axin2, B3galt1, B3gat2, B3ga…
GO:0036211	protein modification process	GO_BiologicalProcess-EBI-UniProt-GOA-ACAP-ARAP_25.05.2022_00h00	1.22171e-07	0.000367612	0	0	[4, 5]	Group129	16.9447	640	[1810024B03Rik, Aanat, Abca1, Abcb11, Abhd17b, Abhd17c, Abi2, Abl2, Acp1, Acvr2b, Adipor2, Adora1, Adtrp, Agt, Agtr1a, Ahsg, Akap13, Akap8l, Alg12, Alpk1, Als2, Ambra1, Amer1, Amhr2, Ap3b1, Apoa1, Apoa2, Apoe, Aqp11, Areg, Arid4a, Arid4b, Arnt, Arrdc1, Art2a, Art2b, Asb13, Asb3, Ash1l, Aspscr1, Asxl1, Atg16l2, Atg3, Atg4c, Atg5, Atg7, Atp7a, Atp7b, Atxn7, Aup1, Axin1, Axin2, B3galt1, B3gat2, B3ga…
GO:0036211	protein modification process	GO_BiologicalProcess-EBI-UniProt-GOA-ACAP-ARAP_25.05.2022_00h00	1.22171e-07	0.000367612	0	1.4013e-45	[4, 5]	Group132	16.9447	640	[1810024B03Rik, Aanat, Abca1, Abcb11, Abhd17b, Abhd17c, Abi2, Abl2, Acp1, Acvr2b, Adipor2, Adora1, Adtrp, Agt, Agtr1a, Ahsg, Akap13, Akap8l, Alg12, Alpk1, Als2, Ambra1, Amer1, Amhr2, Ap3b1, Apoa1, Apoa2, Apoe, Aqp11, Areg, Arid4a, Arid4b, Arnt, Arrdc1, Art2a, Art2b, Asb13, Asb3, Ash1l, Aspscr1, Asxl1, Atg16l2, Atg3, Atg4c, Atg5, Atg7, Atp7a, Atp7b, Atxn7, Aup1, Axin1, Axin2, B3galt1, B3gat2, B3ga…
GO:0036211	protein modification process	GO_BiologicalProcess-EBI-UniProt-GOA-ACAP-ARAP_25.05.2022_00h00	1.22171e-07	0.000367612	0	0	[4, 5]	Group137	16.9447	640	[1810024B03Rik, Aanat, Abca1, Abcb11, Abhd17b, Abhd17c, Abi2, Abl2, Acp1, Acvr2b, Adipor2, Adora1, Adtrp, Agt, Agtr1a, Ahsg, Akap13, Akap8l, Alg12, Alpk1, Als2, Ambra1, Amer1, Amhr2, Ap3b1, Apoa1, Apoa2, Apoe, Aqp11, Areg, Arid4a, Arid4b, Arnt, Arrdc1, Art2a, Art2b, Asb13, Asb3, Ash1l, Aspscr1, Asxl1, Atg16l2, Atg3, Atg4c, Atg5, Atg7, Atp7a, Atp7b, Atxn7, Aup1, Axin1, Axin2, B3galt1, B3gat2, B3ga…
GO:0090208	positive regulation of triglyceride metabolic process	GO_BiologicalProcess-EBI-UniProt-GOA-ACAP-ARAP_25.05.2022_00h00	1.28743e-07	0.000387259	1.09115e-26	1.233e-24	[4, 5, 6, 7, 8, 9]	Group104	54.8387	17	[Aadac, Acsl5, Apoa1, Apoa4, Apoa5, Apoc3, Apoh, Fgf21, Gpld1, Ldlr, Mfsd2a, Nr1h3, Rgn, Scarb1, Srebf1, Tcf7l2, Tom1l2]
GO:0090208	positive regulation of triglyceride metabolic process	GO_BiologicalProcess-EBI-UniProt-GOA-ACAP-ARAP_25.05.2022_00h00	1.28743e-07	0.000387259	6.17183e-22	6.23355e-20	[4, 5, 6, 7, 8, 9]	Group121	54.8387	17	[Aadac, Acsl5, Apoa1, Apoa4, Apoa5, Apoc3, Apoh, Fgf21, Gpld1, Ldlr, Mfsd2a, Nr1h3, Rgn, Scarb1, Srebf1, Tcf7l2, Tom1l2]
GO:0090208	positive regulation of triglyceride metabolic process	GO_BiologicalProcess-EBI-UniProt-GOA-ACAP-ARAP_25.05.2022_00h00	1.28743e-07	0.000387259	0	0	[4, 5, 6, 7, 8, 9]	Group139	54.8387	17	[Aadac, Acsl5, Apoa1, Apoa4, Apoa5, Apoc3, Apoh, Fgf21, Gpld1, Ldlr, Mfsd2a, Nr1h3, Rgn, Scarb1, Srebf1, Tcf7l2, Tom1l2]
GO:0042060	wound healing	GO_BiologicalProcess-EBI-UniProt-GOA-ACAP-ARAP_25.05.2022_00h00	1.29208e-07	0.000388527	4.77045e-13	2.90997e-11	[4]	Group126	23.6111	102	[Abat, Adamts13, Adipor2, Adtrp, Ap3b1, Apoe, Apoh, Arhgap24, Arhgap35, Arhgef19, BC024139, C3, C9, Casp3, Celsr1, Cfh, Cflar, Cldn1, Cldn3, Cpb2, Crp, Cxadr, Egfr, Epb41l4b, Ext1, F10, F11, F11r, F12, F13b, F2, F5, F7, F8, F9, Fermt1, Fermt3, Fga, Fgb, Fgfr2, Fgg, Fn1, Foxa2, Habp2, Hgfac, Hmgb1, Hmgcr, Hnf4a, Hrg, Igf1, Il6ra, Itga9, Klkb1, Kng1, Kng2, Lrg1, Lyn, Lyst, Mertk, Mia3, Mrtfa, Mylk,…
R-MMU:166658	Complement cascade	REACTOME_Pathways_25.05.2022	1.31829e-07	0.000396277	7.51058e-22	7.51058e-20	[-1]	Group089	48.7805	20	[C1ra, C3, C4b, C8a, C8b, C8g, C9, Cfh, Cfi, Colec10, Cpb2, Cpn1, Cpn2, Crp, F2, Hc, Masp1, Masp2, Serping1, Vtn]
R-MMU:166658	Complement cascade	REACTOME_Pathways_25.05.2022	1.31829e-07	0.000396277	7.52429e-16	6.47089e-14	[-1]	Group099	48.7805	20	[C1ra, C3, C4b, C8a, C8b, C8g, C9, Cfh, Cfi, Colec10, Cpb2, Cpn1, Cpn2, Crp, F2, Hc, Masp1, Masp2, Serping1, Vtn]
GO:0016324	apical plasma membrane	GO_CellularComponent-EBI-UniProt-GOA-ACAP-ARAP_25.05.2022_00h00	1.35132e-07	0.000406071	1.35132e-07	5.40527e-06	[3, 4, 5]	Group030	23.5566	102	[Abcb11, Abcb4, Abcc2, Abcc6, Abcg5, Abcg8, Anxa4, Aqp8, Arhgef18, Atp2b1, Atp2b2, Atp6v0d2, Atp7a, Atp7b, Atp8b1, Cacna1d, Cdhr5, Cldn1, Cyp4a10, Cyp4a12b, Cyp4a14, Cyp4a31, Cyp4a32, Cyp4f14, Cyp4f15, Dcxr, Dpp4, Dsg2, Egfr, Enpep, Enpp3, Erbb3, Exoc1, Fat1, Fn1, Gnat1, Hpn, Hsp90aa1, Igfbp2, Igsf5, Il18, Il6ra, Itpk1, Mal2, Marveld2, Mfsd4b1, Mgam, Mrtfa, Mtdh, Myo7a, Nox4, Numb, Ocln, Pard3, P…
GO:0033293	monocarboxylic acid binding	GO_MolecularFunction-EBI-UniProt-GOA-ACAP-ARAP_25.05.2022_00h00	1.35634e-07	0.000407444	3.63805e-11	2.07369e-09	[5]	Group067	35	35	[Acaca, Acox1, Acox2, Afm, Afp, Akr1c12, Akr1c13, Akr1c14, Akr1c19, Akr1c20, Akr1c6, Alb, Albfm1, Apoc1, Cyp26a1, Cyp26c1, Cyp4a14, Cyp4f14, Cyp4f15, Fabp1, Fabp12, Gsta2, Gstp1, Hlcs, Hnf4a, Nr1h4, Nr2f2, Pcx, Ppard, Pygl, Rara, Rida, Rxra, Scp2, Stard5]
GO:0006637	acyl-CoA metabolic process	GO_BiologicalProcess-EBI-UniProt-GOA-ACAP-ARAP_25.05.2022_00h00	1.35634e-07	0.000407444	0	1.96182e-44	[4, 5, 6, 7, 8, 9, 10]	Group124	35	35	[Aadat, Aass, Acaca, Acly, Acnat1, Acnat2, Acot12, Acsl3, Acsl4, Acsl5, Acsm1, Acsm3, Acsm5, Acss2, Baat, Ehhadh, Elovl5, Elovl6, Fasn, Gpat4, Hmgcl, Hmgcs1, Hmgcs2, Hnf4a, Hsd17b4, Keg1, Kynu, Mvd, Mvk, Nudt7, Pipox, Pmvk, Ppcs, Suclg2, Tdo2]
GO:0008652	cellular amino acid biosynthetic process	GO_BiologicalProcess-EBI-UniProt-GOA-ACAP-ARAP_25.05.2022_00h00	1.36634e-07	0.000410312	2.39067e-28	2.72536e-26	[4, 5, 6, 7]	Group118	38.6667	29	[Aass, Abat, Agxt, Agxt2, Aldh1a1, Asl, Ass1, Bhmt, Bhmt2, Cbs, Cln3, Cth, Dhfr, Dpyd, Gls2, Hao1, Mri1, Mthfd1, Nags, Otc, Pah, Pcbd1, Pcbd2, Sds, Sephs2, Shmt1, Shmt2, Srr, Thnsl2]
GO:0008652	cellular amino acid biosynthetic process	GO_BiologicalProcess-EBI-UniProt-GOA-ACAP-ARAP_25.05.2022_00h00	1.36634e-07	0.000410312	0	0	[4, 5, 6, 7]	Group133	38.6667	29	[Aass, Abat, Agxt, Agxt2, Aldh1a1, Asl, Ass1, Bhmt, Bhmt2, Cbs, Cln3, Cth, Dhfr, Dpyd, Gls2, Hao1, Mri1, Mthfd1, Nags, Otc, Pah, Pcbd1, Pcbd2, Sds, Sephs2, Shmt1, Shmt2, Srr, Thnsl2]
GO:0006081	cellular aldehyde metabolic process	GO_BiologicalProcess-EBI-UniProt-GOA-ACAP-ARAP_25.05.2022_00h00	1.37048e-07	0.000411418	1.37048e-07	5.34486e-06	[3]	Group007	39.4366	28	[Adh1, Adh4, Agxt, Agxt2, Aldh1a1, Aldh1a3, Aldh2, Aldh3a2, Aldh8a1, Aldh9a1, Aldob, Bco1, Bco2, Bmp2, Bmp5, Clcn2, Gatd1, Grhpr, Hagh, Hoga1, Hyi, Idh1, Khk, Rbp4, Rdh11, Rest, Tkfc, Tkt]
GO:0010038	response to metal ion	GO_BiologicalProcess-EBI-UniProt-GOA-ACAP-ARAP_25.05.2022_00h00	1.44255e-07	0.00043291	5.56881e-08	2.45028e-06	[4]	Group046	23.7864	98	[Aanat, Abat, Abcc2, Abcc6, Aco1, Adamts13, Adgrv1, Alad, Aldob, Anxa11, Aoc1, Apobec1, Arg1, Ass1, Atf4, Atg5, Atp7a, Atp7b, Bace1, Braf, Calr, Camk2b, Casp3, Cat, Cdh1, Cebpa, Chuk, Cldn1, Cp, Cpne2, Cpne8, Cpox, Cps1, Crp, Cutal, Cyp1a2, Cyp2a5, Egfr, Eif2ak3, Enpp1, Fbp1, Fga, Fgb, Fgg, Fn1, Foxa2, Gabrb3, Gclc, Glra3, Glud1, Gphn, Gpld1, Gpr39, Gss, Haao, Hmgcs2, Hrg, Htt, Id2, Igfbp2, Ireb2…
GO:0045833	negative regulation of lipid metabolic process	GO_BiologicalProcess-EBI-UniProt-GOA-ACAP-ARAP_25.05.2022_00h00	1.45688e-07	0.000437064	2.17908e-19	2.04834e-17	[3, 4, 5, 6]	Group095	32.7869	40	[Adora1, Apoa2, Apobec1, Apoc1, Apoc3, Apoe, Atg7, Bmp2, Bmp5, Crtc3, Cyp7a1, Dbi, Erlin1, Esr1, Etfbkmt, Fmo4, Gpld1, Insig1, Insig2, Mfsd2a, Mup1, Mup12, Mup13, Mup18, Mup3, Mup5, Mup6, Mup7, Mup8, Ncor1, Nfkb1, Nr1h4, Obp2a, Pde3b, Pip4k2b, Rest, Serpina12, Sod1, Sox9, Trib3]
GO:0045833	negative regulation of lipid metabolic process	GO_BiologicalProcess-EBI-UniProt-GOA-ACAP-ARAP_25.05.2022_00h00	1.45688e-07	0.000437064	0	0	[3, 4, 5, 6]	Group139	32.7869	40	[Adora1, Apoa2, Apobec1, Apoc1, Apoc3, Apoe, Atg7, Bmp2, Bmp5, Crtc3, Cyp7a1, Dbi, Erlin1, Esr1, Etfbkmt, Fmo4, Gpld1, Insig1, Insig2, Mfsd2a, Mup1, Mup12, Mup13, Mup18, Mup3, Mup5, Mup6, Mup7, Mup8, Ncor1, Nfkb1, Nr1h4, Obp2a, Pde3b, Pip4k2b, Rest, Serpina12, Sod1, Sox9, Trib3]
GO:0031326	regulation of cellular biosynthetic process	GO_BiologicalProcess-EBI-UniProt-GOA-ACAP-ARAP_25.05.2022_00h00	1.46227e-07	0.000438533	0	0	[4, 5]	Group129	16.7134	716	[2010315B03Rik, 5430403G16Rik, AI987944, Aars, Abcb10, Abcd2, Abcf1, Acmsd, Aco1, Acod1, Acox1, Acsl3, Acsl5, Actr5, Acvr2b, Adgrf1, Agt, Agxt2, Ahr, Aim2, Akap8l, Aldh2, Alkbh1, Alyref2, Ambra1, Anxa4, Ap3b1, Ap3d1, Apoa1, Apoa4, Apoa5, Apoc1, Apoc3, Apoe, Ar, Arhgef11, Arid1a, Arid1b, Arid4a, Arid4b, Arid5b, Arnt, Ascc2, Ash1l, Asl, Ass1, Asxl1, Atad2b, Atf4, Atf5, Atf6b, Atg7, Atoh8, Atp7a, At…
GO:0031326	regulation of cellular biosynthetic process	GO_BiologicalProcess-EBI-UniProt-GOA-ACAP-ARAP_25.05.2022_00h00	1.46227e-07	0.000438533	0	0	[4, 5]	Group137	16.7134	716	[2010315B03Rik, 5430403G16Rik, AI987944, Aars, Abcb10, Abcd2, Abcf1, Acmsd, Aco1, Acod1, Acox1, Acsl3, Acsl5, Actr5, Acvr2b, Adgrf1, Agt, Agxt2, Ahr, Aim2, Akap8l, Aldh2, Alkbh1, Alyref2, Ambra1, Anxa4, Ap3b1, Ap3d1, Apoa1, Apoa4, Apoa5, Apoc1, Apoc3, Apoe, Ar, Arhgef11, Arid1a, Arid1b, Arid4a, Arid4b, Arid5b, Arnt, Ascc2, Ash1l, Asl, Ass1, Asxl1, Atad2b, Atf4, Atf5, Atf6b, Atg7, Atoh8, Atp7a, At…
GO:0006766	vitamin metabolic process	GO_BiologicalProcess-EBI-UniProt-GOA-ACAP-ARAP_25.05.2022_00h00	1.4695e-07	0.000440555	1.4695e-07	5.58409e-06	[3]	Group027	35.4167	34	[Abcd4, Acpp, Aldh1l1, Btd, Cyp26a1, Cyp26c1, Cyp27a1, Cyp2r1, Cyp3a11, Cyp3a13, Cyp3a25, Cyp3a59, Cyp4f14, Cyp4f15, Dhfr, Enpp1, Fgfr4, Gc, Gclc, Gulo, Nfkb1, Nnmt, Ppard, Rdh16, Rdh16f2, Rgn, Shmt1, Shmt2, Slc23a1, Tpk1, Ttpa, Vkorc1l1, Vnn1, Vnn3]
GO:0045184	establishment of protein localization	GO_BiologicalProcess-EBI-UniProt-GOA-ACAP-ARAP_25.05.2022_00h00	1.47296e-07	0.000441446	1.35774e-14	1.00473e-12	[3, 5]	Group105	18.4974	325	[2700049A03Rik, A1cf, Aacs, Abat, Abca1, Acsl3, Acsl4, Acvr2b, Adgrv1, Adora1, Adtrp, Afdn, Afm, Agt, Agtr1a, Ankrd27, Anp32b, Ap1g2, Ap1s3, Ap2a2, Ap3b1, Ap3d1, Ap3s1, Ap3s2, Ap5z1, Apob, Apobec1, Apoc3, Apoe, Aqp11, Arfgap1, Arfgap2, Arl4d, Arrdc1, Arrdc2, Aspscr1, Atg16l2, Atg3, Atg4c, Atg7, Atp13a1, Aup1, B3gat3, Bag4, Bbs9, Bcas3, Bcl3, Bcr, Bid, Braf, Brca2, Cacna1d, Cadps2, Calr, Camk2n1, …
GO:0009966	regulation of signal transduction	GO_BiologicalProcess-EBI-UniProt-GOA-ACAP-ARAP_25.05.2022_00h00	1.47428e-07	0.000441695	1.66777e-23	1.78452e-21	[3, 4, 5]	Group131	17.278	537	[Abat, Abca1, Abhd6, Abl2, Acod1, Acpp, Acsl5, Acvr2b, Adgrv1, Adora1, Adra1b, Adrb3, Afdn, Agt, Agtr1a, Ahsg, Akap13, Aldh1a3, Alpk1, Amer1, Anapc15, Ankrd17, Ankrd26, Apoa1, Apoc3, Apoe, Ar, Areg, Arfgap1, Arg1, Arhgap24, Arhgap35, Arhgap42, Arhgef18, Arid4a, Arid4b, Armc9, Arrdc1, Asah2, Ash1l, Asxl1, Atad5, Atf6b, Atxn1, Atxn7, Axin1, Axin2, Babam2, Bag4, Baiap2, Bcar3, Bcl2l1, Bcl3, Bcl9l, B…
GO:0009966	regulation of signal transduction	GO_BiologicalProcess-EBI-UniProt-GOA-ACAP-ARAP_25.05.2022_00h00	1.47428e-07	0.000441695	0	1.4013e-45	[3, 4, 5]	Group132	17.278	537	[Abat, Abca1, Abhd6, Abl2, Acod1, Acpp, Acsl5, Acvr2b, Adgrv1, Adora1, Adra1b, Adrb3, Afdn, Agt, Agtr1a, Ahsg, Akap13, Aldh1a3, Alpk1, Amer1, Anapc15, Ankrd17, Ankrd26, Apoa1, Apoc3, Apoe, Ar, Areg, Arfgap1, Arg1, Arhgap24, Arhgap35, Arhgap42, Arhgef18, Arid4a, Arid4b, Armc9, Arrdc1, Asah2, Ash1l, Asxl1, Atad5, Atf6b, Atxn1, Atxn7, Axin1, Axin2, Babam2, Bag4, Baiap2, Bcar3, Bcl2l1, Bcl3, Bcl9l, B…
GO:0009966	regulation of signal transduction	GO_BiologicalProcess-EBI-UniProt-GOA-ACAP-ARAP_25.05.2022_00h00	1.47428e-07	0.000441695	0	0	[3, 4, 5]	Group137	17.278	537	[Abat, Abca1, Abhd6, Abl2, Acod1, Acpp, Acsl5, Acvr2b, Adgrv1, Adora1, Adra1b, Adrb3, Afdn, Agt, Agtr1a, Ahsg, Akap13, Aldh1a3, Alpk1, Amer1, Anapc15, Ankrd17, Ankrd26, Apoa1, Apoc3, Apoe, Ar, Areg, Arfgap1, Arg1, Arhgap24, Arhgap35, Arhgap42, Arhgef18, Arid4a, Arid4b, Armc9, Arrdc1, Asah2, Ash1l, Asxl1, Atad5, Atf6b, Atxn1, Atxn7, Axin1, Axin2, Babam2, Bag4, Baiap2, Bcar3, Bcl2l1, Bcl3, Bcl9l, B…
GO:0051254	positive regulation of RNA metabolic process	GO_BiologicalProcess-EBI-UniProt-GOA-ACAP-ARAP_25.05.2022_00h00	1.51034e-07	0.000452346	0	0	[4, 5, 6, 7, 8]	Group137	18.2094	360	[Actr5, Agt, Ahr, Akap8l, Alyref2, Ap3b1, Ap3d1, Apobec1, Apoe, Ar, Arhgef11, Arid1a, Arid1b, Arid4a, Arid4b, Arid5b, Arnt, Ash1l, Asxl1, Atad2b, Atf4, Atf5, Atf6b, Atoh8, Atxn1, Atxn7, Axin1, Bcas3, Bcl3, Bcl9l, Bicra, Bicral, Birc3, Blm, Bmp2, Bmp5, Bptf, Brca2, Brd4, Brdt, Brf1, Brip1, Ccar1, Cdh1, Cdk12, Cdk2, Cebpa, Cebpb, Cebpe, Cebpg, Cebpz, Cela1, Chd3, Chd7, Chd8, Chuk, Cir1, Cnot3, Creb…
GO:0050878	regulation of body fluid levels	GO_BiologicalProcess-EBI-UniProt-GOA-ACAP-ARAP_25.05.2022_00h00	1.52778e-07	0.000457416	4.77045e-13	2.90997e-11	[3]	Group126	23.5849	100	[Abat, Adamts13, Adora1, Adtrp, Ap3b1, Apoe, Apoh, Atg5, Atg7, Atp2b2, Atp7a, Atp7b, C3, C9, Cdh1, Cdo1, Cfh, Chrm3, Chuk, Cldn1, Cpb2, Egfr, Eif2ak3, Enpp1, Ext1, Ext2, F10, F11, F11r, F12, F13b, F2, F5, F7, F8, F9, Fermt3, Fga, Fgb, Fgg, Fn1, Foxa2, Gak, Gpat4, Habp2, Hgfac, Hnf4a, Hrg, Il18, Il6ra, Kalrn, Kdf1, Klkb1, Kng1, Kng2, Lsr, Lyn, Lyst, Madd, Mertk, Met, Mycbp2, Ncor1, Nlrp6, Nr1h3, N…
GO:0016616	oxidoreductase activity, acting on the CH-OH group of donors, NAD or NADP as acceptor	GO_MolecularFunction-EBI-UniProt-GOA-ACAP-ARAP_25.05.2022_00h00	1.56897e-07	0.000469594	2.77848e-14	2.00051e-12	[4]	Group110	30.5195	47	[Adh1, Adh4, Akr1c12, Akr1c13, Akr1c14, Akr1c19, Akr1c20, Akr1c6, Akr1d1, Akr7a5, Bdh2, Cryl1, Cyp27a1, Cyp4a10, Cyp4a12b, Cyp4a14, Cyp4a31, Cyp4a32, Dcxr, Dhrs3, Dhrs9, Ehhadh, Fasn, Gpd1, Gpd2, Grhpr, H6pd, Hmgcr, Hsd17b11, Hsd17b12, Hsd17b13, Hsd17b2, Hsd17b4, Hsd17b6, Hsd3b3, Hsd3b7, Idh1, Nsdhl, Rdh11, Rdh16, Rdh16f2, Rdh7, Sdr42e1, Sdr9c7, Sord, Srd5a2, Ugdh]
GO:0052689	carboxylic ester hydrolase activity	GO_MolecularFunction-EBI-UniProt-GOA-ACAP-ARAP_25.05.2022_00h00	1.66833e-07	0.000499165	1.66833e-07	6.17283e-06	[4]	Group009	28.1553	58	[Aadac, Aars, Abhd15, Abhd3, Abhd6, Acot12, Agtr1a, Aldh2, Aoah, Apoa1, Apoa4, Apoa5, Apoc1, Apoc3, Apoh, Aspg, Baat, Bche, Bphl, Camk2b, Car1, Casp3, Ces1b, Ces1c, Ces1e, Ces1f, Ces1g, Ces2a, Ces2c, Ces2e, Ces2g, Ces2h, Ces3a, Ces3b, Ces4a, Chka, Dtd2, Faah, H6pd, Ldah, Lipa, Lipc, Lmf1, Lrp1, Lyplal1, Notum, Nr1h3, Pafah2, Pgap1, Pla1a, Pla2g12b, Pnpla3, Pnpla6, Pnpla7, Pon1, Pon2, Pon3, Rgn]
GO:0015748	organophosphate ester transport	GO_BiologicalProcess-EBI-UniProt-GOA-ACAP-ARAP_25.05.2022_00h00	1.67163e-07	0.000499985	8.29709e-15	6.30579e-13	[5]	Group074	30.8725	46	[Abca1, Abca3, Abcb4, Abcc6, Abcg8, Apoa1, Apoa2, Apoa4, Apoa5, Apoc1, Apoc3, Apoe, Atp11c, Atp8b1, Atp8b4, Atp9b, Dbi, Epg5, G6pc, Gjb1, Gltpd2, Ldlr, Lrrc8d, Mfsd2a, Mttp, Pctp, Pitpnc1, Plekha8, Prkcd, Ripk1, Scarb1, Scp2, Slc17a9, Slc25a17, Slc25a23, Slc25a25, Slc25a32, Slc25a42, Slc33a1, Slc35b1, Slc66a2, Tmem30b, Vmp1, Xkr6, Xkr9, Xrcc4]
GO:0015748	organophosphate ester transport	GO_BiologicalProcess-EBI-UniProt-GOA-ACAP-ARAP_25.05.2022_00h00	1.67163e-07	0.000499985	1.35151e-21	1.33799e-19	[5]	Group101	30.8725	46	[Abca1, Abca3, Abcb4, Abcc6, Abcg8, Apoa1, Apoa2, Apoa4, Apoa5, Apoc1, Apoc3, Apoe, Atp11c, Atp8b1, Atp8b4, Atp9b, Dbi, Epg5, G6pc, Gjb1, Gltpd2, Ldlr, Lrrc8d, Mfsd2a, Mttp, Pctp, Pitpnc1, Plekha8, Prkcd, Ripk1, Scarb1, Scp2, Slc17a9, Slc25a17, Slc25a23, Slc25a25, Slc25a32, Slc25a42, Slc33a1, Slc35b1, Slc66a2, Tmem30b, Vmp1, Xkr6, Xkr9, Xrcc4]
GO:0071825	protein-lipid complex subunit organization	GO_BiologicalProcess-EBI-UniProt-GOA-ACAP-ARAP_25.05.2022_00h00	1.68115e-07	0.000502664	8.29709e-15	6.30579e-13	[5]	Group074	46.6667	21	[Abca1, Acsl3, Apoa1, Apoa2, Apoa4, Apoa5, Apob, Apoc1, Apoc3, Apoe, Apom, Ces1g, Lipc, Lpcat3, Mfsd2a, Mttp, Nr1h4, Pla2g12b, Scarb1, Snx9, Soat2]
GO:0071825	protein-lipid complex subunit organization	GO_BiologicalProcess-EBI-UniProt-GOA-ACAP-ARAP_25.05.2022_00h00	1.68115e-07	0.000502664	4.13998e-18	3.72598e-16	[5]	Group098	46.6667	21	[Abca1, Acsl3, Apoa1, Apoa2, Apoa4, Apoa5, Apob, Apoc1, Apoc3, Apoe, Apom, Ces1g, Lipc, Lpcat3, Mfsd2a, Mttp, Nr1h4, Pla2g12b, Scarb1, Snx9, Soat2]
GO:0071825	protein-lipid complex subunit organization	GO_BiologicalProcess-EBI-UniProt-GOA-ACAP-ARAP_25.05.2022_00h00	1.68115e-07	0.000502664	5.10722e-15	4.0347e-13	[5]	Group122	46.6667	21	[Abca1, Acsl3, Apoa1, Apoa2, Apoa4, Apoa5, Apob, Apoc1, Apoc3, Apoe, Apom, Ces1g, Lipc, Lpcat3, Mfsd2a, Mttp, Nr1h4, Pla2g12b, Scarb1, Snx9, Soat2]
GO:0071825	protein-lipid complex subunit organization	GO_BiologicalProcess-EBI-UniProt-GOA-ACAP-ARAP_25.05.2022_00h00	1.68115e-07	0.000502664	3.36529e-38	4.1393e-36	[5]	Group127	46.6667	21	[Abca1, Acsl3, Apoa1, Apoa2, Apoa4, Apoa5, Apob, Apoc1, Apoc3, Apoe, Apom, Ces1g, Lipc, Lpcat3, Mfsd2a, Mttp, Nr1h4, Pla2g12b, Scarb1, Snx9, Soat2]
GO:0071825	protein-lipid complex subunit organization	GO_BiologicalProcess-EBI-UniProt-GOA-ACAP-ARAP_25.05.2022_00h00	1.68115e-07	0.000502664	1.27518e-43	1.60547e-41	[5]	Group138	46.6667	21	[Abca1, Acsl3, Apoa1, Apoa2, Apoa4, Apoa5, Apob, Apoc1, Apoc3, Apoe, Apom, Ces1g, Lipc, Lpcat3, Mfsd2a, Mttp, Nr1h4, Pla2g12b, Scarb1, Snx9, Soat2]
GO:0031227	intrinsic component of endoplasmic reticulum membrane	GO_CellularComponent-EBI-UniProt-GOA-ACAP-ARAP_25.05.2022_00h00	1.77219e-07	0.000529708	5.32081e-06	9.57745e-05	[4, 5, 6, 7, 8]	Group066	29.3785	52	[Acer3, Atf6b, Atp13a1, Aup1, Calr, Caml, Cln3, Cyp2e1, Dcstamp, Derl3, Dhcr7, Dhrs9, Dnajb12, Edem1, Elovl2, Elovl5, Elovl6, Ern1, Ext1, Fkbp8, Gpat4, H13, H2-D1, H2-K1, H2-K2, H2-Q10, H2-Q4, H2-Q6, H2-Q7, Hacd2, Hacd3, Insig1, Insig2, Lrit1, Pdia3, Pigk, Preb, Rrbp1, Scd1, Sec61a1, Sec62, Selenos, Sgms2, Slc27a2, Slc27a5, Slc35b1, Sppl2a, Sppl3, Srebf2, Stim1, Tapt1, Tm7sf2]
GO:0015291	secondary active transmembrane transporter activity	GO_BiologicalProcess-EBI-UniProt-GOA-ACAP-ARAP_25.05.2022_00h00	1.81775e-07	0.000543143	5.36392e-15	4.13022e-13	[5, 7]	Group125	26.3158	70	[Chp1, Clcn4, Clcn5, Clcn7, Ctns, Gm6614, Mcu, Mfsd2a, Mfsd4b1, Plcb1, Ripk1, Slc10a1, Slc10a2, Slc10a7, Slc12a9, Slc13a2, Slc13a3, Slc13a5, Slc15a4, Slc16a10, Slc16a11, Slc16a12, Slc16a2, Slc16a5, Slc16a7, Slc17a1, Slc17a2, Slc17a3, Slc17a4, Slc17a5, Slc17a8, Slc18a1, Slc1a2, Slc22a1, Slc22a18, Slc22a26, Slc22a27, Slc22a28, Slc22a29, Slc22a30, Slc23a1, Slc25a1, Slc25a10, Slc25a15, Slc25a22, Slc2…
GO:0010647	positive regulation of cell communication	GO_BiologicalProcess-EBI-UniProt-GOA-ACAP-ARAP_25.05.2022_00h00	1.85279e-07	0.000553428	1.66777e-23	1.78452e-21	[3, 4, 5]	Group131	18.2432	351	[Aacs, Abat, Abl2, Acpp, Acsl4, Acvr2b, Adgrv1, Adora1, Adra1b, Adrb3, Afdn, Agt, Agtr1a, Akap13, Aldh1a3, Alpk1, Amer1, Ankrd17, Apoa1, Apoe, Ar, Areg, Armc9, Asxl1, Atg7, Axin1, Bag4, Baiap2, Bcar3, Bcl2l1, Bid, Birc3, Bmp2, Bmp2k, Bmp5, Braf, Brd4, C3, Cacna1d, Calr, Camk2b, Camk2n1, Card11, Casp8, Cat, Ccl25, Cd180, Cd300a, Cd84, Cflar, Chuk, Ckap5, Clstn3, Cradd, Crebbp, Csk, Csnk1g3, Cth, C…
GO:0010647	positive regulation of cell communication	GO_BiologicalProcess-EBI-UniProt-GOA-ACAP-ARAP_25.05.2022_00h00	1.85279e-07	0.000553428	0	1.4013e-45	[3, 4, 5]	Group132	18.2432	351	[Aacs, Abat, Abl2, Acpp, Acsl4, Acvr2b, Adgrv1, Adora1, Adra1b, Adrb3, Afdn, Agt, Agtr1a, Akap13, Aldh1a3, Alpk1, Amer1, Ankrd17, Apoa1, Apoe, Ar, Areg, Armc9, Asxl1, Atg7, Axin1, Bag4, Baiap2, Bcar3, Bcl2l1, Bid, Birc3, Bmp2, Bmp2k, Bmp5, Braf, Brd4, C3, Cacna1d, Calr, Camk2b, Camk2n1, Card11, Casp8, Cat, Ccl25, Cd180, Cd300a, Cd84, Cflar, Chuk, Ckap5, Clstn3, Cradd, Crebbp, Csk, Csnk1g3, Cth, C…
GO:0010647	positive regulation of cell communication	GO_BiologicalProcess-EBI-UniProt-GOA-ACAP-ARAP_25.05.2022_00h00	1.85279e-07	0.000553428	0	0	[3, 4, 5]	Group137	18.2432	351	[Aacs, Abat, Abl2, Acpp, Acsl4, Acvr2b, Adgrv1, Adora1, Adra1b, Adrb3, Afdn, Agt, Agtr1a, Akap13, Aldh1a3, Alpk1, Amer1, Ankrd17, Apoa1, Apoe, Ar, Areg, Armc9, Asxl1, Atg7, Axin1, Bag4, Baiap2, Bcar3, Bcl2l1, Bid, Birc3, Bmp2, Bmp2k, Bmp5, Braf, Brd4, C3, Cacna1d, Calr, Camk2b, Camk2n1, Card11, Casp8, Cat, Ccl25, Cd180, Cd300a, Cd84, Cflar, Chuk, Ckap5, Clstn3, Cradd, Crebbp, Csk, Csnk1g3, Cth, C…
GO:0009967	positive regulation of signal transduction	GO_BiologicalProcess-EBI-UniProt-GOA-ACAP-ARAP_25.05.2022_00h00	1.87755e-07	0.000560637	1.66777e-23	1.78452e-21	[3, 4, 5, 6]	Group131	18.5646	313	[Abl2, Acpp, Acvr2b, Adgrv1, Adora1, Adra1b, Adrb3, Afdn, Agt, Agtr1a, Akap13, Aldh1a3, Alpk1, Amer1, Ankrd17, Apoa1, Apoe, Ar, Areg, Armc9, Asxl1, Axin1, Bag4, Baiap2, Bcar3, Bid, Birc3, Bmp2, Bmp2k, Bmp5, Braf, Brd4, C3, Calr, Camk2b, Card11, Casp8, Cat, Ccl25, Cd180, Cd300a, Cd84, Cflar, Chuk, Cradd, Crebbp, Csk, Csnk1g3, Cth, Ctns, Cysltr2, D130043K22Rik, Dcdc2a, Ddx60, Dixdc1, Dock2, Dvl1, E…
GO:0009967	positive regulation of signal transduction	GO_BiologicalProcess-EBI-UniProt-GOA-ACAP-ARAP_25.05.2022_00h00	1.87755e-07	0.000560637	0	1.4013e-45	[3, 4, 5, 6]	Group132	18.5646	313	[Abl2, Acpp, Acvr2b, Adgrv1, Adora1, Adra1b, Adrb3, Afdn, Agt, Agtr1a, Akap13, Aldh1a3, Alpk1, Amer1, Ankrd17, Apoa1, Apoe, Ar, Areg, Armc9, Asxl1, Axin1, Bag4, Baiap2, Bcar3, Bid, Birc3, Bmp2, Bmp2k, Bmp5, Braf, Brd4, C3, Calr, Camk2b, Card11, Casp8, Cat, Ccl25, Cd180, Cd300a, Cd84, Cflar, Chuk, Cradd, Crebbp, Csk, Csnk1g3, Cth, Ctns, Cysltr2, D130043K22Rik, Dcdc2a, Ddx60, Dixdc1, Dock2, Dvl1, E…
GO:0023056	positive regulation of signaling	GO_BiologicalProcess-EBI-UniProt-GOA-ACAP-ARAP_25.05.2022_00h00	1.91769e-07	0.00057243	1.66777e-23	1.78452e-21	[2, 3, 4]	Group131	18.2383	352	[Aacs, Abat, Abl2, Acpp, Acsl4, Acvr2b, Adgrv1, Adora1, Adra1b, Adrb3, Afdn, Agt, Agtr1a, Akap13, Aldh1a3, Alpk1, Amer1, Ankrd17, Apoa1, Apoe, Ar, Areg, Armc9, Asxl1, Atg7, Axin1, Bag4, Baiap2, Bcar3, Bcl2l1, Bid, Birc3, Bmp2, Bmp2k, Bmp5, Braf, Brd4, C3, Cacna1d, Calr, Camk2b, Camk2n1, Card11, Casp8, Cat, Ccl25, Cd180, Cd300a, Cd84, Cflar, Chuk, Ckap5, Clstn3, Cradd, Crebbp, Csk, Csnk1g3, Cth, C…
GO:0023056	positive regulation of signaling	GO_BiologicalProcess-EBI-UniProt-GOA-ACAP-ARAP_25.05.2022_00h00	1.91769e-07	0.00057243	0	1.4013e-45	[2, 3, 4]	Group132	18.2383	352	[Aacs, Abat, Abl2, Acpp, Acsl4, Acvr2b, Adgrv1, Adora1, Adra1b, Adrb3, Afdn, Agt, Agtr1a, Akap13, Aldh1a3, Alpk1, Amer1, Ankrd17, Apoa1, Apoe, Ar, Areg, Armc9, Asxl1, Atg7, Axin1, Bag4, Baiap2, Bcar3, Bcl2l1, Bid, Birc3, Bmp2, Bmp2k, Bmp5, Braf, Brd4, C3, Cacna1d, Calr, Camk2b, Camk2n1, Card11, Casp8, Cat, Ccl25, Cd180, Cd300a, Cd84, Cflar, Chuk, Ckap5, Clstn3, Cradd, Crebbp, Csk, Csnk1g3, Cth, C…
GO:0023056	positive regulation of signaling	GO_BiologicalProcess-EBI-UniProt-GOA-ACAP-ARAP_25.05.2022_00h00	1.91769e-07	0.00057243	0	0	[2, 3, 4]	Group137	18.2383	352	[Aacs, Abat, Abl2, Acpp, Acsl4, Acvr2b, Adgrv1, Adora1, Adra1b, Adrb3, Afdn, Agt, Agtr1a, Akap13, Aldh1a3, Alpk1, Amer1, Ankrd17, Apoa1, Apoe, Ar, Areg, Armc9, Asxl1, Atg7, Axin1, Bag4, Baiap2, Bcar3, Bcl2l1, Bid, Birc3, Bmp2, Bmp2k, Bmp5, Braf, Brd4, C3, Cacna1d, Calr, Camk2b, Camk2n1, Card11, Casp8, Cat, Ccl25, Cd180, Cd300a, Cd84, Cflar, Chuk, Ckap5, Clstn3, Cradd, Crebbp, Csk, Csnk1g3, Cth, C…
GO:0008286	insulin receptor signaling pathway	GO_BiologicalProcess-EBI-UniProt-GOA-ACAP-ARAP_25.05.2022_00h00	1.93207e-07	0.00057653	3.95094e-21	3.87192e-19	[6, 7, 8, 9]	Group128	30.6667	46	[Agt, Ahsg, Ankrd26, Bcar3, Ccnd3, Eif4ebp2, Enpp1, Gpld1, Grb7, Igfbp1, Irs1, Irs2, Mup1, Mup12, Mup13, Mup18, Mup3, Mup5, Mup6, Mup7, Mup8, Nr1h4, Nucks1, Obp2a, Pard3, Pid1, Pip4k2b, Plcb1, Prkca, Prkcd, Prkcz, Ptpra, Ptprf, Ptprj, Rarres2, Serpina12, Sh2b2, Shc1, Sik2, Slc39a14, Smarcc1, Socs3, Socs4, Srebf1, Tom1l2, Zbtb7b]
GO:0009074	aromatic amino acid family catabolic process	GO_BiologicalProcess-EBI-UniProt-GOA-ACAP-ARAP_25.05.2022_00h00	1.96767e-07	0.000586957	1.22367e-22	1.29709e-20	[5, 6, 8]	Group108	70.5882	12	[Acmsd, Afmid, Fah, Gstz1, Haao, Hgd, Ido2, Kmo, Kynu, Pah, Tat, Tdo2]
GO:0009074	aromatic amino acid family catabolic process	GO_BiologicalProcess-EBI-UniProt-GOA-ACAP-ARAP_25.05.2022_00h00	1.96767e-07	0.000586957	0	0	[5, 6, 8]	Group133	70.5882	12	[Acmsd, Afmid, Fah, Gstz1, Haao, Hgd, Ido2, Kmo, Kynu, Pah, Tat, Tdo2]
KEGG:04979	Cholesterol metabolism	KEGG_25.05.2022	2.01102e-07	0.000599687	6.3698e-12	3.69448e-10	[-1]	Group090	44.898	22	[Abca1, Abcb11, Abcg5, Abcg8, Apoa1, Apoa2, Apoa4, Apob, Apoc1, Apoc3, Apoe, Apoh, Cyp27a1, Cyp7a1, Ldlr, Lipa, Lipc, Lrp1, Npc1, Pcsk9, Scarb1, Soat2]
KEGG:04979	Cholesterol metabolism	KEGG_25.05.2022	2.01102e-07	0.000599687	3.36529e-38	4.1393e-36	[-1]	Group127	44.898	22	[Abca1, Abcb11, Abcg5, Abcg8, Apoa1, Apoa2, Apoa4, Apob, Apoc1, Apoc3, Apoe, Apoh, Cyp27a1, Cyp7a1, Ldlr, Lipa, Lipc, Lrp1, Npc1, Pcsk9, Scarb1, Soat2]
KEGG:04979	Cholesterol metabolism	KEGG_25.05.2022	2.01102e-07	0.000599687	1.27518e-43	1.60547e-41	[-1]	Group138	44.898	22	[Abca1, Abcb11, Abcg5, Abcg8, Apoa1, Apoa2, Apoa4, Apob, Apoc1, Apoc3, Apoe, Apoh, Cyp27a1, Cyp7a1, Ldlr, Lipa, Lipc, Lrp1, Npc1, Pcsk9, Scarb1, Soat2]
GO:0034284	response to monosaccharide	GO_BiologicalProcess-EBI-UniProt-GOA-ACAP-ARAP_25.05.2022_00h00	2.12482e-07	0.000633408	1.99894e-22	2.0789e-20	[5]	Group112	26.1194	70	[Aacs, Acvr2b, Adipor2, Apoa2, Apoc3, Atg7, Cacna1d, Camk2n1, Casp3, Cat, Cpb2, Cyp7a1, Enpp1, Ern1, Foxa2, Gck, Gckr, Gclc, Gclm, Gpld1, Gpr39, Grik5, Gstp1, Gys2, Hmgcr, Hmgcs2, Hnf1a, Hnf4a, Icam1, Igf1, Ildr2, Irs2, Khk, Lrp1, Lrp5, Mlxipl, Mup1, Mup12, Mup13, Mup18, Mup3, Mup5, Mup6, Mup7, Mup8, Nadk, Nox4, Nr0b2, Nr1h4, Pck1, Pde3b, Pde4c, Pklr, Plcb1, Ppard, Prkn, Ptk2b, Selenos, Serpinf1,…
GO:0006730	one-carbon metabolic process	GO_BiologicalProcess-EBI-UniProt-GOA-ACAP-ARAP_25.05.2022_00h00	2.18175e-07	0.000650163	5.93903e-09	2.96951e-07	[3]	Group092	47.619	20	[Ahcy, Aldh1l1, Car1, Car3, Car5a, Car8, Dhfr, Dmgdh, Fpgs, Ftcd, Mat1a, Mthfd1, Mthfd1l, Mthfs, Mthfsl, Sardh, Sfxn1, Shmt1, Shmt2, Tyms]
GO:1902930	regulation of alcohol biosynthetic process	GO_BiologicalProcess-EBI-UniProt-GOA-ACAP-ARAP_25.05.2022_00h00	2.28839e-07	0.00068171	0	0	[4, 5, 6]	Group135	43.3962	23	[Apob, Apoe, Bmp2, Bmp5, Clcn2, Cyp7a1, Dhcr7, Erlin1, Fdps, H6pd, Lpcat3, Nfkb1, Por, Pth1r, Ptk2b, Rest, Scap, Scp2, Sec14l2, Sod1, Srebf1, Srebf2, Tom1l2]
GO:1902930	regulation of alcohol biosynthetic process	GO_BiologicalProcess-EBI-UniProt-GOA-ACAP-ARAP_25.05.2022_00h00	2.28839e-07	0.00068171	0	0	[4, 5, 6]	Group139	43.3962	23	[Apob, Apoe, Bmp2, Bmp5, Clcn2, Cyp7a1, Dhcr7, Erlin1, Fdps, H6pd, Lpcat3, Nfkb1, Por, Pth1r, Ptk2b, Rest, Scap, Scp2, Sec14l2, Sod1, Srebf1, Srebf2, Tom1l2]
GO:0050996	positive regulation of lipid catabolic process	GO_BiologicalProcess-EBI-UniProt-GOA-ACAP-ARAP_25.05.2022_00h00	2.3834e-07	0.000709777	1.09115e-26	1.233e-24	[4, 5, 6, 7]	Group104	53.125	17	[Aadac, Abcd2, Acsl5, Adora1, Apoa1, Apoa2, Apoa4, Apoa5, Apoh, Cpt1a, Fabp1, Fgf21, Irs1, Irs2, Ldlr, Obp2a, Prkcd]
GO:0050996	positive regulation of lipid catabolic process	GO_BiologicalProcess-EBI-UniProt-GOA-ACAP-ARAP_25.05.2022_00h00	2.3834e-07	0.000709777	6.17183e-22	6.23355e-20	[4, 5, 6, 7]	Group121	53.125	17	[Aadac, Abcd2, Acsl5, Adora1, Apoa1, Apoa2, Apoa4, Apoa5, Apoh, Cpt1a, Fabp1, Fgf21, Irs1, Irs2, Ldlr, Obp2a, Prkcd]
GO:0050996	positive regulation of lipid catabolic process	GO_BiologicalProcess-EBI-UniProt-GOA-ACAP-ARAP_25.05.2022_00h00	2.3834e-07	0.000709777	0	0	[4, 5, 6, 7]	Group139	53.125	17	[Aadac, Abcd2, Acsl5, Adora1, Apoa1, Apoa2, Apoa4, Apoa5, Apoh, Cpt1a, Fabp1, Fgf21, Irs1, Irs2, Ldlr, Obp2a, Prkcd]
GO:0060255	regulation of macromolecule metabolic process	GO_BiologicalProcess-EBI-UniProt-GOA-ACAP-ARAP_25.05.2022_00h00	2.49978e-07	0.000744185	2.17507e-31	2.56659e-29	[3, 4]	Group117	16.0273	1057	[2010315B03Rik, 5430403G16Rik, A1cf, A2ml1, AI182371, AI987944, Aars, Abcb10, Abcb11, Abcc2, Abcd2, Abcf1, Abl2, Acin1, Aco1, Acod1, Acrbp, Actr5, Acvr2b, Adgrf1, Adipor2, Adora1, Adra1b, Adtrp, Afdn, Agt, Agtr1a, Ahr, Ahsg, Aim2, Akap13, Akap8l, Akr1c6, Alad, Aldh1a1, Alkbh1, Als2, Alyref2, Ambp, Ambra1, Amer1, Ankrd17, Anp32b, Anxa4, Ap3b1, Ap3d1, Apcs, Apoa1, Apoa2, Apob, Apobec1, Apoe, Aqp11,…
GO:0060255	regulation of macromolecule metabolic process	GO_BiologicalProcess-EBI-UniProt-GOA-ACAP-ARAP_25.05.2022_00h00	2.49978e-07	0.000744185	0	0	[3, 4]	Group129	16.0273	1057	[2010315B03Rik, 5430403G16Rik, A1cf, A2ml1, AI182371, AI987944, Aars, Abcb10, Abcb11, Abcc2, Abcd2, Abcf1, Abl2, Acin1, Aco1, Acod1, Acrbp, Actr5, Acvr2b, Adgrf1, Adipor2, Adora1, Adra1b, Adtrp, Afdn, Agt, Agtr1a, Ahr, Ahsg, Aim2, Akap13, Akap8l, Akr1c6, Alad, Aldh1a1, Alkbh1, Als2, Alyref2, Ambp, Ambra1, Amer1, Ankrd17, Anp32b, Anxa4, Ap3b1, Ap3d1, Apcs, Apoa1, Apoa2, Apob, Apobec1, Apoe, Aqp11,…
GO:0060255	regulation of macromolecule metabolic process	GO_BiologicalProcess-EBI-UniProt-GOA-ACAP-ARAP_25.05.2022_00h00	2.49978e-07	0.000744185	0	0	[3, 4]	Group137	16.0273	1057	[2010315B03Rik, 5430403G16Rik, A1cf, A2ml1, AI182371, AI987944, Aars, Abcb10, Abcb11, Abcc2, Abcd2, Abcf1, Abl2, Acin1, Aco1, Acod1, Acrbp, Actr5, Acvr2b, Adgrf1, Adipor2, Adora1, Adra1b, Adtrp, Afdn, Agt, Agtr1a, Ahr, Ahsg, Aim2, Akap13, Akap8l, Akr1c6, Alad, Aldh1a1, Alkbh1, Als2, Alyref2, Ambp, Ambra1, Amer1, Ankrd17, Anp32b, Anxa4, Ap3b1, Ap3d1, Apcs, Apoa1, Apoa2, Apob, Apobec1, Apoe, Aqp11,…
GO:0055086	nucleobase-containing small molecule metabolic process	GO_BiologicalProcess-EBI-UniProt-GOA-ACAP-ARAP_25.05.2022_00h00	2.51049e-07	0.000747123	0	1.96182e-44	[3, 4, 5]	Group124	21.5962	138	[Aadat, Aass, Abcc6, Acaca, Acly, Acnat1, Acnat2, Acot12, Acpp, Acsl3, Acsl4, Acsl5, Acsm1, Acsm3, Acsm5, Acss2, Adcy9, Adk, Afmid, Ahcy, Ak2, Aldh6a1, Aldob, Apobec1, Art2a, Art2b, Aspdh, Atp2b2, Atp7a, Atp7b, Baat, Bcl2l1, Cda, Cfh, Clpx, Cmah, Coasy, Cps1, Crot, Ctns, Dera, Dhtkd1, Dpyd, Dpys, Efna1, Ehhadh, Elovl5, Elovl6, Enpp1, Enpp3, Entpd3, Entpd8, Epha2, Fam20c, Fasn, Fbp1, Fhit, Foxk2, …
GO:1903035	negative regulation of response to wounding	GO_BiologicalProcess-EBI-UniProt-GOA-ACAP-ARAP_25.05.2022_00h00	2.59126e-07	0.0007709	2.67208e-19	2.48503e-17	[3, 4, 5, 6]	Group120	34.6939	34	[Abat, Adtrp, Apoe, Apoh, Cers2, Cldn3, Cpb2, D130043K22Rik, F11, F12, F2, Fga, Fgb, Fgg, Hmgcr, Hrg, Inpp5f, Klkb1, Kng1, Kng2, Lrig2, Phldb2, Plg, Prkcd, Proc, Pros1, Pten, Rtn4rl1, Serpinf2, Serping1, Smad3, Tmprss6, Ubash3b, Vtn]
GO:1903035	negative regulation of response to wounding	GO_BiologicalProcess-EBI-UniProt-GOA-ACAP-ARAP_25.05.2022_00h00	2.59126e-07	0.0007709	4.77045e-13	2.90997e-11	[3, 4, 5, 6]	Group126	34.6939	34	[Abat, Adtrp, Apoe, Apoh, Cers2, Cldn3, Cpb2, D130043K22Rik, F11, F12, F2, Fga, Fgb, Fgg, Hmgcr, Hrg, Inpp5f, Klkb1, Kng1, Kng2, Lrig2, Phldb2, Plg, Prkcd, Proc, Pros1, Pten, Rtn4rl1, Serpinf2, Serping1, Smad3, Tmprss6, Ubash3b, Vtn]
KEGG:00100	Steroid biosynthesis	KEGG_25.05.2022	2.61876e-07	0.000778818	7.69832e-25	8.46815e-23	[-1]	Group084	65	13	[Cyp2r1, Cyp51, Dhcr24, Dhcr7, Ebp, Fdft1, Lipa, Msmo1, Nsdhl, Sc5d, Soat2, Sqle, Tm7sf2]
GO:0005778	peroxisomal membrane	GO_CellularComponent-EBI-UniProt-GOA-ACAP-ARAP_25.05.2022_00h00	2.64921e-07	0.00078761	0	0	[5, 6, 7]	Group133	40.9836	25	[Abcd2, Abcd3, Abcd4, Acbd5, Acox1, Acsl3, Acsl4, Cat, Decr2, Hmgcr, Mavs, Mgst1, Mpv17l, Pecr, Pex1, Pex11a, Pex11g, Pex13, Pex14, Pex26, Pex5, Pxmp4, Slc25a17, Slc27a2, Tmem135]
GO:0050818	regulation of coagulation	GO_BiologicalProcess-EBI-UniProt-GOA-ACAP-ARAP_25.05.2022_00h00	2.65401e-07	0.00078877	7.52429e-16	6.47089e-14	[3, 4]	Group099	37.6623	29	[Abat, Adtrp, Apoe, Apoh, Cpb2, F11, F12, F2, F7, Fga, Fgb, Fgg, Foxa2, Hrg, Klkb1, Kng1, Kng2, Plg, Prkcd, Proc, Pros1, Psen2, Serpinc1, Serpinf2, Serping1, St3gal4, Tmprss6, Ubash3b, Vtn]
GO:0050818	regulation of coagulation	GO_BiologicalProcess-EBI-UniProt-GOA-ACAP-ARAP_25.05.2022_00h00	2.65401e-07	0.00078877	4.77045e-13	2.90997e-11	[3, 4]	Group126	37.6623	29	[Abat, Adtrp, Apoe, Apoh, Cpb2, F11, F12, F2, F7, Fga, Fgb, Fgg, Foxa2, Hrg, Klkb1, Kng1, Kng2, Plg, Prkcd, Proc, Pros1, Psen2, Serpinc1, Serpinf2, Serping1, St3gal4, Tmprss6, Ubash3b, Vtn]
GO:0045940	positive regulation of steroid metabolic process	GO_BiologicalProcess-EBI-UniProt-GOA-ACAP-ARAP_25.05.2022_00h00	2.68093e-07	0.000796505	5.10722e-15	4.0347e-13	[4, 5, 6, 7]	Group122	45.6522	21	[Apoa1, Apoa4, Apoa5, Apoe, Ces1b, Ces1c, Ces1e, Ces1f, Ces1g, Cyp7a1, Fdps, Igf1, Por, Scap, Scd1, Scp2, Sec14l2, Srebf1, Srebf2, Stard4, Tom1l2]
GO:0045940	positive regulation of steroid metabolic process	GO_BiologicalProcess-EBI-UniProt-GOA-ACAP-ARAP_25.05.2022_00h00	2.68093e-07	0.000796505	0	0	[4, 5, 6, 7]	Group135	45.6522	21	[Apoa1, Apoa4, Apoa5, Apoe, Ces1b, Ces1c, Ces1e, Ces1f, Ces1g, Cyp7a1, Fdps, Igf1, Por, Scap, Scd1, Scp2, Sec14l2, Srebf1, Srebf2, Stard4, Tom1l2]
GO:0045940	positive regulation of steroid metabolic process	GO_BiologicalProcess-EBI-UniProt-GOA-ACAP-ARAP_25.05.2022_00h00	2.68093e-07	0.000796505	1.27518e-43	1.60547e-41	[4, 5, 6, 7]	Group138	45.6522	21	[Apoa1, Apoa4, Apoa5, Apoe, Ces1b, Ces1c, Ces1e, Ces1f, Ces1g, Cyp7a1, Fdps, Igf1, Por, Scap, Scd1, Scp2, Sec14l2, Srebf1, Srebf2, Stard4, Tom1l2]
GO:0045940	positive regulation of steroid metabolic process	GO_BiologicalProcess-EBI-UniProt-GOA-ACAP-ARAP_25.05.2022_00h00	2.68093e-07	0.000796505	0	0	[4, 5, 6, 7]	Group139	45.6522	21	[Apoa1, Apoa4, Apoa5, Apoe, Ces1b, Ces1c, Ces1e, Ces1f, Ces1g, Cyp7a1, Fdps, Igf1, Por, Scap, Scd1, Scp2, Sec14l2, Srebf1, Srebf2, Stard4, Tom1l2]
GO:0043547	positive regulation of GTPase activity	GO_BiologicalProcess-EBI-UniProt-GOA-ACAP-ARAP_25.05.2022_00h00	2.81057e-07	0.000834738	6.92241e-43	8.65078e-41	[6]	Group134	25.9124	71	[Adap2, Afdn, Als2, Arap2, Arhgap22, Arhgap24, Arhgap35, Arhgap42, Arhgap45, Arhgap6, Arhgef16, Arhgef19, Arhgef26, Asap1, Asap3, Bcar3, Bcas3, Bcr, Ccdc125, Ccl25, Chn2, Dennd1a, Dennd1b, Dock10, Dock6, Dock7, Dock8, Eif5, Epha1, Epha2, Evi5, F11r, Gmip, Grtp1, Icam1, Kalrn, Myo9b, Net1, Nf1, Ngef, Pkp4, Plxnb1, Prtn3, Ptk2b, Rabgap1l, Ralgps1, Ralgps2, Rapgef2, Rapgef4, Rasgef1b, Rcc2, Rgl3, Rg…
R-MMU:211981	Xenobiotics	REACTOME_Pathways_25.05.2022	2.92516e-07	0.000868479	1.96742e-22	2.06579e-20	[-1]	Group106	57.6923	15	[Ahr, Arnt, Cyp1a2, Cyp2a12, Cyp2a4, Cyp2c55, Cyp2d22, Cyp2e1, Cyp2f2, Cyp2j6, Cyp3a11, Cyp3a13, Cyp3a16, Cyp3a25, Cyp3a59]
R-MMU:211981	Xenobiotics	REACTOME_Pathways_25.05.2022	2.92516e-07	0.000868479	6.68084e-32	7.9502e-30	[-1]	Group119	57.6923	15	[Ahr, Arnt, Cyp1a2, Cyp2a12, Cyp2a4, Cyp2c55, Cyp2d22, Cyp2e1, Cyp2f2, Cyp2j6, Cyp3a11, Cyp3a13, Cyp3a16, Cyp3a25, Cyp3a59]
R-MMU:211981	Xenobiotics	REACTOME_Pathways_25.05.2022	2.92516e-07	0.000868479	0	0	[-1]	Group136	57.6923	15	[Ahr, Arnt, Cyp1a2, Cyp2a12, Cyp2a4, Cyp2c55, Cyp2d22, Cyp2e1, Cyp2f2, Cyp2j6, Cyp3a11, Cyp3a13, Cyp3a16, Cyp3a25, Cyp3a59]
GO:0005085	guanyl-nucleotide exchange factor activity	GO_BiologicalProcess-EBI-UniProt-GOA-ACAP-ARAP_25.05.2022_00h00	2.94835e-07	0.000875071	6.92241e-43	8.65078e-41	[7]	Group134	26.7782	64	[Akap13, Als2, Als2cl, Ankrd27, Arhgef11, Arhgef16, Arhgef18, Arhgef19, Arhgef26, Arhgef37, Bcar3, Bcr, Ccz1, Dennd1a, Dennd1b, Dennd2d, Dennd4a, Dennd4c, Dennd5b, Dennd6a, Dnmbp, Dock1, Dock10, Dock2, Dock4, Dock5, Dock6, Dock7, Dock8, Eps8l2, Farp1, Farp2, Fgd2, Fgd4, Fgd6, Gapvd1, Gbf1, Itsn2, Kalrn, Madd, Met, Mycbp2, Net1, Ngef, Plekhg3, Plekhg6, Preb, Psd3, Psd4, Ralgps1, Ralgps2, Ranbp10, …
GO:0009888	tissue development	GO_BiologicalProcess-EBI-UniProt-GOA-ACAP-ARAP_25.05.2022_00h00	3.0426e-07	0.00090274	8.91848e-15	6.68886e-13	[3]	Group109	17.8571	395	[4932438A13Rik, Abi2, Abl2, Acvr2b, Adgrv1, Adra1b, Afdn, Agt, Agtr1a, Ahr, Ahsg, Akap13, Aldh1a1, Aldh1a3, Aldh3a2, Ambra1, Amer1, Ankrd17, Anxa4, Ap3b1, Aqp11, Ar, Areg, Arhgap24, Arhgap35, Arhgef26, Arid1a, Arid4a, Arid4b, Arid5b, Asgr2, Ash1l, Asxl1, Atf4, Atg5, Atg7, Atoh8, Atp2b1, Atp2b2, Atp7a, Atp7b, Atraid, Atrn, Atrnl1, Axin1, Axin2, Bcl9l, Bcr, Bdh2, Bin3, Birc6, Bmp1, Bmp2, Bmp2k, Bmp…
KEGG:00591	Linoleic acid metabolism	KEGG_25.05.2022	3.11164e-07	0.000922914	1.96742e-22	2.06579e-20	[-1]	Group106	44	22	[Cyp1a2, Cyp2c23, Cyp2c29, Cyp2c37, Cyp2c38, Cyp2c40, Cyp2c50, Cyp2c54, Cyp2c55, Cyp2c68, Cyp2c70, Cyp2e1, Cyp2j11, Cyp2j5, Cyp2j6, Cyp2j8, Cyp2j9, Cyp3a11, Cyp3a13, Cyp3a16, Cyp3a25, Pla2g12b]
KEGG:00591	Linoleic acid metabolism	KEGG_25.05.2022	3.11164e-07	0.000922914	2.20652e-29	2.58163e-27	[-1]	Group114	44	22	[Cyp1a2, Cyp2c23, Cyp2c29, Cyp2c37, Cyp2c38, Cyp2c40, Cyp2c50, Cyp2c54, Cyp2c55, Cyp2c68, Cyp2c70, Cyp2e1, Cyp2j11, Cyp2j5, Cyp2j6, Cyp2j8, Cyp2j9, Cyp3a11, Cyp3a13, Cyp3a16, Cyp3a25, Pla2g12b]
KEGG:00591	Linoleic acid metabolism	KEGG_25.05.2022	3.11164e-07	0.000922914	0	0	[-1]	Group136	44	22	[Cyp1a2, Cyp2c23, Cyp2c29, Cyp2c37, Cyp2c38, Cyp2c40, Cyp2c50, Cyp2c54, Cyp2c55, Cyp2c68, Cyp2c70, Cyp2e1, Cyp2j11, Cyp2j5, Cyp2j6, Cyp2j8, Cyp2j9, Cyp3a11, Cyp3a13, Cyp3a16, Cyp3a25, Pla2g12b]
GO:0031329	regulation of cellular catabolic process	GO_BiologicalProcess-EBI-UniProt-GOA-ACAP-ARAP_25.05.2022_00h00	3.48679e-07	0.00103383	5.14065e-36	6.27159e-34	[4, 5]	Group111	20.8115	159	[A1cf, Aadac, Abcb11, Abcd2, Acsl5, Adra1b, Ambra1, Apoa1, Apoa4, Apoa5, Apobec1, Apoc1, Apoc3, Apoe, Apoh, Atg5, Atg7, Axin1, Axin2, Bid, Brf1, Caml, Casc3, Casp3, Cln3, Cnot3, Cpt1a, Ctsa, Dap, Dapk1, Dbi, Dcps, Dis3l2, Dkc1, Dtx3l, Dvl1, Dxo, E2f1, Etfbkmt, Exosc5, Fabp1, Fbxo7, Fbxw8, Fgf21, Fhit, Foxk2, Fto, Furin, Gck, Gclc, Gigyf2, Gna12, Gpd1, Gpld1, H6pd, Hipk2, Hmgb1, Htt, Idh1, Igf1, I…
GO:0016628	oxidoreductase activity, acting on the CH-CH group of donors, NAD or NADP as acceptor	GO_MolecularFunction-EBI-UniProt-GOA-ACAP-ARAP_25.05.2022_00h00	3.49159e-07	0.00103491	3.48504e-10	1.88192e-08	[4]	Group079	50	18	[Akr1c12, Akr1c13, Akr1c14, Akr1c19, Akr1c20, Akr1c6, Akr1d1, Bdh2, Blvrb, Decr2, Dhcr24, Dhcr7, Dpyd, Fasn, Pecr, Srd5a2, Tbxas1, Tm7sf2]
GO:0008210	estrogen metabolic process	GO_BiologicalProcess-EBI-UniProt-GOA-ACAP-ARAP_25.05.2022_00h00	3.53626e-07	0.00104779	1.83207e-19	1.74047e-17	[4, 5, 6]	Group054	46.5116	20	[Comt, Cyp1a2, Cyp2d10, Cyp2d11, Cyp2d22, Cyp2d26, Cyp2d40, Hsd17b12, Hsd17b2, Hsd17b4, Hsd17b6, Sgpl1, Sult1a1, Ugt2b1, Ugt2b34, Ugt2b35, Ugt2b36, Ugt2b37, Ugt2b38, Ugt2b5]
GO:0008210	estrogen metabolic process	GO_BiologicalProcess-EBI-UniProt-GOA-ACAP-ARAP_25.05.2022_00h00	3.53626e-07	0.00104779	0	2.24208e-44	[4, 5, 6]	Group123	46.5116	20	[Comt, Cyp1a2, Cyp2d10, Cyp2d11, Cyp2d22, Cyp2d26, Cyp2d40, Hsd17b12, Hsd17b2, Hsd17b4, Hsd17b6, Sgpl1, Sult1a1, Ugt2b1, Ugt2b34, Ugt2b35, Ugt2b36, Ugt2b37, Ugt2b38, Ugt2b5]
GO:0008210	estrogen metabolic process	GO_BiologicalProcess-EBI-UniProt-GOA-ACAP-ARAP_25.05.2022_00h00	3.53626e-07	0.00104779	0	0	[4, 5, 6]	Group136	46.5116	20	[Comt, Cyp1a2, Cyp2d10, Cyp2d11, Cyp2d22, Cyp2d26, Cyp2d40, Hsd17b12, Hsd17b2, Hsd17b4, Hsd17b6, Sgpl1, Sult1a1, Ugt2b1, Ugt2b34, Ugt2b35, Ugt2b36, Ugt2b37, Ugt2b38, Ugt2b5]
[truncated: 327 more rows]

## Sheet: Liver_C2_GO
#term ID	term description	observed gene count	background gene count	strength	signal	false discovery rate	matching proteins in your network (IDs)	matching proteins in your network (labels)
[truncated: 445 more rows]

[truncated: 16 more sheets: Liver_C3_GO, Kidney_C2_GO, Kidney_C3_GO, Spleen_C1_GO, Spleen_C2_GO, Spleen_C3_GO, Spleen_C4_GO, Spleen_C5_GO, Lung_C1_GO, Lung_C3_GO, Skeletal_Muscle_C1_GO, Skeletal_Muscle_C2_GO, Heart_C1_GO, Heart_C2_GO, Heart_C3_GO, Brain_C2_GO]
