# Supplementary material for: Deciphering the Transcriptomic Signatures of Aging Across Organs in Mice
Source: Aging Cell. 2026 Jan 8;25(2):e70357. doi: 10.1111/acel.70357 (PMC12783705; doi:10.1111/acel.70357)
Supplement: Supplementary file 10 — Table S5: Organ‐resolved senescence module analysis. Mouse genes comprising the SenMyo senescence module, as defined in Saul et al., Nat Commun (Saul et al. 2022), which we used as the basis for downstream scoring are indicated in (A). GSVA‐derived SenMyo module activity scores for each sample and organ across age are shown in (B). Linear mixed‐effects model (LMM) testing age‐dependent changes in SenMyo activity, including fixed effects of organ, an Age × Organ interaction, and mouse‐specific random intercepts are summarized in (C). Generalized additive model (GAM) fits for each organ, capturing non‐linear SenMyo trajectories with age are indicated in (D). The full ranked matrix of genes contributing to SenMyo progression in each organ, and (ii) the top 20 age‐upregulated SenMyo genes per organ, based on joint association with age and concordance with SenMyo activity are shown in (E). The correlation between SenMyo GSVA scores and canonical senescence markers Cdkn1a and Cdkn2a in each organ is indicated in (F). Gene‐level Pearson correlations between each individual SenMyo gene and Cdkn1a or Cdkn2a, by organ, highlighting organ‐specific coupling between canonical checkpoints and module components are reported in (G). [file ACEL-25-e70357-s008.xlsx]

## Sheet: Contents
Table S5_Contents_Organ-resolved senescence module analysis.
Table S5A	SenMyo Mouse Gene List. Saul, D.et al. Nat Commun (2022).
Table S5B	GSVA scores on SenMyo/Sample/Organ.
Table S5C	Linear mixed effects model (LMM) on SenMyo gene GSVA scores
Table S5D	Generalized Additive Model (GAMs) on SenMyo gene GSVA scores
Table S5E	Full matrix and Top 20 up regulated SenMyo genes/organ
Table S5F	SenMyo gene GVSA scores correlation with Cdkn1a and Cdkn2a expression/organ
Table S5G	Pearsons correlations of SenMyo gene expressions with Cdnk1a or Cdnk2a/organ

## Sheet: Table S5A
Gene(murine)	Classification	State	Reference
Acvr1b	Transmembrane signal receptors	Transmembrane	26
Ang	Miscellaneous	Secreted	81,88
Angpt1	Intercellular signal molecule	Secreted	57
Angptl4	Intercellular signal molecule	Secreted	18,57
Areg	Growth factor	Intracellular	81,88,89
Axl	Transmembrane signal receptors	Transmembrane	18,89
Bex3	Miscellaneous	Intracellular	18
Bmp2	Growth factor	Secreted	57,89
Bmp6	Growth factor	Secreted	89
C3	Protease inhibitors	Secreted	57
Ccl1	Cytokine/Chemokine	Secreted	89
Ccl2	Cytokine/Chemokine	Secreted	26,57,83,84,86,88,89
Ccl20	Cytokine/Chemokine	Secreted	26,81,83
Ccl24	Cytokine/Chemokine	Secreted	88
Ccl26	Cytokine/Chemokine	Secreted	81,89
Ccl3	Cytokine/Chemokine	Secreted	57,85,88,89
Ccl4	Cytokine/Chemokine	Secreted	88
Ccl5	Cytokine/Chemokine	Secreted	26,82,88
Ccl7	Cytokine/Chemokine	Secreted	89
Ccl8	Cytokine/Chemokine	Secreted	81,89
Cd55	Miscellaneous	Secreted	89
Cd9	Transmembrane signal receptors	Transmembrane	18,89
Csf1	Cytokine/Chemokine	Secreted	84
Csf2	Cytokine/Chemokine	Secreted	26,57,63,81,88,89
Csf2rb	Transmembrane signal receptors	Transmembrane	89
Cst10	Protease inhibitors	Secreted	85
Ctnnb1	Transcription factors and regulators	Transmembrane	88
Ctsb	(Metallo-)proteases	Secreted	81
Cxcl1	Cytokine/Chemokine	Secreted	26,57,63,81,88–90
Cxcl10	Cytokine/Chemokine	Secreted	57,82,88
Cxcl12	Cytokine/Chemokine	Secreted	81,88
Cxcl16	Cytokine/Chemokine	Secreted	88
Cxcl2	Cytokine/Chemokine	Secreted	26,63,81,88
Cxcl3	Cytokine/Chemokine	Secreted	57,65,81
Cxcr2	Cytokine/Chemokine	Transmembrane	26
Dkk1	Intercellular signal molecule	Secreted	57
Edn1	Intercellular signal molecule	Secreted	57
Egf	Transmembrane signal receptors	Transmembrane	81
Egfr	Transmembrane signal receptors	Transmembrane	81,89
Ereg	Growth factor	Secreted	81,88,89
Esm1	Intercellular signal molecule	Secreted	57
Ets2	Transcription factors and regulators	Intracellular	89
Fas	Transmembrane signal receptors	Transmembrane	81,89
Fgf1	Growth factor	Secreted	26,57
Fgf2	Growth factor	Secreted	57,81
Fgf7	Growth factor	Secreted	57,81,89
Gdf15	Growth factor	Secreted	26,57,89
Gem	Miscellaneous	Intracellular	89
Gmfg	Intercellular signal molecule	Intracellular	89
Hgf	(Metallo-)proteases	Secreted	26,81,88,89
Hmgb1	Transcription factors and regulators	Intracellular	57,88
Icam1	Miscellaneous	Intracellular	63,81,88,89
Icam5	Miscellaneous	Intracellular	88,89
Igf1	Growth factor	Secreted	18,82,87,89
Igfbp1	Protease inhibitors	Secreted	89
Igfbp2	Protease inhibitors	Secreted	26,63,81,88,89
Igfbp3	Protease inhibitors	Secreted	26,50,57,63,81,88
Igfbp4	Protease inhibitors	Secreted	26,63,81,88
Igfbp5	Protease inhibitors	Secreted	26,57,63,88
Igfbp6	Protease inhibitors	Secreted	26,63,81,88,89
Igfbp7	Miscellaneous	Secreted	26,57,63,81,83,88
Il10	Cytokine/Chemokine	Secreted	86
Il13	Cytokine/Chemokine	Secreted	81,89
Il15	Cytokine/Chemokine	Secreted	42,84,88,89
Il18	Cytokine/Chemokine	Secreted	57,88
Il1a	Cytokine/Chemokine	Secreted	26,42,57,63,81,82,88–90
Il1b	Cytokine/Chemokine	Secreted	18,42,86,88–90
Il2	Cytokine/Chemokine	Secreted	88
Il6	Cytokine/Chemokine	Secreted	26,42,57,63,82–84,86,88,89
Il6st	Transmembrane signal receptors	Transmembrane	42
Il7	Cytokine/Chemokine	Secreted	42,89
Inha	Growth factor	Secreted	89
Iqgap2	Miscellaneous	Intracellular	89
Itga2	Transmembrane signal receptors	Transmembrane	89
Itpka	Protein modifying enzymes	Intracellular	89
Jun	Transcription factors and regulators	Intracellular	89
Kitl	Growth factor	Intracellular	42,88
Lcp1	Miscellaneous	Intracellular	57
Mif	Protein modifying enzymes	Secreted	18,42,88,89
Mmp13	(Metallo-)proteases	Secreted	42,63,89
Mmp10	(Metallo-)proteases	Secreted	42,63,89
Mmp12	(Metallo-)proteases	Secreted	42,88
Mmp13	(Metallo-)proteases	Secreted	42,88
Mmp14	(Metallo-)proteases	Intracellular	42,88
Mmp2	(Metallo-)proteases	Secreted	89
Mmp3	(Metallo-)proteases	Secreted	42,63,85,89
Mmp9	(Metallo-)proteases	Secreted	57,85
Nap1l4	Miscellaneous	Intracellular	89
Nrg1	Growth factor	Secreted	42,88,89
Pappa	(Metallo-)proteases	Secreted	57
Pecam1	Miscellaneous	Intracellular	89
Pgf	Growth factor	Secreted	88
Pigf	Protein modifying enzymes	Transmembrane	42,89
Plat	(Metallo-)proteases	Secreted	42,88
Plau	(Metallo-)proteases	Secreted	42
Plaur	Transmembrane signal receptors	Transmembrane	42,89
Ptbp1	Miscellaneous	Intracellular	57
Ptger2	Transmembrane signal receptors	Transmembrane	57
Ptges	Protein modifying enzymes	Intracellular	89
Rps6ka5	Protein modifying enzymes	Intracellular	89
Scamp4	Miscellaneous	Intracellular	57
Selplg	Transmembrane signal receptors	Transmembrane	57
Sema3f	Intercellular signal molecule	Secreted	57
Serpinb3a	Protease inhibitors	Intracellular	57
Serpine1	Protease inhibitors	Secreted	26,42,57,63,83,85,88,89
Serpine2	Protease inhibitors	Secreted	42,88
Spp1	Cytokine/Chemokine	Secreted	57
Spx	Intercellular signal molecule	Secreted	57
Timp2	Protease inhibitors	Secreted	18,42,88,89
Tnf	Cytokine/Chemokine	Secreted	82,86
Tnfrsf11b	Transmembrane signal receptors	Transmembrane	42,89
Tnfrsf1a	Transmembrane signal receptors	Transmembrane	42,88
Tnfrsf1b	Transmembrane signal receptors	Transmembrane	42
Tubgcp2	Miscellaneous	Intracellular	89
Vegfa	Growth factor	Secreted	26,42,83,89
Vegfc	Growth factor	Secreted	89
Vgf	Intercellular signal molecule	Secreted	56
Wnt16	Intercellular signal molecule	Secreted	57
Wnt2	Intercellular signal molecule	Transmembrane	57

## Sheet: Table S5B
Sample_ID	SenMyo_Signature	Organ	Age_Group	Age_Numeric
Br_3M_c940b	0.0483506	Brain	3M	3
Br_3M_c953	-0.0793028	Brain	3M	3
Br_3M_c1030	-0.114423	Brain	3M	3
Br_3M_c2908	-0.115519	Brain	3M	3
Br_3M_c1114	0.0596364	Brain	3M	3
Br_3M_c1164	-0.213465	Brain	3M	3
Br_3M_c1190	-0.209184	Brain	3M	3
Br_5M_c2231	-0.0907529	Brain	5M	5
Br_5M_c2254	-0.0346525	Brain	5M	5
Br_5M_c2275	-0.0154539	Brain	5M	5
Br_5M_c2287	-0.163962	Brain	5M	5
Br_5M_c2318	-0.0564642	Brain	5M	5
Br_5M_c2346	-0.0501187	Brain	5M	5
Br_5M_c2349	-0.279475	Brain	5M	5
Br_5M_c3670	-0.0157262	Brain	5M	5
Br_5M_c3671	-0.0986191	Brain	5M	5
Br_8M_c1358	-0.239871	Brain	8M	8
Br_8M_c1364	-0.169144	Brain	8M	8
Br_8M_c1378	0.114383	Brain	8M	8
Br_8M_c1383	-0.166978	Brain	8M	8
Br_8M_c1457	-0.197465	Brain	8M	8
Br_8M_c2295	-0.0753537	Brain	8M	8
Br_8M_c3662	-0.031883	Brain	8M	8
Br_8M_c3663	-0.268297	Brain	8M	8
Br_14M_c568b	-0.00766926	Brain	14M	14
Br_14M_c636	-0.00668158	Brain	14M	14
Br_14M_c755	-0.13171	Brain	14M	14
Br_14M_c847	0.198724	Brain	14M	14
Br_14M_c2600	0.00816315	Brain	14M	14
Br_14M_c2626	0.198584	Brain	14M	14
Br_14M_c2634	-0.0343672	Brain	14M	14
Br_14M_c3840	-0.106723	Brain	14M	14
Br_14M_c3841	-0.0476381	Brain	14M	14
Br_20M_c1300	0.243039	Brain	20M	20
Br_20M_c1312	-0.0458318	Brain	20M	20
Br_20M_c1315	0.00905178	Brain	20M	20
Br_20M_c2140	-0.0380227	Brain	20M	20
Br_20M_c3054	0.0717999	Brain	20M	20
Br_20M_c3055	0.169962	Brain	20M	20
Br_20M_c3580	0.17048	Brain	20M	20
Br_26M_c620	0.00179812	Brain	26M	26
Br_26M_c2293	0.292498	Brain	26M	26
Br_26M_c3667	0.239959	Brain	26M	26
Br_26M_c3668	0.0896925	Brain	26M	26
Br_26M_c3775	0.234284	Brain	26M	26
Ht_3M_c940	-0.150696	Heart	3M	3
Ht_3M_c953	-0.166082	Heart	3M	3
Ht_3M_c1030	-0.230179	Heart	3M	3
Ht_3M_c2908	-0.322978	Heart	3M	3
Ht_3M_c1114	-0.2448	Heart	3M	3
Ht_3M_c1164b	0.032542	Heart	3M	3
Ht_3M_c1190b	-0.0502594	Heart	3M	3
Ht_5M_c2231b	-0.285826	Heart	5M	5
Ht_5M_c2254	0.0737546	Heart	5M	5
Ht_5M_c2275	-0.230206	Heart	5M	5
Ht_5M_c2287b	-0.029703	Heart	5M	5
Ht_5M_c2318b	0.218705	Heart	5M	5
Ht_5M_c2346b	-0.227198	Heart	5M	5
Ht_5M_c2349b	0.0674816	Heart	5M	5
Ht_5M_c3670b	0.00334074	Heart	5M	5
Ht_5M_c3671	-0.051421	Heart	5M	5
Ht_8M_c1358	-0.296453	Heart	8M	8
Ht_8M_c1364	-0.162421	Heart	8M	8
Ht_8M_c1378	-0.176785	Heart	8M	8
Ht_8M_c1383	-0.0879876	Heart	8M	8
Ht_8M_c1457	-0.0725847	Heart	8M	8
Ht_8M_c2295b	0.0359676	Heart	8M	8
Ht_8M_c3662b	-0.169179	Heart	8M	8
Ht_8M_c3663	-0.0884162	Heart	8M	8
Ht_14M_c568	-0.326111	Heart	14M	14
Ht_14M_c636	-0.0192736	Heart	14M	14
Ht_14M_c755	0.118713	Heart	14M	14
Ht_14M_c847	-0.305474	Heart	14M	14
Ht_14M_c2600b	-0.228323	Heart	14M	14
Ht_14M_c2626b	0.0691426	Heart	14M	14
Ht_14M_c2634	-0.240948	Heart	14M	14
Ht_14M_c3840	-0.0227089	Heart	14M	14
Ht_14M_c3841b	-0.0211044	Heart	14M	14
Ht_20M_c1300	0.370072	Heart	20M	20
Ht_20M_c1312b	0.0292795	Heart	20M	20
Ht_20M_c1315	-0.212891	Heart	20M	20
Ht_20M_c2140	-0.0166233	Heart	20M	20
Ht_20M_c3054	0.505231	Heart	20M	20
Ht_20M_c3055b	0.184822	Heart	20M	20
Ht_20M_c3580	0.253417	Heart	20M	20
Ht_26M_c620b	0.116578	Heart	26M	26
Ht_26M_c2293	0.0150874	Heart	26M	26
Ht_26M_c3667b	0.187551	Heart	26M	26
Ht_26M_c3668	-0.0148202	Heart	26M	26
Ht_26M_c3775b	0.365847	Heart	26M	26
Kd_3M_c940b	-0.243721	Kidney	3M	3
Kd_3M_c953	-0.338341	Kidney	3M	3
Kd_3M_c1030b	-0.118307	Kidney	3M	3
Kd_3M_c2908	-0.320651	Kidney	3M	3
Kd_3M_c1114	-0.159856	Kidney	3M	3
Kd_3M_c1164b	-0.393908	Kidney	3M	3
Kd_3M_c1190	-0.387381	Kidney	3M	3
Kd_5M_c2231	-0.301138	Kidney	5M	5
Kd_5M_c2254	-0.29636	Kidney	5M	5
Kd_5M_c2275b	-0.224507	Kidney	5M	5
Kd_5M_c2287	-0.270014	Kidney	5M	5
Kd_5M_c2318	-0.310178	Kidney	5M	5
Kd_5M_c2346	-0.319553	Kidney	5M	5
Kd_5M_c2349	-0.230705	Kidney	5M	5
Kd_5M_c3670	-0.305133	Kidney	5M	5
Kd_5M_c3671	-0.109573	Kidney	5M	5
Kd_8M_c1358	-0.0690747	Kidney	8M	8
Kd_8M_c1364	-0.202848	Kidney	8M	8
Kd_8M_c1378	-0.195708	Kidney	8M	8
Kd_8M_c1383b	-0.299111	Kidney	8M	8
Kd_8M_c1457	-0.354039	Kidney	8M	8
Kd_8M_c2295	-0.164408	Kidney	8M	8
Kd_8M_c3662b	-0.0613206	Kidney	8M	8
Kd_8M_c3663	-0.295404	Kidney	8M	8
Kd_14M_c568	-0.0397451	Kidney	14M	14
Kd_14M_c636	0.0616188	Kidney	14M	14
Kd_14M_c755	0.0056578	Kidney	14M	14
Kd_14M_c847	-0.102626	Kidney	14M	14
Kd_14M_c2600	-0.0830659	Kidney	14M	14
Kd_14M_c2626	-0.297213	Kidney	14M	14
Kd_14M_c2634	-0.0525403	Kidney	14M	14
Kd_14M_c3840	0.0787025	Kidney	14M	14
Kd_14M_c3841	-0.389494	Kidney	14M	14
Kd_20M_c1300	0.467393	Kidney	20M	20
Kd_20M_c1312	0.473137	Kidney	20M	20
Kd_20M_c1315	0.50352	Kidney	20M	20
Kd_20M_c2140	0.36154	Kidney	20M	20
Kd_20M_c3054	0.476158	Kidney	20M	20
Kd_20M_c3055	0.380438	Kidney	20M	20
Kd_20M_c3580	0.296586	Kidney	20M	20
Kd_26M_c620	0.286667	Kidney	26M	26
Kd_26M_c2293	0.306569	Kidney	26M	26
Kd_26M_c3667	0.364003	Kidney	26M	26
Kd_26M_c3668	0.385299	Kidney	26M	26
Kd_26M_c3775b	0.360824	Kidney	26M	26
Lv_3M_c940	0.056234	Liver	3M	3
Lv_3M_c953	-0.017835	Liver	3M	3
Lv_3M_c1030	-0.0601298	Liver	3M	3
Lv_3M_c2908	-0.103043	Liver	3M	3
Lv_3M_c1114	-0.0424288	Liver	3M	3
Lv_3M_c1164	0.0652294	Liver	3M	3
Lv_3M_c1190	0.0427132	Liver	3M	3
Lv_5M_c2231	-0.158365	Liver	5M	5
Lv_5M_c2254b	-0.346416	Liver	5M	5
Lv_5M_c2275b	-0.162229	Liver	5M	5
Lv_5M_c2287	0.0280465	Liver	5M	5
Lv_5M_c2318	0.160345	Liver	5M	5
Lv_5M_c2346	-0.0682406	Liver	5M	5
Lv_5M_c2349	0.00408413	Liver	5M	5
Lv_5M_c3670	0.0664603	Liver	5M	5
Lv_5M_c3671	0.0610623	Liver	5M	5
Lv_8M_c1358b	-0.23039	Liver	8M	8
Lv_8M_c1364	0.0478286	Liver	8M	8
Lv_8M_c1378	0.00186617	Liver	8M	8
Lv_8M_c1383	0.0403	Liver	8M	8
Lv_8M_c1457	0.0365997	Liver	8M	8
Lv_8M_c2295	0.190781	Liver	8M	8
Lv_8M_c3662	-0.0629876	Liver	8M	8
Lv_8M_c3663	0.0714549	Liver	8M	8
Lv_14M_c568	-0.11888	Liver	14M	14
Lv_14M_c636	0.141304	Liver	14M	14
Lv_14M_c755	0.24163	Liver	14M	14
Lv_14M_c847	-0.0794398	Liver	14M	14
Lv_14M_c2600	0.000179773	Liver	14M	14
Lv_14M_c2626	-0.141968	Liver	14M	14
Lv_14M_c2634b	-0.142233	Liver	14M	14
Lv_14M_c3840	-0.122867	Liver	14M	14
Lv_14M_c3841	0.0928953	Liver	14M	14
Lv_20M_c1300	-0.126243	Liver	20M	20
Lv_20M_c1312	-0.00952628	Liver	20M	20
Lv_20M_c1315	0.0381726	Liver	20M	20
Lv_20M_c2140	-0.125409	Liver	20M	20
Lv_20M_c3054	-0.0610169	Liver	20M	20
Lv_20M_c3055	-0.167163	Liver	20M	20
Lv_20M_c3580b	-0.0208236	Liver	20M	20
Lv_26M_c620	0.239493	Liver	26M	26
Lv_26M_c2293	-0.0441786	Liver	26M	26
Lv_26M_c3667	-0.0908184	Liver	26M	26
Lv_26M_c3668	-0.399883	Liver	26M	26
Lv_26M_c3775	0.156967	Liver	26M	26
Lgs_3M_c940	0.0787983	Lung	3M	3
Lgs_3M_c953b	0.018814	Lung	3M	3
Lgs_3M_c1030	0.146332	Lung	3M	3
Lgs_3M_c2908	0.0678921	Lung	3M	3
Lgs_3M_c1114	0.262384	Lung	3M	3
Lgs_3M_c1164	-0.230529	Lung	3M	3
Lgs_3M_c1190	-0.326505	Lung	3M	3
Lgs_5M_c3670	0.0631003	Lung	5M	5
Lgs_5M_c2231	-0.450187	Lung	5M	5
Lgs_5M_c2275	0.120393	Lung	5M	5
Lgs_5M_c2254b	-0.221169	Lung	5M	5
Lgs_5M_c2287	-0.113074	Lung	5M	5
Lgs_5M_c3671	0.336018	Lung	5M	5
Lgs_5M_c2318	0.361616	Lung	5M	5
Lgs_5M_c2346	-0.499913	Lung	5M	5
Lgs_5M_c2349	0.142683	Lung	5M	5
Lgs_8M_c3662	0.00167334	Lung	8M	8
Lgs_8M_c2295	0.162806	Lung	8M	8
Lgs_8M_c1358	-0.0322305	Lung	8M	8
Lgs_8M_c1364b	-0.119723	Lung	8M	8
Lgs_8M_c1378	0.114707	Lung	8M	8
Lgs_8M_c3663	-0.186387	Lung	8M	8
Lgs_8M_c1383	-0.375249	Lung	8M	8
Lgs_8M_c1457	-0.0566254	Lung	8M	8
Lgs_14M_c2600b	-0.0132085	Lung	14M	14
Lgs_14M_c568b	-0.00720082	Lung	14M	14
Lgs_14M_c636b	-0.155774	Lung	14M	14
Lgs_14M_c755b	-0.201688	Lung	14M	14
Lgs_14M_c847b	-0.221112	Lung	14M	14
Lgs_14M_c2634b	0.166912	Lung	14M	14
Lgs_14M_c3840	-0.316443	Lung	14M	14
Lgs_14M_c3841	0.228114	Lung	14M	14
Lgs_14M_c2626	0.0123789	Lung	14M	14
Lgs_20M_c2140b	-0.0618935	Lung	20M	20
Lgs_20M_c3054	-0.000593198	Lung	20M	20
Lgs_20M_c1300b	-0.0755967	Lung	20M	20
Lgs_20M_c3055	0.0572178	Lung	20M	20
Lgs_20M_c1312b	-0.173309	Lung	20M	20
Lgs_20M_c1315b	-0.464374	Lung	20M	20
Lgs_20M_c3580	-0.0621871	Lung	20M	20
Lgs_26M_c3775	0.222694	Lung	26M	26
Lgs_26M_c3667	0.188091	Lung	26M	26
Lgs_26M_c3668b	-0.0683697	Lung	26M	26
Lgs_26M_c2293	0.283047	Lung	26M	26
Lgs_26M_c620	0.280122	Lung	26M	26
SkM_3M_c940	-0.214947	Skeletal Muscles	3M	3
SkM_3M_c953	-0.26707	Skeletal Muscles	3M	3
SkM_3M_c1030	0.296831	Skeletal Muscles	3M	3
SkM_3M_c2908	-0.196541	Skeletal Muscles	3M	3
SkM_3M_c1114	0.0223527	Skeletal Muscles	3M	3
SkM_3M_c1164	-0.0520322	Skeletal Muscles	3M	3
SkM_3M_c1190	-0.128751	Skeletal Muscles	3M	3
SkM_5M_c2231	-0.239534	Skeletal Muscles	5M	5
SkM_5M_c2254	0.0301391	Skeletal Muscles	5M	5
SkM_5M_c2275	0.0545966	Skeletal Muscles	5M	5
SkM_5M_c2287	-0.120119	Skeletal Muscles	5M	5
SkM_5M_c2318	0.171876	Skeletal Muscles	5M	5
SkM_5M_c2346	-0.0691776	Skeletal Muscles	5M	5
SkM_5M_c2349	0.282345	Skeletal Muscles	5M	5
SkM_5M_c3670	0.101071	Skeletal Muscles	5M	5
SkM_5M_c3671	0.014077	Skeletal Muscles	5M	5
SkM_8M_c1358	-0.302589	Skeletal Muscles	8M	8
SkM_8M_c1364	-0.0263768	Skeletal Muscles	8M	8
SkM_8M_c1378	-0.0626241	Skeletal Muscles	8M	8
SkM_8M_c1383b	-0.194469	Skeletal Muscles	8M	8
SkM_8M_c1457	-0.0465596	Skeletal Muscles	8M	8
SkM_8M_c2295	-0.00339445	Skeletal Muscles	8M	8
SkM_8M_c3662	-0.277276	Skeletal Muscles	8M	8
SkM_8M_c3663	-0.140507	Skeletal Muscles	8M	8
SkM_14M_c568	-0.25082	Skeletal Muscles	14M	14
SkM_14M_c636	-0.146366	Skeletal Muscles	14M	14
SkM_14M_c755	0.161647	Skeletal Muscles	14M	14
SkM_14M_c847	-0.178806	Skeletal Muscles	14M	14
SkM_14M_c2600	-0.070556	Skeletal Muscles	14M	14
SkM_14M_c2626	-0.242749	Skeletal Muscles	14M	14
SkM_14M_c2634	-0.036153	Skeletal Muscles	14M	14
SkM_14M_c3840	-0.0765272	Skeletal Muscles	14M	14
SkM_14M_c3841	0.200883	Skeletal Muscles	14M	14
SkM_20M_c1300	0.0692571	Skeletal Muscles	20M	20
SkM_20M_c1312	0.279449	Skeletal Muscles	20M	20
SkM_20M_c1315	-0.137354	Skeletal Muscles	20M	20
SkM_20M_c2140	-0.335056	Skeletal Muscles	20M	20
SkM_20M_c3054	-0.0507903	Skeletal Muscles	20M	20
SkM_20M_c3055	0.230468	Skeletal Muscles	20M	20
SkM_20M_c3580	-0.189143	Skeletal Muscles	20M	20
SkM_26M_c620	0.346808	Skeletal Muscles	26M	26
SkM_26M_c2293	0.425869	Skeletal Muscles	26M	26
SkM_26M_c3667	-0.135663	Skeletal Muscles	26M	26
SkM_26M_c3668	0.204886	Skeletal Muscles	26M	26
SkM_26M_c3775	0.177323	Skeletal Muscles	26M	26
Sp_3M_c940	-0.336	Spleen	3M	3
Sp_3M_c953	-0.311467	Spleen	3M	3
Sp_3M_c1030	-0.120754	Spleen	3M	3
Sp_3M_c2908	-0.35243	Spleen	3M	3
Sp_3M_c1114	0.421118	Spleen	3M	3
Sp_3M_c1164	-0.296679	Spleen	3M	3
Sp_3M_c1190	-0.16564	Spleen	3M	3
Sp_5M_c2231	-0.415579	Spleen	5M	5
Sp_5M_c2254	-0.23949	Spleen	5M	5
Sp_5M_c2275	-0.374413	Spleen	5M	5
Sp_5M_c2287	-0.277835	Spleen	5M	5
Sp_5M_c2318	-0.310733	Spleen	5M	5
Sp_5M_c2346	-0.255733	Spleen	5M	5
Sp_5M_c2349	-0.235326	Spleen	5M	5
Sp_5M_c3670	-0.179069	Spleen	5M	5
Sp_5M_c3671b	0.0842595	Spleen	5M	5
Sp_8M_c1358	-0.377473	Spleen	8M	8
Sp_8M_c1364	-0.370859	Spleen	8M	8
Sp_8M_c1378	-0.110979	Spleen	8M	8
Sp_8M_c1383	-0.369213	Spleen	8M	8
Sp_8M_c1457	-0.307784	Spleen	8M	8
Sp_8M_c2295	-0.354756	Spleen	8M	8
Sp_8M_c3662	0.157511	Spleen	8M	8
Sp_8M_c3663	-0.192771	Spleen	8M	8
Sp_14M_c568	0.458931	Spleen	14M	14
Sp_14M_c636	0.250757	Spleen	14M	14
Sp_14M_c755	0.181437	Spleen	14M	14
Sp_14M_c847	0.174076	Spleen	14M	14
Sp_14M_c2600	0.316267	Spleen	14M	14
Sp_14M_c2626	-0.281036	Spleen	14M	14
Sp_14M_c2634	0.35347	Spleen	14M	14
Sp_14M_c3840	0.44974	Spleen	14M	14
Sp_14M_c3841	-0.25006	Spleen	14M	14
Sp_20M_c1300	0.126776	Spleen	20M	20
Sp_20M_c1312	0.489212	Spleen	20M	20
Sp_20M_c1315	0.44896	Spleen	20M	20
Sp_20M_c2140b	0.246132	Spleen	20M	20
Sp_20M_c3054b	-0.133615	Spleen	20M	20
Sp_20M_c3055	0.395951	Spleen	20M	20
Sp_20M_c3580	-0.249452	Spleen	20M	20
Sp_26M_c620	0.220739	Spleen	26M	26
Sp_26M_c2293	0.0734219	Spleen	26M	26
Sp_26M_c3667	-0.0852315	Spleen	26M	26
Sp_26M_c3668	-0.205933	Spleen	26M	26
Sp_26M_c3775	0.0398208	Spleen	26M	26

## Sheet: Table S5C
Organ	Slope_per_month	SE	df	lower.CL	upper.CL	p_value	FDR	Slope_per_10m
Kidney	0.0329219	0.00353847	299.43	0.0259585	0.0398854	2.96327e-18	2.07429e-17	0.329219
Spleen	0.0178416	0.00354005	298.907	0.010875	0.0248082	8.08012e-07	2.82804e-06	0.178416
Heart	0.0131554	0.00353652	299.942	0.00619589	0.020115	0.000237887	0.000555069	0.131554
Brain	0.0119553	0.00354075	298.668	0.00498732	0.0189233	0.000831388	0.00145493	0.119553
Skeletal Muscles	0.00697939	0.00354102	298.574	1.0861e-05	0.0139479	0.0496463	0.0695048	0.0697939
Lung	0.00312678	0.00353818	299.492	-0.00383606	0.0100896	0.377553	0.440478	0.0312678
Liver	-0.00183978	0.00354022	298.843	-0.00880671	0.00512715	0.603672	0.603672	-0.0183978

## Sheet: Table S5D
Organ	GAM_p_smooth	Spearman_rho	Spearman_p	Delta_26M_minus_3M
Kidney	6.93e-11	0.795036	6.93e-11	0.620982
Brain	1.83e-06	0.595374	1.6e-05	0.260776
Spleen	0.000236674	0.502667	0.000433338	0.174542
Heart	0.00149824	0.447684	0.00204496	0.295828
Skeletal Muscles	0.0351916	0.180666	0.234975	0.28101
Lung	0.252411	0.0372569	0.808022	0.178662
Liver	0.638703	-0.115048	0.451719	-0.0192181

## Sheet: Table S5E
Gene_Symbol	Liver	Kidney	Heart	Skeletal Muscles	Spleen	Brain		Liver
Ccl8	0	0	0.551733	0.383991	0	0		Gene_Symbol	R	rho_age	FDR_age	rank_score	n_pairs		Skeletal Muscle
Plau	0	0	0	0	0.75099	0		Tnfrsf1b	0.318732	0.383538	0.0435605	0.166366	45		Gene_Symbol	R	rho_age	FDR_age	rank_score	n_pairs
Cxcl16	0	0.818509	0.730715	0	0	0.395912		C3	0.0554952	0.545007	0.00148611	0.0855322	45		Cdkn1a	0.353172	0.692831	8.55331e-06	1.24005	45
Ccl5	0	0.726985	0.259423	0	0	0		Csf2rb	0.149807	0.379191	0.0458287	0.0760547	45		Ccl8	0.383991	0.506814	0.00361552	0.475209	45
Fas	0	0	0	0	0	0.18249		Mmp14	0.100483	0.376649	0.0475163	0.0500773	45		Ccl7	0.459003	0.38414	0.0432655	0.240478	45
Axl	0	0.85105	0	0	0.855538	0.250695									Csf2rb	0.455802	0.375311	0.0485875	0.224693	45
Cxcr2	0	0	0	0	0	0.318639		Kidney							Lcp1	0.198804	0.388756	0.0403969	0.10771	45
Cdkn2a	0	0	0.290338	0	0	0		Gene_Symbol	R	rho_age	FDR_age	rank_score	n_pairs		Spp1	0.121615	0.396983	0.0352615	0.070135	45
Il1b	0	0.761529	0	0	0	0.0625642		Spp1	0.828174	0.758716	1.19449e-06	3.72159	45		Egf	0.0250679	0.381331	0.0443121	0.0129381	45
Cxcl1	0	0.843328	0	0	0	0		C3	0.811789	0.735104	3.42301e-06	3.26159	45
Spp1	0	0.828174	0	0.121615	0.514703	0		Mmp2	0.85612	0.708616	5.50033e-06	3.1908	45
Hgf	0	0	0	0	0.544786	0		Tnfrsf1b	0.857103	0.700456	6.5193e-06	3.11336	45		Spleen
Il6st	0	0	0	0	0	0.0334486		Axl	0.85105	0.70166	6.5193e-06	3.09669	45		Gene_Symbol	R	rho_age	FDR_age	rank_score	n_pairs
Ptges	0	0	0	0	0.760664	0		Cxcl16	0.818509	0.714503	5.44078e-06	3.07873	45		Plat	0.702957	0.689352	9.66732e-06	2.43005	45
Mmp3	0	0.794746	0.691204	0	0.78248	0		Mmp3	0.794746	0.723895	4.90831e-06	3.05438	45		Mmp2	0.878875	0.524941	0.00236658	1.21147	45
Kitl	0	0	0	0	0.801713	0		Ccl20	0.801572	0.708207	5.50033e-06	2.98577	45		Kitl	0.801713	0.535241	0.00189992	1.16772	45
Ccl7	0	0.828754	0.615301	0.459003	0.511934	0.206672		Ccl7	0.828754	0.670712	2.09026e-05	2.60129	45		Mmp3	0.78248	0.529489	0.00207783	1.11135	45
Edn1	0	0.822892	0	0	0	0		Cdkn1a	0.814296	0.672028	2.06874e-05	2.56339	45		C3	0.888591	0.506011	0.00366136	1.09548	45
Csf2rb	0.149807	0.76547	0	0.455802	0.73435	0.416241		Cxcl2	0.802097	0.668664	2.20306e-05	2.49769	45		Ctsb	0.791845	0.516312	0.00278397	1.04472	45
Ereg	0	0	0.52848	0	0	0		Il1b	0.761529	0.663935	2.68031e-05	2.31154	45		Igfbp7	0.897296	0.461463	0.010189	0.824772	45
Egf	0	0	0	0.0250679	0	0		Ccl5	0.726985	0.653589	3.94099e-05	2.09274	45		Mmp14	0.809389	0.47036	0.0084225	0.789793	45
Gdf15	0	0	0.362	0	0	0		Cxcl1	0.843328	0.627079	0.000114964	2.08331	45		Serpine1	0.836541	0.456581	0.0109993	0.748097	45
Cdkn1a	0	0.814296	0.474713	0.353172	0.671731	0		Edn1	0.822892	0.63029	0.000107067	2.05926	45		Hgf	0.544786	0.520192	0.00252224	0.736317	45
Ctsb	0	0	0	0	0.791845	0		Serpine1	0.802451	0.62534	0.000120036	1.96742	45		Igf1	0.890123	0.423872	0.0222773	0.623349	45
Mmp2	0	0.85612	0	0	0.878875	0		Plat	0.705362	0.63825	7.66848e-05	1.85269	45		Igfbp6	0.654946	0.463738	0.00966957	0.611879	45
Ccl20	0	0.801572	0	0	0	0		Csf2rb	0.76547	0.614571	0.00018767	1.75313	45		Csf2rb	0.73435	0.446882	0.0138237	0.610187	45
Cxcl2	0	0.802097	0.498047	0	0	0		Icam1	0.734858	0.608016	0.000233397	1.62276	45		Cdkn1a	0.671731	0.43725	0.0169448	0.520157	45
Igfbp7	0	0	0	0	0.897296	0		Lcp1	0.713155	0.612832	0.000195772	1.62067	45		Sema3f	0.884322	0.397652	0.0352051	0.51109	45
Igfbp6	0	0	0	0	0.654946	0									Axl	0.855538	0.401933	0.0328553	0.510093	45
Serpine1	0	0.802451	0	0	0.836541	0		Heart							Plau	0.75099	0.418187	0.0243859	0.506526	45
Plat	0	0.705362	0	0	0.702957	0		Gene_Symbol	R	rho_age	FDR_age	rank_score	n_pairs		Ptges	0.760664	0.409692	0.0284889	0.481582	45
Mmp14	0.100483	0	0	0	0.809389	0		Ccl8	0.551733	0.684386	1.19293e-05	1.85906	45		Spp1	0.514703	0.46046	0.0103719	0.470243	45
Sema3f	0	0	0	0	0.884322	0		Mmp3	0.691204	0.574839	0.000605909	1.27845	45		Ccl7	0.511934	0.457254	0.0108998	0.459408	45
Igf1	0	0	0	0	0.890123	0		Cxcl16	0.730715	0.513703	0.00298666	0.947741	45
Ccl4	0	0	0	0	0	0.472427		Ereg	0.52848	0.539058	0.00176305	0.784488	45
Tnfrsf1a	0	0	0.529772	0	0	0.305055		Gdf15	0.362	0.582083	0.000500593	0.695464	45		Brain
Ccl3	0	0	0	0	0	0.295192		Lcp1	0.47332	0.534907	0.00189992	0.688975	45		Gene_Symbol	R	rho_age	FDR_age	rank_score	n_pairs
Icam1	0	0.734858	0	0	0	0.377202		Cdkn1a	0.474713	0.524673	0.00236658	0.654025	45		Mmp12	0.533336	0.719104	5.05037e-06	2.0314	45
Cxcl12	0	0	0	0	0	0.561311		Tnfrsf1b	0.70997	0.443404	0.0149898	0.574266	45		C3	0.646966	0.587749	0.000430366	1.28	45
Mmp12	0	0	0.515329	0	0	0.533336		Mmp12	0.515329	0.455845	0.0111185	0.459004	45		Cxcl12	0.561311	0.601595	0.000288028	1.19558	45
Lcp1	0	0.713155	0.47332	0.198804	0	0.562118		Ccl7	0.615301	0.425678	0.0218351	0.435009	45		Lcp1	0.562118	0.591695	0.000386787	1.13502	45
C3	0.0554952	0.811789	0	0	0.888591	0.646966		Tnfrsf1a	0.529772	0.403404	0.032221	0.318829	45		Csf1	0.351658	0.656577	3.54786e-05	1.02747	45
Csf1	0	0	0	0	0	0.351658		Cxcl2	0.498047	0.391556	0.0385913	0.275653	45		Ccl4	0.472427	0.536969	0.00183049	0.694428	45
Ccl24	0	0	0	0	0	0.507799		Ccl5	0.259423	0.465492	0.00930513	0.245296	45		Ccl24	0.507799	0.475305	0.00755677	0.512083	45
Tnfrsf1b	0.318732	0.857103	0.70997	0	0	0.506353		Cdkn2a	0.290338	0.440104	0.0160313	0.229367	45		Tnfrsf1b	0.506353	0.466079	0.00924481	0.480049	45
															Ccl3	0.295192	0.523074	0.00239121	0.40476	45
															Icam1	0.377202	0.481731	0.00664168	0.395714	45
															Cxcl16	0.395912	0.428019	0.0211308	0.283856	45
															Axl	0.250695	0.492165	0.00513237	0.282509	45
															Cxcr2	0.318639	0.438039	0.0167497	0.247887	45
															Csf2rb	0.416241	0.391431	0.0385913	0.230303	45
															Tnfrsf1a	0.305055	0.413304	0.0263786	0.199049	45
															Ccl7	0.206672	0.394118	0.0370873	0.116541	45
															Fas	0.18249	0.385077	0.04293	0.0960793	45
															Il1b	0.0625642	0.424931	0.0218846	0.0441281	45
															Il6st	0.0334486	0.41404	0.0261153	0.0219245	45

## Sheet: Table S5F
Organ	Gene_Symbol	term	estimate	std.error	statistic	p.value	adj_r2
Brain	Cdkn1a	Expr	0.119905	0.0520505	2.30363	0.0262617	0.46353
Brain	Cdkn2a	Expr	0.0233973	0.0184307	1.26948	0.211261	0.418076
Heart	Cdkn1a	Expr	0.099717	0.0510699	1.95256	0.0575577	0.281464
Heart	Cdkn2a	Expr	0.0117679	0.0265788	0.442756	0.660215	0.219881
Kidney	Cdkn1a	Expr	0.119027	0.0229025	5.19714	5.60061e-06	0.84814
Kidney	Cdkn2a	Expr	0.0623027	0.0175899	3.54195	0.000987828	0.807868
Liver	Cdkn1a	Expr	0.0730057	0.0212253	3.43956	0.00132855	0.186849
Liver	Cdkn2a	Expr	-0.0180943	0.0173693	-1.04174	0.303492	-0.0159484
Lung	Cdkn1a	Expr	0.0530317	0.0213179	2.48766	0.0169132	0.0997929
Lung	Cdkn2a	Expr	-0.0435066	0.0131362	-3.31196	0.00191158	0.18104
Skeletal Muscles	Cdkn1a	Expr	0.0812699	0.058559	1.38783	0.172508	0.0848992
Skeletal Muscles	Cdkn2a	Expr	-0.025356	0.0204694	-1.23873	0.222325	0.0766671
Spleen	Cdkn1a	Expr	0.1644	0.0357354	4.60049	3.85151e-05	0.465923
Spleen	Cdkn2a	Expr	0.146322	0.0413131	3.54178	0.000988333	0.381515

## Sheet: Table S5G
Gene_Symbol	R_Value	P_Value	Organ	Target_Gene	P_Adjusted
Serpine2	0.603799	1.12771e-05	Brain	Cdkn1a	0.00134197
Dkk1	-0.489955	0.000634936	Brain	Cdkn1a	0.0301737
Ctsb	0.475233	0.000970601	Brain	Cdkn1a	0.0301737
Cd9	0.473669	0.00101424	Brain	Cdkn1a	0.0301737
Egfr	-0.443118	0.00230036	Brain	Cdkn1a	0.0547486
Timp2	0.411342	0.004998	Brain	Cdkn1a	0.099127
Mmp13	-0.38557	0.00890452	Brain	Cdkn1a	0.121672
Bex3	-0.384312	0.00914897	Brain	Cdkn1a	0.121672
Igfbp5	-0.384042	0.00920207	Brain	Cdkn1a	0.121672
Bmp2	0.373201	0.0115691	Brain	Cdkn1a	0.137673
Il1b	-0.358415	0.0156236	Brain	Cdkn1a	0.146397
Hgf	-0.354305	0.0169448	Brain	Cdkn1a	0.146397
Spx	0.354213	0.0169753	Brain	Cdkn1a	0.146397
Acvr1b	0.353474	0.0172231	Brain	Cdkn1a	0.146397
Cxcl16	-0.335766	0.0241389	Brain	Cdkn1a	0.191502
Bmp6	-0.331148	0.0262829	Brain	Cdkn1a	0.195479
Nrg1	-0.311197	0.0374513	Brain	Cdkn1a	0.262159
Igf1	0.296766	0.0477495	Brain	Cdkn1a	0.315677
Il7	0.280286	0.0621977	Brain	Cdkn1a	0.389554
Hmgb1	0.276404	0.0660645	Brain	Cdkn1a	0.393084
Cdkn2a	-0.27142	0.071305	Brain	Cdkn1a	0.404061
Nap1l4	-0.263833	0.0799088	Brain	Cdkn1a	0.407971
Wnt16	-0.263498	0.0803066	Brain	Cdkn1a	0.407971
Mmp9	-0.258834	0.0860076	Brain	Cdkn1a	0.407971
Tubgcp2	-0.258788	0.0860657	Brain	Cdkn1a	0.407971
Csf1	-0.256376	0.0891365	Brain	Cdkn1a	0.407971
Pgf	0.250279	0.0972804	Brain	Cdkn1a	0.428754
Fas	-0.247168	0.10165	Brain	Cdkn1a	0.432014
Cxcl1	-0.235569	0.119283	Brain	Cdkn1a	0.488309
Mmp10	-0.232069	0.125034	Brain	Cdkn1a	0.488309
Axl	-0.230164	0.128249	Brain	Cdkn1a	0.488309
Ptbp1	-0.22694	0.133832	Brain	Cdkn1a	0.488309
Ccl7	-0.224972	0.137328	Brain	Cdkn1a	0.488309
Itga2	-0.222263	0.142252	Brain	Cdkn1a	0.488309
Gem	0.221523	0.14362	Brain	Cdkn1a	0.488309
Ccl20	0.21766	0.150915	Brain	Cdkn1a	0.489171
Vegfa	0.217048	0.152095	Brain	Cdkn1a	0.489171
Ccl26	-0.213436	0.159201	Brain	Cdkn1a	0.498551
Il18	-0.206511	0.173496	Brain	Cdkn1a	0.529385
Vegfc	-0.20287	0.181371	Brain	Cdkn1a	0.538534
Ccl1	0.200986	0.185545	Brain	Cdkn1a	0.538534
Ccl4	-0.197153	0.19425	Brain	Cdkn1a	0.550376
Cxcr2	-0.192781	0.204525	Brain	Cdkn1a	0.566012
Egf	-0.188371	0.215271	Brain	Cdkn1a	0.577519
Vgf	0.18712	0.218389	Brain	Cdkn1a	0.577519
Igfbp7	-0.181776	0.232061	Brain	Cdkn1a	0.600332
Itpka	-0.179384	0.238369	Brain	Cdkn1a	0.603529
Angpt1	0.176398	0.246402	Brain	Cdkn1a	0.607317
Icam5	0.175056	0.250072	Brain	Cdkn1a	0.607317
Iqgap2	-0.173169	0.255296	Brain	Cdkn1a	0.607603
Tnf	-0.171206	0.260805	Brain	Cdkn1a	0.608545
Wnt2	-0.161977	0.287766	Brain	Cdkn1a	0.655935
Ccl8	-0.160534	0.292139	Brain	Cdkn1a	0.655935
Ccl24	-0.154798	0.309947	Brain	Cdkn1a	0.683031
Kitl	-0.147675	0.333006	Brain	Cdkn1a	0.708879
Igfbp2	0.14721	0.334547	Brain	Cdkn1a	0.708879
Ccl5	-0.143652	0.346486	Brain	Cdkn1a	0.708879
Pigf	-0.140733	0.356477	Brain	Cdkn1a	0.708879
Igfbp4	0.138848	0.36302	Brain	Cdkn1a	0.708879
Plau	-0.137688	0.367082	Brain	Cdkn1a	0.708879
Tnfrsf1a	-0.137647	0.367226	Brain	Cdkn1a	0.708879
Plat	0.137049	0.369332	Brain	Cdkn1a	0.708879
Il6st	-0.13325	0.382874	Brain	Cdkn1a	0.715487
Ets2	0.132716	0.3848	Brain	Cdkn1a	0.715487
Il6	-0.129183	0.397691	Brain	Cdkn1a	0.728081
Icam1	-0.127299	0.404667	Brain	Cdkn1a	0.729626
Pappa	-0.125354	0.411941	Brain	Cdkn1a	0.731656
Areg	0.123433	0.419199	Brain	Cdkn1a	0.733598
Sema3f	0.117565	0.441817	Brain	Cdkn1a	0.756038
Ereg	0.116822	0.444728	Brain	Cdkn1a	0.756038
Tnfrsf11b	-0.113724	0.456976	Brain	Cdkn1a	0.765918
Ctnnb1	-0.109672	0.473272	Brain	Cdkn1a	0.782213
Mif	0.104014	0.496531	Brain	Cdkn1a	0.794595
Jun	0.103333	0.499368	Brain	Cdkn1a	0.794595
Edn1	-0.102991	0.500795	Brain	Cdkn1a	0.794595
Il15	0.0984725	0.519866	Brain	Cdkn1a	0.814001
Plaur	0.0930447	0.54324	Brain	Cdkn1a	0.826343
Mmp12	-0.0927528	0.544512	Brain	Cdkn1a	0.826343
Il13	-0.0918207	0.548581	Brain	Cdkn1a	0.826343
Igfbp1	-0.0874413	0.567889	Brain	Cdkn1a	0.844735
Il2	0.0775708	0.612518	Brain	Cdkn1a	0.899873
Ptges	0.073072	0.633343	Brain	Cdkn1a	0.918721
Cd55	0.0714784	0.640788	Brain	Cdkn1a	0.918721
Cst10	-0.0669233	0.662262	Brain	Cdkn1a	0.938205
Il1a	0.0638291	0.677004	Brain	Cdkn1a	0.945061
Igfbp6	-0.0625809	0.682985	Brain	Cdkn1a	0.945061
Cxcl12	0.0603487	0.693729	Brain	Cdkn1a	0.945571
Serpine1	-0.0592075	0.699246	Brain	Cdkn1a	0.945571
Cxcl3	-0.0561394	0.714151	Brain	Cdkn1a	0.954877
Rps6ka5	0.0536227	0.726458	Brain	Cdkn1a	0.960539
Serpinb3a	-0.048809	0.750184	Brain	Cdkn1a	0.977871
Tnfrsf1b	-0.0459898	0.764188	Brain	Cdkn1a	0.977871
Mmp2	0.0448525	0.769859	Brain	Cdkn1a	0.977871
Igfbp3	0.0443364	0.772436	Brain	Cdkn1a	0.977871
Spp1	0.0377173	0.805695	Brain	Cdkn1a	0.985485
Il10	0.0375415	0.806584	Brain	Cdkn1a	0.985485
C3	0.0368952	0.809851	Brain	Cdkn1a	0.985485
Ccl3	-0.0365544	0.811576	Brain	Cdkn1a	0.985485
Mmp3	0.0337446	0.825826	Brain	Cdkn1a	0.992411
Angptl4	-0.0321459	0.833958	Brain	Cdkn1a	0.992411
Mmp14	0.0282998	0.853594	Brain	Cdkn1a	1
Selplg	-0.0273397	0.858509	Brain	Cdkn1a	1
Gdf15	-0.0230783	0.880388	Brain	Cdkn1a	1
Lcp1	0.0185436	0.903767	Brain	Cdkn1a	1
Csf2	-0.0169442	0.912033	Brain	Cdkn1a	1
Inha	-0.0168396	0.912574	Brain	Cdkn1a	1
Pecam1	0.0110223	0.942712	Brain	Cdkn1a	1
Cxcl2	-0.00969806	0.949586	Brain	Cdkn1a	1
Csf2rb	-0.00860593	0.955257	Brain	Cdkn1a	1
Ang	0	1	Brain	Cdkn1a	1
Ccl2	0	1	Brain	Cdkn1a	1
Cxcl10	0	1	Brain	Cdkn1a	1
Esm1	0	1	Brain	Cdkn1a	1
Fgf1	0	1	Brain	Cdkn1a	1
Fgf2	0	1	Brain	Cdkn1a	1
Fgf7	0	1	Brain	Cdkn1a	1
Gmfg	0	1	Brain	Cdkn1a	1
Ptger2	0	1	Brain	Cdkn1a	1
Scamp4	0	1	Brain	Cdkn1a	1
Cxcl16	0.371901	0.0118853	Brain	Cdkn2a	1
Igfbp7	0.32626	0.0287228	Brain	Cdkn2a	1
Ccl20	0.291019	0.0524416	Brain	Cdkn2a	1
Il2	0.285344	0.0574339	Brain	Cdkn2a	1
Il6	0.280669	0.0618268	Brain	Cdkn2a	1
Cdkn1a	-0.27142	0.071305	Brain	Cdkn2a	1
Il1a	-0.267947	0.0751479	Brain	Cdkn2a	1
Cxcl1	0.264505	0.0791144	Brain	Cdkn2a	1
Lcp1	0.262387	0.0816364	Brain	Cdkn2a	1
Il1b	0.24835	0.0999725	Brain	Cdkn2a	1
C3	0.245021	0.104753	Brain	Cdkn2a	1
Ccl5	0.232165	0.124872	Brain	Cdkn2a	1
Cxcl2	0.229975	0.128572	Brain	Cdkn2a	1
Tnfrsf1b	0.22451	0.138159	Brain	Cdkn2a	1
Jun	0.209318	0.167593	Brain	Cdkn2a	1
Igfbp1	0.208968	0.168321	Brain	Cdkn2a	1
Cst10	-0.208324	0.169667	Brain	Cdkn2a	1
Bmp2	-0.203606	0.17976	Brain	Cdkn2a	1
Ereg	-0.201896	0.183521	Brain	Cdkn2a	1
Angpt1	0.20159	0.184199	Brain	Cdkn2a	1
Pgf	-0.20044	0.186768	Brain	Cdkn2a	1
Mmp9	0.195216	0.198756	Brain	Cdkn2a	1
Cd55	-0.190703	0.209541	Brain	Cdkn2a	1
Itga2	-0.188586	0.214738	Brain	Cdkn2a	1
Mmp3	0.181996	0.231487	Brain	Cdkn2a	1
Csf2rb	0.178312	0.241231	Brain	Cdkn2a	1
Hgf	0.174195	0.252447	Brain	Cdkn2a	1
Ccl26	0.170549	0.262664	Brain	Cdkn2a	1
Spx	0.168433	0.268721	Brain	Cdkn2a	1
Wnt16	0.159797	0.294388	Brain	Cdkn2a	1
Hmgb1	0.159674	0.294767	Brain	Cdkn2a	1
Cd9	0.156639	0.304157	Brain	Cdkn2a	1
Igfbp2	-0.149931	0.325591	Brain	Cdkn2a	1
Axl	0.146677	0.336317	Brain	Cdkn2a	1
Cxcl12	0.139036	0.362362	Brain	Cdkn2a	1
Ctnnb1	-0.138626	0.363794	Brain	Cdkn2a	1
Spp1	0.133298	0.382699	Brain	Cdkn2a	1
Kitl	0.132019	0.387323	Brain	Cdkn2a	1
Ccl8	-0.131717	0.38842	Brain	Cdkn2a	1
Gdf15	-0.131021	0.390953	Brain	Cdkn2a	1
Serpine1	0.130279	0.393664	Brain	Cdkn2a	1
Ccl4	0.129203	0.397618	Brain	Cdkn2a	1
Ccl7	0.1292	0.397627	Brain	Cdkn2a	1
Csf2	0.126711	0.406857	Brain	Cdkn2a	1
Mmp13	-0.125276	0.412235	Brain	Cdkn2a	1
Vegfa	-0.119959	0.432509	Brain	Cdkn2a	1
Gem	-0.114741	0.452934	Brain	Cdkn2a	1
Icam5	-0.111483	0.465951	Brain	Cdkn2a	1
Plau	-0.111233	0.466959	Brain	Cdkn2a	1
Mmp14	-0.110312	0.470678	Brain	Cdkn2a	1
Ccl1	-0.107293	0.48298	Brain	Cdkn2a	1
Dkk1	0.106041	0.48813	Brain	Cdkn2a	1
Ptges	0.103155	0.500113	Brain	Cdkn2a	1
Vgf	0.101895	0.505388	Brain	Cdkn2a	1
Ccl3	-0.101792	0.505822	Brain	Cdkn2a	1
Sema3f	0.0983133	0.520544	Brain	Cdkn2a	1
Serpinb3a	-0.0901875	0.555745	Brain	Cdkn2a	1
Tnf	0.0847488	0.579913	Brain	Cdkn2a	1
Angptl4	-0.0833143	0.586366	Brain	Cdkn2a	1
Ctsb	0.0825114	0.589992	Brain	Cdkn2a	1
Wnt2	0.0812349	0.595777	Brain	Cdkn2a	1
Igf1	0.0788976	0.606433	Brain	Cdkn2a	1
Il18	0.078793	0.606912	Brain	Cdkn2a	1
Egf	0.0742697	0.627771	Brain	Cdkn2a	1
Igfbp6	0.0742325	0.627943	Brain	Cdkn2a	1
Csf1	0.0735481	0.631125	Brain	Cdkn2a	1
Edn1	-0.0717501	0.639517	Brain	Cdkn2a	1
Il10	-0.0707429	0.644237	Brain	Cdkn2a	1
Igfbp5	0.0657307	0.66793	Brain	Cdkn2a	1
Egfr	0.0655116	0.668973	Brain	Cdkn2a	1
Acvr1b	0.0650398	0.671221	Brain	Cdkn2a	1
Ptbp1	0.0637831	0.677224	Brain	Cdkn2a	1
Il7	-0.0634566	0.678787	Brain	Cdkn2a	1
Mmp2	0.0580779	0.704721	Brain	Cdkn2a	1
Mmp10	0.0554208	0.717658	Brain	Cdkn2a	1
Areg	-0.0551849	0.718811	Brain	Cdkn2a	1
Pecam1	-0.0545285	0.72202	Brain	Cdkn2a	1
Nrg1	-0.0509646	0.739529	Brain	Cdkn2a	1
Pappa	0.0487756	0.750349	Brain	Cdkn2a	1
Ets2	-0.0469343	0.759487	Brain	Cdkn2a	1
Il13	0.0443571	0.772332	Brain	Cdkn2a	1
Rps6ka5	-0.0435913	0.776161	Brain	Cdkn2a	1
Plat	0.0411247	0.788527	Brain	Cdkn2a	1
Igfbp3	0.0360553	0.814103	Brain	Cdkn2a	1
Pigf	0.0336393	0.826361	Brain	Cdkn2a	1
Igfbp4	0.0333059	0.828056	Brain	Cdkn2a	1
Fas	0.0303272	0.843232	Brain	Cdkn2a	1
Cxcr2	0.0298163	0.84584	Brain	Cdkn2a	1
Iqgap2	-0.0255529	0.867671	Brain	Cdkn2a	1
Il15	0.0248759	0.871147	Brain	Cdkn2a	1
Nap1l4	-0.0242184	0.874525	Brain	Cdkn2a	1
Inha	-0.0226922	0.882375	Brain	Cdkn2a	1
Icam1	0.0224241	0.883755	Brain	Cdkn2a	1
Tubgcp2	0.0214611	0.888715	Brain	Cdkn2a	1
Mif	-0.0205477	0.893424	Brain	Cdkn2a	1
Plaur	-0.0204014	0.894178	Brain	Cdkn2a	1
Il6st	-0.0192378	0.900182	Brain	Cdkn2a	1
Timp2	-0.0187454	0.902725	Brain	Cdkn2a	1
Bex3	0.0145378	0.924487	Brain	Cdkn2a	1
Mmp12	-0.0124158	0.935484	Brain	Cdkn2a	1
Tnfrsf11b	-0.00889192	0.953771	Brain	Cdkn2a	1
Vegfc	0.00795414	0.958642	Brain	Cdkn2a	1
Cxcl3	0.00602816	0.968651	Brain	Cdkn2a	1
Itpka	-0.00585224	0.969565	Brain	Cdkn2a	1
Selplg	-0.00473442	0.975376	Brain	Cdkn2a	1
Bmp6	-0.00391662	0.979629	Brain	Cdkn2a	1
Tnfrsf1a	-0.00335678	0.98254	Brain	Cdkn2a	1
Serpine2	0.00288624	0.984987	Brain	Cdkn2a	1
Ccl24	-0.00258101	0.986575	Brain	Cdkn2a	1
Ang	0	1	Brain	Cdkn2a	1
Ccl2	0	1	Brain	Cdkn2a	1
Cxcl10	0	1	Brain	Cdkn2a	1
Esm1	0	1	Brain	Cdkn2a	1
Fgf1	0	1	Brain	Cdkn2a	1
Fgf2	0	1	Brain	Cdkn2a	1
Fgf7	0	1	Brain	Cdkn2a	1
Gmfg	0	1	Brain	Cdkn2a	1
Ptger2	0	1	Brain	Cdkn2a	1
Scamp4	0	1	Brain	Cdkn2a	1
Ccl7	0.796231	6.18728e-11	Heart	Cdkn1a	7.36287e-09
Ereg	0.765105	9.36935e-10	Heart	Cdkn1a	3.8023e-08
Serpine1	0.762354	1.16764e-09	Heart	Cdkn1a	3.8023e-08
Mmp12	0.761214	1.27808e-09	Heart	Cdkn1a	3.8023e-08
Serpine2	0.731077	1.1789e-08	Heart	Cdkn1a	2.80577e-07
Tnfrsf1a	0.721617	2.23017e-08	Heart	Cdkn1a	4.42318e-07
Bex3	-0.670247	4.74403e-07	Heart	Cdkn1a	8.06485e-06
Timp2	0.650698	1.3052e-06	Heart	Cdkn1a	1.77454e-05
Ets2	0.650139	1.34209e-06	Heart	Cdkn1a	1.77454e-05
Gdf15	0.637573	2.47499e-06	Heart	Cdkn1a	2.94524e-05
Edn1	0.630173	3.50413e-06	Heart	Cdkn1a	3.79083e-05
Cxcl12	0.62806	3.86366e-06	Heart	Cdkn1a	3.83147e-05
Ctnnb1	-0.611834	7.98729e-06	Heart	Cdkn1a	7.28376e-05
Ccl4	0.610214	8.56913e-06	Heart	Cdkn1a	7.28376e-05
Cxcl1	0.593238	1.74985e-05	Heart	Cdkn1a	0.000138821
Vegfa	0.56867	4.59014e-05	Heart	Cdkn1a	0.000341391
Tubgcp2	-0.565028	5.26146e-05	Heart	Cdkn1a	0.000368302
Fas	-0.553748	7.94983e-05	Heart	Cdkn1a	0.000525572
Igfbp6	-0.544115	0.00011179	Heart	Cdkn1a	0.000700157
Cxcl2	0.541899	0.000120731	Heart	Cdkn1a	0.000718347
Bmp2	0.529118	0.000186262	Heart	Cdkn1a	0.00105549
Ctsb	0.520829	0.000244498	Heart	Cdkn1a	0.00132251
Jun	-0.519155	0.000258088	Heart	Cdkn1a	0.00133533
Gem	0.513541	0.000308808	Heart	Cdkn1a	0.00153117
Il10	0.508395	0.000363022	Heart	Cdkn1a	0.00172798
Angpt1	-0.49416	0.000560492	Heart	Cdkn1a	0.00256533
Ccl24	-0.48869	0.000659017	Heart	Cdkn1a	0.00290456
Pecam1	0.480533	0.0008349	Heart	Cdkn1a	0.00354832
Cd9	0.469302	0.0011455	Heart	Cdkn1a	0.00470051
Igfbp4	-0.462718	0.00137212	Heart	Cdkn1a	0.00544275
Pappa	0.455755	0.00165434	Heart	Cdkn1a	0.00615932
Cxcl16	0.455288	0.00167502	Heart	Cdkn1a	0.00615932
Igfbp2	-0.454551	0.00170805	Heart	Cdkn1a	0.00615932
Plat	0.447247	0.00206831	Heart	Cdkn1a	0.00692977
Kitl	-0.447168	0.00207252	Heart	Cdkn1a	0.00692977
Mmp13	-0.446173	0.00212656	Heart	Cdkn1a	0.00692977
Cd55	-0.445665	0.00215463	Heart	Cdkn1a	0.00692977
Igfbp7	-0.441703	0.00238502	Heart	Cdkn1a	0.00746889
Angptl4	-0.435449	0.00279307	Heart	Cdkn1a	0.00835952
Pgf	-0.435208	0.00280992	Heart	Cdkn1a	0.00835952
Cxcr2	-0.427223	0.0034227	Heart	Cdkn1a	0.00993417
Ptbp1	-0.420847	0.00399316	Heart	Cdkn1a	0.011314
Il15	0.415217	0.00456443	Heart	Cdkn1a	0.0126318
Csf1	0.400044	0.00647336	Heart	Cdkn1a	0.0175075
Iqgap2	0.390498	0.00800085	Heart	Cdkn1a	0.0211578
C3	-0.388296	0.00839424	Heart	Cdkn1a	0.0215097
Egfr	0.387414	0.00855665	Heart	Cdkn1a	0.0215097
Tnfrsf1b	0.386773	0.00867617	Heart	Cdkn1a	0.0215097
Mmp14	-0.379195	0.010203	Heart	Cdkn1a	0.0247788
Egf	-0.367523	0.0130046	Heart	Cdkn1a	0.0309509
Rps6ka5	0.36377	0.0140343	Heart	Cdkn1a	0.0327468
Selplg	-0.353661	0.0171601	Heart	Cdkn1a	0.0392703
Ccl8	0.346524	0.0197057	Heart	Cdkn1a	0.0428695
Mif	-0.34639	0.0197562	Heart	Cdkn1a	0.0428695
Serpinb3a	-0.346239	0.0198136	Heart	Cdkn1a	0.0428695
Mmp2	-0.34267	0.0212076	Heart	Cdkn1a	0.0449528
Acvr1b	0.341868	0.021532	Heart	Cdkn1a	0.0449528
Igf1	0.340754	0.0219894	Heart	Cdkn1a	0.0451163
Igfbp3	0.330135	0.0267737	Heart	Cdkn1a	0.0540012
Ccl3	0.327551	0.028061	Heart	Cdkn1a	0.0556543
Hmgb1	-0.312525	0.0366032	Heart	Cdkn1a	0.0714063
Spx	0.295861	0.0484649	Heart	Cdkn1a	0.0930213
Il6	0.289366	0.0538585	Heart	Cdkn1a	0.101733
Areg	-0.278246	0.0642064	Heart	Cdkn1a	0.119384
Mmp3	0.263811	0.0799344	Heart	Cdkn1a	0.146341
Csf2rb	0.253397	0.0930472	Heart	Cdkn1a	0.167767
Ccl20	-0.234358	0.12125	Heart	Cdkn1a	0.215354
Tnfrsf11b	0.225223	0.136879	Heart	Cdkn1a	0.239538
Icam1	-0.213916	0.158244	Heart	Cdkn1a	0.272913
Plaur	0.209072	0.168105	Heart	Cdkn1a	0.279861
Cdkn2a	0.208559	0.169175	Heart	Cdkn1a	0.279861
Cxcl3	0.208486	0.169328	Heart	Cdkn1a	0.279861
Pigf	0.206049	0.174481	Heart	Cdkn1a	0.284429
Il7	0.196338	0.196138	Heart	Cdkn1a	0.315411
Nrg1	0.185052	0.223611	Heart	Cdkn1a	0.354796
Il18	-0.176336	0.246572	Heart	Cdkn1a	0.38608
Il2	0.171653	0.259544	Heart	Cdkn1a	0.401113
Axl	-0.167695	0.270853	Heart	Cdkn1a	0.413225
Il1b	0.162762	0.285404	Heart	Cdkn1a	0.429913
Bmp6	0.16094	0.290904	Heart	Cdkn1a	0.43272
Ccl26	-0.159367	0.295706	Heart	Cdkn1a	0.434433
Igfbp5	0.15475	0.310101	Heart	Cdkn1a	0.450024
Il13	0.147812	0.332551	Heart	Cdkn1a	0.466069
Plau	-0.147419	0.333852	Heart	Cdkn1a	0.466069
Itpka	-0.146067	0.338355	Heart	Cdkn1a	0.466069
Wnt2	-0.145583	0.339974	Heart	Cdkn1a	0.466069
Igfbp1	-0.145355	0.34074	Heart	Cdkn1a	0.466069
Ccl1	0.128518	0.400147	Heart	Cdkn1a	0.541108
Itga2	-0.12063	0.429919	Heart	Cdkn1a	0.574038
Il6st	-0.119191	0.435482	Heart	Cdkn1a	0.574038
Hgf	-0.118294	0.438971	Heart	Cdkn1a	0.574038
Spp1	-0.113131	0.459341	Heart	Cdkn1a	0.592726
Nap1l4	0.112162	0.463223	Heart	Cdkn1a	0.592726
Ptges	0.110578	0.469601	Heart	Cdkn1a	0.594495
Vegfc	0.103246	0.49973	Heart	Cdkn1a	0.625977
Il1a	0.0996513	0.514856	Heart	Cdkn1a	0.638207
Vgf	0.0680086	0.657121	Heart	Cdkn1a	0.806158
Icam5	-0.0581214	0.70451	Heart	Cdkn1a	0.855476
Sema3f	-0.0562335	0.713693	Heart	Cdkn1a	0.857873
Wnt16	-0.049609	0.746224	Heart	Cdkn1a	0.879104
Lcp1	-0.0488781	0.749842	Heart	Cdkn1a	0.879104
Cst10	0.0481365	0.753518	Heart	Cdkn1a	0.879104
Mmp10	-0.0366393	0.811146	Heart	Cdkn1a	0.928956
Mmp9	0.0364981	0.811861	Heart	Cdkn1a	0.928956
Inha	0.0347412	0.820765	Heart	Cdkn1a	0.930201
Dkk1	-0.0233557	0.878961	Heart	Cdkn1a	0.986758
Tnf	-0.0117821	0.938771	Heart	Cdkn1a	1
Ccl5	-2.93927e-05	0.999847	Heart	Cdkn1a	1
Ang	0	1	Heart	Cdkn1a	1
Ccl2	0	1	Heart	Cdkn1a	1
Csf2	0	1	Heart	Cdkn1a	1
Cxcl10	0	1	Heart	Cdkn1a	1
Esm1	0	1	Heart	Cdkn1a	1
Fgf1	0	1	Heart	Cdkn1a	1
Fgf2	0	1	Heart	Cdkn1a	1
Fgf7	0	1	Heart	Cdkn1a	1
Gmfg	0	1	Heart	Cdkn1a	1
Ptger2	0	1	Heart	Cdkn1a	1
Scamp4	0	1	Heart	Cdkn1a	1
Ccl8	0.418676	0.00420558	Heart	Cdkn2a	0.299261
Il18	0.409516	0.00521449	Heart	Cdkn2a	0.299261
Ccl5	0.381521	0.00971164	Heart	Cdkn2a	0.299261
Vegfc	-0.361034	0.0148283	Heart	Cdkn2a	0.299261
Lcp1	0.352186	0.0176621	Heart	Cdkn2a	0.299261
Il1b	0.351126	0.0180306	Heart	Cdkn2a	0.299261
Tnfrsf1a	0.342931	0.0211029	Heart	Cdkn2a	0.299261
Tnfrsf1b	0.329616	0.0270282	Heart	Cdkn2a	0.299261
Ereg	0.327846	0.0279113	Heart	Cdkn2a	0.299261
Mmp3	0.327716	0.0279769	Heart	Cdkn2a	0.299261
Il2	0.327122	0.0282792	Heart	Cdkn2a	0.299261
Tnfrsf11b	0.323508	0.0301776	Heart	Cdkn2a	0.299261
Ccl7	0.316094	0.0344024	Heart	Cdkn2a	0.314914
Bmp2	0.305839	0.0410386	Heart	Cdkn2a	0.348828
Ccl24	-0.297312	0.0473218	Heart	Cdkn2a	0.375419
Igf1	-0.292812	0.0509393	Heart	Cdkn2a	0.378861
Vgf	0.278855	0.0636017	Heart	Cdkn2a	0.425215
Mmp12	0.278134	0.0643182	Heart	Cdkn2a	0.425215
Il1a	0.271705	0.0709964	Heart	Cdkn2a	0.436827
Gdf15	0.269494	0.0734162	Heart	Cdkn2a	0.436827
Cxcl1	0.261266	0.0829967	Heart	Cdkn2a	0.458552
Il6	0.259822	0.0847744	Heart	Cdkn2a	0.458552
Selplg	0.252959	0.0936322	Heart	Cdkn2a	0.464263
Plaur	0.252959	0.0936329	Heart	Cdkn2a	0.464263
Pappa	0.248485	0.0997818	Heart	Cdkn2a	0.470082
Nap1l4	0.24522	0.104463	Heart	Cdkn2a	0.470082
Pigf	0.243728	0.106657	Heart	Cdkn2a	0.470082
Angptl4	-0.229836	0.128809	Heart	Cdkn2a	0.530124
Cxcl16	0.229614	0.12919	Heart	Cdkn2a	0.530124
Csf2rb	0.225464	0.136449	Heart	Cdkn2a	0.541249
Hgf	0.222164	0.142434	Heart	Cdkn2a	0.546764
Ctsb	0.211313	0.163488	Heart	Cdkn2a	0.607971
Cdkn1a	0.208559	0.169175	Heart	Cdkn2a	0.610055
Mmp14	0.203332	0.180358	Heart	Cdkn2a	0.631252
Cxcr2	0.197859	0.192624	Heart	Cdkn2a	0.641841
Ccl3	0.195881	0.1972	Heart	Cdkn2a	0.641841
Sema3f	0.194872	0.199564	Heart	Cdkn2a	0.641841
Cxcl3	0.185486	0.222508	Heart	Cdkn2a	0.680184
Ccl1	-0.185037	0.22365	Heart	Cdkn2a	0.680184
Igfbp1	-0.183095	0.228633	Heart	Cdkn2a	0.680184
Cst10	-0.175625	0.24851	Heart	Cdkn2a	0.721286
Cxcl2	0.167181	0.272347	Heart	Cdkn2a	0.770993
Cd55	0.16505	0.278594	Heart	Cdkn2a	0.770993
Il15	-0.159378	0.295672	Heart	Cdkn2a	0.799658
Ccl20	0.156215	0.305486	Heart	Cdkn2a	0.803477
Pecam1	-0.153111	0.315314	Heart	Cdkn2a	0.803477
Il13	0.152479	0.31734	Heart	Cdkn2a	0.803477
Cd9	-0.147598	0.333261	Heart	Cdkn2a	0.823985
Ccl4	0.145228	0.341166	Heart	Cdkn2a	0.823985
C3	0.143733	0.346212	Heart	Cdkn2a	0.823985
Gem	-0.140618	0.356873	Heart	Cdkn2a	0.832703
Rps6ka5	-0.136128	0.372587	Heart	Cdkn2a	0.845258
Itga2	0.135039	0.376459	Heart	Cdkn2a	0.845258
Il6st	0.131203	0.390289	Heart	Cdkn2a	0.85513
Igfbp4	0.129744	0.395627	Heart	Cdkn2a	0.85513
Spp1	0.127905	0.402414	Heart	Cdkn2a	0.85513
Ccl26	0.123723	0.418099	Heart	Cdkn2a	0.872874
Nrg1	0.121275	0.42744	Heart	Cdkn2a	0.87699
Wnt2	-0.117489	0.442115	Heart	Cdkn2a	0.891724
Iqgap2	-0.114457	0.454062	Heart	Cdkn2a	0.891733
Igfbp6	0.113691	0.457107	Heart	Cdkn2a	0.891733
Serpine1	0.10751	0.482089	Heart	Cdkn2a	0.9253
Ptges	-0.105368	0.490911	Heart	Cdkn2a	0.927276
Axl	-0.102724	0.501915	Heart	Cdkn2a	0.933248
Vegfa	-0.0931347	0.542849	Heart	Cdkn2a	0.992478
Igfbp5	0.0883122	0.564024	Heart	Cdkn2a	0.992478
Wnt16	-0.0870004	0.56985	Heart	Cdkn2a	0.992478
Dkk1	0.0858221	0.575106	Heart	Cdkn2a	0.992478
Plat	0.0857406	0.575471	Heart	Cdkn2a	0.992478
Spx	0.0822206	0.591308	Heart	Cdkn2a	1
Bmp6	-0.0725159	0.635937	Heart	Cdkn2a	1
Ptbp1	0.0709299	0.64336	Heart	Cdkn2a	1
Egfr	-0.070753	0.64419	Heart	Cdkn2a	1
Igfbp3	-0.0667609	0.663033	Heart	Cdkn2a	1
Bex3	-0.0663245	0.665105	Heart	Cdkn2a	1
Il10	0.0646924	0.672879	Heart	Cdkn2a	1
Icam1	0.0638943	0.676692	Heart	Cdkn2a	1
Mmp2	0.0611896	0.689675	Heart	Cdkn2a	1
Hmgb1	-0.0604587	0.693199	Heart	Cdkn2a	1
Csf1	0.0604289	0.693343	Heart	Cdkn2a	1
Edn1	0.0581042	0.704594	Heart	Cdkn2a	1
Plau	-0.0571712	0.709127	Heart	Cdkn2a	1
Mmp13	0.0551137	0.719158	Heart	Cdkn2a	1
Serpinb3a	0.0531942	0.72856	Heart	Cdkn2a	1
Egf	0.0524433	0.732248	Heart	Cdkn2a	1
Tubgcp2	-0.0510827	0.738947	Heart	Cdkn2a	1
Il7	0.0463709	0.76229	Heart	Cdkn2a	1
Acvr1b	-0.0455287	0.766485	Heart	Cdkn2a	1
Itpka	0.0445844	0.771197	Heart	Cdkn2a	1
Angpt1	-0.0439105	0.774564	Heart	Cdkn2a	1
Icam5	0.039655	0.795921	Heart	Cdkn2a	1
Igfbp2	-0.0369021	0.809817	Heart	Cdkn2a	1
Tnf	0.0351142	0.818872	Heart	Cdkn2a	1
Igfbp7	0.0346877	0.821036	Heart	Cdkn2a	1
Timp2	-0.0338763	0.825157	Heart	Cdkn2a	1
Kitl	0.0324187	0.83257	Heart	Cdkn2a	1
Jun	0.0273491	0.85846	Heart	Cdkn2a	1
Areg	0.0250211	0.870401	Heart	Cdkn2a	1
Pgf	0.0204197	0.894084	Heart	Cdkn2a	1
Mmp9	0.0202236	0.895095	Heart	Cdkn2a	1
Inha	0.0202215	0.895106	Heart	Cdkn2a	1
Serpine2	0.0168831	0.912349	Heart	Cdkn2a	1
Fas	0.0168204	0.912673	Heart	Cdkn2a	1
Mif	-0.0163709	0.914998	Heart	Cdkn2a	1
Ctnnb1	-0.00843809	0.956129	Heart	Cdkn2a	1
Ets2	-0.00525741	0.972657	Heart	Cdkn2a	1
Mmp10	-0.00302764	0.984252	Heart	Cdkn2a	1
Cxcl12	-0.00196	0.989805	Heart	Cdkn2a	1
Ang	0	1	Heart	Cdkn2a	1
Ccl2	0	1	Heart	Cdkn2a	1
Csf2	0	1	Heart	Cdkn2a	1
Cxcl10	0	1	Heart	Cdkn2a	1
Esm1	0	1	Heart	Cdkn2a	1
Fgf1	0	1	Heart	Cdkn2a	1
Fgf2	0	1	Heart	Cdkn2a	1
Fgf7	0	1	Heart	Cdkn2a	1
Gmfg	0	1	Heart	Cdkn2a	1
Ptger2	0	1	Heart	Cdkn2a	1
Scamp4	0	1	Heart	Cdkn2a	1
Csf1	0.847173	2.1938e-13	Kidney	Cdkn1a	1.78058e-11
Edn1	0.844767	2.99257e-13	Kidney	Cdkn1a	1.78058e-11
Ccl20	0.829921	1.82245e-12	Kidney	Cdkn1a	7.22905e-11
Ccl7	0.806931	2.17701e-11	Kidney	Cdkn1a	6.41078e-10
Gdf15	0.804802	2.69361e-11	Kidney	Cdkn1a	6.41078e-10
Cd9	0.797372	5.55143e-11	Kidney	Cdkn1a	1.10103e-09
Serpine1	0.788053	1.31971e-10	Kidney	Cdkn1a	2.2435e-09
Serpine2	0.765002	9.44786e-10	Kidney	Cdkn1a	1.40537e-08
Cxcl1	0.758833	1.54115e-09	Kidney	Cdkn1a	2.03774e-08
Plat	0.747827	3.56287e-09	Kidney	Cdkn1a	4.23981e-08
Cxcl2	0.719786	2.51553e-08	Kidney	Cdkn1a	2.72134e-07
Timp2	0.710284	4.63001e-08	Kidney	Cdkn1a	4.59143e-07
Mmp14	0.69143	1.45051e-07	Kidney	Cdkn1a	1.31979e-06
Axl	0.690259	1.55269e-07	Kidney	Cdkn1a	1.31979e-06
Tnfrsf1b	0.683123	2.33554e-07	Kidney	Cdkn1a	1.85286e-06
Egf	-0.680922	2.64299e-07	Kidney	Cdkn1a	1.91911e-06
Mmp12	0.679947	2.79072e-07	Kidney	Cdkn1a	1.91911e-06
Spp1	0.679239	2.90286e-07	Kidney	Cdkn1a	1.91911e-06
Igfbp4	-0.6649	6.30315e-07	Kidney	Cdkn1a	3.94776e-06
Gem	0.65328	1.14664e-06	Kidney	Cdkn1a	6.82249e-06
Plaur	0.647406	1.5368e-06	Kidney	Cdkn1a	8.70852e-06
Pappa	0.634448	2.8697e-06	Kidney	Cdkn1a	1.4988e-05
Hgf	0.634248	2.89684e-06	Kidney	Cdkn1a	1.4988e-05
Mmp2	0.631517	3.29192e-06	Kidney	Cdkn1a	1.63225e-05
Vegfa	-0.621194	5.27987e-06	Kidney	Cdkn1a	2.51322e-05
Tnfrsf1a	0.610275	8.54648e-06	Kidney	Cdkn1a	3.91166e-05
Igfbp3	-0.588386	2.13027e-05	Kidney	Cdkn1a	9.38899e-05
Igfbp2	0.586112	2.33345e-05	Kidney	Cdkn1a	9.91717e-05
Mmp3	0.583163	2.62341e-05	Kidney	Cdkn1a	0.00010765
C3	0.564709	5.32431e-05	Kidney	Cdkn1a	0.000204454
Selplg	0.5647	5.32611e-05	Kidney	Cdkn1a	0.000204454
Cd55	-0.555246	7.53214e-05	Kidney	Cdkn1a	0.000280101
Inha	0.549104	9.382e-05	Kidney	Cdkn1a	0.000338321
Csf2rb	0.542585	0.000117895	Kidney	Cdkn1a	0.000412633
Il1b	0.535185	0.00015194	Kidney	Cdkn1a	0.000516598
Angpt1	-0.53308	0.000163139	Kidney	Cdkn1a	0.000539266
Bmp2	0.530274	0.000179223	Kidney	Cdkn1a	0.00057642
Ccl8	0.521775	0.000237104	Kidney	Cdkn1a	0.000742511
Ccl4	0.517294	0.000273997	Kidney	Cdkn1a	0.000836043
Areg	0.515604	0.000289211	Kidney	Cdkn1a	0.000860402
Mmp9	0.514759	0.000297096	Kidney	Cdkn1a	0.000862302
Cxcl16	0.501932	0.000443196	Kidney	Cdkn1a	0.00125572
Icam1	0.482968	0.00077845	Kidney	Cdkn1a	0.00215432
Pgf	0.475223	0.000970858	Kidney	Cdkn1a	0.00262573
Itga2	0.459595	0.00149292	Kidney	Cdkn1a	0.00394794
Igf1	0.455293	0.00167478	Kidney	Cdkn1a	0.00433259
Ereg	0.444524	0.00221887	Kidney	Cdkn1a	0.00561798
Il6	0.437542	0.00265012	Kidney	Cdkn1a	0.0065701
Ccl5	0.425516	0.00356794	Kidney	Cdkn1a	0.00866501
Cxcl3	0.421036	0.00397518	Kidney	Cdkn1a	0.00946093
Bex3	0.416166	0.0044635	Kidney	Cdkn1a	0.0104148
Ets2	0.413037	0.00480417	Kidney	Cdkn1a	0.0109942
Nrg1	0.412085	0.00491224	Kidney	Cdkn1a	0.0110294
Sema3f	0.409529	0.00521296	Kidney	Cdkn1a	0.0114878
Mmp10	0.398738	0.00666616	Kidney	Cdkn1a	0.0144231
Lcp1	0.384258	0.00915951	Kidney	Cdkn1a	0.019464
Il2	0.368368	0.0127817	Kidney	Cdkn1a	0.0266846
Tnf	0.358147	0.015707	Kidney	Cdkn1a	0.0322265
Igfbp5	-0.346951	0.0195448	Kidney	Cdkn1a	0.0394208
Mif	-0.342961	0.021091	Kidney	Cdkn1a	0.0418304
Csf2	0.335467	0.0242731	Kidney	Cdkn1a	0.0473525
Igfbp1	-0.327053	0.0283146	Kidney	Cdkn1a	0.0543458
Tnfrsf11b	0.320476	0.0318501	Kidney	Cdkn1a	0.0601613
Angptl4	-0.316429	0.0342014	Kidney	Cdkn1a	0.0635932
Cdkn2a	0.315522	0.0347475	Kidney	Cdkn1a	0.0636146
Rps6ka5	0.303469	0.0427122	Kidney	Cdkn1a	0.0770115
Igfbp6	0.272089	0.0705835	Kidney	Cdkn1a	0.125365
Ccl3	0.253883	0.0924001	Kidney	Cdkn1a	0.160567
Ccl24	0.253356	0.0931018	Kidney	Cdkn1a	0.160567
Il7	0.233329	0.122939	Kidney	Cdkn1a	0.205043
Igfbp7	-0.233125	0.123277	Kidney	Cdkn1a	0.205043
Acvr1b	0.232653	0.12406	Kidney	Cdkn1a	0.205043
Pigf	0.23046	0.127746	Kidney	Cdkn1a	0.208243
Itpka	0.222654	0.141535	Kidney	Cdkn1a	0.227603
Ccl26	-0.205488	0.175683	Kidney	Cdkn1a	0.27875
Pecam1	-0.199273	0.189401	Kidney	Cdkn1a	0.296562
Serpinb3a	-0.189137	0.213378	Kidney	Cdkn1a	0.329766
Vgf	0.178902	0.239654	Kidney	Cdkn1a	0.365626
Bmp6	0.175124	0.249886	Kidney	Cdkn1a	0.376411
Il10	0.165939	0.275975	Kidney	Cdkn1a	0.410513
Cst10	-0.155937	0.306359	Kidney	Cdkn1a	0.450082
Plau	-0.144108	0.344941	Kidney	Cdkn1a	0.500586
Jun	0.14207	0.351881	Kidney	Cdkn1a	0.504504
Ctnnb1	0.13386	0.380681	Kidney	Cdkn1a	0.539298
Fas	-0.125313	0.412097	Kidney	Cdkn1a	0.576936
Ccl1	-0.122427	0.423032	Kidney	Cdkn1a	0.583879
Icam5	0.121424	0.426869	Kidney	Cdkn1a	0.583879
Egfr	-0.11953	0.434167	Kidney	Cdkn1a	0.587112
Il13	0.114424	0.454194	Kidney	Cdkn1a	0.607293
Il6st	0.103438	0.498928	Kidney	Cdkn1a	0.659694
Wnt16	0.100185	0.512597	Kidney	Cdkn1a	0.670319
Wnt2	0.0960718	0.530143	Kidney	Cdkn1a	0.685728
Il1a	0.0932775	0.542228	Kidney	Cdkn1a	0.689718
Hmgb1	-0.0926822	0.54482	Kidney	Cdkn1a	0.689718
Kitl	0.0790128	0.605906	Kidney	Cdkn1a	0.758976
Ptbp1	-0.0765973	0.617	Kidney	Cdkn1a	0.764823
Dkk1	-0.0581338	0.70445	Kidney	Cdkn1a	0.864222
Ptges	0.0517418	0.7357	Kidney	Cdkn1a	0.89335
Tubgcp2	-0.0468509	0.759902	Kidney	Cdkn1a	0.905154
Cxcr2	0.0458404	0.764932	Kidney	Cdkn1a	0.905154
Cxcl12	-0.0451769	0.76824	Kidney	Cdkn1a	0.905154
Spx	-0.0408647	0.789834	Kidney	Cdkn1a	0.921473
Nap1l4	-0.0383389	0.802556	Kidney	Cdkn1a	0.923468
Il15	-0.0374465	0.807064	Kidney	Cdkn1a	0.923468
Ctsb	-0.0305402	0.842144	Kidney	Cdkn1a	0.95443
Il18	-0.0274263	0.858065	Kidney	Cdkn1a	0.9633
Mmp13	0.0174706	0.909312	Kidney	Cdkn1a	1
Vegfc	0.00695077	0.963856	Kidney	Cdkn1a	1
Iqgap2	-0.00248827	0.987057	Kidney	Cdkn1a	1
Ang	0	1	Kidney	Cdkn1a	1
Ccl2	0	1	Kidney	Cdkn1a	1
Cxcl10	0	1	Kidney	Cdkn1a	1
Esm1	0	1	Kidney	Cdkn1a	1
Fgf1	0	1	Kidney	Cdkn1a	1
Fgf2	0	1	Kidney	Cdkn1a	1
Fgf7	0	1	Kidney	Cdkn1a	1
Gmfg	0	1	Kidney	Cdkn1a	1
Ptger2	0	1	Kidney	Cdkn1a	1
Scamp4	0	1	Kidney	Cdkn1a	1
Il6	0.63135	3.31768e-06	Kidney	Cdkn2a	0.000394804
Cxcl3	0.60828	9.3146e-06	Kidney	Cdkn2a	0.000554219
Pappa	0.570867	4.2241e-05	Kidney	Cdkn2a	0.00167556
Itga2	0.544945	0.000108597	Kidney	Cdkn2a	0.00323077
Plaur	0.52425	0.000218715	Kidney	Cdkn2a	0.00520542
Egf	-0.505765	0.000393919	Kidney	Cdkn2a	0.00781273
Nrg1	0.500078	0.000468965	Kidney	Cdkn2a	0.0079724
Ereg	0.49105	0.000614748	Kidney	Cdkn2a	0.00836192
Cxcl2	0.49009	0.000632414	Kidney	Cdkn2a	0.00836192
Mmp14	0.475604	0.000960488	Kidney	Cdkn2a	0.0114298
Cxcl1	0.467665	0.00119849	Kidney	Cdkn2a	0.0129655
Tnfrsf1b	0.461342	0.00142422	Kidney	Cdkn2a	0.0135807
Areg	0.456617	0.00161683	Kidney	Cdkn2a	0.0135807
Csf1	0.456306	0.00163029	Kidney	Cdkn2a	0.0135807
Vegfa	-0.453494	0.00175646	Kidney	Cdkn2a	0.0135807
Mmp12	0.452021	0.00182598	Kidney	Cdkn2a	0.0135807
Serpine1	0.447884	0.00203441	Kidney	Cdkn2a	0.0142409
Csf2rb	0.442894	0.00231357	Kidney	Cdkn2a	0.0152952
Mmp10	0.440619	0.00245175	Kidney	Cdkn2a	0.0153557
Selplg	0.434711	0.00284503	Kidney	Cdkn2a	0.0166647
Mmp3	0.433382	0.00294082	Kidney	Cdkn2a	0.0166647
Spp1	0.431499	0.00308141	Kidney	Cdkn2a	0.0166676
Edn1	0.423924	0.00370821	Kidney	Cdkn2a	0.019186
Tnf	0.419368	0.0041369	Kidney	Cdkn2a	0.0205121
Igfbp3	-0.416913	0.00438533	Kidney	Cdkn2a	0.0208742
Vegfc	0.404537	0.00584669	Kidney	Cdkn2a	0.0263843
Ccl1	0.403501	0.00598634	Kidney	Cdkn2a	0.0263843
Hgf	0.384834	0.00904685	Kidney	Cdkn2a	0.0384491
Serpinb3a	0.381716	0.00967145	Kidney	Cdkn2a	0.0396863
Ccl7	0.372852	0.0116533	Kidney	Cdkn2a	0.0462247
Igfbp4	-0.368801	0.0126689	Kidney	Cdkn2a	0.0486323
Icam1	0.357802	0.0158152	Kidney	Cdkn2a	0.0588128
Gdf15	0.353329	0.0172722	Kidney	Cdkn2a	0.0622846
C3	0.347803	0.0192274	Kidney	Cdkn2a	0.0655303
Mmp2	0.347678	0.0192736	Kidney	Cdkn2a	0.0655303
Nap1l4	-0.342941	0.0210988	Kidney	Cdkn2a	0.0697433
Ccl8	0.337906	0.023196	Kidney	Cdkn2a	0.0746035
Il1b	0.336397	0.0238577	Kidney	Cdkn2a	0.0747122
Rps6ka5	0.329727	0.0269737	Kidney	Cdkn2a	0.0823043
Igfbp1	-0.32748	0.0280969	Kidney	Cdkn2a	0.0835882
Igf1	0.3211	0.0314998	Kidney	Cdkn2a	0.0914263
Il18	0.315999	0.0344595	Kidney	Cdkn2a	0.0950648
Cdkn1a	0.315522	0.0347475	Kidney	Cdkn2a	0.0950648
Igfbp2	0.314861	0.03515	Kidney	Cdkn2a	0.0950648
Jun	0.312446	0.0366535	Kidney	Cdkn2a	0.0969282
Cd9	0.30678	0.0403891	Kidney	Cdkn2a	0.10383
Tnfrsf11b	0.305882	0.0410085	Kidney	Cdkn2a	0.10383
Il7	0.296464	0.0479868	Kidney	Cdkn2a	0.118967
Cxcl16	0.292449	0.0512407	Kidney	Cdkn2a	0.124442
Lcp1	0.28406	0.058615	Kidney	Cdkn2a	0.139504
Ccl20	0.273715	0.0688529	Kidney	Cdkn2a	0.160657
Csf2	0.272164	0.0705027	Kidney	Cdkn2a	0.161343
Timp2	0.268463	0.0745663	Kidney	Cdkn2a	0.167422
Tnfrsf1a	0.264215	0.0794562	Kidney	Cdkn2a	0.173735
Ccl4	0.263505	0.0802978	Kidney	Cdkn2a	0.173735
Il2	0.259515	0.0851559	Kidney	Cdkn2a	0.180956
Acvr1b	-0.253502	0.0929069	Kidney	Cdkn2a	0.193322
Wnt2	0.252519	0.0942242	Kidney	Cdkn2a	0.193322
Cxcl12	-0.247047	0.101823	Kidney	Cdkn2a	0.205371
Mmp9	0.244961	0.104841	Kidney	Cdkn2a	0.207934
Il6st	-0.240734	0.111166	Kidney	Cdkn2a	0.216865
Iqgap2	-0.233848	0.122084	Kidney	Cdkn2a	0.234323
Cst10	-0.229534	0.129326	Kidney	Cdkn2a	0.244282
Igfbp5	-0.22454	0.138106	Kidney	Cdkn2a	0.256791
Plat	0.215541	0.155032	Kidney	Cdkn2a	0.283827
Axl	0.211538	0.163031	Kidney	Cdkn2a	0.293427
Angpt1	-0.209867	0.166457	Kidney	Cdkn2a	0.293427
Ccl26	0.208903	0.168457	Kidney	Cdkn2a	0.293427
Serpine2	0.208099	0.170139	Kidney	Cdkn2a	0.293427
Dkk1	-0.20478	0.177209	Kidney	Cdkn2a	0.301255
Ccl5	0.193326	0.203223	Kidney	Cdkn2a	0.340614
Inha	0.190713	0.209516	Kidney	Cdkn2a	0.343014
Cd55	-0.190342	0.21042	Kidney	Cdkn2a	0.343014
Ctnnb1	-0.186042	0.221101	Kidney	Cdkn2a	0.355554
Sema3f	0.182485	0.230214	Kidney	Cdkn2a	0.357669
Pgf	0.182223	0.230897	Kidney	Cdkn2a	0.357669
Kitl	0.182017	0.231433	Kidney	Cdkn2a	0.357669
Bmp2	0.176545	0.246003	Kidney	Cdkn2a	0.371699
Fas	0.176267	0.246758	Kidney	Cdkn2a	0.371699
Bex3	0.173489	0.254404	Kidney	Cdkn2a	0.378425
Spx	-0.169937	0.264406	Kidney	Cdkn2a	0.387193
Egfr	-0.169099	0.266805	Kidney	Cdkn2a	0.387193
Mif	-0.165309	0.27783	Kidney	Cdkn2a	0.398335
Pecam1	-0.154658	0.310391	Kidney	Cdkn2a	0.439721
Ptbp1	-0.150186	0.324757	Kidney	Cdkn2a	0.45466
Tubgcp2	-0.140532	0.357172	Kidney	Cdkn2a	0.494226
Itpka	0.135786	0.3738	Kidney	Cdkn2a	0.507075
Il15	-0.135454	0.37498	Kidney	Cdkn2a	0.507075
Il10	0.119227	0.435345	Kidney	Cdkn2a	0.58209
Ptges	0.117537	0.441927	Kidney	Cdkn2a	0.584326
Hmgb1	0.11276	0.460827	Kidney	Cdkn2a	0.602619
Bmp6	0.111422	0.466195	Kidney	Cdkn2a	0.603012
Il1a	-0.108024	0.479985	Kidney	Cdkn2a	0.614174
Ctsb	0.106692	0.485447	Kidney	Cdkn2a	0.614555
Plau	-0.101476	0.50715	Kidney	Cdkn2a	0.635272
Cxcr2	0.0948507	0.535408	Kidney	Cdkn2a	0.663682
Pigf	-0.0774976	0.612855	Kidney	Cdkn2a	0.751853
Vgf	0.0754793	0.622164	Kidney	Cdkn2a	0.755484
Gem	0.0643808	0.674367	Kidney	Cdkn2a	0.810602
Mmp13	0.0567797	0.711032	Kidney	Cdkn2a	0.846128
Igfbp6	0.0469207	0.759555	Kidney	Cdkn2a	0.894922
Igfbp7	0.0442992	0.772621	Kidney	Cdkn2a	0.896741
Il13	-0.0421958	0.783151	Kidney	Cdkn2a	0.896741
Ets2	-0.0418248	0.785012	Kidney	Cdkn2a	0.896741
Icam5	0.0405847	0.791242	Kidney	Cdkn2a	0.896741
Ccl24	-0.0233288	0.879099	Kidney	Cdkn2a	0.979518
Wnt16	-0.0230093	0.880743	Kidney	Cdkn2a	0.979518
Angptl4	0.0206297	0.893001	Kidney	Cdkn2a	0.983954
Ccl3	0.00437966	0.977221	Kidney	Cdkn2a	1
Ang	0	1	Kidney	Cdkn2a	1
Ccl2	0	1	Kidney	Cdkn2a	1
Cxcl10	0	1	Kidney	Cdkn2a	1
Esm1	0	1	Kidney	Cdkn2a	1
Fgf1	0	1	Kidney	Cdkn2a	1
Fgf2	0	1	Kidney	Cdkn2a	1
Fgf7	0	1	Kidney	Cdkn2a	1
Gmfg	0	1	Kidney	Cdkn2a	1
Ptger2	0	1	Kidney	Cdkn2a	1
Scamp4	0	1	Kidney	Cdkn2a	1
Csf1	0.718015	2.8237e-08	Liver	Cdkn1a	3.36021e-06
Pecam1	0.706957	5.70048e-08	Liver	Cdkn1a	3.39179e-06
Ccl7	0.676371	3.40152e-07	Liver	Cdkn1a	1.34927e-05
Serpine1	0.670703	4.62915e-07	Liver	Cdkn1a	1.37717e-05
Gem	0.657726	9.14762e-07	Liver	Cdkn1a	2.17713e-05
Egf	-0.647149	1.55643e-06	Liver	Cdkn1a	2.8551e-05
Plau	-0.6456	1.67947e-06	Liver	Cdkn1a	2.8551e-05
Spp1	-0.631047	3.36472e-06	Liver	Cdkn1a	5.00502e-05
Igfbp2	-0.622248	5.03513e-06	Liver	Cdkn1a	6.65756e-05
Vgf	-0.613569	7.40489e-06	Liver	Cdkn1a	8.81182e-05
Mmp3	0.604823	1.0798e-05	Liver	Cdkn1a	0.000116815
Mmp9	0.585844	2.35847e-05	Liver	Cdkn1a	0.000233881
Mmp2	0.581829	2.76504e-05	Liver	Cdkn1a	0.000253107
Igfbp4	-0.572227	4.01097e-05	Liver	Cdkn1a	0.000340933
Igfbp1	-0.568904	4.54981e-05	Liver	Cdkn1a	0.000360951
Nap1l4	0.563486	5.57181e-05	Liver	Cdkn1a	0.000414403
Egfr	-0.556352	7.23682e-05	Liver	Cdkn1a	0.000506577
Il1b	0.541675	0.00012167	Liver	Cdkn1a	0.000804373
Ets2	0.532499	0.000166359	Liver	Cdkn1a	0.00104193
Edn1	0.529824	0.000181934	Liver	Cdkn1a	0.00108251
Il15	0.527227	0.000198309	Liver	Cdkn1a	0.00112375
Ccl24	0.52328	0.000225764	Liver	Cdkn1a	0.00122118
Pgf	0.52152	0.000239078	Liver	Cdkn1a	0.00123697
Ptges	-0.518021	0.000267684	Liver	Cdkn1a	0.00132727
Axl	0.516119	0.000284497	Liver	Cdkn1a	0.0013542
Il18	-0.514409	0.000300423	Liver	Cdkn1a	0.00137501
Igf1	-0.498509	0.000491822	Liver	Cdkn1a	0.00216766
Angpt1	0.484121	0.00075293	Liver	Cdkn1a	0.00319995
Iqgap2	-0.48262	0.000786298	Liver	Cdkn1a	0.00322653
Kitl	0.470267	0.00111526	Liver	Cdkn1a	0.00442387
Cxcl3	-0.461972	0.00140017	Liver	Cdkn1a	0.00537485
Rps6ka5	0.459711	0.00148829	Liver	Cdkn1a	0.00553456
Cd55	0.448915	0.00198059	Liver	Cdkn1a	0.00714215
Cd9	0.438069	0.00261518	Liver	Cdkn1a	0.00915312
Il6st	0.433431	0.00293724	Liver	Cdkn1a	0.00998662
Cxcl1	-0.431815	0.0030574	Liver	Cdkn1a	0.0101064
Nrg1	-0.427409	0.00340719	Liver	Cdkn1a	0.0109582
C3	-0.415968	0.00448435	Liver	Cdkn1a	0.0140431
Sema3f	0.412756	0.00483581	Liver	Cdkn1a	0.0147554
Lcp1	-0.411114	0.00502458	Liver	Cdkn1a	0.0149481
Angptl4	-0.408693	0.00531468	Liver	Cdkn1a	0.0154255
Ccl4	0.406845	0.00554578	Liver	Cdkn1a	0.015713
Tubgcp2	0.405675	0.00569663	Liver	Cdkn1a	0.0157651
Hmgb1	-0.402132	0.00617525	Liver	Cdkn1a	0.0167012
Hgf	-0.392177	0.00771153	Liver	Cdkn1a	0.0203927
Il6	0.375625	0.010999	Liver	Cdkn1a	0.028454
Gdf15	-0.371652	0.0119465	Liver	Cdkn1a	0.0302475
Vegfa	0.3701	0.0123353	Liver	Cdkn1a	0.0305813
Ccl8	0.368858	0.012654	Liver	Cdkn1a	0.0307312
Itpka	-0.36666	0.0132355	Liver	Cdkn1a	0.0312143
Timp2	0.366135	0.0133775	Liver	Cdkn1a	0.0312143
Bmp2	-0.362767	0.0143213	Liver	Cdkn1a	0.0327737
Igfbp7	-0.359807	0.0151966	Liver	Cdkn1a	0.0341207
Selplg	0.351593	0.0178675	Liver	Cdkn1a	0.0393746
Igfbp6	0.341604	0.0216398	Liver	Cdkn1a	0.0468206
Acvr1b	-0.337456	0.0233916	Liver	Cdkn1a	0.0497072
Wnt16	0.331361	0.0261808	Liver	Cdkn1a	0.0546582
Bmp6	0.321503	0.0312751	Liver	Cdkn1a	0.0641679
Il7	0.31368	0.0358791	Liver	Cdkn1a	0.0723663
Mmp13	0.309686	0.0384357	Liver	Cdkn1a	0.0762308
Cxcl16	0.302253	0.0435921	Liver	Cdkn1a	0.0850402
Igfbp5	0.281722	0.0608148	Liver	Cdkn1a	0.116725
Vegfc	0.269278	0.0736559	Liver	Cdkn1a	0.139128
Itga2	0.265393	0.0780765	Liver	Cdkn1a	0.145173
Fas	0.250726	0.0966636	Liver	Cdkn1a	0.176969
Tnfrsf1a	0.248644	0.0995582	Liver	Cdkn1a	0.179506
Icam5	-0.24692	0.102006	Liver	Cdkn1a	0.181174
Inha	0.244081	0.106134	Liver	Cdkn1a	0.185734
Plat	0.24285	0.107964	Liver	Cdkn1a	0.186199
Serpine2	0.228065	0.131864	Liver	Cdkn1a	0.223105
Ccl20	-0.22735	0.133113	Liver	Cdkn1a	0.223105
Ptbp1	0.213083	0.159907	Liver	Cdkn1a	0.264291
Jun	0.200305	0.187072	Liver	Cdkn1a	0.304802
Il13	0.199211	0.189541	Liver	Cdkn1a	0.304802
Cxcr2	0.182011	0.231449	Liver	Cdkn1a	0.36348
Plaur	0.180336	0.235843	Liver	Cdkn1a	0.36348
Ccl5	0.180285	0.235978	Liver	Cdkn1a	0.36348
Il10	0.179429	0.238248	Liver	Cdkn1a	0.36348
Igfbp3	-0.177629	0.243068	Liver	Cdkn1a	0.36614
Mmp12	-0.168859	0.267495	Liver	Cdkn1a	0.397899
Tnf	0.158128	0.299526	Liver	Cdkn1a	0.440044
Wnt2	-0.15172	0.319785	Liver	Cdkn1a	0.464078
Bex3	-0.149755	0.326163	Liver	Cdkn1a	0.467631
Ctsb	0.13054	0.392709	Liver	Cdkn1a	0.556337
Ccl3	0.123365	0.419458	Liver	Cdkn1a	0.580549
Csf2rb	-0.123339	0.419557	Liver	Cdkn1a	0.580549
Ereg	0.118485	0.438226	Liver	Cdkn1a	0.596874
Cst10	0.117675	0.441385	Liver	Cdkn1a	0.596874
Spx	-0.113969	0.456003	Liver	Cdkn1a	0.609712
Mmp14	-0.107746	0.481123	Liver	Cdkn1a	0.636151
Csf2	-0.0977057	0.523138	Liver	Cdkn1a	0.684103
Ccl26	0.0886168	0.562676	Liver	Cdkn1a	0.727809
Ctnnb1	0.0735275	0.631221	Liver	Cdkn1a	0.796976
Il2	0.0729332	0.63399	Liver	Cdkn1a	0.796976
Areg	-0.0724508	0.636241	Liver	Cdkn1a	0.796976
Cxcl2	0.0708866	0.643563	Liver	Cdkn1a	0.79775
Pappa	-0.0567748	0.711056	Liver	Cdkn1a	0.872326
Icam1	0.053731	0.725927	Liver	Cdkn1a	0.881483
Ccl1	0.0499316	0.74463	Liver	Cdkn1a	0.89506
Pigf	0.0468016	0.760147	Liver	Cdkn1a	0.904576
Il1a	-0.024002	0.875638	Liver	Cdkn1a	1
Cxcl12	-0.0222104	0.884855	Liver	Cdkn1a	1
Tnfrsf11b	0.0197095	0.897748	Liver	Cdkn1a	1
Tnfrsf1b	0.0177442	0.907897	Liver	Cdkn1a	1
Cdkn2a	0.0115271	0.940093	Liver	Cdkn1a	1
Dkk1	0.00737146	0.96167	Liver	Cdkn1a	1
Mif	-0.00622905	0.967607	Liver	Cdkn1a	1
Serpinb3a	0.00534846	0.972184	Liver	Cdkn1a	1
Mmp10	0.00355001	0.981535	Liver	Cdkn1a	1
Ang	0	1	Liver	Cdkn1a	1
Ccl2	0	1	Liver	Cdkn1a	1
Cxcl10	0	1	Liver	Cdkn1a	1
Esm1	0	1	Liver	Cdkn1a	1
Fgf1	0	1	Liver	Cdkn1a	1
Fgf2	0	1	Liver	Cdkn1a	1
Fgf7	0	1	Liver	Cdkn1a	1
Gmfg	0	1	Liver	Cdkn1a	1
Ptger2	0	1	Liver	Cdkn1a	1
Scamp4	0	1	Liver	Cdkn1a	1
Il7	-0.526873	0.000200641	Liver	Cdkn2a	0.0238763
Ereg	0.35844	0.0156159	Liver	Cdkn2a	0.761878
Cxcl3	0.347858	0.019207	Liver	Cdkn2a	0.761878
Il6	0.31701	0.0338555	Liver	Cdkn2a	0.837139
Serpine1	-0.312841	0.036404	Liver	Cdkn2a	0.837139
Bmp2	0.290384	0.0529822	Liver	Cdkn2a	0.837139
Edn1	-0.285515	0.0572786	Liver	Cdkn2a	0.837139
Ccl20	0.280043	0.0624349	Liver	Cdkn2a	0.837139
Hgf	0.26234	0.0816927	Liver	Cdkn2a	0.837139
Angptl4	-0.260658	0.0837413	Liver	Cdkn2a	0.837139
Timp2	-0.2442	0.105959	Liver	Cdkn2a	0.837139
Serpine2	-0.24142	0.110119	Liver	Cdkn2a	0.837139
Plau	-0.238461	0.114684	Liver	Cdkn2a	0.837139
Mmp3	-0.235642	0.119165	Liver	Cdkn2a	0.837139
Csf2	-0.234899	0.120368	Liver	Cdkn2a	0.837139
Igfbp5	-0.227647	0.132594	Liver	Cdkn2a	0.837139
Cxcl12	0.225093	0.137113	Liver	Cdkn2a	0.837139
Ccl4	-0.222155	0.142451	Liver	Cdkn2a	0.837139
Kitl	-0.218316	0.149658	Liver	Cdkn2a	0.837139
Igfbp7	-0.217075	0.152045	Liver	Cdkn2a	0.837139
Igfbp6	-0.216259	0.153627	Liver	Cdkn2a	0.837139
Inha	-0.210967	0.164196	Liver	Cdkn2a	0.837139
Pgf	-0.205167	0.176374	Liver	Cdkn2a	0.837139
Il18	0.202762	0.18161	Liver	Cdkn2a	0.837139
Il2	0.202544	0.182088	Liver	Cdkn2a	0.837139
Cst10	-0.199694	0.188448	Liver	Cdkn2a	0.837139
Tubgcp2	-0.199036	0.189939	Liver	Cdkn2a	0.837139
Igfbp3	-0.189209	0.213199	Liver	Cdkn2a	0.84181
Igfbp1	0.184108	0.226025	Liver	Cdkn2a	0.84181
Mmp14	0.184006	0.226288	Liver	Cdkn2a	0.84181
Acvr1b	-0.182383	0.230479	Liver	Cdkn2a	0.84181
Mmp2	-0.179905	0.236985	Liver	Cdkn2a	0.84181
Bex3	-0.178678	0.240252	Liver	Cdkn2a	0.84181
Gem	0.174644	0.251206	Liver	Cdkn2a	0.84181
Itpka	0.167724	0.270771	Liver	Cdkn2a	0.84181
Mmp13	-0.166193	0.275231	Liver	Cdkn2a	0.84181
Cxcl1	0.165551	0.277117	Liver	Cdkn2a	0.84181
Dkk1	0.165229	0.278067	Liver	Cdkn2a	0.84181
Angpt1	-0.159329	0.295825	Liver	Cdkn2a	0.84181
C3	0.156589	0.304315	Liver	Cdkn2a	0.84181
Cd9	-0.15429	0.311557	Liver	Cdkn2a	0.84181
Pecam1	-0.150447	0.323909	Liver	Cdkn2a	0.84181
Ccl8	-0.149056	0.328455	Liver	Cdkn2a	0.84181
Iqgap2	0.144581	0.343345	Liver	Cdkn2a	0.84181
Cxcl2	-0.141471	0.353936	Liver	Cdkn2a	0.84181
Ccl24	-0.140773	0.356338	Liver	Cdkn2a	0.84181
Plat	-0.139563	0.360529	Liver	Cdkn2a	0.84181
Igf1	0.137469	0.36785	Liver	Cdkn2a	0.84181
Ccl5	0.134882	0.37702	Liver	Cdkn2a	0.84181
Csf2rb	0.134563	0.378161	Liver	Cdkn2a	0.84181
Areg	0.134516	0.378328	Liver	Cdkn2a	0.84181
Il15	-0.132388	0.385987	Liver	Cdkn2a	0.84181
Tnfrsf11b	0.130881	0.391465	Liver	Cdkn2a	0.84181
Tnfrsf1b	0.128477	0.400297	Liver	Cdkn2a	0.84181
Tnf	0.128307	0.400924	Liver	Cdkn2a	0.84181
Fas	-0.127651	0.403357	Liver	Cdkn2a	0.84181
Ccl1	-0.12697	0.405891	Liver	Cdkn2a	0.84181
Itga2	0.125595	0.411037	Liver	Cdkn2a	0.84181
Il13	0.123916	0.417368	Liver	Cdkn2a	0.84181
Icam5	0.120588	0.430081	Liver	Cdkn2a	0.852994
Gdf15	0.118142	0.439564	Liver	Cdkn2a	0.854551
Egfr	0.116694	0.445228	Liver	Cdkn2a	0.854551
Ets2	-0.114044	0.455702	Liver	Cdkn2a	0.86077
Mmp9	-0.108717	0.477158	Liver	Cdkn2a	0.875439
Bmp6	-0.10612	0.487802	Liver	Cdkn2a	0.875439
Cxcr2	-0.105023	0.492339	Liver	Cdkn2a	0.875439
Ccl7	-0.104889	0.492894	Liver	Cdkn2a	0.875439
Hmgb1	0.0994607	0.515665	Liver	Cdkn2a	0.902414
Lcp1	0.0950964	0.534346	Liver	Cdkn2a	0.921554
Igfbp4	0.0888172	0.561789	Liver	Cdkn2a	0.922212
Jun	0.0853066	0.577413	Liver	Cdkn2a	0.922212
Tnfrsf1a	0.0843994	0.581482	Liver	Cdkn2a	0.922212
Axl	-0.0841672	0.582525	Liver	Cdkn2a	0.922212
Csf1	-0.0838296	0.584045	Liver	Cdkn2a	0.922212
Sema3f	-0.0829565	0.58798	Liver	Cdkn2a	0.922212
Vegfa	-0.0827361	0.588976	Liver	Cdkn2a	0.922212
Igfbp2	0.0805301	0.598981	Liver	Cdkn2a	0.925698
Il10	-0.0767141	0.616462	Liver	Cdkn2a	0.940085
Selplg	0.0750633	0.62409	Liver	Cdkn2a	0.940085
Wnt16	-0.0729307	0.634002	Liver	Cdkn2a	0.943077
Egf	-0.0566312	0.711755	Liver	Cdkn2a	1
Nap1l4	-0.0565833	0.711988	Liver	Cdkn2a	1
Cd55	-0.0562381	0.71367	Liver	Cdkn2a	1
Mmp12	-0.0519099	0.734872	Liver	Cdkn2a	1
Pigf	0.0473526	0.757408	Liver	Cdkn2a	1
Nrg1	0.0451975	0.768137	Liver	Cdkn2a	1
Spx	-0.0450819	0.768714	Liver	Cdkn2a	1
Cxcl16	0.0443712	0.772262	Liver	Cdkn2a	1
Wnt2	0.0441849	0.773192	Liver	Cdkn2a	1
Ptges	0.0394214	0.797097	Liver	Cdkn2a	1
Il6st	0.0383967	0.802265	Liver	Cdkn2a	1
Ptbp1	-0.035576	0.816531	Liver	Cdkn2a	1
Il1b	0.0301208	0.844286	Liver	Cdkn2a	1
Mif	-0.0269675	0.860416	Liver	Cdkn2a	1
Ctnnb1	-0.0265466	0.862574	Liver	Cdkn2a	1
Plaur	0.0251407	0.869787	Liver	Cdkn2a	1
Pappa	-0.0241621	0.874815	Liver	Cdkn2a	1
Ctsb	0.0216807	0.887584	Liver	Cdkn2a	1
Ccl3	0.0208097	0.892073	Liver	Cdkn2a	1
Spp1	-0.0190721	0.901038	Liver	Cdkn2a	1
Il1a	0.0180238	0.906452	Liver	Cdkn2a	1
Ccl26	0.0176262	0.908507	Liver	Cdkn2a	1
Vegfc	-0.0175028	0.909145	Liver	Cdkn2a	1
Mmp10	0.0160169	0.91683	Liver	Cdkn2a	1
Vgf	-0.014696	0.923668	Liver	Cdkn2a	1
Cdkn1a	0.0115271	0.940093	Liver	Cdkn2a	1
Serpinb3a	0.00696652	0.963774	Liver	Cdkn2a	1
Rps6ka5	0.00402243	0.979079	Liver	Cdkn2a	1
Icam1	-0.00144665	0.992475	Liver	Cdkn2a	1
Ang	0	1	Liver	Cdkn2a	1
Ccl2	0	1	Liver	Cdkn2a	1
Cxcl10	0	1	Liver	Cdkn2a	1
Esm1	0	1	Liver	Cdkn2a	1
Fgf1	0	1	Liver	Cdkn2a	1
Fgf2	0	1	Liver	Cdkn2a	1
Fgf7	0	1	Liver	Cdkn2a	1
Gmfg	0	1	Liver	Cdkn2a	1
Ptger2	0	1	Liver	Cdkn2a	1
Scamp4	0	1	Liver	Cdkn2a	1
Fas	0.83434	1.08449e-12	Lung	Cdkn1a	1.29055e-10
Sema3f	0.730848	1.19758e-08	Lung	Cdkn1a	7.12562e-07
Tnfrsf1b	0.621979	5.09675e-06	Lung	Cdkn1a	0.000156205
Mmp12	0.621318	5.25057e-06	Lung	Cdkn1a	0.000156205
Csf1	0.609326	8.90428e-06	Lung	Cdkn1a	0.000211922
Cxcl16	0.601033	1.26717e-05	Lung	Cdkn1a	0.000251323
Itpka	0.593549	1.72774e-05	Lung	Cdkn1a	0.000293716
Mmp9	0.544342	0.000110908	Lung	Cdkn1a	0.00164976
Egf	-0.51305	0.000313643	Lung	Cdkn1a	0.00408013
Igfbp4	-0.510221	0.000342868	Lung	Cdkn1a	0.00408013
Ccl20	0.503991	0.00041608	Lung	Cdkn1a	0.00450123
Cxcl2	0.487071	0.000691014	Lung	Cdkn1a	0.00685256
Vgf	-0.478616	0.000881877	Lung	Cdkn1a	0.00797329
Ctsb	0.476441	0.000938034	Lung	Cdkn1a	0.00797329
Cd9	0.468299	0.00117771	Lung	Cdkn1a	0.00934313
Mmp14	0.460883	0.00144202	Lung	Cdkn1a	0.010725
Cxcl1	0.455284	0.00167518	Lung	Cdkn1a	0.0117262
Ets2	0.445069	0.002188	Lung	Cdkn1a	0.0144651
Il15	0.421209	0.00395869	Lung	Cdkn1a	0.0247939
Egfr	-0.413144	0.00479219	Lung	Cdkn1a	0.0274367
Ccl7	0.411038	0.00503356	Lung	Cdkn1a	0.0274367
Timp2	0.409463	0.00522093	Lung	Cdkn1a	0.0274367
Vegfa	0.408789	0.0053029	Lung	Cdkn1a	0.0274367
Ccl4	0.405803	0.00567992	Lung	Cdkn1a	0.0281629
C3	-0.400689	0.00638001	Lung	Cdkn1a	0.0303689
Tnfrsf1a	0.387895	0.00846778	Lung	Cdkn1a	0.0387564
Areg	0.368535	0.0127381	Lung	Cdkn1a	0.0561421
Il6st	0.36426	0.0138961	Lung	Cdkn1a	0.0590584
Nrg1	-0.360624	0.0149505	Lung	Cdkn1a	0.0610452
Kitl	-0.358132	0.0157118	Lung	Cdkn1a	0.0610452
Vegfc	0.356144	0.0163425	Lung	Cdkn1a	0.0610452
Igfbp7	-0.355918	0.0164155	Lung	Cdkn1a	0.0610452
Igfbp2	0.34735	0.0193958	Lung	Cdkn1a	0.0699426
Edn1	0.341757	0.021577	Lung	Cdkn1a	0.0755196
Il6	0.338515	0.0229336	Lung	Cdkn1a	0.07752
Axl	0.337319	0.0234514	Lung	Cdkn1a	0.07752
Plaur	0.334991	0.0244881	Lung	Cdkn1a	0.0787591
Cd55	0.329592	0.0270401	Lung	Cdkn1a	0.0828548
Ccl5	0.328585	0.0275397	Lung	Cdkn1a	0.0828548
Pappa	-0.327967	0.0278504	Lung	Cdkn1a	0.0828548
Serpine2	0.314785	0.0351968	Lung	Cdkn1a	0.102157
Mmp3	0.312882	0.0363784	Lung	Cdkn1a	0.103072
Acvr1b	0.283016	0.0595887	Lung	Cdkn1a	0.163114
Cxcl12	-0.282251	0.060311	Lung	Cdkn1a	0.163114
Nap1l4	-0.273104	0.0694993	Lung	Cdkn1a	0.183787
Inha	0.269581	0.0733202	Lung	Cdkn1a	0.189676
Ptbp1	0.248554	0.099685	Lung	Cdkn1a	0.247352
Pgf	0.247059	0.101807	Lung	Cdkn1a	0.247352
Ccl24	0.244648	0.105299	Lung	Cdkn1a	0.247352
Iqgap2	-0.244032	0.106208	Lung	Cdkn1a	0.247352
Gem	0.243588	0.106864	Lung	Cdkn1a	0.247352
Ccl3	0.241108	0.110595	Lung	Cdkn1a	0.247352
Plat	0.240738	0.11116	Lung	Cdkn1a	0.247352
Hgf	0.239751	0.112678	Lung	Cdkn1a	0.247352
Tubgcp2	0.238693	0.114322	Lung	Cdkn1a	0.247352
Il10	0.233536	0.122598	Lung	Cdkn1a	0.260521
Plau	-0.222748	0.141361	Lung	Cdkn1a	0.295123
Bmp2	-0.221382	0.143882	Lung	Cdkn1a	0.295206
Cxcl3	0.215439	0.155231	Lung	Cdkn1a	0.310474
Serpine1	0.21408	0.157916	Lung	Cdkn1a	0.310474
Ccl8	0.213461	0.15915	Lung	Cdkn1a	0.310474
Tnfrsf11b	0.211285	0.163546	Lung	Cdkn1a	0.312491
Tnf	0.210362	0.165437	Lung	Cdkn1a	0.312491
Cdkn2a	-0.208468	0.169366	Lung	Cdkn1a	0.314914
Il7	-0.201996	0.183299	Lung	Cdkn1a	0.331722
Spx	0.201689	0.18398	Lung	Cdkn1a	0.331722
Igfbp5	0.197861	0.192621	Lung	Cdkn1a	0.342118
Igf1	-0.19148	0.207656	Lung	Cdkn1a	0.362771
Spp1	0.190373	0.210346	Lung	Cdkn1a	0.362771
Pigf	-0.187102	0.218435	Lung	Cdkn1a	0.37134
Mmp13	0.177001	0.244766	Lung	Cdkn1a	0.410241
Lcp1	0.174586	0.251365	Lung	Cdkn1a	0.41545
Itga2	0.172457	0.257285	Lung	Cdkn1a	0.419409
Cxcr2	0.1661	0.275505	Lung	Cdkn1a	0.440463
Angptl4	0.165386	0.277603	Lung	Cdkn1a	0.440463
Bmp6	-0.16407	0.281496	Lung	Cdkn1a	0.440764
Selplg	-0.157637	0.301048	Lung	Cdkn1a	0.465256
Il1b	0.156146	0.305701	Lung	Cdkn1a	0.46639
Gdf15	0.149733	0.326237	Lung	Cdkn1a	0.491421
Ctnnb1	-0.138398	0.364591	Lung	Cdkn1a	0.542329
Icam1	-0.122153	0.424077	Lung	Cdkn1a	0.618322
Ccl1	0.121632	0.426071	Lung	Cdkn1a	0.618322
Csf2	0.116245	0.446994	Lung	Cdkn1a	0.640871
Wnt16	0.113263	0.458815	Lung	Cdkn1a	0.649988
Angpt1	0.110312	0.470677	Lung	Cdkn1a	0.658947
Igfbp1	-0.0915253	0.549873	Lung	Cdkn1a	0.760871
Rps6ka5	-0.089954	0.556772	Lung	Cdkn1a	0.761562
Jun	0.0847387	0.579958	Lung	Cdkn1a	0.784262
Il2	0.0823703	0.59063	Lung	Cdkn1a	0.789719
Mmp2	-0.0738995	0.629491	Lung	Cdkn1a	0.826885
Mif	0.0732908	0.632324	Lung	Cdkn1a	0.826885
Il1a	0.0671683	0.6611	Lung	Cdkn1a	0.855118
Csf2rb	0.0649826	0.671494	Lung	Cdkn1a	0.859164
Ptges	0.0634817	0.678667	Lung	Cdkn1a	0.859164
Il18	-0.0610115	0.690533	Lung	Cdkn1a	0.864983
Wnt2	0.0544297	0.722504	Lung	Cdkn1a	0.895604
Icam5	-0.0523923	0.732499	Lung	Cdkn1a	0.898633
Bex3	0.0475583	0.756387	Lung	Cdkn1a	0.909588
Serpinb3a	-0.047492	0.756716	Lung	Cdkn1a	0.909588
Igfbp3	0.0455652	0.766303	Lung	Cdkn1a	0.911901
Il13	-0.0398364	0.795008	Lung	Cdkn1a	0.936692
Ccl26	-0.0379986	0.804275	Lung	Cdkn1a	0.938321
Pecam1	0.0314569	0.837469	Lung	Cdkn1a	0.967561
Mmp10	0.0245969	0.87258	Lung	Cdkn1a	0.998433
Igfbp6	0.0222714	0.884541	Lung	Cdkn1a	1
Ereg	0.018633	0.903305	Lung	Cdkn1a	1
Dkk1	0.0168526	0.912507	Lung	Cdkn1a	1
Hmgb1	0.010049	0.947764	Lung	Cdkn1a	1
Cst10	0.00129547	0.993261	Lung	Cdkn1a	1
Ang	0	1	Lung	Cdkn1a	1
Ccl2	0	1	Lung	Cdkn1a	1
Cxcl10	0	1	Lung	Cdkn1a	1
Esm1	0	1	Lung	Cdkn1a	1
Fgf1	0	1	Lung	Cdkn1a	1
Fgf2	0	1	Lung	Cdkn1a	1
Fgf7	0	1	Lung	Cdkn1a	1
Gmfg	0	1	Lung	Cdkn1a	1
Ptger2	0	1	Lung	Cdkn1a	1
Scamp4	0	1	Lung	Cdkn1a	1
Ccl1	0.608611	9.18303e-06	Lung	Cdkn2a	0.00109278
Hmgb1	-0.570298	4.31629e-05	Lung	Cdkn2a	0.00256819
Dkk1	0.527512	0.000196451	Lung	Cdkn2a	0.00496875
Mmp10	0.52431	0.000218286	Lung	Cdkn2a	0.00496875
Egfr	0.523074	0.000227286	Lung	Cdkn2a	0.00496875
Il13	0.516425	0.00028173	Lung	Cdkn2a	0.00496875
Igfbp5	-0.514422	0.000300292	Lung	Cdkn2a	0.00496875
Cst10	0.511053	0.000334033	Lung	Cdkn2a	0.00496875
Itga2	0.491549	0.000605727	Lung	Cdkn2a	0.00800906
Ccl26	0.471286	0.00108409	Lung	Cdkn2a	0.0129006
Ctnnb1	0.450699	0.00189041	Lung	Cdkn2a	0.018252
Serpinb3a	0.449788	0.00193601	Lung	Cdkn2a	0.018252
Icam5	0.448657	0.00199392	Lung	Cdkn2a	0.018252
Mmp13	0.442864	0.00231537	Lung	Cdkn2a	0.0188482
Wnt16	0.441855	0.00237582	Lung	Cdkn2a	0.0188482
Ctsb	-0.419961	0.00407872	Lung	Cdkn2a	0.0303355
Vgf	0.406672	0.00556783	Lung	Cdkn2a	0.0389748
Ccl24	0.399011	0.0066254	Lung	Cdkn2a	0.0438012
Nrg1	0.394865	0.0072672	Lung	Cdkn2a	0.0455156
Cd9	-0.387374	0.00856401	Lung	Cdkn2a	0.0509559
Pappa	0.365087	0.0136654	Lung	Cdkn2a	0.0732903
Il2	0.363522	0.014105	Lung	Cdkn2a	0.0732903
Tnf	0.361449	0.0147055	Lung	Cdkn2a	0.0732903
Ccl5	0.361193	0.0147812	Lung	Cdkn2a	0.0732903
Il10	0.340953	0.0219073	Lung	Cdkn2a	0.103334
Tnfrsf11b	0.339351	0.0225771	Lung	Cdkn2a	0.103334
Kitl	-0.337075	0.0235585	Lung	Cdkn2a	0.103832
Il6	0.331044	0.0263331	Lung	Cdkn2a	0.111915
Cxcr2	0.328864	0.0274008	Lung	Cdkn2a	0.112438
Cxcl3	0.317397	0.0336261	Lung	Cdkn2a	0.129407
Edn1	-0.317253	0.0337112	Lung	Cdkn2a	0.129407
Areg	-0.308763	0.0390475	Lung	Cdkn2a	0.138532
Ptbp1	0.308109	0.0394857	Lung	Cdkn2a	0.138532
Pigf	0.307969	0.0395805	Lung	Cdkn2a	0.138532
Pecam1	-0.302547	0.0433782	Lung	Cdkn2a	0.146555
Spp1	-0.301241	0.0443361	Lung	Cdkn2a	0.146555
Tnfrsf1a	-0.298937	0.0460674	Lung	Cdkn2a	0.148163
Il6st	-0.295571	0.0486963	Lung	Cdkn2a	0.150288
Igfbp3	-0.294875	0.049254	Lung	Cdkn2a	0.150288
Igfbp6	-0.28713	0.0558231	Lung	Cdkn2a	0.166074
Tubgcp2	0.285456	0.0573317	Lung	Cdkn2a	0.166402
Rps6ka5	0.28202	0.0605304	Lung	Cdkn2a	0.171503
Igfbp7	-0.278904	0.0635535	Lung	Cdkn2a	0.175881
Mmp2	0.271985	0.070695	Lung	Cdkn2a	0.187593
Cxcl16	-0.271759	0.0709384	Lung	Cdkn2a	0.187593
Il1a	0.269826	0.0730485	Lung	Cdkn2a	0.188973
Mmp14	-0.261831	0.0823083	Lung	Cdkn2a	0.208398
Selplg	0.244856	0.104995	Lung	Cdkn2a	0.260299
Timp2	-0.241921	0.10936	Lung	Cdkn2a	0.265589
Igfbp1	0.239387	0.11324	Lung	Cdkn2a	0.269512
Pgf	0.235619	0.119203	Lung	Cdkn2a	0.27814
Ereg	0.231016	0.126803	Lung	Cdkn2a	0.281404
Gem	0.230854	0.127078	Lung	Cdkn2a	0.281404
Plat	0.230359	0.127918	Lung	Cdkn2a	0.281404
Igf1	0.229107	0.130061	Lung	Cdkn2a	0.281404
Serpine2	-0.223643	0.139728	Lung	Cdkn2a	0.293843
Vegfc	0.223083	0.140748	Lung	Cdkn2a	0.293843
Spx	0.213839	0.158396	Lung	Cdkn2a	0.324984
Cdkn1a	-0.208468	0.169366	Lung	Cdkn2a	0.341602
Angptl4	0.202464	0.182265	Lung	Cdkn2a	0.356059
Vegfa	-0.20235	0.182518	Lung	Cdkn2a	0.356059
Nap1l4	-0.198091	0.192093	Lung	Cdkn2a	0.360664
Csf2rb	0.197571	0.193288	Lung	Cdkn2a	0.360664
Mmp9	-0.197274	0.19397	Lung	Cdkn2a	0.360664
Ccl3	0.193728	0.202267	Lung	Cdkn2a	0.370304
Axl	0.188506	0.214937	Lung	Cdkn2a	0.387538
Il1b	0.184804	0.224244	Lung	Cdkn2a	0.397239
Bmp6	-0.183731	0.226994	Lung	Cdkn2a	0.397239
Gdf15	0.160902	0.29102	Lung	Cdkn2a	0.501903
Il7	-0.143639	0.346532	Lung	Cdkn2a	0.588347
Hgf	0.141476	0.353919	Lung	Cdkn2a	0.588347
Ccl4	0.140878	0.355974	Lung	Cdkn2a	0.588347
Ptges	-0.137163	0.368927	Lung	Cdkn2a	0.601402
Tnfrsf1b	-0.124826	0.413928	Lung	Cdkn2a	0.665641
Il18	0.122595	0.422389	Lung	Cdkn2a	0.670191
Ccl8	0.120943	0.428715	Lung	Cdkn2a	0.671278
Jun	-0.111203	0.467077	Lung	Cdkn2a	0.721264
Itpka	-0.109798	0.472761	Lung	Cdkn2a	0.721264
Il15	-0.104864	0.492997	Lung	Cdkn2a	0.742616
Mmp12	-0.0881069	0.564934	Lung	Cdkn2a	0.840339
Angpt1	0.0853618	0.577166	Lung	Cdkn2a	0.847935
Ccl20	-0.0784786	0.608352	Lung	Cdkn2a	0.867222
Sema3f	-0.07803	0.610409	Lung	Cdkn2a	0.867222
Ets2	-0.0776495	0.612157	Lung	Cdkn2a	0.867222
Lcp1	-0.0748991	0.62485	Lung	Cdkn2a	0.874791
Igfbp4	-0.0639334	0.676505	Lung	Cdkn2a	0.928385
Igfbp2	-0.0629232	0.681343	Lung	Cdkn2a	0.928385
Egf	0.0618416	0.686537	Lung	Cdkn2a	0.928385
Bmp2	-0.0588863	0.700801	Lung	Cdkn2a	0.928768
Csf2	-0.0585503	0.70243	Lung	Cdkn2a	0.928768
Cxcl2	0.0541521	0.723863	Lung	Cdkn2a	0.94659
Cxcl12	-0.0496448	0.746047	Lung	Cdkn2a	0.964996
Cd55	0.0407598	0.790362	Lung	Cdkn2a	0.995178
Icam1	-0.0383492	0.802505	Lung	Cdkn2a	0.995178
Cxcl1	-0.0372677	0.807968	Lung	Cdkn2a	0.995178
Acvr1b	-0.0371712	0.808455	Lung	Cdkn2a	0.995178
Wnt2	-0.0366295	0.811196	Lung	Cdkn2a	0.995178
Iqgap2	0.0302727	0.84351	Lung	Cdkn2a	1
Csf1	0.0300595	0.844598	Lung	Cdkn2a	1
Mif	-0.0269325	0.860595	Lung	Cdkn2a	1
Plaur	-0.0210414	0.890878	Lung	Cdkn2a	1
Ccl7	-0.0194594	0.899039	Lung	Cdkn2a	1
Serpine1	0.0186891	0.903016	Lung	Cdkn2a	1
Inha	-0.0164378	0.914652	Lung	Cdkn2a	1
Plau	-0.0117164	0.939111	Lung	Cdkn2a	1
C3	-0.0106056	0.944875	Lung	Cdkn2a	1
Fas	-0.00425232	0.977883	Lung	Cdkn2a	1
Bex3	0.003138	0.983678	Lung	Cdkn2a	1
Mmp3	-5.01304e-05	0.999739	Lung	Cdkn2a	1
Ang	0	1	Lung	Cdkn2a	1
Ccl2	0	1	Lung	Cdkn2a	1
Cxcl10	0	1	Lung	Cdkn2a	1
Esm1	0	1	Lung	Cdkn2a	1
Fgf1	0	1	Lung	Cdkn2a	1
Fgf2	0	1	Lung	Cdkn2a	1
Fgf7	0	1	Lung	Cdkn2a	1
Gmfg	0	1	Lung	Cdkn2a	1
Ptger2	0	1	Lung	Cdkn2a	1
Scamp4	0	1	Lung	Cdkn2a	1
Ccl8	0.589232	2.05889e-05	Skeletal Muscles	Cdkn1a	0.00245008
Serpine1	0.530271	0.000179243	Skeletal Muscles	Cdkn1a	0.00781362
Egf	0.521245	0.000241222	Skeletal Muscles	Cdkn1a	0.00781362
Igfbp6	-0.518612	0.000262643	Skeletal Muscles	Cdkn1a	0.00781362
Mmp12	0.474285	0.000996838	Skeletal Muscles	Cdkn1a	0.0237248
Igfbp3	0.459842	0.00148304	Skeletal Muscles	Cdkn1a	0.0294136
Cxcl12	0.434807	0.00283827	Skeletal Muscles	Cdkn1a	0.0482506
Igfbp7	-0.424344	0.00367072	Skeletal Muscles	Cdkn1a	0.054602
Il1b	0.408342	0.00535793	Skeletal Muscles	Cdkn1a	0.0708437
Ccl7	0.403484	0.0059886	Skeletal Muscles	Cdkn1a	0.0712643
Itga2	-0.381925	0.00962841	Skeletal Muscles	Cdkn1a	0.104162
Inha	0.37432	0.0113029	Skeletal Muscles	Cdkn1a	0.106176
Csf2rb	0.373077	0.011599	Skeletal Muscles	Cdkn1a	0.106176
Il15	0.365788	0.0134724	Skeletal Muscles	Cdkn1a	0.108896
Rps6ka5	0.364868	0.0137263	Skeletal Muscles	Cdkn1a	0.108896
Tnfrsf1b	0.355343	0.0166025	Skeletal Muscles	Cdkn1a	0.123481
Serpinb3a	0.340818	0.021963	Skeletal Muscles	Cdkn1a	0.152865
Mmp13	-0.338077	0.0231224	Skeletal Muscles	Cdkn1a	0.152865
Angpt1	-0.303905	0.0424003	Skeletal Muscles	Cdkn1a	0.26556
Spp1	0.29908	0.0459587	Skeletal Muscles	Cdkn1a	0.26741
Cd55	0.297271	0.047354	Skeletal Muscles	Cdkn1a	0.26741
Ets2	0.294648	0.0494372	Skeletal Muscles	Cdkn1a	0.26741
Ccl5	0.289857	0.0534343	Skeletal Muscles	Cdkn1a	0.276464
Kitl	-0.271425	0.0713003	Skeletal Muscles	Cdkn1a	0.35281
Axl	-0.266752	0.0765071	Skeletal Muscles	Cdkn1a	0.35281
Bex3	-0.266209	0.0771309	Skeletal Muscles	Cdkn1a	0.35281
Il10	0.263008	0.0808907	Skeletal Muscles	Cdkn1a	0.35281
Cxcl1	0.261251	0.0830142	Skeletal Muscles	Cdkn1a	0.35281
Ccl4	0.254375	0.091749	Skeletal Muscles	Cdkn1a	0.371073
Cdkn2a	0.253022	0.0935479	Skeletal Muscles	Cdkn1a	0.371073
Ptbp1	0.246953	0.101958	Skeletal Muscles	Cdkn1a	0.391387
Gdf15	0.242171	0.108984	Skeletal Muscles	Cdkn1a	0.394327
Lcp1	0.241927	0.109351	Skeletal Muscles	Cdkn1a	0.394327
Ccl24	-0.238378	0.114814	Skeletal Muscles	Cdkn1a	0.39534
Il6st	0.23745	0.116276	Skeletal Muscles	Cdkn1a	0.39534
Mmp2	-0.231118	0.12663	Skeletal Muscles	Cdkn1a	0.418584
Ereg	0.221812	0.143084	Skeletal Muscles	Cdkn1a	0.4572
Wnt2	-0.21979	0.14686	Skeletal Muscles	Cdkn1a	0.4572
Il2	0.218221	0.149839	Skeletal Muscles	Cdkn1a	0.4572
Acvr1b	0.215669	0.15478	Skeletal Muscles	Cdkn1a	0.458204
Areg	0.214104	0.157869	Skeletal Muscles	Cdkn1a	0.458204
Angptl4	-0.210106	0.165964	Skeletal Muscles	Cdkn1a	0.47023
Pigf	0.194559	0.200302	Skeletal Muscles	Cdkn1a	0.554323
Pgf	-0.178354	0.241118	Skeletal Muscles	Cdkn1a	0.652115
Edn1	0.161937	0.287884	Skeletal Muscles	Cdkn1a	0.761294
Pappa	-0.15698	0.303092	Skeletal Muscles	Cdkn1a	0.784085
Icam5	-0.14827	0.331039	Skeletal Muscles	Cdkn1a	0.806641
Pecam1	0.147558	0.333392	Skeletal Muscles	Cdkn1a	0.806641
Nrg1	-0.146271	0.337672	Skeletal Muscles	Cdkn1a	0.806641
C3	0.144766	0.342721	Skeletal Muscles	Cdkn1a	0.806641
Spx	0.143883	0.345703	Skeletal Muscles	Cdkn1a	0.806641
Fas	-0.141889	0.3525	Skeletal Muscles	Cdkn1a	0.806682
Plaur	0.136624	0.370832	Skeletal Muscles	Cdkn1a	0.811006
Tnf	-0.136375	0.371713	Skeletal Muscles	Cdkn1a	0.811006
Ctnnb1	-0.135495	0.374835	Skeletal Muscles	Cdkn1a	0.811006
Cxcr2	0.132087	0.387078	Skeletal Muscles	Cdkn1a	0.821045
Jun	-0.130386	0.393273	Skeletal Muscles	Cdkn1a	0.821045
Cxcl3	0.127516	0.403859	Skeletal Muscles	Cdkn1a	0.828607
Selplg	0.121149	0.427926	Skeletal Muscles	Cdkn1a	0.863104
Igfbp5	-0.118658	0.437552	Skeletal Muscles	Cdkn1a	0.864833
Ccl3	0.117181	0.443318	Skeletal Muscles	Cdkn1a	0.864833
Vegfa	-0.114259	0.454848	Skeletal Muscles	Cdkn1a	0.866686
Wnt16	-0.113258	0.458834	Skeletal Muscles	Cdkn1a	0.866686
Vegfc	-0.107562	0.481876	Skeletal Muscles	Cdkn1a	0.883507
Cxcl2	0.106158	0.487649	Skeletal Muscles	Cdkn1a	0.883507
Ptges	-0.105324	0.491093	Skeletal Muscles	Cdkn1a	0.883507
Igfbp4	0.101318	0.507817	Skeletal Muscles	Cdkn1a	0.883507
Igfbp1	0.100149	0.51275	Skeletal Muscles	Cdkn1a	0.883507
Nap1l4	0.100099	0.512961	Skeletal Muscles	Cdkn1a	0.883507
Plau	-0.0985092	0.51971	Skeletal Muscles	Cdkn1a	0.883507
Icam1	0.0951194	0.534247	Skeletal Muscles	Cdkn1a	0.885426
Bmp6	-0.0947785	0.53572	Skeletal Muscles	Cdkn1a	0.885426
Gem	-0.0897559	0.557645	Skeletal Muscles	Cdkn1a	0.909038
Sema3f	-0.0879481	0.565639	Skeletal Muscles	Cdkn1a	0.909608
Csf1	-0.0823433	0.590752	Skeletal Muscles	Cdkn1a	0.935615
Il18	-0.0808479	0.597535	Skeletal Muscles	Cdkn1a	0.935615
Hgf	0.0780349	0.610387	Skeletal Muscles	Cdkn1a	0.943325
Vgf	0.0754174	0.62245	Skeletal Muscles	Cdkn1a	0.949277
Cd9	0.0724296	0.63634	Skeletal Muscles	Cdkn1a	0.949277
Itpka	-0.0720381	0.638169	Skeletal Muscles	Cdkn1a	0.949277
Dkk1	0.0682738	0.655867	Skeletal Muscles	Cdkn1a	0.951733
Mmp3	0.0667095	0.663277	Skeletal Muscles	Cdkn1a	0.951733
Tnfrsf1a	0.0665963	0.663814	Skeletal Muscles	Cdkn1a	0.951733
Timp2	0.0626056	0.682867	Skeletal Muscles	Cdkn1a	0.967395
Tubgcp2	-0.0598891	0.695949	Skeletal Muscles	Cdkn1a	0.972717
Igf1	-0.0568472	0.710703	Skeletal Muscles	Cdkn1a	0.972717
Bmp2	0.0567563	0.711146	Skeletal Muscles	Cdkn1a	0.972717
Serpine2	-0.0527846	0.730571	Skeletal Muscles	Cdkn1a	0.97873
Il1a	0.0505758	0.741448	Skeletal Muscles	Cdkn1a	0.97873
Mif	-0.0503902	0.742364	Skeletal Muscles	Cdkn1a	0.97873
Iqgap2	-0.0491611	0.74844	Skeletal Muscles	Cdkn1a	0.97873
Tnfrsf11b	-0.0473742	0.757301	Skeletal Muscles	Cdkn1a	0.979553
Ctsb	0.0380645	0.803942	Skeletal Muscles	Cdkn1a	1
Plat	0.0319904	0.834751	Skeletal Muscles	Cdkn1a	1
Cxcl16	0.0308026	0.840806	Skeletal Muscles	Cdkn1a	1
Il7	0.0297209	0.846328	Skeletal Muscles	Cdkn1a	1
Ccl26	0.0286931	0.851581	Skeletal Muscles	Cdkn1a	1
Il6	0.0263887	0.863383	Skeletal Muscles	Cdkn1a	1
Ccl20	-0.0223362	0.884208	Skeletal Muscles	Cdkn1a	1
Igfbp2	0.0183987	0.904516	Skeletal Muscles	Cdkn1a	1
Egfr	-0.0182997	0.905027	Skeletal Muscles	Cdkn1a	1
Ccl1	-0.0181536	0.905782	Skeletal Muscles	Cdkn1a	1
Mmp9	-0.0167632	0.912969	Skeletal Muscles	Cdkn1a	1
Il13	-0.0154894	0.91956	Skeletal Muscles	Cdkn1a	1
Mmp14	-0.0148833	0.922698	Skeletal Muscles	Cdkn1a	1
Mmp10	-0.0144203	0.925095	Skeletal Muscles	Cdkn1a	1
Hmgb1	0.0103876	0.946006	Skeletal Muscles	Cdkn1a	1
Cst10	0.002203	0.988541	Skeletal Muscles	Cdkn1a	1
Ang	0	1	Skeletal Muscles	Cdkn1a	1
Ccl2	0	1	Skeletal Muscles	Cdkn1a	1
Csf2	0	1	Skeletal Muscles	Cdkn1a	1
Cxcl10	0	1	Skeletal Muscles	Cdkn1a	1
Esm1	0	1	Skeletal Muscles	Cdkn1a	1
Fgf1	0	1	Skeletal Muscles	Cdkn1a	1
Fgf2	0	1	Skeletal Muscles	Cdkn1a	1
Fgf7	0	1	Skeletal Muscles	Cdkn1a	1
Gmfg	0	1	Skeletal Muscles	Cdkn1a	1
Ptger2	0	1	Skeletal Muscles	Cdkn1a	1
Scamp4	0	1	Skeletal Muscles	Cdkn1a	1
Lcp1	0.559456	6.46344e-05	Skeletal Muscles	Cdkn2a	0.00436329
Hgf	0.555986	7.33327e-05	Skeletal Muscles	Cdkn2a	0.00436329
Ccl1	0.518855	0.000260602	Skeletal Muscles	Cdkn2a	0.0103372
Ereg	0.505503	0.000397126	Skeletal Muscles	Cdkn2a	0.0118145
Nrg1	0.495369	0.000540573	Skeletal Muscles	Cdkn2a	0.0128656
Ccl5	0.447473	0.00205619	Skeletal Muscles	Cdkn2a	0.0407811
Iqgap2	0.435578	0.00278408	Skeletal Muscles	Cdkn2a	0.043901
Areg	0.428918	0.00328358	Skeletal Muscles	Cdkn2a	0.043901
Selplg	0.427896	0.00336688	Skeletal Muscles	Cdkn2a	0.043901
Spp1	0.421576	0.00392397	Skeletal Muscles	Cdkn2a	0.043901
Pappa	0.420173	0.00405807	Skeletal Muscles	Cdkn2a	0.043901
Nap1l4	-0.405682	0.00569573	Skeletal Muscles	Cdkn2a	0.0564827
Igfbp6	-0.400087	0.00646706	Skeletal Muscles	Cdkn2a	0.0591984
Cxcr2	0.392587	0.00764234	Skeletal Muscles	Cdkn2a	0.0649599
Igfbp2	0.382962	0.00941744	Skeletal Muscles	Cdkn2a	0.0701498
Igfbp5	-0.38289	0.00943191	Skeletal Muscles	Cdkn2a	0.0701498
Ccl24	-0.37939	0.0101611	Skeletal Muscles	Cdkn2a	0.0705191
Mmp2	-0.377087	0.0106668	Skeletal Muscles	Cdkn2a	0.0705191
Mmp12	0.362793	0.0143138	Skeletal Muscles	Cdkn2a	0.0867809
Il7	0.361859	0.014585	Skeletal Muscles	Cdkn2a	0.0867809
Vgf	0.351617	0.0178591	Skeletal Muscles	Cdkn2a	0.101202
Plaur	0.345828	0.01997	Skeletal Muscles	Cdkn2a	0.10802
Ccl7	0.334011	0.0249358	Skeletal Muscles	Cdkn2a	0.129016
Ccl3	0.3299	0.0268888	Skeletal Muscles	Cdkn2a	0.131581
Il18	0.328379	0.0276432	Skeletal Muscles	Cdkn2a	0.131581
Ctnnb1	-0.326006	0.0288545	Skeletal Muscles	Cdkn2a	0.132065
Dkk1	0.319736	0.0322696	Skeletal Muscles	Cdkn2a	0.142225
Ccl20	0.301601	0.04407	Skeletal Muscles	Cdkn2a	0.187298
Tnfrsf11b	0.289596	0.0536599	Skeletal Muscles	Cdkn2a	0.220191
Axl	-0.285679	0.0571295	Skeletal Muscles	Cdkn2a	0.226614
Icam1	0.282059	0.0604935	Skeletal Muscles	Cdkn2a	0.232217
Bmp6	0.27041	0.0724062	Skeletal Muscles	Cdkn2a	0.257632
Cxcl2	0.270337	0.0724859	Skeletal Muscles	Cdkn2a	0.257632
Cst10	0.267519	0.0756323	Skeletal Muscles	Cdkn2a	0.257632
Il6st	-0.267394	0.0757741	Skeletal Muscles	Cdkn2a	0.257632
Icam5	0.253566	0.0928209	Skeletal Muscles	Cdkn2a	0.30087
Cdkn1a	0.253022	0.0935479	Skeletal Muscles	Cdkn2a	0.30087
Ccl26	0.249096	0.0989245	Skeletal Muscles	Cdkn2a	0.304466
Il2	0.248484	0.099783	Skeletal Muscles	Cdkn2a	0.304466
Il1a	0.242943	0.107826	Skeletal Muscles	Cdkn2a	0.320781
Mmp3	0.237982	0.115437	Skeletal Muscles	Cdkn2a	0.335047
Mmp9	-0.23508	0.120074	Skeletal Muscles	Cdkn2a	0.338196
Sema3f	-0.233775	0.122205	Skeletal Muscles	Cdkn2a	0.338196
Mmp10	0.23073	0.127287	Skeletal Muscles	Cdkn2a	0.344252
Csf2rb	0.222021	0.142699	Skeletal Muscles	Cdkn2a	0.370255
Wnt2	0.221485	0.143689	Skeletal Muscles	Cdkn2a	0.370255
Vegfa	-0.220122	0.146235	Skeletal Muscles	Cdkn2a	0.370255
Serpine2	-0.215743	0.154635	Skeletal Muscles	Cdkn2a	0.378348
Plau	-0.215155	0.15579	Skeletal Muscles	Cdkn2a	0.378348
Il1b	0.210213	0.165742	Skeletal Muscles	Cdkn2a	0.394467
Tnf	0.207036	0.172381	Skeletal Muscles	Cdkn2a	0.402222
Cxcl3	0.204631	0.17753	Skeletal Muscles	Cdkn2a	0.406271
Acvr1b	-0.200533	0.18656	Skeletal Muscles	Cdkn2a	0.41888
Hmgb1	-0.197157	0.194241	Skeletal Muscles	Cdkn2a	0.428049
Bex3	0.192998	0.204006	Skeletal Muscles	Cdkn2a	0.441395
Il6	0.188379	0.215252	Skeletal Muscles	Cdkn2a	0.45741
Itpka	0.186549	0.219823	Skeletal Muscles	Cdkn2a	0.458929
Igf1	-0.176832	0.245224	Skeletal Muscles	Cdkn2a	0.503133
Il13	0.17016	0.263771	Skeletal Muscles	Cdkn2a	0.532013
Cd55	-0.158226	0.299224	Skeletal Muscles	Cdkn2a	0.593461
Ccl4	0.15467	0.310353	Skeletal Muscles	Cdkn2a	0.599427
Gdf15	0.153892	0.312822	Skeletal Muscles	Cdkn2a	0.599427
Itga2	0.150745	0.322938	Skeletal Muscles	Cdkn2a	0.599427
Rps6ka5	0.150031	0.325263	Skeletal Muscles	Cdkn2a	0.599427
Ccl8	0.149372	0.327418	Skeletal Muscles	Cdkn2a	0.599427
Igfbp7	-0.146446	0.33709	Skeletal Muscles	Cdkn2a	0.607783
Vegfc	0.142699	0.349729	Skeletal Muscles	Cdkn2a	0.621161
Tnfrsf1a	-0.140121	0.358591	Skeletal Muscles	Cdkn2a	0.626308
Serpinb3a	0.138809	0.363154	Skeletal Muscles	Cdkn2a	0.626308
Tubgcp2	-0.13325	0.382872	Skeletal Muscles	Cdkn2a	0.650882
Pgf	-0.124426	0.415438	Skeletal Muscles	Cdkn2a	0.681993
Angptl4	-0.122488	0.422798	Skeletal Muscles	Cdkn2a	0.681993
Gem	-0.122205	0.423878	Skeletal Muscles	Cdkn2a	0.681993
Cxcl1	-0.122148	0.424097	Skeletal Muscles	Cdkn2a	0.681993
Angpt1	-0.109743	0.472984	Skeletal Muscles	Cdkn2a	0.750468
Wnt16	0.102085	0.504592	Skeletal Muscles	Cdkn2a	0.781294
Ets2	-0.100439	0.511524	Skeletal Muscles	Cdkn2a	0.781294
Egfr	0.1003	0.512109	Skeletal Muscles	Cdkn2a	0.781294
Pigf	0.0936851	0.540457	Skeletal Muscles	Cdkn2a	0.807064
Bmp2	-0.0932002	0.542564	Skeletal Muscles	Cdkn2a	0.807064
Tnfrsf1b	0.0910387	0.552005	Skeletal Muscles	Cdkn2a	0.81097
Igfbp1	0.0813427	0.595287	Skeletal Muscles	Cdkn2a	0.859108
Fas	0.0804799	0.59921	Skeletal Muscles	Cdkn2a	0.859108
Inha	0.0783243	0.609059	Skeletal Muscles	Cdkn2a	0.862834
Serpine1	0.0725531	0.635764	Skeletal Muscles	Cdkn2a	0.877901
Ctsb	0.0716657	0.639912	Skeletal Muscles	Cdkn2a	0.877901
Jun	-0.0712569	0.641827	Skeletal Muscles	Cdkn2a	0.877901
Cxcl16	-0.0664534	0.664493	Skeletal Muscles	Cdkn2a	0.898575
Mmp13	0.0530902	0.72907	Skeletal Muscles	Cdkn2a	0.969986
Il15	0.0521679	0.733603	Skeletal Muscles	Cdkn2a	0.969986
Spx	0.0503223	0.742699	Skeletal Muscles	Cdkn2a	0.971222
Ptbp1	-0.0455915	0.766172	Skeletal Muscles	Cdkn2a	0.985814
Cxcl12	0.0447388	0.770426	Skeletal Muscles	Cdkn2a	0.985814
Cd9	-0.0371273	0.808678	Skeletal Muscles	Cdkn2a	1
Timp2	0.0324807	0.832254	Skeletal Muscles	Cdkn2a	1
Igfbp3	0.032356	0.832889	Skeletal Muscles	Cdkn2a	1
Igfbp4	-0.0290475	0.849769	Skeletal Muscles	Cdkn2a	1
Egf	-0.0264369	0.863136	Skeletal Muscles	Cdkn2a	1
Mif	-0.0260321	0.865212	Skeletal Muscles	Cdkn2a	1
C3	-0.021244	0.889834	Skeletal Muscles	Cdkn2a	1
Edn1	-0.0179122	0.907029	Skeletal Muscles	Cdkn2a	1
Mmp14	-0.0178428	0.907388	Skeletal Muscles	Cdkn2a	1
Ptges	-0.0167073	0.913258	Skeletal Muscles	Cdkn2a	1
Plat	0.0166123	0.91375	Skeletal Muscles	Cdkn2a	1
Csf1	-0.015855	0.917668	Skeletal Muscles	Cdkn2a	1
Pecam1	0.0145953	0.924189	Skeletal Muscles	Cdkn2a	1
Kitl	-0.00229681	0.988053	Skeletal Muscles	Cdkn2a	1
Il10	7.29898e-05	0.99962	Skeletal Muscles	Cdkn2a	1
Ang	0	1	Skeletal Muscles	Cdkn2a	1
Ccl2	0	1	Skeletal Muscles	Cdkn2a	1
Csf2	0	1	Skeletal Muscles	Cdkn2a	1
Cxcl10	0	1	Skeletal Muscles	Cdkn2a	1
Esm1	0	1	Skeletal Muscles	Cdkn2a	1
Fgf1	0	1	Skeletal Muscles	Cdkn2a	1
Fgf2	0	1	Skeletal Muscles	Cdkn2a	1
Fgf7	0	1	Skeletal Muscles	Cdkn2a	1
Gmfg	0	1	Skeletal Muscles	Cdkn2a	1
Ptger2	0	1	Skeletal Muscles	Cdkn2a	1
Scamp4	0	1	Skeletal Muscles	Cdkn2a	1
Rps6ka5	-0.739247	6.65126e-09	Spleen	Cdkn1a	7.915e-07
Mmp2	0.719569	2.55161e-08	Spleen	Cdkn1a	1.26343e-06
Axl	0.715504	3.32166e-08	Spleen	Cdkn1a	1.26343e-06
Igf1	0.711653	4.24683e-08	Spleen	Cdkn1a	1.26343e-06
Pecam1	-0.696441	1.07988e-07	Spleen	Cdkn1a	2.57012e-06
Csf2rb	0.69032	1.54724e-07	Spleen	Cdkn1a	3.0687e-06
Ctsb	0.685987	1.98535e-07	Spleen	Cdkn1a	3.37509e-06
Tnfrsf1a	0.67831	3.05644e-07	Spleen	Cdkn1a	4.54645e-06
C3	0.669998	4.80789e-07	Spleen	Cdkn1a	6.3571e-06
Igfbp7	0.662826	7.02688e-07	Spleen	Cdkn1a	8.36199e-06
Kitl	0.650778	1.29998e-06	Spleen	Cdkn1a	1.40634e-05
Mmp14	0.643987	1.81723e-06	Spleen	Cdkn1a	1.74637e-05
Il18	0.642987	1.9078e-06	Spleen	Cdkn1a	1.74637e-05
Mmp13	0.637178	2.52196e-06	Spleen	Cdkn1a	2.14367e-05
Plaur	-0.630224	3.49595e-06	Spleen	Cdkn1a	2.77346e-05
Sema3f	0.614739	7.03443e-06	Spleen	Cdkn1a	5.23186e-05
Serpine1	0.604241	1.10679e-05	Spleen	Cdkn1a	7.74755e-05
Csf1	0.599842	1.33194e-05	Spleen	Cdkn1a	8.8056e-05
Igfbp4	0.593987	1.69706e-05	Spleen	Cdkn1a	0.000106289
Mmp3	0.592453	1.80681e-05	Spleen	Cdkn1a	0.000107505
Mmp9	0.5767	3.37783e-05	Spleen	Cdkn1a	0.00019141
Ptges	0.564961	5.2745e-05	Spleen	Cdkn1a	0.000285303
Tubgcp2	0.558192	6.76872e-05	Spleen	Cdkn1a	0.000336344
Il6st	0.558133	6.78341e-05	Spleen	Cdkn1a	0.000336344
Ctnnb1	0.550703	8.8642e-05	Spleen	Cdkn1a	0.000416022
Selplg	-0.549363	9.29627e-05	Spleen	Cdkn1a	0.000416022
Plau	0.548932	9.43915e-05	Spleen	Cdkn1a	0.000416022
Vegfa	0.506998	0.000379145	Spleen	Cdkn1a	0.00161137
Jun	0.47718	0.000918611	Spleen	Cdkn1a	0.00376947
Cxcl2	0.471948	0.00106427	Spleen	Cdkn1a	0.00422161
Ets2	0.459059	0.00151459	Spleen	Cdkn1a	0.00581406
Timp2	0.457662	0.00157232	Spleen	Cdkn1a	0.00584707
Ccl8	0.454265	0.00172106	Spleen	Cdkn1a	0.00620625
Inha	0.449199	0.00196598	Spleen	Cdkn1a	0.00688095
Serpine2	0.445954	0.00213865	Spleen	Cdkn1a	0.00727143
Igfbp6	0.435523	0.0027879	Spleen	Cdkn1a	0.00921557
Angptl4	0.428337	0.0033307	Spleen	Cdkn1a	0.0107122
Pigf	-0.425401	0.00357792	Spleen	Cdkn1a	0.0112045
Bex3	0.420793	0.00399838	Spleen	Cdkn1a	0.0122002
Il1b	0.407662	0.0054426	Spleen	Cdkn1a	0.0161917
Plat	0.405787	0.00568201	Spleen	Cdkn1a	0.0164638
Bmp2	0.404807	0.00581077	Spleen	Cdkn1a	0.0164638
Ptbp1	0.402139	0.00617426	Spleen	Cdkn1a	0.0170869
Hgf	0.398223	0.0067434	Spleen	Cdkn1a	0.0182378
Ccl7	0.390953	0.00792157	Spleen	Cdkn1a	0.0209481
Spp1	0.385529	0.00891245	Spleen	Cdkn1a	0.0230561
Egf	-0.382978	0.00941431	Spleen	Cdkn1a	0.0238362
Cxcl1	0.378718	0.0103065	Spleen	Cdkn1a	0.0250773
Egfr	0.378629	0.0103259	Spleen	Cdkn1a	0.0250773
Angpt1	0.371187	0.012062	Spleen	Cdkn1a	0.0287075
Gdf15	0.365073	0.0136694	Spleen	Cdkn1a	0.0318953
Edn1	0.36362	0.0140771	Spleen	Cdkn1a	0.0322149
Itga2	0.357387	0.0159456	Spleen	Cdkn1a	0.0352048
Tnfrsf1b	0.357294	0.0159753	Spleen	Cdkn1a	0.0352048
Cxcl12	0.352713	0.0174814	Spleen	Cdkn1a	0.0378233
Igfbp2	0.345477	0.0201046	Spleen	Cdkn1a	0.0427222
Il1a	0.331735	0.0260018	Spleen	Cdkn1a	0.0542845
Icam5	0.315959	0.0344832	Spleen	Cdkn1a	0.0707501
Hmgb1	-0.308833	0.0390008	Spleen	Cdkn1a	0.0786626
Igfbp3	0.303366	0.0427862	Spleen	Cdkn1a	0.0848593
Ccl3	0.292736	0.0510028	Spleen	Cdkn1a	0.0994974
Cdkn2a	0.27967	0.0627991	Spleen	Cdkn1a	0.120534
Pgf	0.255872	0.0897892	Spleen	Cdkn1a	0.169602
Ccl20	0.244674	0.105262	Spleen	Cdkn1a	0.195721
Wnt16	-0.236309	0.118093	Spleen	Cdkn1a	0.216201
Cxcl16	0.228675	0.130806	Spleen	Cdkn1a	0.235847
Ccl1	0.226561	0.134501	Spleen	Cdkn1a	0.23889
Cd55	-0.217074	0.152045	Spleen	Cdkn1a	0.266079
Fas	0.215012	0.156073	Spleen	Cdkn1a	0.269169
Areg	-0.203914	0.179087	Spleen	Cdkn1a	0.30052
Il6	0.203816	0.179302	Spleen	Cdkn1a	0.30052
Wnt2	0.189834	0.211663	Spleen	Cdkn1a	0.349831
Spx	0.18728	0.217989	Spleen	Cdkn1a	0.351306
Nrg1	-0.187092	0.218459	Spleen	Cdkn1a	0.351306
Ereg	0.183193	0.22838	Spleen	Cdkn1a	0.362363
Pappa	-0.180709	0.234862	Spleen	Cdkn1a	0.367162
Igfbp5	0.179682	0.237575	Spleen	Cdkn1a	0.367162
Ccl24	0.167522	0.271358	Spleen	Cdkn1a	0.413994
Cxcl3	0.158189	0.299336	Spleen	Cdkn1a	0.450899
Acvr1b	-0.15486	0.309752	Spleen	Cdkn1a	0.460757
Cst10	0.141993	0.352144	Spleen	Cdkn1a	0.517347
Icam1	0.133672	0.381356	Spleen	Cdkn1a	0.553431
Cxcr2	0.131887	0.387802	Spleen	Cdkn1a	0.556005
Gem	-0.126815	0.40647	Spleen	Cdkn1a	0.571971
Mmp10	0.126258	0.40855	Spleen	Cdkn1a	0.571971
Tnf	0.123172	0.420193	Spleen	Cdkn1a	0.58143
Il15	0.119136	0.435695	Spleen	Cdkn1a	0.59595
Ccl5	0.108429	0.478331	Spleen	Cdkn1a	0.643769
Igfbp1	0.10766	0.481474	Spleen	Cdkn1a	0.643769
Serpinb3a	-0.100483	0.511335	Spleen	Cdkn1a	0.672672
Csf2	-0.0991087	0.517159	Spleen	Cdkn1a	0.672672
Il10	0.0984295	0.520049	Spleen	Cdkn1a	0.672672
Lcp1	0.0946575	0.536243	Spleen	Cdkn1a	0.68616
Ccl4	-0.0932303	0.542433	Spleen	Cdkn1a	0.686697
Vgf	-0.0788702	0.606558	Spleen	Cdkn1a	0.759794
Il7	0.0761749	0.618949	Spleen	Cdkn1a	0.767238
Il2	-0.0606082	0.692477	Spleen	Cdkn1a	0.849534
Il13	0.0560428	0.714623	Spleen	Cdkn1a	0.867756
Iqgap2	-0.0527466	0.730758	Spleen	Cdkn1a	0.870412
Mif	-0.0524214	0.732356	Spleen	Cdkn1a	0.870412
Vegfc	0.0502862	0.742877	Spleen	Cdkn1a	0.870412
Cd9	0.0496407	0.746067	Spleen	Cdkn1a	0.870412
Tnfrsf11b	0.0465241	0.761528	Spleen	Cdkn1a	0.879823
Dkk1	-0.0427337	0.780455	Spleen	Cdkn1a	0.89302
Mmp12	0.0350852	0.81902	Spleen	Cdkn1a	0.928222
Ccl26	-0.0328377	0.830437	Spleen	Cdkn1a	0.932283
Nap1l4	0.0219478	0.886208	Spleen	Cdkn1a	0.985595
Itpka	0.0192135	0.900308	Spleen	Cdkn1a	0.992006
Bmp6	-0.00258056	0.986577	Spleen	Cdkn1a	1
Ang	0	1	Spleen	Cdkn1a	1
Ccl2	0	1	Spleen	Cdkn1a	1
Cxcl10	0	1	Spleen	Cdkn1a	1
Esm1	0	1	Spleen	Cdkn1a	1
Fgf1	0	1	Spleen	Cdkn1a	1
Fgf2	0	1	Spleen	Cdkn1a	1
Fgf7	0	1	Spleen	Cdkn1a	1
Gmfg	0	1	Spleen	Cdkn1a	1
Ptger2	0	1	Spleen	Cdkn1a	1
Scamp4	0	1	Spleen	Cdkn1a	1
Cxcl12	0.554449	7.75188e-05	Spleen	Cdkn2a	0.00922474
Csf2rb	0.53014	0.000180025	Spleen	Cdkn2a	0.0107115
Igfbp7	0.506091	0.000389967	Spleen	Cdkn2a	0.0154687
Serpine1	0.481654	0.000808457	Spleen	Cdkn2a	0.0166605
Igfbp3	0.481381	0.00081483	Spleen	Cdkn2a	0.0166605
Angptl4	0.476163	0.000945447	Spleen	Cdkn2a	0.0166605
Mmp2	0.47162	0.00107405	Spleen	Cdkn2a	0.0166605
Spp1	0.466917	0.00122342	Spleen	Cdkn2a	0.0166605
C3	0.4648	0.00129648	Spleen	Cdkn2a	0.0166605
Timp2	0.458515	0.00153685	Spleen	Cdkn2a	0.0166605
Igf1	0.458437	0.00154005	Spleen	Cdkn2a	0.0166605
Tnfrsf1b	0.449764	0.0019372	Spleen	Cdkn2a	0.0179779
Il10	0.446827	0.00209094	Spleen	Cdkn2a	0.0179779
Mmp14	0.446383	0.00211504	Spleen	Cdkn2a	0.0179779
Kitl	0.438758	0.00257014	Spleen	Cdkn2a	0.0203897
Mmp3	0.425651	0.00355623	Spleen	Cdkn2a	0.0250116
Jun	0.422536	0.00383452	Spleen	Cdkn2a	0.0250116
Ccl8	0.421447	0.00393617	Spleen	Cdkn2a	0.0250116
Fas	0.42046	0.00403032	Spleen	Cdkn2a	0.0250116
Ets2	0.418696	0.00420364	Spleen	Cdkn2a	0.0250116
Sema3f	0.414521	0.00463988	Spleen	Cdkn2a	0.0261936
Cxcl16	0.412697	0.00484252	Spleen	Cdkn2a	0.0261936
Igfbp2	0.400045	0.00647326	Spleen	Cdkn2a	0.0332766
Igfbp6	0.398437	0.00671124	Spleen	Cdkn2a	0.0332766
Igfbp4	0.395526	0.00716146	Spleen	Cdkn2a	0.0339418
Csf1	0.393468	0.00749529	Spleen	Cdkn2a	0.0339418
Igfbp5	0.392239	0.00770109	Spleen	Cdkn2a	0.0339418
Nap1l4	-0.374588	0.0112398	Spleen	Cdkn2a	0.0477692
Il7	0.368036	0.0128689	Spleen	Cdkn2a	0.0528068
Ptges	0.361785	0.0146069	Spleen	Cdkn2a	0.0579405
Plau	0.354106	0.0170111	Spleen	Cdkn2a	0.0653006
Selplg	-0.349852	0.0184815	Spleen	Cdkn2a	0.0682004
Plaur	-0.348659	0.0189127	Spleen	Cdkn2a	0.0682004
Axl	0.346243	0.0198121	Spleen	Cdkn2a	0.0684367
Tnfrsf11b	0.345415	0.0201284	Spleen	Cdkn2a	0.0684367
Bmp2	0.339545	0.0224952	Spleen	Cdkn2a	0.0743593
Ctsb	0.33752	0.0233637	Spleen	Cdkn2a	0.0751428
Ccl5	0.335725	0.0241571	Spleen	Cdkn2a	0.0756498
Rps6ka5	-0.333479	0.0251817	Spleen	Cdkn2a	0.0768366
Plat	0.331586	0.0260728	Spleen	Cdkn2a	0.0775665
Tubgcp2	0.327948	0.0278598	Spleen	Cdkn2a	0.0808613
Wnt2	0.321119	0.0314888	Spleen	Cdkn2a	0.0879291
Pecam1	-0.319443	0.0324372	Spleen	Cdkn2a	0.0879291
Hgf	0.319313	0.0325116	Spleen	Cdkn2a	0.0879291
Iqgap2	-0.31495	0.0350959	Spleen	Cdkn2a	0.0918559
Egfr	0.31428	0.0355073	Spleen	Cdkn2a	0.0918559
Mmp13	0.312026	0.0369199	Spleen	Cdkn2a	0.0925977
Ereg	0.311354	0.0373503	Spleen	Cdkn2a	0.0925977
Vgf	-0.304939	0.0416676	Spleen	Cdkn2a	0.101193
Cxcl2	0.30076	0.0446929	Spleen	Cdkn2a	0.105473
Il18	0.300079	0.0452026	Spleen	Cdkn2a	0.105473
Vegfa	0.289508	0.0537354	Spleen	Cdkn2a	0.122971
Cdkn1a	0.27967	0.0627991	Spleen	Cdkn2a	0.141002
Hmgb1	-0.27131	0.0714241	Spleen	Cdkn2a	0.155547
Tnfrsf1a	0.270881	0.0718914	Spleen	Cdkn2a	0.155547
Pgf	0.259261	0.0854726	Spleen	Cdkn2a	0.181629
Cxcl1	0.243861	0.10646	Spleen	Cdkn2a	0.222259
Bmp6	0.237955	0.11548	Spleen	Cdkn2a	0.236932
Mif	-0.226353	0.134868	Spleen	Cdkn2a	0.271797
Gdf15	0.223891	0.139278	Spleen	Cdkn2a	0.271797
Icam1	0.223866	0.139324	Spleen	Cdkn2a	0.271797
Il6st	0.213328	0.159418	Spleen	Cdkn2a	0.305979
Ctnnb1	0.207812	0.170741	Spleen	Cdkn2a	0.322511
Mmp9	0.20389	0.17914	Spleen	Cdkn2a	0.333089
Vegfc	0.197959	0.192396	Spleen	Cdkn2a	0.352233
Igfbp1	0.192743	0.204617	Spleen	Cdkn2a	0.36893
Csf2	0.18131	0.233281	Spleen	Cdkn2a	0.414335
Ccl4	0.17715	0.244362	Spleen	Cdkn2a	0.427633
Ccl20	0.172986	0.255804	Spleen	Cdkn2a	0.43749
Cst10	0.172434	0.257347	Spleen	Cdkn2a	0.43749
Itpka	-0.17095	0.261527	Spleen	Cdkn2a	0.438334
Ccl1	0.168189	0.269426	Spleen	Cdkn2a	0.438818
Cd55	-0.168117	0.269634	Spleen	Cdkn2a	0.438818
Il13	0.166999	0.272878	Spleen	Cdkn2a	0.438818
Nrg1	0.163916	0.281954	Spleen	Cdkn2a	0.447367
Ccl3	0.155201	0.308674	Spleen	Cdkn2a	0.483318
Il2	-0.146859	0.335713	Spleen	Cdkn2a	0.518829
Il15	0.142025	0.352032	Spleen	Cdkn2a	0.537075
Inha	0.131691	0.388514	Spleen	Cdkn2a	0.585229
Il6	-0.127232	0.404917	Spleen	Cdkn2a	0.602314
Gem	0.124792	0.414058	Spleen	Cdkn2a	0.608308
Ccl7	0.116798	0.44482	Spleen	Cdkn2a	0.645531
Cxcl3	0.112947	0.460076	Spleen	Cdkn2a	0.659628
Acvr1b	0.0971689	0.525434	Spleen	Cdkn2a	0.744365
Dkk1	0.0945045	0.536905	Spleen	Cdkn2a	0.751667
Cxcr2	0.0929383	0.543704	Spleen	Cdkn2a	0.752335
Mmp10	0.0903694	0.554944	Spleen	Cdkn2a	0.759062
Lcp1	0.084238	0.582207	Spleen	Cdkn2a	0.779809
Icam5	-0.0840132	0.583218	Spleen	Cdkn2a	0.779809
Spx	-0.0776546	0.612133	Spleen	Cdkn2a	0.804302
Itga2	0.0770195	0.615054	Spleen	Cdkn2a	0.804302
Egf	0.0715037	0.64067	Spleen	Cdkn2a	0.828693
Angpt1	0.0688492	0.653149	Spleen	Cdkn2a	0.829633
Cd9	0.0683851	0.655341	Spleen	Cdkn2a	0.829633
Areg	0.0568911	0.710489	Spleen	Cdkn2a	0.886705
Ccl26	0.0535752	0.726691	Spleen	Cdkn2a	0.886705
Serpine2	0.0534461	0.727324	Spleen	Cdkn2a	0.886705
Pappa	0.0528546	0.730227	Spleen	Cdkn2a	0.886705
Wnt16	-0.0510831	0.738945	Spleen	Cdkn2a	0.888227
Ptbp1	0.0491899	0.748298	Spleen	Cdkn2a	0.890474
Il1a	0.0463858	0.762216	Spleen	Cdkn2a	0.898057
Bex3	0.0447085	0.770577	Spleen	Cdkn2a	0.899007
Edn1	-0.0389864	0.79929	Spleen	Cdkn2a	0.923452
Serpinb3a	-0.0185234	0.903871	Spleen	Cdkn2a	1
Ccl24	0.0175688	0.908804	Spleen	Cdkn2a	1
Mmp12	-0.0153753	0.920151	Spleen	Cdkn2a	1
Tnf	-0.00513139	0.973313	Spleen	Cdkn2a	1
Il1b	-0.00511224	0.973412	Spleen	Cdkn2a	1
Pigf	0.000622946	0.99676	Spleen	Cdkn2a	1
Ang	0	1	Spleen	Cdkn2a	1
Ccl2	0	1	Spleen	Cdkn2a	1
Cxcl10	0	1	Spleen	Cdkn2a	1
Esm1	0	1	Spleen	Cdkn2a	1
Fgf1	0	1	Spleen	Cdkn2a	1
Fgf2	0	1	Spleen	Cdkn2a	1
Fgf7	0	1	Spleen	Cdkn2a	1
Gmfg	0	1	Spleen	Cdkn2a	1
Ptger2	0	1	Spleen	Cdkn2a	1
Scamp4	0	1	Spleen	Cdkn2a	1
