# Supplementary material for: Deciphering the Transcriptomic Signatures of Aging Across Organs in Mice
Source: Aging Cell. 2026 Jan 8;25(2):e70357. doi: 10.1111/acel.70357 (PMC12783705; doi:10.1111/acel.70357)
Supplement: Supplementary file 11 — Table S6: Gene hubs and functional annotation for DEGs in the aging liver, kidney, spleen and lung. Gene ontology enrichment analysis of the most enriched gene hubs for the 4 assessed mouse organs was done in STRING. [file ACEL-25-e70357-s009.xlsx]

## Sheet: Liver_C1_Hubs
Top 500 in network STRING network_Liver_C1_3 ranked by MCC method
Rank	Name	Score
1	Cyp2c29	3.72e+41
1	Cyp3a25	3.72e+41
1	Cyp2c38	3.72e+41
1	Cyp2c37	3.72e+41
1	Cyp3a11	3.72e+41
1	Cyp2c23	3.72e+41
1	Cyp3a16	3.72e+41
1	Cyp2c40	3.72e+41
1	Cyp1a2	3.72e+41
1	Cyp2c55	3.72e+41
1	Cyp3a13	3.72e+41
1	Cyp2b9	3.72e+41
1	Cyp2c50	3.72e+41
1	Cyp2c70	3.72e+41
15	Cyp2a4	3.72e+41
15	Cyp2a5	3.72e+41
17	Ugt2b5	3.72e+41
18	Cyp2c54	3.72e+41
18	Cyp2c68	3.72e+41
20	Cyp2a12	3.72e+41
21	Aox1	3.72e+41
22	Cyp4a10	3.72e+41
23	Ugt2b36	3.72e+41
23	Ugt2b1	3.72e+41
25	Cyp4a14	3.72e+41
26	Cyp4a12b	3.72e+41
27	Aox3	3.72e+41
28	Cyp4a32	3.72e+41
29	Aldh1a1; E030003E18Rik	3.72e+41
30	Ugt2b34	3.72e+41
31	Ugt2b35	3.72e+41
32	Ugt2b37	3.72e+41
33	Ugt2b38	3.72e+41
34	Cyp26a1	3.72e+41
35	Cyp26c1	3.72e+41
36	Aldh1a7	3.72e+41
36	Aldh1a3	3.72e+41
38	Cyp2e1	8.68e+36
39	Ugt2a3	8.68e+36
40	Ugt3a2	3.66e+31
41	Cyp2d10	2.02e+31
42	Cyp2d26	1.93e+31
43	Cyp2u1	1.83e+31
44	Cyp2j5	1.83e+31
45	Cyp2j6	1.83e+31
46	Ugt3a1	1.83e+31
47	Cyp2d11	1.77e+31
48	Ppig	9.15e+30
49	Cyp7a1	7.63e+28
50	Apoh	2.63e+28
51	Apoa1	2.63e+28
52	Apoa2	2.63e+28
53	Apoc3	2.63e+28
54	Hpx	2.62e+28
55	Serpina1a	2.62e+28
56	Serpina1b	2.62e+28
57	Pzp	2.62e+28
58	Ahsg	2.62e+28
59	Fgg	2.62e+28
60	Alb	2.62e+28
61	Fgb	2.62e+28
62	Fga	2.62e+28
63	Gc	2.62e+28
64	Ambp	2.62e+28
65	Apob	2.62e+28
66	C3	2.61e+28
67	Serpina1e	2.58e+28
68	Apcs	2.58e+28
69	Serpinc1	2.53e+28
70	Serpina1c	2.53e+28
71	Itih4	2.53e+28
72	Hrg	2.53e+28
73	F2	2.52e+28
74	Plg	2.48e+28
75	Kng1	2.48e+28
76	Vtn	2.43e+28
77	Ttr	1.41e+28
78	Serpinf2	1.21e+28
79	Cyp2j9	1.09e+28
80	Cyp2j11	1.09e+28
81	Pla2g12b	1.09e+28
81	Cyp2j8	1.09e+28
83	Orm1	1.45e+27
84	Hp	1.03e+27
85	Crp	9.4e+26
86	Apoa4	9.34e+26
87	Apoc1	9.2e+26
88	Cfi	4.2e+26
89	Azgp1	1.02e+26
90	Orm2	6.47e+25
91	Pon1	3.66e+25
92	Mug1	3.27e+25
93	Nr1i2	2.07e+25
94	Apoe	1.69e+25
95	Cyp4f14	1.61e+25
96	Apoa5	1.56e+25
97	Apom	1.55e+25
98	Apof	1.55e+25
99	Saa4	1.55e+25
100	Lipc	1.55e+25
101	Saa2	1.55e+25
102	Saa3	1.55e+25
103	Msr1	1.55e+25
104	Dbi	1.55e+25
105	Apol9a	1.55e+25
105	Apol7a	1.55e+25
105	Ldlr	1.55e+25
105	Selenos	1.55e+25
105	Gpld1	1.55e+25
105	Lsr	1.55e+25
111	Cp	2.87e+24
112	Proc	2.49e+24
113	Afm	2.06e+24
114	Fn1	1.41e+24
115	C9	8.51e+23
116	Hsd3b3	8.03e+23
117	Cyp7b1	6.51e+23
118	Cyp4f13	6.2e+23
119	Fetub	3.56e+23
120	Rbp4	1.13e+23
121	Serpina3k	8.02e+22
122	Itih1	6.17e+22
123	Nr1i3	3.37e+22
124	Mat1a	2.99e+22
125	Rdh7	2.83e+22
126	Ces1c	2.82e+22
127	Agxt	2.82e+22
128	Akr1c6	2.82e+22
129	Ces3b	2.82e+22
130	Ces3a	2.82e+22
131	Cyp3a59	2.7e+22
132	Cyp2c67	2.59e+22
133	Slc27a5	8.19e+21
134	Mbl1	7.77e+21
135	Mbl2	5.57e+21
136	Itih3	3.01e+21
137	Fabp1	2.79e+21
138	Itih2	2.44e+21
139	Gsta2	2.25e+21
140	Gstm1	2.25e+21
141	Gstp1	2.25e+21
142	Gstt1	2.25e+21
143	Gstm3	2.25e+21
144	Gsta3	2.25e+21
145	Mgst1	2.25e+21
146	Gstm6	2.25e+21
146	Gstt2	2.25e+21
148	Gstp3	2.25e+21
149	Cpb2	1.3e+21
150	Slco1b2	1.18e+21
151	Ephx1	1.18e+21
152	Gm5897; Sult2b1	1.12e+21
153	F12	8.72e+20
154	C4bp	4.43e+20
155	Orm3	1.07e+20
156	F13b	8.12e+18
157	C8a	7.25e+18
158	Cyp4f15	2.57e+18
159	Serpina10	2.3e+18
160	Ftcd	1.45e+18
161	F11	5.5e+17
162	Afp	5.39e+17
163	Aldob	4.34e+17
164	Uox	3.15e+17
165	Serping1	2.97e+17
166	Serpina3m	2.63e+17
167	Nr1h4	2.1e+17
168	Ppara	2.1e+17
169	Srebf1	2.09e+17
170	Scarb1	2.08e+17
171	Scd1	2.08e+17
172	Nr1h3	2.08e+17
173	Hnf4a	1.76e+17
174	Hmgcr	1.75e+17
175	G6pc1	1.72e+17
176	Klkb1	1.69e+17
177	Abcg5	1.23e+17
178	Abcg8	1.23e+17
179	Adh4	1.23e+17
180	Fasn	1.19e+17
181	Srebf2	1.15e+17
182	Nr0b2	1.06e+17
183	Cyp8b1	9.43e+16
184	Mttp	9.32e+16
185	Abcb11	8.47e+16
186	Pck1	8.05e+16
187	Acox1	7.92e+16
188	Cpt1a	7.62e+16
189	Hc	7.24e+16
190	Cyp27a1	3.33e+16
191	G6pc2	2.9e+16
192	F10	2.83e+16
193	Hmgcs2	2.8e+16
194	Ppard; 1810013A23Rik	2.54e+16
195	Spp2	2.4e+16
196	Mlxipl	1.88e+16
197	Acaca	1.78e+16
198	Abca1	1.55e+16
199	Mug2	8710000000000000
200	Pah	6860000000000000
201	Masp2	4970000000000000
202	Fgf21	3450000000000000
203	Hmgcs1	3430000000000000
204	Sqle	3360000000000000
205	Fdft1	3360000000000000
206	Cyp51	3350000000000000
207	Insig1	3330000000000000
208	Fdps	3320000000000000
209	Dhcr7	3310000000000000
210	Hgd	3170000000000000
211	Msmo1	2920000000000000
212	Sc5d	2920000000000000
213	Mvk	2890000000000000
214	Mvd	2890000000000000
215	Pmvk	2890000000000000
216	Nsdhl	2870000000000000
217	Habp2	2270000000000000
218	Dhcr24	2190000000000000
219	-	1890000000000000
220	Abcc2	1740000000000000
221	Acat2	1470000000000000
222	Agt	1120000000000000
223	Acss2	1090000000000000
224	Tm7sf2	1090000000000000
225	Slc2a2	865000000000000
226	Pcsk9	842000000000000
227	Lrp1	799000000000000
228	Slc27a2	784000000000000
229	Cyp2d22	753000000000000
230	Cyp2d40	711000000000000
231	Scap	455000000000000
232	Aacs	399000000000000
233	Cps1	396000000000000
234	Stard4	357000000000000
235	Hsd17b6	356000000000000
236	Slc10a1	266000000000000
237	Gck	255000000000000
238	C8b	218000000000000
239	Serpina6	127000000000000
240	Irs1	110000000000000
241	Cebpa	106000000000000
242	Stat3	87700000000000
243	Casp3	87600000000000
244	Pten	86900000000000
245	Esr1	86700000000000
246	Bcl2l1	85300000000000
247	Egfr	83000000000000
248	Casp8	83000000000000
249	Cdh1	82000000000000
250	Hsp90aa1	81500000000000
251	Acly	78800000000000
252	Cdk2	77300000000000
253	Ar	74400000000000
254	Igf1	73000000000000
255	Tert	70800000000000
256	F9	70200000000000
257	Mapk14	62900000000000
258	Stat5a	55800000000000
259	Plin2	49800000000000
260	Proz	44500000000000
261	Serpina3n	42100000000000
262	Baat	34500000000000
263	Abcb4	29800000000000
264	-	25600000000000
265	Slc10a2	23400000000000
266	Fads2	22800000000000
267	Braf	22600000000000
268	Slco1a4	11300000000000
269	Nfkbia	10600000000000
270	Hdac1	10000000000000
271	Crebbp	9410000000000
272	Slco1a1	6740000000000
273	Elovl6	5710000000000
274	E2f1	5650000000000
275	Icam1	5340000000000
276	Nfkb1	4930000000000
277	Otc	4510000000000
278	Hmgb1	4510000000000
279	Slc35a2	4100000000000
280	Ikbkb	3580000000000
281	Smad3	3360000000000
282	Chuk	3350000000000
283	Hnf1a	1960000000000
284	Spp1	1930000000000
285	Hgf	1730000000000
286	Met	1610000000000
287	Adh1	1320000000000
288	Arg1	608000000000
289	Erbb3	595000000000
290	C1s1	540000000000
291	Xiap	535000000000
292	Il18	521000000000
293	Cdk6	472000000000
294	Acsl3	431000000000
295	C4b	420000000000
296	Insig2	365000000000
297	Abcc3	363000000000
298	Irf7	314000000000
299	Rigi	314000000000
300	Ifit1	314000000000
301	Usp18	314000000000
302	Parp9	314000000000
303	Ddx60	314000000000
304	Ifi44	308000000000
305	Rtp4	307000000000
306	Stat2	301000000000
307	Ifi35	301000000000
308	Irf9	300000000000
309	Isg15	294000000000
310	Oasl1	287000000000
311	Zhx2	281000000000
312	F5	244000000000
313	Cxcl1	220000000000
314	Socs3	219000000000
315	Eif2ak2	213000000000
316	Nr5a2	211000000000
317	Bhmt	194000000000
318	F8	190000000000
319	Gpt	187000000000
320	Zbp1	187000000000
321	Gpt2	181000000000
322	Cfh	124000000000
323	Helz2	112000000000
324	Cyp2f2	95400000000
325	Nlrc5	94400000000
326	Sult1d1	93400000000
327	Tdo2	87900000000
328	Ebp	87700000000
329	Sult1a1	87300000000
330	Acnat2	67500000000
331	F7	57500000000
332	C8g	57000000000
333	Fgl1	55800000000
334	Shc1	40200000000
335	Casp7	33200000000
336	Masp1	30500000000
337	Nox4	27800000000
338	Birc3	25500000000
339	Cebpb	24600000000
340	Acsl4	23000000000
341	H6pd	22000000000
342	Ehhadh	21600000000
343	Acsl5	19300000000
344	Ces2a	19000000000
345	Sox9	18900000000
346	Dntt	18700000000
347	C1ra	15800000000
348	Pcx	14700000000
349	Furin	14500000000
350	Gbp2b	13900000000
351	Acnat1	13400000000
352	Epsti1	13400000000
353	Rnf213	13000000000
354	Hsd17b2	12500000000
355	Cfhr1	8560000000
356	Akr1d1	7990000000
357	Tgfa	7830000000
358	Brca2	7810000000
359	Acaa1b	7610000000
360	Cflar	7270000000
361	Trim25	6760000000
362	Iigp1	6710000000
363	Xaf1	6710000000
364	Areg	6310000000
365	Lman1	6270000000
366	Sec24b	6270000000
367	Sec24a	6270000000
368	Sec24c	6270000000
369	Lman2	6270000000
370	Ctsz	6270000000
371	Znfx1	6270000000
372	Aldh3a2	6230000000
373	Aldh7a1	6230000000
374	Aldh9a1	6230000000
375	Echdc1	6230000000
376	Aldh6a1	6230000000
377	Pcca	6230000000
378	Acss3	6230000000
379	Hsd17b12	6230000000
380	Aldh2	6230000000
381	Preb	6230000000
382	Sec16a	6230000000
383	Abat	6230000000
384	Sec16b	6230000000
385	Elovl5	5480000000
386	Fads1	4080000000
387	Uroc1	3970000000
388	Klb	3370000000
389	Pklr	3260000000
390	Brd4	3150000000
391	Pnpla3	2580000000
392	Rgn	2310000000
393	Ripk1	2100000000
394	Rxra	2090000000
395	Fgfr2	2020000000
396	Shmt2	1710000000
397	Shmt1	1710000000
398	Cbs	1700000000
399	Dmgdh	1700000000
400	Mthfd1	1700000000
401	Sardh	1700000000
402	Gldc	1680000000
403	Mthfd1l	1680000000
404	Ahcy	1660000000
405	Soat2	1570000000
406	Dhfr	1570000000
407	Erg28	1570000000
408	Slc22a7	1550000000
409	Fgfr4	1470000000
410	Irs2	1440000000
411	Fpgs	1440000000
412	Acox2	1370000000
413	Dpp4	1210000000
414	Ddx18	1200000000
415	Imp4	1200000000
416	Nop58	1200000000
417	Ddx10	1200000000
418	Rbm34	1200000000
419	Dkc1	1200000000
420	Cebpz	1200000000
421	Wdr43	1200000000
422	Rcl1	1200000000
423	Lrg1	1170000000
424	Adamts13	1130000000
425	Coasy	1080000000
426	Fam20a	1070000000
427	Fam20c	1070000000
428	Ocln	1050000000
429	Polr1f	1040000000
430	Ddx27	1040000000
431	Acat3	973000000
432	Dqx1	959000000
433	Ces1b	958000000
434	Smarca4	683000000
435	Cep152	600000000
436	Esf1	600000000
437	Cth	573000000
438	Ccr5	571000000
439	Tyms	559000000
440	Gpat4	533000000
441	Gsr	524000000
442	Npc1	520000000
443	Prkdc	484000000
444	Msh3	482000000
445	Xrcc4	480000000
446	Xpa	480000000
447	Nhej1	480000000
448	Gss	479000000
449	Ggt6	479000000
450	Rnf168	479000000
451	Pms1	479000000
452	Rcor1	479000000
453	Phf21a	479000000
454	Ascc3	479000000
455	Ascc2	479000000
456	Dclre1c	479000000
457	Atg5	404000000
458	Ikbke	394000000
459	Slc22a1	349000000
460	Eci2	336000000
461	Atp8b1	319000000
462	Foxa1	257000000
463	Irak4	249000000
464	Hsd17b4	249000000
465	Pex14	248000000
466	Pex13	248000000
467	Pex5	248000000
468	Creb3l3	244000000
469	Cpn2	218000000
470	Aldh8a1	208000000
471	Mavs	193000000
472	Scp2	166000000
473	Gys2	161000000
474	Trmt6	161000000
475	Crot	160000000
476	Ddx55	160000000
477	Atg7	153000000
478	Bhmt2	152000000
479	Fbp1	137000000
480	Sirt3	130000000
481	Thrsp	129000000
482	B3gat2	127000000
483	Lck	125000000
484	Ripk2	125000000
485	Cfhr4	124000000
486	Abcd3	121000000
487	Amacr	120000000
488	Comt	120000000
489	Cd59a	99800000
490	Pygl	90700000
491	Hsd3b7	88200000
492	Bhmt	87200000
493	Ces2c	85000000
494	Fcgr2b	83700000
495	Rdh11	83500000
496	Trim30a	83500000
497	Lect2	71100000
498	Sult1b1	63600000
499	Rb1	59600000
500	Xdh	54900000

## Sheet: Liver_C1_Hubs_GO
#term ID	term description	observed gene count	background gene count	strength	signal	false discovery rate	matching proteins in your network (IDs)	matching proteins in your network (labels)
GO:0044281	Small molecule metabolic process	226	1658	0.77	3.38	4.37e-106	10090.ENSMUSP00000001183,10090.ENSMUSP00000001507,10090.ENSMUSP00000002320,10090.ENSMUSP00000002663,10090.ENSMUSP00000003100,10090.ENSMUSP00000003137,10090.ENSMUSP00000003720,10090.ENSMUSP00000003818,10090.ENSMUSP00000004140,10090.ENSMUSP00000004232,10090.ENSMUSP00000004990,10090.ENSMUSP00000005364,10090.ENSMUSP00000005452,10090.ENSMUSP00000005685,10090.ENSMUSP00000006094,10090.ENSMUSP00000006692…	Ftcd,Cyp51,Ppard,Pon1,Cyp2f2,Cyp2c29,Crot,Insig2,Gstm1,Adh1,Mapk14,G6pc2,Fgfr4,Cyp2a5,Cyp2d26,Mvd,Acat2,Acaa1b,Fads1,Adh4,Pten,Aldh1a3,Bhmt2,Hnf4a,Shmt1,G6pc,Echdc1,Arg1,Pah,Pex13,Srebf1,Mthfd1,Akr1c6,Hmgcr,Dhfr,Sqle,Cyp2d22,Srebf2,Gpt,Ehhadh,Soat2,Rgn,Xdh,C3,Npc1,Hsd17b4,Atp8b1,Fads2,Aldh1a7,Tm7sf2,Gldc,Cpt1a,Cyp26a1,Rbp4,Cyp2c55,Abcc2,Cyp2c23,Shmt2,Cyp2e1,Tyms,Fam20c,Cps1,Cyp27a1,Agxt,Nr5a2,Fpg…
GO:0006629	Lipid metabolic process	198	1261	0.84	3.8	1.58e-100	10090.ENSMUSP00000000049,10090.ENSMUSP00000001027,10090.ENSMUSP00000001507,10090.ENSMUSP00000002320,10090.ENSMUSP00000002663,10090.ENSMUSP00000003100,10090.ENSMUSP00000003137,10090.ENSMUSP00000003720,10090.ENSMUSP00000003818,10090.ENSMUSP00000004140,10090.ENSMUSP00000004232,10090.ENSMUSP00000004990,10090.ENSMUSP00000005452,10090.ENSMUSP00000005685,10090.ENSMUSP00000006094,10090.ENSMUSP00000006692…	Apoh,Aox1,Cyp51,Ppard,Pon1,Cyp2f2,Cyp2c29,Crot,Insig2,Gstm1,Adh1,Mapk14,Fgfr4,Cyp2a5,Cyp2d26,Mvd,Acat2,Pla2g12b,Acaa1b,Fads1,Adh4,Pten,Aldh1a3,Hnf4a,G6pc,Echdc1,Egfr,Pex13,Srebf1,Akr1c6,Erg28,Gpld1,Hmgcr,Sqle,Cyp2d22,Srebf2,Ehhadh,Soat2,C3,Stard4,Npc1,Hsd17b4,Atp8b1,Fads2,Tm7sf2,Cpt1a,Cyp26a1,Rbp4,Cyp2c55,Cyp2c23,Cyp2e1,Gsta3,Cps1,Cyp27a1,Nr5a2,Hsd17b12,Pck1,Acss2,Pmvk,Abcd3,Cyp7a1,Abca1,Cyp2j5,C…
GO:0006082	Organic acid metabolic process	159	889	0.89	4.13	3.34e-85	10090.ENSMUSP00000001183,10090.ENSMUSP00000002320,10090.ENSMUSP00000002663,10090.ENSMUSP00000003100,10090.ENSMUSP00000003137,10090.ENSMUSP00000003720,10090.ENSMUSP00000004140,10090.ENSMUSP00000004232,10090.ENSMUSP00000004990,10090.ENSMUSP00000005685,10090.ENSMUSP00000006094,10090.ENSMUSP00000007005,10090.ENSMUSP00000010795,10090.ENSMUSP00000010807,10090.ENSMUSP00000013458,10090.ENSMUSP00000015278…	Ftcd,Ppard,Pon1,Cyp2f2,Cyp2c29,Crot,Gstm1,Adh1,Mapk14,Cyp2a5,Cyp2d26,Acat2,Acaa1b,Fads1,Adh4,Aldh1a3,Bhmt2,Hnf4a,Shmt1,G6pc,Echdc1,Arg1,Pah,Pex13,Mthfd1,Akr1c6,Dhfr,Cyp2d22,Gpt,Ehhadh,Rgn,C3,Npc1,Hsd17b4,Atp8b1,Fads2,Gldc,Cpt1a,Cyp26a1,Cyp2c55,Abcc2,Cyp2c23,Shmt2,Cyp2e1,Cps1,Cyp27a1,Agxt,Nr5a2,Fpgs,Hsd17b12,Pck1,Acss2,Tdo2,Abcd3,Uox,Cyp7a1,Aldob,Cyp2j5,Cyp2j6,Scp2,Cyp4a14,Ugt2b34,Ugt2b1,Ugt2b35,U…
GO:0043436	Oxoacid metabolic process	155	861	0.9	4.13	3.12e-83	10090.ENSMUSP00000001183,10090.ENSMUSP00000002320,10090.ENSMUSP00000002663,10090.ENSMUSP00000003100,10090.ENSMUSP00000003137,10090.ENSMUSP00000003720,10090.ENSMUSP00000004140,10090.ENSMUSP00000004232,10090.ENSMUSP00000004990,10090.ENSMUSP00000005685,10090.ENSMUSP00000006094,10090.ENSMUSP00000007005,10090.ENSMUSP00000010795,10090.ENSMUSP00000010807,10090.ENSMUSP00000013458,10090.ENSMUSP00000015278…	Ftcd,Ppard,Pon1,Cyp2f2,Cyp2c29,Crot,Gstm1,Adh1,Mapk14,Cyp2a5,Cyp2d26,Acat2,Acaa1b,Fads1,Adh4,Aldh1a3,Bhmt2,Hnf4a,Shmt1,Echdc1,Arg1,Pah,Pex13,Mthfd1,Akr1c6,Dhfr,Cyp2d22,Gpt,Ehhadh,Rgn,C3,Npc1,Hsd17b4,Atp8b1,Fads2,Gldc,Cpt1a,Cyp26a1,Cyp2c55,Abcc2,Cyp2c23,Shmt2,Cyp2e1,Cps1,Cyp27a1,Agxt,Nr5a2,Fpgs,Hsd17b12,Pck1,Acss2,Tdo2,Abcd3,Cyp7a1,Aldob,Cyp2j5,Cyp2j6,Scp2,Cyp4a14,Ugt2b34,Ugt2b1,Ugt2b35,Ugt2a3,Aac…
GO:0019752	Carboxylic acid metabolic process	153	843	0.9	4.15	1.51e-82	10090.ENSMUSP00000001183,10090.ENSMUSP00000002320,10090.ENSMUSP00000002663,10090.ENSMUSP00000003100,10090.ENSMUSP00000003137,10090.ENSMUSP00000003720,10090.ENSMUSP00000004140,10090.ENSMUSP00000004232,10090.ENSMUSP00000004990,10090.ENSMUSP00000005685,10090.ENSMUSP00000006094,10090.ENSMUSP00000007005,10090.ENSMUSP00000010795,10090.ENSMUSP00000010807,10090.ENSMUSP00000013458,10090.ENSMUSP00000015278…	Ftcd,Ppard,Pon1,Cyp2f2,Cyp2c29,Crot,Gstm1,Adh1,Mapk14,Cyp2a5,Cyp2d26,Acat2,Acaa1b,Fads1,Adh4,Aldh1a3,Bhmt2,Hnf4a,Shmt1,Echdc1,Arg1,Pah,Pex13,Mthfd1,Akr1c6,Dhfr,Cyp2d22,Gpt,Ehhadh,Rgn,C3,Npc1,Hsd17b4,Atp8b1,Fads2,Gldc,Cpt1a,Cyp26a1,Cyp2c55,Abcc2,Cyp2c23,Shmt2,Cyp2e1,Cps1,Cyp27a1,Agxt,Nr5a2,Fpgs,Hsd17b12,Pck1,Acss2,Tdo2,Abcd3,Cyp7a1,Aldob,Cyp2j5,Cyp2j6,Scp2,Cyp4a14,Ugt2b34,Ugt2b1,Ugt2b35,Ugt2a3,Aac…
GO:0008202	Steroid metabolic process	104	285	1.2	6.94	2.72e-79	10090.ENSMUSP00000001507,10090.ENSMUSP00000002663,10090.ENSMUSP00000003818,10090.ENSMUSP00000005452,10090.ENSMUSP00000006094,10090.ENSMUSP00000006692,10090.ENSMUSP00000010795,10090.ENSMUSP00000019469,10090.ENSMUSP00000020846,10090.ENSMUSP00000021630,10090.ENSMUSP00000021676,10090.ENSMUSP00000022176,10090.ENSMUSP00000022977,10090.ENSMUSP00000023083,10090.ENSMUSP00000023100,10090.ENSMUSP00000023806…	Cyp51,Pon1,Insig2,Fgfr4,Cyp2d26,Mvd,Acaa1b,G6pc,Srebf1,Akr1c6,Erg28,Hmgcr,Sqle,Cyp2d22,Srebf2,Soat2,Stard4,Npc1,Hsd17b4,Atp8b1,Tm7sf2,Cyp26a1,Cyp2e1,Cyp27a1,Nr5a2,Hsd17b12,Pmvk,Abcd3,Cyp7a1,Abca1,Scp2,Ugt2b34,Ugt2b1,Ugt2b35,Hnf1a,Cyp3a13,Slc27a5,Ebp,Nsdhl,Fgl1,Msmo1,Ces1c,Hsd17b2,Apoa4,Apoa1,Ldlr,Lipc,Cyp1a2,Apob,Hsd3b7,Scd1,Cyp7b1,Cyp3a11,Dhcr24,Rdh7,Afp,Baat,Lrp1,Serpina6,Gc,Akr1d1,Cyp3a59,Cyp8…
GO:0032787	Monocarboxylic acid metabolic process	125	559	0.99	4.8	3.77e-75	10090.ENSMUSP00000001183,10090.ENSMUSP00000002320,10090.ENSMUSP00000003100,10090.ENSMUSP00000003137,10090.ENSMUSP00000003720,10090.ENSMUSP00000004140,10090.ENSMUSP00000004232,10090.ENSMUSP00000004990,10090.ENSMUSP00000005685,10090.ENSMUSP00000006094,10090.ENSMUSP00000007005,10090.ENSMUSP00000010795,10090.ENSMUSP00000010807,10090.ENSMUSP00000013458,10090.ENSMUSP00000015278,10090.ENSMUSP00000020034…	Ftcd,Ppard,Cyp2f2,Cyp2c29,Crot,Gstm1,Adh1,Mapk14,Cyp2a5,Cyp2d26,Acat2,Acaa1b,Fads1,Adh4,Aldh1a3,Echdc1,Pex13,Akr1c6,Cyp2d22,Ehhadh,C3,Npc1,Hsd17b4,Atp8b1,Fads2,Cpt1a,Cyp26a1,Cyp2c55,Abcc2,Cyp2c23,Cyp2e1,Cyp27a1,Agxt,Nr5a2,Hsd17b12,Pck1,Acss2,Abcd3,Cyp7a1,Aldob,Cyp2j5,Cyp2j6,Scp2,Cyp4a14,Ugt2b34,Ugt2b1,Ugt2b35,Ugt2a3,Aacs,Hnf1a,Slc27a5,Acsl4,Ces1c,Ces2a,Lipc,Cyp1a2,Elovl5,Pklr,Scd1,Cyp7b1,Aldh8a1,…
GO:0071704	Organic substance metabolic process	381	7673	0.34	1.3	3.22e-73	10090.ENSMUSP00000000049,10090.ENSMUSP00000000312,10090.ENSMUSP00000000579,10090.ENSMUSP00000001027,10090.ENSMUSP00000001183,10090.ENSMUSP00000001507,10090.ENSMUSP00000001713,10090.ENSMUSP00000001724,10090.ENSMUSP00000002320,10090.ENSMUSP00000002487,10090.ENSMUSP00000002663,10090.ENSMUSP00000003100,10090.ENSMUSP00000003137,10090.ENSMUSP00000003720,10090.ENSMUSP00000003726,10090.ENSMUSP00000003818…	Apoh,Cdh1,Sox9,Aox1,Ftcd,Cyp51,Gstt1,Ddx18,Ppard,Braf,Pon1,Cyp2f2,Cyp2c29,Crot,Brd4,Insig2,Gstm3,Gstm1,Adh1,Mapk14,G6pc2,Fgfr4,Cyp2a5,Cyp2d26,Mvd,Itih3,Itih1,Saa3,Acat2,Pla2g12b,Acaa1b,Fads1,Adh4,Pten,Birc3,Plg,Aldh1a3,Bhmt2,Ctsz,Hnf4a,Ddx27,Shmt1,G6pc,Echdc1,Arg1,Pah,Egfr,Pex13,Srebf1,Twistnb,Mthfd1,Akr1c6,Erg28,Gpld1,F12,Tert,Xrcc4,Hmgcr,Dhfr,Cpb2,Rb1,Sqle,Cyp2d22,Srebf2,Crebbp,Gpt,Prkdc,Ehhadh…
GO:0008152	Metabolic process	388	8096	0.32	1.26	2.67e-71	10090.ENSMUSP00000000049,10090.ENSMUSP00000000312,10090.ENSMUSP00000000579,10090.ENSMUSP00000001027,10090.ENSMUSP00000001183,10090.ENSMUSP00000001507,10090.ENSMUSP00000001713,10090.ENSMUSP00000001724,10090.ENSMUSP00000002320,10090.ENSMUSP00000002487,10090.ENSMUSP00000002663,10090.ENSMUSP00000003100,10090.ENSMUSP00000003137,10090.ENSMUSP00000003720,10090.ENSMUSP00000003726,10090.ENSMUSP00000003818…	Apoh,Cdh1,Sox9,Aox1,Ftcd,Cyp51,Gstt1,Ddx18,Ppard,Braf,Pon1,Cyp2f2,Cyp2c29,Crot,Brd4,Insig2,Gstm3,Gstm1,Adh1,Mapk14,G6pc2,Fgfr4,Cyp2a5,Cyp2d26,Mvd,Itih3,Itih1,Saa3,Acat2,Pla2g12b,Acaa1b,Fads1,Adh4,Pten,Birc3,Plg,Aldh1a3,Bhmt2,Ctsz,Hnf4a,Ddx27,Shmt1,G6pc,Echdc1,Arg1,Pah,Egfr,Pex13,Srebf1,Twistnb,Mthfd1,Akr1c6,Erg28,Gpld1,F12,Tert,Xrcc4,Hmgcr,Dhfr,Cpb2,Rb1,Sqle,Cyp2d22,Srebf2,Crebbp,Gpt,Prkdc,Nr1i2,…
GO:0044238	Primary metabolic process	358	7247	0.33	1.28	5e-64	10090.ENSMUSP00000000049,10090.ENSMUSP00000000312,10090.ENSMUSP00000000579,10090.ENSMUSP00000001027,10090.ENSMUSP00000001183,10090.ENSMUSP00000001507,10090.ENSMUSP00000001713,10090.ENSMUSP00000001724,10090.ENSMUSP00000002320,10090.ENSMUSP00000002487,10090.ENSMUSP00000002663,10090.ENSMUSP00000003100,10090.ENSMUSP00000003137,10090.ENSMUSP00000003720,10090.ENSMUSP00000003726,10090.ENSMUSP00000003818…	Apoh,Cdh1,Sox9,Aox1,Ftcd,Cyp51,Gstt1,Ddx18,Ppard,Braf,Pon1,Cyp2f2,Cyp2c29,Crot,Brd4,Insig2,Gstm1,Adh1,Mapk14,G6pc2,Fgfr4,Cyp2a5,Cyp2d26,Mvd,Saa3,Acat2,Pla2g12b,Acaa1b,Fads1,Adh4,Pten,Birc3,Plg,Aldh1a3,Bhmt2,Ctsz,Hnf4a,Ddx27,Shmt1,G6pc,Echdc1,Arg1,Pah,Egfr,Pex13,Srebf1,Twistnb,Mthfd1,Akr1c6,Erg28,Gpld1,F12,Tert,Xrcc4,Hmgcr,Dhfr,Cpb2,Rb1,Sqle,Cyp2d22,Srebf2,Crebbp,Gpt,Prkdc,Ehhadh,Soat2,Rgn,Xdh,Eif…
GO:0044255	Cellular lipid metabolic process	139	954	0.8	3.3	1.84e-63	10090.ENSMUSP00000000049,10090.ENSMUSP00000002320,10090.ENSMUSP00000002663,10090.ENSMUSP00000003100,10090.ENSMUSP00000003137,10090.ENSMUSP00000003720,10090.ENSMUSP00000003818,10090.ENSMUSP00000004140,10090.ENSMUSP00000004232,10090.ENSMUSP00000004990,10090.ENSMUSP00000005685,10090.ENSMUSP00000006094,10090.ENSMUSP00000006692,10090.ENSMUSP00000007005,10090.ENSMUSP00000009790,10090.ENSMUSP00000010795…	Apoh,Ppard,Pon1,Cyp2f2,Cyp2c29,Crot,Insig2,Gstm1,Adh1,Mapk14,Cyp2a5,Cyp2d26,Mvd,Acat2,Pla2g12b,Acaa1b,Fads1,Adh4,Pten,Aldh1a3,G6pc,Echdc1,Egfr,Pex13,Akr1c6,Gpld1,Hmgcr,Cyp2d22,Ehhadh,Soat2,C3,Stard4,Hsd17b4,Fads2,Cpt1a,Cyp26a1,Rbp4,Cyp2c55,Cyp2c23,Cyp2e1,Cps1,Hsd17b12,Pck1,Acss2,Pmvk,Abcd3,Cyp2j5,Cyp2j6,Scp2,Cyp4a14,Aacs,Hnf1a,Slc27a5,Acsl4,Ces1c,Ces2a,Apoa4,Apoa1,Lipc,Cyp1a2,Elovl5,Apob,Scd1,Ald…
GO:1901615	Organic hydroxy compound metabolic process	109	516	0.97	4.39	1.26e-62	10090.ENSMUSP00000001507,10090.ENSMUSP00000002663,10090.ENSMUSP00000003818,10090.ENSMUSP00000004232,10090.ENSMUSP00000005452,10090.ENSMUSP00000006094,10090.ENSMUSP00000006692,10090.ENSMUSP00000010795,10090.ENSMUSP00000013458,10090.ENSMUSP00000013807,10090.ENSMUSP00000015278,10090.ENSMUSP00000020846,10090.ENSMUSP00000021630,10090.ENSMUSP00000021676,10090.ENSMUSP00000022176,10090.ENSMUSP00000022218…	Cyp51,Pon1,Insig2,Adh1,Fgfr4,Cyp2d26,Mvd,Acaa1b,Adh4,Pten,Aldh1a3,Srebf1,Akr1c6,Erg28,Hmgcr,Dhfr,Sqle,Cyp2d22,Srebf2,Soat2,Npc1,Atp8b1,Aldh1a7,Tm7sf2,Cyp26a1,Rbp4,Cyp2e1,Cyp27a1,Nr5a2,Pck1,Pmvk,Abcd3,Cyp7a1,Abca1,Scp2,Cyp4a14,Aldh2,Hnf1a,Cyp3a13,Slc27a5,Ebp,Nsdhl,Fgl1,Msmo1,Ces1c,Ces2a,Apoa4,Apoa1,Ldlr,Lipc,Cyp1a2,Apob,Hsd3b7,Cyp7b1,Cyp3a11,Dhcr24,Rdh7,Baat,Lrp1,Gc,Ephx1,Akr1d1,Cyp3a59,Cyp4f14,Cy…
GO:0006631	Fatty acid metabolic process	91	385	1.01	4.59	4.48e-55	10090.ENSMUSP00000002320,10090.ENSMUSP00000003100,10090.ENSMUSP00000003137,10090.ENSMUSP00000003720,10090.ENSMUSP00000004140,10090.ENSMUSP00000004990,10090.ENSMUSP00000005685,10090.ENSMUSP00000006094,10090.ENSMUSP00000007005,10090.ENSMUSP00000010795,10090.ENSMUSP00000010807,10090.ENSMUSP00000013458,10090.ENSMUSP00000020034,10090.ENSMUSP00000020523,10090.ENSMUSP00000021630,10090.ENSMUSP00000023083…	Ppard,Cyp2f2,Cyp2c29,Crot,Gstm1,Mapk14,Cyp2a5,Cyp2d26,Acat2,Acaa1b,Fads1,Adh4,Echdc1,Pex13,Akr1c6,Cyp2d22,Ehhadh,C3,Hsd17b4,Fads2,Cpt1a,Cyp2c55,Cyp2c23,Cyp2e1,Hsd17b12,Pck1,Acss2,Abcd3,Cyp2j5,Cyp2j6,Scp2,Cyp4a14,Aacs,Hnf1a,Slc27a5,Acsl4,Ces1c,Ces2a,Lipc,Cyp1a2,Elovl5,Scd1,Baat,Pnpla3,Cyp2c38,Acsl3,Cyp2c37,Acsl5,Ephx1,Cyp2c54,Cyp2j9,Cyp4f14,Fasn,Slc27a2,Ces2c,Cyp2c70,Cyp4a10,Acox1,Cyp2c67,Amacr,El…
GO:0006066	Alcohol metabolic process	84	352	1.02	4.5	8.07e-51	10090.ENSMUSP00000001507,10090.ENSMUSP00000002663,10090.ENSMUSP00000003818,10090.ENSMUSP00000004232,10090.ENSMUSP00000005452,10090.ENSMUSP00000006094,10090.ENSMUSP00000006692,10090.ENSMUSP00000013458,10090.ENSMUSP00000013807,10090.ENSMUSP00000015278,10090.ENSMUSP00000020846,10090.ENSMUSP00000021630,10090.ENSMUSP00000022176,10090.ENSMUSP00000022218,10090.ENSMUSP00000022977,10090.ENSMUSP00000023083…	Cyp51,Pon1,Insig2,Adh1,Fgfr4,Cyp2d26,Mvd,Adh4,Pten,Aldh1a3,Srebf1,Akr1c6,Hmgcr,Dhfr,Sqle,Cyp2d22,Srebf2,Soat2,Npc1,Aldh1a7,Tm7sf2,Rbp4,Cyp27a1,Pck1,Pmvk,Cyp7a1,Abca1,Scp2,Aldh2,Hnf1a,Cyp3a13,Ebp,Nsdhl,Fgl1,Msmo1,Ces1c,Ces2a,Apoa4,Apoa1,Ldlr,Lipc,Cyp1a2,Apob,Hsd3b7,Cyp7b1,Cyp3a11,Dhcr24,Rdh7,Lrp1,Ephx1,Akr1d1,Cyp3a59,Pcsk9,Sc5d,Ces2c,Cyp2d40,Insig1,Cyp3a25,Cyp2d10,Dhcr7,Aldh3a2,Ttr,Sult2b1,Scarb1,…
GO:0044237	Cellular metabolic process	316	6530	0.33	1.23	6.05e-49	10090.ENSMUSP00000000049,10090.ENSMUSP00000000579,10090.ENSMUSP00000001027,10090.ENSMUSP00000001183,10090.ENSMUSP00000001713,10090.ENSMUSP00000001724,10090.ENSMUSP00000002320,10090.ENSMUSP00000002487,10090.ENSMUSP00000002663,10090.ENSMUSP00000003100,10090.ENSMUSP00000003137,10090.ENSMUSP00000003720,10090.ENSMUSP00000003726,10090.ENSMUSP00000003818,10090.ENSMUSP00000004136,10090.ENSMUSP00000004140…	Apoh,Sox9,Aox1,Ftcd,Gstt1,Ddx18,Ppard,Braf,Pon1,Cyp2f2,Cyp2c29,Crot,Brd4,Insig2,Gstm3,Gstm1,Adh1,Mapk14,G6pc2,Fgfr4,Cyp2a5,Cyp2d26,Mvd,Saa3,Acat2,Pla2g12b,Acaa1b,Fads1,Adh4,Pten,Aldh1a3,Bhmt2,Hnf4a,Ddx27,Shmt1,G6pc,Echdc1,Arg1,Pah,Egfr,Pex13,Srebf1,Twistnb,Mthfd1,Akr1c6,Gpld1,Tert,Xrcc4,Hmgcr,Dhfr,Rb1,Sqle,Cyp2d22,Crebbp,Gpt,Prkdc,Nr1i2,Ehhadh,Soat2,Rgn,Xdh,Eif2ak2,C3,Stard4,Npc1,Hsd17b4,Atp8b1,F…
GO:0044283	Small molecule biosynthetic process	88	444	0.94	3.88	1.06e-47	10090.ENSMUSP00000001507,10090.ENSMUSP00000003818,10090.ENSMUSP00000004140,10090.ENSMUSP00000005364,10090.ENSMUSP00000006692,10090.ENSMUSP00000010807,10090.ENSMUSP00000015278,10090.ENSMUSP00000015941,10090.ENSMUSP00000018744,10090.ENSMUSP00000019469,10090.ENSMUSP00000020241,10090.ENSMUSP00000020846,10090.ENSMUSP00000021443,10090.ENSMUSP00000022176,10090.ENSMUSP00000022218,10090.ENSMUSP00000023832…	Cyp51,Insig2,Gstm1,G6pc2,Mvd,Fads1,Aldh1a3,Bhmt2,Shmt1,G6pc,Pah,Srebf1,Mthfd1,Hmgcr,Dhfr,Rgn,Fads2,Tm7sf2,Rbp4,Cyp2c23,Shmt2,Cyp27a1,Agxt,Hsd17b12,Pck1,Acss2,Pmvk,Abcd3,Cyp7a1,Scp2,Cyp4a14,Hnf1a,Cyp3a13,Slc27a5,Ebp,Nsdhl,Msmo1,Ces1c,Apoa4,Apoa1,Lipc,Elovl5,Pklr,Scd1,Cyp7b1,Cyp3a11,Dhcr24,Aldh8a1,Baat,Acsl3,Ephx1,Akr1d1,Cyp3a59,Fasn,Cyp8b1,Otc,Sc5d,Slc27a2,Cyp4a10,Insig1,Abat,Pcx,Cyp3a25,Amacr,Elo…
GO:1902652	Secondary alcohol metabolic process	58	147	1.24	5.74	2.32e-44	10090.ENSMUSP00000001507,10090.ENSMUSP00000002663,10090.ENSMUSP00000003818,10090.ENSMUSP00000005452,10090.ENSMUSP00000006692,10090.ENSMUSP00000020846,10090.ENSMUSP00000022176,10090.ENSMUSP00000022977,10090.ENSMUSP00000023100,10090.ENSMUSP00000023806,10090.ENSMUSP00000025279,10090.ENSMUSP00000025713,10090.ENSMUSP00000027356,10090.ENSMUSP00000029564,10090.ENSMUSP00000029905,10090.ENSMUSP00000030010…	Cyp51,Pon1,Insig2,Fgfr4,Mvd,Srebf1,Hmgcr,Sqle,Srebf2,Soat2,Npc1,Tm7sf2,Cyp27a1,Pmvk,Cyp7a1,Abca1,Hnf1a,Cyp3a13,Ebp,Nsdhl,Fgl1,Msmo1,Ces1c,Apoa4,Apoa1,Ldlr,Lipc,Cyp1a2,Apob,Hsd3b7,Cyp7b1,Cyp3a11,Dhcr24,Lrp1,Akr1d1,Cyp3a59,Pcsk9,Sc5d,Insig1,Cyp3a25,Dhcr7,Sult2b1,Scarb1,Hmgcs2,Scap,Cebpa,Mttp,Apoc1,Ces1b,Apoa2,Mvk,Apoc3,Apoa5,Apoe,Fdps,Hmgcs1,Fdft1,Apof
GO:0016125	Sterol metabolic process	56	135	1.26	5.85	1e-43	10090.ENSMUSP00000001507,10090.ENSMUSP00000002663,10090.ENSMUSP00000003818,10090.ENSMUSP00000006692,10090.ENSMUSP00000020846,10090.ENSMUSP00000021676,10090.ENSMUSP00000022176,10090.ENSMUSP00000022977,10090.ENSMUSP00000023100,10090.ENSMUSP00000023806,10090.ENSMUSP00000025279,10090.ENSMUSP00000025713,10090.ENSMUSP00000025946,10090.ENSMUSP00000027356,10090.ENSMUSP00000029564,10090.ENSMUSP00000029905…	Cyp51,Pon1,Insig2,Mvd,Srebf1,Erg28,Hmgcr,Sqle,Srebf2,Soat2,Npc1,Tm7sf2,Cyp26a1,Cyp27a1,Pmvk,Cyp7a1,Abca1,Hnf1a,Ebp,Nsdhl,Fgl1,Msmo1,Ces1c,Apoa4,Apoa1,Ldlr,Lipc,Cyp1a2,Apob,Hsd3b7,Cyp7b1,Dhcr24,Lrp1,Akr1d1,Pcsk9,Sc5d,Insig1,Cyp26c1,Dhcr7,Sult2b1,Scarb1,Hmgcs2,Scap,Cebpa,Mttp,Apoc1,Ces1b,Apoa2,Mvk,Apoc3,Apoa5,Apoe,Fdps,Hmgcs1,Fdft1,Apof
GO:0008203	Cholesterol metabolic process	53	126	1.26	5.73	1.59e-41	10090.ENSMUSP00000001507,10090.ENSMUSP00000002663,10090.ENSMUSP00000003818,10090.ENSMUSP00000006692,10090.ENSMUSP00000020846,10090.ENSMUSP00000022176,10090.ENSMUSP00000022977,10090.ENSMUSP00000023100,10090.ENSMUSP00000023806,10090.ENSMUSP00000025279,10090.ENSMUSP00000025713,10090.ENSMUSP00000027356,10090.ENSMUSP00000029564,10090.ENSMUSP00000029905,10090.ENSMUSP00000030010,10090.ENSMUSP00000031535…	Cyp51,Pon1,Insig2,Mvd,Srebf1,Hmgcr,Sqle,Srebf2,Soat2,Npc1,Tm7sf2,Cyp27a1,Pmvk,Cyp7a1,Abca1,Hnf1a,Ebp,Nsdhl,Fgl1,Msmo1,Ces1c,Apoa4,Apoa1,Ldlr,Lipc,Cyp1a2,Apob,Hsd3b7,Cyp7b1,Dhcr24,Lrp1,Akr1d1,Pcsk9,Sc5d,Insig1,Dhcr7,Sult2b1,Scarb1,Hmgcs2,Scap,Cebpa,Mttp,Apoc1,Ces1b,Apoa2,Mvk,Apoc3,Apoa5,Apoe,Fdps,Hmgcs1,Fdft1,Apof
GO:1901360	Organic cyclic compound metabolic process	200	3110	0.45	1.55	5.38e-41	10090.ENSMUSP00000000579,10090.ENSMUSP00000001183,10090.ENSMUSP00000001507,10090.ENSMUSP00000001713,10090.ENSMUSP00000001724,10090.ENSMUSP00000002663,10090.ENSMUSP00000003100,10090.ENSMUSP00000003720,10090.ENSMUSP00000003818,10090.ENSMUSP00000004990,10090.ENSMUSP00000005452,10090.ENSMUSP00000005685,10090.ENSMUSP00000006094,10090.ENSMUSP00000006692,10090.ENSMUSP00000010795,10090.ENSMUSP00000018094…	Sox9,Ftcd,Cyp51,Gstt1,Ddx18,Pon1,Cyp2f2,Crot,Insig2,Mapk14,Fgfr4,Cyp2a5,Cyp2d26,Mvd,Acaa1b,Hnf4a,Ddx27,Shmt1,G6pc,Pah,Srebf1,Twistnb,Mthfd1,Akr1c6,Erg28,Tert,Xrcc4,Hmgcr,Dhfr,Rb1,Sqle,Cyp2d22,Srebf2,Prkdc,Ehhadh,Soat2,Rgn,Xdh,Stard4,Npc1,Hsd17b4,Atp8b1,Tm7sf2,Cyp26a1,Abcc2,Cdk2,Shmt2,Cyp2e1,Tyms,Fam20c,Gsta3,Cps1,Pms1,Imp4,Cyp27a1,Nr5a2,Fpgs,Hsd17b12,Acss2,Pmvk,Tdo2,Abcd3,Uox,Cyp7a1,Aldob,Abca1,X…
GO:0009410	Response to xenobiotic stimulus	81	495	0.85	3.17	3.1e-38	10090.ENSMUSP00000000312,10090.ENSMUSP00000000466,10090.ENSMUSP00000001027,10090.ENSMUSP00000001713,10090.ENSMUSP00000002487,10090.ENSMUSP00000003100,10090.ENSMUSP00000003137,10090.ENSMUSP00000003720,10090.ENSMUSP00000004136,10090.ENSMUSP00000004140,10090.ENSMUSP00000005685,10090.ENSMUSP00000006094,10090.ENSMUSP00000010795,10090.ENSMUSP00000018094,10090.ENSMUSP00000020161,10090.ENSMUSP00000020329…	Cdh1,Plin2,Aox1,Gstt1,Braf,Cyp2f2,Cyp2c29,Crot,Gstm3,Gstm1,Cyp2a5,Cyp2d26,Acaa1b,Hnf4a,Arg1,Egfr,Srebf1,Akr1c6,Gpld1,Cpb2,Rb1,Cyp2d22,Nr1i2,Npc1,Cpt1a,Cyp26a1,Cyp2c55,Abcc2,Cyp2c23,Cyp2e1,Tyms,Gsta3,Cps1,Pms1,Abcd3,Cyp2j5,Cyp2j6,Ugt2b1,Aacs,Tgfa,Cyp1a2,Gsta2,Abcg8,Slco1b2,Cyp2c38,Atg5,Cyp2c37,Cyp2c54,Aox3,Cyp2j9,Otc,Cyp2d40,Cyp2c70,Abat,Cyp2c67,Abcg5,Cyp2d10,Cyp2a12,Cyp2c50,Cyp2b9,Hmgcs2,Fbp1,Hsp…
GO:0070887	Cellular response to chemical stimulus	185	2827	0.46	1.56	4.54e-38	10090.ENSMUSP00000000312,10090.ENSMUSP00000000579,10090.ENSMUSP00000001027,10090.ENSMUSP00000001713,10090.ENSMUSP00000002320,10090.ENSMUSP00000002487,10090.ENSMUSP00000003100,10090.ENSMUSP00000003137,10090.ENSMUSP00000003717,10090.ENSMUSP00000003818,10090.ENSMUSP00000004136,10090.ENSMUSP00000004140,10090.ENSMUSP00000004990,10090.ENSMUSP00000005452,10090.ENSMUSP00000005507,10090.ENSMUSP00000005685…	Cdh1,Sox9,Aox1,Gstt1,Ppard,Braf,Cyp2f2,Cyp2c29,Abcb4,Insig2,Gstm3,Gstm1,Mapk14,Fgfr4,Mlxipl,Cyp2a5,Cyp2d26,Saa3,Acaa1b,Adh4,Pten,Birc3,Hnf4a,Shmt1,Arg1,Egfr,Srebf1,Twistnb,Nfkbia,Gpld1,Tert,Cpb2,Rb1,Ugt3a1,Cyp2d22,Crebbp,Gpt,Prkdc,Nr1i2,Hrg,Eif2ak2,Apom,Npc1,Aldh1a7,Gldc,Cpt1a,Cyp26a1,Cyp2c55,Casp7,Abcc2,Cyp2c23,Chuk,Cdk2,Cyp2e1,Irf7,Gsta3,Cps1,Nr5a2,Fcgr2b,Pck1,Slc2a2,Nfkb1,Cyp7a1,Gbp2b,Abca1,Am…
GO:0006694	Steroid biosynthetic process	48	119	1.25	5.26	8.72e-37	10090.ENSMUSP00000001507,10090.ENSMUSP00000003818,10090.ENSMUSP00000006692,10090.ENSMUSP00000020846,10090.ENSMUSP00000021630,10090.ENSMUSP00000021676,10090.ENSMUSP00000022176,10090.ENSMUSP00000022977,10090.ENSMUSP00000025713,10090.ENSMUSP00000027356,10090.ENSMUSP00000028619,10090.ENSMUSP00000029564,10090.ENSMUSP00000029770,10090.ENSMUSP00000029905,10090.ENSMUSP00000030340,10090.ENSMUSP00000031535…	Cyp51,Insig2,Mvd,Srebf1,Akr1c6,Erg28,Hmgcr,Sqle,Tm7sf2,Cyp27a1,Hsd17b12,Pmvk,Abcd3,Cyp7a1,Scp2,Hnf1a,Cyp3a13,Slc27a5,Ebp,Nsdhl,Msmo1,Ces1c,Hsd17b2,Apoa4,Apoa1,Hsd3b7,Cyp7b1,Cyp3a11,Dhcr24,Baat,Akr1d1,Cyp3a59,Cyp8b1,Sc5d,Slc27a2,Insig1,Cyp3a25,Amacr,Dhcr7,Scarb1,Hmgcs2,Hsd3b3,Ces1b,Mvk,Apoa5,Fdps,Hmgcs1,Fdft1
GO:0010033	Response to organic substance	196	3234	0.42	1.45	2.14e-36	10090.ENSMUSP00000000312,10090.ENSMUSP00000000466,10090.ENSMUSP00000000579,10090.ENSMUSP00000001713,10090.ENSMUSP00000002320,10090.ENSMUSP00000002663,10090.ENSMUSP00000003717,10090.ENSMUSP00000003818,10090.ENSMUSP00000004136,10090.ENSMUSP00000004232,10090.ENSMUSP00000004990,10090.ENSMUSP00000005452,10090.ENSMUSP00000005507,10090.ENSMUSP00000005685,10090.ENSMUSP00000006956,10090.ENSMUSP00000013458…	Cdh1,Plin2,Sox9,Gstt1,Ppard,Pon1,Abcb4,Insig2,Gstm3,Adh1,Mapk14,Fgfr4,Mlxipl,Cyp2a5,Saa3,Adh4,Pten,Birc3,Hnf4a,Shmt1,Arg1,Egfr,Srebf1,Twistnb,Nfkbia,Serpina3n,Akr1c6,Gpld1,F12,Dhfr,Cpb2,Rb1,Ugt3a1,Sqle,Cyp2d22,Srebf2,Crebbp,Gpt,Prkdc,Hrg,Eif2ak2,Npc1,Aldh1a7,Gldc,Cpt1a,Cyp26a1,Rbp4,Casp7,Abcc2,Chuk,Cdk2,Shmt2,Cyp2e1,Irf7,Tyms,Cps1,Agxt,Nr5a2,Fcgr2b,Pck1,Slc2a2,Pmvk,Tdo2,Abcd3,Nfkb1,Cyp7a1,Gbp2b,A…
GO:1901700	Response to oxygen-containing compound	141	1763	0.54	1.82	5.75e-36	10090.ENSMUSP00000000312,10090.ENSMUSP00000000579,10090.ENSMUSP00000001713,10090.ENSMUSP00000002320,10090.ENSMUSP00000002663,10090.ENSMUSP00000003717,10090.ENSMUSP00000003818,10090.ENSMUSP00000004232,10090.ENSMUSP00000004990,10090.ENSMUSP00000005507,10090.ENSMUSP00000013458,10090.ENSMUSP00000013807,10090.ENSMUSP00000018094,10090.ENSMUSP00000018744,10090.ENSMUSP00000020161,10090.ENSMUSP00000020329…	Cdh1,Sox9,Gstt1,Ppard,Pon1,Abcb4,Insig2,Adh1,Mapk14,Mlxipl,Adh4,Pten,Hnf4a,Shmt1,Arg1,Egfr,Srebf1,Nfkbia,Serpina3n,Gpld1,Dhfr,Cpb2,Rb1,Ugt3a1,Crebbp,Gpt,Prkdc,Eif2ak2,Aldh1a7,Gldc,Cpt1a,Cyp26a1,Rbp4,Chuk,Cdk2,Cyp2e1,Tyms,Cps1,Agxt,Fcgr2b,Pck1,Slc2a2,Pmvk,Tdo2,Nfkb1,Cyp7a1,Aldob,Abca1,Ambp,H6pd,Ugt2b1,Areg,Cxcl1,Aldh2,Aacs,Hnf1a,Gys2,Nox4,F7,Ikbkb,Ces1c,Hsd17b2,Apoa4,Ldlr,Pklr,Apob,Scd1,Slco1a1,Ir…
GO:0120254	Olefinic compound metabolic process	53	172	1.13	4.55	5.82e-36	10090.ENSMUSP00000003100,10090.ENSMUSP00000003137,10090.ENSMUSP00000004232,10090.ENSMUSP00000005685,10090.ENSMUSP00000006094,10090.ENSMUSP00000010807,10090.ENSMUSP00000013458,10090.ENSMUSP00000015278,10090.ENSMUSP00000021630,10090.ENSMUSP00000023083,10090.ENSMUSP00000025951,10090.ENSMUSP00000025966,10090.ENSMUSP00000026211,10090.ENSMUSP00000026552,10090.ENSMUSP00000030299,10090.ENSMUSP00000030303…	Cyp2f2,Cyp2c29,Adh1,Cyp2a5,Cyp2d26,Fads1,Adh4,Aldh1a3,Akr1c6,Cyp2d22,Rbp4,Cyp2c55,Cyp2c23,Cyp2e1,Cyp2j5,Cyp2j6,Scp2,Cyp4a14,Ces2a,Cyp1a2,Aldh8a1,Rdh7,Afp,Cyp2c38,Cyp2c37,Ephx1,Cyp2c54,Cyp2j9,Cyp4f14,Ces2c,Cyp2d40,Cyp2c70,Cyp4a10,Cyp2c67,Cyp2d10,Ttr,Cyp2a12,Cyp2c50,Cyp2b9,Cyp4a32,Cyp4a12b,Cyp2a4,Cyp2c68,Cyp2u1,Rdh11,Cyp4f15,Gstp1,Cyp2d11,Cyp2j11,Cyp2j8,Hsd17b6,Aldh1a1,Cyp2c40
GO:0042221	Response to chemical	259	5335	0.33	1.19	9.67e-36	10090.ENSMUSP00000000312,10090.ENSMUSP00000000466,10090.ENSMUSP00000000579,10090.ENSMUSP00000001027,10090.ENSMUSP00000001713,10090.ENSMUSP00000002320,10090.ENSMUSP00000002487,10090.ENSMUSP00000002663,10090.ENSMUSP00000003100,10090.ENSMUSP00000003137,10090.ENSMUSP00000003717,10090.ENSMUSP00000003720,10090.ENSMUSP00000003818,10090.ENSMUSP00000004136,10090.ENSMUSP00000004140,10090.ENSMUSP00000004232…	Cdh1,Plin2,Sox9,Aox1,Gstt1,Ppard,Braf,Pon1,Cyp2f2,Cyp2c29,Abcb4,Crot,Insig2,Gstm3,Gstm1,Adh1,Mapk14,Fgfr4,Mlxipl,Cyp2a5,Cyp2d26,Saa3,Acaa1b,Adh4,Pten,Birc3,Hnf4a,Shmt1,Arg1,Egfr,Srebf1,Twistnb,Nfkbia,Serpina3n,Akr1c6,Gpld1,F12,Tert,Dhfr,Cpb2,Rb1,Ugt3a1,Sqle,Cyp2d22,Srebf2,Crebbp,Gpt,Prkdc,Nr1i2,Hrg,Xdh,Eif2ak2,Apom,Npc1,Aldh1a7,Gldc,Cpt1a,Cyp26a1,Rbp4,Cyp2c55,Casp7,Abcc2,Cyp2c23,Chuk,Cdk2,Shmt2,C…
GO:0001676	Long-chain fatty acid metabolic process	47	127	1.21	4.9	1.13e-34	10090.ENSMUSP00000003100,10090.ENSMUSP00000003137,10090.ENSMUSP00000004140,10090.ENSMUSP00000005685,10090.ENSMUSP00000006094,10090.ENSMUSP00000010807,10090.ENSMUSP00000023083,10090.ENSMUSP00000025835,10090.ENSMUSP00000025966,10090.ENSMUSP00000026211,10090.ENSMUSP00000026552,10090.ENSMUSP00000029770,10090.ENSMUSP00000030299,10090.ENSMUSP00000030303,10090.ENSMUSP00000030487,10090.ENSMUSP00000032539…	Cyp2f2,Cyp2c29,Gstm1,Cyp2a5,Cyp2d26,Fads1,Cyp2d22,Cpt1a,Cyp2c55,Cyp2c23,Cyp2e1,Abcd3,Cyp2j5,Cyp2j6,Cyp4a14,Slc27a5,Acsl4,Cyp1a2,Pnpla3,Cyp2c38,Acsl3,Cyp2c37,Acsl5,Ephx1,Cyp2c54,Cyp2j9,Cyp4f14,Slc27a2,Cyp2c70,Cyp4a10,Cyp2c67,Elovl6,Cyp2d10,Cyp2a12,Cyp2c50,Cyp2b9,Cyp4a32,Cyp4a12b,Cyp2a4,Cyp2c68,Cyp2u1,Cyp4f15,Gstp1,Cyp2d11,Cyp2j11,Cyp2j8,Cyp2c40
GO:0071466	Cellular response to xenobiotic stimulus	54	198	1.08	4.18	2.03e-34	10090.ENSMUSP00000001027,10090.ENSMUSP00000001713,10090.ENSMUSP00000002487,10090.ENSMUSP00000003100,10090.ENSMUSP00000003137,10090.ENSMUSP00000004136,10090.ENSMUSP00000004140,10090.ENSMUSP00000005685,10090.ENSMUSP00000006094,10090.ENSMUSP00000010795,10090.ENSMUSP00000018094,10090.ENSMUSP00000020329,10090.ENSMUSP00000021773,10090.ENSMUSP00000022701,10090.ENSMUSP00000023083,10090.ENSMUSP00000023504…	Aox1,Gstt1,Braf,Cyp2f2,Cyp2c29,Gstm3,Gstm1,Cyp2a5,Cyp2d26,Acaa1b,Hnf4a,Egfr,Gpld1,Rb1,Cyp2d22,Nr1i2,Cyp26a1,Cyp2c55,Abcc2,Cyp2c23,Cyp2e1,Gsta3,Cyp2j5,Cyp2j6,Ugt2b1,Cyp1a2,Gsta2,Cyp2c38,Cyp2c37,Cyp2c54,Aox3,Cyp2j9,Cyp2d40,Cyp2c70,Cyp2c67,Cyp2d10,Cyp2a12,Cyp2c50,Cyp2b9,Fbp1,Cyp2a4,Cyp2c68,E2f1,Abcb11,Nr1h4,Cyp2u1,Sult1a1,Sult1b1,Gstp1,Cyp2d11,Cyp2j11,Cyp2j8,Slc10a1,Cyp2c40
GO:0006805	Xenobiotic metabolic process	45	120	1.21	4.82	2.39e-33	10090.ENSMUSP00000001027,10090.ENSMUSP00000001713,10090.ENSMUSP00000003100,10090.ENSMUSP00000003137,10090.ENSMUSP00000004140,10090.ENSMUSP00000005685,10090.ENSMUSP00000006094,10090.ENSMUSP00000010795,10090.ENSMUSP00000018094,10090.ENSMUSP00000023083,10090.ENSMUSP00000023504,10090.ENSMUSP00000025946,10090.ENSMUSP00000025966,10090.ENSMUSP00000026208,10090.ENSMUSP00000026211,10090.ENSMUSP00000026552…	Aox1,Gstt1,Cyp2f2,Cyp2c29,Gstm1,Cyp2a5,Cyp2d26,Acaa1b,Hnf4a,Cyp2d22,Nr1i2,Cyp26a1,Cyp2c55,Abcc2,Cyp2c23,Cyp2e1,Gsta3,Cyp2j5,Cyp2j6,Ugt2b1,Cyp1a2,Gsta2,Cyp2c38,Cyp2c37,Cyp2c54,Aox3,Cyp2j9,Cyp2d40,Cyp2c70,Cyp2c67,Cyp2d10,Cyp2a12,Cyp2c50,Cyp2b9,Cyp2a4,Cyp2c68,Abcb11,Cyp2u1,Sult1a1,Sult1b1,Gstp1,Cyp2d11,Cyp2j11,Cyp2j8,Cyp2c40
GO:0033559	Unsaturated fatty acid metabolic process	46	138	1.16	4.48	2.84e-32	10090.ENSMUSP00000003100,10090.ENSMUSP00000003137,10090.ENSMUSP00000004140,10090.ENSMUSP00000005685,10090.ENSMUSP00000006094,10090.ENSMUSP00000010807,10090.ENSMUSP00000021630,10090.ENSMUSP00000023083,10090.ENSMUSP00000025567,10090.ENSMUSP00000025966,10090.ENSMUSP00000026211,10090.ENSMUSP00000026552,10090.ENSMUSP00000030299,10090.ENSMUSP00000030303,10090.ENSMUSP00000030487,10090.ENSMUSP00000034346…	Cyp2f2,Cyp2c29,Gstm1,Cyp2a5,Cyp2d26,Fads1,Akr1c6,Cyp2d22,Fads2,Cyp2c55,Cyp2c23,Cyp2e1,Cyp2j5,Cyp2j6,Cyp4a14,Ces2a,Cyp1a2,Elovl5,Scd1,Cyp2c38,Cyp2c37,Ephx1,Cyp2c54,Cyp2j9,Cyp4f14,Ces2c,Cyp2c70,Cyp4a10,Acox1,Cyp2c67,Elovl6,Cyp2d10,Cyp2a12,Cyp2c50,Cyp2b9,Cyp4a32,Cyp4a12b,Cyp2a4,Cyp2c68,Cyp2u1,Cyp4f15,Gstp1,Cyp2d11,Cyp2j11,Cyp2j8,Cyp2c40
GO:0009058	Biosynthetic process	160	2467	0.45	1.5	2.2e-31	10090.ENSMUSP00000000579,10090.ENSMUSP00000001507,10090.ENSMUSP00000002320,10090.ENSMUSP00000003818,10090.ENSMUSP00000004140,10090.ENSMUSP00000004232,10090.ENSMUSP00000004990,10090.ENSMUSP00000005364,10090.ENSMUSP00000006692,10090.ENSMUSP00000010807,10090.ENSMUSP00000015278,10090.ENSMUSP00000015941,10090.ENSMUSP00000018094,10090.ENSMUSP00000018744,10090.ENSMUSP00000019469,10090.ENSMUSP00000020161…	Sox9,Cyp51,Ppard,Insig2,Gstm1,Adh1,Mapk14,G6pc2,Mvd,Fads1,Aldh1a3,Bhmt2,Hnf4a,Shmt1,G6pc,Arg1,Pah,Egfr,Srebf1,Twistnb,Mthfd1,Akr1c6,Erg28,Tert,Hmgcr,Dhfr,Rb1,Sqle,Cyp2d22,Gpt,Rgn,Eif2ak2,Npc1,Fads2,Tm7sf2,Rbp4,Cyp2c23,Cdk2,Shmt2,Tyms,Cps1,Cyp27a1,Agxt,Aldh9a1,Fpgs,Hsd17b12,Pck1,Acss2,Pmvk,Abcd3,Cyp7a1,Abca1,Scp2,Cyp4a14,Hnf1a,Cyp3a13,Gys2,Slc27a5,Ebp,Acsl4,Nsdhl,Dkc1,Msmo1,Gpt2,Ces1c,Hsd17b2,Ces2…
GO:0044282	Small molecule catabolic process	64	367	0.88	3.08	3.33e-31	10090.ENSMUSP00000001183,10090.ENSMUSP00000002320,10090.ENSMUSP00000002663,10090.ENSMUSP00000003720,10090.ENSMUSP00000004232,10090.ENSMUSP00000007005,10090.ENSMUSP00000010795,10090.ENSMUSP00000013458,10090.ENSMUSP00000013807,10090.ENSMUSP00000018744,10090.ENSMUSP00000020034,10090.ENSMUSP00000020161,10090.ENSMUSP00000020241,10090.ENSMUSP00000020523,10090.ENSMUSP00000023203,10090.ENSMUSP00000023559…	Ftcd,Ppard,Pon1,Crot,Adh1,Acat2,Acaa1b,Adh4,Pten,Shmt1,Echdc1,Arg1,Pah,Pex13,Gpt,Ehhadh,Xdh,Hsd17b4,Aldh1a7,Gldc,Cpt1a,Cyp26a1,Shmt2,Cyp27a1,Agxt,Pck1,Tdo2,Abcd3,Uox,Cyp7a1,Aldob,Scp2,Cyp4a14,Aldh2,Gpt2,Hsd3b7,Aldh8a1,Akr1d1,Cyp4f14,Otc,Slc27a2,Cyp4a10,Ahcy,Acox1,Abat,Cyp26c1,Cyp4a32,Aldh6a1,Scarb1,Cyp4a12b,Sardh,Pex5,Sult1b1,Acat3,Hgd,Acox2,Uroc1,Cyp4f15,Eci2,Apoe,Hsd17b6,Aldh1a1,Mat1a,Cbs
GO:0014070	Response to organic cyclic compound	100	1008	0.64	2.09	3.79e-31	10090.ENSMUSP00000000312,10090.ENSMUSP00000000466,10090.ENSMUSP00000001713,10090.ENSMUSP00000003717,10090.ENSMUSP00000003818,10090.ENSMUSP00000004136,10090.ENSMUSP00000004232,10090.ENSMUSP00000005685,10090.ENSMUSP00000006956,10090.ENSMUSP00000020161,10090.ENSMUSP00000020329,10090.ENSMUSP00000020846,10090.ENSMUSP00000021413,10090.ENSMUSP00000021773,10090.ENSMUSP00000022218,10090.ENSMUSP00000022861…	Cdh1,Plin2,Gstt1,Abcb4,Insig2,Gstm3,Adh1,Cyp2a5,Saa3,Arg1,Egfr,Srebf1,Nfkbia,Gpld1,Dhfr,Ugt3a1,Crebbp,Hrg,Eif2ak2,Npc1,Gldc,Cpt1a,Casp7,Cdk2,Tyms,Cps1,Agxt,Pck1,Slc2a2,Pmvk,Abcd3,Nfkb1,Cyp7a1,Ugt2b1,Areg,Aldh2,Aacs,Hnf1a,Usp18,Nox4,F7,Fgl1,Ces1c,Apoa4,Gsta2,Pklr,Apob,Slco1a1,Cyp7b1,Ripk2,Nr0b2,Foxa1,Ddx58,Pnpla3,Slco1b2,Ephx1,Ar,Cyp8b1,Otc,Ces2c,Insig1,Abat,Irs1,Agt,Cebpb,Ugt3a2,Rxra,Cyp2b9,Hmgb1…
GO:1901576	Organic substance biosynthetic process	156	2392	0.45	1.5	1.03e-30	10090.ENSMUSP00000000579,10090.ENSMUSP00000001507,10090.ENSMUSP00000002320,10090.ENSMUSP00000003818,10090.ENSMUSP00000004140,10090.ENSMUSP00000004232,10090.ENSMUSP00000004990,10090.ENSMUSP00000005364,10090.ENSMUSP00000006692,10090.ENSMUSP00000010807,10090.ENSMUSP00000015278,10090.ENSMUSP00000015941,10090.ENSMUSP00000018094,10090.ENSMUSP00000018744,10090.ENSMUSP00000019469,10090.ENSMUSP00000020161…	Sox9,Cyp51,Ppard,Insig2,Gstm1,Adh1,Mapk14,G6pc2,Mvd,Fads1,Aldh1a3,Bhmt2,Hnf4a,Shmt1,G6pc,Arg1,Pah,Egfr,Srebf1,Twistnb,Mthfd1,Akr1c6,Erg28,Tert,Hmgcr,Dhfr,Rb1,Sqle,Cyp2d22,Rgn,Eif2ak2,Npc1,Fads2,Tm7sf2,Rbp4,Cyp2c23,Cdk2,Shmt2,Tyms,Cps1,Cyp27a1,Agxt,Aldh9a1,Fpgs,Hsd17b12,Pck1,Acss2,Pmvk,Abcd3,Cyp7a1,Abca1,Scp2,Cyp4a14,Hnf1a,Cyp3a13,Gys2,Slc27a5,Ebp,Acsl4,Nsdhl,Dkc1,Msmo1,Ces1c,Hsd17b2,Ces2a,Apoa4,A…
GO:0065008	Regulation of biological quality	206	3943	0.36	1.24	6.51e-30	10090.ENSMUSP00000000049,10090.ENSMUSP00000000312,10090.ENSMUSP00000000579,10090.ENSMUSP00000001279,10090.ENSMUSP00000002320,10090.ENSMUSP00000002487,10090.ENSMUSP00000003717,10090.ENSMUSP00000004232,10090.ENSMUSP00000004990,10090.ENSMUSP00000005364,10090.ENSMUSP00000005452,10090.ENSMUSP00000005507,10090.ENSMUSP00000006094,10090.ENSMUSP00000009790,10090.ENSMUSP00000013458,10090.ENSMUSP00000013807…	Apoh,Cdh1,Sox9,Lsr,Ppard,Braf,Abcb4,Adh1,Mapk14,G6pc2,Fgfr4,Mlxipl,Cyp2d26,Pla2g12b,Adh4,Pten,Plg,Aldh1a3,Vtn,Hnf4a,G6pc,Egfr,Srebf1,Fam20a,Mthfd1,Akr1c6,Gpld1,F12,Tert,Xrcc4,Hmgcr,Cpb2,Rb1,C9,Cyp2d22,Srebf2,Crebbp,Prkdc,Ahsg,Kng1,Hrg,Soat2,Rgn,Serping1,Slc22a1,Xdh,C3,Npc1,Hsd17b4,Atp8b1,Cpt1a,Cyp26a1,Rbp4,Cyp2c55,Abcc2,Chuk,Klkb1,Xiap,Cps1,Cyp27a1,F13b,Nr5a2,Fcgr2b,Aldh9a1,Hsd17b12,F2,Pck1,Nfkb1…
GO:0008610	Lipid biosynthetic process	74	550	0.77	2.56	7.37e-30	10090.ENSMUSP00000001507,10090.ENSMUSP00000002320,10090.ENSMUSP00000003818,10090.ENSMUSP00000004140,10090.ENSMUSP00000006692,10090.ENSMUSP00000010807,10090.ENSMUSP00000015278,10090.ENSMUSP00000020846,10090.ENSMUSP00000021630,10090.ENSMUSP00000021676,10090.ENSMUSP00000022176,10090.ENSMUSP00000022977,10090.ENSMUSP00000025567,10090.ENSMUSP00000025713,10090.ENSMUSP00000027356,10090.ENSMUSP00000028619…	Cyp51,Ppard,Insig2,Gstm1,Mvd,Fads1,Aldh1a3,Srebf1,Akr1c6,Erg28,Hmgcr,Sqle,Fads2,Tm7sf2,Cyp27a1,Hsd17b12,Pck1,Acss2,Pmvk,Abcd3,Cyp7a1,Scp2,Hnf1a,Cyp3a13,Slc27a5,Ebp,Acsl4,Nsdhl,Msmo1,Ces1c,Hsd17b2,Apoa4,Apoa1,Lipc,Elovl5,Hsd3b7,Scd1,Cyp7b1,Cyp3a11,Dhcr24,Aldh8a1,Baat,Pnpla3,Acsl3,Acsl5,Akr1d1,Cyp3a59,Fasn,Cyp8b1,Sc5d,Slc27a2,Socs3,Insig1,Cyp3a25,Amacr,Elovl6,Dhcr7,Scarb1,Hmgcs2,Acaca,Hsd3b3,Acly,C…
GO:0006690	Icosanoid metabolic process	43	140	1.13	4.07	6.53e-29	10090.ENSMUSP00000003100,10090.ENSMUSP00000003137,10090.ENSMUSP00000004140,10090.ENSMUSP00000005685,10090.ENSMUSP00000006094,10090.ENSMUSP00000010807,10090.ENSMUSP00000021630,10090.ENSMUSP00000023083,10090.ENSMUSP00000025966,10090.ENSMUSP00000026211,10090.ENSMUSP00000026552,10090.ENSMUSP00000030299,10090.ENSMUSP00000030303,10090.ENSMUSP00000030487,10090.ENSMUSP00000034346,10090.ENSMUSP00000034860…	Cyp2f2,Cyp2c29,Gstm1,Cyp2a5,Cyp2d26,Fads1,Akr1c6,Cyp2d22,Cyp2c55,Cyp2c23,Cyp2e1,Cyp2j5,Cyp2j6,Cyp4a14,Ces2a,Cyp1a2,Cyp2c38,Cyp2c37,Ephx1,Cyp2c54,Cyp2j9,Cyp4f14,Ces2c,Cyp2c70,Cyp4a10,Acox1,Cyp2c67,Cyp2d10,Cyp4f13,Cyp2a12,Cyp2c50,Cyp2b9,Cyp4a32,Cyp4a12b,Cyp2a4,Cyp2c68,Cyp2u1,Cyp4f15,Gstp1,Cyp2d11,Cyp2j11,Cyp2j8,Cyp2c40
GO:0019369	Arachidonic acid metabolic process	36	79	1.3	4.79	7.91e-29	10090.ENSMUSP00000003100,10090.ENSMUSP00000003137,10090.ENSMUSP00000005685,10090.ENSMUSP00000006094,10090.ENSMUSP00000010807,10090.ENSMUSP00000023083,10090.ENSMUSP00000025966,10090.ENSMUSP00000026211,10090.ENSMUSP00000026552,10090.ENSMUSP00000030299,10090.ENSMUSP00000030303,10090.ENSMUSP00000030487,10090.ENSMUSP00000034860,10090.ENSMUSP00000044722,10090.ENSMUSP00000045362,10090.ENSMUSP00000047551…	Cyp2f2,Cyp2c29,Cyp2a5,Cyp2d26,Fads1,Cyp2d22,Cyp2c55,Cyp2c23,Cyp2e1,Cyp2j5,Cyp2j6,Cyp4a14,Cyp1a2,Cyp2c38,Cyp2c37,Ephx1,Cyp2c54,Cyp2j9,Cyp4f14,Cyp2c70,Cyp4a10,Cyp2c67,Cyp2d10,Cyp2a12,Cyp2c50,Cyp2b9,Cyp4a32,Cyp4a12b,Cyp2a4,Cyp2c68,Cyp2u1,Cyp4f15,Cyp2d11,Cyp2j11,Cyp2j8,Cyp2c40
GO:0009056	Catabolic process	137	1979	0.48	1.55	9.83e-29	10090.ENSMUSP00000001183,10090.ENSMUSP00000002320,10090.ENSMUSP00000002663,10090.ENSMUSP00000003100,10090.ENSMUSP00000003720,10090.ENSMUSP00000004140,10090.ENSMUSP00000004232,10090.ENSMUSP00000006094,10090.ENSMUSP00000007005,10090.ENSMUSP00000009790,10090.ENSMUSP00000010795,10090.ENSMUSP00000013458,10090.ENSMUSP00000013807,10090.ENSMUSP00000014578,10090.ENSMUSP00000016400,10090.ENSMUSP00000018744…	Ftcd,Ppard,Pon1,Cyp2f2,Crot,Gstm1,Adh1,Cyp2d26,Acat2,Pla2g12b,Acaa1b,Adh4,Pten,Plg,Ctsz,Shmt1,G6pc,Echdc1,Arg1,Pah,Pex13,Cpb2,Cyp2d22,Gpt,Nr1i2,Ehhadh,Xdh,Npc1,Hsd17b4,Aldh1a7,Gldc,Cpt1a,Cyp26a1,Casp7,Abcc2,Shmt2,Gsta3,Cps1,Cyp27a1,Agxt,Pck1,Tdo2,Abcd3,Uox,Cyp7a1,Aldob,Ambp,Scp2,Cyp4a14,Ugt2b1,Ugt2b35,Aldh2,Usp18,Gpt2,Ces1c,Apoa4,Ldlr,Lipc,Cyp1a2,Gsta2,Pklr,Apob,Hsd3b7,Ascc3,Pcca,Ripk2,Aldh8a1,Dm…
GO:0050896	Response to stimulus	339	9122	0.21	0.92	1.36e-28	10090.ENSMUSP00000000049,10090.ENSMUSP00000000312,10090.ENSMUSP00000000466,10090.ENSMUSP00000000579,10090.ENSMUSP00000001027,10090.ENSMUSP00000001713,10090.ENSMUSP00000002320,10090.ENSMUSP00000002487,10090.ENSMUSP00000002663,10090.ENSMUSP00000003100,10090.ENSMUSP00000003137,10090.ENSMUSP00000003717,10090.ENSMUSP00000003720,10090.ENSMUSP00000003726,10090.ENSMUSP00000003818,10090.ENSMUSP00000004136…	Apoh,Cdh1,Plin2,Sox9,Aox1,Gstt1,Ppard,Braf,Pon1,Cyp2f2,Cyp2c29,Abcb4,Crot,Brd4,Insig2,Gstm3,Gstm1,Adh1,Mapk14,Fgfr4,Mlxipl,Cyp2a5,Nr1i3,Cyp2d26,Orm3,Saa4,Saa3,Ifi35,Acaa1b,Fads1,Adh4,Pten,Birc3,Plg,Aldh1a3,Vtn,Hnf4a,Shmt1,Arg1,Egfr,Srebf1,Twistnb,Fam20a,Nfkbia,Serpina3n,Akr1c6,Gpld1,F12,Tert,Xrcc4,Hmgcr,Dhfr,Cpb2,Rb1,C9,Ugt3a1,Sqle,Cyp2d22,Srebf2,Crebbp,Gpt,Prkdc,Nr1i2,Ahsg,Kng1,Hrg,Slc10a2,Cfhr1…
GO:0009605	Response to external stimulus	158	2575	0.43	1.4	2.26e-28	10090.ENSMUSP00000000312,10090.ENSMUSP00000000466,10090.ENSMUSP00000000579,10090.ENSMUSP00000001713,10090.ENSMUSP00000002320,10090.ENSMUSP00000002663,10090.ENSMUSP00000004136,10090.ENSMUSP00000004990,10090.ENSMUSP00000006956,10090.ENSMUSP00000010502,10090.ENSMUSP00000010807,10090.ENSMUSP00000013807,10090.ENSMUSP00000015278,10090.ENSMUSP00000020161,10090.ENSMUSP00000020329,10090.ENSMUSP00000020846…	Cdh1,Plin2,Sox9,Gstt1,Ppard,Pon1,Gstm3,Mapk14,Saa3,Ifi35,Fads1,Pten,Aldh1a3,Arg1,Egfr,Srebf1,Fam20a,Nfkbia,Serpina3n,C9,Srebf2,Crebbp,Gpt,Prkdc,Kng1,Hrg,Slc10a2,Serping1,Eif2ak2,C3,Mbl2,Cpt1a,Cyp26a1,Rbp4,Chuk,Shmt2,Cyp2e1,Irf7,Tyms,Cps1,C4bp,Apcs,Fcgr2b,Hc,F2,Pck1,Zbp1,Ifi44,Nfkb1,Gbp2b,Abca1,Ugt2b1,Alb,Cxcl1,Aacs,C8b,Usp18,Iigp1,Hpx,F7,Ces1c,Apoa4,Apoa1,Ldlr,Gsta2,Smad3,Abcg8,Pklr,Apob,Hsd3b7,S…
GO:0010817	Regulation of hormone levels	76	632	0.72	2.32	6.91e-28	10090.ENSMUSP00000002320,10090.ENSMUSP00000004232,10090.ENSMUSP00000005364,10090.ENSMUSP00000005452,10090.ENSMUSP00000006094,10090.ENSMUSP00000013458,10090.ENSMUSP00000015278,10090.ENSMUSP00000018094,10090.ENSMUSP00000020329,10090.ENSMUSP00000020846,10090.ENSMUSP00000021630,10090.ENSMUSP00000021773,10090.ENSMUSP00000022176,10090.ENSMUSP00000023083,10090.ENSMUSP00000025385,10090.ENSMUSP00000025835…	Ppard,Adh1,G6pc2,Fgfr4,Cyp2d26,Adh4,Aldh1a3,Hnf4a,Egfr,Srebf1,Akr1c6,Gpld1,Hmgcr,Cyp2d22,Hsd17b4,Cpt1a,Cyp26a1,Rbp4,Cyp2c55,Abcc2,Cyp27a1,Hsd17b12,Nfkb1,Cyp2j5,Scp2,H6pd,Ugt2b34,Ugt2b1,Ugt2b35,Aacs,Hnf1a,Acsl4,Hsd17b2,Ces2a,Cyp1a2,Irs2,Aldh8a1,Nr0b2,Rdh7,Fgb,Afp,Foxa1,Lrp1,Akr1d1,Ces2c,Cyp2d40,Abat,Irs1,Agt,Ugt2b5,Cyp2d10,Ugt2b38,Cyp26c1,Dhcr7,Ttr,Ugt2b37,Scarb1,Spp1,Ugt2b36,Gck,Nr1h4,Igf1,Esr1,S…
GO:1901617	Organic hydroxy compound biosynthetic process	46	183	1.04	3.62	6.97e-28	10090.ENSMUSP00000001507,10090.ENSMUSP00000003818,10090.ENSMUSP00000006692,10090.ENSMUSP00000020846,10090.ENSMUSP00000021676,10090.ENSMUSP00000022176,10090.ENSMUSP00000022218,10090.ENSMUSP00000022977,10090.ENSMUSP00000023083,10090.ENSMUSP00000025713,10090.ENSMUSP00000027356,10090.ENSMUSP00000029017,10090.ENSMUSP00000029564,10090.ENSMUSP00000029770,10090.ENSMUSP00000029905,10090.ENSMUSP00000030340…	Cyp51,Insig2,Mvd,Srebf1,Erg28,Hmgcr,Dhfr,Sqle,Cyp2d22,Tm7sf2,Cyp27a1,Pck1,Pmvk,Abcd3,Cyp7a1,Scp2,Hnf1a,Cyp3a13,Slc27a5,Ebp,Nsdhl,Msmo1,Ces1c,Apoa4,Apoa1,Cyp7b1,Cyp3a11,Dhcr24,Baat,Ephx1,Akr1d1,Cyp3a59,Cyp8b1,Sc5d,Slc27a2,Insig1,Cyp3a25,Amacr,Dhcr7,Hmgcs2,Ces1b,Mvk,Apoa5,Fdps,Hmgcs1,Fdft1
GO:1901575	Organic substance catabolic process	124	1691	0.51	1.61	9.35e-28	10090.ENSMUSP00000001183,10090.ENSMUSP00000002320,10090.ENSMUSP00000002663,10090.ENSMUSP00000003100,10090.ENSMUSP00000003720,10090.ENSMUSP00000004232,10090.ENSMUSP00000006094,10090.ENSMUSP00000007005,10090.ENSMUSP00000009790,10090.ENSMUSP00000010795,10090.ENSMUSP00000013458,10090.ENSMUSP00000013807,10090.ENSMUSP00000014578,10090.ENSMUSP00000016400,10090.ENSMUSP00000018744,10090.ENSMUSP00000019469…	Ftcd,Ppard,Pon1,Cyp2f2,Crot,Adh1,Cyp2d26,Acat2,Pla2g12b,Acaa1b,Adh4,Pten,Plg,Ctsz,Shmt1,G6pc,Echdc1,Arg1,Pah,Pex13,Cpb2,Cyp2d22,Gpt,Ehhadh,Xdh,Hsd17b4,Aldh1a7,Gldc,Cpt1a,Cyp26a1,Casp7,Shmt2,Gsta3,Cps1,Cyp27a1,Agxt,Pck1,Tdo2,Abcd3,Uox,Cyp7a1,Aldob,Ambp,Scp2,Cyp4a14,Ugt2b1,Aldh2,Usp18,Gpt2,Ces1c,Apoa4,Ldlr,Lipc,Cyp1a2,Pklr,Apob,Hsd3b7,Ascc3,Pcca,Aldh8a1,Dmgdh,Pnpla3,Lrp1,Dpp4,Atg5,Akr1d1,Cyp4f14,Pc…
GO:0044419	Biological process involved in interspecies interaction between organisms	120	1609	0.51	1.63	2.4e-27	10090.ENSMUSP00000000312,10090.ENSMUSP00000002320,10090.ENSMUSP00000003726,10090.ENSMUSP00000004136,10090.ENSMUSP00000004990,10090.ENSMUSP00000006956,10090.ENSMUSP00000010502,10090.ENSMUSP00000014578,10090.ENSMUSP00000020161,10090.ENSMUSP00000020938,10090.ENSMUSP00000021413,10090.ENSMUSP00000021506,10090.ENSMUSP00000022749,10090.ENSMUSP00000023165,10090.ENSMUSP00000023352,10090.ENSMUSP00000023589…	Cdh1,Ppard,Brd4,Gstm3,Mapk14,Saa3,Ifi35,Plg,Arg1,Fam20a,Nfkbia,Serpina3n,C9,Crebbp,Prkdc,Kng1,Hrg,Slc10a2,Serping1,Eif2ak2,C3,Npc1,Mbl2,Chuk,Shmt2,Cyp2e1,Irf7,Cps1,C4bp,Apcs,Fcgr2b,Hc,F2,Pck1,Zbp1,Ifi44,Nfkb1,Gbp2b,Abca1,Ugt2b1,Cxcl1,C8b,Usp18,Iigp1,Hpx,Ces1c,Apoa4,Gsta2,Smad3,Pklr,Apob,Scd1,Cyp3a11,Lrg1,Ripk2,Fgb,C8g,Ddx58,Thrsp,Dpp4,Slco1b2,Crp,Atg5,Znfx1,Masp2,Ikbke,Fn1,C1ra,Pcx,Cyp3a25,C8a,C4…
GO:0034754	Cellular hormone metabolic process	42	151	1.08	3.73	7.77e-27	10090.ENSMUSP00000004232,10090.ENSMUSP00000006094,10090.ENSMUSP00000013458,10090.ENSMUSP00000015278,10090.ENSMUSP00000021630,10090.ENSMUSP00000023083,10090.ENSMUSP00000025385,10090.ENSMUSP00000025946,10090.ENSMUSP00000025951,10090.ENSMUSP00000025966,10090.ENSMUSP00000027356,10090.ENSMUSP00000028619,10090.ENSMUSP00000030340,10090.ENSMUSP00000031181,10090.ENSMUSP00000031183,10090.ENSMUSP00000031186…	Adh1,Cyp2d26,Adh4,Aldh1a3,Akr1c6,Cyp2d22,Hsd17b4,Cyp26a1,Rbp4,Cyp2c55,Cyp27a1,Hsd17b12,Scp2,Ugt2b34,Ugt2b1,Ugt2b35,Hsd17b2,Ces2a,Cyp1a2,Aldh8a1,Rdh7,Afp,Akr1d1,Ces2c,Cyp2d40,Ugt2b5,Cyp2d10,Ugt2b38,Cyp26c1,Ttr,Ugt2b37,Scarb1,Spp1,Ugt2b36,Esr1,Sult1a1,Hsd3b3,Rdh11,Comt,Cyp2d11,Hsd17b6,Aldh1a1
GO:0010876	Lipid localization	60	389	0.83	2.69	1.06e-26	10090.ENSMUSP00000000049,10090.ENSMUSP00000000466,10090.ENSMUSP00000002320,10090.ENSMUSP00000003717,10090.ENSMUSP00000003720,10090.ENSMUSP00000009790,10090.ENSMUSP00000020846,10090.ENSMUSP00000021231,10090.ENSMUSP00000022977,10090.ENSMUSP00000023806,10090.ENSMUSP00000023835,10090.ENSMUSP00000025236,10090.ENSMUSP00000025249,10090.ENSMUSP00000025279,10090.ENSMUSP00000025482,10090.ENSMUSP00000025835…	Apoh,Plin2,Ppard,Abcb4,Crot,Pla2g12b,Srebf1,Abcc3,Sqle,Soat2,Slc10a2,Stard4,Apom,Npc1,Atp8b1,Cpt1a,Rbp4,Msr1,Abcc2,Abcd3,Cyp7a1,Abca1,Scp2,Hnf1a,Slc27a5,Acsl4,Ces1c,Apoa4,Apoa1,Ldlr,Lipc,Abcg8,Apob,Slco1a1,Nr0b2,Slco1b2,Acsl3,Acsl5,Slc27a2,Fabp1,Agt,Abcg5,Apol9a,Scarb1,Rnf213,Mttp,Abcb11,Nr1h4,Stat5a,Apoc1,Ppara,Ces1b,Apoa2,Apoc3,Apoa5,Slco1a4,Apoe,Apol7a,Slc10a1,Apof
GO:0019216	Regulation of lipid metabolic process	61	405	0.82	2.65	1.1e-26	10090.ENSMUSP00000000049,10090.ENSMUSP00000000579,10090.ENSMUSP00000001279,10090.ENSMUSP00000002320,10090.ENSMUSP00000003818,10090.ENSMUSP00000005452,10090.ENSMUSP00000005507,10090.ENSMUSP00000018094,10090.ENSMUSP00000020846,10090.ENSMUSP00000021773,10090.ENSMUSP00000023100,10090.ENSMUSP00000023832,10090.ENSMUSP00000024988,10090.ENSMUSP00000025236,10090.ENSMUSP00000025835,10090.ENSMUSP00000026559…	Apoh,Sox9,Lsr,Ppard,Insig2,Fgfr4,Mlxipl,Hnf4a,Srebf1,Gpld1,Srebf2,Rgn,C3,Stard4,Cpt1a,Sirt3,F2,Pck1,Nfkb1,Cyp7a1,Scp2,H6pd,Fgf21,Acsl4,Ces1c,Apoa4,Apoa1,Ldlr,Elovl5,Apob,Scd1,Irs2,Thrsp,Acsl3,Acsl5,Insig1,Irs1,Pcx,Fabp1,Agt,Dhcr7,Scarb1,Rnf213,Scap,Abcb11,Nr1h4,Igf1,Esr1,Stat5a,Mup3,Apoc1,Ppara,Ces1b,Apoa2,Nr1h3,Apoc3,Apoa5,Dbi,Atg7,Apoe,Fdps
GO:0046394	Carboxylic acid biosynthetic process	50	249	0.94	3.13	1.44e-26	10090.ENSMUSP00000004140,10090.ENSMUSP00000010807,10090.ENSMUSP00000015278,10090.ENSMUSP00000015941,10090.ENSMUSP00000018744,10090.ENSMUSP00000020241,10090.ENSMUSP00000021443,10090.ENSMUSP00000022218,10090.ENSMUSP00000023832,10090.ENSMUSP00000025567,10090.ENSMUSP00000026211,10090.ENSMUSP00000026470,10090.ENSMUSP00000027356,10090.ENSMUSP00000027491,10090.ENSMUSP00000028619,10090.ENSMUSP00000029135…	Gstm1,Fads1,Aldh1a3,Bhmt2,Shmt1,Pah,Mthfd1,Dhfr,Rgn,Fads2,Cyp2c23,Shmt2,Cyp27a1,Agxt,Hsd17b12,Acss2,Abcd3,Cyp7a1,Cyp4a14,Hnf1a,Slc27a5,Lipc,Elovl5,Pklr,Scd1,Cyp7b1,Aldh8a1,Baat,Acsl3,Akr1d1,Fasn,Cyp8b1,Otc,Slc27a2,Cyp4a10,Abat,Amacr,Elovl6,Cyp4a32,Cyp4a12b,Bhmt,Acaca,Acly,Nr1h3,Mthfd1l,Cth,Gstp1,Gm5096,Aldh1a1,Cbs
GO:0055088	Lipid homeostasis	44	176	1.04	3.52	1.44e-26	10090.ENSMUSP00000003717,10090.ENSMUSP00000005452,10090.ENSMUSP00000005507,10090.ENSMUSP00000009790,10090.ENSMUSP00000018094,10090.ENSMUSP00000019469,10090.ENSMUSP00000023100,10090.ENSMUSP00000023806,10090.ENSMUSP00000025279,10090.ENSMUSP00000027649,10090.ENSMUSP00000029905,10090.ENSMUSP00000030010,10090.ENSMUSP00000034189,10090.ENSMUSP00000034585,10090.ENSMUSP00000034588,10090.ENSMUSP00000034713…	Abcb4,Fgfr4,Mlxipl,Pla2g12b,Hnf4a,G6pc,Srebf2,Soat2,Npc1,Nr5a2,Cyp7a1,Abca1,Ces1c,Apoa4,Apoa1,Ldlr,Lipc,Abcg8,Apob,Scd1,Cyp7b1,Pnpla3,Pcsk9,Insig1,Acox1,Abcg5,Scarb1,Cebpa,Mttp,Acaca,Abcb11,Gck,Nr1h4,Sec24a,Ces1b,Apoa2,Nr1h3,Apoc3,Apoa5,Stat3,Acox2,Atg7,Apoe,Il18
GO:0006950	Response to stress	183	3453	0.36	1.23	2.19e-26	10090.ENSMUSP00000000049,10090.ENSMUSP00000000466,10090.ENSMUSP00000002320,10090.ENSMUSP00000002487,10090.ENSMUSP00000003726,10090.ENSMUSP00000003818,10090.ENSMUSP00000004990,10090.ENSMUSP00000006687,10090.ENSMUSP00000006952,10090.ENSMUSP00000006956,10090.ENSMUSP00000010502,10090.ENSMUSP00000010807,10090.ENSMUSP00000013807,10090.ENSMUSP00000014578,10090.ENSMUSP00000018094,10090.ENSMUSP00000020161…	Apoh,Plin2,Ppard,Braf,Brd4,Insig2,Mapk14,Orm3,Saa4,Saa3,Ifi35,Fads1,Pten,Plg,Hnf4a,Arg1,Egfr,Srebf1,Serpina3n,F12,Tert,Xrcc4,Hmgcr,Dhfr,Cpb2,C9,Srebf2,Gpt,Prkdc,Ahsg,Kng1,Hrg,Serping1,Eif2ak2,C3,Mbl2,Casp7,Chuk,Cdk2,Shmt2,Cyp2e1,Irf7,Klkb1,Xiap,Cps1,Pms1,F13b,C4bp,Apcs,Fcgr2b,Hc,F2,Pck1,Zbp1,Nfkb1,Gbp2b,Abca1,Xpa,Ambp,Orm1,Alb,Areg,Cxcl1,Aldh2,Hnf1a,C8b,Tgfa,Iigp1,Nox4,Hpx,F9,F8,F7,F10,Proz,Gsr,F…
GO:0046395	Carboxylic acid catabolic process	48	231	0.96	3.16	4.8e-26	10090.ENSMUSP00000001183,10090.ENSMUSP00000002320,10090.ENSMUSP00000002663,10090.ENSMUSP00000003720,10090.ENSMUSP00000007005,10090.ENSMUSP00000010795,10090.ENSMUSP00000018744,10090.ENSMUSP00000020034,10090.ENSMUSP00000020161,10090.ENSMUSP00000020241,10090.ENSMUSP00000020523,10090.ENSMUSP00000023203,10090.ENSMUSP00000023559,10090.ENSMUSP00000025385,10090.ENSMUSP00000025778,10090.ENSMUSP00000025835…	Ftcd,Ppard,Pon1,Crot,Acat2,Acaa1b,Shmt1,Echdc1,Arg1,Pah,Pex13,Gpt,Ehhadh,Hsd17b4,Gldc,Cpt1a,Cyp26a1,Shmt2,Agxt,Pck1,Tdo2,Abcd3,Scp2,Cyp4a14,Gpt2,Aldh8a1,Akr1d1,Cyp4f14,Otc,Slc27a2,Cyp4a10,Ahcy,Acox1,Abat,Cyp26c1,Cyp4a32,Aldh6a1,Cyp4a12b,Sardh,Pex5,Acat3,Hgd,Acox2,Uroc1,Cyp4f15,Eci2,Mat1a,Cbs
GO:0042445	Hormone metabolic process	47	221	0.97	3.19	7.22e-26	10090.ENSMUSP00000004232,10090.ENSMUSP00000006094,10090.ENSMUSP00000013458,10090.ENSMUSP00000015278,10090.ENSMUSP00000021630,10090.ENSMUSP00000023083,10090.ENSMUSP00000025385,10090.ENSMUSP00000025946,10090.ENSMUSP00000025951,10090.ENSMUSP00000025966,10090.ENSMUSP00000027356,10090.ENSMUSP00000028619,10090.ENSMUSP00000030340,10090.ENSMUSP00000031181,10090.ENSMUSP00000031183,10090.ENSMUSP00000031186…	Adh1,Cyp2d26,Adh4,Aldh1a3,Akr1c6,Cyp2d22,Hsd17b4,Cyp26a1,Rbp4,Cyp2c55,Cyp27a1,Hsd17b12,Scp2,Ugt2b34,Ugt2b1,Ugt2b35,Hsd17b2,Ces2a,Cyp1a2,Aldh8a1,Rdh7,Afp,Foxa1,Akr1d1,Ces2c,Cyp2d40,Agt,Ugt2b5,Cyp2d10,Ugt2b38,Cyp26c1,Dhcr7,Ttr,Ugt2b37,Scarb1,Spp1,Ugt2b36,Esr1,Sult1a1,Hsd3b3,Sult1b1,Furin,Rdh11,Comt,Cyp2d11,Hsd17b6,Aldh1a1
GO:0051707	Response to other organism	109	1451	0.52	1.6	8.71e-25	10090.ENSMUSP00000000312,10090.ENSMUSP00000002320,10090.ENSMUSP00000004136,10090.ENSMUSP00000004990,10090.ENSMUSP00000006956,10090.ENSMUSP00000010502,10090.ENSMUSP00000020161,10090.ENSMUSP00000020938,10090.ENSMUSP00000021413,10090.ENSMUSP00000021506,10090.ENSMUSP00000022749,10090.ENSMUSP00000023165,10090.ENSMUSP00000023352,10090.ENSMUSP00000023589,10090.ENSMUSP00000023590,10090.ENSMUSP00000023835…	Cdh1,Ppard,Gstm3,Mapk14,Saa3,Ifi35,Arg1,Fam20a,Nfkbia,Serpina3n,C9,Crebbp,Prkdc,Kng1,Hrg,Slc10a2,Serping1,Eif2ak2,C3,Mbl2,Chuk,Shmt2,Cyp2e1,Irf7,Cps1,C4bp,Apcs,Fcgr2b,Hc,F2,Pck1,Zbp1,Ifi44,Nfkb1,Gbp2b,Abca1,Ugt2b1,Cxcl1,C8b,Usp18,Iigp1,Hpx,Ces1c,Apoa4,Gsta2,Smad3,Pklr,Apob,Scd1,Cyp3a11,Lrg1,Ripk2,Fgb,C8g,Ddx58,Thrsp,Slco1b2,Crp,Atg5,Znfx1,Masp2,Ikbke,C1ra,Cyp3a25,C8a,C4b,Cebpb,Ddx60,Pygl,Hp,Irak4…
GO:0032101	Regulation of response to external stimulus	90	1019	0.59	1.79	1.7e-24	10090.ENSMUSP00000000049,10090.ENSMUSP00000002320,10090.ENSMUSP00000002487,10090.ENSMUSP00000003726,10090.ENSMUSP00000010502,10090.ENSMUSP00000013807,10090.ENSMUSP00000014578,10090.ENSMUSP00000017488,10090.ENSMUSP00000020161,10090.ENSMUSP00000020329,10090.ENSMUSP00000020846,10090.ENSMUSP00000021413,10090.ENSMUSP00000021948,10090.ENSMUSP00000022176,10090.ENSMUSP00000022576,10090.ENSMUSP00000022701…	Apoh,Ppard,Braf,Brd4,Ifi35,Pten,Plg,Vtn,Arg1,Egfr,Srebf1,Nfkbia,F12,Hmgcr,Cpb2,Rb1,Prkdc,Ahsg,Kng1,Hrg,Serping1,C3,Mbl2,Irf7,Klkb1,Fcgr2b,Hc,F2,Zbp1,Nfkb1,Cxcl1,Aldh2,Usp18,Hpx,F7,F11,Apoa1,Ldlr,Smad3,Ripk2,Fgb,Ddx58,Lrp1,Dpp4,Atg5,Serpinf2,Znfx1,Masp2,Ikbke,Fn1,Socs3,Abat,Agt,Serpinc1,Cebpb,Ddx60,Trim30a,Rxra,Cfi,Isg15,Hmgb1,Stat2,Masp1,Hsp90aa1,Cebpa,Selenos,Nr1h4,Igf1,Esr1,Stat5a,Ppara,Mavs,Nr…
GO:0042632	Cholesterol homeostasis	34	97	1.18	3.89	2.76e-24	10090.ENSMUSP00000005452,10090.ENSMUSP00000009790,10090.ENSMUSP00000018094,10090.ENSMUSP00000019469,10090.ENSMUSP00000023100,10090.ENSMUSP00000023806,10090.ENSMUSP00000025279,10090.ENSMUSP00000027649,10090.ENSMUSP00000029905,10090.ENSMUSP00000030010,10090.ENSMUSP00000034189,10090.ENSMUSP00000034585,10090.ENSMUSP00000034588,10090.ENSMUSP00000034713,10090.ENSMUSP00000034731,10090.ENSMUSP00000035246…	Fgfr4,Pla2g12b,Hnf4a,G6pc,Srebf2,Soat2,Npc1,Nr5a2,Cyp7a1,Abca1,Ces1c,Apoa4,Apoa1,Ldlr,Lipc,Abcg8,Apob,Cyp7b1,Pcsk9,Insig1,Acox1,Abcg5,Scarb1,Mttp,Abcb11,Nr1h4,Sec24a,Ces1b,Apoa2,Nr1h3,Apoc3,Apoa5,Apoe,Il18
GO:0006869	Lipid transport	54	349	0.83	2.58	5.25e-24	10090.ENSMUSP00000000049,10090.ENSMUSP00000000466,10090.ENSMUSP00000002320,10090.ENSMUSP00000003717,10090.ENSMUSP00000003720,10090.ENSMUSP00000009790,10090.ENSMUSP00000021231,10090.ENSMUSP00000023806,10090.ENSMUSP00000023835,10090.ENSMUSP00000025236,10090.ENSMUSP00000025249,10090.ENSMUSP00000025279,10090.ENSMUSP00000025482,10090.ENSMUSP00000025951,10090.ENSMUSP00000026021,10090.ENSMUSP00000026208…	Apoh,Plin2,Ppard,Abcb4,Crot,Pla2g12b,Abcc3,Soat2,Slc10a2,Stard4,Apom,Npc1,Atp8b1,Rbp4,Msr1,Abcc2,Abcd3,Cyp7a1,Abca1,Scp2,Hnf1a,Slc27a5,Acsl4,Ces1c,Apoa4,Apoa1,Ldlr,Lipc,Abcg8,Apob,Slco1a1,Nr0b2,Slco1b2,Acsl3,Acsl5,Slc27a2,Fabp1,Agt,Abcg5,Apol9a,Scarb1,Mttp,Abcb11,Nr1h4,Apoc1,Ces1b,Apoa2,Apoc3,Apoa5,Slco1a4,Apoe,Apol7a,Slc10a1,Apof
GO:0015850	Organic hydroxy compound transport	41	177	1.01	3.19	1.16e-23	10090.ENSMUSP00000021231,10090.ENSMUSP00000023806,10090.ENSMUSP00000023835,10090.ENSMUSP00000024596,10090.ENSMUSP00000025236,10090.ENSMUSP00000025249,10090.ENSMUSP00000025279,10090.ENSMUSP00000025482,10090.ENSMUSP00000025951,10090.ENSMUSP00000026021,10090.ENSMUSP00000026208,10090.ENSMUSP00000029770,10090.ENSMUSP00000029905,10090.ENSMUSP00000030010,10090.ENSMUSP00000030340,10090.ENSMUSP00000031535…	Abcc3,Soat2,Slc10a2,Slc22a1,Stard4,Apom,Npc1,Atp8b1,Rbp4,Msr1,Abcc2,Abcd3,Cyp7a1,Abca1,Scp2,Hnf1a,Ces1c,Apoa4,Apoa1,Ldlr,Lipc,Abcg8,Apob,Slco1a1,Nr0b2,Slco1b2,Agt,Abcg5,Scarb1,Mttp,Abcb11,Nr1h4,Apoc1,Ces1b,Apoa2,Apoc3,Apoa5,Slco1a4,Apoe,Slc10a1,Apof
GO:0006790	Sulfur compound metabolic process	53	343	0.83	2.56	1.59e-23	10090.ENSMUSP00000001713,10090.ENSMUSP00000004136,10090.ENSMUSP00000004140,10090.ENSMUSP00000006692,10090.ENSMUSP00000015941,10090.ENSMUSP00000018094,10090.ENSMUSP00000021443,10090.ENSMUSP00000023559,10090.ENSMUSP00000024866,10090.ENSMUSP00000025385,10090.ENSMUSP00000026208,10090.ENSMUSP00000027067,10090.ENSMUSP00000027144,10090.ENSMUSP00000027491,10090.ENSMUSP00000029135,10090.ENSMUSP00000029564…	Gstt1,Gstm3,Gstm1,Mvd,Bhmt2,Hnf4a,Mthfd1,Ehhadh,Xdh,Hsd17b4,Abcc2,Gsta3,Cps1,Agxt,Acss2,Pmvk,Tdo2,Nox4,Acsl4,Gsr,Gsta2,Elovl5,Baat,Acsl3,Acsl5,Fasn,Ahcy,Elovl6,Sult2b1,Ggt6,Gss,Acnat2,Hmgcs2,Acnat1,Bhmt,Acaca,Sult1a1,Gstm6,Stat5a,Acly,Mvk,Sult1d1,Sult1b1,Mgst1,Cth,Gpat4,Gstp1,Gm5096,Gstp3,Gstt2,Hmgcs1,Mat1a,Cbs
GO:0046890	Regulation of lipid biosynthetic process	44	216	0.95	2.98	1.6e-23	10090.ENSMUSP00000003818,10090.ENSMUSP00000005452,10090.ENSMUSP00000005507,10090.ENSMUSP00000018094,10090.ENSMUSP00000020846,10090.ENSMUSP00000021773,10090.ENSMUSP00000023100,10090.ENSMUSP00000023832,10090.ENSMUSP00000024988,10090.ENSMUSP00000025236,10090.ENSMUSP00000026559,10090.ENSMUSP00000029017,10090.ENSMUSP00000029812,10090.ENSMUSP00000029905,10090.ENSMUSP00000030340,10090.ENSMUSP00000030830…	Insig2,Fgfr4,Mlxipl,Hnf4a,Srebf1,Gpld1,Srebf2,Rgn,C3,Stard4,Sirt3,Pck1,Nfkb1,Cyp7a1,Scp2,H6pd,Ces1c,Apoa4,Apoa1,Ldlr,Elovl5,Apob,Thrsp,Acsl3,Acsl5,Insig1,Pcx,Agt,Dhcr7,Scarb1,Scap,Nr1h4,Igf1,Mup3,Apoc1,Ppara,Ces1b,Nr1h3,Apoc3,Apoa5,Dbi,Atg7,Apoe,Fdps
GO:1901362	Organic cyclic compound biosynthetic process	91	1081	0.57	1.71	1.85e-23	10090.ENSMUSP00000000579,10090.ENSMUSP00000001507,10090.ENSMUSP00000003818,10090.ENSMUSP00000004990,10090.ENSMUSP00000006692,10090.ENSMUSP00000018094,10090.ENSMUSP00000018744,10090.ENSMUSP00000020241,10090.ENSMUSP00000020846,10090.ENSMUSP00000020877,10090.ENSMUSP00000021443,10090.ENSMUSP00000021630,10090.ENSMUSP00000021676,10090.ENSMUSP00000022104,10090.ENSMUSP00000022176,10090.ENSMUSP00000022218…	Sox9,Cyp51,Insig2,Mapk14,Mvd,Hnf4a,Shmt1,Pah,Srebf1,Twistnb,Mthfd1,Akr1c6,Erg28,Tert,Hmgcr,Dhfr,Rb1,Sqle,Cyp2d22,Rgn,Tm7sf2,Cdk2,Shmt2,Tyms,Cps1,Cyp27a1,Fpgs,Hsd17b12,Acss2,Pmvk,Abcd3,Cyp7a1,Scp2,Hnf1a,Cyp3a13,Slc27a5,Ebp,Acsl4,Nsdhl,Dkc1,Msmo1,Ces1c,Hsd17b2,Apoa4,Apoa1,Elovl5,Smad3,Pklr,Hsd3b7,Cyp7b1,Cyp3a11,Dhcr24,Baat,Acsl5,Akr1d1,Cyp3a59,Ar,Cyp8b1,Sc5d,Slc27a2,Insig1,Dntt,Cyp3a25,Amacr,Cebpb,…
GO:0016042	Lipid catabolic process	50	304	0.86	2.64	3.31e-23	10090.ENSMUSP00000002320,10090.ENSMUSP00000003720,10090.ENSMUSP00000007005,10090.ENSMUSP00000009790,10090.ENSMUSP00000010795,10090.ENSMUSP00000020034,10090.ENSMUSP00000020523,10090.ENSMUSP00000023559,10090.ENSMUSP00000025385,10090.ENSMUSP00000025835,10090.ENSMUSP00000025946,10090.ENSMUSP00000027144,10090.ENSMUSP00000027356,10090.ENSMUSP00000029017,10090.ENSMUSP00000029770,10090.ENSMUSP00000029905…	Ppard,Crot,Acat2,Pla2g12b,Acaa1b,Echdc1,Pex13,Ehhadh,Hsd17b4,Cpt1a,Cyp26a1,Cps1,Cyp27a1,Pck1,Abcd3,Cyp7a1,Scp2,Cyp4a14,Ces1c,Apoa4,Lipc,Cyp1a2,Apob,Hsd3b7,Pcca,Pnpla3,Lrp1,Akr1d1,Cyp4f14,Slc27a2,Cyp4a10,Acox1,Irs1,Amacr,Cyp26c1,Cyp4a32,Scarb1,Spp1,Cyp4a12b,Ces1b,Apoa2,Pex5,Apoc3,Apoa5,Acat3,Acox2,Cyp4f15,Eci2,Apoe,Hsd17b6
GO:1905952	Regulation of lipid localization	42	199	0.96	3	6.23e-23	10090.ENSMUSP00000000466,10090.ENSMUSP00000002320,10090.ENSMUSP00000002663,10090.ENSMUSP00000003717,10090.ENSMUSP00000007005,10090.ENSMUSP00000021413,10090.ENSMUSP00000022115,10090.ENSMUSP00000023100,10090.ENSMUSP00000024988,10090.ENSMUSP00000026021,10090.ENSMUSP00000030010,10090.ENSMUSP00000030299,10090.ENSMUSP00000030340,10090.ENSMUSP00000033634,10090.ENSMUSP00000034189,10090.ENSMUSP00000034585…	Plin2,Ppard,Pon1,Abcb4,Acat2,Nfkbia,Xrcc4,Srebf2,C3,Msr1,Abca1,Cyp2j5,Scp2,Acsl4,Ces1c,Apoa4,Apoa1,Abcg8,Apob,Irs2,Lrp1,Crp,Acsl5,Cyp8b1,Ikbke,Pcsk9,Agt,Abcg5,Scarb1,Spp1,Mup3,Apoc1,Sec24a,Ppara,Ces1b,Apoa2,Nr1h3,Apoc3,Apoa5,Furin,Dbi,Apoe
GO:0006720	Isoprenoid metabolic process	35	120	1.11	3.48	7.16e-23	10090.ENSMUSP00000002320,10090.ENSMUSP00000004232,10090.ENSMUSP00000006094,10090.ENSMUSP00000006692,10090.ENSMUSP00000013458,10090.ENSMUSP00000015278,10090.ENSMUSP00000020329,10090.ENSMUSP00000022176,10090.ENSMUSP00000023083,10090.ENSMUSP00000025946,10090.ENSMUSP00000025951,10090.ENSMUSP00000025966,10090.ENSMUSP00000026552,10090.ENSMUSP00000029564,10090.ENSMUSP00000030303,10090.ENSMUSP00000034346…	Ppard,Adh1,Cyp2d26,Mvd,Adh4,Aldh1a3,Egfr,Hmgcr,Cyp2d22,Cyp26a1,Rbp4,Cyp2c55,Cyp2e1,Pmvk,Cyp2j6,Ces2a,Cyp1a2,Aldh8a1,Rdh7,Ces2c,Cyp2d40,Amacr,Cyp2d10,Cyp26c1,Aldh3a2,Ttr,Hmgcs2,Mvk,Rdh11,Cyp2d11,Fdps,Hsd17b6,Hmgcs1,Aldh1a1,Fdft1
GO:0062012	Regulation of small molecule metabolic process	54	376	0.8	2.41	1.13e-22	10090.ENSMUSP00000000579,10090.ENSMUSP00000002320,10090.ENSMUSP00000003818,10090.ENSMUSP00000005452,10090.ENSMUSP00000005507,10090.ENSMUSP00000018094,10090.ENSMUSP00000020846,10090.ENSMUSP00000021773,10090.ENSMUSP00000023100,10090.ENSMUSP00000023203,10090.ENSMUSP00000023832,10090.ENSMUSP00000025236,10090.ENSMUSP00000025835,10090.ENSMUSP00000029812,10090.ENSMUSP00000029905,10090.ENSMUSP00000030303…	Sox9,Ppard,Insig2,Fgfr4,Mlxipl,Hnf4a,Srebf1,Gpld1,Srebf2,Gpt,Rgn,Stard4,Cpt1a,Nfkb1,Cyp7a1,Cyp2j6,Scp2,H6pd,Hnf1a,Acsl4,Fgl1,Ces1c,Apoa4,Apoa1,Ldlr,Elovl5,Apob,Irs2,Acsl5,Insig1,Irs1,Fabp1,Agt,Dhcr7,Hmgb1,Fbp1,Scap,Abcb11,Gck,Nr1h4,Igf1,Mup3,Apoc1,Ppara,Ces1b,Bcl2l1,Nr1h3,Apoc3,Apoa5,Dbi,Stat3,Comt,Apoe,Fdps
GO:0045834	Positive regulation of lipid metabolic process	42	203	0.96	2.95	1.17e-22	10090.ENSMUSP00000000049,10090.ENSMUSP00000002320,10090.ENSMUSP00000005507,10090.ENSMUSP00000018094,10090.ENSMUSP00000020846,10090.ENSMUSP00000021773,10090.ENSMUSP00000023100,10090.ENSMUSP00000023832,10090.ENSMUSP00000025236,10090.ENSMUSP00000025835,10090.ENSMUSP00000026559,10090.ENSMUSP00000028681,10090.ENSMUSP00000029905,10090.ENSMUSP00000030340,10090.ENSMUSP00000033099,10090.ENSMUSP00000034189…	Apoh,Ppard,Mlxipl,Hnf4a,Srebf1,Gpld1,Srebf2,Rgn,Stard4,Cpt1a,Sirt3,F2,Cyp7a1,Scp2,Fgf21,Ces1c,Apoa4,Apoa1,Ldlr,Elovl5,Scd1,Irs2,Acsl3,Acsl5,Irs1,Pcx,Fabp1,Agt,Scarb1,Scap,Nr1h4,Igf1,Mup3,Ppara,Ces1b,Apoa2,Nr1h3,Apoc3,Apoa5,Dbi,Apoe,Fdps
GO:0009725	Response to hormone	79	859	0.6	1.8	2.71e-22	10090.ENSMUSP00000002320,10090.ENSMUSP00000003818,10090.ENSMUSP00000004232,10090.ENSMUSP00000004990,10090.ENSMUSP00000013807,10090.ENSMUSP00000020161,10090.ENSMUSP00000020329,10090.ENSMUSP00000020846,10090.ENSMUSP00000021506,10090.ENSMUSP00000021630,10090.ENSMUSP00000021773,10090.ENSMUSP00000022701,10090.ENSMUSP00000023100,10090.ENSMUSP00000023203,10090.ENSMUSP00000023352,10090.ENSMUSP00000025279…	Ppard,Insig2,Adh1,Mapk14,Pten,Arg1,Egfr,Srebf1,Serpina3n,Akr1c6,Gpld1,Rb1,Srebf2,Gpt,Prkdc,Npc1,Rbp4,Abcc2,Chuk,Cdk2,Tyms,Cps1,Agxt,Nr5a2,Pck1,Nfkb1,Aldob,Ugt2b1,Areg,F7,Ikbkb,Pklr,Apob,Cyp7b1,Dhcr24,Irs2,Fgb,Serpina3k,Pnpla3,Slco1b2,Ephx1,Ar,Pcsk9,Otc,Insig1,Irs1,Agt,Serpina1a,Serpina1c,Rxra,Hmgb1,Stat2,Spp1,Hmgcs2,Fbp1,Hsp90aa1,Shc1,Scap,Acaca,Abcb11,Gck,Igf1,Esr1,Sult1a1,Hsd3b3,Stat5a,Mup3,Tri…
GO:0016126	Sterol biosynthetic process	26	48	1.37	4.23	3.44e-22	10090.ENSMUSP00000001507,10090.ENSMUSP00000003818,10090.ENSMUSP00000006692,10090.ENSMUSP00000020846,10090.ENSMUSP00000021676,10090.ENSMUSP00000022176,10090.ENSMUSP00000022977,10090.ENSMUSP00000025713,10090.ENSMUSP00000029564,10090.ENSMUSP00000033509,10090.ENSMUSP00000033715,10090.ENSMUSP00000034015,10090.ENSMUSP00000034189,10090.ENSMUSP00000034585,10090.ENSMUSP00000034588,10090.ENSMUSP00000038063…	Cyp51,Insig2,Mvd,Srebf1,Erg28,Hmgcr,Sqle,Tm7sf2,Pmvk,Ebp,Nsdhl,Msmo1,Ces1c,Apoa4,Apoa1,Dhcr24,Sc5d,Insig1,Dhcr7,Hmgcs2,Ces1b,Mvk,Apoa5,Fdps,Hmgcs1,Fdft1
GO:1901564	Organonitrogen compound metabolic process	220	5039	0.28	1.01	4.19e-22	10090.ENSMUSP00000000049,10090.ENSMUSP00000000312,10090.ENSMUSP00000000579,10090.ENSMUSP00000001183,10090.ENSMUSP00000001713,10090.ENSMUSP00000002320,10090.ENSMUSP00000002487,10090.ENSMUSP00000002663,10090.ENSMUSP00000003720,10090.ENSMUSP00000003726,10090.ENSMUSP00000004136,10090.ENSMUSP00000004140,10090.ENSMUSP00000004990,10090.ENSMUSP00000005452,10090.ENSMUSP00000005685,10090.ENSMUSP00000006094…	Apoh,Cdh1,Sox9,Ftcd,Gstt1,Ppard,Braf,Pon1,Crot,Brd4,Gstm3,Gstm1,Mapk14,Fgfr4,Cyp2a5,Cyp2d26,Mvd,Itih3,Itih1,Saa3,Pten,Birc3,Plg,Bhmt2,Ctsz,Hnf4a,Shmt1,Arg1,Pah,Egfr,Mthfd1,Gpld1,F12,Hmgcr,Dhfr,Cpb2,Cyp2d22,Crebbp,Gpt,Prkdc,Ehhadh,Xdh,Eif2ak2,C3,Apom,Npc1,Hsd17b4,Gldc,Mbl2,Cpt1a,Casp7,Abcc2,Chuk,Cdk2,Shmt2,Sirt3,Tyms,Klkb1,Fam20c,Xiap,Gsta3,Cps1,Agxt,F13b,Aldh9a1,Fpgs,F2,Pck1,Acss2,Pmvk,Tdo2,Uox,A…
GO:0010243	Response to organonitrogen compound	88	1070	0.56	1.65	5.32e-22	10090.ENSMUSP00000000312,10090.ENSMUSP00000000579,10090.ENSMUSP00000003818,10090.ENSMUSP00000004990,10090.ENSMUSP00000013807,10090.ENSMUSP00000018744,10090.ENSMUSP00000020161,10090.ENSMUSP00000020329,10090.ENSMUSP00000020846,10090.ENSMUSP00000021413,10090.ENSMUSP00000021506,10090.ENSMUSP00000021773,10090.ENSMUSP00000022218,10090.ENSMUSP00000022701,10090.ENSMUSP00000023100,10090.ENSMUSP00000023165…	Cdh1,Sox9,Insig2,Mapk14,Pten,Shmt1,Arg1,Egfr,Srebf1,Nfkbia,Serpina3n,Gpld1,Dhfr,Rb1,Srebf2,Crebbp,Gpt,Prkdc,Npc1,Gldc,Cpt1a,Rbp4,Casp7,Chuk,Cdk2,Cyp2e1,Tyms,Cps1,Agxt,Fcgr2b,Pck1,Nfkb1,Aldob,Ugt2b1,Areg,Aacs,Hnf1a,Nox4,F7,Ikbkb,Ces1c,Ldlr,Pklr,Irs2,Ripk2,Serpina3k,Pnpla3,Lrp1,Slco1b2,Pcsk9,Otc,Insig1,Abat,Irs1,Agt,Cebpb,Serpina1a,Serpina1c,Stat2,Icam1,Hmgcs2,Fbp1,Hsp90aa1,Shc1,Scap,Selenos,Adamts…
GO:0046165	Alcohol biosynthetic process	33	110	1.12	3.42	7.34e-22	10090.ENSMUSP00000001507,10090.ENSMUSP00000003818,10090.ENSMUSP00000006692,10090.ENSMUSP00000020846,10090.ENSMUSP00000022176,10090.ENSMUSP00000022218,10090.ENSMUSP00000025713,10090.ENSMUSP00000027356,10090.ENSMUSP00000029017,10090.ENSMUSP00000029564,10090.ENSMUSP00000030340,10090.ENSMUSP00000031741,10090.ENSMUSP00000033509,10090.ENSMUSP00000033715,10090.ENSMUSP00000034015,10090.ENSMUSP00000034189…	Cyp51,Insig2,Mvd,Srebf1,Hmgcr,Dhfr,Tm7sf2,Cyp27a1,Pck1,Pmvk,Scp2,Cyp3a13,Ebp,Nsdhl,Msmo1,Ces1c,Apoa4,Apoa1,Cyp3a11,Dhcr24,Ephx1,Cyp3a59,Sc5d,Insig1,Cyp3a25,Dhcr7,Hmgcs2,Ces1b,Mvk,Apoa5,Fdps,Hmgcs1,Fdft1
GO:0006695	Cholesterol biosynthetic process	24	42	1.4	4.09	7.67e-21	10090.ENSMUSP00000001507,10090.ENSMUSP00000003818,10090.ENSMUSP00000006692,10090.ENSMUSP00000020846,10090.ENSMUSP00000022176,10090.ENSMUSP00000025713,10090.ENSMUSP00000029564,10090.ENSMUSP00000033509,10090.ENSMUSP00000033715,10090.ENSMUSP00000034015,10090.ENSMUSP00000034189,10090.ENSMUSP00000034585,10090.ENSMUSP00000034588,10090.ENSMUSP00000038063,10090.ENSMUSP00000057354,10090.ENSMUSP00000061877…	Cyp51,Insig2,Mvd,Srebf1,Hmgcr,Tm7sf2,Pmvk,Ebp,Nsdhl,Msmo1,Ces1c,Apoa4,Apoa1,Dhcr24,Sc5d,Insig1,Dhcr7,Hmgcs2,Ces1b,Mvk,Apoa5,Fdps,Hmgcs1,Fdft1
GO:0033993	Response to lipid	80	935	0.57	1.67	8.52e-21	10090.ENSMUSP00000000579,10090.ENSMUSP00000002320,10090.ENSMUSP00000002663,10090.ENSMUSP00000003717,10090.ENSMUSP00000003818,10090.ENSMUSP00000004232,10090.ENSMUSP00000004990,10090.ENSMUSP00000020161,10090.ENSMUSP00000020329,10090.ENSMUSP00000020846,10090.ENSMUSP00000021413,10090.ENSMUSP00000021773,10090.ENSMUSP00000024884,10090.ENSMUSP00000025279,10090.ENSMUSP00000025778,10090.ENSMUSP00000025835…	Sox9,Ppard,Pon1,Abcb4,Insig2,Adh1,Mapk14,Arg1,Egfr,Srebf1,Nfkbia,Gpld1,Eif2ak2,Npc1,Gldc,Cpt1a,Cyp26a1,Rbp4,Chuk,Tyms,Cps1,Agxt,Pck1,Slc2a2,Pmvk,Nfkb1,Cyp7a1,Abca1,Ugt2b1,Areg,Cxcl1,Aacs,F7,Ces1c,Hsd17b2,Apoa4,Ldlr,Apob,Scd1,Slco1a1,Cyp7b1,Ripk2,Foxa1,Slco1b2,Ephx1,Ar,Cyp8b1,Ces2c,Insig1,Irs1,Agt,Cebpb,Rxra,Hmgb1,Scarb1,Spp1,Hmgcs2,Selenos,E2f1,Abcb11,Adamts13,Nr1h4,Igf1,Esr1,Sult1a1,Hsd3b3,Mup3,…
GO:1901698	Response to nitrogen compound	91	1192	0.52	1.54	9.32e-21	10090.ENSMUSP00000000312,10090.ENSMUSP00000000579,10090.ENSMUSP00000003818,10090.ENSMUSP00000004990,10090.ENSMUSP00000013807,10090.ENSMUSP00000018744,10090.ENSMUSP00000020161,10090.ENSMUSP00000020329,10090.ENSMUSP00000020846,10090.ENSMUSP00000021413,10090.ENSMUSP00000021506,10090.ENSMUSP00000021773,10090.ENSMUSP00000022218,10090.ENSMUSP00000022701,10090.ENSMUSP00000023100,10090.ENSMUSP00000023165…	Cdh1,Sox9,Insig2,Mapk14,Pten,Shmt1,Arg1,Egfr,Srebf1,Nfkbia,Serpina3n,Gpld1,Dhfr,Rb1,Srebf2,Crebbp,Gpt,Prkdc,Npc1,Gldc,Cpt1a,Rbp4,Casp7,Chuk,Cdk2,Cyp2e1,Tyms,Cps1,Agxt,Fcgr2b,Pck1,Tdo2,Nfkb1,Aldob,Ugt2b1,Areg,Aacs,Hnf1a,Nox4,F7,Ikbkb,Ces1c,Ldlr,Pklr,Irs2,Ripk2,Serpina3k,Ddx58,Pnpla3,Lrp1,Slco1b2,Pcsk9,Otc,Insig1,Abat,Irs1,Agt,Cebpb,Serpina1a,Serpina1c,Stat2,Icam1,Hmgcs2,Fbp1,Hsp90aa1,Shc1,Scap,Sel…
GO:0044248	Cellular catabolic process	107	1596	0.47	1.4	1.01e-20	10090.ENSMUSP00000001183,10090.ENSMUSP00000002320,10090.ENSMUSP00000002663,10090.ENSMUSP00000003100,10090.ENSMUSP00000003720,10090.ENSMUSP00000004140,10090.ENSMUSP00000006094,10090.ENSMUSP00000007005,10090.ENSMUSP00000010795,10090.ENSMUSP00000013458,10090.ENSMUSP00000018744,10090.ENSMUSP00000019469,10090.ENSMUSP00000020034,10090.ENSMUSP00000020161,10090.ENSMUSP00000020241,10090.ENSMUSP00000020523…	Ftcd,Ppard,Pon1,Cyp2f2,Crot,Gstm1,Cyp2d26,Acat2,Acaa1b,Adh4,Shmt1,G6pc,Echdc1,Arg1,Pah,Pex13,Cyp2d22,Gpt,Nr1i2,Ehhadh,Xdh,Npc1,Hsd17b4,Gldc,Cpt1a,Cyp26a1,Abcc2,Shmt2,Gsta3,Cps1,Agxt,Pck1,Tdo2,Abcd3,Uox,Scp2,Cyp4a14,Ugt2b1,Ugt2b35,Aldh2,Usp18,Gpt2,Apoa4,Ldlr,Lipc,Cyp1a2,Gsta2,Apob,Ascc3,Ripk2,Aldh8a1,Dmgdh,Pnpla3,Lrp1,Atg5,Ephx1,Akr1d1,Cyp4f14,Pcsk9,Otc,Slc27a2,Cyp2d40,Cyp4a10,Ahcy,Ascc2,Acox1,Aba…
GO:0044249	Cellular biosynthetic process	132	2297	0.4	1.24	1.52e-20	10090.ENSMUSP00000000579,10090.ENSMUSP00000002320,10090.ENSMUSP00000004140,10090.ENSMUSP00000004232,10090.ENSMUSP00000004990,10090.ENSMUSP00000006692,10090.ENSMUSP00000010807,10090.ENSMUSP00000015278,10090.ENSMUSP00000015941,10090.ENSMUSP00000018094,10090.ENSMUSP00000018744,10090.ENSMUSP00000020161,10090.ENSMUSP00000020241,10090.ENSMUSP00000020329,10090.ENSMUSP00000020846,10090.ENSMUSP00000020877…	Sox9,Ppard,Gstm1,Adh1,Mapk14,Mvd,Fads1,Aldh1a3,Bhmt2,Hnf4a,Shmt1,Arg1,Pah,Egfr,Srebf1,Twistnb,Mthfd1,Tert,Hmgcr,Dhfr,Rb1,Cyp2d22,Rgn,Eif2ak2,Npc1,Fads2,Cyp2c23,Cdk2,Shmt2,Tyms,Cps1,Cyp27a1,Agxt,Aldh9a1,Fpgs,Hsd17b12,Pck1,Acss2,Pmvk,Abcd3,Cyp7a1,Abca1,Scp2,Cyp4a14,Hnf1a,Cyp3a13,Gys2,Slc27a5,Acsl4,Dkc1,Hsd17b2,Ces2a,Apoa1,Lipc,Cyp1a2,Elovl5,Smad3,Pklr,Apob,Ascc3,Scd1,Cyp7b1,Cyp3a11,Aldh8a1,Baat,Pnp…
GO:0009719	Response to endogenous stimulus	102	1478	0.48	1.43	1.69e-20	10090.ENSMUSP00000000312,10090.ENSMUSP00000000579,10090.ENSMUSP00000002320,10090.ENSMUSP00000003818,10090.ENSMUSP00000004232,10090.ENSMUSP00000004990,10090.ENSMUSP00000005452,10090.ENSMUSP00000013807,10090.ENSMUSP00000018744,10090.ENSMUSP00000020161,10090.ENSMUSP00000020329,10090.ENSMUSP00000020846,10090.ENSMUSP00000021506,10090.ENSMUSP00000021630,10090.ENSMUSP00000021773,10090.ENSMUSP00000022701…	Cdh1,Sox9,Ppard,Insig2,Adh1,Mapk14,Fgfr4,Pten,Shmt1,Arg1,Egfr,Srebf1,Serpina3n,Akr1c6,Gpld1,Rb1,Srebf2,Gpt,Prkdc,Npc1,Rbp4,Casp7,Abcc2,Chuk,Cdk2,Tyms,Cps1,Agxt,Nr5a2,Fcgr2b,Pck1,Nfkb1,Aldob,Klb,Ugt2b1,Areg,Hnf1a,Nox4,Fgf21,F7,Ikbkb,Ces1c,Ldlr,Smad3,Pklr,Apob,Cyp7b1,Dhcr24,Irs2,Ripk2,Fgb,Serpina3k,Pnpla3,Lrp1,Slco1b2,Ephx1,Ar,Pcsk9,Otc,Insig1,Irs1,Agt,Cebpb,Serpina1a,Serpina1c,Rxra,Hmgb1,Stat2,Ica…
GO:0062013	Positive regulation of small molecule metabolic process	38	186	0.95	2.76	2.8e-20	10090.ENSMUSP00000002320,10090.ENSMUSP00000005507,10090.ENSMUSP00000018094,10090.ENSMUSP00000020846,10090.ENSMUSP00000021773,10090.ENSMUSP00000023100,10090.ENSMUSP00000023203,10090.ENSMUSP00000023832,10090.ENSMUSP00000025236,10090.ENSMUSP00000025835,10090.ENSMUSP00000029905,10090.ENSMUSP00000030303,10090.ENSMUSP00000030340,10090.ENSMUSP00000031535,10090.ENSMUSP00000034189,10090.ENSMUSP00000034585…	Ppard,Mlxipl,Hnf4a,Srebf1,Gpld1,Srebf2,Gpt,Rgn,Stard4,Cpt1a,Cyp7a1,Cyp2j6,Scp2,Hnf1a,Ces1c,Apoa4,Apoa1,Elovl5,Irs2,Acsl5,Irs1,Fabp1,Agt,Hmgb1,Scap,Gck,Nr1h4,Igf1,Mup3,Ppara,Ces1b,Bcl2l1,Nr1h3,Apoa5,Stat3,Comt,Apoe,Fdps
GO:0006721	Terpenoid metabolic process	30	98	1.13	3.27	4.96e-20	10090.ENSMUSP00000002320,10090.ENSMUSP00000004232,10090.ENSMUSP00000006094,10090.ENSMUSP00000013458,10090.ENSMUSP00000015278,10090.ENSMUSP00000020329,10090.ENSMUSP00000023083,10090.ENSMUSP00000025946,10090.ENSMUSP00000025951,10090.ENSMUSP00000025966,10090.ENSMUSP00000026552,10090.ENSMUSP00000030303,10090.ENSMUSP00000034346,10090.ENSMUSP00000034860,10090.ENSMUSP00000038878,10090.ENSMUSP00000039252…	Ppard,Adh1,Cyp2d26,Adh4,Aldh1a3,Egfr,Cyp2d22,Cyp26a1,Rbp4,Cyp2c55,Cyp2e1,Cyp2j6,Ces2a,Cyp1a2,Aldh8a1,Rdh7,Ces2c,Cyp2d40,Cyp2d10,Cyp26c1,Aldh3a2,Ttr,Hmgcs2,Rdh11,Cyp2d11,Fdps,Hsd17b6,Hmgcs1,Aldh1a1,Fdft1
GO:0019373	Epoxygenase P450 pathway	22	36	1.43	3.95	1.53e-19	10090.ENSMUSP00000003100,10090.ENSMUSP00000003137,10090.ENSMUSP00000005685,10090.ENSMUSP00000025966,10090.ENSMUSP00000026211,10090.ENSMUSP00000026552,10090.ENSMUSP00000030299,10090.ENSMUSP00000030303,10090.ENSMUSP00000044722,10090.ENSMUSP00000045362,10090.ENSMUSP00000048284,10090.ENSMUSP00000050464,10090.ENSMUSP00000060584,10090.ENSMUSP00000065796,10090.ENSMUSP00000074990,10090.ENSMUSP00000079065…	Cyp2f2,Cyp2c29,Cyp2a5,Cyp2c55,Cyp2c23,Cyp2e1,Cyp2j5,Cyp2j6,Cyp2c38,Cyp2c37,Cyp2c54,Cyp2j9,Cyp2c70,Cyp2c67,Cyp2a12,Cyp2c50,Cyp2b9,Cyp2a4,Cyp2c68,Cyp2j11,Cyp2j8,Cyp2c40
GO:0031347	Regulation of defense response	65	665	0.63	1.78	2.45e-19	10090.ENSMUSP00000002320,10090.ENSMUSP00000003726,10090.ENSMUSP00000010502,10090.ENSMUSP00000013807,10090.ENSMUSP00000020161,10090.ENSMUSP00000020329,10090.ENSMUSP00000020846,10090.ENSMUSP00000021413,10090.ENSMUSP00000021948,10090.ENSMUSP00000022701,10090.ENSMUSP00000023352,10090.ENSMUSP00000023583,10090.ENSMUSP00000023994,10090.ENSMUSP00000024988,10090.ENSMUSP00000025797,10090.ENSMUSP00000026571…	Ppard,Brd4,Ifi35,Pten,Arg1,Egfr,Srebf1,Nfkbia,F12,Rb1,Prkdc,Ahsg,Serping1,C3,Mbl2,Irf7,Fcgr2b,Zbp1,Nfkb1,Cxcl1,Aldh2,Usp18,Hpx,Apoa1,Ldlr,Smad3,Ripk2,Ddx58,Dpp4,Atg5,Znfx1,Masp2,Ikbke,Socs3,Agt,Cebpb,Trim30a,Cfi,Isg15,Hmgb1,Stat2,Masp1,Hsp90aa1,Cebpa,Selenos,Nr1h4,Igf1,Esr1,Stat5a,Ppara,Mavs,Nr1h3,Ccr5,Cfh,Gm4788,Mvk,Parp9,Gstp1,Ripk1,Apoe,Casp8,Hgf,Nlrc5,Il18,Proc
GO:0006952	Defense response	98	1439	0.47	1.39	3.24e-19	10090.ENSMUSP00000006687,10090.ENSMUSP00000006952,10090.ENSMUSP00000006956,10090.ENSMUSP00000010502,10090.ENSMUSP00000020161,10090.ENSMUSP00000020329,10090.ENSMUSP00000021506,10090.ENSMUSP00000021948,10090.ENSMUSP00000022749,10090.ENSMUSP00000023352,10090.ENSMUSP00000023583,10090.ENSMUSP00000023589,10090.ENSMUSP00000023590,10090.ENSMUSP00000023994,10090.ENSMUSP00000024884,10090.ENSMUSP00000024988…	Orm3,Saa4,Saa3,Ifi35,Arg1,Egfr,Serpina3n,F12,C9,Prkdc,Ahsg,Kng1,Hrg,Serping1,Eif2ak2,C3,Mbl2,Casp7,Chuk,Shmt2,Irf7,Klkb1,C4bp,Apcs,Fcgr2b,Hc,F2,Zbp1,Gbp2b,Orm1,Cxcl1,C8b,Iigp1,Nox4,Hpx,F8,F7,Apoa4,Scd1,Ripk2,Fgb,C8g,Ddx58,Lrp1,Dpp4,Crp,Serpinf2,Znfx1,Masp2,Fasn,Ikbke,Fn1,Ahcy,C1ra,Agt,C8a,C4b,Cebpb,Ddx60,Serpina1a,Hp,Irak4,Orm2,Trim30a,Cfi,Isg15,Hmgb1,Stat2,Icam1,Masp1,Rnf213,Shc1,Ifit1,Adamts13,…
GO:1901652	Response to peptide	56	497	0.69	1.94	4.58e-19	10090.ENSMUSP00000003818,10090.ENSMUSP00000004990,10090.ENSMUSP00000013807,10090.ENSMUSP00000020161,10090.ENSMUSP00000020846,10090.ENSMUSP00000021413,10090.ENSMUSP00000021506,10090.ENSMUSP00000021773,10090.ENSMUSP00000022701,10090.ENSMUSP00000023203,10090.ENSMUSP00000023352,10090.ENSMUSP00000025951,10090.ENSMUSP00000026217,10090.ENSMUSP00000026416,10090.ENSMUSP00000027144,10090.ENSMUSP00000027966…	Insig2,Mapk14,Pten,Arg1,Srebf1,Nfkbia,Serpina3n,Gpld1,Rb1,Gpt,Prkdc,Rbp4,Chuk,Cdk2,Cps1,Fcgr2b,Pck1,Nfkb1,Aldob,Ugt2b1,Areg,F7,Ikbkb,Pklr,Irs2,Ripk2,Serpina3k,Pnpla3,Lrp1,Slco1b2,Pcsk9,Otc,Insig1,Irs1,Agt,Serpina1a,Serpina1c,Stat2,Icam1,Hmgcs2,Fbp1,Shc1,Scap,Gck,Igf1,Stat5a,Mup3,Ppara,Cflar,Apoc3,Serpina1e,Stat3,Gstp1,Serpina3m,Serpina1b,Il18
GO:0010565	Regulation of cellular ketone metabolic process	34	154	0.98	2.76	5.57e-19	10090.ENSMUSP00000000579,10090.ENSMUSP00000002320,10090.ENSMUSP00000003818,10090.ENSMUSP00000005452,10090.ENSMUSP00000005507,10090.ENSMUSP00000018094,10090.ENSMUSP00000020846,10090.ENSMUSP00000023832,10090.ENSMUSP00000025236,10090.ENSMUSP00000025835,10090.ENSMUSP00000029905,10090.ENSMUSP00000030830,10090.ENSMUSP00000033634,10090.ENSMUSP00000034189,10090.ENSMUSP00000034585,10090.ENSMUSP00000034588…	Sox9,Ppard,Insig2,Fgfr4,Mlxipl,Hnf4a,Srebf1,Rgn,Stard4,Cpt1a,Cyp7a1,H6pd,Acsl4,Ces1c,Apoa4,Apoa1,Elovl5,Irs2,Acsl5,Insig1,Irs1,Fabp1,Agt,Scap,Abcb11,Nr1h4,Apoc1,Ppara,Ces1b,Nr1h3,Apoc3,Apoa5,Dbi,Comt
GO:0080134	Regulation of response to stress	98	1454	0.47	1.37	6.29e-19	10090.ENSMUSP00000000049,10090.ENSMUSP00000002320,10090.ENSMUSP00000002487,10090.ENSMUSP00000003726,10090.ENSMUSP00000003818,10090.ENSMUSP00000010502,10090.ENSMUSP00000013807,10090.ENSMUSP00000014578,10090.ENSMUSP00000017488,10090.ENSMUSP00000020161,10090.ENSMUSP00000020329,10090.ENSMUSP00000020846,10090.ENSMUSP00000021413,10090.ENSMUSP00000021948,10090.ENSMUSP00000022115,10090.ENSMUSP00000022176…	Apoh,Ppard,Braf,Brd4,Insig2,Ifi35,Pten,Plg,Vtn,Arg1,Egfr,Srebf1,Nfkbia,F12,Xrcc4,Hmgcr,Dhfr,Cpb2,Rb1,Prkdc,Ahsg,Kng1,Hrg,Serping1,Xdh,Eif2ak2,C3,Mbl2,Irf7,Klkb1,Xiap,Fcgr2b,F2,Zbp1,Nfkb1,Cxcl1,Aldh2,Usp18,Hpx,F7,F11,Apoa1,Ldlr,Smad3,Brca2,Ripk2,Fgb,Ddx58,Lrp1,Dpp4,Atg5,Serpinf2,Znfx1,Masp2,Ikbke,Socs3,Insig1,Abat,Agt,Serpinc1,Cebpb,Trim30a,Cfi,Isg15,Hmgb1,Stat2,Masp1,Hsp90aa1,Cebpa,Smarca4,Seleno…
GO:1901701	Cellular response to oxygen-containing compound	86	1154	0.51	1.47	6.7e-19	10090.ENSMUSP00000000312,10090.ENSMUSP00000000579,10090.ENSMUSP00000002320,10090.ENSMUSP00000003717,10090.ENSMUSP00000003818,10090.ENSMUSP00000004990,10090.ENSMUSP00000005507,10090.ENSMUSP00000013458,10090.ENSMUSP00000013807,10090.ENSMUSP00000018744,10090.ENSMUSP00000020161,10090.ENSMUSP00000020329,10090.ENSMUSP00000020846,10090.ENSMUSP00000021413,10090.ENSMUSP00000021773,10090.ENSMUSP00000022576…	Cdh1,Sox9,Ppard,Abcb4,Insig2,Mapk14,Mlxipl,Adh4,Pten,Shmt1,Arg1,Egfr,Srebf1,Nfkbia,Gpld1,Cpb2,Rb1,Ugt3a1,Gpt,Prkdc,Aldh1a7,Cpt1a,Cyp26a1,Chuk,Cdk2,Cps1,Fcgr2b,Pck1,Slc2a2,Nfkb1,Cyp7a1,Abca1,Ambp,Ugt2b1,Cxcl1,Aldh2,Aacs,Hnf1a,Nox4,Ces1c,Apoa4,Ldlr,Pklr,Irs2,Ripk2,Pnpla3,Lrp1,Ar,Pcsk9,Insig1,Irs1,Fabp1,Agt,Cebpb,Ugt3a2,Hmgb1,Scarb1,Icam1,Spp1,Hmgcs2,Fbp1,Shc1,Selenos,E2f1,Acaca,Adamts13,Gck,Nr1h4,I…
GO:0048732	Gland development	57	523	0.68	1.89	8.04e-19	10090.ENSMUSP00000000312,10090.ENSMUSP00000000579,10090.ENSMUSP00000001279,10090.ENSMUSP00000002487,10090.ENSMUSP00000013807,10090.ENSMUSP00000015278,10090.ENSMUSP00000017488,10090.ENSMUSP00000018094,10090.ENSMUSP00000020161,10090.ENSMUSP00000020329,10090.ENSMUSP00000022576,10090.ENSMUSP00000023352,10090.ENSMUSP00000023832,10090.ENSMUSP00000024866,10090.ENSMUSP00000025835,10090.ENSMUSP00000026217…	Cdh1,Sox9,Lsr,Braf,Pten,Aldh1a3,Vtn,Hnf4a,Arg1,Egfr,Cpb2,Prkdc,Rgn,Xdh,Cpt1a,Chuk,Tyms,Cps1,Fpgs,Pck1,Nfkb1,Areg,Aacs,Hnf1a,Tgfa,Fgl1,Apoa1,Smad3,Scd1,Cyp7b1,Irs2,Brca2,Foxa1,Baat,Slco1b2,Ephx1,Serpina10,Ar,Fasn,Pcsk9,Otc,Irs1,Cebpb,Hp,Rxra,Hmgcs2,Cebpa,Smarca4,Igf1,Esr1,Stat5a,Met,Fgfr2,Gpat4,Atg7,Hgf,Proc
GO:0043434	Response to peptide hormone	51	423	0.72	1.99	2.05e-18	10090.ENSMUSP00000003818,10090.ENSMUSP00000004990,10090.ENSMUSP00000013807,10090.ENSMUSP00000020161,10090.ENSMUSP00000020846,10090.ENSMUSP00000021506,10090.ENSMUSP00000021773,10090.ENSMUSP00000022701,10090.ENSMUSP00000023203,10090.ENSMUSP00000023352,10090.ENSMUSP00000025951,10090.ENSMUSP00000026217,10090.ENSMUSP00000026416,10090.ENSMUSP00000027144,10090.ENSMUSP00000029017,10090.ENSMUSP00000029812…	Insig2,Mapk14,Pten,Arg1,Srebf1,Serpina3n,Gpld1,Rb1,Gpt,Prkdc,Rbp4,Chuk,Cdk2,Cps1,Pck1,Nfkb1,Aldob,Ugt2b1,Areg,F7,Ikbkb,Pklr,Irs2,Serpina3k,Pnpla3,Slco1b2,Pcsk9,Otc,Insig1,Irs1,Agt,Serpina1a,Serpina1c,Stat2,Hmgcs2,Fbp1,Shc1,Scap,Gck,Igf1,Stat5a,Mup3,Ppara,Cflar,Apoc3,Serpina1e,Stat3,Gstp1,Serpina3m,Serpina1b,Il18
GO:0006807	Nitrogen compound metabolic process	253	6657	0.22	0.87	2.73e-18	10090.ENSMUSP00000000049,10090.ENSMUSP00000000312,10090.ENSMUSP00000000579,10090.ENSMUSP00000001183,10090.ENSMUSP00000001713,10090.ENSMUSP00000001724,10090.ENSMUSP00000002320,10090.ENSMUSP00000002487,10090.ENSMUSP00000002663,10090.ENSMUSP00000003720,10090.ENSMUSP00000003726,10090.ENSMUSP00000004136,10090.ENSMUSP00000004140,10090.ENSMUSP00000004990,10090.ENSMUSP00000005452,10090.ENSMUSP00000005685…	Apoh,Cdh1,Sox9,Ftcd,Gstt1,Ddx18,Ppard,Braf,Pon1,Crot,Brd4,Gstm3,Gstm1,Mapk14,Fgfr4,Cyp2a5,Cyp2d26,Mvd,Itih3,Itih1,Saa3,Pten,Birc3,Plg,Bhmt2,Ctsz,Hnf4a,Ddx27,Shmt1,Arg1,Pah,Egfr,Srebf1,Twistnb,Mthfd1,Akr1c6,Gpld1,F12,Tert,Xrcc4,Hmgcr,Dhfr,Cpb2,Rb1,Cyp2d22,Crebbp,Gpt,Prkdc,Ehhadh,Xdh,Eif2ak2,C3,Apom,Npc1,Hsd17b4,Gldc,Mbl2,Cpt1a,Casp7,Abcc2,Chuk,Cdk2,Shmt2,Cyp2e1,Sirt3,Tyms,Klkb1,Fam20c,Xiap,Gsta3,C…
GO:0046889	Positive regulation of lipid biosynthetic process	29	109	1.07	2.89	5.82e-18	10090.ENSMUSP00000005507,10090.ENSMUSP00000018094,10090.ENSMUSP00000020846,10090.ENSMUSP00000021773,10090.ENSMUSP00000023100,10090.ENSMUSP00000023832,10090.ENSMUSP00000025236,10090.ENSMUSP00000026559,10090.ENSMUSP00000029905,10090.ENSMUSP00000030340,10090.ENSMUSP00000034585,10090.ENSMUSP00000034588,10090.ENSMUSP00000034713,10090.ENSMUSP00000034904,10090.ENSMUSP00000045291,10090.ENSMUSP00000046585…	Mlxipl,Hnf4a,Srebf1,Gpld1,Srebf2,Rgn,Stard4,Sirt3,Cyp7a1,Scp2,Apoa4,Apoa1,Ldlr,Elovl5,Acsl3,Acsl5,Pcx,Agt,Scarb1,Scap,Nr1h4,Igf1,Ppara,Nr1h3,Apoc3,Apoa5,Dbi,Apoe,Fdps
GO:0007596	Blood coagulation	30	123	1.03	2.76	1.05e-17	10090.ENSMUSP00000000049,10090.ENSMUSP00000014578,10090.ENSMUSP00000018094,10090.ENSMUSP00000021948,10090.ENSMUSP00000022576,10090.ENSMUSP00000022749,10090.ENSMUSP00000023589,10090.ENSMUSP00000023590,10090.ENSMUSP00000023994,10090.ENSMUSP00000024988,10090.ENSMUSP00000026907,10090.ENSMUSP00000027615,10090.ENSMUSP00000028681,10090.ENSMUSP00000033477,10090.ENSMUSP00000033539,10090.ENSMUSP00000033820…	Apoh,Plg,Hnf4a,F12,Cpb2,C9,Kng1,Hrg,Serping1,C3,Klkb1,F13b,F2,F9,F8,F7,F10,Proz,F11,Fgb,Serpina10,Fn1,Serpinc1,F5,Habp2,Adamts13,Cfh,Fga,Fgg,Proc
GO:0071310	Cellular response to organic substance	122	2191	0.39	1.17	1.08e-17	10090.ENSMUSP00000000312,10090.ENSMUSP00000000579,10090.ENSMUSP00000002320,10090.ENSMUSP00000003717,10090.ENSMUSP00000003818,10090.ENSMUSP00000004136,10090.ENSMUSP00000004990,10090.ENSMUSP00000005452,10090.ENSMUSP00000005507,10090.ENSMUSP00000006956,10090.ENSMUSP00000013807,10090.ENSMUSP00000013949,10090.ENSMUSP00000018744,10090.ENSMUSP00000020161,10090.ENSMUSP00000020329,10090.ENSMUSP00000020846…	Cdh1,Sox9,Ppard,Abcb4,Insig2,Gstm3,Mapk14,Fgfr4,Mlxipl,Saa3,Pten,Birc3,Shmt1,Arg1,Egfr,Srebf1,Twistnb,Nfkbia,Gpld1,Cpb2,Rb1,Ugt3a1,Crebbp,Gpt,Prkdc,Eif2ak2,Npc1,Gldc,Cpt1a,Cyp26a1,Casp7,Chuk,Cdk2,Irf7,Cps1,Nr5a2,Fcgr2b,Pck1,Slc2a2,Nfkb1,Cyp7a1,Gbp2b,Abca1,Klb,Ugt2b1,Cxcl1,Aacs,Hnf1a,Iigp1,Nox4,Fgf21,Hpx,Ikbkb,Ces1c,Ldlr,Smad3,Pklr,Apob,Cyp7b1,Irs2,Ripk2,Fgb,Ddx58,Pnpla3,Lrp1,Ephx1,Ar,Fasn,Ikbke,F…
GO:0050878	Regulation of body fluid levels	47	377	0.74	1.98	1.99e-17	10090.ENSMUSP00000000049,10090.ENSMUSP00000000312,10090.ENSMUSP00000001279,10090.ENSMUSP00000014578,10090.ENSMUSP00000017488,10090.ENSMUSP00000018094,10090.ENSMUSP00000020329,10090.ENSMUSP00000021948,10090.ENSMUSP00000022576,10090.ENSMUSP00000022749,10090.ENSMUSP00000023589,10090.ENSMUSP00000023590,10090.ENSMUSP00000023994,10090.ENSMUSP00000024866,10090.ENSMUSP00000024988,10090.ENSMUSP00000026217…	Apoh,Cdh1,Lsr,Plg,Vtn,Hnf4a,Egfr,F12,Cpb2,C9,Kng1,Hrg,Serping1,Xdh,C3,Chuk,Klkb1,F13b,F2,F9,F8,F7,F10,Proz,F11,Scd1,Fgb,Atg5,Serpina10,Serpinf2,Fn1,Abat,Serpinc1,F5,Habp2,Adamts13,Stat5a,Nr1h3,Cfh,Met,Gpat4,Fga,Atg7,Apoe,Fgg,Il18,Proc
GO:0001889	Liver development	33	164	0.94	2.52	2.26e-17	10090.ENSMUSP00000000579,10090.ENSMUSP00000001279,10090.ENSMUSP00000017488,10090.ENSMUSP00000018094,10090.ENSMUSP00000020161,10090.ENSMUSP00000020329,10090.ENSMUSP00000022576,10090.ENSMUSP00000023832,10090.ENSMUSP00000025835,10090.ENSMUSP00000026846,10090.ENSMUSP00000027144,10090.ENSMUSP00000028148,10090.ENSMUSP00000029017,10090.ENSMUSP00000031445,10090.ENSMUSP00000031535,10090.ENSMUSP00000032066…	Sox9,Lsr,Vtn,Hnf4a,Arg1,Egfr,Cpb2,Rgn,Cpt1a,Tyms,Cps1,Fpgs,Pck1,Aacs,Hnf1a,Tgfa,Fgl1,Smad3,Baat,Slco1b2,Ephx1,Serpina10,Pcsk9,Otc,Cebpb,Hp,Hmgcs2,Cebpa,Smarca4,Met,Atg7,Hgf,Proc
GO:0006575	Cellular modified amino acid metabolic process	35	197	0.89	2.35	5.69e-17	10090.ENSMUSP00000001183,10090.ENSMUSP00000001713,10090.ENSMUSP00000003720,10090.ENSMUSP00000004136,10090.ENSMUSP00000004140,10090.ENSMUSP00000015941,10090.ENSMUSP00000018744,10090.ENSMUSP00000021443,10090.ENSMUSP00000022218,10090.ENSMUSP00000025835,10090.ENSMUSP00000026470,10090.ENSMUSP00000026846,10090.ENSMUSP00000027067,10090.ENSMUSP00000028004,10090.ENSMUSP00000028148,10090.ENSMUSP00000033992…	Ftcd,Gstt1,Crot,Gstm3,Gstm1,Bhmt2,Shmt1,Mthfd1,Dhfr,Cpt1a,Shmt2,Tyms,Gsta3,Aldh9a1,Fpgs,Gsr,Lipc,Gsta2,Dmgdh,Ahcy,Aldh7a1,Ggt6,Gss,Bhmt,Sardh,Sult1a1,Gstm6,Sult1b1,Mthfd1l,Mgst1,Cth,Gstp1,Gm5096,Gstp3,Gstt2
GO:0030301	Cholesterol transport	24	70	1.18	3.02	7.41e-17	10090.ENSMUSP00000023806,10090.ENSMUSP00000025236,10090.ENSMUSP00000025249,10090.ENSMUSP00000025279,10090.ENSMUSP00000026021,10090.ENSMUSP00000030010,10090.ENSMUSP00000030340,10090.ENSMUSP00000031535,10090.ENSMUSP00000034189,10090.ENSMUSP00000034585,10090.ENSMUSP00000034588,10090.ENSMUSP00000034713,10090.ENSMUSP00000034731,10090.ENSMUSP00000035246,10090.ENSMUSP00000036044,10090.ENSMUSP00000069495…	Soat2,Stard4,Apom,Npc1,Msr1,Abca1,Scp2,Hnf1a,Ces1c,Apoa4,Apoa1,Ldlr,Lipc,Abcg8,Apob,Abcg5,Scarb1,Apoc1,Ces1b,Apoa2,Apoc3,Apoa5,Apoe,Apof
GO:0032368	Regulation of lipid transport	32	160	0.94	2.46	9.17e-17	10090.ENSMUSP00000002663,10090.ENSMUSP00000003717,10090.ENSMUSP00000007005,10090.ENSMUSP00000021413,10090.ENSMUSP00000022115,10090.ENSMUSP00000023100,10090.ENSMUSP00000030010,10090.ENSMUSP00000030299,10090.ENSMUSP00000030340,10090.ENSMUSP00000033634,10090.ENSMUSP00000034189,10090.ENSMUSP00000034585,10090.ENSMUSP00000034588,10090.ENSMUSP00000035246,10090.ENSMUSP00000038514,10090.ENSMUSP00000044004…	Pon1,Abcb4,Acat2,Nfkbia,Xrcc4,Srebf2,Abca1,Cyp2j5,Scp2,Acsl4,Ces1c,Apoa4,Apoa1,Abcg8,Irs2,Lrp1,Acsl5,Cyp8b1,Pcsk9,Agt,Abcg5,Spp1,Apoc1,Sec24a,Ces1b,Apoa2,Nr1h3,Apoc3,Apoa5,Furin,Dbi,Apoe
GO:0009892	Negative regulation of metabolic process	153	3224	0.32	1.02	9.99e-17	10090.ENSMUSP00000000049,10090.ENSMUSP00000000312,10090.ENSMUSP00000000579,10090.ENSMUSP00000001507,10090.ENSMUSP00000002320,10090.ENSMUSP00000003818,10090.ENSMUSP00000005452,10090.ENSMUSP00000005507,10090.ENSMUSP00000005820,10090.ENSMUSP00000006094,10090.ENSMUSP00000006697,10090.ENSMUSP00000006704,10090.ENSMUSP00000013807,10090.ENSMUSP00000013949,10090.ENSMUSP00000016400,10090.ENSMUSP00000017488…	Apoh,Cdh1,Sox9,Cyp51,Ppard,Insig2,Fgfr4,Mlxipl,Nr1i3,Cyp2d26,Itih3,Itih1,Pten,Birc3,Ctsz,Vtn,Hnf4a,Shmt1,Arg1,Egfr,Srebf1,Serpina3n,Akr1c6,Gpld1,Tert,Xrcc4,Hmgcr,Dhfr,Cpb2,Rb1,Cyp2d22,Srebf2,Crebbp,Prkdc,Nr1i2,Ahsg,Kng1,Hrg,Rgn,Serping1,Xdh,Eif2ak2,C3,Npc1,Atp8b1,Msr1,Abcc2,Cdk2,Shmt2,Sirt3,Tyms,Xiap,Apcs,Fcgr2b,Hc,F2,Nfkb1,Cyp7a1,Ambp,Cyp2j6,Hnf1a,Mug1,Dkc1,Ikbkb,Apoa1,Ldlr,Smad3,Dhcr24,Irs2,Brc…
GO:0019217	Regulation of fatty acid metabolic process	27	103	1.06	2.72	1.44e-16	10090.ENSMUSP00000000579,10090.ENSMUSP00000002320,10090.ENSMUSP00000003818,10090.ENSMUSP00000005507,10090.ENSMUSP00000018094,10090.ENSMUSP00000020846,10090.ENSMUSP00000023832,10090.ENSMUSP00000025835,10090.ENSMUSP00000029905,10090.ENSMUSP00000033634,10090.ENSMUSP00000034585,10090.ENSMUSP00000034588,10090.ENSMUSP00000034904,10090.ENSMUSP00000038514,10090.ENSMUSP00000046585,10090.ENSMUSP00000061877…	Sox9,Ppard,Insig2,Mlxipl,Hnf4a,Srebf1,Rgn,Cpt1a,Cyp7a1,Acsl4,Apoa4,Apoa1,Elovl5,Irs2,Acsl5,Insig1,Irs1,Fabp1,Agt,Scap,Abcb11,Apoc1,Ppara,Nr1h3,Apoc3,Apoa5,Dbi
GO:0032374	Regulation of cholesterol transport	24	73	1.16	2.94	1.59e-16	10090.ENSMUSP00000002663,10090.ENSMUSP00000003717,10090.ENSMUSP00000007005,10090.ENSMUSP00000021413,10090.ENSMUSP00000023100,10090.ENSMUSP00000030010,10090.ENSMUSP00000030340,10090.ENSMUSP00000034189,10090.ENSMUSP00000034585,10090.ENSMUSP00000034588,10090.ENSMUSP00000035246,10090.ENSMUSP00000044004,10090.ENSMUSP00000052989,10090.ENSMUSP00000055757,10090.ENSMUSP00000069495,10090.ENSMUSP00000104091…	Pon1,Abcb4,Acat2,Nfkbia,Srebf2,Abca1,Scp2,Ces1c,Apoa4,Apoa1,Abcg8,Lrp1,Cyp8b1,Pcsk9,Abcg5,Apoc1,Sec24a,Ces1b,Apoa2,Nr1h3,Apoc3,Apoa5,Furin,Apoe
GO:0015918	Sterol transport	25	85	1.11	2.8	2.73e-16	10090.ENSMUSP00000023806,10090.ENSMUSP00000025236,10090.ENSMUSP00000025249,10090.ENSMUSP00000025279,10090.ENSMUSP00000026021,10090.ENSMUSP00000030010,10090.ENSMUSP00000030340,10090.ENSMUSP00000031535,10090.ENSMUSP00000034189,10090.ENSMUSP00000034585,10090.ENSMUSP00000034588,10090.ENSMUSP00000034713,10090.ENSMUSP00000034731,10090.ENSMUSP00000035246,10090.ENSMUSP00000036044,10090.ENSMUSP00000069495…	Soat2,Stard4,Apom,Npc1,Msr1,Abca1,Scp2,Hnf1a,Ces1c,Apoa4,Apoa1,Ldlr,Lipc,Abcg8,Apob,Abcg5,Scarb1,Mttp,Apoc1,Ces1b,Apoa2,Apoc3,Apoa5,Apoe,Apof
GO:0048584	Positive regulation of response to stimulus	121	2261	0.37	1.11	2.9e-16	10090.ENSMUSP00000000049,10090.ENSMUSP00000000579,10090.ENSMUSP00000002320,10090.ENSMUSP00000002487,10090.ENSMUSP00000003726,10090.ENSMUSP00000005452,10090.ENSMUSP00000010502,10090.ENSMUSP00000013807,10090.ENSMUSP00000014578,10090.ENSMUSP00000015278,10090.ENSMUSP00000017488,10090.ENSMUSP00000020161,10090.ENSMUSP00000020329,10090.ENSMUSP00000020846,10090.ENSMUSP00000021413,10090.ENSMUSP00000021773…	Apoh,Sox9,Ppard,Braf,Brd4,Fgfr4,Ifi35,Pten,Plg,Aldh1a3,Vtn,Arg1,Egfr,Srebf1,Nfkbia,Gpld1,F12,Tert,Hmgcr,Cpb2,C9,Crebbp,Prkdc,Hrg,Cfhr1,Serping1,Xdh,Eif2ak2,C3,Mbl2,Chuk,Irf7,Xiap,C4bp,Fcgr2b,Hc,F2,Pck1,Zbp1,Nfkb1,Klb,Areg,Cxcl1,Hnf1a,C8b,Tgfa,Nox4,Fgf21,Hpx,F7,F10,Ikbkb,Apoa1,Ldlr,Smad3,Lrg1,Ripk2,Fgb,Foxa1,C8g,Ddx58,Lrp1,Dpp4,Crp,Serpinf2,Znfx1,Masp2,Ar,Ikbke,Fn1,C1ra,Irs1,Agt,C8a,C4b,Cebpb,Ddx6…
GO:0072330	Monocarboxylic acid biosynthetic process	31	156	0.94	2.4	3.61e-16	10090.ENSMUSP00000004140,10090.ENSMUSP00000010807,10090.ENSMUSP00000015278,10090.ENSMUSP00000025567,10090.ENSMUSP00000027356,10090.ENSMUSP00000027491,10090.ENSMUSP00000028619,10090.ENSMUSP00000029135,10090.ENSMUSP00000029770,10090.ENSMUSP00000029905,10090.ENSMUSP00000031535,10090.ENSMUSP00000032539,10090.ENSMUSP00000034731,10090.ENSMUSP00000034904,10090.ENSMUSP00000035417,10090.ENSMUSP00000036936…	Gstm1,Fads1,Aldh1a3,Fads2,Cyp27a1,Agxt,Hsd17b12,Acss2,Abcd3,Cyp7a1,Hnf1a,Slc27a5,Lipc,Elovl5,Pklr,Scd1,Cyp7b1,Aldh8a1,Baat,Acsl3,Akr1d1,Fasn,Cyp8b1,Slc27a2,Amacr,Elovl6,Acaca,Acly,Nr1h3,Gstp1,Aldh1a1
GO:0016101	Diterpenoid metabolic process	25	89	1.09	2.71	6.68e-16	10090.ENSMUSP00000002320,10090.ENSMUSP00000004232,10090.ENSMUSP00000006094,10090.ENSMUSP00000013458,10090.ENSMUSP00000015278,10090.ENSMUSP00000020329,10090.ENSMUSP00000023083,10090.ENSMUSP00000025946,10090.ENSMUSP00000025951,10090.ENSMUSP00000025966,10090.ENSMUSP00000030303,10090.ENSMUSP00000034346,10090.ENSMUSP00000034860,10090.ENSMUSP00000038878,10090.ENSMUSP00000039252,10090.ENSMUSP00000058567…	Ppard,Adh1,Cyp2d26,Adh4,Aldh1a3,Egfr,Cyp2d22,Cyp26a1,Rbp4,Cyp2c55,Cyp2j6,Ces2a,Cyp1a2,Aldh8a1,Rdh7,Ces2c,Cyp2d40,Cyp2d10,Cyp26c1,Aldh3a2,Ttr,Rdh11,Cyp2d11,Hsd17b6,Aldh1a1
GO:0008206	Bile acid metabolic process	18	30	1.42	3.31	7.88e-16	10090.ENSMUSP00000010795,10090.ENSMUSP00000025279,10090.ENSMUSP00000025482,10090.ENSMUSP00000027356,10090.ENSMUSP00000027649,10090.ENSMUSP00000029770,10090.ENSMUSP00000029905,10090.ENSMUSP00000030340,10090.ENSMUSP00000031535,10090.ENSMUSP00000032539,10090.ENSMUSP00000037487,10090.ENSMUSP00000041983,10090.ENSMUSP00000048830,10090.ENSMUSP00000052989,10090.ENSMUSP00000057595,10090.ENSMUSP00000066915…	Acaa1b,Npc1,Atp8b1,Cyp27a1,Nr5a2,Abcd3,Cyp7a1,Scp2,Hnf1a,Slc27a5,Cyp7b1,Baat,Akr1d1,Cyp8b1,Slc27a2,Amacr,Abcb11,Nr1h4
GO:0009617	Response to bacterium	65	794	0.55	1.47	8.65e-16	10090.ENSMUSP00000000312,10090.ENSMUSP00000002320,10090.ENSMUSP00000004136,10090.ENSMUSP00000004990,10090.ENSMUSP00000006956,10090.ENSMUSP00000020161,10090.ENSMUSP00000020938,10090.ENSMUSP00000021413,10090.ENSMUSP00000021506,10090.ENSMUSP00000023835,10090.ENSMUSP00000024884,10090.ENSMUSP00000024988,10090.ENSMUSP00000025797,10090.ENSMUSP00000026217,10090.ENSMUSP00000026552,10090.ENSMUSP00000027144…	Cdh1,Ppard,Gstm3,Mapk14,Saa3,Arg1,Fam20a,Nfkbia,Serpina3n,Slc10a2,Eif2ak2,C3,Mbl2,Chuk,Cyp2e1,Cps1,C4bp,Fcgr2b,F2,Pck1,Ifi44,Nfkb1,Gbp2b,Abca1,Ugt2b1,Cxcl1,Usp18,Iigp1,Ces1c,Gsta2,Apob,Scd1,Cyp3a11,Lrg1,Ripk2,Fgb,Thrsp,Slco1b2,Znfx1,Cyp3a25,Cebpb,Pygl,Hp,Trim30a,Isg15,Hmgb1,Scarb1,Hmgcs2,Rnf213,Shc1,Selenos,Ifit1,Adamts13,Nr1h4,Mavs,Nr1h3,Cflar,Fgfr2,Mgst1,Gstp1,Fga,Casp3,Nlrc5,Il18,Mbl1
GO:0072329	Monocarboxylic acid catabolic process	28	124	0.99	2.49	8.73e-16	10090.ENSMUSP00000002320,10090.ENSMUSP00000003720,10090.ENSMUSP00000007005,10090.ENSMUSP00000010795,10090.ENSMUSP00000020034,10090.ENSMUSP00000020523,10090.ENSMUSP00000023559,10090.ENSMUSP00000025385,10090.ENSMUSP00000025835,10090.ENSMUSP00000025946,10090.ENSMUSP00000027491,10090.ENSMUSP00000029017,10090.ENSMUSP00000029770,10090.ENSMUSP00000030340,10090.ENSMUSP00000030487,10090.ENSMUSP00000048830…	Ppard,Crot,Acat2,Acaa1b,Echdc1,Pex13,Ehhadh,Hsd17b4,Cpt1a,Cyp26a1,Agxt,Pck1,Abcd3,Scp2,Cyp4a14,Akr1d1,Cyp4f14,Slc27a2,Cyp4a10,Acox1,Cyp26c1,Cyp4a32,Cyp4a12b,Pex5,Acat3,Acox2,Cyp4f15,Eci2
GO:0006641	Triglyceride metabolic process	23	72	1.14	2.79	1.32e-15	10090.ENSMUSP00000000049,10090.ENSMUSP00000003818,10090.ENSMUSP00000019469,10090.ENSMUSP00000025835,10090.ENSMUSP00000026552,10090.ENSMUSP00000027144,10090.ENSMUSP00000029017,10090.ENSMUSP00000032539,10090.ENSMUSP00000033634,10090.ENSMUSP00000034731,10090.ENSMUSP00000036044,10090.ENSMUSP00000036936,10090.ENSMUSP00000043826,10090.ENSMUSP00000055757,10090.ENSMUSP00000061877,10090.ENSMUSP00000096179…	Apoh,Insig2,G6pc,Cpt1a,Cyp2e1,Cps1,Pck1,Slc27a5,Acsl4,Lipc,Apob,Scd1,Pnpla3,Pcsk9,Insig1,Mttp,Apoc1,Apoc3,Apoa5,Dbi,Gpat4,Apoe,Apof
GO:0033875	Ribonucleoside bisphosphate metabolic process	27	116	1.01	2.49	1.74e-15	10090.ENSMUSP00000003720,10090.ENSMUSP00000006692,10090.ENSMUSP00000018094,10090.ENSMUSP00000022176,10090.ENSMUSP00000023559,10090.ENSMUSP00000025385,10090.ENSMUSP00000029135,10090.ENSMUSP00000029564,10090.ENSMUSP00000029645,10090.ENSMUSP00000033634,10090.ENSMUSP00000034904,10090.ENSMUSP00000041983,10090.ENSMUSP00000045291,10090.ENSMUSP00000046585,10090.ENSMUSP00000052872,10090.ENSMUSP00000071351…	Crot,Mvd,Hnf4a,Hmgcr,Ehhadh,Hsd17b4,Acss2,Pmvk,Tdo2,Acsl4,Elovl5,Baat,Acsl3,Acsl5,Fasn,Elovl6,Sult2b1,Acnat2,Hmgcs2,Acnat1,Acaca,Coasy,Acly,Mvk,Sult1b1,Gpat4,Hmgcs1
GO:0034032	Purine nucleoside bisphosphate metabolic process	27	116	1.01	2.49	1.74e-15	10090.ENSMUSP00000003720,10090.ENSMUSP00000006692,10090.ENSMUSP00000018094,10090.ENSMUSP00000022176,10090.ENSMUSP00000023559,10090.ENSMUSP00000025385,10090.ENSMUSP00000029135,10090.ENSMUSP00000029564,10090.ENSMUSP00000029645,10090.ENSMUSP00000033634,10090.ENSMUSP00000034904,10090.ENSMUSP00000041983,10090.ENSMUSP00000045291,10090.ENSMUSP00000046585,10090.ENSMUSP00000052872,10090.ENSMUSP00000071351…	Crot,Mvd,Hnf4a,Hmgcr,Ehhadh,Hsd17b4,Acss2,Pmvk,Tdo2,Acsl4,Elovl5,Baat,Acsl3,Acsl5,Fasn,Elovl6,Sult2b1,Acnat2,Hmgcs2,Acnat1,Acaca,Coasy,Acly,Mvk,Sult1b1,Gpat4,Hmgcs1
GO:0042060	Wound healing	40	305	0.76	1.92	1.99e-15	10090.ENSMUSP00000000049,10090.ENSMUSP00000002320,10090.ENSMUSP00000014578,10090.ENSMUSP00000018094,10090.ENSMUSP00000020329,10090.ENSMUSP00000021948,10090.ENSMUSP00000022576,10090.ENSMUSP00000022749,10090.ENSMUSP00000023589,10090.ENSMUSP00000023590,10090.ENSMUSP00000023994,10090.ENSMUSP00000024988,10090.ENSMUSP00000026907,10090.ENSMUSP00000027615,10090.ENSMUSP00000028681,10090.ENSMUSP00000032066…	Apoh,Ppard,Plg,Hnf4a,Egfr,F12,Cpb2,C9,Kng1,Hrg,Serping1,C3,Klkb1,F13b,F2,Tgfa,F9,F8,F7,F10,Proz,F11,Lrg1,Fgb,Crp,Serpina10,Fn1,Serpinc1,F5,Habp2,Adamts13,Igf1,Ppara,Cfh,Cflar,Fgfr2,Fga,Fgg,Casp3,Proc
GO:0048878	Chemical homeostasis	73	1001	0.5	1.35	2.23e-15	10090.ENSMUSP00000000312,10090.ENSMUSP00000001279,10090.ENSMUSP00000003717,10090.ENSMUSP00000005364,10090.ENSMUSP00000005452,10090.ENSMUSP00000005507,10090.ENSMUSP00000009790,10090.ENSMUSP00000018094,10090.ENSMUSP00000019469,10090.ENSMUSP00000020329,10090.ENSMUSP00000020938,10090.ENSMUSP00000022576,10090.ENSMUSP00000023100,10090.ENSMUSP00000023806,10090.ENSMUSP00000023832,10090.ENSMUSP00000025279…	Cdh1,Lsr,Abcb4,G6pc2,Fgfr4,Mlxipl,Pla2g12b,Hnf4a,G6pc,Egfr,Fam20a,Cpb2,Srebf2,Soat2,Rgn,Npc1,Rbp4,Abcc2,Cps1,Nr5a2,F2,Pck1,Cyp7a1,Abca1,Aacs,Hnf1a,Nox4,Hpx,Ces1c,Apoa4,Apoa1,Ldlr,Lipc,Abcg8,Apob,Scd1,Cyp7b1,Irs2,Foxa1,Pnpla3,Pcsk9,Otc,Insig1,Acox1,Agt,Abcg5,Pygl,Scarb1,Icam1,Spp1,Cebpa,Mttp,Acaca,Abcb11,Gck,Nr1h4,Igf1,Mup3,Cp,Sec24a,Ces1b,Apoa2,Nr1h3,Met,Apoc3,Apoa5,Stat3,Lck,Acox2,Atg7,Apoe,Il18…
GO:0051346	Negative regulation of hydrolase activity	46	414	0.69	1.75	2.4e-15	10090.ENSMUSP00000006697,10090.ENSMUSP00000006704,10090.ENSMUSP00000013949,10090.ENSMUSP00000017488,10090.ENSMUSP00000021506,10090.ENSMUSP00000023583,10090.ENSMUSP00000023589,10090.ENSMUSP00000023590,10090.ENSMUSP00000023832,10090.ENSMUSP00000023994,10090.ENSMUSP00000024988,10090.ENSMUSP00000026978,10090.ENSMUSP00000027824,10090.ENSMUSP00000028233,10090.ENSMUSP00000030041,10090.ENSMUSP00000031535…	Itih3,Itih1,Birc3,Vtn,Serpina3n,Ahsg,Kng1,Hrg,Rgn,Serping1,C3,Xiap,Apcs,Hc,Ambp,Hnf1a,Mug1,Ikbkb,Apoa1,Dhcr24,Serpina3k,Serpina6,Itih2,Serpina10,Serpinf2,Fabp1,Agt,Serpinc1,C4b,Serpina1a,Serpina1c,Mug2,Igf1,Apoc1,Bcl2l1,Apoa2,Pzp,Cflar,Itih4,Apoc3,Serpina1e,Furin,Serpina3m,Serpina1b,Hgf,Fetub
GO:0010951	Negative regulation of endopeptidase activity	39	299	0.76	1.88	5.9e-15	10090.ENSMUSP00000006697,10090.ENSMUSP00000006704,10090.ENSMUSP00000013949,10090.ENSMUSP00000017488,10090.ENSMUSP00000021506,10090.ENSMUSP00000023583,10090.ENSMUSP00000023589,10090.ENSMUSP00000023590,10090.ENSMUSP00000023994,10090.ENSMUSP00000024988,10090.ENSMUSP00000026978,10090.ENSMUSP00000028233,10090.ENSMUSP00000030041,10090.ENSMUSP00000031535,10090.ENSMUSP00000032228,10090.ENSMUSP00000038063…	Itih3,Itih1,Birc3,Vtn,Serpina3n,Ahsg,Kng1,Hrg,Serping1,C3,Xiap,Hc,Ambp,Hnf1a,Mug1,Dhcr24,Serpina3k,Serpina6,Itih2,Serpina10,Serpinf2,Fabp1,Agt,Serpinc1,C4b,Serpina1a,Serpina1c,Mug2,Igf1,Bcl2l1,Pzp,Cflar,Itih4,Serpina1e,Furin,Serpina3m,Serpina1b,Hgf,Fetub
GO:0006956	Complement activation	20	51	1.23	2.86	6.68e-15	10090.ENSMUSP00000022749,10090.ENSMUSP00000023965,10090.ENSMUSP00000023994,10090.ENSMUSP00000024988,10090.ENSMUSP00000025797,10090.ENSMUSP00000027657,10090.ENSMUSP00000028233,10090.ENSMUSP00000031663,10090.ENSMUSP00000041855,10090.ENSMUSP00000044665,10090.ENSMUSP00000049729,10090.ENSMUSP00000063707,10090.ENSMUSP00000067541,10090.ENSMUSP00000069418,10090.ENSMUSP00000077074,10090.ENSMUSP00000087327…	C9,Cfhr1,Serping1,C3,Mbl2,C4bp,Hc,C8b,C8g,Crp,Masp2,C1ra,C8a,C4b,Cfi,Masp1,Cfh,Gm4788,C1s1,Mbl1
GO:0051248	Negative regulation of protein metabolic process	77	1134	0.47	1.27	1.07e-14	10090.ENSMUSP00000000312,10090.ENSMUSP00000001507,10090.ENSMUSP00000005507,10090.ENSMUSP00000006697,10090.ENSMUSP00000006704,10090.ENSMUSP00000013807,10090.ENSMUSP00000013949,10090.ENSMUSP00000016400,10090.ENSMUSP00000017488,10090.ENSMUSP00000018094,10090.ENSMUSP00000018744,10090.ENSMUSP00000020329,10090.ENSMUSP00000021506,10090.ENSMUSP00000022176,10090.ENSMUSP00000022218,10090.ENSMUSP00000022576…	Cdh1,Cyp51,Mlxipl,Itih3,Itih1,Pten,Birc3,Ctsz,Vtn,Hnf4a,Shmt1,Egfr,Serpina3n,Hmgcr,Dhfr,Cpb2,Rb1,Prkdc,Ahsg,Kng1,Hrg,Rgn,Serping1,Xdh,Eif2ak2,C3,Shmt2,Sirt3,Tyms,Xiap,Apcs,Hc,F2,Ambp,Hnf1a,Mug1,Ikbkb,Ldlr,Smad3,Dhcr24,Serpina3k,Lrp1,Serpina6,Atg5,Itih2,Serpina10,Serpinf2,Socs3,Fabp1,Ocln,Agt,Serpinc1,C4b,Serpina1a,Serpina1c,Mug2,Isg15,Igf1,Bcl2l1,Nr1h3,Pzp,Mvk,Cflar,Met,Itih4,Serpina1e,Furin,Dbi,…
GO:0001523	Retinoid metabolic process	23	83	1.08	2.53	1.66e-14	10090.ENSMUSP00000002320,10090.ENSMUSP00000004232,10090.ENSMUSP00000006094,10090.ENSMUSP00000013458,10090.ENSMUSP00000015278,10090.ENSMUSP00000023083,10090.ENSMUSP00000025946,10090.ENSMUSP00000025951,10090.ENSMUSP00000025966,10090.ENSMUSP00000030303,10090.ENSMUSP00000034346,10090.ENSMUSP00000034860,10090.ENSMUSP00000038878,10090.ENSMUSP00000039252,10090.ENSMUSP00000058567,10090.ENSMUSP00000060524…	Ppard,Adh1,Cyp2d26,Adh4,Aldh1a3,Cyp2d22,Cyp26a1,Rbp4,Cyp2c55,Cyp2j6,Ces2a,Cyp1a2,Aldh8a1,Rdh7,Ces2c,Cyp2d40,Cyp2d10,Cyp26c1,Ttr,Rdh11,Cyp2d11,Hsd17b6,Aldh1a1
GO:0052548	Regulation of endopeptidase activity	48	481	0.64	1.6	2.18e-14	10090.ENSMUSP00000000312,10090.ENSMUSP00000006697,10090.ENSMUSP00000006704,10090.ENSMUSP00000013949,10090.ENSMUSP00000017488,10090.ENSMUSP00000021506,10090.ENSMUSP00000023583,10090.ENSMUSP00000023589,10090.ENSMUSP00000023590,10090.ENSMUSP00000023994,10090.ENSMUSP00000024866,10090.ENSMUSP00000024988,10090.ENSMUSP00000026978,10090.ENSMUSP00000028233,10090.ENSMUSP00000030041,10090.ENSMUSP00000031535…	Cdh1,Itih3,Itih1,Birc3,Vtn,Serpina3n,Ahsg,Kng1,Hrg,Serping1,Xdh,C3,Xiap,Hc,Ambp,Hnf1a,Mug1,Smad3,Dhcr24,Ripk2,Serpina3k,Serpina6,Itih2,Serpina10,Serpinf2,Fabp1,Agt,Serpinc1,C4b,Serpina1a,Serpina1c,Mug2,Hmgb1,Hdac1,Igf1,Bcl2l1,Pzp,Cflar,Itih4,Serpina1e,Furin,Stat3,Lck,Serpina3m,Serpina1b,Casp8,Hgf,Fetub
GO:0045861	Negative regulation of proteolysis	44	406	0.68	1.67	2.71e-14	10090.ENSMUSP00000000312,10090.ENSMUSP00000006697,10090.ENSMUSP00000006704,10090.ENSMUSP00000013949,10090.ENSMUSP00000016400,10090.ENSMUSP00000017488,10090.ENSMUSP00000021506,10090.ENSMUSP00000022576,10090.ENSMUSP00000023583,10090.ENSMUSP00000023589,10090.ENSMUSP00000023590,10090.ENSMUSP00000023994,10090.ENSMUSP00000024988,10090.ENSMUSP00000026978,10090.ENSMUSP00000028233,10090.ENSMUSP00000028681…	Cdh1,Itih3,Itih1,Birc3,Ctsz,Vtn,Serpina3n,Cpb2,Ahsg,Kng1,Hrg,Serping1,C3,Xiap,Hc,F2,Ambp,Hnf1a,Mug1,Dhcr24,Serpina3k,Serpina6,Itih2,Serpina10,Serpinf2,Fabp1,Agt,Serpinc1,C4b,Serpina1a,Serpina1c,Mug2,Igf1,Bcl2l1,Nr1h3,Pzp,Cflar,Itih4,Serpina1e,Furin,Serpina3m,Serpina1b,Hgf,Fetub
GO:1901605	Alpha-amino acid metabolic process	31	190	0.85	2.03	4.17e-14	10090.ENSMUSP00000001183,10090.ENSMUSP00000015941,10090.ENSMUSP00000018094,10090.ENSMUSP00000018744,10090.ENSMUSP00000020161,10090.ENSMUSP00000020241,10090.ENSMUSP00000021443,10090.ENSMUSP00000022218,10090.ENSMUSP00000023083,10090.ENSMUSP00000023203,10090.ENSMUSP00000025778,10090.ENSMUSP00000026470,10090.ENSMUSP00000027144,10090.ENSMUSP00000027491,10090.ENSMUSP00000028148,10090.ENSMUSP00000029645…	Ftcd,Bhmt2,Hnf4a,Shmt1,Arg1,Pah,Mthfd1,Dhfr,Cyp2d22,Gpt,Gldc,Shmt2,Cps1,Agxt,Fpgs,Tdo2,Nox4,Gpt2,Aldh8a1,Baat,Otc,Ahcy,Aldh6a1,Bhmt,Sardh,Cth,Hgd,Uroc1,Gm5096,Mat1a,Cbs
GO:0006953	Acute-phase response	18	41	1.28	2.81	4.82e-14	10090.ENSMUSP00000006687,10090.ENSMUSP00000006952,10090.ENSMUSP00000006956,10090.ENSMUSP00000021506,10090.ENSMUSP00000023583,10090.ENSMUSP00000028681,10090.ENSMUSP00000030044,10090.ENSMUSP00000033539,10090.ENSMUSP00000044665,10090.ENSMUSP00000048704,10090.ENSMUSP00000054499,10090.ENSMUSP00000072652,10090.ENSMUSP00000074436,10090.ENSMUSP00000074810,10090.ENSMUSP00000112798,10090.ENSMUSP00000120152…	Orm3,Saa4,Saa3,Serpina3n,Ahsg,F2,Orm1,F8,Crp,Serpinf2,Fn1,Serpina1a,Hp,Orm2,Itih4,Stat3,Serpina1b,Saa2
GO:0052547	Regulation of peptidase activity	49	513	0.62	1.54	4.96e-14	10090.ENSMUSP00000000312,10090.ENSMUSP00000006697,10090.ENSMUSP00000006704,10090.ENSMUSP00000013949,10090.ENSMUSP00000017488,10090.ENSMUSP00000021506,10090.ENSMUSP00000023583,10090.ENSMUSP00000023589,10090.ENSMUSP00000023590,10090.ENSMUSP00000023994,10090.ENSMUSP00000024866,10090.ENSMUSP00000024988,10090.ENSMUSP00000026978,10090.ENSMUSP00000028233,10090.ENSMUSP00000030041,10090.ENSMUSP00000031535…	Cdh1,Itih3,Itih1,Birc3,Vtn,Serpina3n,Ahsg,Kng1,Hrg,Serping1,Xdh,C3,Xiap,Hc,Ambp,Hnf1a,Mug1,Smad3,Dhcr24,Ripk2,Serpina3k,Serpina6,Itih2,Serpina10,Serpinf2,Fn1,Fabp1,Agt,Serpinc1,C4b,Serpina1a,Serpina1c,Mug2,Hmgb1,Hdac1,Igf1,Bcl2l1,Pzp,Cflar,Itih4,Serpina1e,Furin,Stat3,Lck,Serpina3m,Serpina1b,Casp8,Hgf,Fetub
GO:0008210	Estrogen metabolic process	18	42	1.27	2.77	6.64e-14	10090.ENSMUSP00000006094,10090.ENSMUSP00000023083,10090.ENSMUSP00000025385,10090.ENSMUSP00000028619,10090.ENSMUSP00000031181,10090.ENSMUSP00000031183,10090.ENSMUSP00000031186,10090.ENSMUSP00000034304,10090.ENSMUSP00000034860,10090.ENSMUSP00000060524,10090.ENSMUSP00000068282,10090.ENSMUSP00000072555,10090.ENSMUSP00000072598,10090.ENSMUSP00000075255,10090.ENSMUSP00000092233,10090.ENSMUSP00000101980…	Cyp2d26,Cyp2d22,Hsd17b4,Hsd17b12,Ugt2b34,Ugt2b1,Ugt2b35,Hsd17b2,Cyp1a2,Cyp2d40,Ugt2b5,Cyp2d10,Ugt2b38,Ugt2b37,Ugt2b36,Sult1a1,Comt,Cyp2d11
GO:0019218	Regulation of steroid metabolic process	25	115	0.98	2.24	9.78e-14	10090.ENSMUSP00000003818,10090.ENSMUSP00000005452,10090.ENSMUSP00000020846,10090.ENSMUSP00000023100,10090.ENSMUSP00000025236,10090.ENSMUSP00000029812,10090.ENSMUSP00000029905,10090.ENSMUSP00000030340,10090.ENSMUSP00000030830,10090.ENSMUSP00000034189,10090.ENSMUSP00000034585,10090.ENSMUSP00000034588,10090.ENSMUSP00000034713,10090.ENSMUSP00000036044,10090.ENSMUSP00000036936,10090.ENSMUSP00000061877…	Insig2,Fgfr4,Srebf1,Srebf2,Stard4,Nfkb1,Cyp7a1,Scp2,H6pd,Ces1c,Apoa4,Apoa1,Ldlr,Apob,Scd1,Insig1,Dhcr7,Scap,Abcb11,Igf1,Stat5a,Ces1b,Apoa5,Apoe,Fdps
GO:0071396	Cellular response to lipid	50	548	0.6	1.48	1.29e-13	10090.ENSMUSP00000000579,10090.ENSMUSP00000002320,10090.ENSMUSP00000003717,10090.ENSMUSP00000003818,10090.ENSMUSP00000004990,10090.ENSMUSP00000020161,10090.ENSMUSP00000020329,10090.ENSMUSP00000020846,10090.ENSMUSP00000021413,10090.ENSMUSP00000021773,10090.ENSMUSP00000025279,10090.ENSMUSP00000025835,10090.ENSMUSP00000025946,10090.ENSMUSP00000027144,10090.ENSMUSP00000029017,10090.ENSMUSP00000029240…	Sox9,Ppard,Abcb4,Insig2,Mapk14,Arg1,Egfr,Srebf1,Nfkbia,Gpld1,Npc1,Cpt1a,Cyp26a1,Cps1,Pck1,Slc2a2,Nfkb1,Cyp7a1,Abca1,Ugt2b1,Cxcl1,Ces1c,Ldlr,Cyp7b1,Ripk2,Ephx1,Ar,Insig1,Irs1,Cebpb,Rxra,Hmgb1,Scarb1,Spp1,Hmgcs2,Selenos,E2f1,Adamts13,Nr1h4,Igf1,Esr1,Mup3,Ppara,Ces1b,Nr1h3,Cflar,Fgfr2,Mgst1,Gstp1,Il18
GO:0048583	Regulation of response to stimulus	168	4029	0.26	0.88	1.43e-13	10090.ENSMUSP00000000049,10090.ENSMUSP00000000312,10090.ENSMUSP00000000579,10090.ENSMUSP00000002320,10090.ENSMUSP00000002487,10090.ENSMUSP00000003726,10090.ENSMUSP00000003818,10090.ENSMUSP00000004990,10090.ENSMUSP00000005452,10090.ENSMUSP00000010502,10090.ENSMUSP00000013807,10090.ENSMUSP00000013949,10090.ENSMUSP00000014578,10090.ENSMUSP00000015278,10090.ENSMUSP00000017488,10090.ENSMUSP00000018094…	Apoh,Cdh1,Sox9,Ppard,Braf,Brd4,Insig2,Mapk14,Fgfr4,Ifi35,Pten,Birc3,Plg,Aldh1a3,Vtn,Hnf4a,Arg1,Egfr,Srebf1,Nfkbia,Gpld1,F12,Tert,Xrcc4,Hmgcr,Dhfr,Cpb2,Rb1,C9,Srebf2,Crebbp,Prkdc,Ahsg,Kng1,Hrg,Rgn,Cfhr1,Serping1,Xdh,Eif2ak2,C3,Mbl2,Chuk,Irf7,Klkb1,Fam20c,Xiap,C4bp,Fcgr2b,Hc,F2,Pck1,Zbp1,Nfkb1,Abca1,Cyp2j6,Klb,Areg,Cxcl1,Aldh2,Hnf1a,C8b,Tgfa,Usp18,Nox4,Fgf21,Hpx,F7,F10,Ikbkb,Fgl1,F11,Apoa1,Ldlr,Sma…
GO:0002682	Regulation of immune system process	89	1523	0.41	1.12	1.63e-13	10090.ENSMUSP00000000579,10090.ENSMUSP00000002487,10090.ENSMUSP00000004990,10090.ENSMUSP00000006687,10090.ENSMUSP00000010502,10090.ENSMUSP00000013807,10090.ENSMUSP00000020161,10090.ENSMUSP00000020846,10090.ENSMUSP00000021413,10090.ENSMUSP00000021773,10090.ENSMUSP00000022701,10090.ENSMUSP00000022749,10090.ENSMUSP00000023352,10090.ENSMUSP00000023590,10090.ENSMUSP00000023965,10090.ENSMUSP00000023994…	Sox9,Braf,Mapk14,Orm3,Ifi35,Pten,Arg1,Srebf1,Nfkbia,Gpld1,Rb1,C9,Prkdc,Hrg,Cfhr1,Serping1,C3,Mbl2,Rbp4,Irf7,C4bp,Apcs,Fcgr2b,Hc,Pck1,Zbp1,Orm1,Cxcl1,C8b,Usp18,Hpx,F7,Fgl1,Apoa1,Ldlr,Smad3,Irs2,Ripk2,C8g,Ddx58,Dpp4,Crp,Atg5,Znfx1,Masp2,Ikbke,Fn1,C1ra,C8a,C4b,Cebpb,Ddx60,Orm2,Trim30a,Cfi,Isg15,Hmgb1,Stat2,Icam1,Masp1,Hsp90aa1,Cebpa,Smarca4,Selenos,Nr1h4,Igf1,Esr1,Stat5a,Mavs,Apoa2,Nr1h3,Cfh,Gm4788,…
GO:0006639	Acylglycerol metabolic process	24	106	1	2.25	1.64e-13	10090.ENSMUSP00000000049,10090.ENSMUSP00000003818,10090.ENSMUSP00000019469,10090.ENSMUSP00000025835,10090.ENSMUSP00000026552,10090.ENSMUSP00000027144,10090.ENSMUSP00000029017,10090.ENSMUSP00000032539,10090.ENSMUSP00000033634,10090.ENSMUSP00000034731,10090.ENSMUSP00000036044,10090.ENSMUSP00000036936,10090.ENSMUSP00000043826,10090.ENSMUSP00000055757,10090.ENSMUSP00000061877,10090.ENSMUSP00000096179…	Apoh,Insig2,G6pc,Cpt1a,Cyp2e1,Cps1,Pck1,Slc27a5,Acsl4,Lipc,Apob,Scd1,Pnpla3,Pcsk9,Insig1,Mttp,Apoc1,Apoa2,Apoc3,Apoa5,Dbi,Gpat4,Apoe,Apof
GO:0002526	Acute inflammatory response	22	84	1.06	2.36	1.9e-13	10090.ENSMUSP00000006687,10090.ENSMUSP00000006952,10090.ENSMUSP00000006956,10090.ENSMUSP00000021506,10090.ENSMUSP00000021948,10090.ENSMUSP00000023583,10090.ENSMUSP00000028681,10090.ENSMUSP00000030044,10090.ENSMUSP00000031327,10090.ENSMUSP00000033539,10090.ENSMUSP00000033820,10090.ENSMUSP00000044665,10090.ENSMUSP00000048704,10090.ENSMUSP00000054499,10090.ENSMUSP00000072652,10090.ENSMUSP00000074436…	Orm3,Saa4,Saa3,Serpina3n,F12,Ahsg,F2,Orm1,Cxcl1,F8,F7,Crp,Serpinf2,Fn1,Serpina1a,Hp,Orm2,Icam1,Itih4,Stat3,Serpina1b,Saa2
GO:0033344	Cholesterol efflux	16	31	1.35	2.77	2.73e-13	10090.ENSMUSP00000023806,10090.ENSMUSP00000025249,10090.ENSMUSP00000025279,10090.ENSMUSP00000030010,10090.ENSMUSP00000034585,10090.ENSMUSP00000034588,10090.ENSMUSP00000035246,10090.ENSMUSP00000036044,10090.ENSMUSP00000069495,10090.ENSMUSP00000083242,10090.ENSMUSP00000104091,10090.ENSMUSP00000106953,10090.ENSMUSP00000113126,10090.ENSMUSP00000113413,10090.ENSMUSP00000133302,10090.ENSMUSP00000158988	Soat2,Apom,Npc1,Abca1,Apoa4,Apoa1,Abcg8,Apob,Abcg5,Scarb1,Apoc1,Apoa2,Apoc3,Apoa5,Apoe,Apof
GO:0097305	Response to alcohol	37	311	0.72	1.68	4.7e-13	10090.ENSMUSP00000000312,10090.ENSMUSP00000004232,10090.ENSMUSP00000013807,10090.ENSMUSP00000020846,10090.ENSMUSP00000021773,10090.ENSMUSP00000025835,10090.ENSMUSP00000026552,10090.ENSMUSP00000026846,10090.ENSMUSP00000029564,10090.ENSMUSP00000029905,10090.ENSMUSP00000030830,10090.ENSMUSP00000031183,10090.ENSMUSP00000031411,10090.ENSMUSP00000031445,10090.ENSMUSP00000031535,10090.ENSMUSP00000033820…	Cdh1,Adh1,Pten,Srebf1,Gpld1,Cpt1a,Cyp2e1,Tyms,Pmvk,Cyp7a1,H6pd,Ugt2b1,Aldh2,Aacs,Hnf1a,F7,Ces1c,Nr0b2,Cyp8b1,Abat,Serpina1c,Hmgcs2,Acaca,Abcb11,Igf1,Hsd3b3,Ppara,Ces1b,Bcl2l1,Ccr5,Fgfr2,Serpina1e,Gstp1,Serpina1b,Casp8,Slc10a1,Aldh1a1
GO:1905954	Positive regulation of lipid localization	25	125	0.94	2.1	4.92e-13	10090.ENSMUSP00000000466,10090.ENSMUSP00000002663,10090.ENSMUSP00000003717,10090.ENSMUSP00000007005,10090.ENSMUSP00000021413,10090.ENSMUSP00000022115,10090.ENSMUSP00000023100,10090.ENSMUSP00000024988,10090.ENSMUSP00000026021,10090.ENSMUSP00000030010,10090.ENSMUSP00000030299,10090.ENSMUSP00000030340,10090.ENSMUSP00000034189,10090.ENSMUSP00000034588,10090.ENSMUSP00000036044,10090.ENSMUSP00000044004…	Plin2,Pon1,Abcb4,Acat2,Nfkbia,Xrcc4,Srebf2,C3,Msr1,Abca1,Cyp2j5,Scp2,Ces1c,Apoa1,Apob,Lrp1,Acsl5,Cyp8b1,Ikbke,Scarb1,Spp1,Ces1b,Nr1h3,Dbi,Apoe
GO:0009611	Response to wounding	43	425	0.65	1.54	5.04e-13	10090.ENSMUSP00000000049,10090.ENSMUSP00000002320,10090.ENSMUSP00000014578,10090.ENSMUSP00000018094,10090.ENSMUSP00000020161,10090.ENSMUSP00000020329,10090.ENSMUSP00000021948,10090.ENSMUSP00000022218,10090.ENSMUSP00000022576,10090.ENSMUSP00000022749,10090.ENSMUSP00000023589,10090.ENSMUSP00000023590,10090.ENSMUSP00000023994,10090.ENSMUSP00000024988,10090.ENSMUSP00000026907,10090.ENSMUSP00000027615…	Apoh,Ppard,Plg,Hnf4a,Arg1,Egfr,F12,Dhfr,Cpb2,C9,Kng1,Hrg,Serping1,C3,Klkb1,F13b,F2,Tgfa,F9,F8,F7,F10,Proz,F11,Apoa4,Lrg1,Fgb,Crp,Serpina10,Fn1,Serpinc1,F5,Habp2,Adamts13,Igf1,Ppara,Cfh,Cflar,Fgfr2,Fga,Fgg,Casp3,Proc
GO:0032102	Negative regulation of response to external stimulus	42	407	0.65	1.55	5.68e-13	10090.ENSMUSP00000000049,10090.ENSMUSP00000002320,10090.ENSMUSP00000013807,10090.ENSMUSP00000014578,10090.ENSMUSP00000020161,10090.ENSMUSP00000021948,10090.ENSMUSP00000022176,10090.ENSMUSP00000022576,10090.ENSMUSP00000022701,10090.ENSMUSP00000023589,10090.ENSMUSP00000023590,10090.ENSMUSP00000023994,10090.ENSMUSP00000026907,10090.ENSMUSP00000027966,10090.ENSMUSP00000028233,10090.ENSMUSP00000028681…	Apoh,Ppard,Pten,Plg,Arg1,F12,Hmgcr,Cpb2,Rb1,Kng1,Hrg,Serping1,Klkb1,Fcgr2b,Hc,F2,Nfkb1,Usp18,F11,Apoa1,Ldlr,Smad3,Fgb,Dpp4,Atg5,Socs3,Abat,Isg15,Stat2,Selenos,Nr1h4,Igf1,Ppara,Nr1h3,Mvk,Gstp1,Fga,Apoe,Fgg,Hgf,Nlrc5,Proc
GO:0042592	Homeostatic process	88	1531	0.4	1.09	5.74e-13	10090.ENSMUSP00000000312,10090.ENSMUSP00000000579,10090.ENSMUSP00000001279,10090.ENSMUSP00000003717,10090.ENSMUSP00000005364,10090.ENSMUSP00000005452,10090.ENSMUSP00000005507,10090.ENSMUSP00000009790,10090.ENSMUSP00000014578,10090.ENSMUSP00000018094,10090.ENSMUSP00000019469,10090.ENSMUSP00000020329,10090.ENSMUSP00000020938,10090.ENSMUSP00000021443,10090.ENSMUSP00000022576,10090.ENSMUSP00000022701…	Cdh1,Sox9,Lsr,Abcb4,G6pc2,Fgfr4,Mlxipl,Pla2g12b,Plg,Hnf4a,G6pc,Egfr,Fam20a,Mthfd1,Cpb2,Rb1,Srebf2,Soat2,Rgn,Npc1,Rbp4,Abcc2,Xiap,Cps1,Nr5a2,F2,Pck1,Cyp7a1,Abca1,Aacs,Hnf1a,Nox4,Hpx,Ikbkb,Gsr,Ces1c,Apoa4,Apoa1,Ldlr,Lipc,Abcg8,Apob,Scd1,Cyp7b1,Irs2,Foxa1,Pnpla3,Pcsk9,Otc,Insig1,Acox1,Ocln,Agt,Abcg5,Pygl,Hmgb1,Scarb1,Icam1,Spp1,Cebpa,Mttp,Smarca4,Selenos,Acaca,Abcb11,Gck,Nr1h4,Igf1,Stat5a,Mup3,Cp,Se…
GO:0032879	Regulation of localization	116	2366	0.33	0.97	6.24e-13	10090.ENSMUSP00000000312,10090.ENSMUSP00000000466,10090.ENSMUSP00000001079,10090.ENSMUSP00000001507,10090.ENSMUSP00000002320,10090.ENSMUSP00000002487,10090.ENSMUSP00000002663,10090.ENSMUSP00000003717,10090.ENSMUSP00000004990,10090.ENSMUSP00000005364,10090.ENSMUSP00000005452,10090.ENSMUSP00000007005,10090.ENSMUSP00000013807,10090.ENSMUSP00000017488,10090.ENSMUSP00000018094,10090.ENSMUSP00000020161…	Cdh1,Plin2,Sec24b,Cyp51,Ppard,Braf,Pon1,Abcb4,Mapk14,G6pc2,Fgfr4,Acat2,Pten,Vtn,Hnf4a,Arg1,Egfr,Srebf1,Nfkbia,Gpld1,Lman2,Tert,Xrcc4,Hmgcr,Cpb2,Rb1,Srebf2,Ahsg,Rgn,C3,Atp8b1,Mbl2,Cpt1a,Rbp4,Msr1,Fcgr2b,F2,Abca1,Cyp2j5,Scp2,Cxcl1,Aacs,Hnf1a,Fgf21,Acsl4,Dkc1,Ikbkb,Ces1c,Apoa4,Apoa1,Abcg8,Apob,Irs2,Nr0b2,Fgb,Lrp1,Crp,Atg5,Acsl3,Acsl5,Masp2,Ar,Cyp8b1,Ikbke,Pcsk9,Insig1,Abat,Irs1,Ocln,Agt,C4b,Abcg5,Ce…
GO:0051050	Positive regulation of transport	72	1101	0.46	1.18	6.4e-13	10090.ENSMUSP00000000312,10090.ENSMUSP00000002320,10090.ENSMUSP00000002487,10090.ENSMUSP00000002663,10090.ENSMUSP00000003717,10090.ENSMUSP00000004990,10090.ENSMUSP00000005452,10090.ENSMUSP00000007005,10090.ENSMUSP00000017488,10090.ENSMUSP00000020329,10090.ENSMUSP00000021413,10090.ENSMUSP00000021773,10090.ENSMUSP00000021940,10090.ENSMUSP00000022104,10090.ENSMUSP00000022115,10090.ENSMUSP00000022576…	Cdh1,Ppard,Braf,Pon1,Abcb4,Mapk14,Fgfr4,Acat2,Vtn,Egfr,Nfkbia,Gpld1,Lman2,Tert,Xrcc4,Cpb2,Ahsg,Rgn,C3,Mbl2,Rbp4,Fcgr2b,F2,Abca1,Cyp2j5,Scp2,Cxcl1,Aacs,Hnf1a,Fgf21,Acsl4,Ikbkb,Ces1c,Apoa1,Irs2,Nr0b2,Fgb,Lrp1,Atg5,Acsl3,Acsl5,Masp2,Cyp8b1,Pcsk9,Abat,Irs1,Ocln,Agt,C4b,Cebpb,Erbb3,Sec16b,Spp1,Masp1,Hsp90aa1,Abcb11,Gck,Nr1h4,Igf1,Sec24a,Ces1b,Bcl2l1,Mavs,Apoa2,Nr1h3,Met,Dbi,Fga,Atg7,Apoe,Fgg,Mbl1
GO:0032103	Positive regulation of response to external stimulus	45	476	0.62	1.46	1.06e-12	10090.ENSMUSP00000000049,10090.ENSMUSP00000002487,10090.ENSMUSP00000010502,10090.ENSMUSP00000014578,10090.ENSMUSP00000017488,10090.ENSMUSP00000020161,10090.ENSMUSP00000020329,10090.ENSMUSP00000020846,10090.ENSMUSP00000021413,10090.ENSMUSP00000022576,10090.ENSMUSP00000023352,10090.ENSMUSP00000023590,10090.ENSMUSP00000024988,10090.ENSMUSP00000025797,10090.ENSMUSP00000026571,10090.ENSMUSP00000029018…	Apoh,Braf,Ifi35,Plg,Vtn,Arg1,Egfr,Srebf1,Nfkbia,Cpb2,Prkdc,Hrg,C3,Mbl2,Irf7,Zbp1,Cxcl1,Hpx,F7,Ldlr,Smad3,Ripk2,Lrp1,Dpp4,Serpinf2,Znfx1,Masp2,Ikbke,Fn1,Cebpb,Ddx60,Trim30a,Hmgb1,Masp1,Hsp90aa1,Cebpa,Stat5a,Mavs,Ccr5,Oasl1,Parp9,Met,Ripk1,Nlrc5,Il18
GO:0006637	acyl-CoA metabolic process	22	93	1.01	2.19	1.07e-12	10090.ENSMUSP00000006692,10090.ENSMUSP00000018094,10090.ENSMUSP00000023559,10090.ENSMUSP00000025385,10090.ENSMUSP00000029135,10090.ENSMUSP00000029564,10090.ENSMUSP00000029645,10090.ENSMUSP00000033634,10090.ENSMUSP00000034904,10090.ENSMUSP00000041983,10090.ENSMUSP00000045291,10090.ENSMUSP00000046585,10090.ENSMUSP00000052872,10090.ENSMUSP00000071351,10090.ENSMUSP00000080256,10090.ENSMUSP00000088249…	Mvd,Hnf4a,Ehhadh,Hsd17b4,Acss2,Pmvk,Tdo2,Acsl4,Elovl5,Baat,Acsl3,Acsl5,Fasn,Elovl6,Acnat2,Hmgcs2,Acnat1,Acaca,Acly,Mvk,Gpat4,Hmgcs1
GO:0050776	Regulation of immune response	62	861	0.5	1.25	1.07e-12	10090.ENSMUSP00000002487,10090.ENSMUSP00000010502,10090.ENSMUSP00000020161,10090.ENSMUSP00000020846,10090.ENSMUSP00000021413,10090.ENSMUSP00000021773,10090.ENSMUSP00000022749,10090.ENSMUSP00000023352,10090.ENSMUSP00000023590,10090.ENSMUSP00000023965,10090.ENSMUSP00000023994,10090.ENSMUSP00000024988,10090.ENSMUSP00000025797,10090.ENSMUSP00000026571,10090.ENSMUSP00000027657,10090.ENSMUSP00000027966…	Braf,Ifi35,Arg1,Srebf1,Nfkbia,Gpld1,C9,Prkdc,Hrg,Cfhr1,Serping1,C3,Mbl2,Irf7,C4bp,Fcgr2b,Hc,Pck1,Zbp1,C8b,Usp18,Hpx,Fgl1,Smad3,Ripk2,C8g,Ddx58,Dpp4,Crp,Atg5,Znfx1,Masp2,Ikbke,C1ra,C8a,C4b,Ddx60,Trim30a,Cfi,Isg15,Hmgb1,Stat2,Masp1,Hsp90aa1,Selenos,Nr1h4,Esr1,Stat5a,Mavs,Nr1h3,Cfh,Gm4788,Oasl1,Parp9,C1s1,Lck,Cd59a,Apoe,Casp8,Nlrc5,Il18,Mbl1
GO:0006958	Complement activation, classical pathway	16	35	1.3	2.6	1.11e-12	10090.ENSMUSP00000022749,10090.ENSMUSP00000023994,10090.ENSMUSP00000024988,10090.ENSMUSP00000025797,10090.ENSMUSP00000027657,10090.ENSMUSP00000028233,10090.ENSMUSP00000031663,10090.ENSMUSP00000041855,10090.ENSMUSP00000044665,10090.ENSMUSP00000049729,10090.ENSMUSP00000063707,10090.ENSMUSP00000067541,10090.ENSMUSP00000069418,10090.ENSMUSP00000077074,10090.ENSMUSP00000125531,10090.ENSMUSP00000153147	C9,Serping1,C3,Mbl2,C4bp,Hc,C8b,C8g,Crp,Masp2,C1ra,C8a,C4b,Cfi,C1s1,Mbl1
GO:0090207	Regulation of triglyceride metabolic process	18	52	1.18	2.44	1.17e-12	10090.ENSMUSP00000000049,10090.ENSMUSP00000020846,10090.ENSMUSP00000021773,10090.ENSMUSP00000023832,10090.ENSMUSP00000024988,10090.ENSMUSP00000033099,10090.ENSMUSP00000034585,10090.ENSMUSP00000034588,10090.ENSMUSP00000034713,10090.ENSMUSP00000042988,10090.ENSMUSP00000046585,10090.ENSMUSP00000083242,10090.ENSMUSP00000100933,10090.ENSMUSP00000101215,10090.ENSMUSP00000106988,10090.ENSMUSP00000113126…	Apoh,Srebf1,Gpld1,Rgn,C3,Fgf21,Apoa4,Apoa1,Ldlr,Thrsp,Acsl5,Scarb1,Nr1h4,Esr1,Nr1h3,Apoc3,Apoa5,Apoe
GO:0097006	Regulation of plasma lipoprotein particle levels	18	52	1.18	2.44	1.17e-12	10090.ENSMUSP00000009790,10090.ENSMUSP00000023806,10090.ENSMUSP00000025249,10090.ENSMUSP00000026021,10090.ENSMUSP00000030010,10090.ENSMUSP00000034585,10090.ENSMUSP00000034588,10090.ENSMUSP00000034713,10090.ENSMUSP00000034731,10090.ENSMUSP00000036044,10090.ENSMUSP00000045291,10090.ENSMUSP00000083242,10090.ENSMUSP00000096179,10090.ENSMUSP00000104091,10090.ENSMUSP00000106953,10090.ENSMUSP00000113126…	Pla2g12b,Soat2,Apom,Msr1,Abca1,Apoa4,Apoa1,Ldlr,Lipc,Apob,Acsl3,Scarb1,Mttp,Apoc1,Apoa2,Apoc3,Apoa5,Apoe
GO:0030193	Regulation of blood coagulation	20	72	1.08	2.29	1.28e-12	10090.ENSMUSP00000000049,10090.ENSMUSP00000014578,10090.ENSMUSP00000017488,10090.ENSMUSP00000021948,10090.ENSMUSP00000022576,10090.ENSMUSP00000023589,10090.ENSMUSP00000023590,10090.ENSMUSP00000023994,10090.ENSMUSP00000026907,10090.ENSMUSP00000028681,10090.ENSMUSP00000033820,10090.ENSMUSP00000034064,10090.ENSMUSP00000039472,10090.ENSMUSP00000048704,10090.ENSMUSP00000063548,10090.ENSMUSP00000068971…	Apoh,Plg,Vtn,F12,Cpb2,Kng1,Hrg,Serping1,Klkb1,F2,F7,F11,Fgb,Serpinf2,Abat,Serpinc1,Fga,Apoe,Fgg,Proc
GO:0010605	Negative regulation of macromolecule metabolic process	134	2984	0.29	0.91	1.71e-12	10090.ENSMUSP00000000312,10090.ENSMUSP00000000579,10090.ENSMUSP00000001507,10090.ENSMUSP00000002320,10090.ENSMUSP00000005452,10090.ENSMUSP00000005507,10090.ENSMUSP00000005820,10090.ENSMUSP00000006697,10090.ENSMUSP00000006704,10090.ENSMUSP00000013807,10090.ENSMUSP00000013949,10090.ENSMUSP00000016400,10090.ENSMUSP00000017488,10090.ENSMUSP00000018094,10090.ENSMUSP00000018744,10090.ENSMUSP00000020161…	Cdh1,Sox9,Cyp51,Ppard,Fgfr4,Mlxipl,Nr1i3,Itih3,Itih1,Pten,Birc3,Ctsz,Vtn,Hnf4a,Shmt1,Arg1,Egfr,Srebf1,Serpina3n,Akr1c6,Tert,Xrcc4,Hmgcr,Dhfr,Cpb2,Rb1,Srebf2,Crebbp,Prkdc,Nr1i2,Ahsg,Kng1,Hrg,Rgn,Serping1,Xdh,Eif2ak2,C3,Atp8b1,Msr1,Abcc2,Cdk2,Shmt2,Sirt3,Tyms,Xiap,Apcs,Fcgr2b,Hc,F2,Nfkb1,Ambp,Hnf1a,Mug1,Dkc1,Ikbkb,Apoa1,Ldlr,Smad3,Dhcr24,Brca2,Nr0b2,Foxa1,Serpina3k,Lrp1,Serpina6,Atg5,Itih2,Serpina1…
GO:0030162	Regulation of proteolysis	60	826	0.5	1.24	2.02e-12	10090.ENSMUSP00000000312,10090.ENSMUSP00000005452,10090.ENSMUSP00000006697,10090.ENSMUSP00000006704,10090.ENSMUSP00000013807,10090.ENSMUSP00000013949,10090.ENSMUSP00000016400,10090.ENSMUSP00000017488,10090.ENSMUSP00000021506,10090.ENSMUSP00000021773,10090.ENSMUSP00000021948,10090.ENSMUSP00000022576,10090.ENSMUSP00000023583,10090.ENSMUSP00000023589,10090.ENSMUSP00000023590,10090.ENSMUSP00000023832…	Cdh1,Fgfr4,Itih3,Itih1,Pten,Birc3,Ctsz,Vtn,Serpina3n,Gpld1,F12,Cpb2,Ahsg,Kng1,Hrg,Rgn,Serping1,Xdh,C3,Xiap,Hc,F2,Ambp,Hnf1a,Mug1,Smad3,Dhcr24,Ripk2,Serpina3k,Serpina6,Itih2,Serpina10,Serpinf2,Fn1,Fabp1,Agt,Serpinc1,C4b,Serpina1a,Serpina1c,Mug2,Hmgb1,Hdac1,Igf1,Bcl2l1,Nr1h3,Pzp,Cflar,Itih4,Serpina1e,Furin,Stat3,Lck,Serpina3m,Atg7,Apoe,Serpina1b,Casp8,Hgf,Fetub
GO:0071827	Plasma lipoprotein particle organization	16	38	1.26	2.48	2.93e-12	10090.ENSMUSP00000009790,10090.ENSMUSP00000023806,10090.ENSMUSP00000025249,10090.ENSMUSP00000030010,10090.ENSMUSP00000034585,10090.ENSMUSP00000034588,10090.ENSMUSP00000034731,10090.ENSMUSP00000036044,10090.ENSMUSP00000045291,10090.ENSMUSP00000083242,10090.ENSMUSP00000096179,10090.ENSMUSP00000104091,10090.ENSMUSP00000106953,10090.ENSMUSP00000113126,10090.ENSMUSP00000113413,10090.ENSMUSP00000133302	Pla2g12b,Soat2,Apom,Abca1,Apoa4,Apoa1,Lipc,Apob,Acsl3,Scarb1,Mttp,Apoc1,Apoa2,Apoc3,Apoa5,Apoe
GO:0006520	Cellular amino acid metabolic process	33	262	0.74	1.66	3.05e-12	10090.ENSMUSP00000001183,10090.ENSMUSP00000015941,10090.ENSMUSP00000018094,10090.ENSMUSP00000018744,10090.ENSMUSP00000020161,10090.ENSMUSP00000020241,10090.ENSMUSP00000021443,10090.ENSMUSP00000022218,10090.ENSMUSP00000023083,10090.ENSMUSP00000023203,10090.ENSMUSP00000025778,10090.ENSMUSP00000026470,10090.ENSMUSP00000027144,10090.ENSMUSP00000027491,10090.ENSMUSP00000028148,10090.ENSMUSP00000029645…	Ftcd,Bhmt2,Hnf4a,Shmt1,Arg1,Pah,Mthfd1,Dhfr,Cyp2d22,Gpt,Gldc,Shmt2,Cps1,Agxt,Fpgs,Tdo2,Nox4,Gpt2,Aldh8a1,Baat,Otc,Ahcy,Abat,Aldh6a1,Bhmt,Sardh,Cth,Hgd,Uroc1,Gm5096,Aldh1a1,Mat1a,Cbs
GO:0044242	Cellular lipid catabolic process	29	197	0.81	1.78	3.28e-12	10090.ENSMUSP00000002320,10090.ENSMUSP00000003720,10090.ENSMUSP00000007005,10090.ENSMUSP00000010795,10090.ENSMUSP00000020034,10090.ENSMUSP00000020523,10090.ENSMUSP00000023559,10090.ENSMUSP00000025385,10090.ENSMUSP00000025835,10090.ENSMUSP00000025946,10090.ENSMUSP00000027144,10090.ENSMUSP00000029017,10090.ENSMUSP00000029770,10090.ENSMUSP00000030340,10090.ENSMUSP00000034731,10090.ENSMUSP00000036044…	Ppard,Crot,Acat2,Acaa1b,Echdc1,Pex13,Ehhadh,Hsd17b4,Cpt1a,Cyp26a1,Cps1,Pck1,Abcd3,Scp2,Lipc,Apob,Pnpla3,Lrp1,Slc27a2,Acox1,Amacr,Cyp26c1,Apoa2,Pex5,Apoc3,Apoa5,Acat3,Acox2,Eci2
GO:0019637	Organophosphate metabolic process	62	888	0.48	1.2	3.67e-12	10090.ENSMUSP00000002320,10090.ENSMUSP00000002663,10090.ENSMUSP00000003720,10090.ENSMUSP00000005364,10090.ENSMUSP00000006692,10090.ENSMUSP00000009790,10090.ENSMUSP00000013807,10090.ENSMUSP00000018094,10090.ENSMUSP00000018744,10090.ENSMUSP00000019469,10090.ENSMUSP00000021443,10090.ENSMUSP00000021773,10090.ENSMUSP00000022176,10090.ENSMUSP00000023559,10090.ENSMUSP00000024866,10090.ENSMUSP00000025385…	Ppard,Pon1,Crot,G6pc2,Mvd,Pla2g12b,Pten,Hnf4a,Shmt1,G6pc,Mthfd1,Gpld1,Hmgcr,Ehhadh,Xdh,Hsd17b4,Tyms,Fam20c,Cps1,Acss2,Pmvk,Tdo2,Uox,Aldob,Scp2,H6pd,Acsl4,Apoa4,Apoa1,Lipc,Elovl5,Pklr,Baat,Pnpla3,Acsl3,Acsl5,Fasn,Pcsk9,Socs3,Pygl,Elovl6,Sult2b1,Acnat2,Hmgcs2,Fbp1,Acnat1,Acaca,Gck,Coasy,Acly,Apoa2,Nr1h3,Cfh,Mvk,Sult1b1,Apoa5,Dbi,Gpat4,Gm3839,Fdps,Hmgcs1,Fdft1
GO:0045923	Positive regulation of fatty acid metabolic process	17	48	1.19	2.36	4.41e-12	10090.ENSMUSP00000002320,10090.ENSMUSP00000005507,10090.ENSMUSP00000018094,10090.ENSMUSP00000020846,10090.ENSMUSP00000023832,10090.ENSMUSP00000025835,10090.ENSMUSP00000034585,10090.ENSMUSP00000034588,10090.ENSMUSP00000034904,10090.ENSMUSP00000038514,10090.ENSMUSP00000046585,10090.ENSMUSP00000063795,10090.ENSMUSP00000064655,10090.ENSMUSP00000066488,10090.ENSMUSP00000105049,10090.ENSMUSP00000106988…	Ppard,Mlxipl,Hnf4a,Srebf1,Rgn,Cpt1a,Apoa4,Apoa1,Elovl5,Irs2,Acsl5,Irs1,Fabp1,Agt,Ppara,Nr1h3,Apoa5
GO:0032870	Cellular response to hormone stimulus	45	499	0.6	1.39	4.49e-12	10090.ENSMUSP00000002320,10090.ENSMUSP00000003818,10090.ENSMUSP00000013807,10090.ENSMUSP00000020161,10090.ENSMUSP00000020329,10090.ENSMUSP00000020846,10090.ENSMUSP00000021773,10090.ENSMUSP00000022701,10090.ENSMUSP00000023203,10090.ENSMUSP00000023352,10090.ENSMUSP00000025279,10090.ENSMUSP00000026416,10090.ENSMUSP00000027144,10090.ENSMUSP00000027649,10090.ENSMUSP00000029017,10090.ENSMUSP00000029812…	Ppard,Insig2,Pten,Arg1,Egfr,Srebf1,Gpld1,Rb1,Gpt,Prkdc,Npc1,Cdk2,Cps1,Nr5a2,Pck1,Nfkb1,Ugt2b1,Pklr,Apob,Cyp7b1,Irs2,Fgb,Pnpla3,Ephx1,Ar,Pcsk9,Insig1,Irs1,Agt,Rxra,Hmgcs2,Fbp1,Shc1,Acaca,Gck,Igf1,Esr1,Stat5a,Mup3,Ppara,Nr1h3,Cflar,Stat3,Gstp1,Il18
GO:0051239	Regulation of multicellular organismal process	135	3060	0.28	0.88	4.6e-12	10090.ENSMUSP00000000049,10090.ENSMUSP00000000312,10090.ENSMUSP00000000579,10090.ENSMUSP00000001507,10090.ENSMUSP00000002320,10090.ENSMUSP00000002487,10090.ENSMUSP00000004990,10090.ENSMUSP00000005452,10090.ENSMUSP00000007005,10090.ENSMUSP00000013807,10090.ENSMUSP00000014578,10090.ENSMUSP00000017488,10090.ENSMUSP00000018094,10090.ENSMUSP00000020161,10090.ENSMUSP00000020329,10090.ENSMUSP00000020846…	Apoh,Cdh1,Sox9,Cyp51,Ppard,Braf,Mapk14,Fgfr4,Acat2,Pten,Plg,Vtn,Hnf4a,Arg1,Egfr,Srebf1,Nfkbia,Gpld1,F12,Tert,Xrcc4,Hmgcr,Cpb2,Rb1,Crebbp,Prkdc,Ahsg,Kng1,Hrg,Rgn,Serping1,Xdh,Eif2ak2,C3,Apom,Rbp4,Chuk,Irf7,Klkb1,Fam20c,Apcs,Fcgr2b,Hc,F2,Pck1,Nfkb1,Abca1,Cyp2j5,Cyp2j6,Alb,Fgf21,F7,Ikbkb,F11,Apoa4,Apoa1,Ldlr,Smad3,Abcg8,Scd1,Lrg1,Irs2,Azgp1,Brca2,Ripk2,Fgb,Foxa1,Ddx58,Lrp1,Crp,Atg5,Wdr43,Serpinf2,Ar…
GO:0051172	Negative regulation of nitrogen compound metabolic process	121	2603	0.31	0.92	4.7e-12	10090.ENSMUSP00000000312,10090.ENSMUSP00000000579,10090.ENSMUSP00000001507,10090.ENSMUSP00000002320,10090.ENSMUSP00000005507,10090.ENSMUSP00000005820,10090.ENSMUSP00000006697,10090.ENSMUSP00000006704,10090.ENSMUSP00000013807,10090.ENSMUSP00000013949,10090.ENSMUSP00000016400,10090.ENSMUSP00000017488,10090.ENSMUSP00000018094,10090.ENSMUSP00000018744,10090.ENSMUSP00000020329,10090.ENSMUSP00000020846…	Cdh1,Sox9,Cyp51,Ppard,Mlxipl,Nr1i3,Itih3,Itih1,Pten,Birc3,Ctsz,Vtn,Hnf4a,Shmt1,Egfr,Srebf1,Serpina3n,Akr1c6,Tert,Xrcc4,Hmgcr,Dhfr,Cpb2,Rb1,Srebf2,Crebbp,Prkdc,Nr1i2,Ahsg,Kng1,Hrg,Rgn,Serping1,Xdh,Eif2ak2,C3,Atp8b1,Cdk2,Shmt2,Sirt3,Tyms,Xiap,Apcs,Hc,F2,Nfkb1,Ambp,Hnf1a,Mug1,Dkc1,Ikbkb,Ldlr,Smad3,Dhcr24,Brca2,Nr0b2,Foxa1,Serpina3k,Lrp1,Serpina6,Atg5,Itih2,Serpina10,Serpinf2,Ar,Ikbke,Socs3,Fabp1,Ocl…
GO:0048519	Negative regulation of biological process	209	5717	0.2	0.77	4.94e-12	10090.ENSMUSP00000000049,10090.ENSMUSP00000000312,10090.ENSMUSP00000000579,10090.ENSMUSP00000001507,10090.ENSMUSP00000002320,10090.ENSMUSP00000002487,10090.ENSMUSP00000003726,10090.ENSMUSP00000003818,10090.ENSMUSP00000004990,10090.ENSMUSP00000005452,10090.ENSMUSP00000005507,10090.ENSMUSP00000005820,10090.ENSMUSP00000006094,10090.ENSMUSP00000006697,10090.ENSMUSP00000006704,10090.ENSMUSP00000010502…	Apoh,Cdh1,Sox9,Cyp51,Ppard,Braf,Brd4,Insig2,Mapk14,Fgfr4,Mlxipl,Nr1i3,Cyp2d26,Itih3,Itih1,Ifi35,Pten,Birc3,Plg,Ctsz,Vtn,Hnf4a,Shmt1,Arg1,Egfr,Srebf1,Nfkbia,Serpina3n,Akr1c6,Gpld1,F12,Tert,Xrcc4,Hmgcr,Dhfr,Cpb2,Rb1,Cyp2d22,Srebf2,Crebbp,Prkdc,Nr1i2,Ahsg,Kng1,Hrg,Rgn,Serping1,Xdh,Eif2ak2,C3,Apom,Npc1,Atp8b1,Mbl2,Rbp4,Msr1,Abcc2,Cdk2,Shmt2,Sirt3,Tyms,Klkb1,Xiap,C4bp,Apcs,Fcgr2b,Hc,F2,Nfkb1,Cyp7a1,Am…
GO:0034097	Response to cytokine	63	931	0.47	1.17	8.07e-12	10090.ENSMUSP00000000579,10090.ENSMUSP00000004990,10090.ENSMUSP00000006956,10090.ENSMUSP00000013949,10090.ENSMUSP00000018744,10090.ENSMUSP00000020161,10090.ENSMUSP00000020877,10090.ENSMUSP00000021413,10090.ENSMUSP00000021506,10090.ENSMUSP00000024884,10090.ENSMUSP00000025778,10090.ENSMUSP00000026217,10090.ENSMUSP00000026470,10090.ENSMUSP00000026571,10090.ENSMUSP00000026846,10090.ENSMUSP00000027649…	Sox9,Mapk14,Saa3,Birc3,Shmt1,Arg1,Twistnb,Nfkbia,Serpina3n,Eif2ak2,Gldc,Chuk,Shmt2,Irf7,Tyms,Nr5a2,Pck1,Nfkb1,Gbp2b,Cxcl1,Iigp1,Hpx,Ikbkb,Apob,Ripk2,Fgb,Serpina3k,Slco1b2,Fasn,Ikbke,Fn1,Socs3,Ocln,Cebpb,Serpina1a,Serpina1c,Irak4,Isg15,Hmgb1,Stat2,Icam1,Spp1,Cebpa,Ifit1,Adamts13,Stat5a,Trim25,Bcl2l1,Ccr5,Cfh,Oasl1,Itih4,Serpina1e,Cth,Stat3,Xaf1,Ripk1,Serpina3m,Serpina1b,Casp8,Fgg,Il18,Gstt2
GO:0051049	Regulation of transport	101	1998	0.34	0.97	8.22e-12	10090.ENSMUSP00000000312,10090.ENSMUSP00000001079,10090.ENSMUSP00000001507,10090.ENSMUSP00000002320,10090.ENSMUSP00000002487,10090.ENSMUSP00000002663,10090.ENSMUSP00000003717,10090.ENSMUSP00000004990,10090.ENSMUSP00000005364,10090.ENSMUSP00000005452,10090.ENSMUSP00000007005,10090.ENSMUSP00000013807,10090.ENSMUSP00000017488,10090.ENSMUSP00000018094,10090.ENSMUSP00000020161,10090.ENSMUSP00000020329…	Cdh1,Sec24b,Cyp51,Ppard,Braf,Pon1,Abcb4,Mapk14,G6pc2,Fgfr4,Acat2,Pten,Vtn,Hnf4a,Arg1,Egfr,Srebf1,Nfkbia,Gpld1,Lman2,Tert,Xrcc4,Hmgcr,Cpb2,Srebf2,Ahsg,Rgn,C3,Atp8b1,Mbl2,Cpt1a,Rbp4,Fcgr2b,F2,Abca1,Cyp2j5,Scp2,Cxcl1,Aacs,Hnf1a,Fgf21,Acsl4,Ikbkb,Ces1c,Apoa4,Apoa1,Abcg8,Irs2,Nr0b2,Fgb,Lrp1,Atg5,Acsl3,Acsl5,Masp2,Cyp8b1,Pcsk9,Insig1,Abat,Irs1,Ocln,Agt,C4b,Abcg5,Cebpb,Preb,Erbb3,Hmgb1,Scarb1,Sec16b,Ica…
GO:0009636	Response to toxic substance	31	239	0.75	1.65	8.63e-12	10090.ENSMUSP00000000312,10090.ENSMUSP00000001713,10090.ENSMUSP00000002663,10090.ENSMUSP00000003100,10090.ENSMUSP00000013458,10090.ENSMUSP00000020161,10090.ENSMUSP00000024884,10090.ENSMUSP00000025249,10090.ENSMUSP00000025656,10090.ENSMUSP00000026208,10090.ENSMUSP00000026846,10090.ENSMUSP00000027067,10090.ENSMUSP00000027144,10090.ENSMUSP00000030013,10090.ENSMUSP00000030041,10090.ENSMUSP00000031411…	Cdh1,Gstt1,Pon1,Cyp2f2,Adh4,Arg1,Eif2ak2,Apom,Aldh1a7,Abcc2,Tyms,Gsta3,Cps1,Xpa,Ambp,Aldh2,Gsr,Apoa4,Gsta2,Ephx1,Fabp1,Hp,Selenos,Adamts13,Sult1a1,Mgst1,Rdh11,Gstp1,Apoe,Gstt2,Aldh1a1
GO:0098542	Defense response to other organism	67	1040	0.45	1.13	1.04e-11	10090.ENSMUSP00000010502,10090.ENSMUSP00000020161,10090.ENSMUSP00000022749,10090.ENSMUSP00000023352,10090.ENSMUSP00000023589,10090.ENSMUSP00000023590,10090.ENSMUSP00000023994,10090.ENSMUSP00000024884,10090.ENSMUSP00000024988,10090.ENSMUSP00000025797,10090.ENSMUSP00000026217,10090.ENSMUSP00000026470,10090.ENSMUSP00000026571,10090.ENSMUSP00000027657,10090.ENSMUSP00000027824,10090.ENSMUSP00000028233…	Ifi35,Arg1,C9,Prkdc,Kng1,Hrg,Serping1,Eif2ak2,C3,Mbl2,Chuk,Shmt2,Irf7,C4bp,Apcs,Hc,F2,Zbp1,Gbp2b,Cxcl1,C8b,Iigp1,Hpx,Apoa4,Scd1,Ripk2,Fgb,C8g,Ddx58,Crp,Znfx1,Masp2,Ikbke,C1ra,C8a,C4b,Cebpb,Ddx60,Hp,Irak4,Trim30a,Cfi,Isg15,Hmgb1,Stat2,Masp1,Rnf213,Shc1,Ifit1,Adamts13,Nr1h4,Stat5a,Trim25,Bcl2l1,Mavs,Cfh,Oasl1,Parp9,C1s1,Lck,Fga,Atg7,Fgg,Rtp4,Nlrc5,Il18,Mbl1
GO:0061045	Negative regulation of wound healing	19	72	1.06	2.13	1.15e-11	10090.ENSMUSP00000000049,10090.ENSMUSP00000013807,10090.ENSMUSP00000014578,10090.ENSMUSP00000021948,10090.ENSMUSP00000022176,10090.ENSMUSP00000022576,10090.ENSMUSP00000023589,10090.ENSMUSP00000023590,10090.ENSMUSP00000023994,10090.ENSMUSP00000026907,10090.ENSMUSP00000028681,10090.ENSMUSP00000034064,10090.ENSMUSP00000034973,10090.ENSMUSP00000039472,10090.ENSMUSP00000063548,10090.ENSMUSP00000133117…	Apoh,Pten,Plg,F12,Hmgcr,Cpb2,Kng1,Hrg,Serping1,Klkb1,F2,F11,Smad3,Fgb,Abat,Fga,Apoe,Fgg,Proc
GO:1901616	Organic hydroxy compound catabolic process	20	84	1.02	2.05	1.35e-11	10090.ENSMUSP00000004232,10090.ENSMUSP00000013458,10090.ENSMUSP00000013807,10090.ENSMUSP00000025656,10090.ENSMUSP00000027356,10090.ENSMUSP00000029905,10090.ENSMUSP00000030487,10090.ENSMUSP00000031411,10090.ENSMUSP00000036245,10090.ENSMUSP00000048830,10090.ENSMUSP00000050478,10090.ENSMUSP00000061126,10090.ENSMUSP00000081369,10090.ENSMUSP00000083242,10090.ENSMUSP00000092487,10090.ENSMUSP00000112679…	Adh1,Adh4,Pten,Aldh1a7,Cyp27a1,Cyp7a1,Cyp4a14,Aldh2,Hsd3b7,Akr1d1,Cyp4f14,Cyp4a10,Cyp4a32,Scarb1,Cyp4a12b,Sult1b1,Cyp4f15,Comt,Apoe,Hsd17b6
GO:0045088	Regulation of innate immune response	31	245	0.74	1.61	1.53e-11	10090.ENSMUSP00000010502,10090.ENSMUSP00000020161,10090.ENSMUSP00000020846,10090.ENSMUSP00000023352,10090.ENSMUSP00000023994,10090.ENSMUSP00000024988,10090.ENSMUSP00000025797,10090.ENSMUSP00000026571,10090.ENSMUSP00000029018,10090.ENSMUSP00000032198,10090.ENSMUSP00000033185,10090.ENSMUSP00000044050,10090.ENSMUSP00000044769,10090.ENSMUSP00000049404,10090.ENSMUSP00000049729,10090.ENSMUSP00000054126…	Ifi35,Arg1,Srebf1,Prkdc,Serping1,C3,Mbl2,Irf7,Zbp1,Usp18,Hpx,Dpp4,Atg5,Znfx1,Masp2,Ikbke,Trim30a,Cfi,Isg15,Hmgb1,Stat2,Masp1,Hsp90aa1,Stat5a,Mavs,Cfh,Gm4788,Parp9,Apoe,Casp8,Nlrc5
GO:0061041	Regulation of wound healing	24	136	0.89	1.85	1.56e-11	10090.ENSMUSP00000000049,10090.ENSMUSP00000013807,10090.ENSMUSP00000014578,10090.ENSMUSP00000017488,10090.ENSMUSP00000021948,10090.ENSMUSP00000022176,10090.ENSMUSP00000022576,10090.ENSMUSP00000023589,10090.ENSMUSP00000023590,10090.ENSMUSP00000023994,10090.ENSMUSP00000026907,10090.ENSMUSP00000028681,10090.ENSMUSP00000033820,10090.ENSMUSP00000034064,10090.ENSMUSP00000034973,10090.ENSMUSP00000039472…	Apoh,Pten,Plg,Vtn,F12,Hmgcr,Cpb2,Kng1,Hrg,Serping1,Klkb1,F2,F7,F11,Smad3,Fgb,Serpinf2,Abat,Serpinc1,Hmgb1,Fga,Apoe,Fgg,Proc
GO:0034308	Primary alcohol metabolic process	22	110	0.94	1.93	1.75e-11	10090.ENSMUSP00000004232,10090.ENSMUSP00000006094,10090.ENSMUSP00000013458,10090.ENSMUSP00000015278,10090.ENSMUSP00000021630,10090.ENSMUSP00000023083,10090.ENSMUSP00000025656,10090.ENSMUSP00000025951,10090.ENSMUSP00000031411,10090.ENSMUSP00000034346,10090.ENSMUSP00000034860,10090.ENSMUSP00000039252,10090.ENSMUSP00000058567,10090.ENSMUSP00000060524,10090.ENSMUSP00000072555,10090.ENSMUSP00000073764…	Adh1,Cyp2d26,Adh4,Aldh1a3,Akr1c6,Cyp2d22,Aldh1a7,Rbp4,Aldh2,Ces2a,Cyp1a2,Rdh7,Ces2c,Cyp2d40,Cyp2d10,Aldh3a2,Ttr,Sult1b1,Rdh11,Cyp2d11,Hsd17b6,Aldh1a1
GO:0002831	Regulation of response to biotic stimulus	38	377	0.64	1.44	1.86e-11	10090.ENSMUSP00000010502,10090.ENSMUSP00000013807,10090.ENSMUSP00000020161,10090.ENSMUSP00000020846,10090.ENSMUSP00000023352,10090.ENSMUSP00000023590,10090.ENSMUSP00000023994,10090.ENSMUSP00000024988,10090.ENSMUSP00000025797,10090.ENSMUSP00000026571,10090.ENSMUSP00000029018,10090.ENSMUSP00000031327,10090.ENSMUSP00000032198,10090.ENSMUSP00000033185,10090.ENSMUSP00000038833,10090.ENSMUSP00000042433…	Ifi35,Pten,Arg1,Srebf1,Prkdc,Hrg,Serping1,C3,Mbl2,Irf7,Zbp1,Cxcl1,Usp18,Hpx,Ripk2,Ddx58,Dpp4,Atg5,Znfx1,Masp2,Ikbke,Ddx60,Trim30a,Cfi,Isg15,Hmgb1,Stat2,Masp1,Hsp90aa1,Stat5a,Mavs,Cfh,Gm4788,Oasl1,Parp9,Apoe,Casp8,Nlrc5
GO:0044092	Negative regulation of molecular function	73	1216	0.42	1.07	1.91e-11	10090.ENSMUSP00000006094,10090.ENSMUSP00000006697,10090.ENSMUSP00000006704,10090.ENSMUSP00000013807,10090.ENSMUSP00000013949,10090.ENSMUSP00000016400,10090.ENSMUSP00000017488,10090.ENSMUSP00000018094,10090.ENSMUSP00000021413,10090.ENSMUSP00000021506,10090.ENSMUSP00000022176,10090.ENSMUSP00000022701,10090.ENSMUSP00000023083,10090.ENSMUSP00000023583,10090.ENSMUSP00000023589,10090.ENSMUSP00000023590…	Cyp2d26,Itih3,Itih1,Pten,Birc3,Ctsz,Vtn,Hnf4a,Nfkbia,Serpina3n,Hmgcr,Rb1,Cyp2d22,Ahsg,Kng1,Hrg,Rgn,Serping1,C3,Chuk,Xiap,Apcs,Hc,Nfkb1,Ambp,Hnf1a,Mug1,Ikbkb,Apoa1,Dhcr24,Irs2,Nr0b2,Serpina3k,Serpina6,Itih2,Serpina10,Serpinf2,Pcsk9,Cyp2d40,Fabp1,Agt,Serpinc1,C4b,Cyp2d10,Serpina1a,Serpina1c,Mug2,E2f1,Pex14,Nr1h4,Igf1,Esr1,Apoc1,Ppara,Bcl2l1,Apoa2,Pzp,Cflar,Parp9,Met,Itih4,Apoc3,Serpina1e,Furin,Gstp…
GO:0002376	Immune system process	108	2249	0.32	0.92	2.09e-11	10090.ENSMUSP00000002487,10090.ENSMUSP00000004990,10090.ENSMUSP00000010502,10090.ENSMUSP00000013807,10090.ENSMUSP00000014578,10090.ENSMUSP00000017488,10090.ENSMUSP00000020161,10090.ENSMUSP00000021443,10090.ENSMUSP00000021773,10090.ENSMUSP00000022115,10090.ENSMUSP00000022701,10090.ENSMUSP00000022749,10090.ENSMUSP00000023352,10090.ENSMUSP00000023589,10090.ENSMUSP00000023590,10090.ENSMUSP00000023965…	Braf,Mapk14,Ifi35,Pten,Plg,Vtn,Arg1,Mthfd1,Gpld1,Xrcc4,Rb1,C9,Prkdc,Kng1,Hrg,Cfhr1,Serping1,Eif2ak2,C3,Mbl2,Chuk,Shmt2,Irf7,Fam20c,C4bp,Apcs,Fcgr2b,Hc,F2,Zbp1,Ifi44,Nfkb1,Gbp2b,Cxcl1,C8b,Iigp1,Hpx,Ebp,Ikbkb,Fgl1,Apoa4,Smad3,Hsd3b7,Cyp7b1,Azgp1,Brca2,Ripk2,Fgb,C8g,Ddx58,Lrp1,Dpp4,Crp,Atg5,Znfx1,Masp2,Fasn,Ikbke,Ahcy,C1ra,C8a,C4b,Cebpb,Hp,Irak4,Trim30a,Cfi,Isg15,Hmgb1,Stat2,Icam1,Spp1,Masp1,Rnf213,…
GO:0009743	Response to carbohydrate	28	200	0.79	1.67	2.45e-11	10090.ENSMUSP00000002320,10090.ENSMUSP00000005507,10090.ENSMUSP00000018094,10090.ENSMUSP00000020846,10090.ENSMUSP00000021773,10090.ENSMUSP00000022576,10090.ENSMUSP00000029017,10090.ENSMUSP00000029812,10090.ENSMUSP00000029905,10090.ENSMUSP00000031445,10090.ENSMUSP00000031535,10090.ENSMUSP00000032371,10090.ENSMUSP00000032781,10090.ENSMUSP00000035417,10090.ENSMUSP00000036044,10090.ENSMUSP00000038514…	Ppard,Mlxipl,Hnf4a,Srebf1,Gpld1,Cpb2,Pck1,Nfkb1,Cyp7a1,Aacs,Hnf1a,Gys2,Nox4,Pklr,Apob,Irs2,Nr0b2,Pnpla3,Icam1,Hmgcs2,Selenos,Gck,Igf1,Apoa2,Apoc3,Gstp1,Atg7,Casp3
GO:0030195	Negative regulation of blood coagulation	16	46	1.18	2.22	2.79e-11	10090.ENSMUSP00000000049,10090.ENSMUSP00000014578,10090.ENSMUSP00000021948,10090.ENSMUSP00000022576,10090.ENSMUSP00000023589,10090.ENSMUSP00000023590,10090.ENSMUSP00000023994,10090.ENSMUSP00000026907,10090.ENSMUSP00000028681,10090.ENSMUSP00000034064,10090.ENSMUSP00000039472,10090.ENSMUSP00000063548,10090.ENSMUSP00000133117,10090.ENSMUSP00000133302,10090.ENSMUSP00000141648,10090.ENSMUSP00000157269	Apoh,Plg,F12,Cpb2,Kng1,Hrg,Serping1,Klkb1,F2,F11,Fgb,Abat,Fga,Apoe,Fgg,Proc
GO:0002253	Activation of immune response	31	252	0.73	1.57	2.87e-11	10090.ENSMUSP00000002487,10090.ENSMUSP00000021773,10090.ENSMUSP00000022749,10090.ENSMUSP00000023352,10090.ENSMUSP00000023965,10090.ENSMUSP00000023994,10090.ENSMUSP00000024988,10090.ENSMUSP00000025797,10090.ENSMUSP00000027657,10090.ENSMUSP00000028233,10090.ENSMUSP00000029018,10090.ENSMUSP00000031663,10090.ENSMUSP00000038833,10090.ENSMUSP00000041855,10090.ENSMUSP00000044665,10090.ENSMUSP00000049404…	Braf,Gpld1,C9,Prkdc,Cfhr1,Serping1,C3,Mbl2,C4bp,Hc,Zbp1,C8b,Ripk2,C8g,Crp,Znfx1,Masp2,C1ra,C8a,C4b,Trim30a,Cfi,Hmgb1,Masp1,Hsp90aa1,Mavs,Cfh,Gm4788,C1s1,Lck,Mbl1
GO:1901653	Cellular response to peptide	35	326	0.67	1.47	3.14e-11	10090.ENSMUSP00000003818,10090.ENSMUSP00000013807,10090.ENSMUSP00000020161,10090.ENSMUSP00000020846,10090.ENSMUSP00000021773,10090.ENSMUSP00000022701,10090.ENSMUSP00000023203,10090.ENSMUSP00000023352,10090.ENSMUSP00000026416,10090.ENSMUSP00000027144,10090.ENSMUSP00000027966,10090.ENSMUSP00000029017,10090.ENSMUSP00000029812,10090.ENSMUSP00000031183,10090.ENSMUSP00000035417,10090.ENSMUSP00000038514…	Insig2,Pten,Arg1,Srebf1,Gpld1,Rb1,Gpt,Prkdc,Cdk2,Cps1,Fcgr2b,Pck1,Nfkb1,Ugt2b1,Pklr,Irs2,Ripk2,Pnpla3,Lrp1,Pcsk9,Insig1,Irs1,Agt,Icam1,Hmgcs2,Fbp1,Shc1,Gck,Igf1,Stat5a,Mup3,Cflar,Stat3,Gstp1,Il18
GO:0072521	Purine-containing compound metabolic process	40	429	0.61	1.36	4.08e-11	10090.ENSMUSP00000003720,10090.ENSMUSP00000006692,10090.ENSMUSP00000018094,10090.ENSMUSP00000018744,10090.ENSMUSP00000021443,10090.ENSMUSP00000022176,10090.ENSMUSP00000023559,10090.ENSMUSP00000024866,10090.ENSMUSP00000025385,10090.ENSMUSP00000026470,10090.ENSMUSP00000026972,10090.ENSMUSP00000029135,10090.ENSMUSP00000029564,10090.ENSMUSP00000029645,10090.ENSMUSP00000029837,10090.ENSMUSP00000029987…	Crot,Mvd,Hnf4a,Shmt1,Mthfd1,Hmgcr,Ehhadh,Xdh,Hsd17b4,Shmt2,Fam20c,Acss2,Pmvk,Tdo2,Uox,Aldob,Acsl4,Elovl5,Pklr,Baat,Acsl3,Acsl5,Fasn,Ahcy,Elovl6,Ttr,Sult2b1,Acnat2,Hmgcs2,Acnat1,Acaca,Gck,Coasy,Acly,Cfh,Mvk,Sult1b1,Gpat4,Gm3839,Hmgcs1
GO:1905953	Negative regulation of lipid localization	18	68	1.06	2.05	4.51e-11	10090.ENSMUSP00000002320,10090.ENSMUSP00000021413,10090.ENSMUSP00000023100,10090.ENSMUSP00000033634,10090.ENSMUSP00000034189,10090.ENSMUSP00000035246,10090.ENSMUSP00000038514,10090.ENSMUSP00000044665,10090.ENSMUSP00000055757,10090.ENSMUSP00000069495,10090.ENSMUSP00000103112,10090.ENSMUSP00000104091,10090.ENSMUSP00000105049,10090.ENSMUSP00000105210,10090.ENSMUSP00000106953,10090.ENSMUSP00000106988…	Ppard,Nfkbia,Srebf2,Acsl4,Ces1c,Abcg8,Irs2,Crp,Pcsk9,Abcg5,Mup3,Apoc1,Ppara,Ces1b,Apoa2,Nr1h3,Apoc3,Apoe
GO:0042304	Regulation of fatty acid biosynthetic process	16	48	1.16	2.17	4.64e-11	10090.ENSMUSP00000003818,10090.ENSMUSP00000005507,10090.ENSMUSP00000018094,10090.ENSMUSP00000020846,10090.ENSMUSP00000023832,10090.ENSMUSP00000029905,10090.ENSMUSP00000034585,10090.ENSMUSP00000034588,10090.ENSMUSP00000034904,10090.ENSMUSP00000061877,10090.ENSMUSP00000066488,10090.ENSMUSP00000095953,10090.ENSMUSP00000104091,10090.ENSMUSP00000106988,10090.ENSMUSP00000113126,10090.ENSMUSP00000113413	Insig2,Mlxipl,Hnf4a,Srebf1,Rgn,Cyp7a1,Apoa4,Apoa1,Elovl5,Insig1,Agt,Scap,Apoc1,Nr1h3,Apoc3,Apoa5
GO:0051336	Regulation of hydrolase activity	67	1079	0.43	1.08	4.69e-11	10090.ENSMUSP00000000049,10090.ENSMUSP00000000312,10090.ENSMUSP00000006697,10090.ENSMUSP00000006704,10090.ENSMUSP00000013949,10090.ENSMUSP00000017488,10090.ENSMUSP00000021506,10090.ENSMUSP00000021773,10090.ENSMUSP00000023583,10090.ENSMUSP00000023589,10090.ENSMUSP00000023590,10090.ENSMUSP00000023832,10090.ENSMUSP00000023994,10090.ENSMUSP00000024866,10090.ENSMUSP00000024988,10090.ENSMUSP00000026978…	Apoh,Cdh1,Itih3,Itih1,Birc3,Vtn,Serpina3n,Gpld1,Ahsg,Kng1,Hrg,Rgn,Serping1,Xdh,C3,Xiap,Apcs,Hc,Ambp,Hnf1a,Mug1,Ikbkb,Apoa4,Apoa1,Smad3,Dhcr24,Ripk2,Serpina3k,Lrp1,Serpina6,Itih2,Serpina10,Serpinf2,Fn1,Fabp1,Agt,Serpinc1,C4b,Serpina1a,Serpina1c,Mug2,Hmgb1,Icam1,Hdac1,Igf1,Esr1,Apoc1,Bcl2l1,Apoa2,Nr1h3,Pzp,Oasl1,Cflar,Met,Fgfr2,Itih4,Apoc3,Apoa5,Serpina1e,Furin,Stat3,Lck,Serpina3m,Serpina1b,Casp8,H…
GO:0071407	Cellular response to organic cyclic compound	45	540	0.56	1.28	5.03e-11	10090.ENSMUSP00000000312,10090.ENSMUSP00000003717,10090.ENSMUSP00000003818,10090.ENSMUSP00000004136,10090.ENSMUSP00000020161,10090.ENSMUSP00000020329,10090.ENSMUSP00000021413,10090.ENSMUSP00000021773,10090.ENSMUSP00000022861,10090.ENSMUSP00000025279,10090.ENSMUSP00000026062,10090.ENSMUSP00000027144,10090.ENSMUSP00000029017,10090.ENSMUSP00000029240,10090.ENSMUSP00000029812,10090.ENSMUSP00000029905…	Cdh1,Abcb4,Insig2,Gstm3,Arg1,Egfr,Nfkbia,Gpld1,Ugt3a1,Npc1,Casp7,Cps1,Pck1,Slc2a2,Nfkb1,Cyp7a1,Ugt2b1,Hnf1a,Nox4,Ces1c,Pklr,Cyp7b1,Ddx58,Pnpla3,Ephx1,Ar,Insig1,Cebpb,Ugt3a2,Rxra,Spp1,Hmgcs2,Cebpa,Nr1h4,Igf1,Esr1,Stat5a,Ppara,Ces1b,Mavs,Cflar,Stat3,Gstp1,Casp3,Il18
GO:0031667	Response to nutrient levels	45	541	0.56	1.27	5.31e-11	10090.ENSMUSP00000000466,10090.ENSMUSP00000001713,10090.ENSMUSP00000002320,10090.ENSMUSP00000002663,10090.ENSMUSP00000004990,10090.ENSMUSP00000010807,10090.ENSMUSP00000020161,10090.ENSMUSP00000020329,10090.ENSMUSP00000020846,10090.ENSMUSP00000023100,10090.ENSMUSP00000023203,10090.ENSMUSP00000024884,10090.ENSMUSP00000025835,10090.ENSMUSP00000025946,10090.ENSMUSP00000026846,10090.ENSMUSP00000027144…	Plin2,Gstt1,Ppard,Pon1,Mapk14,Fads1,Arg1,Egfr,Srebf1,Srebf2,Gpt,Eif2ak2,Cpt1a,Cyp26a1,Tyms,Cps1,Pck1,Alb,Aacs,F7,Ldlr,Abcg8,Pklr,Pnpla3,Atg5,Cyp8b1,Pcsk9,Otc,Ahcy,Serpinc1,Abcg5,F5,Spp1,Hmgcs2,Gck,Nr1h4,Trim25,Ppara,Cfh,Gstp1,Comt,Atg7,Apoe,Slc10a1,Cbs
GO:0050994	Regulation of lipid catabolic process	18	69	1.06	2.03	5.41e-11	10090.ENSMUSP00000000049,10090.ENSMUSP00000021773,10090.ENSMUSP00000025835,10090.ENSMUSP00000033099,10090.ENSMUSP00000034585,10090.ENSMUSP00000034588,10090.ENSMUSP00000034713,10090.ENSMUSP00000038514,10090.ENSMUSP00000046585,10090.ENSMUSP00000063795,10090.ENSMUSP00000064655,10090.ENSMUSP00000083242,10090.ENSMUSP00000099770,10090.ENSMUSP00000104091,10090.ENSMUSP00000106953,10090.ENSMUSP00000113126…	Apoh,Gpld1,Cpt1a,Fgf21,Apoa4,Apoa1,Ldlr,Irs2,Acsl5,Irs1,Fabp1,Scarb1,Abcb11,Apoc1,Apoa2,Apoc3,Apoa5,Dbi
GO:1903034	Regulation of response to wounding	26	177	0.81	1.66	6.13e-11	10090.ENSMUSP00000000049,10090.ENSMUSP00000002487,10090.ENSMUSP00000013807,10090.ENSMUSP00000014578,10090.ENSMUSP00000017488,10090.ENSMUSP00000021948,10090.ENSMUSP00000022176,10090.ENSMUSP00000022576,10090.ENSMUSP00000023589,10090.ENSMUSP00000023590,10090.ENSMUSP00000023994,10090.ENSMUSP00000026907,10090.ENSMUSP00000028681,10090.ENSMUSP00000033820,10090.ENSMUSP00000034064,10090.ENSMUSP00000034973…	Apoh,Braf,Pten,Plg,Vtn,F12,Hmgcr,Cpb2,Kng1,Hrg,Serping1,Klkb1,F2,F7,F11,Smad3,Fgb,Lrp1,Serpinf2,Abat,Serpinc1,Hmgb1,Fga,Apoe,Fgg,Proc
GO:0009987	Cellular process	437	16238	0.07	0.59	6.86e-11	10090.ENSMUSP00000000049,10090.ENSMUSP00000000312,10090.ENSMUSP00000000466,10090.ENSMUSP00000000579,10090.ENSMUSP00000001027,10090.ENSMUSP00000001079,10090.ENSMUSP00000001183,10090.ENSMUSP00000001279,10090.ENSMUSP00000001713,10090.ENSMUSP00000001724,10090.ENSMUSP00000002320,10090.ENSMUSP00000002487,10090.ENSMUSP00000002663,10090.ENSMUSP00000003100,10090.ENSMUSP00000003137,10090.ENSMUSP00000003717…	Apoh,Cdh1,Plin2,Sox9,Aox1,Sec24b,Ftcd,Lsr,Gstt1,Ddx18,Ppard,Braf,Pon1,Cyp2f2,Cyp2c29,Abcb4,Crot,Brd4,Insig2,Gstm3,Gstm1,Adh1,Mapk14,G6pc2,Fgfr4,Mlxipl,Cyp2a5,Nr1i3,Cyp2d26,Mvd,Itih1,Saa3,Acat2,Pla2g12b,Ifi35,Acaa1b,Fads1,Adh4,Pten,Birc3,Plg,Aldh1a3,Bhmt2,Vtn,Hnf4a,Ddx27,Shmt1,G6pc,Echdc1,Arg1,Pah,Egfr,Pex13,Srebf1,Twistnb,Abcc3,Nfkbia,Mthfd1,Akr1c6,Gpld1,Lman2,Tert,Xrcc4,Hmgcr,Dhfr,Cpb2,Rb1,C9,Ug…
GO:0016064	Immunoglobulin mediated immune response	20	94	0.97	1.89	7.37e-11	10090.ENSMUSP00000022115,10090.ENSMUSP00000022749,10090.ENSMUSP00000023994,10090.ENSMUSP00000024988,10090.ENSMUSP00000025797,10090.ENSMUSP00000026571,10090.ENSMUSP00000027657,10090.ENSMUSP00000027966,10090.ENSMUSP00000028233,10090.ENSMUSP00000031663,10090.ENSMUSP00000041855,10090.ENSMUSP00000044665,10090.ENSMUSP00000049729,10090.ENSMUSP00000063707,10090.ENSMUSP00000067541,10090.ENSMUSP00000069418…	Xrcc4,C9,Serping1,C3,Mbl2,Irf7,C4bp,Fcgr2b,Hc,C8b,C8g,Crp,Masp2,C1ra,C8a,C4b,Cfi,C1s1,Rnf168,Mbl1
GO:0034369	Plasma lipoprotein particle remodeling	13	25	1.36	2.32	7.69e-11	10090.ENSMUSP00000009790,10090.ENSMUSP00000025249,10090.ENSMUSP00000034585,10090.ENSMUSP00000034588,10090.ENSMUSP00000034731,10090.ENSMUSP00000036044,10090.ENSMUSP00000083242,10090.ENSMUSP00000096179,10090.ENSMUSP00000104091,10090.ENSMUSP00000106953,10090.ENSMUSP00000113126,10090.ENSMUSP00000113413,10090.ENSMUSP00000133302	Pla2g12b,Apom,Apoa4,Apoa1,Lipc,Apob,Scarb1,Mttp,Apoc1,Apoa2,Apoc3,Apoa5,Apoe
GO:0072376	Protein activation cascade	13	25	1.36	2.32	7.69e-11	10090.ENSMUSP00000000049,10090.ENSMUSP00000021948,10090.ENSMUSP00000026907,10090.ENSMUSP00000027615,10090.ENSMUSP00000028681,10090.ENSMUSP00000033477,10090.ENSMUSP00000033539,10090.ENSMUSP00000033820,10090.ENSMUSP00000034064,10090.ENSMUSP00000039472,10090.ENSMUSP00000054499,10090.ENSMUSP00000133117,10090.ENSMUSP00000141648	Apoh,F12,Klkb1,F13b,F2,F9,F8,F7,F11,Fgb,Fn1,Fga,Fgg
GO:0045940	Positive regulation of steroid metabolic process	15	41	1.2	2.17	7.75e-11	10090.ENSMUSP00000020846,10090.ENSMUSP00000023100,10090.ENSMUSP00000025236,10090.ENSMUSP00000029905,10090.ENSMUSP00000030340,10090.ENSMUSP00000034189,10090.ENSMUSP00000034585,10090.ENSMUSP00000034588,10090.ENSMUSP00000036936,10090.ENSMUSP00000095953,10090.ENSMUSP00000100937,10090.ENSMUSP00000105210,10090.ENSMUSP00000113413,10090.ENSMUSP00000133302,10090.ENSMUSP00000142770	Srebf1,Srebf2,Stard4,Cyp7a1,Scp2,Ces1c,Apoa4,Apoa1,Scd1,Scap,Igf1,Ces1b,Apoa5,Apoe,Fdps
GO:0071375	Cellular response to peptide hormone stimulus	31	267	0.71	1.48	1.04e-10	10090.ENSMUSP00000003818,10090.ENSMUSP00000013807,10090.ENSMUSP00000020161,10090.ENSMUSP00000020846,10090.ENSMUSP00000021773,10090.ENSMUSP00000022701,10090.ENSMUSP00000023203,10090.ENSMUSP00000023352,10090.ENSMUSP00000026416,10090.ENSMUSP00000027144,10090.ENSMUSP00000029017,10090.ENSMUSP00000029812,10090.ENSMUSP00000031183,10090.ENSMUSP00000035417,10090.ENSMUSP00000038514,10090.ENSMUSP00000043826…	Insig2,Pten,Arg1,Srebf1,Gpld1,Rb1,Gpt,Prkdc,Cdk2,Cps1,Pck1,Nfkb1,Ugt2b1,Pklr,Irs2,Pnpla3,Pcsk9,Insig1,Irs1,Agt,Hmgcs2,Fbp1,Shc1,Gck,Igf1,Stat5a,Mup3,Cflar,Stat3,Gstp1,Il18
GO:0050778	Positive regulation of immune response	43	511	0.57	1.26	1.18e-10	10090.ENSMUSP00000002487,10090.ENSMUSP00000010502,10090.ENSMUSP00000020846,10090.ENSMUSP00000021773,10090.ENSMUSP00000022749,10090.ENSMUSP00000023352,10090.ENSMUSP00000023590,10090.ENSMUSP00000023965,10090.ENSMUSP00000023994,10090.ENSMUSP00000024988,10090.ENSMUSP00000025797,10090.ENSMUSP00000026571,10090.ENSMUSP00000027657,10090.ENSMUSP00000028233,10090.ENSMUSP00000029017,10090.ENSMUSP00000029018…	Braf,Ifi35,Srebf1,Gpld1,C9,Prkdc,Hrg,Cfhr1,Serping1,C3,Mbl2,Irf7,C4bp,Hc,Pck1,Zbp1,C8b,Hpx,Ripk2,C8g,Dpp4,Crp,Znfx1,Masp2,Ikbke,C1ra,C8a,C4b,Trim30a,Cfi,Hmgb1,Masp1,Hsp90aa1,Stat5a,Mavs,Cfh,Gm4788,Parp9,C1s1,Lck,Nlrc5,Il18,Mbl1
GO:0050727	Regulation of inflammatory response	36	365	0.63	1.37	1.29e-10	10090.ENSMUSP00000002320,10090.ENSMUSP00000003726,10090.ENSMUSP00000010502,10090.ENSMUSP00000020329,10090.ENSMUSP00000021413,10090.ENSMUSP00000021948,10090.ENSMUSP00000022701,10090.ENSMUSP00000023583,10090.ENSMUSP00000024988,10090.ENSMUSP00000027966,10090.ENSMUSP00000029018,10090.ENSMUSP00000029812,10090.ENSMUSP00000031411,10090.ENSMUSP00000032198,10090.ENSMUSP00000034588,10090.ENSMUSP00000034713…	Ppard,Brd4,Ifi35,Egfr,Nfkbia,F12,Rb1,Ahsg,C3,Fcgr2b,Zbp1,Nfkb1,Aldh2,Usp18,Apoa1,Ldlr,Smad3,Socs3,Agt,Cebpb,Cebpa,Selenos,Nr1h4,Igf1,Esr1,Stat5a,Ppara,Nr1h3,Ccr5,Mvk,Gstp1,Ripk1,Apoe,Hgf,Il18,Proc
GO:0045087	Innate immune response	53	748	0.49	1.14	1.44e-10	10090.ENSMUSP00000010502,10090.ENSMUSP00000020161,10090.ENSMUSP00000022749,10090.ENSMUSP00000023352,10090.ENSMUSP00000023994,10090.ENSMUSP00000024884,10090.ENSMUSP00000024988,10090.ENSMUSP00000025797,10090.ENSMUSP00000026470,10090.ENSMUSP00000026571,10090.ENSMUSP00000027657,10090.ENSMUSP00000027824,10090.ENSMUSP00000028233,10090.ENSMUSP00000029018,10090.ENSMUSP00000029936,10090.ENSMUSP00000031663…	Ifi35,Arg1,C9,Prkdc,Serping1,Eif2ak2,C3,Mbl2,Shmt2,Irf7,C4bp,Apcs,Hc,Zbp1,Gbp2b,C8b,Iigp1,Hpx,Apoa4,Ripk2,Fgb,C8g,Ddx58,Crp,Znfx1,Masp2,Ikbke,C1ra,C8a,C4b,Irak4,Trim30a,Cfi,Isg15,Hmgb1,Stat2,Masp1,Ifit1,Adamts13,Nr1h4,Stat5a,Trim25,Mavs,Cfh,Oasl1,Parp9,C1s1,Lck,Fga,Fgg,Nlrc5,Il18,Mbl1
GO:0072378	Blood coagulation, fibrin clot formation	12	20	1.42	2.31	1.57e-10	10090.ENSMUSP00000000049,10090.ENSMUSP00000026907,10090.ENSMUSP00000027615,10090.ENSMUSP00000028681,10090.ENSMUSP00000033477,10090.ENSMUSP00000033539,10090.ENSMUSP00000033820,10090.ENSMUSP00000034064,10090.ENSMUSP00000039472,10090.ENSMUSP00000054499,10090.ENSMUSP00000133117,10090.ENSMUSP00000141648	Apoh,Klkb1,F13b,F2,F9,F8,F7,F11,Fgb,Fn1,Fga,Fgg
GO:0006955	Immune response	73	1284	0.4	1	2e-10	10090.ENSMUSP00000010502,10090.ENSMUSP00000017488,10090.ENSMUSP00000020161,10090.ENSMUSP00000022115,10090.ENSMUSP00000022749,10090.ENSMUSP00000023352,10090.ENSMUSP00000023589,10090.ENSMUSP00000023590,10090.ENSMUSP00000023965,10090.ENSMUSP00000023994,10090.ENSMUSP00000024884,10090.ENSMUSP00000024988,10090.ENSMUSP00000025797,10090.ENSMUSP00000026470,10090.ENSMUSP00000026571,10090.ENSMUSP00000027657…	Ifi35,Vtn,Arg1,Xrcc4,C9,Prkdc,Kng1,Hrg,Cfhr1,Serping1,Eif2ak2,C3,Mbl2,Shmt2,Irf7,C4bp,Apcs,Fcgr2b,Hc,F2,Zbp1,Ifi44,Gbp2b,Cxcl1,C8b,Iigp1,Hpx,Fgl1,Apoa4,Smad3,Ripk2,Fgb,C8g,Ddx58,Lrp1,Crp,Znfx1,Masp2,Ikbke,Ahcy,C1ra,C8a,C4b,Irak4,Trim30a,Cfi,Isg15,Hmgb1,Stat2,Icam1,Masp1,Scap,Ifit1,Adamts13,Dclre1c,Nr1h4,Stat5a,Trim25,Mavs,Ccr5,Cfh,Gm4788,Oasl1,Parp9,Stat3,C1s1,Lck,Rnf168,Fga,Fgg,Nlrc5,Il18,Mbl1
GO:0010883	Regulation of lipid storage	17	65	1.06	1.94	2.12e-10	10090.ENSMUSP00000000466,10090.ENSMUSP00000002320,10090.ENSMUSP00000020846,10090.ENSMUSP00000021413,10090.ENSMUSP00000023100,10090.ENSMUSP00000024988,10090.ENSMUSP00000025835,10090.ENSMUSP00000026021,10090.ENSMUSP00000034189,10090.ENSMUSP00000036044,10090.ENSMUSP00000044665,10090.ENSMUSP00000054126,10090.ENSMUSP00000083242,10090.ENSMUSP00000103112,10090.ENSMUSP00000105049,10090.ENSMUSP00000105210…	Plin2,Ppard,Srebf1,Nfkbia,Srebf2,C3,Cpt1a,Msr1,Ces1c,Apob,Crp,Ikbke,Scarb1,Mup3,Ppara,Ces1b,Nr1h3
GO:0048518	Positive regulation of biological process	226	6612	0.17	0.7	2.12e-10	10090.ENSMUSP00000000049,10090.ENSMUSP00000000312,10090.ENSMUSP00000000466,10090.ENSMUSP00000000579,10090.ENSMUSP00000001507,10090.ENSMUSP00000002320,10090.ENSMUSP00000002487,10090.ENSMUSP00000002663,10090.ENSMUSP00000003717,10090.ENSMUSP00000003726,10090.ENSMUSP00000004990,10090.ENSMUSP00000005452,10090.ENSMUSP00000005507,10090.ENSMUSP00000005820,10090.ENSMUSP00000006692,10090.ENSMUSP00000007005…	Apoh,Cdh1,Plin2,Sox9,Cyp51,Ppard,Braf,Pon1,Abcb4,Brd4,Mapk14,Fgfr4,Mlxipl,Nr1i3,Mvd,Acat2,Ifi35,Pten,Birc3,Plg,Aldh1a3,Ctsz,Vtn,Hnf4a,Arg1,Egfr,Srebf1,Fam20a,Nfkbia,Gpld1,Lman2,F12,Tert,Xrcc4,Hmgcr,Cpb2,Rb1,C9,Srebf2,Crebbp,Gpt,Prkdc,Nr1i2,Ahsg,Hrg,Rgn,Cfhr1,Serping1,Xdh,Eif2ak2,Cebpz,C3,Stard4,Mbl2,Cpt1a,Rbp4,Msr1,Casp7,Chuk,Cdk2,Shmt2,Sirt3,Irf7,Klkb1,Fam20c,Xiap,Nr5a2,C4bp,Fcgr2b,Hc,Hsd17b12,F…
GO:0015721	Bile acid and bile salt transport	14	36	1.23	2.12	2.17e-10	10090.ENSMUSP00000021231,10090.ENSMUSP00000023835,10090.ENSMUSP00000025482,10090.ENSMUSP00000026208,10090.ENSMUSP00000029770,10090.ENSMUSP00000029905,10090.ENSMUSP00000031535,10090.ENSMUSP00000037022,10090.ENSMUSP00000039175,10090.ENSMUSP00000044326,10090.ENSMUSP00000099770,10090.ENSMUSP00000100933,10090.ENSMUSP00000130746,10090.ENSMUSP00000151555	Abcc3,Slc10a2,Atp8b1,Abcc2,Abcd3,Cyp7a1,Hnf1a,Slco1a1,Nr0b2,Slco1b2,Abcb11,Nr1h4,Slco1a4,Slc10a1
GO:0034284	Response to monosaccharide	25	173	0.8	1.6	2.17e-10	10090.ENSMUSP00000002320,10090.ENSMUSP00000005507,10090.ENSMUSP00000018094,10090.ENSMUSP00000020846,10090.ENSMUSP00000021773,10090.ENSMUSP00000022576,10090.ENSMUSP00000029017,10090.ENSMUSP00000029905,10090.ENSMUSP00000031445,10090.ENSMUSP00000031535,10090.ENSMUSP00000032371,10090.ENSMUSP00000032781,10090.ENSMUSP00000035417,10090.ENSMUSP00000038514,10090.ENSMUSP00000039175,10090.ENSMUSP00000083587…	Ppard,Mlxipl,Hnf4a,Srebf1,Gpld1,Cpb2,Pck1,Cyp7a1,Aacs,Hnf1a,Gys2,Nox4,Pklr,Irs2,Nr0b2,Icam1,Hmgcs2,Selenos,Gck,Igf1,Apoa2,Apoc3,Gstp1,Atg7,Casp3
GO:0010647	Positive regulation of cell communication	92	1846	0.34	0.91	2.32e-10	10090.ENSMUSP00000000579,10090.ENSMUSP00000002320,10090.ENSMUSP00000002487,10090.ENSMUSP00000003726,10090.ENSMUSP00000005452,10090.ENSMUSP00000010502,10090.ENSMUSP00000013807,10090.ENSMUSP00000015278,10090.ENSMUSP00000020329,10090.ENSMUSP00000021773,10090.ENSMUSP00000022104,10090.ENSMUSP00000022176,10090.ENSMUSP00000023165,10090.ENSMUSP00000024866,10090.ENSMUSP00000024884,10090.ENSMUSP00000024988…	Sox9,Ppard,Braf,Brd4,Fgfr4,Ifi35,Pten,Aldh1a3,Egfr,Gpld1,Tert,Hmgcr,Crebbp,Xdh,Eif2ak2,C3,Rbp4,Chuk,Irf7,Xiap,Fcgr2b,F2,Zbp1,Nfkb1,Cyp2j5,Klb,Areg,Aacs,Hnf1a,Tgfa,Nox4,Fgf21,Hpx,Acsl4,F7,F10,Ikbkb,Apoa1,Smad3,Lrg1,Irs2,Ripk2,Nr0b2,Fgb,Foxa1,Lrp1,Serpinf2,Ar,Ikbke,Fn1,Abat,Irs1,Agt,Ddx60,Irak4,Trim30a,Rxra,Erbb3,Hmgb1,Icam1,Spp1,Hsp90aa1,Shc1,Smarca4,Gck,Nr1h4,Igf1,Esr1,Mup3,Trim25,Bcl2l1,Mavs,Nr1…
GO:0019395	Fatty acid oxidation	19	89	0.97	1.83	2.39e-10	10090.ENSMUSP00000002320,10090.ENSMUSP00000003720,10090.ENSMUSP00000004990,10090.ENSMUSP00000007005,10090.ENSMUSP00000010795,10090.ENSMUSP00000013458,10090.ENSMUSP00000020034,10090.ENSMUSP00000020523,10090.ENSMUSP00000023559,10090.ENSMUSP00000025385,10090.ENSMUSP00000025835,10090.ENSMUSP00000029770,10090.ENSMUSP00000030340,10090.ENSMUSP00000057595,10090.ENSMUSP00000063325,10090.ENSMUSP00000108151…	Ppard,Crot,Mapk14,Acat2,Acaa1b,Adh4,Echdc1,Pex13,Ehhadh,Hsd17b4,Cpt1a,Abcd3,Scp2,Slc27a2,Acox1,Pex5,Acat3,Acox2,Eci2
GO:0042572	Retinol metabolic process	17	66	1.05	1.92	2.54e-10	10090.ENSMUSP00000004232,10090.ENSMUSP00000006094,10090.ENSMUSP00000013458,10090.ENSMUSP00000015278,10090.ENSMUSP00000023083,10090.ENSMUSP00000025951,10090.ENSMUSP00000034346,10090.ENSMUSP00000034860,10090.ENSMUSP00000039252,10090.ENSMUSP00000058567,10090.ENSMUSP00000060524,10090.ENSMUSP00000072555,10090.ENSMUSP00000074783,10090.ENSMUSP00000124066,10090.ENSMUSP00000130338,10090.ENSMUSP00000151661…	Adh1,Cyp2d26,Adh4,Aldh1a3,Cyp2d22,Rbp4,Ces2a,Cyp1a2,Rdh7,Ces2c,Cyp2d40,Cyp2d10,Ttr,Rdh11,Cyp2d11,Hsd17b6,Aldh1a1
GO:0006699	Bile acid biosynthetic process	11	15	1.51	2.32	2.58e-10	10090.ENSMUSP00000027356,10090.ENSMUSP00000029770,10090.ENSMUSP00000029905,10090.ENSMUSP00000031535,10090.ENSMUSP00000032539,10090.ENSMUSP00000037487,10090.ENSMUSP00000041983,10090.ENSMUSP00000048830,10090.ENSMUSP00000052989,10090.ENSMUSP00000057595,10090.ENSMUSP00000066915	Cyp27a1,Abcd3,Cyp7a1,Hnf1a,Slc27a5,Cyp7b1,Baat,Akr1d1,Cyp8b1,Slc27a2,Amacr
GO:0023056	Positive regulation of signaling	92	1853	0.34	0.91	2.78e-10	10090.ENSMUSP00000000579,10090.ENSMUSP00000002320,10090.ENSMUSP00000002487,10090.ENSMUSP00000003726,10090.ENSMUSP00000005452,10090.ENSMUSP00000010502,10090.ENSMUSP00000013807,10090.ENSMUSP00000015278,10090.ENSMUSP00000020329,10090.ENSMUSP00000021773,10090.ENSMUSP00000022104,10090.ENSMUSP00000022176,10090.ENSMUSP00000023165,10090.ENSMUSP00000024866,10090.ENSMUSP00000024884,10090.ENSMUSP00000024988…	Sox9,Ppard,Braf,Brd4,Fgfr4,Ifi35,Pten,Aldh1a3,Egfr,Gpld1,Tert,Hmgcr,Crebbp,Xdh,Eif2ak2,C3,Rbp4,Chuk,Irf7,Xiap,Fcgr2b,F2,Zbp1,Nfkb1,Cyp2j5,Klb,Areg,Aacs,Hnf1a,Tgfa,Nox4,Fgf21,Hpx,Acsl4,F7,F10,Ikbkb,Apoa1,Smad3,Lrg1,Irs2,Ripk2,Nr0b2,Fgb,Foxa1,Lrp1,Serpinf2,Ar,Ikbke,Fn1,Abat,Irs1,Agt,Ddx60,Irak4,Trim30a,Rxra,Erbb3,Hmgb1,Icam1,Spp1,Hsp90aa1,Shc1,Smarca4,Gck,Nr1h4,Igf1,Esr1,Mup3,Trim25,Bcl2l1,Mavs,Nr1…
GO:0065009	Regulation of molecular function	132	3149	0.26	0.81	2.79e-10	10090.ENSMUSP00000000049,10090.ENSMUSP00000000312,10090.ENSMUSP00000002320,10090.ENSMUSP00000002663,10090.ENSMUSP00000003726,10090.ENSMUSP00000004990,10090.ENSMUSP00000005452,10090.ENSMUSP00000006094,10090.ENSMUSP00000006697,10090.ENSMUSP00000006704,10090.ENSMUSP00000013807,10090.ENSMUSP00000013949,10090.ENSMUSP00000016400,10090.ENSMUSP00000017488,10090.ENSMUSP00000018094,10090.ENSMUSP00000020329…	Apoh,Cdh1,Ppard,Pon1,Brd4,Mapk14,Fgfr4,Cyp2d26,Itih3,Itih1,Pten,Birc3,Ctsz,Vtn,Hnf4a,Egfr,Fam20a,Nfkbia,Serpina3n,Gpld1,Tert,Xrcc4,Hmgcr,Dhfr,Rb1,Cyp2d22,Crebbp,Ahsg,Kng1,Hrg,Rgn,Serping1,Xdh,Eif2ak2,C3,Chuk,Sirt3,Xiap,Apcs,Fcgr2b,Hc,F2,Nfkb1,Aldob,Ambp,Areg,Hnf1a,Tgfa,Mug1,Nox4,Dkc1,Ikbkb,Apoa4,Apoa1,Smad3,Dhcr24,Irs2,Ripk2,Nr0b2,Foxa1,Serpina3k,Ddx58,Lrp1,Serpina6,Itih2,Serpina10,Serpinf2,Ar,Ik…
GO:0043086	Negative regulation of catalytic activity	55	814	0.47	1.1	2.86e-10	10090.ENSMUSP00000006697,10090.ENSMUSP00000006704,10090.ENSMUSP00000013807,10090.ENSMUSP00000013949,10090.ENSMUSP00000017488,10090.ENSMUSP00000021506,10090.ENSMUSP00000022176,10090.ENSMUSP00000022701,10090.ENSMUSP00000023583,10090.ENSMUSP00000023589,10090.ENSMUSP00000023590,10090.ENSMUSP00000023832,10090.ENSMUSP00000023994,10090.ENSMUSP00000024988,10090.ENSMUSP00000026978,10090.ENSMUSP00000027824…	Itih3,Itih1,Pten,Birc3,Vtn,Serpina3n,Hmgcr,Rb1,Ahsg,Kng1,Hrg,Rgn,Serping1,C3,Xiap,Apcs,Hc,Nfkb1,Ambp,Hnf1a,Mug1,Ikbkb,Apoa1,Dhcr24,Irs2,Serpina3k,Serpina6,Itih2,Serpina10,Serpinf2,Fabp1,Agt,Serpinc1,C4b,Serpina1a,Serpina1c,Mug2,Igf1,Apoc1,Bcl2l1,Apoa2,Pzp,Cflar,Parp9,Itih4,Apoc3,Serpina1e,Furin,Gstp1,Serpina3m,Apoe,Serpina1b,Hgf,Casp3,Fetub
GO:0009063	Cellular amino acid catabolic process	20	104	0.92	1.75	3.33e-10	10090.ENSMUSP00000001183,10090.ENSMUSP00000018744,10090.ENSMUSP00000020161,10090.ENSMUSP00000020241,10090.ENSMUSP00000023203,10090.ENSMUSP00000025778,10090.ENSMUSP00000026470,10090.ENSMUSP00000027491,10090.ENSMUSP00000029645,10090.ENSMUSP00000034136,10090.ENSMUSP00000038878,10090.ENSMUSP00000056152,10090.ENSMUSP00000061851,10090.ENSMUSP00000063548,10090.ENSMUSP00000082288,10090.ENSMUSP00000099950…	Ftcd,Shmt1,Arg1,Pah,Gpt,Gldc,Shmt2,Agxt,Tdo2,Gpt2,Aldh8a1,Otc,Ahcy,Abat,Aldh6a1,Sardh,Hgd,Uroc1,Mat1a,Cbs
GO:0006725	Cellular aromatic compound metabolic process	123	2859	0.27	0.82	3.72e-10	10090.ENSMUSP00000000579,10090.ENSMUSP00000001183,10090.ENSMUSP00000001713,10090.ENSMUSP00000001724,10090.ENSMUSP00000002663,10090.ENSMUSP00000003100,10090.ENSMUSP00000003720,10090.ENSMUSP00000004990,10090.ENSMUSP00000005685,10090.ENSMUSP00000006094,10090.ENSMUSP00000006692,10090.ENSMUSP00000010795,10090.ENSMUSP00000018094,10090.ENSMUSP00000018143,10090.ENSMUSP00000018744,10090.ENSMUSP00000020241…	Sox9,Ftcd,Gstt1,Ddx18,Pon1,Cyp2f2,Crot,Mapk14,Cyp2a5,Cyp2d26,Mvd,Acaa1b,Hnf4a,Ddx27,Shmt1,Pah,Srebf1,Twistnb,Mthfd1,Akr1c6,Tert,Xrcc4,Hmgcr,Dhfr,Rb1,Sqle,Cyp2d22,Prkdc,Ehhadh,Xdh,Hsd17b4,Cdk2,Shmt2,Cyp2e1,Tyms,Fam20c,Cps1,Pms1,Imp4,Fpgs,Acss2,Pmvk,Tdo2,Uox,Aldob,Xpa,Ugt2b1,Ugt2b35,Hnf1a,Hpx,Acsl4,Dkc1,Cyp1a2,Elovl5,Smad3,Pklr,Esf1,Ascc3,Brca2,Aldh8a1,Dmgdh,Baat,Trmt6,Acsl3,Acsl5,Ephx1,Wdr43,Ar,Fa…
GO:0043651	Linoleic acid metabolic process	13	30	1.28	2.11	4.14e-10	10090.ENSMUSP00000025966,10090.ENSMUSP00000030299,10090.ENSMUSP00000030303,10090.ENSMUSP00000030487,10090.ENSMUSP00000048284,10090.ENSMUSP00000050464,10090.ENSMUSP00000061126,10090.ENSMUSP00000079065,10090.ENSMUSP00000081369,10090.ENSMUSP00000092487,10090.ENSMUSP00000129565,10090.ENSMUSP00000132180,10090.ENSMUSP00000134591	Cyp2c55,Cyp2j5,Cyp2j6,Cyp4a14,Cyp2c54,Cyp2j9,Cyp4a10,Cyp2c50,Cyp4a32,Cyp4a12b,Gstp1,Cyp2j11,Cyp2j8
GO:0035634	Response to stilbenoid	12	23	1.36	2.16	4.97e-10	10090.ENSMUSP00000005685,10090.ENSMUSP00000006956,10090.ENSMUSP00000032198,10090.ENSMUSP00000034003,10090.ENSMUSP00000034585,10090.ENSMUSP00000034902,10090.ENSMUSP00000037022,10090.ENSMUSP00000080846,10090.ENSMUSP00000084234,10090.ENSMUSP00000096254,10090.ENSMUSP00000103112,10090.ENSMUSP00000147751	Cyp2a5,Saa3,Usp18,Fgl1,Apoa4,Gsta2,Slco1a1,Cyp2b9,Slc22a7,Cyp2a4,Mup3,Saa2
GO:0090208	Positive regulation of triglyceride metabolic process	13	31	1.26	2.08	5.71e-10	10090.ENSMUSP00000000049,10090.ENSMUSP00000020846,10090.ENSMUSP00000021773,10090.ENSMUSP00000023832,10090.ENSMUSP00000033099,10090.ENSMUSP00000034585,10090.ENSMUSP00000034588,10090.ENSMUSP00000034713,10090.ENSMUSP00000046585,10090.ENSMUSP00000083242,10090.ENSMUSP00000106988,10090.ENSMUSP00000113126,10090.ENSMUSP00000113413	Apoh,Srebf1,Gpld1,Rgn,Fgf21,Apoa4,Apoa1,Ldlr,Acsl5,Scarb1,Nr1h3,Apoc3,Apoa5
GO:0071417	Cellular response to organonitrogen compound	46	610	0.52	1.15	5.86e-10	10090.ENSMUSP00000000312,10090.ENSMUSP00000000579,10090.ENSMUSP00000003818,10090.ENSMUSP00000013807,10090.ENSMUSP00000018744,10090.ENSMUSP00000020161,10090.ENSMUSP00000020329,10090.ENSMUSP00000020846,10090.ENSMUSP00000021773,10090.ENSMUSP00000022701,10090.ENSMUSP00000023203,10090.ENSMUSP00000023352,10090.ENSMUSP00000026062,10090.ENSMUSP00000026416,10090.ENSMUSP00000027144,10090.ENSMUSP00000027966…	Cdh1,Sox9,Insig2,Pten,Shmt1,Arg1,Egfr,Srebf1,Gpld1,Rb1,Gpt,Prkdc,Casp7,Cdk2,Cps1,Fcgr2b,Pck1,Nfkb1,Ugt2b1,Hnf1a,Nox4,Pklr,Irs2,Ripk2,Pnpla3,Lrp1,Pcsk9,Insig1,Irs1,Agt,Cebpb,Icam1,Hmgcs2,Fbp1,Shc1,Gck,Nr1h4,Igf1,Stat5a,Mup3,Bcl2l1,Cflar,Stat3,Gstp1,Casp3,Il18
GO:0030258	Lipid modification	25	183	0.78	1.52	6.06e-10	10090.ENSMUSP00000002320,10090.ENSMUSP00000003720,10090.ENSMUSP00000004990,10090.ENSMUSP00000007005,10090.ENSMUSP00000010795,10090.ENSMUSP00000013458,10090.ENSMUSP00000013807,10090.ENSMUSP00000020034,10090.ENSMUSP00000020523,10090.ENSMUSP00000023559,10090.ENSMUSP00000023806,10090.ENSMUSP00000025236,10090.ENSMUSP00000025385,10090.ENSMUSP00000025835,10090.ENSMUSP00000026552,10090.ENSMUSP00000029770…	Ppard,Crot,Mapk14,Acat2,Acaa1b,Adh4,Pten,Echdc1,Pex13,Ehhadh,Soat2,Stard4,Hsd17b4,Cpt1a,Cyp2e1,Abcd3,Scp2,Scd1,Slc27a2,Acox1,Rnf213,Pex5,Acat3,Acox2,Eci2
GO:0070328	Triglyceride homeostasis	14	40	1.18	2	6.35e-10	10090.ENSMUSP00000009790,10090.ENSMUSP00000018094,10090.ENSMUSP00000034585,10090.ENSMUSP00000034588,10090.ENSMUSP00000034731,10090.ENSMUSP00000035246,10090.ENSMUSP00000069495,10090.ENSMUSP00000083242,10090.ENSMUSP00000100933,10090.ENSMUSP00000106988,10090.ENSMUSP00000113126,10090.ENSMUSP00000113413,10090.ENSMUSP00000133302,10090.ENSMUSP00000151002	Pla2g12b,Hnf4a,Apoa4,Apoa1,Lipc,Abcg8,Abcg5,Scarb1,Nr1h4,Nr1h3,Apoc3,Apoa5,Apoe,Il18
GO:0009150	Purine ribonucleotide metabolic process	36	390	0.61	1.27	6.56e-10	10090.ENSMUSP00000003720,10090.ENSMUSP00000006692,10090.ENSMUSP00000018094,10090.ENSMUSP00000021443,10090.ENSMUSP00000022176,10090.ENSMUSP00000023559,10090.ENSMUSP00000024866,10090.ENSMUSP00000025385,10090.ENSMUSP00000026972,10090.ENSMUSP00000029135,10090.ENSMUSP00000029564,10090.ENSMUSP00000029645,10090.ENSMUSP00000029837,10090.ENSMUSP00000029987,10090.ENSMUSP00000033634,10090.ENSMUSP00000034904…	Crot,Mvd,Hnf4a,Mthfd1,Hmgcr,Ehhadh,Xdh,Hsd17b4,Fam20c,Acss2,Pmvk,Tdo2,Uox,Aldob,Acsl4,Elovl5,Pklr,Baat,Acsl3,Acsl5,Fasn,Elovl6,Sult2b1,Acnat2,Hmgcs2,Acnat1,Acaca,Gck,Coasy,Acly,Cfh,Mvk,Sult1b1,Gpat4,Gm3839,Hmgcs1
GO:0043069	Negative regulation of programmed cell death	64	1077	0.41	1	8.11e-10	10090.ENSMUSP00000000049,10090.ENSMUSP00000000579,10090.ENSMUSP00000002320,10090.ENSMUSP00000002487,10090.ENSMUSP00000013807,10090.ENSMUSP00000013949,10090.ENSMUSP00000020329,10090.ENSMUSP00000022104,10090.ENSMUSP00000022115,10090.ENSMUSP00000022176,10090.ENSMUSP00000022701,10090.ENSMUSP00000023352,10090.ENSMUSP00000023832,10090.ENSMUSP00000024884,10090.ENSMUSP00000026978,10090.ENSMUSP00000027966…	Apoh,Sox9,Ppard,Braf,Pten,Birc3,Egfr,Tert,Xrcc4,Hmgcr,Rb1,Prkdc,Rgn,Eif2ak2,Xiap,Fcgr2b,Nfkb1,Alb,Aldh2,Hnf1a,Tgfa,Fgf21,Smad3,Dhcr24,Irs2,Fgb,Lrp1,Atg5,Ar,Fn1,Socs3,Fabp1,Agt,Cebpb,Erbb3,Icam1,Spp1,Shc1,Smarca4,Selenos,Hdac1,Nr1h4,Igf1,Stat5a,Ppara,Bcl2l1,Ccr5,Cflar,Met,Fgfr2,Cth,Gstp1,Ripk1,Cd59a,Fga,Atg7,Apoe,Casp8,Fgg,Hgf,Casp3,Il18,Proc,Cbs
GO:0031100	Animal organ regeneration	18	85	0.97	1.74	9.19e-10	10090.ENSMUSP00000000049,10090.ENSMUSP00000004232,10090.ENSMUSP00000017488,10090.ENSMUSP00000020329,10090.ENSMUSP00000022576,10090.ENSMUSP00000023832,10090.ENSMUSP00000025835,10090.ENSMUSP00000026846,10090.ENSMUSP00000028148,10090.ENSMUSP00000033820,10090.ENSMUSP00000034588,10090.ENSMUSP00000039175,10090.ENSMUSP00000041983,10090.ENSMUSP00000048357,10090.ENSMUSP00000069850,10090.ENSMUSP00000106953…	Apoh,Adh1,Vtn,Egfr,Cpb2,Rgn,Cpt1a,Tyms,Fpgs,F7,Apoa1,Nr0b2,Baat,Serpina10,Cebpb,Apoa2,Gstp1,Hgf
GO:0050810	Regulation of steroid biosynthetic process	18	85	0.97	1.74	9.19e-10	10090.ENSMUSP00000003818,10090.ENSMUSP00000005452,10090.ENSMUSP00000020846,10090.ENSMUSP00000023100,10090.ENSMUSP00000025236,10090.ENSMUSP00000029812,10090.ENSMUSP00000029905,10090.ENSMUSP00000030340,10090.ENSMUSP00000030830,10090.ENSMUSP00000034189,10090.ENSMUSP00000036044,10090.ENSMUSP00000061877,10090.ENSMUSP00000073541,10090.ENSMUSP00000095953,10090.ENSMUSP00000100937,10090.ENSMUSP00000105210…	Insig2,Fgfr4,Srebf1,Srebf2,Stard4,Nfkb1,Cyp7a1,Scp2,H6pd,Ces1c,Apob,Insig1,Dhcr7,Scap,Igf1,Ces1b,Apoe,Fdps
GO:0010035	Response to inorganic substance	45	596	0.52	1.14	9.27e-10	10090.ENSMUSP00000000312,10090.ENSMUSP00000001713,10090.ENSMUSP00000002487,10090.ENSMUSP00000002663,10090.ENSMUSP00000005685,10090.ENSMUSP00000020161,10090.ENSMUSP00000020329,10090.ENSMUSP00000021773,10090.ENSMUSP00000022104,10090.ENSMUSP00000023590,10090.ENSMUSP00000024866,10090.ENSMUSP00000025279,10090.ENSMUSP00000026208,10090.ENSMUSP00000026217,10090.ENSMUSP00000026552,10090.ENSMUSP00000027144…	Cdh1,Gstt1,Braf,Pon1,Cyp2a5,Arg1,Egfr,Gpld1,Tert,Hrg,Xdh,Npc1,Abcc2,Chuk,Cyp2e1,Cps1,Aldob,Areg,Apoa4,Cyp1a2,Pklr,Apob,Fgb,Crp,Atg5,Fn1,Otc,Abat,Fabp1,Serpina1c,Gss,Hmgcs2,Fbp1,Cebpa,Mttp,Adamts13,Cp,Cflar,Serpina1e,Lck,Ripk1,Fga,Serpina1b,Fgg,Casp3
GO:0055086	Nucleobase-containing small molecule metabolic process	43	550	0.53	1.16	9.49e-10	10090.ENSMUSP00000003720,10090.ENSMUSP00000006692,10090.ENSMUSP00000018094,10090.ENSMUSP00000018744,10090.ENSMUSP00000021443,10090.ENSMUSP00000022176,10090.ENSMUSP00000023559,10090.ENSMUSP00000024866,10090.ENSMUSP00000025385,10090.ENSMUSP00000026470,10090.ENSMUSP00000026846,10090.ENSMUSP00000026972,10090.ENSMUSP00000027144,10090.ENSMUSP00000029135,10090.ENSMUSP00000029564,10090.ENSMUSP00000029645…	Crot,Mvd,Hnf4a,Shmt1,Mthfd1,Hmgcr,Ehhadh,Xdh,Hsd17b4,Shmt2,Tyms,Fam20c,Cps1,Acss2,Pmvk,Tdo2,Uox,Aldob,Acsl4,Elovl5,Pklr,Baat,Acsl3,Acsl5,Fasn,Ahcy,Elovl6,Ttr,Sult2b1,Acnat2,Aldh6a1,Hmgcs2,Acnat1,Acaca,Gck,Coasy,Acly,Cfh,Mvk,Sult1b1,Gpat4,Gm3839,Hmgcs1
GO:0010038	Response to metal ion	36	398	0.6	1.25	1.09e-09	10090.ENSMUSP00000000312,10090.ENSMUSP00000002487,10090.ENSMUSP00000005685,10090.ENSMUSP00000020161,10090.ENSMUSP00000020329,10090.ENSMUSP00000021773,10090.ENSMUSP00000022104,10090.ENSMUSP00000023590,10090.ENSMUSP00000024866,10090.ENSMUSP00000025279,10090.ENSMUSP00000026208,10090.ENSMUSP00000026217,10090.ENSMUSP00000027144,10090.ENSMUSP00000029987,10090.ENSMUSP00000034860,10090.ENSMUSP00000035417…	Cdh1,Braf,Cyp2a5,Arg1,Egfr,Gpld1,Tert,Hrg,Xdh,Npc1,Abcc2,Chuk,Cps1,Aldob,Cyp1a2,Pklr,Fgb,Crp,Atg5,Fn1,Otc,Abat,Serpina1c,Gss,Hmgcs2,Fbp1,Cebpa,Mttp,Adamts13,Cp,Serpina1e,Lck,Fga,Serpina1b,Fgg,Casp3
GO:0043603	Cellular amide metabolic process	54	821	0.46	1.05	1.1e-09	10090.ENSMUSP00000001183,10090.ENSMUSP00000001713,10090.ENSMUSP00000004136,10090.ENSMUSP00000004140,10090.ENSMUSP00000006692,10090.ENSMUSP00000018094,10090.ENSMUSP00000018744,10090.ENSMUSP00000020161,10090.ENSMUSP00000020329,10090.ENSMUSP00000022218,10090.ENSMUSP00000023559,10090.ENSMUSP00000024866,10090.ENSMUSP00000024884,10090.ENSMUSP00000025385,10090.ENSMUSP00000026208,10090.ENSMUSP00000026470…	Ftcd,Gstt1,Gstm3,Gstm1,Mvd,Hnf4a,Shmt1,Arg1,Egfr,Dhfr,Ehhadh,Xdh,Eif2ak2,Hsd17b4,Abcc2,Shmt2,Gsta3,Cps1,Acss2,Pmvk,Tdo2,Uox,Acsl4,Gsr,Gsta2,Elovl5,Ascc3,Baat,Acsl3,Acsl5,Fasn,Otc,Ascc2,Elovl6,Ggt6,Gss,Acnat2,Hmgcs2,Acnat1,Cebpa,Acaca,Adamts13,Gstm6,Acly,Mvk,Mgst1,Cth,Furin,Uroc1,Gpat4,Gstp1,Gstp3,Gstt2,Hmgcs1
GO:0002684	Positive regulation of immune system process	58	928	0.44	1.02	1.24e-09	10090.ENSMUSP00000002487,10090.ENSMUSP00000010502,10090.ENSMUSP00000020161,10090.ENSMUSP00000020846,10090.ENSMUSP00000021773,10090.ENSMUSP00000022701,10090.ENSMUSP00000022749,10090.ENSMUSP00000023352,10090.ENSMUSP00000023590,10090.ENSMUSP00000023965,10090.ENSMUSP00000023994,10090.ENSMUSP00000024988,10090.ENSMUSP00000025797,10090.ENSMUSP00000025951,10090.ENSMUSP00000026571,10090.ENSMUSP00000027657…	Braf,Ifi35,Arg1,Srebf1,Gpld1,Rb1,C9,Prkdc,Hrg,Cfhr1,Serping1,C3,Mbl2,Rbp4,Irf7,C4bp,Hc,Pck1,Zbp1,Cxcl1,C8b,Hpx,F7,Irs2,Ripk2,C8g,Ddx58,Dpp4,Crp,Znfx1,Masp2,Ikbke,C1ra,C8a,C4b,Ddx60,Trim30a,Cfi,Hmgb1,Icam1,Masp1,Hsp90aa1,Cebpa,Smarca4,Igf1,Stat5a,Mavs,Cfh,Gm4788,Parp9,C1s1,Lck,Ripk1,Cd59a,Casp8,Nlrc5,Il18,Mbl1
GO:0009749	Response to glucose	23	158	0.8	1.52	1.24e-09	10090.ENSMUSP00000002320,10090.ENSMUSP00000005507,10090.ENSMUSP00000018094,10090.ENSMUSP00000020846,10090.ENSMUSP00000021773,10090.ENSMUSP00000022576,10090.ENSMUSP00000029017,10090.ENSMUSP00000029905,10090.ENSMUSP00000031445,10090.ENSMUSP00000031535,10090.ENSMUSP00000032371,10090.ENSMUSP00000032781,10090.ENSMUSP00000035417,10090.ENSMUSP00000038514,10090.ENSMUSP00000039175,10090.ENSMUSP00000083587…	Ppard,Mlxipl,Hnf4a,Srebf1,Gpld1,Cpb2,Pck1,Cyp7a1,Aacs,Hnf1a,Gys2,Nox4,Pklr,Irs2,Nr0b2,Icam1,Selenos,Gck,Igf1,Apoa2,Apoc3,Atg7,Casp3
GO:0051241	Negative regulation of multicellular organismal process	67	1172	0.4	0.97	1.24e-09	10090.ENSMUSP00000000049,10090.ENSMUSP00000000579,10090.ENSMUSP00000001507,10090.ENSMUSP00000005452,10090.ENSMUSP00000013807,10090.ENSMUSP00000014578,10090.ENSMUSP00000020161,10090.ENSMUSP00000020329,10090.ENSMUSP00000021948,10090.ENSMUSP00000022104,10090.ENSMUSP00000022176,10090.ENSMUSP00000022576,10090.ENSMUSP00000022701,10090.ENSMUSP00000023165,10090.ENSMUSP00000023583,10090.ENSMUSP00000023589…	Apoh,Sox9,Cyp51,Fgfr4,Pten,Plg,Arg1,Egfr,F12,Tert,Hmgcr,Cpb2,Rb1,Crebbp,Ahsg,Kng1,Hrg,Rgn,Serping1,Apom,Rbp4,Klkb1,Apcs,Fcgr2b,F2,Nfkb1,F11,Apoa4,Apoa1,Ldlr,Smad3,Abcg8,Brca2,Fgb,Foxa1,Atg5,Fn1,Pcsk9,Abat,Agt,Abcg5,Trim30a,Hmgb1,Shc1,Cebpa,Selenos,Hdac1,Nr1h4,Igf1,Apoc1,Ppara,Apoa2,Nr1h3,Ccr5,Met,Apoc3,Furin,Cdk6,Gstp1,Comt,Cd59a,Fga,Apoe,Fgg,Hgf,Aldh1a1,Proc
GO:0019693	Ribose phosphate metabolic process	37	422	0.58	1.22	1.28e-09	10090.ENSMUSP00000003720,10090.ENSMUSP00000006692,10090.ENSMUSP00000018094,10090.ENSMUSP00000021443,10090.ENSMUSP00000022176,10090.ENSMUSP00000023559,10090.ENSMUSP00000024866,10090.ENSMUSP00000025385,10090.ENSMUSP00000026972,10090.ENSMUSP00000029135,10090.ENSMUSP00000029564,10090.ENSMUSP00000029645,10090.ENSMUSP00000029837,10090.ENSMUSP00000029987,10090.ENSMUSP00000033634,10090.ENSMUSP00000034904…	Crot,Mvd,Hnf4a,Mthfd1,Hmgcr,Ehhadh,Xdh,Hsd17b4,Fam20c,Acss2,Pmvk,Tdo2,Uox,Aldob,Acsl4,Elovl5,Pklr,Baat,Acsl3,Acsl5,Fasn,Pygl,Elovl6,Sult2b1,Acnat2,Hmgcs2,Acnat1,Acaca,Gck,Coasy,Acly,Cfh,Mvk,Sult1b1,Gpat4,Gm3839,Hmgcs1
GO:0002460	Adaptive immune response based on somatic recombination of immune receptors built from immunoglobulin superfamily domains	24	175	0.78	1.48	1.38e-09	10090.ENSMUSP00000022115,10090.ENSMUSP00000022749,10090.ENSMUSP00000023994,10090.ENSMUSP00000024988,10090.ENSMUSP00000025797,10090.ENSMUSP00000026571,10090.ENSMUSP00000027657,10090.ENSMUSP00000027966,10090.ENSMUSP00000028233,10090.ENSMUSP00000031663,10090.ENSMUSP00000041855,10090.ENSMUSP00000044665,10090.ENSMUSP00000049729,10090.ENSMUSP00000063707,10090.ENSMUSP00000067541,10090.ENSMUSP00000069418…	Xrcc4,C9,Serping1,C3,Mbl2,Irf7,C4bp,Fcgr2b,Hc,C8b,C8g,Crp,Masp2,C1ra,C8a,C4b,Cfi,Hmgb1,Icam1,Stat3,C1s1,Rnf168,Il18,Mbl1
GO:1901135	Carbohydrate derivative metabolic process	60	985	0.42	1	1.42e-09	10090.ENSMUSP00000002320,10090.ENSMUSP00000003720,10090.ENSMUSP00000005364,10090.ENSMUSP00000006692,10090.ENSMUSP00000006697,10090.ENSMUSP00000006704,10090.ENSMUSP00000018094,10090.ENSMUSP00000018744,10090.ENSMUSP00000019469,10090.ENSMUSP00000021443,10090.ENSMUSP00000021630,10090.ENSMUSP00000021773,10090.ENSMUSP00000022176,10090.ENSMUSP00000023559,10090.ENSMUSP00000024866,10090.ENSMUSP00000025279…	Ppard,Crot,G6pc2,Mvd,Itih3,Itih1,Hnf4a,Shmt1,G6pc,Mthfd1,Akr1c6,Gpld1,Hmgcr,Ehhadh,Xdh,Npc1,Hsd17b4,Aldh1a7,Tyms,Fam20c,Acss2,Pmvk,Tdo2,Uox,Aldob,H6pd,Acsl4,Ces2a,Lipc,Elovl5,Pklr,Baat,Acsl3,Itih2,Acsl5,Fasn,Ahcy,B3gat2,Pygl,Elovl6,Serpina1a,Sult2b1,Acnat2,Hmgcs2,Fbp1,Acnat1,Acaca,Gck,Igf1,Coasy,Acly,Cfh,Mvk,Sult1b1,Itih4,Gpat4,Gm3839,Serpina1b,Hmgcs1,Aldh1a1
GO:0090181	Regulation of cholesterol metabolic process	14	44	1.14	1.89	1.7e-09	10090.ENSMUSP00000020846,10090.ENSMUSP00000023100,10090.ENSMUSP00000025236,10090.ENSMUSP00000029905,10090.ENSMUSP00000030340,10090.ENSMUSP00000034189,10090.ENSMUSP00000034588,10090.ENSMUSP00000034713,10090.ENSMUSP00000036044,10090.ENSMUSP00000073541,10090.ENSMUSP00000095953,10090.ENSMUSP00000105210,10090.ENSMUSP00000133302,10090.ENSMUSP00000142770	Srebf1,Srebf2,Stard4,Cyp7a1,Scp2,Ces1c,Apoa1,Ldlr,Apob,Dhcr7,Scap,Ces1b,Apoe,Fdps
GO:0006635	Fatty acid beta-oxidation	16	65	1.03	1.78	1.72e-09	10090.ENSMUSP00000002320,10090.ENSMUSP00000003720,10090.ENSMUSP00000007005,10090.ENSMUSP00000010795,10090.ENSMUSP00000020034,10090.ENSMUSP00000023559,10090.ENSMUSP00000025385,10090.ENSMUSP00000025835,10090.ENSMUSP00000029770,10090.ENSMUSP00000030340,10090.ENSMUSP00000057595,10090.ENSMUSP00000063325,10090.ENSMUSP00000108151,10090.ENSMUSP00000125454,10090.ENSMUSP00000126464,10090.ENSMUSP00000131735	Ppard,Crot,Acat2,Acaa1b,Echdc1,Ehhadh,Hsd17b4,Cpt1a,Abcd3,Scp2,Slc27a2,Acox1,Pex5,Acat3,Acox2,Eci2
GO:0042981	Regulation of apoptotic process	83	1652	0.34	0.89	1.93e-09	10090.ENSMUSP00000000049,10090.ENSMUSP00000000579,10090.ENSMUSP00000002320,10090.ENSMUSP00000002487,10090.ENSMUSP00000013807,10090.ENSMUSP00000013949,10090.ENSMUSP00000015278,10090.ENSMUSP00000016400,10090.ENSMUSP00000020329,10090.ENSMUSP00000021773,10090.ENSMUSP00000022104,10090.ENSMUSP00000022115,10090.ENSMUSP00000022176,10090.ENSMUSP00000022701,10090.ENSMUSP00000023352,10090.ENSMUSP00000023590…	Apoh,Sox9,Ppard,Braf,Pten,Birc3,Aldh1a3,Ctsz,Egfr,Gpld1,Tert,Xrcc4,Hmgcr,Rb1,Prkdc,Hrg,Rgn,Eif2ak2,C3,Casp7,Xiap,Fcgr2b,Zbp1,Nfkb1,Scp2,Alb,Aldh2,Hnf1a,Tgfa,Nox4,Fgf21,Smad3,Dhcr24,Irs2,Ripk2,Fgb,Foxa1,Lrp1,Atg5,Acsl5,Ar,Fn1,Pcsk9,Socs3,Fabp1,Agt,Cebpb,Rxra,Erbb3,Hmgb1,Icam1,Spp1,Hsp90aa1,Shc1,Smarca4,Selenos,E2f1,Hdac1,Nr1h4,Igf1,Esr1,Stat5a,Ppara,Bcl2l1,Ccr5,Cflar,Fgfr2,Cth,Lck,Gstp1,Ripk1,Cd59…
GO:0043067	Regulation of programmed cell death	84	1683	0.34	0.88	1.97e-09	10090.ENSMUSP00000000049,10090.ENSMUSP00000000579,10090.ENSMUSP00000002320,10090.ENSMUSP00000002487,10090.ENSMUSP00000013807,10090.ENSMUSP00000013949,10090.ENSMUSP00000015278,10090.ENSMUSP00000016400,10090.ENSMUSP00000020329,10090.ENSMUSP00000021773,10090.ENSMUSP00000022104,10090.ENSMUSP00000022115,10090.ENSMUSP00000022176,10090.ENSMUSP00000022701,10090.ENSMUSP00000023352,10090.ENSMUSP00000023590…	Apoh,Sox9,Ppard,Braf,Pten,Birc3,Aldh1a3,Ctsz,Egfr,Gpld1,Tert,Xrcc4,Hmgcr,Rb1,Prkdc,Hrg,Rgn,Eif2ak2,C3,Casp7,Xiap,Fcgr2b,Zbp1,Nfkb1,Scp2,Alb,Aldh2,Hnf1a,Tgfa,Nox4,Fgf21,Smad3,Dhcr24,Irs2,Ripk2,Fgb,Foxa1,Lrp1,Atg5,Acsl5,Ar,Fn1,Pcsk9,Socs3,Fabp1,Agt,Cebpb,Rxra,Erbb3,Hmgb1,Icam1,Spp1,Hsp90aa1,Shc1,Smarca4,Selenos,E2f1,Hdac1,Nr1h4,Igf1,Esr1,Stat5a,Ppara,Bcl2l1,Ccr5,Cflar,Met,Fgfr2,Cth,Lck,Gstp1,Ripk1,…
GO:0071495	Cellular response to endogenous stimulus	65	1133	0.4	0.96	2.11e-09	10090.ENSMUSP00000000312,10090.ENSMUSP00000000579,10090.ENSMUSP00000002320,10090.ENSMUSP00000003818,10090.ENSMUSP00000005452,10090.ENSMUSP00000013807,10090.ENSMUSP00000018744,10090.ENSMUSP00000020161,10090.ENSMUSP00000020329,10090.ENSMUSP00000020846,10090.ENSMUSP00000021773,10090.ENSMUSP00000022701,10090.ENSMUSP00000023203,10090.ENSMUSP00000023352,10090.ENSMUSP00000025279,10090.ENSMUSP00000026062…	Cdh1,Sox9,Ppard,Insig2,Fgfr4,Pten,Shmt1,Arg1,Egfr,Srebf1,Gpld1,Rb1,Gpt,Prkdc,Npc1,Casp7,Cdk2,Cps1,Nr5a2,Fcgr2b,Pck1,Nfkb1,Klb,Ugt2b1,Hnf1a,Nox4,Fgf21,Smad3,Pklr,Apob,Cyp7b1,Irs2,Ripk2,Fgb,Pnpla3,Lrp1,Ephx1,Ar,Pcsk9,Insig1,Irs1,Agt,Cebpb,Rxra,Icam1,Hmgcs2,Fbp1,Shc1,E2f1,Acaca,Gck,Nr1h4,Igf1,Esr1,Stat5a,Mup3,Ppara,Bcl2l1,Nr1h3,Cflar,Fgfr2,Stat3,Gstp1,Casp3,Il18
GO:1901699	Cellular response to nitrogen compound	48	686	0.49	1.07	2.11e-09	10090.ENSMUSP00000000312,10090.ENSMUSP00000000579,10090.ENSMUSP00000003818,10090.ENSMUSP00000013807,10090.ENSMUSP00000018744,10090.ENSMUSP00000020161,10090.ENSMUSP00000020329,10090.ENSMUSP00000020846,10090.ENSMUSP00000021773,10090.ENSMUSP00000022701,10090.ENSMUSP00000023203,10090.ENSMUSP00000023352,10090.ENSMUSP00000026062,10090.ENSMUSP00000026416,10090.ENSMUSP00000027144,10090.ENSMUSP00000027966…	Cdh1,Sox9,Insig2,Pten,Shmt1,Arg1,Egfr,Srebf1,Gpld1,Rb1,Gpt,Prkdc,Casp7,Cdk2,Cps1,Fcgr2b,Pck1,Nfkb1,Ugt2b1,Hnf1a,Nox4,Pklr,Irs2,Ripk2,Ddx58,Pnpla3,Lrp1,Pcsk9,Insig1,Irs1,Agt,Cebpb,Icam1,Hmgcs2,Fbp1,Shc1,Gck,Nr1h4,Igf1,Stat5a,Mup3,Bcl2l1,Mavs,Cflar,Stat3,Gstp1,Casp3,Il18
GO:0031349	Positive regulation of defense response	31	307	0.64	1.29	2.19e-09	10090.ENSMUSP00000010502,10090.ENSMUSP00000020161,10090.ENSMUSP00000020329,10090.ENSMUSP00000020846,10090.ENSMUSP00000021413,10090.ENSMUSP00000023352,10090.ENSMUSP00000024988,10090.ENSMUSP00000025797,10090.ENSMUSP00000026571,10090.ENSMUSP00000029018,10090.ENSMUSP00000031327,10090.ENSMUSP00000033185,10090.ENSMUSP00000034713,10090.ENSMUSP00000038833,10090.ENSMUSP00000044050,10090.ENSMUSP00000049404…	Ifi35,Arg1,Egfr,Srebf1,Nfkbia,Prkdc,C3,Mbl2,Irf7,Zbp1,Cxcl1,Hpx,Ldlr,Ripk2,Dpp4,Znfx1,Masp2,Ikbke,Cebpb,Trim30a,Hmgb1,Masp1,Hsp90aa1,Cebpa,Stat5a,Mavs,Ccr5,Parp9,Ripk1,Nlrc5,Il18
GO:0009062	Fatty acid catabolic process	18	91	0.94	1.66	2.27e-09	10090.ENSMUSP00000002320,10090.ENSMUSP00000003720,10090.ENSMUSP00000007005,10090.ENSMUSP00000010795,10090.ENSMUSP00000020034,10090.ENSMUSP00000020523,10090.ENSMUSP00000023559,10090.ENSMUSP00000025385,10090.ENSMUSP00000025835,10090.ENSMUSP00000029017,10090.ENSMUSP00000029770,10090.ENSMUSP00000030340,10090.ENSMUSP00000057595,10090.ENSMUSP00000063325,10090.ENSMUSP00000108151,10090.ENSMUSP00000125454…	Ppard,Crot,Acat2,Acaa1b,Echdc1,Pex13,Ehhadh,Hsd17b4,Cpt1a,Pck1,Abcd3,Scp2,Slc27a2,Acox1,Pex5,Acat3,Acox2,Eci2
GO:0042178	Xenobiotic catabolic process	13	36	1.2	1.91	2.31e-09	10090.ENSMUSP00000004140,10090.ENSMUSP00000006094,10090.ENSMUSP00000010795,10090.ENSMUSP00000023083,10090.ENSMUSP00000023504,10090.ENSMUSP00000026208,10090.ENSMUSP00000031183,10090.ENSMUSP00000034860,10090.ENSMUSP00000034902,10090.ENSMUSP00000060524,10090.ENSMUSP00000072555,10090.ENSMUSP00000080846,10090.ENSMUSP00000130338	Gstm1,Cyp2d26,Acaa1b,Cyp2d22,Nr1i2,Abcc2,Ugt2b1,Cyp1a2,Gsta2,Cyp2d40,Cyp2d10,Cyp2b9,Cyp2d11
GO:0009891	Positive regulation of biosynthetic process	100	2189	0.3	0.83	2.33e-09	10090.ENSMUSP00000000312,10090.ENSMUSP00000000579,10090.ENSMUSP00000002320,10090.ENSMUSP00000003726,10090.ENSMUSP00000004990,10090.ENSMUSP00000005452,10090.ENSMUSP00000005507,10090.ENSMUSP00000005820,10090.ENSMUSP00000018094,10090.ENSMUSP00000020329,10090.ENSMUSP00000020846,10090.ENSMUSP00000021413,10090.ENSMUSP00000021773,10090.ENSMUSP00000022104,10090.ENSMUSP00000022701,10090.ENSMUSP00000023100…	Cdh1,Sox9,Ppard,Brd4,Mapk14,Fgfr4,Mlxipl,Nr1i3,Hnf4a,Egfr,Srebf1,Nfkbia,Gpld1,Tert,Rb1,Srebf2,Crebbp,Gpt,Prkdc,Nr1i2,Rgn,Cebpz,Stard4,Chuk,Cdk2,Sirt3,Irf7,Nr5a2,F2,Pck1,Nfkb1,Cyp7a1,Xpa,Cyp2j6,Scp2,Hnf1a,Nox4,Dkc1,Ikbkb,Apoa4,Apoa1,Ldlr,Elovl5,Smad3,Irs2,Brca2,Nr0b2,Foxa1,Ddx58,Crp,Acsl3,Acsl5,Wdr43,Serpinf2,Ar,Irs1,Pcx,Agt,Cebpb,Preb,Trim30a,Rxra,Hmgb1,Stat2,Scarb1,Icam1,Spp1,Hsp90aa1,Shc1,Scap,…
GO:0043066	Negative regulation of apoptotic process	62	1054	0.41	0.97	2.36e-09	10090.ENSMUSP00000000049,10090.ENSMUSP00000000579,10090.ENSMUSP00000002320,10090.ENSMUSP00000002487,10090.ENSMUSP00000013807,10090.ENSMUSP00000013949,10090.ENSMUSP00000020329,10090.ENSMUSP00000022104,10090.ENSMUSP00000022115,10090.ENSMUSP00000022176,10090.ENSMUSP00000022701,10090.ENSMUSP00000023352,10090.ENSMUSP00000023832,10090.ENSMUSP00000024884,10090.ENSMUSP00000026978,10090.ENSMUSP00000027966…	Apoh,Sox9,Ppard,Braf,Pten,Birc3,Egfr,Tert,Xrcc4,Hmgcr,Rb1,Prkdc,Rgn,Eif2ak2,Xiap,Fcgr2b,Nfkb1,Alb,Aldh2,Hnf1a,Tgfa,Fgf21,Smad3,Dhcr24,Irs2,Fgb,Lrp1,Atg5,Ar,Fn1,Socs3,Fabp1,Agt,Cebpb,Erbb3,Icam1,Spp1,Shc1,Smarca4,Selenos,Hdac1,Nr1h4,Igf1,Stat5a,Ppara,Bcl2l1,Ccr5,Cflar,Fgfr2,Cth,Gstp1,Ripk1,Cd59a,Fga,Atg7,Apoe,Fgg,Hgf,Casp3,Il18,Proc,Cbs
GO:0032868	Response to insulin	27	233	0.7	1.36	2.43e-09	10090.ENSMUSP00000003818,10090.ENSMUSP00000004990,10090.ENSMUSP00000013807,10090.ENSMUSP00000020846,10090.ENSMUSP00000021773,10090.ENSMUSP00000022701,10090.ENSMUSP00000023203,10090.ENSMUSP00000023352,10090.ENSMUSP00000025951,10090.ENSMUSP00000026416,10090.ENSMUSP00000029017,10090.ENSMUSP00000035417,10090.ENSMUSP00000038514,10090.ENSMUSP00000043826,10090.ENSMUSP00000055757,10090.ENSMUSP00000056152…	Insig2,Mapk14,Pten,Srebf1,Gpld1,Rb1,Gpt,Prkdc,Rbp4,Cdk2,Pck1,Pklr,Irs2,Pnpla3,Pcsk9,Otc,Insig1,Irs1,Hmgcs2,Fbp1,Shc1,Scap,Gck,Mup3,Ppara,Cflar,Gstp1
GO:0090205	Positive regulation of cholesterol metabolic process	11	21	1.36	2	3.17e-09	10090.ENSMUSP00000020846,10090.ENSMUSP00000023100,10090.ENSMUSP00000025236,10090.ENSMUSP00000029905,10090.ENSMUSP00000030340,10090.ENSMUSP00000034189,10090.ENSMUSP00000034588,10090.ENSMUSP00000095953,10090.ENSMUSP00000105210,10090.ENSMUSP00000133302,10090.ENSMUSP00000142770	Srebf1,Srebf2,Stard4,Cyp7a1,Scp2,Ces1c,Apoa1,Scap,Ces1b,Apoe,Fdps
GO:0002449	Lymphocyte mediated immunity	23	169	0.77	1.43	3.88e-09	10090.ENSMUSP00000022115,10090.ENSMUSP00000022749,10090.ENSMUSP00000023994,10090.ENSMUSP00000024988,10090.ENSMUSP00000025797,10090.ENSMUSP00000026571,10090.ENSMUSP00000027657,10090.ENSMUSP00000027966,10090.ENSMUSP00000028233,10090.ENSMUSP00000031663,10090.ENSMUSP00000041855,10090.ENSMUSP00000044665,10090.ENSMUSP00000049729,10090.ENSMUSP00000063707,10090.ENSMUSP00000067541,10090.ENSMUSP00000069418…	Xrcc4,C9,Serping1,C3,Mbl2,Irf7,C4bp,Fcgr2b,Hc,C8b,C8g,Crp,Masp2,C1ra,C8a,C4b,Cfi,Icam1,Stat5a,C1s1,Rnf168,Il18,Mbl1
GO:0031099	Regeneration	24	186	0.75	1.4	4.02e-09	10090.ENSMUSP00000000049,10090.ENSMUSP00000004232,10090.ENSMUSP00000014578,10090.ENSMUSP00000017488,10090.ENSMUSP00000020329,10090.ENSMUSP00000022218,10090.ENSMUSP00000022576,10090.ENSMUSP00000023832,10090.ENSMUSP00000025835,10090.ENSMUSP00000026846,10090.ENSMUSP00000028148,10090.ENSMUSP00000033820,10090.ENSMUSP00000034585,10090.ENSMUSP00000034588,10090.ENSMUSP00000039175,10090.ENSMUSP00000041983…	Apoh,Adh1,Plg,Vtn,Egfr,Dhfr,Cpb2,Rgn,Cpt1a,Tyms,Fpgs,F7,Apoa4,Apoa1,Nr0b2,Baat,Serpina10,Cebpb,Igf1,Apoa2,Cflar,Apoa5,Gstp1,Hgf
GO:0042730	Fibrinolysis	10	15	1.46	2.04	4.1e-09	10090.ENSMUSP00000014578,10090.ENSMUSP00000021948,10090.ENSMUSP00000022576,10090.ENSMUSP00000023590,10090.ENSMUSP00000023994,10090.ENSMUSP00000026907,10090.ENSMUSP00000028681,10090.ENSMUSP00000039472,10090.ENSMUSP00000133117,10090.ENSMUSP00000141648	Plg,F12,Cpb2,Hrg,Serping1,Klkb1,F2,Fgb,Fga,Fgg
GO:0010941	Regulation of cell death	89	1869	0.32	0.84	4.56e-09	10090.ENSMUSP00000000049,10090.ENSMUSP00000000579,10090.ENSMUSP00000002320,10090.ENSMUSP00000002487,10090.ENSMUSP00000013807,10090.ENSMUSP00000013949,10090.ENSMUSP00000015278,10090.ENSMUSP00000016400,10090.ENSMUSP00000020329,10090.ENSMUSP00000021773,10090.ENSMUSP00000022104,10090.ENSMUSP00000022115,10090.ENSMUSP00000022176,10090.ENSMUSP00000022701,10090.ENSMUSP00000023352,10090.ENSMUSP00000023590…	Apoh,Sox9,Ppard,Braf,Pten,Birc3,Aldh1a3,Ctsz,Egfr,Gpld1,Tert,Xrcc4,Hmgcr,Rb1,Prkdc,Hrg,Rgn,Eif2ak2,C3,Npc1,Casp7,Xiap,Fcgr2b,Zbp1,Nfkb1,Scp2,Alb,Aldh2,Hnf1a,Tgfa,Nox4,Fgf21,Ikbkb,Smad3,Dhcr24,Irs2,Ripk2,Fgb,Foxa1,Lrp1,Atg5,Acsl5,Ar,Fn1,Pcsk9,Socs3,Fabp1,Agt,Cebpb,Hp,Rxra,Erbb3,Hmgb1,Icam1,Spp1,Hsp90aa1,Shc1,Smarca4,Selenos,E2f1,Hdac1,Nr1h4,Igf1,Esr1,Stat5a,Ppara,Bcl2l1,Ccr5,Cflar,Met,Fgfr2,Cth,St…
GO:0060548	Negative regulation of cell death	67	1216	0.38	0.92	5.06e-09	10090.ENSMUSP00000000049,10090.ENSMUSP00000000579,10090.ENSMUSP00000002320,10090.ENSMUSP00000002487,10090.ENSMUSP00000013807,10090.ENSMUSP00000013949,10090.ENSMUSP00000020329,10090.ENSMUSP00000022104,10090.ENSMUSP00000022115,10090.ENSMUSP00000022176,10090.ENSMUSP00000022701,10090.ENSMUSP00000023352,10090.ENSMUSP00000023832,10090.ENSMUSP00000024884,10090.ENSMUSP00000025279,10090.ENSMUSP00000026978…	Apoh,Sox9,Ppard,Braf,Pten,Birc3,Egfr,Tert,Xrcc4,Hmgcr,Rb1,Prkdc,Rgn,Eif2ak2,Npc1,Xiap,Fcgr2b,Nfkb1,Alb,Aldh2,Hnf1a,Tgfa,Fgf21,Smad3,Dhcr24,Irs2,Fgb,Lrp1,Atg5,Ar,Fn1,Socs3,Fabp1,Agt,Cebpb,Erbb3,Icam1,Spp1,Shc1,Smarca4,Selenos,Hdac1,Nr1h4,Igf1,Esr1,Stat5a,Ppara,Bcl2l1,Ccr5,Cflar,Met,Fgfr2,Cth,Stat3,Gstp1,Ripk1,Cd59a,Fga,Atg7,Apoe,Casp8,Fgg,Hgf,Casp3,Il18,Proc,Cbs
GO:0019222	Regulation of metabolic process	232	7094	0.15	0.65	6.59e-09	10090.ENSMUSP00000000049,10090.ENSMUSP00000000312,10090.ENSMUSP00000000579,10090.ENSMUSP00000001279,10090.ENSMUSP00000001507,10090.ENSMUSP00000002320,10090.ENSMUSP00000002487,10090.ENSMUSP00000003726,10090.ENSMUSP00000003818,10090.ENSMUSP00000004990,10090.ENSMUSP00000005452,10090.ENSMUSP00000005507,10090.ENSMUSP00000005820,10090.ENSMUSP00000006094,10090.ENSMUSP00000006697,10090.ENSMUSP00000006704…	Apoh,Cdh1,Sox9,Lsr,Cyp51,Ppard,Braf,Brd4,Insig2,Mapk14,Fgfr4,Mlxipl,Nr1i3,Cyp2d26,Itih3,Itih1,Pten,Birc3,Ctsz,Vtn,Hnf4a,Shmt1,G6pc,Arg1,Egfr,Srebf1,Fam20a,Nfkbia,Serpina3n,Akr1c6,Gpld1,F12,Tert,Xrcc4,Hmgcr,Dhfr,Cpb2,Rb1,Cyp2d22,Srebf2,Crebbp,Gpt,Prkdc,Nr1i2,Ahsg,Kng1,Hrg,Rgn,Serping1,Xdh,Eif2ak2,Cebpz,C3,Stard4,Npc1,Atp8b1,Cpt1a,Rbp4,Msr1,Abcc2,Chuk,Cdk2,Shmt2,Sirt3,Irf7,Tyms,Fam20c,Xiap,Nr5a2,C4…
GO:0010629	Negative regulation of gene expression	58	977	0.41	0.95	7.45e-09	10090.ENSMUSP00000000312,10090.ENSMUSP00000000579,10090.ENSMUSP00000005452,10090.ENSMUSP00000016400,10090.ENSMUSP00000018744,10090.ENSMUSP00000020161,10090.ENSMUSP00000021630,10090.ENSMUSP00000022104,10090.ENSMUSP00000022218,10090.ENSMUSP00000022576,10090.ENSMUSP00000022701,10090.ENSMUSP00000023165,10090.ENSMUSP00000023352,10090.ENSMUSP00000024866,10090.ENSMUSP00000024884,10090.ENSMUSP00000026021…	Cdh1,Sox9,Fgfr4,Ctsz,Shmt1,Arg1,Akr1c6,Tert,Dhfr,Cpb2,Rb1,Crebbp,Prkdc,Xdh,Eif2ak2,Msr1,Abcc2,Shmt2,Tyms,Xiap,Fcgr2b,F2,Nfkb1,Hnf1a,Apoa1,Ldlr,Nr0b2,Lrp1,Atg5,Serpinf2,Znfx1,Fn1,Pcx,Ocln,Agt,Trim30a,Rxra,Hmgb1,Zhx2,Smarca4,Selenos,Hdac1,Nr1h4,Igf1,Esr1,Helz2,Ppara,Apoa2,Mvk,Parp9,Met,Rcor1,Furin,Stat3,Gstp1,Cd59a,Apoe,Hgf
GO:0002833	Positive regulation of response to biotic stimulus	24	193	0.73	1.35	7.83e-09	10090.ENSMUSP00000010502,10090.ENSMUSP00000020161,10090.ENSMUSP00000020846,10090.ENSMUSP00000023352,10090.ENSMUSP00000023590,10090.ENSMUSP00000025797,10090.ENSMUSP00000026571,10090.ENSMUSP00000029018,10090.ENSMUSP00000031327,10090.ENSMUSP00000033185,10090.ENSMUSP00000044050,10090.ENSMUSP00000049404,10090.ENSMUSP00000049729,10090.ENSMUSP00000054126,10090.ENSMUSP00000070741,10090.ENSMUSP00000076189…	Ifi35,Arg1,Srebf1,Prkdc,Hrg,Mbl2,Irf7,Zbp1,Cxcl1,Hpx,Dpp4,Znfx1,Masp2,Ikbke,Ddx60,Trim30a,Hmgb1,Masp1,Hsp90aa1,Stat5a,Mavs,Oasl1,Parp9,Nlrc5
GO:0044272	Sulfur compound biosynthetic process	18	100	0.9	1.53	8.38e-09	10090.ENSMUSP00000004140,10090.ENSMUSP00000015941,10090.ENSMUSP00000021443,10090.ENSMUSP00000029135,10090.ENSMUSP00000033634,10090.ENSMUSP00000034904,10090.ENSMUSP00000046585,10090.ENSMUSP00000071351,10090.ENSMUSP00000075773,10090.ENSMUSP00000078630,10090.ENSMUSP00000096912,10090.ENSMUSP00000099490,10090.ENSMUSP00000103012,10090.ENSMUSP00000113672,10090.ENSMUSP00000129565,10090.ENSMUSP00000135956…	Gstm1,Bhmt2,Mthfd1,Acss2,Acsl4,Elovl5,Acsl5,Elovl6,Ggt6,Gss,Bhmt,Acaca,Acly,Cth,Gstp1,Gm5096,Mat1a,Cbs
GO:0098754	Detoxification	20	129	0.83	1.46	8.53e-09	10090.ENSMUSP00000001713,10090.ENSMUSP00000013458,10090.ENSMUSP00000025249,10090.ENSMUSP00000025656,10090.ENSMUSP00000026208,10090.ENSMUSP00000027067,10090.ENSMUSP00000030041,10090.ENSMUSP00000031411,10090.ENSMUSP00000033992,10090.ENSMUSP00000034585,10090.ENSMUSP00000034902,10090.ENSMUSP00000064655,10090.ENSMUSP00000074436,10090.ENSMUSP00000099301,10090.ENSMUSP00000112923,10090.ENSMUSP00000124066…	Gstt1,Adh4,Apom,Aldh1a7,Abcc2,Gsta3,Ambp,Aldh2,Gsr,Apoa4,Gsta2,Fabp1,Hp,Selenos,Mgst1,Rdh11,Gstp1,Apoe,Gstt2,Aldh1a1
GO:0006796	Phosphate-containing compound metabolic process	88	1863	0.31	0.83	8.63e-09	10090.ENSMUSP00000000579,10090.ENSMUSP00000002320,10090.ENSMUSP00000002487,10090.ENSMUSP00000002663,10090.ENSMUSP00000003720,10090.ENSMUSP00000003726,10090.ENSMUSP00000004990,10090.ENSMUSP00000005364,10090.ENSMUSP00000005452,10090.ENSMUSP00000006692,10090.ENSMUSP00000006956,10090.ENSMUSP00000009790,10090.ENSMUSP00000013807,10090.ENSMUSP00000018094,10090.ENSMUSP00000018744,10090.ENSMUSP00000019469…	Sox9,Ppard,Braf,Pon1,Crot,Brd4,Mapk14,G6pc2,Fgfr4,Mvd,Saa3,Pla2g12b,Pten,Hnf4a,Shmt1,G6pc,Egfr,Mthfd1,Gpld1,Hmgcr,Prkdc,Ehhadh,Xdh,Eif2ak2,Hsd17b4,Chuk,Cdk2,Tyms,Fam20c,Cps1,Pck1,Acss2,Pmvk,Tdo2,Uox,Aldob,Scp2,H6pd,Hpx,Acsl4,Ikbkb,Apoa4,Apoa1,Lipc,Elovl5,Pklr,Ripk2,Baat,Pnpla3,Acsl3,Acsl5,Fasn,Ikbke,Pcsk9,Socs3,Pygl,Elovl6,Irak4,Sult2b1,Acnat2,Erbb3,Hmgcs2,Fbp1,Acnat1,Acaca,Gck,Coasy,Stat5a,Acly,…
GO:0031638	Zymogen activation	17	87	0.93	1.57	8.8e-09	10090.ENSMUSP00000000049,10090.ENSMUSP00000021948,10090.ENSMUSP00000026907,10090.ENSMUSP00000028681,10090.ENSMUSP00000033477,10090.ENSMUSP00000033821,10090.ENSMUSP00000034064,10090.ENSMUSP00000038063,10090.ENSMUSP00000038833,10090.ENSMUSP00000039472,10090.ENSMUSP00000063707,10090.ENSMUSP00000074436,10090.ENSMUSP00000083204,10090.ENSMUSP00000113793,10090.ENSMUSP00000133117,10090.ENSMUSP00000140546…	Apoh,F12,Klkb1,F2,F9,F10,F11,Dhcr24,Ripk2,Fgb,C1ra,Hp,F5,Furin,Fga,Casp8,Fgg
GO:0030522	Intracellular receptor signaling pathway	20	130	0.83	1.45	9.54e-09	10090.ENSMUSP00000002320,10090.ENSMUSP00000005820,10090.ENSMUSP00000018094,10090.ENSMUSP00000020846,10090.ENSMUSP00000021413,10090.ENSMUSP00000023504,10090.ENSMUSP00000025946,10090.ENSMUSP00000027649,10090.ENSMUSP00000037487,10090.ENSMUSP00000038833,10090.ENSMUSP00000042433,10090.ENSMUSP00000052648,10090.ENSMUSP00000076491,10090.ENSMUSP00000100933,10090.ENSMUSP00000100937,10090.ENSMUSP00000101215…	Ppard,Nr1i3,Hnf4a,Srebf1,Nfkbia,Nr1i2,Cyp26a1,Nr5a2,Cyp7b1,Ripk2,Ddx58,Ar,Rxra,Nr1h4,Igf1,Esr1,Ppara,Mavs,Nr1h3,Stat3
GO:0032370	Positive regulation of lipid transport	18	102	0.89	1.51	1.09e-08	10090.ENSMUSP00000002663,10090.ENSMUSP00000003717,10090.ENSMUSP00000007005,10090.ENSMUSP00000021413,10090.ENSMUSP00000022115,10090.ENSMUSP00000030010,10090.ENSMUSP00000030299,10090.ENSMUSP00000030340,10090.ENSMUSP00000034189,10090.ENSMUSP00000034588,10090.ENSMUSP00000044004,10090.ENSMUSP00000046585,10090.ENSMUSP00000052989,10090.ENSMUSP00000084043,10090.ENSMUSP00000105210,10090.ENSMUSP00000106988…	Pon1,Abcb4,Acat2,Nfkbia,Xrcc4,Abca1,Cyp2j5,Scp2,Ces1c,Apoa1,Lrp1,Acsl5,Cyp8b1,Spp1,Ces1b,Nr1h3,Dbi,Apoe
GO:0050996	Positive regulation of lipid catabolic process	12	33	1.2	1.79	1.15e-08	10090.ENSMUSP00000000049,10090.ENSMUSP00000025835,10090.ENSMUSP00000033099,10090.ENSMUSP00000034585,10090.ENSMUSP00000034588,10090.ENSMUSP00000034713,10090.ENSMUSP00000038514,10090.ENSMUSP00000046585,10090.ENSMUSP00000063795,10090.ENSMUSP00000064655,10090.ENSMUSP00000106953,10090.ENSMUSP00000113413	Apoh,Cpt1a,Fgf21,Apoa4,Apoa1,Ldlr,Irs2,Acsl5,Irs1,Fabp1,Apoa2,Apoa5
GO:0009117	Nucleotide metabolic process	38	484	0.54	1.09	1.17e-08	10090.ENSMUSP00000003720,10090.ENSMUSP00000006692,10090.ENSMUSP00000018094,10090.ENSMUSP00000018744,10090.ENSMUSP00000021443,10090.ENSMUSP00000022176,10090.ENSMUSP00000023559,10090.ENSMUSP00000024866,10090.ENSMUSP00000025385,10090.ENSMUSP00000026846,10090.ENSMUSP00000026972,10090.ENSMUSP00000029135,10090.ENSMUSP00000029564,10090.ENSMUSP00000029645,10090.ENSMUSP00000029837,10090.ENSMUSP00000029987…	Crot,Mvd,Hnf4a,Shmt1,Mthfd1,Hmgcr,Ehhadh,Xdh,Hsd17b4,Tyms,Fam20c,Acss2,Pmvk,Tdo2,Uox,Aldob,Acsl4,Elovl5,Pklr,Baat,Acsl3,Acsl5,Fasn,Elovl6,Sult2b1,Acnat2,Hmgcs2,Acnat1,Acaca,Gck,Coasy,Acly,Cfh,Mvk,Sult1b1,Gpat4,Gm3839,Hmgcs1
GO:1901606	Alpha-amino acid catabolic process	17	89	0.92	1.54	1.18e-08	10090.ENSMUSP00000018744,10090.ENSMUSP00000020161,10090.ENSMUSP00000020241,10090.ENSMUSP00000023203,10090.ENSMUSP00000025778,10090.ENSMUSP00000026470,10090.ENSMUSP00000027491,10090.ENSMUSP00000029645,10090.ENSMUSP00000034136,10090.ENSMUSP00000038878,10090.ENSMUSP00000056152,10090.ENSMUSP00000061851,10090.ENSMUSP00000082288,10090.ENSMUSP00000099950,10090.ENSMUSP00000125492,10090.ENSMUSP00000153488…	Shmt1,Arg1,Pah,Gpt,Gldc,Shmt2,Agxt,Tdo2,Gpt2,Aldh8a1,Otc,Ahcy,Aldh6a1,Sardh,Hgd,Mat1a,Cbs
GO:0010866	Regulation of triglyceride biosynthetic process	11	25	1.28	1.83	1.28e-08	10090.ENSMUSP00000020846,10090.ENSMUSP00000021773,10090.ENSMUSP00000023832,10090.ENSMUSP00000024988,10090.ENSMUSP00000034713,10090.ENSMUSP00000042988,10090.ENSMUSP00000046585,10090.ENSMUSP00000083242,10090.ENSMUSP00000100933,10090.ENSMUSP00000106988,10090.ENSMUSP00000113126	Srebf1,Gpld1,Rgn,C3,Ldlr,Thrsp,Acsl5,Scarb1,Nr1h4,Nr1h3,Apoc3
GO:0002250	Adaptive immune response	31	333	0.61	1.18	1.29e-08	10090.ENSMUSP00000020161,10090.ENSMUSP00000022115,10090.ENSMUSP00000022749,10090.ENSMUSP00000023994,10090.ENSMUSP00000024988,10090.ENSMUSP00000025797,10090.ENSMUSP00000026571,10090.ENSMUSP00000027657,10090.ENSMUSP00000027966,10090.ENSMUSP00000028233,10090.ENSMUSP00000031663,10090.ENSMUSP00000034003,10090.ENSMUSP00000038833,10090.ENSMUSP00000039472,10090.ENSMUSP00000041855,10090.ENSMUSP00000044665…	Arg1,Xrcc4,C9,Serping1,C3,Mbl2,Irf7,C4bp,Fcgr2b,Hc,C8b,Fgl1,Ripk2,Fgb,C8g,Crp,Masp2,C1ra,C8a,C4b,Cfi,Hmgb1,Icam1,Dclre1c,Stat3,C1s1,Rnf168,Fga,Fgg,Il18,Mbl1
GO:0002252	Immune effector process	34	397	0.57	1.14	1.32e-08	10090.ENSMUSP00000010502,10090.ENSMUSP00000022115,10090.ENSMUSP00000022749,10090.ENSMUSP00000023965,10090.ENSMUSP00000023994,10090.ENSMUSP00000024988,10090.ENSMUSP00000025797,10090.ENSMUSP00000026571,10090.ENSMUSP00000027657,10090.ENSMUSP00000027966,10090.ENSMUSP00000028233,10090.ENSMUSP00000028681,10090.ENSMUSP00000031663,10090.ENSMUSP00000041855,10090.ENSMUSP00000044004,10090.ENSMUSP00000044665…	Ifi35,Xrcc4,C9,Cfhr1,Serping1,C3,Mbl2,Irf7,C4bp,Fcgr2b,Hc,F2,C8b,C8g,Lrp1,Crp,Masp2,C1ra,C8a,C4b,Cebpb,Irak4,Cfi,Hmgb1,Icam1,Masp1,Stat5a,Cfh,Gm4788,Stat3,C1s1,Rnf168,Il18,Mbl1
GO:0006766	Vitamin metabolic process	16	77	0.96	1.57	1.34e-08	10090.ENSMUSP00000002320,10090.ENSMUSP00000005452,10090.ENSMUSP00000018744,10090.ENSMUSP00000022218,10090.ENSMUSP00000023832,10090.ENSMUSP00000025946,10090.ENSMUSP00000026470,10090.ENSMUSP00000027356,10090.ENSMUSP00000031741,10090.ENSMUSP00000037665,10090.ENSMUSP00000046636,10090.ENSMUSP00000049494,10090.ENSMUSP00000050478,10090.ENSMUSP00000065585,10090.ENSMUSP00000073105,10090.ENSMUSP00000129264	Ppard,Fgfr4,Shmt1,Dhfr,Rgn,Cyp26a1,Shmt2,Cyp27a1,Cyp3a13,Cyp3a11,Gc,Cyp3a59,Cyp4f14,Cyp3a25,Cyp26c1,Cyp4f15
GO:0048585	Negative regulation of response to stimulus	82	1697	0.32	0.83	1.41e-08	10090.ENSMUSP00000000049,10090.ENSMUSP00000000312,10090.ENSMUSP00000000579,10090.ENSMUSP00000002320,10090.ENSMUSP00000003726,10090.ENSMUSP00000003818,10090.ENSMUSP00000004990,10090.ENSMUSP00000010502,10090.ENSMUSP00000013807,10090.ENSMUSP00000014578,10090.ENSMUSP00000018094,10090.ENSMUSP00000020161,10090.ENSMUSP00000021413,10090.ENSMUSP00000021948,10090.ENSMUSP00000022104,10090.ENSMUSP00000022115…	Apoh,Cdh1,Sox9,Ppard,Brd4,Insig2,Mapk14,Ifi35,Pten,Plg,Hnf4a,Arg1,Nfkbia,F12,Tert,Xrcc4,Hmgcr,Cpb2,Rb1,Prkdc,Ahsg,Kng1,Hrg,Serping1,Xdh,Klkb1,Xiap,C4bp,Fcgr2b,Hc,F2,Nfkb1,Cyp2j6,Usp18,F11,Apoa1,Ldlr,Smad3,Cyp7b1,Fgb,Lrp1,Dpp4,Atg5,Ar,Socs3,Lect2,Insig1,Abat,Irs1,Agt,Trim30a,Erbb3,Isg15,Stat2,Icam1,Masp1,Fbp1,Rnf213,Smarca4,Selenos,Hdac1,Nr1h4,Igf1,Esr1,Mup3,Ppara,Bcl2l1,Nr1h3,Mvk,Cflar,Met,Cth,Gs…
GO:0050790	Regulation of catalytic activity	103	2369	0.28	0.78	1.51e-08	10090.ENSMUSP00000000049,10090.ENSMUSP00000000312,10090.ENSMUSP00000002320,10090.ENSMUSP00000004990,10090.ENSMUSP00000005452,10090.ENSMUSP00000006697,10090.ENSMUSP00000006704,10090.ENSMUSP00000013807,10090.ENSMUSP00000013949,10090.ENSMUSP00000017488,10090.ENSMUSP00000018094,10090.ENSMUSP00000020329,10090.ENSMUSP00000020938,10090.ENSMUSP00000021506,10090.ENSMUSP00000021773,10090.ENSMUSP00000022104…	Apoh,Cdh1,Ppard,Mapk14,Fgfr4,Itih3,Itih1,Pten,Birc3,Vtn,Hnf4a,Egfr,Fam20a,Serpina3n,Gpld1,Tert,Xrcc4,Hmgcr,Dhfr,Rb1,Ahsg,Kng1,Hrg,Rgn,Serping1,Xdh,C3,Sirt3,Xiap,Apcs,Hc,F2,Nfkb1,Ambp,Areg,Hnf1a,Tgfa,Mug1,Nox4,Dkc1,Ikbkb,Apoa4,Apoa1,Smad3,Dhcr24,Irs2,Ripk2,Serpina3k,Lrp1,Serpina6,Itih2,Serpina10,Serpinf2,Ikbke,Fn1,Socs3,Irs1,Fabp1,Agt,Serpinc1,C4b,Serpina1a,Serpina1c,Preb,Mug2,Erbb3,Hmgb1,Scarb1,I…
GO:0006954	Inflammatory response	40	539	0.51	1.05	1.77e-08	10090.ENSMUSP00000006687,10090.ENSMUSP00000006952,10090.ENSMUSP00000006956,10090.ENSMUSP00000020329,10090.ENSMUSP00000021506,10090.ENSMUSP00000021948,10090.ENSMUSP00000023583,10090.ENSMUSP00000023589,10090.ENSMUSP00000024988,10090.ENSMUSP00000026062,10090.ENSMUSP00000026907,10090.ENSMUSP00000028233,10090.ENSMUSP00000028681,10090.ENSMUSP00000030044,10090.ENSMUSP00000031327,10090.ENSMUSP00000033539…	Orm3,Saa4,Saa3,Egfr,Serpina3n,F12,Ahsg,Kng1,C3,Casp7,Klkb1,Hc,F2,Orm1,Cxcl1,F8,F7,Lrp1,Crp,Serpinf2,Fasn,Fn1,Ahcy,Agt,C4b,Cebpb,Serpina1a,Hp,Orm2,Hmgb1,Icam1,Nr1h4,Ccr5,Cfh,Itih4,Stat3,Ripk1,Serpina1b,Saa2,Il18
GO:0043691	Reverse cholesterol transport	10	19	1.36	1.83	2.13e-08	10090.ENSMUSP00000025249,10090.ENSMUSP00000030010,10090.ENSMUSP00000031535,10090.ENSMUSP00000034189,10090.ENSMUSP00000034585,10090.ENSMUSP00000034588,10090.ENSMUSP00000083242,10090.ENSMUSP00000105210,10090.ENSMUSP00000106953,10090.ENSMUSP00000133302	Apom,Abca1,Hnf1a,Ces1c,Apoa4,Apoa1,Scarb1,Ces1b,Apoa2,Apoe
GO:0070542	Response to fatty acid	15	68	0.98	1.56	2.33e-08	10090.ENSMUSP00000000579,10090.ENSMUSP00000002663,10090.ENSMUSP00000003818,10090.ENSMUSP00000020846,10090.ENSMUSP00000025778,10090.ENSMUSP00000025835,10090.ENSMUSP00000027144,10090.ENSMUSP00000029240,10090.ENSMUSP00000031445,10090.ENSMUSP00000034713,10090.ENSMUSP00000036936,10090.ENSMUSP00000063795,10090.ENSMUSP00000088249,10090.ENSMUSP00000099434,10090.ENSMUSP00000100933	Sox9,Pon1,Insig2,Srebf1,Gldc,Cpt1a,Cps1,Slc2a2,Aacs,Ldlr,Scd1,Irs1,Hmgcs2,E2f1,Nr1h4
GO:0032869	Cellular response to insulin stimulus	22	171	0.75	1.32	2.41e-08	10090.ENSMUSP00000003818,10090.ENSMUSP00000013807,10090.ENSMUSP00000020846,10090.ENSMUSP00000021773,10090.ENSMUSP00000022701,10090.ENSMUSP00000023203,10090.ENSMUSP00000023352,10090.ENSMUSP00000026416,10090.ENSMUSP00000029017,10090.ENSMUSP00000035417,10090.ENSMUSP00000038514,10090.ENSMUSP00000043826,10090.ENSMUSP00000055757,10090.ENSMUSP00000061877,10090.ENSMUSP00000063795,10090.ENSMUSP00000088249…	Insig2,Pten,Srebf1,Gpld1,Rb1,Gpt,Prkdc,Cdk2,Pck1,Pklr,Irs2,Pnpla3,Pcsk9,Insig1,Irs1,Hmgcs2,Fbp1,Shc1,Gck,Mup3,Cflar,Gstp1
GO:0032376	Positive regulation of cholesterol transport	13	46	1.09	1.64	2.56e-08	10090.ENSMUSP00000002663,10090.ENSMUSP00000003717,10090.ENSMUSP00000007005,10090.ENSMUSP00000021413,10090.ENSMUSP00000030010,10090.ENSMUSP00000030340,10090.ENSMUSP00000034189,10090.ENSMUSP00000034588,10090.ENSMUSP00000044004,10090.ENSMUSP00000052989,10090.ENSMUSP00000105210,10090.ENSMUSP00000106988,10090.ENSMUSP00000133302	Pon1,Abcb4,Acat2,Nfkbia,Abca1,Scp2,Ces1c,Apoa1,Lrp1,Cyp8b1,Ces1b,Nr1h3,Apoe
GO:0080090	Regulation of primary metabolic process	206	6158	0.16	0.65	2.64e-08	10090.ENSMUSP00000000049,10090.ENSMUSP00000000312,10090.ENSMUSP00000000579,10090.ENSMUSP00000001279,10090.ENSMUSP00000001507,10090.ENSMUSP00000002320,10090.ENSMUSP00000002487,10090.ENSMUSP00000003726,10090.ENSMUSP00000003818,10090.ENSMUSP00000004990,10090.ENSMUSP00000005452,10090.ENSMUSP00000005507,10090.ENSMUSP00000005820,10090.ENSMUSP00000006697,10090.ENSMUSP00000006704,10090.ENSMUSP00000013807…	Apoh,Cdh1,Sox9,Lsr,Cyp51,Ppard,Braf,Brd4,Insig2,Mapk14,Fgfr4,Mlxipl,Nr1i3,Itih3,Itih1,Pten,Birc3,Ctsz,Vtn,Hnf4a,Shmt1,Egfr,Srebf1,Fam20a,Nfkbia,Serpina3n,Akr1c6,Gpld1,F12,Tert,Xrcc4,Hmgcr,Dhfr,Cpb2,Rb1,Srebf2,Crebbp,Gpt,Prkdc,Nr1i2,Ahsg,Kng1,Hrg,Rgn,Serping1,Xdh,Eif2ak2,Cebpz,C3,Stard4,Atp8b1,Cpt1a,Chuk,Cdk2,Shmt2,Sirt3,Irf7,Tyms,Xiap,Nr5a2,C4bp,Apcs,Fcgr2b,Hc,F2,Pck1,Nfkb1,Cyp7a1,Xpa,Ambp,Cyp2j6…
GO:0009967	Positive regulation of signal transduction	79	1630	0.33	0.82	2.69e-08	10090.ENSMUSP00000000579,10090.ENSMUSP00000002320,10090.ENSMUSP00000002487,10090.ENSMUSP00000003726,10090.ENSMUSP00000005452,10090.ENSMUSP00000010502,10090.ENSMUSP00000013807,10090.ENSMUSP00000015278,10090.ENSMUSP00000020329,10090.ENSMUSP00000022104,10090.ENSMUSP00000022176,10090.ENSMUSP00000023165,10090.ENSMUSP00000024866,10090.ENSMUSP00000024884,10090.ENSMUSP00000024988,10090.ENSMUSP00000026217…	Sox9,Ppard,Braf,Brd4,Fgfr4,Ifi35,Pten,Aldh1a3,Egfr,Tert,Hmgcr,Crebbp,Xdh,Eif2ak2,C3,Chuk,Irf7,Xiap,Fcgr2b,F2,Zbp1,Nfkb1,Klb,Areg,Hnf1a,Tgfa,Nox4,Fgf21,Hpx,F7,F10,Ikbkb,Apoa1,Smad3,Lrg1,Ripk2,Fgb,Foxa1,Lrp1,Serpinf2,Ar,Ikbke,Fn1,Irs1,Agt,Ddx60,Irak4,Trim30a,Rxra,Erbb3,Hmgb1,Icam1,Hsp90aa1,Shc1,Smarca4,Nr1h4,Igf1,Esr1,Mup3,Trim25,Mavs,Nr1h3,Oasl1,Cflar,Parp9,Met,Fgfr2,Cth,Furin,Stat3,Lck,Ripk1,Fga,…
GO:0031348	Negative regulation of defense response	26	245	0.67	1.22	2.81e-08	10090.ENSMUSP00000002320,10090.ENSMUSP00000013807,10090.ENSMUSP00000020161,10090.ENSMUSP00000022701,10090.ENSMUSP00000023994,10090.ENSMUSP00000027966,10090.ENSMUSP00000029812,10090.ENSMUSP00000032198,10090.ENSMUSP00000034588,10090.ENSMUSP00000034713,10090.ENSMUSP00000034973,10090.ENSMUSP00000044769,10090.ENSMUSP00000059129,10090.ENSMUSP00000082548,10090.ENSMUSP00000082855,10090.ENSMUSP00000099301…	Ppard,Pten,Arg1,Rb1,Serping1,Fcgr2b,Nfkb1,Usp18,Apoa1,Ldlr,Smad3,Atg5,Socs3,Isg15,Stat2,Selenos,Nr1h4,Igf1,Ppara,Nr1h3,Mvk,Gstp1,Apoe,Hgf,Nlrc5,Proc
GO:0045471	Response to ethanol	21	156	0.77	1.33	2.81e-08	10090.ENSMUSP00000004232,10090.ENSMUSP00000013807,10090.ENSMUSP00000020846,10090.ENSMUSP00000025835,10090.ENSMUSP00000026552,10090.ENSMUSP00000026846,10090.ENSMUSP00000029905,10090.ENSMUSP00000031183,10090.ENSMUSP00000031411,10090.ENSMUSP00000031445,10090.ENSMUSP00000039175,10090.ENSMUSP00000063548,10090.ENSMUSP00000088249,10090.ENSMUSP00000099770,10090.ENSMUSP00000100937,10090.ENSMUSP00000105049…	Adh1,Pten,Srebf1,Cpt1a,Cyp2e1,Tyms,Cyp7a1,Ugt2b1,Aldh2,Aacs,Nr0b2,Abat,Hmgcs2,Abcb11,Igf1,Ppara,Fgfr2,Gstp1,Casp8,Slc10a1,Aldh1a1
GO:0046486	Glycerolipid metabolic process	31	346	0.59	1.13	2.88e-08	10090.ENSMUSP00000000049,10090.ENSMUSP00000002663,10090.ENSMUSP00000003818,10090.ENSMUSP00000013807,10090.ENSMUSP00000019469,10090.ENSMUSP00000021773,10090.ENSMUSP00000025835,10090.ENSMUSP00000026552,10090.ENSMUSP00000027144,10090.ENSMUSP00000029017,10090.ENSMUSP00000032539,10090.ENSMUSP00000033634,10090.ENSMUSP00000034585,10090.ENSMUSP00000034588,10090.ENSMUSP00000034731,10090.ENSMUSP00000036044…	Apoh,Pon1,Insig2,Pten,G6pc,Gpld1,Cpt1a,Cyp2e1,Cps1,Pck1,Slc27a5,Acsl4,Apoa4,Apoa1,Lipc,Apob,Scd1,Pnpla3,Pcsk9,Socs3,Insig1,Mttp,Apoc1,Apoa2,Nr1h3,Apoc3,Apoa5,Dbi,Gpat4,Apoe,Apof
GO:0031328	Positive regulation of cellular biosynthetic process	95	2139	0.29	0.78	2.96e-08	10090.ENSMUSP00000000312,10090.ENSMUSP00000000579,10090.ENSMUSP00000002320,10090.ENSMUSP00000003726,10090.ENSMUSP00000004990,10090.ENSMUSP00000005452,10090.ENSMUSP00000005507,10090.ENSMUSP00000005820,10090.ENSMUSP00000018094,10090.ENSMUSP00000020329,10090.ENSMUSP00000020846,10090.ENSMUSP00000021413,10090.ENSMUSP00000021773,10090.ENSMUSP00000022104,10090.ENSMUSP00000022701,10090.ENSMUSP00000023100…	Cdh1,Sox9,Ppard,Brd4,Mapk14,Fgfr4,Mlxipl,Nr1i3,Hnf4a,Egfr,Srebf1,Nfkbia,Gpld1,Tert,Rb1,Srebf2,Crebbp,Gpt,Prkdc,Nr1i2,Rgn,Cebpz,Stard4,Chuk,Cdk2,Sirt3,Irf7,Nr5a2,Pck1,Nfkb1,Cyp7a1,Xpa,Cyp2j6,Hnf1a,Nox4,Dkc1,Ikbkb,Apoa4,Apoa1,Ldlr,Elovl5,Smad3,Irs2,Brca2,Nr0b2,Foxa1,Ddx58,Crp,Acsl3,Acsl5,Wdr43,Serpinf2,Ar,Irs1,Pcx,Agt,Cebpb,Preb,Trim30a,Rxra,Hmgb1,Stat2,Scarb1,Icam1,Spp1,Hsp90aa1,Shc1,Cebpa,Smarca4…
GO:0034377	Plasma lipoprotein particle assembly	10	20	1.34	1.79	3.01e-08	10090.ENSMUSP00000023806,10090.ENSMUSP00000025249,10090.ENSMUSP00000030010,10090.ENSMUSP00000034585,10090.ENSMUSP00000034588,10090.ENSMUSP00000045291,10090.ENSMUSP00000096179,10090.ENSMUSP00000106953,10090.ENSMUSP00000113413,10090.ENSMUSP00000133302	Soat2,Apom,Abca1,Apoa4,Apoa1,Acsl3,Mttp,Apoa2,Apoa5,Apoe
GO:1902533	Positive regulation of intracellular signal transduction	59	1047	0.39	0.89	3.05e-08	10090.ENSMUSP00000000579,10090.ENSMUSP00000002320,10090.ENSMUSP00000002487,10090.ENSMUSP00000003726,10090.ENSMUSP00000005452,10090.ENSMUSP00000010502,10090.ENSMUSP00000013807,10090.ENSMUSP00000020329,10090.ENSMUSP00000022176,10090.ENSMUSP00000023165,10090.ENSMUSP00000024866,10090.ENSMUSP00000024884,10090.ENSMUSP00000024988,10090.ENSMUSP00000026217,10090.ENSMUSP00000026978,10090.ENSMUSP00000027966…	Sox9,Ppard,Braf,Brd4,Fgfr4,Ifi35,Pten,Egfr,Hmgcr,Crebbp,Xdh,Eif2ak2,C3,Chuk,Xiap,Fcgr2b,F2,Klb,Hnf1a,Tgfa,Nox4,Fgf21,F7,F10,Ikbkb,Apoa1,Ripk2,Fgb,Lrp1,Serpinf2,Ar,Ikbke,Fn1,Agt,Ddx60,Irak4,Trim30a,Erbb3,Hmgb1,Icam1,Hsp90aa1,Shc1,Igf1,Esr1,Mup3,Trim25,Oasl1,Cflar,Met,Fgfr2,Cth,Lck,Ripk1,Fga,Apoe,Casp8,Fgg,Hgf,Il18
GO:0009893	Positive regulation of metabolic process	151	4079	0.21	0.69	3.06e-08	10090.ENSMUSP00000000049,10090.ENSMUSP00000000312,10090.ENSMUSP00000000579,10090.ENSMUSP00000002320,10090.ENSMUSP00000002487,10090.ENSMUSP00000003726,10090.ENSMUSP00000004990,10090.ENSMUSP00000005452,10090.ENSMUSP00000005507,10090.ENSMUSP00000005820,10090.ENSMUSP00000013807,10090.ENSMUSP00000013949,10090.ENSMUSP00000017488,10090.ENSMUSP00000018094,10090.ENSMUSP00000020329,10090.ENSMUSP00000020846…	Apoh,Cdh1,Sox9,Ppard,Braf,Brd4,Mapk14,Fgfr4,Mlxipl,Nr1i3,Pten,Birc3,Vtn,Hnf4a,Egfr,Srebf1,Fam20a,Nfkbia,Gpld1,F12,Tert,Rb1,Srebf2,Crebbp,Gpt,Prkdc,Nr1i2,Rgn,Xdh,Eif2ak2,Cebpz,C3,Stard4,Cpt1a,Rbp4,Chuk,Cdk2,Sirt3,Irf7,Xiap,Nr5a2,C4bp,Hc,F2,Pck1,Nfkb1,Cyp7a1,Xpa,Cyp2j6,Scp2,Areg,Cxcl1,Hnf1a,Cyp3a13,Tgfa,Nox4,Fgf21,Hpx,Dkc1,Ikbkb,Ces1c,Apoa4,Apoa1,Ldlr,Elovl5,Smad3,Apob,Scd1,Irs2,Brca2,Ripk2,Nr0b2,F…
GO:1990748	Cellular detoxification	18	111	0.85	1.41	3.36e-08	10090.ENSMUSP00000001713,10090.ENSMUSP00000013458,10090.ENSMUSP00000025249,10090.ENSMUSP00000025656,10090.ENSMUSP00000030041,10090.ENSMUSP00000031411,10090.ENSMUSP00000033992,10090.ENSMUSP00000034585,10090.ENSMUSP00000034902,10090.ENSMUSP00000064655,10090.ENSMUSP00000074436,10090.ENSMUSP00000099301,10090.ENSMUSP00000112923,10090.ENSMUSP00000124066,10090.ENSMUSP00000129565,10090.ENSMUSP00000133302…	Gstt1,Adh4,Apom,Aldh1a7,Ambp,Aldh2,Gsr,Apoa4,Gsta2,Fabp1,Hp,Selenos,Mgst1,Rdh11,Gstp1,Apoe,Gstt2,Aldh1a1
GO:0007584	Response to nutrient	22	175	0.74	1.29	3.42e-08	10090.ENSMUSP00000001713,10090.ENSMUSP00000002320,10090.ENSMUSP00000020161,10090.ENSMUSP00000020329,10090.ENSMUSP00000024884,10090.ENSMUSP00000025946,10090.ENSMUSP00000026846,10090.ENSMUSP00000031445,10090.ENSMUSP00000033820,10090.ENSMUSP00000035246,10090.ENSMUSP00000035417,10090.ENSMUSP00000056152,10090.ENSMUSP00000061851,10090.ENSMUSP00000068971,10090.ENSMUSP00000069495,10090.ENSMUSP00000083204…	Gstt1,Ppard,Arg1,Egfr,Eif2ak2,Cyp26a1,Tyms,Aacs,F7,Abcg8,Pklr,Otc,Ahcy,Serpinc1,Abcg5,F5,Spp1,Hmgcs2,Nr1h4,Trim25,Gstp1,Cbs
GO:0051240	Positive regulation of multicellular organismal process	82	1733	0.32	0.8	3.43e-08	10090.ENSMUSP00000000049,10090.ENSMUSP00000000579,10090.ENSMUSP00000002487,10090.ENSMUSP00000004990,10090.ENSMUSP00000005452,10090.ENSMUSP00000007005,10090.ENSMUSP00000014578,10090.ENSMUSP00000017488,10090.ENSMUSP00000020329,10090.ENSMUSP00000021773,10090.ENSMUSP00000021948,10090.ENSMUSP00000022104,10090.ENSMUSP00000022115,10090.ENSMUSP00000022176,10090.ENSMUSP00000022576,10090.ENSMUSP00000022701…	Apoh,Sox9,Braf,Mapk14,Fgfr4,Acat2,Plg,Vtn,Egfr,Gpld1,F12,Tert,Xrcc4,Hmgcr,Cpb2,Rb1,Prkdc,Hrg,Eif2ak2,C3,Chuk,Irf7,Fam20c,Hc,F2,Pck1,Abca1,Cyp2j5,Cyp2j6,Alb,Fgf21,F7,Smad3,Scd1,Lrg1,Ripk2,Fgb,Ddx58,Lrp1,Atg5,Serpinf2,Ar,Cyp8b1,Fn1,Abat,Agt,Cebpb,Elovl6,Rxra,Erbb3,Isg15,Hmgb1,Icam1,Spp1,Hsp90aa1,Shc1,Smarca4,E2f1,Hdac1,Nr1h4,Igf1,Stat5a,Mavs,Apoa2,Ccr5,Pex5,Met,Fgfr2,Apoa5,Furin,Stat3,Lck,Ripk1,Fga…
GO:1901568	Fatty acid derivative metabolic process	14	59	1.02	1.55	3.72e-08	10090.ENSMUSP00000025385,10090.ENSMUSP00000030487,10090.ENSMUSP00000032539,10090.ENSMUSP00000033634,10090.ENSMUSP00000034904,10090.ENSMUSP00000045291,10090.ENSMUSP00000046585,10090.ENSMUSP00000050478,10090.ENSMUSP00000061126,10090.ENSMUSP00000071351,10090.ENSMUSP00000081369,10090.ENSMUSP00000088249,10090.ENSMUSP00000092487,10090.ENSMUSP00000129264	Hsd17b4,Cyp4a14,Slc27a5,Acsl4,Elovl5,Acsl3,Acsl5,Cyp4f14,Cyp4a10,Elovl6,Cyp4a32,Hmgcs2,Cyp4a12b,Cyp4f15
GO:0048513	Animal organ development	137	3588	0.22	0.7	3.9e-08	10090.ENSMUSP00000000049,10090.ENSMUSP00000000312,10090.ENSMUSP00000000579,10090.ENSMUSP00000001079,10090.ENSMUSP00000001279,10090.ENSMUSP00000002320,10090.ENSMUSP00000002487,10090.ENSMUSP00000003818,10090.ENSMUSP00000004232,10090.ENSMUSP00000004990,10090.ENSMUSP00000005452,10090.ENSMUSP00000013807,10090.ENSMUSP00000014578,10090.ENSMUSP00000015278,10090.ENSMUSP00000016400,10090.ENSMUSP00000017488…	Apoh,Cdh1,Sox9,Sec24b,Lsr,Ppard,Braf,Insig2,Adh1,Mapk14,Fgfr4,Pten,Plg,Aldh1a3,Ctsz,Vtn,Hnf4a,Arg1,Egfr,Pex13,Srebf1,Fam20a,Mthfd1,Gpld1,Xrcc4,Cpb2,Rb1,Prkdc,Ahsg,Rgn,Xdh,Hsd17b4,Atp8b1,Cpt1a,Cyp26a1,Rbp4,Casp7,Chuk,Tyms,Fam20c,Gsta3,Cps1,Nr5a2,Fcgr2b,Fpgs,Pck1,Nfkb1,Cyp4a14,Areg,Aacs,Hnf1a,Tgfa,Nox4,Fgf21,Ebp,Nsdhl,F7,Fgl1,Hsd17b2,Apoa1,Cyp1a2,Smad3,Scd1,Cyp7b1,Dhcr24,Irs2,Brca2,Ripk2,Nr0b2,Afp,…
GO:0042127	Regulation of cell population proliferation	85	1834	0.31	0.79	4.08e-08	10090.ENSMUSP00000000049,10090.ENSMUSP00000000312,10090.ENSMUSP00000000579,10090.ENSMUSP00000002320,10090.ENSMUSP00000002487,10090.ENSMUSP00000004990,10090.ENSMUSP00000005452,10090.ENSMUSP00000005507,10090.ENSMUSP00000006692,10090.ENSMUSP00000010502,10090.ENSMUSP00000013807,10090.ENSMUSP00000016400,10090.ENSMUSP00000018094,10090.ENSMUSP00000020161,10090.ENSMUSP00000020329,10090.ENSMUSP00000021413…	Apoh,Cdh1,Sox9,Ppard,Braf,Mapk14,Fgfr4,Mlxipl,Mvd,Ifi35,Pten,Ctsz,Hnf4a,Arg1,Egfr,Nfkbia,Gpld1,Tert,Xrcc4,Hmgcr,Cpb2,Rb1,Sqle,Prkdc,Hrg,Rgn,Xdh,Eif2ak2,Rbp4,Cdk2,Shmt2,Nr5a2,Fcgr2b,F2,Klb,Areg,Cxcl1,Tgfa,Nox4,Fgf21,Dkc1,Ikbkb,Smad3,Cyp7b1,Lrg1,Dhcr24,Irs2,Brca2,Ripk2,Dpp4,Crp,Serpinf2,Ar,Fn1,Irs1,Agt,Cebpb,Dhcr7,Irak4,Sult2b1,Rxra,Erbb3,Hmgb1,Stat2,Shc1,Cebpa,Smarca4,E2f1,Hdac1,Igf1,Esr1,Stat5a,B…
GO:0035999	Tetrahydrofolate interconversion	9	14	1.45	1.81	4.1e-08	10090.ENSMUSP00000001183,10090.ENSMUSP00000018744,10090.ENSMUSP00000021443,10090.ENSMUSP00000022218,10090.ENSMUSP00000026470,10090.ENSMUSP00000026846,10090.ENSMUSP00000039663,10090.ENSMUSP00000099950,10090.ENSMUSP00000112897	Ftcd,Shmt1,Mthfd1,Dhfr,Shmt2,Tyms,Dmgdh,Sardh,Mthfd1l
GO:0051917	Regulation of fibrinolysis	9	14	1.45	1.81	4.1e-08	10090.ENSMUSP00000000049,10090.ENSMUSP00000014578,10090.ENSMUSP00000017488,10090.ENSMUSP00000021948,10090.ENSMUSP00000022576,10090.ENSMUSP00000023590,10090.ENSMUSP00000026907,10090.ENSMUSP00000034064,10090.ENSMUSP00000048704	Apoh,Plg,Vtn,F12,Cpb2,Hrg,Klkb1,F11,Serpinf2
GO:0070989	Oxidative demethylation	11	29	1.22	1.69	4.1e-08	10090.ENSMUSP00000006094,10090.ENSMUSP00000023083,10090.ENSMUSP00000031633,10090.ENSMUSP00000031741,10090.ENSMUSP00000034860,10090.ENSMUSP00000037665,10090.ENSMUSP00000049494,10090.ENSMUSP00000060524,10090.ENSMUSP00000065585,10090.ENSMUSP00000072555,10090.ENSMUSP00000130338	Cyp2d26,Cyp2d22,Cyp3a16,Cyp3a13,Cyp1a2,Cyp3a11,Cyp3a59,Cyp2d40,Cyp3a25,Cyp2d10,Cyp2d11
GO:0034381	Plasma lipoprotein particle clearance	10	21	1.32	1.75	4.2e-08	10090.ENSMUSP00000025249,10090.ENSMUSP00000026021,10090.ENSMUSP00000034713,10090.ENSMUSP00000034731,10090.ENSMUSP00000036044,10090.ENSMUSP00000083242,10090.ENSMUSP00000104091,10090.ENSMUSP00000106953,10090.ENSMUSP00000113126,10090.ENSMUSP00000133302	Apom,Msr1,Ldlr,Lipc,Apob,Scarb1,Apoc1,Apoa2,Apoc3,Apoe
GO:0006775	Fat-soluble vitamin metabolic process	12	39	1.13	1.62	4.96e-08	10090.ENSMUSP00000002320,10090.ENSMUSP00000005452,10090.ENSMUSP00000025946,10090.ENSMUSP00000027356,10090.ENSMUSP00000031741,10090.ENSMUSP00000037665,10090.ENSMUSP00000046636,10090.ENSMUSP00000049494,10090.ENSMUSP00000050478,10090.ENSMUSP00000065585,10090.ENSMUSP00000073105,10090.ENSMUSP00000129264	Ppard,Fgfr4,Cyp26a1,Cyp27a1,Cyp3a13,Cyp3a11,Gc,Cyp3a59,Cyp4f14,Cyp3a25,Cyp26c1,Cyp4f15
GO:0002443	Leukocyte mediated immunity	25	235	0.67	1.19	5.47e-08	10090.ENSMUSP00000022115,10090.ENSMUSP00000022749,10090.ENSMUSP00000023994,10090.ENSMUSP00000024988,10090.ENSMUSP00000025797,10090.ENSMUSP00000026571,10090.ENSMUSP00000027657,10090.ENSMUSP00000027966,10090.ENSMUSP00000028233,10090.ENSMUSP00000028681,10090.ENSMUSP00000031663,10090.ENSMUSP00000041855,10090.ENSMUSP00000044665,10090.ENSMUSP00000049729,10090.ENSMUSP00000063707,10090.ENSMUSP00000067541…	Xrcc4,C9,Serping1,C3,Mbl2,Irf7,C4bp,Fcgr2b,Hc,F2,C8b,C8g,Crp,Masp2,C1ra,C8a,C4b,Irak4,Cfi,Icam1,Stat5a,C1s1,Rnf168,Il18,Mbl1
GO:0015718	Monocarboxylic acid transport	18	117	0.83	1.35	6.87e-08	10090.ENSMUSP00000003717,10090.ENSMUSP00000009790,10090.ENSMUSP00000021231,10090.ENSMUSP00000023835,10090.ENSMUSP00000025482,10090.ENSMUSP00000026208,10090.ENSMUSP00000029770,10090.ENSMUSP00000029905,10090.ENSMUSP00000031535,10090.ENSMUSP00000032539,10090.ENSMUSP00000037022,10090.ENSMUSP00000039175,10090.ENSMUSP00000044326,10090.ENSMUSP00000057595,10090.ENSMUSP00000099770,10090.ENSMUSP00000100933…	Abcb4,Pla2g12b,Abcc3,Slc10a2,Atp8b1,Abcc2,Abcd3,Cyp7a1,Hnf1a,Slc27a5,Slco1a1,Nr0b2,Slco1b2,Slc27a2,Abcb11,Nr1h4,Slco1a4,Slc10a1
GO:0050708	Regulation of protein secretion	29	320	0.6	1.1	7.79e-08	10090.ENSMUSP00000001507,10090.ENSMUSP00000002320,10090.ENSMUSP00000005364,10090.ENSMUSP00000018094,10090.ENSMUSP00000020329,10090.ENSMUSP00000020846,10090.ENSMUSP00000021773,10090.ENSMUSP00000022176,10090.ENSMUSP00000025835,10090.ENSMUSP00000025951,10090.ENSMUSP00000031445,10090.ENSMUSP00000031535,10090.ENSMUSP00000033634,10090.ENSMUSP00000038514,10090.ENSMUSP00000039175,10090.ENSMUSP00000039472…	Cyp51,Ppard,G6pc2,Hnf4a,Egfr,Srebf1,Gpld1,Hmgcr,Cpt1a,Rbp4,Aacs,Hnf1a,Acsl4,Irs2,Nr0b2,Fgb,Lrp1,Abat,Irs1,Gck,Nr1h4,Igf1,Mup3,Sec24a,Nr1h3,Fga,Atg7,Apoe,Fgg
GO:0006959	Humoral immune response	26	260	0.64	1.14	8.37e-08	10090.ENSMUSP00000022749,10090.ENSMUSP00000023589,10090.ENSMUSP00000023590,10090.ENSMUSP00000023965,10090.ENSMUSP00000023994,10090.ENSMUSP00000024988,10090.ENSMUSP00000025797,10090.ENSMUSP00000027657,10090.ENSMUSP00000028233,10090.ENSMUSP00000028681,10090.ENSMUSP00000031327,10090.ENSMUSP00000031663,10090.ENSMUSP00000039472,10090.ENSMUSP00000041855,10090.ENSMUSP00000044665,10090.ENSMUSP00000049729…	C9,Kng1,Hrg,Cfhr1,Serping1,C3,Mbl2,C4bp,Hc,F2,Cxcl1,C8b,Fgb,C8g,Crp,Masp2,C1ra,C8a,C4b,Cfi,Masp1,Cfh,Gm4788,C1s1,Fga,Mbl1
GO:0048545	Response to steroid hormone	28	301	0.61	1.11	8.73e-08	10090.ENSMUSP00000004232,10090.ENSMUSP00000020161,10090.ENSMUSP00000020329,10090.ENSMUSP00000020846,10090.ENSMUSP00000025279,10090.ENSMUSP00000026846,10090.ENSMUSP00000027144,10090.ENSMUSP00000027491,10090.ENSMUSP00000029017,10090.ENSMUSP00000031183,10090.ENSMUSP00000031325,10090.ENSMUSP00000037487,10090.ENSMUSP00000044326,10090.ENSMUSP00000047551,10090.ENSMUSP00000052648,10090.ENSMUSP00000076491…	Adh1,Arg1,Egfr,Srebf1,Npc1,Tyms,Cps1,Agxt,Pck1,Ugt2b1,Areg,Cyp7b1,Slco1b2,Ephx1,Ar,Rxra,Hmgb1,Spp1,Hmgcs2,Igf1,Esr1,Sult1a1,Hsd3b3,Ppara,Nr1h3,Cflar,Gstp1,Casp3
GO:0034641	Cellular nitrogen compound metabolic process	130	3393	0.22	0.69	1e-07	10090.ENSMUSP00000000579,10090.ENSMUSP00000001183,10090.ENSMUSP00000001713,10090.ENSMUSP00000001724,10090.ENSMUSP00000003720,10090.ENSMUSP00000004136,10090.ENSMUSP00000004140,10090.ENSMUSP00000004990,10090.ENSMUSP00000006094,10090.ENSMUSP00000006692,10090.ENSMUSP00000018094,10090.ENSMUSP00000018143,10090.ENSMUSP00000018744,10090.ENSMUSP00000020161,10090.ENSMUSP00000020329,10090.ENSMUSP00000020846…	Sox9,Ftcd,Gstt1,Ddx18,Crot,Gstm3,Gstm1,Mapk14,Cyp2d26,Mvd,Hnf4a,Ddx27,Shmt1,Arg1,Egfr,Srebf1,Twistnb,Mthfd1,Tert,Xrcc4,Hmgcr,Dhfr,Rb1,Cyp2d22,Prkdc,Ehhadh,Xdh,Eif2ak2,Hsd17b4,Cpt1a,Abcc2,Cdk2,Shmt2,Tyms,Fam20c,Gsta3,Cps1,Pms1,Imp4,Aldh9a1,Fpgs,Acss2,Pmvk,Tdo2,Uox,Aldob,Xpa,Hnf1a,Acsl4,Dkc1,Gsr,Gsta2,Elovl5,Smad3,Pklr,Esf1,Ascc3,Brca2,Dmgdh,Baat,Trmt6,Acsl3,Acsl5,Wdr43,Ar,Fasn,Otc,Cyp2d40,Ahcy,Dnt…
GO:0008299	Isoprenoid biosynthetic process	11	33	1.16	1.57	1.21e-07	10090.ENSMUSP00000006692,10090.ENSMUSP00000015278,10090.ENSMUSP00000022176,10090.ENSMUSP00000029564,10090.ENSMUSP00000038878,10090.ENSMUSP00000088249,10090.ENSMUSP00000107858,10090.ENSMUSP00000142770,10090.ENSMUSP00000153064,10090.ENSMUSP00000153410,10090.ENSMUSP00000153671	Mvd,Aldh1a3,Hmgcr,Pmvk,Aldh8a1,Hmgcs2,Mvk,Fdps,Hmgcs1,Aldh1a1,Fdft1
GO:0006730	One-carbon metabolic process	12	43	1.09	1.52	1.23e-07	10090.ENSMUSP00000001183,10090.ENSMUSP00000018744,10090.ENSMUSP00000021443,10090.ENSMUSP00000022218,10090.ENSMUSP00000026470,10090.ENSMUSP00000026846,10090.ENSMUSP00000028148,10090.ENSMUSP00000039663,10090.ENSMUSP00000061851,10090.ENSMUSP00000099950,10090.ENSMUSP00000112897,10090.ENSMUSP00000153488	Ftcd,Shmt1,Mthfd1,Dhfr,Shmt2,Tyms,Fpgs,Dmgdh,Ahcy,Sardh,Mthfd1l,Mat1a
GO:0051246	Regulation of protein metabolic process	112	2782	0.25	0.7	1.38e-07	10090.ENSMUSP00000000312,10090.ENSMUSP00000000579,10090.ENSMUSP00000001507,10090.ENSMUSP00000002487,10090.ENSMUSP00000003726,10090.ENSMUSP00000005452,10090.ENSMUSP00000005507,10090.ENSMUSP00000006697,10090.ENSMUSP00000006704,10090.ENSMUSP00000013807,10090.ENSMUSP00000013949,10090.ENSMUSP00000016400,10090.ENSMUSP00000017488,10090.ENSMUSP00000018094,10090.ENSMUSP00000018744,10090.ENSMUSP00000020329…	Cdh1,Sox9,Cyp51,Braf,Brd4,Fgfr4,Mlxipl,Itih3,Itih1,Pten,Birc3,Ctsz,Vtn,Hnf4a,Shmt1,Egfr,Srebf1,Fam20a,Nfkbia,Serpina3n,Gpld1,F12,Hmgcr,Dhfr,Cpb2,Rb1,Prkdc,Ahsg,Kng1,Hrg,Rgn,Serping1,Xdh,Eif2ak2,C3,Shmt2,Sirt3,Tyms,Xiap,C4bp,Apcs,Hc,F2,Ambp,Areg,Hnf1a,Tgfa,Mug1,Nox4,Fgf21,Hpx,Ikbkb,Apoa1,Ldlr,Smad3,Dhcr24,Ripk2,Serpina3k,Ddx58,Lrp1,Serpina6,Atg5,Itih2,Serpina10,Serpinf2,Fn1,Pcsk9,Socs3,Fabp1,Ocln,…
GO:0051716	Cellular response to stimulus	237	7536	0.14	0.6	1.43e-07	10090.ENSMUSP00000000312,10090.ENSMUSP00000000466,10090.ENSMUSP00000000579,10090.ENSMUSP00000001027,10090.ENSMUSP00000001713,10090.ENSMUSP00000002320,10090.ENSMUSP00000002487,10090.ENSMUSP00000003100,10090.ENSMUSP00000003137,10090.ENSMUSP00000003717,10090.ENSMUSP00000003726,10090.ENSMUSP00000003818,10090.ENSMUSP00000004136,10090.ENSMUSP00000004140,10090.ENSMUSP00000004990,10090.ENSMUSP00000005452…	Cdh1,Plin2,Sox9,Aox1,Gstt1,Ppard,Braf,Cyp2f2,Cyp2c29,Abcb4,Brd4,Insig2,Gstm3,Gstm1,Mapk14,Fgfr4,Mlxipl,Cyp2a5,Nr1i3,Cyp2d26,Saa3,Acaa1b,Fads1,Adh4,Pten,Birc3,Hnf4a,Shmt1,Arg1,Egfr,Srebf1,Twistnb,Nfkbia,Gpld1,Tert,Xrcc4,Hmgcr,Dhfr,Cpb2,Rb1,Ugt3a1,Cyp2d22,Srebf2,Crebbp,Gpt,Prkdc,Nr1i2,Hrg,Eif2ak2,C3,Apom,Npc1,Aldh1a7,Gldc,Mbl2,Cpt1a,Cyp26a1,Cyp2c55,Casp7,Abcc2,Cyp2c23,Chuk,Cdk2,Cyp2e1,Irf7,Xiap,Gst…
GO:0010628	Positive regulation of gene expression	65	1274	0.35	0.81	1.57e-07	10090.ENSMUSP00000000579,10090.ENSMUSP00000002320,10090.ENSMUSP00000002487,10090.ENSMUSP00000004990,10090.ENSMUSP00000005452,10090.ENSMUSP00000013807,10090.ENSMUSP00000020329,10090.ENSMUSP00000021948,10090.ENSMUSP00000023165,10090.ENSMUSP00000023352,10090.ENSMUSP00000023504,10090.ENSMUSP00000024884,10090.ENSMUSP00000024988,10090.ENSMUSP00000025951,10090.ENSMUSP00000026217,10090.ENSMUSP00000026571…	Sox9,Ppard,Braf,Mapk14,Fgfr4,Pten,Egfr,F12,Crebbp,Prkdc,Nr1i2,Eif2ak2,C3,Rbp4,Chuk,Irf7,Hc,Nfkb1,Cyp2j6,Hnf1a,Cyp3a13,Fgf21,Hpx,Ldlr,Smad3,Apob,Ripk2,Nr0b2,Ddx58,Lrp1,Crp,Serpinf2,Ar,Ikbke,Fn1,Ocln,Agt,Cebpb,Rxra,Erbb3,Isg15,Hmgb1,Sec16b,Hsp90aa1,Cebpa,E2f1,Nr1h4,Igf1,Esr1,Stat5a,Mup3,Mavs,Apoa2,Ccr5,Met,Fgfr2,Furin,Stat3,Lck,Cdk6,Ripk1,Casp8,Hgf,Saa2,Il18
GO:0046483	Heterocycle metabolic process	112	2789	0.24	0.7	1.57e-07	10090.ENSMUSP00000000579,10090.ENSMUSP00000001183,10090.ENSMUSP00000001713,10090.ENSMUSP00000001724,10090.ENSMUSP00000003720,10090.ENSMUSP00000004990,10090.ENSMUSP00000005685,10090.ENSMUSP00000006094,10090.ENSMUSP00000006692,10090.ENSMUSP00000018094,10090.ENSMUSP00000018143,10090.ENSMUSP00000018744,10090.ENSMUSP00000020846,10090.ENSMUSP00000020877,10090.ENSMUSP00000021443,10090.ENSMUSP00000022104…	Sox9,Ftcd,Gstt1,Ddx18,Crot,Mapk14,Cyp2a5,Cyp2d26,Mvd,Hnf4a,Ddx27,Shmt1,Srebf1,Twistnb,Mthfd1,Tert,Xrcc4,Hmgcr,Dhfr,Rb1,Cyp2d22,Prkdc,Ehhadh,Rgn,Xdh,Hsd17b4,Abcc2,Cdk2,Shmt2,Cyp2e1,Tyms,Fam20c,Gsta3,Cps1,Pms1,Imp4,Fpgs,Acss2,Pmvk,Tdo2,Uox,Aldob,Xpa,Hnf1a,Hpx,Acsl4,Dkc1,Cyp1a2,Elovl5,Smad3,Pklr,Esf1,Ascc3,Brca2,Dmgdh,Baat,Trmt6,Acsl3,Acsl5,Ephx1,Wdr43,Ar,Fasn,Cyp2d40,Ahcy,Dntt,Ascc2,Ddx10,Rcl1,Cebp…
GO:0023051	Regulation of signaling	131	3456	0.22	0.68	1.59e-07	10090.ENSMUSP00000000312,10090.ENSMUSP00000000579,10090.ENSMUSP00000002320,10090.ENSMUSP00000002487,10090.ENSMUSP00000003726,10090.ENSMUSP00000003818,10090.ENSMUSP00000004990,10090.ENSMUSP00000005364,10090.ENSMUSP00000005452,10090.ENSMUSP00000010502,10090.ENSMUSP00000013807,10090.ENSMUSP00000013949,10090.ENSMUSP00000015278,10090.ENSMUSP00000018094,10090.ENSMUSP00000020161,10090.ENSMUSP00000020329…	Cdh1,Sox9,Ppard,Braf,Brd4,Insig2,Mapk14,G6pc2,Fgfr4,Ifi35,Pten,Birc3,Aldh1a3,Hnf4a,Arg1,Egfr,Srebf1,Nfkbia,Gpld1,Tert,Hmgcr,Rb1,Srebf2,Crebbp,Ahsg,Hrg,Rgn,Xdh,Eif2ak2,C3,Cpt1a,Rbp4,Chuk,Irf7,Fam20c,Xiap,Fcgr2b,F2,Zbp1,Nfkb1,Abca1,Cyp2j5,Cyp2j6,Klb,Areg,Aacs,Hnf1a,Tgfa,Usp18,Nox4,Fgf21,Hpx,Acsl4,F7,F10,Ikbkb,Apoa1,Ldlr,Smad3,Cyp7b1,Lrg1,Irs2,Brca2,Ripk2,Nr0b2,Fgb,Foxa1,Lrp1,Acsl5,Serpinf2,Ar,Ikbke…
GO:0008652	Cellular amino acid biosynthetic process	14	68	0.95	1.4	1.71e-07	10090.ENSMUSP00000015941,10090.ENSMUSP00000018744,10090.ENSMUSP00000020241,10090.ENSMUSP00000021443,10090.ENSMUSP00000022218,10090.ENSMUSP00000026470,10090.ENSMUSP00000027491,10090.ENSMUSP00000056152,10090.ENSMUSP00000063548,10090.ENSMUSP00000096912,10090.ENSMUSP00000113672,10090.ENSMUSP00000135956,10090.ENSMUSP00000153410,10090.ENSMUSP00000158269	Bhmt2,Shmt1,Pah,Mthfd1,Dhfr,Shmt2,Agxt,Otc,Abat,Bhmt,Cth,Gm5096,Aldh1a1,Cbs
GO:0030300	Regulation of intestinal cholesterol absorption	8	11	1.5	1.69	1.71e-07	10090.ENSMUSP00000007005,10090.ENSMUSP00000034585,10090.ENSMUSP00000034588,10090.ENSMUSP00000035246,10090.ENSMUSP00000052989,10090.ENSMUSP00000069495,10090.ENSMUSP00000106953,10090.ENSMUSP00000113413	Acat2,Apoa4,Apoa1,Abcg8,Cyp8b1,Abcg5,Apoa2,Apoa5
GO:0006760	Folic acid-containing compound metabolic process	10	26	1.23	1.56	2.05e-07	10090.ENSMUSP00000001183,10090.ENSMUSP00000018744,10090.ENSMUSP00000021443,10090.ENSMUSP00000022218,10090.ENSMUSP00000026470,10090.ENSMUSP00000026846,10090.ENSMUSP00000028148,10090.ENSMUSP00000039663,10090.ENSMUSP00000099950,10090.ENSMUSP00000112897	Ftcd,Shmt1,Mthfd1,Dhfr,Shmt2,Tyms,Fpgs,Dmgdh,Sardh,Mthfd1l
GO:0046887	Positive regulation of hormone secretion	21	178	0.71	1.17	2.15e-07	10090.ENSMUSP00000002320,10090.ENSMUSP00000005452,10090.ENSMUSP00000020329,10090.ENSMUSP00000021773,10090.ENSMUSP00000025951,10090.ENSMUSP00000030299,10090.ENSMUSP00000031445,10090.ENSMUSP00000031535,10090.ENSMUSP00000033634,10090.ENSMUSP00000038514,10090.ENSMUSP00000039175,10090.ENSMUSP00000039472,10090.ENSMUSP00000044004,10090.ENSMUSP00000063548,10090.ENSMUSP00000063795,10090.ENSMUSP00000084043…	Ppard,Fgfr4,Egfr,Gpld1,Rbp4,Cyp2j5,Aacs,Hnf1a,Acsl4,Irs2,Nr0b2,Fgb,Lrp1,Abat,Irs1,Spp1,Gck,Nr1h4,Fga,Atg7,Fgg
GO:0042593	Glucose homeostasis	25	255	0.63	1.09	2.37e-07	10090.ENSMUSP00000005364,10090.ENSMUSP00000005452,10090.ENSMUSP00000005507,10090.ENSMUSP00000018094,10090.ENSMUSP00000019469,10090.ENSMUSP00000022576,10090.ENSMUSP00000025951,10090.ENSMUSP00000029017,10090.ENSMUSP00000029905,10090.ENSMUSP00000031445,10090.ENSMUSP00000031535,10090.ENSMUSP00000032781,10090.ENSMUSP00000038514,10090.ENSMUSP00000041118,10090.ENSMUSP00000071231,10090.ENSMUSP00000083587…	G6pc2,Fgfr4,Mlxipl,Hnf4a,G6pc,Cpb2,Rbp4,Pck1,Cyp7a1,Aacs,Hnf1a,Nox4,Irs2,Foxa1,Pygl,Icam1,Cebpa,Gck,Nr1h4,Igf1,Mup3,Met,Apoc3,Stat3,Atg7
GO:0010646	Regulation of cell communication	130	3447	0.22	0.67	2.5e-07	10090.ENSMUSP00000000312,10090.ENSMUSP00000000579,10090.ENSMUSP00000002320,10090.ENSMUSP00000002487,10090.ENSMUSP00000003726,10090.ENSMUSP00000003818,10090.ENSMUSP00000004990,10090.ENSMUSP00000005364,10090.ENSMUSP00000005452,10090.ENSMUSP00000010502,10090.ENSMUSP00000013807,10090.ENSMUSP00000013949,10090.ENSMUSP00000015278,10090.ENSMUSP00000018094,10090.ENSMUSP00000020161,10090.ENSMUSP00000020329…	Cdh1,Sox9,Ppard,Braf,Brd4,Insig2,Mapk14,G6pc2,Fgfr4,Ifi35,Pten,Birc3,Aldh1a3,Hnf4a,Arg1,Egfr,Srebf1,Nfkbia,Gpld1,Tert,Hmgcr,Rb1,Srebf2,Crebbp,Ahsg,Hrg,Rgn,Xdh,Eif2ak2,C3,Cpt1a,Rbp4,Chuk,Irf7,Fam20c,Xiap,Fcgr2b,F2,Zbp1,Nfkb1,Abca1,Cyp2j5,Cyp2j6,Klb,Areg,Aacs,Hnf1a,Tgfa,Usp18,Nox4,Fgf21,Hpx,Acsl4,F7,F10,Ikbkb,Apoa1,Smad3,Cyp7b1,Lrg1,Irs2,Brca2,Ripk2,Nr0b2,Fgb,Foxa1,Lrp1,Acsl5,Serpinf2,Ar,Ikbke,Fn1,…
GO:0045723	Positive regulation of fatty acid biosynthetic process	10	27	1.21	1.53	2.71e-07	10090.ENSMUSP00000005507,10090.ENSMUSP00000018094,10090.ENSMUSP00000020846,10090.ENSMUSP00000023832,10090.ENSMUSP00000034585,10090.ENSMUSP00000034588,10090.ENSMUSP00000034904,10090.ENSMUSP00000066488,10090.ENSMUSP00000106988,10090.ENSMUSP00000113413	Mlxipl,Hnf4a,Srebf1,Rgn,Apoa4,Apoa1,Elovl5,Agt,Nr1h3,Apoa5
GO:2000377	Regulation of reactive oxygen species metabolic process	20	163	0.73	1.18	2.71e-07	10090.ENSMUSP00000004990,10090.ENSMUSP00000013949,10090.ENSMUSP00000020329,10090.ENSMUSP00000022218,10090.ENSMUSP00000024866,10090.ENSMUSP00000028681,10090.ENSMUSP00000031327,10090.ENSMUSP00000031411,10090.ENSMUSP00000032781,10090.ENSMUSP00000044665,10090.ENSMUSP00000044769,10090.ENSMUSP00000066488,10090.ENSMUSP00000076189,10090.ENSMUSP00000091940,10090.ENSMUSP00000105049,10090.ENSMUSP00000109952…	Mapk14,Birc3,Egfr,Dhfr,Xdh,F2,Cxcl1,Aldh2,Nox4,Crp,Atg5,Agt,Trim30a,Shc1,Ppara,Cflar,Stat3,Gstp1,Ripk1,Il18
GO:0045089	Positive regulation of innate immune response	19	146	0.75	1.2	2.72e-07	10090.ENSMUSP00000010502,10090.ENSMUSP00000020846,10090.ENSMUSP00000023352,10090.ENSMUSP00000025797,10090.ENSMUSP00000026571,10090.ENSMUSP00000029018,10090.ENSMUSP00000033185,10090.ENSMUSP00000044050,10090.ENSMUSP00000049404,10090.ENSMUSP00000049729,10090.ENSMUSP00000054126,10090.ENSMUSP00000076189,10090.ENSMUSP00000082682,10090.ENSMUSP00000087327,10090.ENSMUSP00000091921,10090.ENSMUSP00000102980…	Ifi35,Srebf1,Prkdc,Mbl2,Irf7,Zbp1,Hpx,Dpp4,Znfx1,Masp2,Ikbke,Trim30a,Hmgb1,Masp1,Hsp90aa1,Stat5a,Mavs,Parp9,Nlrc5
GO:0042157	Lipoprotein metabolic process	18	130	0.78	1.22	2.85e-07	10090.ENSMUSP00000025249,10090.ENSMUSP00000030010,10090.ENSMUSP00000034585,10090.ENSMUSP00000034588,10090.ENSMUSP00000034713,10090.ENSMUSP00000036044,10090.ENSMUSP00000044769,10090.ENSMUSP00000055757,10090.ENSMUSP00000080468,10090.ENSMUSP00000096179,10090.ENSMUSP00000104091,10090.ENSMUSP00000105049,10090.ENSMUSP00000106953,10090.ENSMUSP00000113126,10090.ENSMUSP00000113413,10090.ENSMUSP00000133215…	Apom,Abca1,Apoa4,Apoa1,Ldlr,Apob,Atg5,Pcsk9,Apol9a,Mttp,Apoc1,Ppara,Apoa2,Apoc3,Apoa5,Atg7,Apoe,Apol7a
GO:0032369	Negative regulation of lipid transport	11	37	1.11	1.46	3.11e-07	10090.ENSMUSP00000023100,10090.ENSMUSP00000033634,10090.ENSMUSP00000035246,10090.ENSMUSP00000038514,10090.ENSMUSP00000055757,10090.ENSMUSP00000069495,10090.ENSMUSP00000104091,10090.ENSMUSP00000106953,10090.ENSMUSP00000106988,10090.ENSMUSP00000113126,10090.ENSMUSP00000133302	Srebf2,Acsl4,Abcg8,Irs2,Pcsk9,Abcg5,Apoc1,Apoa2,Nr1h3,Apoc3,Apoe
GO:0006633	Fatty acid biosynthetic process	17	115	0.81	1.24	3.12e-07	10090.ENSMUSP00000004140,10090.ENSMUSP00000010807,10090.ENSMUSP00000025567,10090.ENSMUSP00000028619,10090.ENSMUSP00000029135,10090.ENSMUSP00000029770,10090.ENSMUSP00000031535,10090.ENSMUSP00000034731,10090.ENSMUSP00000034904,10090.ENSMUSP00000036936,10090.ENSMUSP00000045291,10090.ENSMUSP00000052872,10090.ENSMUSP00000071351,10090.ENSMUSP00000099490,10090.ENSMUSP00000103012,10090.ENSMUSP00000106988…	Gstm1,Fads1,Fads2,Hsd17b12,Acss2,Abcd3,Hnf1a,Lipc,Elovl5,Scd1,Acsl3,Fasn,Elovl6,Acaca,Acly,Nr1h3,Gstp1
GO:0046883	Regulation of hormone secretion	28	324	0.58	1.02	3.62e-07	10090.ENSMUSP00000002320,10090.ENSMUSP00000005364,10090.ENSMUSP00000005452,10090.ENSMUSP00000018094,10090.ENSMUSP00000020329,10090.ENSMUSP00000020846,10090.ENSMUSP00000021773,10090.ENSMUSP00000022176,10090.ENSMUSP00000025835,10090.ENSMUSP00000025951,10090.ENSMUSP00000030299,10090.ENSMUSP00000031445,10090.ENSMUSP00000031535,10090.ENSMUSP00000033634,10090.ENSMUSP00000038514,10090.ENSMUSP00000039175…	Ppard,G6pc2,Fgfr4,Hnf4a,Egfr,Srebf1,Gpld1,Hmgcr,Cpt1a,Rbp4,Cyp2j5,Aacs,Hnf1a,Acsl4,Irs2,Nr0b2,Fgb,Lrp1,Abat,Irs1,Agt,Spp1,Gck,Nr1h4,Mup3,Fga,Atg7,Fgg
GO:0090277	Positive regulation of peptide hormone secretion	18	133	0.77	1.2	3.89e-07	10090.ENSMUSP00000002320,10090.ENSMUSP00000020329,10090.ENSMUSP00000021773,10090.ENSMUSP00000025951,10090.ENSMUSP00000031445,10090.ENSMUSP00000031535,10090.ENSMUSP00000033634,10090.ENSMUSP00000038514,10090.ENSMUSP00000039175,10090.ENSMUSP00000039472,10090.ENSMUSP00000044004,10090.ENSMUSP00000063548,10090.ENSMUSP00000063795,10090.ENSMUSP00000099984,10090.ENSMUSP00000100933,10090.ENSMUSP00000133117…	Ppard,Egfr,Gpld1,Rbp4,Aacs,Hnf1a,Acsl4,Irs2,Nr0b2,Fgb,Lrp1,Abat,Irs1,Gck,Nr1h4,Fga,Atg7,Fgg
GO:0071702	Organic substance transport	86	1971	0.28	0.72	4.47e-07	10090.ENSMUSP00000000049,10090.ENSMUSP00000000466,10090.ENSMUSP00000001079,10090.ENSMUSP00000001279,10090.ENSMUSP00000002320,10090.ENSMUSP00000003717,10090.ENSMUSP00000003720,10090.ENSMUSP00000004990,10090.ENSMUSP00000009790,10090.ENSMUSP00000019469,10090.ENSMUSP00000020523,10090.ENSMUSP00000020846,10090.ENSMUSP00000021231,10090.ENSMUSP00000021413,10090.ENSMUSP00000021940,10090.ENSMUSP00000023590…	Apoh,Plin2,Sec24b,Lsr,Ppard,Abcb4,Crot,Mapk14,Pla2g12b,G6pc,Pex13,Srebf1,Abcc3,Nfkbia,Lman2,Hrg,Soat2,Slc10a2,Slc22a1,Stard4,Apom,Npc1,Atp8b1,Rbp4,Msr1,Abcc2,Agxt,Slc2a2,Abcd3,Cyp7a1,Abca1,Scp2,Hnf1a,Slc27a5,Hpx,Acsl4,Ces1c,Apoa4,Apoa1,Ldlr,Lipc,Abcg8,Apob,Slco1a1,Nr0b2,Slco1b2,Acsl3,Sec24c,Acsl5,Slc27a2,Fabp1,Agt,Abcg5,Preb,Apol9a,Scarb1,Sec16b,Slc22a7,Sec16a,Hsp90aa1,Mttp,Selenos,Pex14,Abcb11,N…
GO:0009615	Response to virus	29	352	0.56	0.98	5.18e-07	10090.ENSMUSP00000004990,10090.ENSMUSP00000023165,10090.ENSMUSP00000024884,10090.ENSMUSP00000025797,10090.ENSMUSP00000026217,10090.ENSMUSP00000026571,10090.ENSMUSP00000029018,10090.ENSMUSP00000029812,10090.ENSMUSP00000029936,10090.ENSMUSP00000034973,10090.ENSMUSP00000036044,10090.ENSMUSP00000042433,10090.ENSMUSP00000049404,10090.ENSMUSP00000054126,10090.ENSMUSP00000070741,10090.ENSMUSP00000076189…	Mapk14,Crebbp,Eif2ak2,Mbl2,Chuk,Irf7,Zbp1,Nfkb1,Gbp2b,Smad3,Apob,Ddx58,Znfx1,Ikbke,Ddx60,Trim30a,Isg15,Stat2,Hsp90aa1,Ifit1,Trim25,Bcl2l1,Mavs,Oasl1,Parp9,Cdk6,Atg7,Rtp4,Nlrc5
GO:0045540	Regulation of cholesterol biosynthetic process	9	21	1.27	1.49	5.56e-07	10090.ENSMUSP00000020846,10090.ENSMUSP00000023100,10090.ENSMUSP00000029905,10090.ENSMUSP00000030340,10090.ENSMUSP00000036044,10090.ENSMUSP00000073541,10090.ENSMUSP00000095953,10090.ENSMUSP00000133302,10090.ENSMUSP00000142770	Srebf1,Srebf2,Cyp7a1,Scp2,Apob,Dhcr7,Scap,Apoe,Fdps
GO:0051174	Regulation of phosphorus metabolic process	71	1506	0.31	0.74	5.8e-07	10090.ENSMUSP00000000579,10090.ENSMUSP00000002487,10090.ENSMUSP00000003726,10090.ENSMUSP00000005452,10090.ENSMUSP00000005507,10090.ENSMUSP00000013807,10090.ENSMUSP00000013949,10090.ENSMUSP00000017488,10090.ENSMUSP00000018094,10090.ENSMUSP00000020329,10090.ENSMUSP00000020938,10090.ENSMUSP00000021773,10090.ENSMUSP00000022176,10090.ENSMUSP00000022701,10090.ENSMUSP00000023352,10090.ENSMUSP00000023583…	Sox9,Braf,Brd4,Fgfr4,Mlxipl,Pten,Birc3,Vtn,Hnf4a,Egfr,Fam20a,Gpld1,Hmgcr,Rb1,Prkdc,Ahsg,Hrg,Rgn,Xdh,C3,Fam20c,F2,Scp2,Areg,Hnf1a,Tgfa,Nox4,Fgf21,Hpx,Ikbkb,Apoa1,Ldlr,Smad3,Irs2,Ripk2,Lrp1,Acsl3,Ar,Fn1,Socs3,Irs1,Pcx,Ocln,Agt,Erbb3,Hmgb1,Stat2,Scarb1,Icam1,Fbp1,Hsp90aa1,Gck,Nr1h4,Igf1,Apoc1,Ppara,Bcl2l1,Mavs,Parp9,Met,Fgfr2,Stat3,Lck,Gstp1,Ripk1,Apoe,Hgf,Casp3,Nlrc5,Il18,Cbs
GO:0000096	Sulfur amino acid metabolic process	10	30	1.16	1.44	5.94e-07	10090.ENSMUSP00000015941,10090.ENSMUSP00000021443,10090.ENSMUSP00000027144,10090.ENSMUSP00000027491,10090.ENSMUSP00000032781,10090.ENSMUSP00000096912,10090.ENSMUSP00000113672,10090.ENSMUSP00000135956,10090.ENSMUSP00000153488,10090.ENSMUSP00000158269	Bhmt2,Mthfd1,Cps1,Agxt,Nox4,Bhmt,Cth,Gm5096,Mat1a,Cbs
GO:0050764	Regulation of phagocytosis	17	121	0.79	1.19	5.96e-07	10090.ENSMUSP00000013807,10090.ENSMUSP00000021940,10090.ENSMUSP00000023583,10090.ENSMUSP00000024988,10090.ENSMUSP00000025797,10090.ENSMUSP00000027966,10090.ENSMUSP00000034588,10090.ENSMUSP00000044004,10090.ENSMUSP00000044769,10090.ENSMUSP00000049729,10090.ENSMUSP00000069418,10090.ENSMUSP00000082682,10090.ENSMUSP00000083242,10090.ENSMUSP00000087327,10090.ENSMUSP00000106953,10090.ENSMUSP00000133215…	Pten,Lman2,Ahsg,C3,Mbl2,Fcgr2b,Apoa1,Lrp1,Atg5,Masp2,C4b,Hmgb1,Scarb1,Masp1,Apoa2,Atg7,Mbl1
GO:0033700	Phospholipid efflux	8	14	1.4	1.53	6.38e-07	10090.ENSMUSP00000030010,10090.ENSMUSP00000034585,10090.ENSMUSP00000034588,10090.ENSMUSP00000104091,10090.ENSMUSP00000106953,10090.ENSMUSP00000113126,10090.ENSMUSP00000113413,10090.ENSMUSP00000133302	Abca1,Apoa4,Apoa1,Apoc1,Apoa2,Apoc3,Apoa5,Apoe
GO:0034375	High-density lipoprotein particle remodeling	8	14	1.4	1.53	6.38e-07	10090.ENSMUSP00000025249,10090.ENSMUSP00000034585,10090.ENSMUSP00000034588,10090.ENSMUSP00000034731,10090.ENSMUSP00000083242,10090.ENSMUSP00000106953,10090.ENSMUSP00000113126,10090.ENSMUSP00000133302	Apom,Apoa4,Apoa1,Lipc,Scarb1,Apoa2,Apoc3,Apoe
GO:0034380	High-density lipoprotein particle assembly	7	8	1.58	1.58	6.53e-07	10090.ENSMUSP00000025249,10090.ENSMUSP00000030010,10090.ENSMUSP00000034585,10090.ENSMUSP00000034588,10090.ENSMUSP00000106953,10090.ENSMUSP00000113413,10090.ENSMUSP00000133302	Apom,Abca1,Apoa4,Apoa1,Apoa2,Apoa5,Apoe
GO:0015849	Organic acid transport	26	292	0.59	1.01	6.83e-07	10090.ENSMUSP00000000466,10090.ENSMUSP00000002320,10090.ENSMUSP00000003720,10090.ENSMUSP00000009790,10090.ENSMUSP00000021231,10090.ENSMUSP00000023835,10090.ENSMUSP00000025482,10090.ENSMUSP00000026208,10090.ENSMUSP00000027491,10090.ENSMUSP00000029770,10090.ENSMUSP00000029905,10090.ENSMUSP00000031535,10090.ENSMUSP00000032539,10090.ENSMUSP00000033634,10090.ENSMUSP00000037022,10090.ENSMUSP00000039175…	Plin2,Ppard,Crot,Pla2g12b,Abcc3,Slc10a2,Atp8b1,Abcc2,Agxt,Abcd3,Cyp7a1,Hnf1a,Slc27a5,Acsl4,Slco1a1,Nr0b2,Slco1b2,Acsl3,Acsl5,Slc27a2,Fabp1,Abcb11,Nr1h4,Slco1a4,Apoe,Slc10a1
GO:0090276	Regulation of peptide hormone secretion	24	251	0.62	1.03	7e-07	10090.ENSMUSP00000002320,10090.ENSMUSP00000005364,10090.ENSMUSP00000018094,10090.ENSMUSP00000020329,10090.ENSMUSP00000020846,10090.ENSMUSP00000021773,10090.ENSMUSP00000022176,10090.ENSMUSP00000025835,10090.ENSMUSP00000025951,10090.ENSMUSP00000031445,10090.ENSMUSP00000031535,10090.ENSMUSP00000033634,10090.ENSMUSP00000038514,10090.ENSMUSP00000039175,10090.ENSMUSP00000039472,10090.ENSMUSP00000044004…	Ppard,G6pc2,Hnf4a,Egfr,Srebf1,Gpld1,Hmgcr,Cpt1a,Rbp4,Aacs,Hnf1a,Acsl4,Irs2,Nr0b2,Fgb,Lrp1,Abat,Irs1,Gck,Nr1h4,Mup3,Fga,Atg7,Fgg
GO:0009966	Regulation of signal transduction	116	3013	0.23	0.66	7.05e-07	10090.ENSMUSP00000000312,10090.ENSMUSP00000000579,10090.ENSMUSP00000002320,10090.ENSMUSP00000002487,10090.ENSMUSP00000003726,10090.ENSMUSP00000003818,10090.ENSMUSP00000004990,10090.ENSMUSP00000005452,10090.ENSMUSP00000010502,10090.ENSMUSP00000013807,10090.ENSMUSP00000013949,10090.ENSMUSP00000015278,10090.ENSMUSP00000018094,10090.ENSMUSP00000020161,10090.ENSMUSP00000020329,10090.ENSMUSP00000021413…	Cdh1,Sox9,Ppard,Braf,Brd4,Insig2,Mapk14,Fgfr4,Ifi35,Pten,Birc3,Aldh1a3,Hnf4a,Arg1,Egfr,Nfkbia,Tert,Hmgcr,Rb1,Srebf2,Crebbp,Ahsg,Hrg,Rgn,Xdh,Eif2ak2,C3,Chuk,Irf7,Fam20c,Xiap,Fcgr2b,F2,Zbp1,Nfkb1,Abca1,Cyp2j6,Klb,Areg,Hnf1a,Tgfa,Usp18,Nox4,Fgf21,Hpx,F7,F10,Ikbkb,Apoa1,Smad3,Cyp7b1,Lrg1,Brca2,Ripk2,Fgb,Foxa1,Lrp1,Acsl5,Serpinf2,Ar,Ikbke,Fn1,Pcsk9,Socs3,Lect2,Insig1,Abat,Irs1,Agt,Ddx60,Irak4,Trim30a,…
GO:0010885	Regulation of cholesterol storage	9	22	1.25	1.46	7.41e-07	10090.ENSMUSP00000002320,10090.ENSMUSP00000023100,10090.ENSMUSP00000026021,10090.ENSMUSP00000034189,10090.ENSMUSP00000036044,10090.ENSMUSP00000083242,10090.ENSMUSP00000105049,10090.ENSMUSP00000105210,10090.ENSMUSP00000106988	Ppard,Srebf2,Msr1,Ces1c,Apob,Scarb1,Ppara,Ces1b,Nr1h3
GO:0031324	Negative regulation of cellular metabolic process	98	2403	0.25	0.68	8.68e-07	10090.ENSMUSP00000000579,10090.ENSMUSP00000002320,10090.ENSMUSP00000003818,10090.ENSMUSP00000005507,10090.ENSMUSP00000005820,10090.ENSMUSP00000006094,10090.ENSMUSP00000013807,10090.ENSMUSP00000013949,10090.ENSMUSP00000018094,10090.ENSMUSP00000018744,10090.ENSMUSP00000020846,10090.ENSMUSP00000021630,10090.ENSMUSP00000021773,10090.ENSMUSP00000022104,10090.ENSMUSP00000022115,10090.ENSMUSP00000022176…	Sox9,Ppard,Insig2,Mlxipl,Nr1i3,Cyp2d26,Pten,Birc3,Hnf4a,Shmt1,Srebf1,Akr1c6,Gpld1,Tert,Xrcc4,Hmgcr,Dhfr,Rb1,Cyp2d22,Srebf2,Crebbp,Prkdc,Nr1i2,Ahsg,Rgn,Xdh,Eif2ak2,Npc1,Atp8b1,Cdk2,Shmt2,Tyms,Apcs,Nfkb1,Cyp7a1,Hnf1a,Dkc1,Ikbkb,Ldlr,Smad3,Irs2,Brca2,Nr0b2,Foxa1,Lrp1,Crp,Atg5,Ar,Ikbke,Pcsk9,Socs3,Cyp2d40,Insig1,Ocln,Agt,Cebpb,Cyp2d10,Trim30a,Rxra,Hmgb1,Phf21a,Fbp1,Shc1,Zhx2,Cebpa,Smarca4,E2f1,Pex14,…
GO:0032375	Negative regulation of cholesterol transport	8	15	1.37	1.48	9.36e-07	10090.ENSMUSP00000023100,10090.ENSMUSP00000035246,10090.ENSMUSP00000055757,10090.ENSMUSP00000069495,10090.ENSMUSP00000104091,10090.ENSMUSP00000106953,10090.ENSMUSP00000113126,10090.ENSMUSP00000133302	Srebf2,Abcg8,Pcsk9,Abcg5,Apoc1,Apoa2,Apoc3,Apoe
GO:0006749	Glutathione metabolic process	14	80	0.88	1.23	9.59e-07	10090.ENSMUSP00000001713,10090.ENSMUSP00000004136,10090.ENSMUSP00000004140,10090.ENSMUSP00000027067,10090.ENSMUSP00000033992,10090.ENSMUSP00000034902,10090.ENSMUSP00000075773,10090.ENSMUSP00000078630,10090.ENSMUSP00000102296,10090.ENSMUSP00000112923,10090.ENSMUSP00000113672,10090.ENSMUSP00000129565,10090.ENSMUSP00000140159,10090.ENSMUSP00000151239	Gstt1,Gstm3,Gstm1,Gsta3,Gsr,Gsta2,Ggt6,Gss,Gstm6,Mgst1,Cth,Gstp1,Gstp3,Gstt2
GO:0046164	Alcohol catabolic process	12	55	0.98	1.28	1.16e-06	10090.ENSMUSP00000004232,10090.ENSMUSP00000013458,10090.ENSMUSP00000013807,10090.ENSMUSP00000025656,10090.ENSMUSP00000027356,10090.ENSMUSP00000029905,10090.ENSMUSP00000031411,10090.ENSMUSP00000036245,10090.ENSMUSP00000048830,10090.ENSMUSP00000083242,10090.ENSMUSP00000112679,10090.ENSMUSP00000133302	Adh1,Adh4,Pten,Aldh1a7,Cyp27a1,Cyp7a1,Aldh2,Hsd3b7,Akr1d1,Scarb1,Sult1b1,Apoe
GO:0001817	Regulation of cytokine production	46	798	0.4	0.81	1.19e-06	10090.ENSMUSP00000004990,10090.ENSMUSP00000005452,10090.ENSMUSP00000020161,10090.ENSMUSP00000023165,10090.ENSMUSP00000024884,10090.ENSMUSP00000024988,10090.ENSMUSP00000026217,10090.ENSMUSP00000026571,10090.ENSMUSP00000027966,10090.ENSMUSP00000028233,10090.ENSMUSP00000028681,10090.ENSMUSP00000029812,10090.ENSMUSP00000030303,10090.ENSMUSP00000034588,10090.ENSMUSP00000034973,10090.ENSMUSP00000038833…	Mapk14,Fgfr4,Arg1,Crebbp,Eif2ak2,C3,Chuk,Irf7,Fcgr2b,Hc,F2,Nfkb1,Cyp2j6,Apoa1,Smad3,Ripk2,Ddx58,Lrp1,Crp,Atg5,Serpinf2,Fn1,Agt,Cebpb,Trim30a,Isg15,Hmgb1,Hsp90aa1,Selenos,Nr1h4,Igf1,Stat5a,Ppara,Mavs,Apoa2,Ccr5,Met,Furin,Stat3,Gstp1,Ripk1,Cd59a,Casp8,Hgf,Saa2,Il18
GO:0019220	Regulation of phosphate metabolic process	70	1505	0.31	0.72	1.19e-06	10090.ENSMUSP00000000579,10090.ENSMUSP00000002487,10090.ENSMUSP00000003726,10090.ENSMUSP00000005452,10090.ENSMUSP00000005507,10090.ENSMUSP00000013807,10090.ENSMUSP00000013949,10090.ENSMUSP00000017488,10090.ENSMUSP00000018094,10090.ENSMUSP00000020329,10090.ENSMUSP00000020938,10090.ENSMUSP00000021773,10090.ENSMUSP00000022176,10090.ENSMUSP00000022701,10090.ENSMUSP00000023352,10090.ENSMUSP00000023583…	Sox9,Braf,Brd4,Fgfr4,Mlxipl,Pten,Birc3,Vtn,Hnf4a,Egfr,Fam20a,Gpld1,Hmgcr,Rb1,Prkdc,Ahsg,Hrg,Rgn,Xdh,C3,F2,Scp2,Areg,Hnf1a,Tgfa,Nox4,Fgf21,Hpx,Ikbkb,Apoa1,Ldlr,Smad3,Irs2,Ripk2,Lrp1,Acsl3,Ar,Fn1,Socs3,Irs1,Pcx,Ocln,Agt,Erbb3,Hmgb1,Stat2,Scarb1,Icam1,Fbp1,Hsp90aa1,Gck,Nr1h4,Igf1,Apoc1,Ppara,Bcl2l1,Mavs,Parp9,Met,Fgfr2,Stat3,Lck,Gstp1,Ripk1,Apoe,Hgf,Casp3,Nlrc5,Il18,Cbs
GO:0050728	Negative regulation of inflammatory response	18	145	0.73	1.1	1.21e-06	10090.ENSMUSP00000002320,10090.ENSMUSP00000022701,10090.ENSMUSP00000027966,10090.ENSMUSP00000029812,10090.ENSMUSP00000034588,10090.ENSMUSP00000034713,10090.ENSMUSP00000034973,10090.ENSMUSP00000059129,10090.ENSMUSP00000099301,10090.ENSMUSP00000100933,10090.ENSMUSP00000100937,10090.ENSMUSP00000105049,10090.ENSMUSP00000106988,10090.ENSMUSP00000107858,10090.ENSMUSP00000129565,10090.ENSMUSP00000133302…	Ppard,Rb1,Fcgr2b,Nfkb1,Apoa1,Ldlr,Smad3,Socs3,Selenos,Nr1h4,Igf1,Ppara,Nr1h3,Mvk,Gstp1,Apoe,Hgf,Proc
GO:0009804	Coumarin metabolic process	8	16	1.34	1.44	1.34e-06	10090.ENSMUSP00000005685,10090.ENSMUSP00000006094,10090.ENSMUSP00000023083,10090.ENSMUSP00000060524,10090.ENSMUSP00000072555,10090.ENSMUSP00000074990,10090.ENSMUSP00000096254,10090.ENSMUSP00000130338	Cyp2a5,Cyp2d26,Cyp2d22,Cyp2d40,Cyp2d10,Cyp2a12,Cyp2a4,Cyp2d11
GO:0010907	Positive regulation of glucose metabolic process	12	56	0.97	1.26	1.35e-06	10090.ENSMUSP00000018094,10090.ENSMUSP00000021773,10090.ENSMUSP00000023203,10090.ENSMUSP00000023832,10090.ENSMUSP00000030303,10090.ENSMUSP00000038514,10090.ENSMUSP00000063795,10090.ENSMUSP00000082682,10090.ENSMUSP00000099984,10090.ENSMUSP00000100937,10090.ENSMUSP00000103112,10090.ENSMUSP00000105049	Hnf4a,Gpld1,Gpt,Rgn,Cyp2j6,Irs2,Irs1,Hmgb1,Gck,Igf1,Mup3,Ppara
GO:0015914	Phospholipid transport	15	98	0.83	1.16	1.45e-06	10090.ENSMUSP00000003717,10090.ENSMUSP00000025482,10090.ENSMUSP00000030010,10090.ENSMUSP00000030340,10090.ENSMUSP00000034585,10090.ENSMUSP00000034588,10090.ENSMUSP00000034713,10090.ENSMUSP00000035246,10090.ENSMUSP00000083242,10090.ENSMUSP00000096179,10090.ENSMUSP00000104091,10090.ENSMUSP00000106953,10090.ENSMUSP00000113126,10090.ENSMUSP00000113413,10090.ENSMUSP00000133302	Abcb4,Atp8b1,Abca1,Scp2,Apoa4,Apoa1,Ldlr,Abcg8,Scarb1,Mttp,Apoc1,Apoa2,Apoc3,Apoa5,Apoe
GO:0000038	Very long-chain fatty acid metabolic process	10	34	1.11	1.33	1.5e-06	10090.ENSMUSP00000010795,10090.ENSMUSP00000025385,10090.ENSMUSP00000029770,10090.ENSMUSP00000032539,10090.ENSMUSP00000034904,10090.ENSMUSP00000057595,10090.ENSMUSP00000063325,10090.ENSMUSP00000071351,10090.ENSMUSP00000108151,10090.ENSMUSP00000126464	Acaa1b,Hsd17b4,Abcd3,Slc27a5,Elovl5,Slc27a2,Acox1,Elovl6,Pex5,Acox2
GO:0016098	Monoterpenoid metabolic process	7	10	1.49	1.45	1.79e-06	10090.ENSMUSP00000006094,10090.ENSMUSP00000023083,10090.ENSMUSP00000026552,10090.ENSMUSP00000034860,10090.ENSMUSP00000060524,10090.ENSMUSP00000072555,10090.ENSMUSP00000130338	Cyp2d26,Cyp2d22,Cyp2e1,Cyp1a2,Cyp2d40,Cyp2d10,Cyp2d11
GO:0006084	acetyl-CoA metabolic process	10	35	1.1	1.31	1.89e-06	10090.ENSMUSP00000006692,10090.ENSMUSP00000029135,10090.ENSMUSP00000029564,10090.ENSMUSP00000029645,10090.ENSMUSP00000052872,10090.ENSMUSP00000088249,10090.ENSMUSP00000099490,10090.ENSMUSP00000103012,10090.ENSMUSP00000107858,10090.ENSMUSP00000153064	Mvd,Acss2,Pmvk,Tdo2,Fasn,Hmgcs2,Acaca,Acly,Mvk,Hmgcs1
GO:0010896	Regulation of triglyceride catabolic process	8	17	1.31	1.4	1.9e-06	10090.ENSMUSP00000000049,10090.ENSMUSP00000021773,10090.ENSMUSP00000033099,10090.ENSMUSP00000034585,10090.ENSMUSP00000034588,10090.ENSMUSP00000034713,10090.ENSMUSP00000113126,10090.ENSMUSP00000113413	Apoh,Gpld1,Fgf21,Apoa4,Apoa1,Ldlr,Apoc3,Apoa5
GO:0002237	Response to molecule of bacterial origin	29	380	0.52	0.9	2.23e-06	10090.ENSMUSP00000002320,10090.ENSMUSP00000004990,10090.ENSMUSP00000020161,10090.ENSMUSP00000021413,10090.ENSMUSP00000024884,10090.ENSMUSP00000026217,10090.ENSMUSP00000027144,10090.ENSMUSP00000027966,10090.ENSMUSP00000029017,10090.ENSMUSP00000029812,10090.ENSMUSP00000030010,10090.ENSMUSP00000031183,10090.ENSMUSP00000031327,10090.ENSMUSP00000036044,10090.ENSMUSP00000038833,10090.ENSMUSP00000044326…	Ppard,Mapk14,Arg1,Nfkbia,Eif2ak2,Chuk,Cps1,Fcgr2b,Pck1,Nfkb1,Abca1,Ugt2b1,Cxcl1,Apob,Ripk2,Slco1b2,Cebpb,Hmgb1,Scarb1,Hmgcs2,Selenos,Adamts13,Nr1h4,Nr1h3,Fgfr2,Mgst1,Gstp1,Casp3,Il18
GO:0050714	Positive regulation of protein secretion	19	170	0.69	1.03	2.24e-06	10090.ENSMUSP00000002320,10090.ENSMUSP00000020329,10090.ENSMUSP00000021773,10090.ENSMUSP00000025951,10090.ENSMUSP00000031445,10090.ENSMUSP00000031535,10090.ENSMUSP00000033634,10090.ENSMUSP00000038514,10090.ENSMUSP00000039175,10090.ENSMUSP00000039472,10090.ENSMUSP00000044004,10090.ENSMUSP00000063548,10090.ENSMUSP00000099984,10090.ENSMUSP00000100933,10090.ENSMUSP00000100937,10090.ENSMUSP00000104725…	Ppard,Egfr,Gpld1,Rbp4,Aacs,Hnf1a,Acsl4,Irs2,Nr0b2,Fgb,Lrp1,Abat,Gck,Nr1h4,Igf1,Sec24a,Fga,Atg7,Fgg
GO:0030194	Positive regulation of blood coagulation	9	26	1.18	1.33	2.26e-06	10090.ENSMUSP00000000049,10090.ENSMUSP00000014578,10090.ENSMUSP00000017488,10090.ENSMUSP00000021948,10090.ENSMUSP00000022576,10090.ENSMUSP00000023590,10090.ENSMUSP00000028681,10090.ENSMUSP00000033820,10090.ENSMUSP00000048704	Apoh,Plg,Vtn,F12,Cpb2,Hrg,F2,F7,Serpinf2
GO:1901565	Organonitrogen compound catabolic process	56	1105	0.35	0.74	2.28e-06	10090.ENSMUSP00000001183,10090.ENSMUSP00000006094,10090.ENSMUSP00000014578,10090.ENSMUSP00000016400,10090.ENSMUSP00000018744,10090.ENSMUSP00000020161,10090.ENSMUSP00000020241,10090.ENSMUSP00000022576,10090.ENSMUSP00000023083,10090.ENSMUSP00000023203,10090.ENSMUSP00000024866,10090.ENSMUSP00000025778,10090.ENSMUSP00000026062,10090.ENSMUSP00000026470,10090.ENSMUSP00000027491,10090.ENSMUSP00000029645…	Ftcd,Cyp2d26,Plg,Ctsz,Shmt1,Arg1,Pah,Cpb2,Cyp2d22,Gpt,Xdh,Gldc,Casp7,Shmt2,Agxt,Tdo2,Uox,Ambp,Usp18,Gpt2,Ldlr,Apob,Ascc3,Aldh8a1,Dmgdh,Dpp4,Atg5,Pcsk9,Otc,Cyp2d40,Ahcy,Ascc2,Abat,Cyp2d10,Aldh6a1,Isg15,Rnf213,Bhmt,Selenos,Sardh,Adamts13,Trim25,Hgd,Rnf168,Uroc1,Ripk1,Comt,Cyp2d11,Atg7,Apoe,Gm5096,Casp8,Casp3,Mat1a,Proc,Cbs
GO:0009894	Regulation of catabolic process	51	962	0.36	0.75	2.48e-06	10090.ENSMUSP00000000049,10090.ENSMUSP00000000312,10090.ENSMUSP00000000579,10090.ENSMUSP00000001507,10090.ENSMUSP00000005507,10090.ENSMUSP00000013807,10090.ENSMUSP00000020329,10090.ENSMUSP00000020846,10090.ENSMUSP00000021773,10090.ENSMUSP00000022176,10090.ENSMUSP00000023832,10090.ENSMUSP00000025279,10090.ENSMUSP00000025835,10090.ENSMUSP00000027657,10090.ENSMUSP00000030013,10090.ENSMUSP00000032473…	Apoh,Cdh1,Sox9,Cyp51,Mlxipl,Pten,Egfr,Srebf1,Gpld1,Hmgcr,Rgn,Npc1,Cpt1a,C4bp,Xpa,Iigp1,Fgf21,Dkc1,Apoa4,Apoa1,Ldlr,Smad3,Irs2,Ripk2,Lrp1,Atg5,Acsl5,Ikbke,Pcsk9,Irs1,Fabp1,Trim30a,Hmgb1,Scarb1,Fbp1,Hsp90aa1,E2f1,Abcb11,Gck,Igf1,Apoc1,Ppara,Apoa2,Apoc3,Apoa5,Furin,Dbi,Stat3,Atg7,Apoe,Casp3
GO:0031325	Positive regulation of cellular metabolic process	122	3304	0.21	0.62	2.5e-06	10090.ENSMUSP00000000049,10090.ENSMUSP00000000312,10090.ENSMUSP00000000579,10090.ENSMUSP00000002320,10090.ENSMUSP00000002487,10090.ENSMUSP00000003726,10090.ENSMUSP00000004990,10090.ENSMUSP00000005452,10090.ENSMUSP00000005507,10090.ENSMUSP00000005820,10090.ENSMUSP00000013807,10090.ENSMUSP00000017488,10090.ENSMUSP00000018094,10090.ENSMUSP00000020329,10090.ENSMUSP00000020846,10090.ENSMUSP00000020938…	Apoh,Cdh1,Sox9,Ppard,Braf,Brd4,Mapk14,Fgfr4,Mlxipl,Nr1i3,Pten,Vtn,Hnf4a,Egfr,Srebf1,Fam20a,Nfkbia,Gpld1,Tert,Rb1,Srebf2,Crebbp,Gpt,Prkdc,Nr1i2,Rgn,Xdh,Cebpz,C3,Stard4,Cpt1a,Chuk,Cdk2,Sirt3,Irf7,Nr5a2,F2,Pck1,Nfkb1,Cyp7a1,Xpa,Cyp2j6,Areg,Cxcl1,Hnf1a,Tgfa,Nox4,Fgf21,Hpx,Dkc1,Ikbkb,Apoa4,Apoa1,Ldlr,Elovl5,Smad3,Scd1,Irs2,Brca2,Ripk2,Nr0b2,Foxa1,Ddx58,Crp,Acsl3,Acsl5,Wdr43,Serpinf2,Ar,Pcsk9,Abat,Irs1…
GO:0019748	Secondary metabolic process	12	60	0.94	1.2	2.55e-06	10090.ENSMUSP00000005685,10090.ENSMUSP00000006094,10090.ENSMUSP00000021630,10090.ENSMUSP00000023083,10090.ENSMUSP00000026208,10090.ENSMUSP00000027067,10090.ENSMUSP00000034860,10090.ENSMUSP00000060524,10090.ENSMUSP00000072555,10090.ENSMUSP00000074990,10090.ENSMUSP00000096254,10090.ENSMUSP00000130338	Cyp2a5,Cyp2d26,Akr1c6,Cyp2d22,Abcc2,Gsta3,Cyp1a2,Cyp2d40,Cyp2d10,Cyp2a12,Cyp2a4,Cyp2d11
GO:0038183	Bile acid signaling pathway	7	11	1.44	1.4	2.79e-06	10090.ENSMUSP00000029905,10090.ENSMUSP00000035246,10090.ENSMUSP00000052989,10090.ENSMUSP00000069495,10090.ENSMUSP00000099770,10090.ENSMUSP00000100933,10090.ENSMUSP00000151555	Cyp7a1,Abcg8,Cyp8b1,Abcg5,Abcb11,Nr1h4,Slc10a1
GO:0032496	Response to lipopolysaccharide	28	362	0.53	0.89	2.85e-06	10090.ENSMUSP00000002320,10090.ENSMUSP00000004990,10090.ENSMUSP00000020161,10090.ENSMUSP00000021413,10090.ENSMUSP00000024884,10090.ENSMUSP00000026217,10090.ENSMUSP00000027144,10090.ENSMUSP00000029017,10090.ENSMUSP00000029812,10090.ENSMUSP00000030010,10090.ENSMUSP00000031183,10090.ENSMUSP00000031327,10090.ENSMUSP00000036044,10090.ENSMUSP00000038833,10090.ENSMUSP00000044326,10090.ENSMUSP00000069850…	Ppard,Mapk14,Arg1,Nfkbia,Eif2ak2,Chuk,Cps1,Pck1,Nfkb1,Abca1,Ugt2b1,Cxcl1,Apob,Ripk2,Slco1b2,Cebpb,Hmgb1,Scarb1,Hmgcs2,Selenos,Adamts13,Nr1h4,Nr1h3,Fgfr2,Mgst1,Gstp1,Casp3,Il18
GO:0036314	Response to sterol	10	37	1.07	1.26	2.85e-06	10090.ENSMUSP00000003818,10090.ENSMUSP00000021773,10090.ENSMUSP00000029564,10090.ENSMUSP00000029905,10090.ENSMUSP00000033820,10090.ENSMUSP00000034189,10090.ENSMUSP00000052989,10090.ENSMUSP00000061877,10090.ENSMUSP00000105210,10090.ENSMUSP00000107069	Insig2,Gpld1,Pmvk,Cyp7a1,F7,Ces1c,Cyp8b1,Insig1,Ces1b,Ccr5
GO:0006706	Steroid catabolic process	9	27	1.16	1.3	2.88e-06	10090.ENSMUSP00000027356,10090.ENSMUSP00000029905,10090.ENSMUSP00000034860,10090.ENSMUSP00000036245,10090.ENSMUSP00000048830,10090.ENSMUSP00000083242,10090.ENSMUSP00000084043,10090.ENSMUSP00000133302,10090.ENSMUSP00000151661	Cyp27a1,Cyp7a1,Cyp1a2,Hsd3b7,Akr1d1,Scarb1,Spp1,Apoe,Hsd17b6
GO:1901607	Alpha-amino acid biosynthetic process	12	61	0.93	1.18	2.94e-06	10090.ENSMUSP00000015941,10090.ENSMUSP00000018744,10090.ENSMUSP00000020241,10090.ENSMUSP00000021443,10090.ENSMUSP00000022218,10090.ENSMUSP00000026470,10090.ENSMUSP00000027491,10090.ENSMUSP00000056152,10090.ENSMUSP00000096912,10090.ENSMUSP00000113672,10090.ENSMUSP00000135956,10090.ENSMUSP00000158269	Bhmt2,Shmt1,Pah,Mthfd1,Dhfr,Shmt2,Agxt,Otc,Bhmt,Cth,Gm5096,Cbs
GO:0033036	Macromolecule localization	97	2441	0.24	0.64	3.23e-06	10090.ENSMUSP00000000049,10090.ENSMUSP00000000312,10090.ENSMUSP00000000466,10090.ENSMUSP00000000579,10090.ENSMUSP00000001079,10090.ENSMUSP00000001279,10090.ENSMUSP00000002320,10090.ENSMUSP00000002487,10090.ENSMUSP00000003717,10090.ENSMUSP00000003720,10090.ENSMUSP00000003818,10090.ENSMUSP00000009790,10090.ENSMUSP00000020523,10090.ENSMUSP00000020846,10090.ENSMUSP00000021231,10090.ENSMUSP00000021413…	Apoh,Cdh1,Plin2,Sox9,Sec24b,Lsr,Ppard,Braf,Abcb4,Crot,Insig2,Pla2g12b,Pex13,Srebf1,Abcc3,Nfkbia,Lman2,Tert,Xrcc4,Rb1,Sqle,Soat2,Slc10a2,Stard4,Apom,Npc1,Atp8b1,Cpt1a,Rbp4,Msr1,Abcc2,Abcd3,Cyp7a1,Abca1,Xpa,Scp2,Hnf1a,Slc27a5,Acsl4,Dkc1,Ikbkb,Ces1c,Apoa4,Apoa1,Ldlr,Lipc,Abcg8,Apob,Slco1a1,Dhcr24,Brca2,Nr0b2,Slco1b2,Acsl3,Sec24c,Acsl5,Slc27a2,Insig1,Irs1,Fabp1,Agt,Abcg5,Preb,Apol9a,Isg15,Scarb1,Sec1…
GO:0010867	Positive regulation of triglyceride biosynthetic process	8	19	1.26	1.32	3.6e-06	10090.ENSMUSP00000020846,10090.ENSMUSP00000021773,10090.ENSMUSP00000023832,10090.ENSMUSP00000034713,10090.ENSMUSP00000046585,10090.ENSMUSP00000083242,10090.ENSMUSP00000106988,10090.ENSMUSP00000113126	Srebf1,Gpld1,Rgn,Ldlr,Acsl5,Scarb1,Nr1h3,Apoc3
GO:0052695	Cellular glucuronidation	8	19	1.26	1.32	3.6e-06	10090.ENSMUSP00000031181,10090.ENSMUSP00000031183,10090.ENSMUSP00000031186,10090.ENSMUSP00000031195,10090.ENSMUSP00000068282,10090.ENSMUSP00000072598,10090.ENSMUSP00000075255,10090.ENSMUSP00000092233	Ugt2b34,Ugt2b1,Ugt2b35,Ugt2a3,Ugt2b5,Ugt2b38,Ugt2b37,Ugt2b36
GO:0031639	Plasminogen activation	7	12	1.41	1.34	4.24e-06	10090.ENSMUSP00000000049,10090.ENSMUSP00000026907,10090.ENSMUSP00000034064,10090.ENSMUSP00000038063,10090.ENSMUSP00000039472,10090.ENSMUSP00000133117,10090.ENSMUSP00000141648	Apoh,Klkb1,F11,Dhcr24,Fgb,Fga,Fgg
GO:0003018	Vascular process in circulatory system	22	238	0.61	0.94	4.31e-06	10090.ENSMUSP00000002320,10090.ENSMUSP00000020329,10090.ENSMUSP00000022176,10090.ENSMUSP00000023589,10090.ENSMUSP00000024596,10090.ENSMUSP00000026208,10090.ENSMUSP00000027144,10090.ENSMUSP00000030299,10090.ENSMUSP00000039472,10090.ENSMUSP00000044004,10090.ENSMUSP00000044665,10090.ENSMUSP00000044769,10090.ENSMUSP00000048704,10090.ENSMUSP00000065284,10090.ENSMUSP00000066488,10090.ENSMUSP00000083587…	Ppard,Egfr,Hmgcr,Kng1,Slc22a1,Abcc2,Cps1,Cyp2j5,Fgb,Lrp1,Crp,Atg5,Serpinf2,Ocln,Agt,Icam1,Shc1,Fga,Apoe,Fgg,Il18,Cbs
GO:0071345	Cellular response to cytokine stimulus	45	810	0.39	0.76	4.31e-06	10090.ENSMUSP00000000579,10090.ENSMUSP00000004990,10090.ENSMUSP00000006956,10090.ENSMUSP00000013949,10090.ENSMUSP00000018744,10090.ENSMUSP00000020161,10090.ENSMUSP00000020877,10090.ENSMUSP00000021413,10090.ENSMUSP00000025778,10090.ENSMUSP00000026217,10090.ENSMUSP00000026571,10090.ENSMUSP00000027649,10090.ENSMUSP00000029017,10090.ENSMUSP00000029812,10090.ENSMUSP00000029936,10090.ENSMUSP00000031327…	Sox9,Mapk14,Saa3,Birc3,Shmt1,Arg1,Twistnb,Nfkbia,Gldc,Chuk,Irf7,Nr5a2,Pck1,Nfkb1,Gbp2b,Cxcl1,Iigp1,Hpx,Ikbkb,Apob,Ripk2,Fgb,Fasn,Ikbke,Fn1,Socs3,Cebpb,Irak4,Hmgb1,Stat2,Icam1,Spp1,Cebpa,Ifit1,Adamts13,Stat5a,Trim25,Ccr5,Oasl1,Cth,Stat3,Ripk1,Fgg,Il18,Gstt2
GO:0010828	Positive regulation of glucose transmembrane transport	11	51	0.97	1.18	4.48e-06	10090.ENSMUSP00000002487,10090.ENSMUSP00000004990,10090.ENSMUSP00000022104,10090.ENSMUSP00000024988,10090.ENSMUSP00000033099,10090.ENSMUSP00000038514,10090.ENSMUSP00000063795,10090.ENSMUSP00000065284,10090.ENSMUSP00000080716,10090.ENSMUSP00000100937,10090.ENSMUSP00000111103	Braf,Mapk14,Tert,C3,Fgf21,Irs2,Irs1,Ocln,Erbb3,Igf1,Met
GO:1902930	Regulation of alcohol biosynthetic process	11	51	0.97	1.18	4.48e-06	10090.ENSMUSP00000020846,10090.ENSMUSP00000023100,10090.ENSMUSP00000029812,10090.ENSMUSP00000029905,10090.ENSMUSP00000030340,10090.ENSMUSP00000030830,10090.ENSMUSP00000036044,10090.ENSMUSP00000073541,10090.ENSMUSP00000095953,10090.ENSMUSP00000133302,10090.ENSMUSP00000142770	Srebf1,Srebf2,Nfkb1,Cyp7a1,Scp2,H6pd,Apob,Dhcr7,Scap,Apoe,Fdps
GO:0045913	Positive regulation of carbohydrate metabolic process	14	93	0.82	1.08	4.66e-06	10090.ENSMUSP00000005507,10090.ENSMUSP00000018094,10090.ENSMUSP00000021773,10090.ENSMUSP00000023203,10090.ENSMUSP00000023832,10090.ENSMUSP00000029812,10090.ENSMUSP00000030303,10090.ENSMUSP00000038514,10090.ENSMUSP00000063795,10090.ENSMUSP00000082682,10090.ENSMUSP00000099984,10090.ENSMUSP00000100937,10090.ENSMUSP00000103112,10090.ENSMUSP00000105049	Mlxipl,Hnf4a,Gpld1,Gpt,Rgn,Nfkb1,Cyp2j6,Irs2,Irs1,Hmgb1,Gck,Igf1,Mup3,Ppara
GO:1901654	Response to ketone	23	262	0.58	0.91	5.18e-06	10090.ENSMUSP00000003717,10090.ENSMUSP00000004232,10090.ENSMUSP00000020161,10090.ENSMUSP00000020329,10090.ENSMUSP00000020846,10090.ENSMUSP00000022861,10090.ENSMUSP00000026846,10090.ENSMUSP00000027144,10090.ENSMUSP00000029017,10090.ENSMUSP00000031183,10090.ENSMUSP00000031535,10090.ENSMUSP00000033820,10090.ENSMUSP00000037022,10090.ENSMUSP00000052648,10090.ENSMUSP00000072236,10090.ENSMUSP00000083204…	Abcb4,Adh1,Arg1,Egfr,Srebf1,Ugt3a1,Tyms,Cps1,Pck1,Ugt2b1,Hnf1a,F7,Slco1a1,Ar,Ugt3a2,F5,Spp1,Hmgcs2,Acaca,Hsd3b3,Bcl2l1,Nr1h3,Cflar
GO:0070374	Positive regulation of ERK1 and ERK2 cascade	22	241	0.6	0.92	5.19e-06	10090.ENSMUSP00000002487,10090.ENSMUSP00000005452,10090.ENSMUSP00000013807,10090.ENSMUSP00000020329,10090.ENSMUSP00000022176,10090.ENSMUSP00000024988,10090.ENSMUSP00000032781,10090.ENSMUSP00000033099,10090.ENSMUSP00000038833,10090.ENSMUSP00000039472,10090.ENSMUSP00000044004,10090.ENSMUSP00000048704,10090.ENSMUSP00000082682,10090.ENSMUSP00000083587,10090.ENSMUSP00000091940,10090.ENSMUSP00000100937…	Braf,Fgfr4,Pten,Egfr,Hmgcr,C3,Nox4,Fgf21,Ripk2,Fgb,Lrp1,Serpinf2,Hmgb1,Icam1,Shc1,Igf1,Esr1,Cflar,Fgfr2,Fga,Apoe,Fgg
GO:0015908	Fatty acid transport	13	79	0.86	1.1	5.2e-06	10090.ENSMUSP00000000466,10090.ENSMUSP00000002320,10090.ENSMUSP00000003720,10090.ENSMUSP00000009790,10090.ENSMUSP00000029770,10090.ENSMUSP00000031535,10090.ENSMUSP00000032539,10090.ENSMUSP00000033634,10090.ENSMUSP00000045291,10090.ENSMUSP00000046585,10090.ENSMUSP00000057595,10090.ENSMUSP00000064655,10090.ENSMUSP00000133302	Plin2,Ppard,Crot,Pla2g12b,Abcd3,Hnf1a,Slc27a5,Acsl4,Acsl3,Acsl5,Slc27a2,Fabp1,Apoe
GO:0048522	Positive regulation of cellular process	190	5948	0.14	0.55	5.81e-06	10090.ENSMUSP00000000049,10090.ENSMUSP00000000312,10090.ENSMUSP00000000579,10090.ENSMUSP00000001507,10090.ENSMUSP00000002320,10090.ENSMUSP00000002487,10090.ENSMUSP00000003717,10090.ENSMUSP00000003726,10090.ENSMUSP00000004990,10090.ENSMUSP00000005452,10090.ENSMUSP00000005507,10090.ENSMUSP00000005820,10090.ENSMUSP00000006692,10090.ENSMUSP00000010502,10090.ENSMUSP00000013807,10090.ENSMUSP00000015278…	Apoh,Cdh1,Sox9,Cyp51,Ppard,Braf,Abcb4,Brd4,Mapk14,Fgfr4,Mlxipl,Nr1i3,Mvd,Ifi35,Pten,Aldh1a3,Ctsz,Vtn,Hnf4a,Arg1,Egfr,Srebf1,Fam20a,Nfkbia,Gpld1,Tert,Xrcc4,Hmgcr,Cpb2,Rb1,Srebf2,Crebbp,Gpt,Prkdc,Nr1i2,Hrg,Rgn,Xdh,Eif2ak2,Cebpz,C3,Stard4,Mbl2,Cpt1a,Rbp4,Msr1,Casp7,Chuk,Cdk2,Shmt2,Sirt3,Irf7,Fam20c,Xiap,Nr5a2,Fcgr2b,Hsd17b12,F2,Pck1,Zbp1,Nfkb1,Cyp7a1,Abca1,Xpa,Cyp2j5,Cyp2j6,Scp2,Klb,Areg,Cxcl1,Aacs,…
GO:0006957	Complement activation, alternative pathway	7	13	1.37	1.3	6.22e-06	10090.ENSMUSP00000022749,10090.ENSMUSP00000024988,10090.ENSMUSP00000028233,10090.ENSMUSP00000031663,10090.ENSMUSP00000041855,10090.ENSMUSP00000067541,10090.ENSMUSP00000107607	C9,C3,Hc,C8b,C8g,C8a,Cfh
GO:0050796	Regulation of insulin secretion	20	204	0.63	0.93	6.67e-06	10090.ENSMUSP00000002320,10090.ENSMUSP00000005364,10090.ENSMUSP00000018094,10090.ENSMUSP00000020846,10090.ENSMUSP00000021773,10090.ENSMUSP00000022176,10090.ENSMUSP00000025835,10090.ENSMUSP00000025951,10090.ENSMUSP00000031445,10090.ENSMUSP00000031535,10090.ENSMUSP00000033634,10090.ENSMUSP00000038514,10090.ENSMUSP00000039175,10090.ENSMUSP00000044004,10090.ENSMUSP00000063548,10090.ENSMUSP00000063795…	Ppard,G6pc2,Hnf4a,Srebf1,Gpld1,Hmgcr,Cpt1a,Rbp4,Aacs,Hnf1a,Acsl4,Irs2,Nr0b2,Lrp1,Abat,Irs1,Gck,Nr1h4,Mup3,Atg7
GO:0051223	Regulation of protein transport	36	580	0.43	0.78	6.95e-06	10090.ENSMUSP00000000312,10090.ENSMUSP00000001507,10090.ENSMUSP00000002320,10090.ENSMUSP00000004990,10090.ENSMUSP00000005364,10090.ENSMUSP00000018094,10090.ENSMUSP00000020329,10090.ENSMUSP00000020846,10090.ENSMUSP00000021773,10090.ENSMUSP00000022176,10090.ENSMUSP00000025835,10090.ENSMUSP00000025951,10090.ENSMUSP00000031445,10090.ENSMUSP00000031535,10090.ENSMUSP00000033634,10090.ENSMUSP00000038514…	Cdh1,Cyp51,Ppard,Mapk14,G6pc2,Hnf4a,Egfr,Srebf1,Gpld1,Hmgcr,Cpt1a,Rbp4,Aacs,Hnf1a,Acsl4,Irs2,Nr0b2,Fgb,Lrp1,Acsl3,Insig1,Abat,Irs1,Sec16b,Hsp90aa1,Gck,Nr1h4,Igf1,Mup3,Sec24a,Mavs,Nr1h3,Fga,Atg7,Apoe,Fgg
GO:0022612	Gland morphogenesis	16	130	0.73	1	7.12e-06	10090.ENSMUSP00000000312,10090.ENSMUSP00000000579,10090.ENSMUSP00000020161,10090.ENSMUSP00000020329,10090.ENSMUSP00000029812,10090.ENSMUSP00000031325,10090.ENSMUSP00000032066,10090.ENSMUSP00000034003,10090.ENSMUSP00000037487,10090.ENSMUSP00000041118,10090.ENSMUSP00000052648,10090.ENSMUSP00000069850,10090.ENSMUSP00000100937,10090.ENSMUSP00000101215,10090.ENSMUSP00000102980,10090.ENSMUSP00000112430	Cdh1,Sox9,Arg1,Egfr,Nfkb1,Areg,Tgfa,Fgl1,Cyp7b1,Foxa1,Ar,Cebpb,Igf1,Esr1,Stat5a,Fgfr2
GO:0033273	Response to vitamin	14	97	0.8	1.04	7.24e-06	10090.ENSMUSP00000001713,10090.ENSMUSP00000002320,10090.ENSMUSP00000020161,10090.ENSMUSP00000020329,10090.ENSMUSP00000024884,10090.ENSMUSP00000025946,10090.ENSMUSP00000026846,10090.ENSMUSP00000033820,10090.ENSMUSP00000056152,10090.ENSMUSP00000083204,10090.ENSMUSP00000084043,10090.ENSMUSP00000103528,10090.ENSMUSP00000129565,10090.ENSMUSP00000158269	Gstt1,Ppard,Arg1,Egfr,Eif2ak2,Cyp26a1,Tyms,F7,Otc,F5,Spp1,Trim25,Gstp1,Cbs
GO:0046320	Regulation of fatty acid oxidation	10	42	1.02	1.16	7.43e-06	10090.ENSMUSP00000000579,10090.ENSMUSP00000002320,10090.ENSMUSP00000025835,10090.ENSMUSP00000038514,10090.ENSMUSP00000046585,10090.ENSMUSP00000063795,10090.ENSMUSP00000064655,10090.ENSMUSP00000099770,10090.ENSMUSP00000105049,10090.ENSMUSP00000114705	Sox9,Ppard,Cpt1a,Irs2,Acsl5,Irs1,Fabp1,Abcb11,Ppara,Dbi
GO:0070201	Regulation of establishment of protein localization	37	609	0.42	0.77	7.64e-06	10090.ENSMUSP00000000312,10090.ENSMUSP00000001507,10090.ENSMUSP00000002320,10090.ENSMUSP00000004990,10090.ENSMUSP00000005364,10090.ENSMUSP00000018094,10090.ENSMUSP00000020329,10090.ENSMUSP00000020846,10090.ENSMUSP00000021773,10090.ENSMUSP00000022176,10090.ENSMUSP00000025835,10090.ENSMUSP00000025951,10090.ENSMUSP00000031445,10090.ENSMUSP00000031535,10090.ENSMUSP00000033634,10090.ENSMUSP00000033776…	Cdh1,Cyp51,Ppard,Mapk14,G6pc2,Hnf4a,Egfr,Srebf1,Gpld1,Hmgcr,Cpt1a,Rbp4,Aacs,Hnf1a,Acsl4,Dkc1,Irs2,Nr0b2,Fgb,Lrp1,Acsl3,Insig1,Abat,Irs1,Sec16b,Hsp90aa1,Gck,Nr1h4,Igf1,Mup3,Sec24a,Mavs,Nr1h3,Fga,Atg7,Apoe,Fgg
GO:0051046	Regulation of secretion	44	801	0.38	0.73	7.77e-06	10090.ENSMUSP00000001507,10090.ENSMUSP00000002320,10090.ENSMUSP00000002487,10090.ENSMUSP00000005364,10090.ENSMUSP00000005452,10090.ENSMUSP00000018094,10090.ENSMUSP00000020329,10090.ENSMUSP00000020846,10090.ENSMUSP00000021773,10090.ENSMUSP00000022176,10090.ENSMUSP00000022576,10090.ENSMUSP00000025835,10090.ENSMUSP00000025951,10090.ENSMUSP00000030299,10090.ENSMUSP00000031445,10090.ENSMUSP00000031535…	Cyp51,Ppard,Braf,G6pc2,Fgfr4,Hnf4a,Egfr,Srebf1,Gpld1,Hmgcr,Cpb2,Cpt1a,Rbp4,Cyp2j5,Aacs,Hnf1a,Acsl4,Ces1c,Irs2,Nr0b2,Fgb,Lrp1,Atg5,Acsl3,Abat,Irs1,Agt,Erbb3,Spp1,Abcb11,Gck,Nr1h4,Igf1,Mup3,Sec24a,Ces1b,Bcl2l1,Nr1h3,Comt,Fga,Atg7,Apoe,Fgg,Slc10a1
GO:0030879	Mammary gland development	18	169	0.67	0.94	8.85e-06	10090.ENSMUSP00000000579,10090.ENSMUSP00000020161,10090.ENSMUSP00000024866,10090.ENSMUSP00000026217,10090.ENSMUSP00000029812,10090.ENSMUSP00000031325,10090.ENSMUSP00000032066,10090.ENSMUSP00000038514,10090.ENSMUSP00000038576,10090.ENSMUSP00000052648,10090.ENSMUSP00000052872,10090.ENSMUSP00000063795,10090.ENSMUSP00000069850,10090.ENSMUSP00000100937,10090.ENSMUSP00000101215,10090.ENSMUSP00000102980…	Sox9,Arg1,Xdh,Chuk,Nfkb1,Areg,Tgfa,Irs2,Brca2,Ar,Fasn,Irs1,Cebpb,Igf1,Esr1,Stat5a,Fgfr2,Gpat4
GO:0016485	Protein processing	21	229	0.6	0.9	9.05e-06	10090.ENSMUSP00000000049,10090.ENSMUSP00000021948,10090.ENSMUSP00000026062,10090.ENSMUSP00000026907,10090.ENSMUSP00000028681,10090.ENSMUSP00000033477,10090.ENSMUSP00000033820,10090.ENSMUSP00000033821,10090.ENSMUSP00000034064,10090.ENSMUSP00000038063,10090.ENSMUSP00000038833,10090.ENSMUSP00000039472,10090.ENSMUSP00000055757,10090.ENSMUSP00000063707,10090.ENSMUSP00000074436,10090.ENSMUSP00000083204…	Apoh,F12,Casp7,Klkb1,F2,F9,F7,F10,F11,Dhcr24,Ripk2,Fgb,Pcsk9,C1ra,Hp,F5,Furin,Fga,Casp8,Fgg,Casp3
GO:0010875	Positive regulation of cholesterol efflux	9	32	1.09	1.17	9.09e-06	10090.ENSMUSP00000002663,10090.ENSMUSP00000021413,10090.ENSMUSP00000030010,10090.ENSMUSP00000034189,10090.ENSMUSP00000034588,10090.ENSMUSP00000044004,10090.ENSMUSP00000105210,10090.ENSMUSP00000106988,10090.ENSMUSP00000133302	Pon1,Nfkbia,Abca1,Ces1c,Apoa1,Lrp1,Ces1b,Nr1h3,Apoe
GO:0050673	Epithelial cell proliferation	20	210	0.62	0.9	1e-05	10090.ENSMUSP00000000579,10090.ENSMUSP00000002320,10090.ENSMUSP00000020329,10090.ENSMUSP00000022701,10090.ENSMUSP00000026217,10090.ENSMUSP00000031325,10090.ENSMUSP00000032066,10090.ENSMUSP00000034003,10090.ENSMUSP00000034588,10090.ENSMUSP00000037487,10090.ENSMUSP00000038514,10090.ENSMUSP00000052648,10090.ENSMUSP00000069850,10090.ENSMUSP00000082682,10090.ENSMUSP00000083242,10090.ENSMUSP00000100937…	Sox9,Ppard,Egfr,Rb1,Chuk,Areg,Tgfa,Fgl1,Apoa1,Cyp7b1,Irs2,Ar,Cebpb,Hmgb1,Scarb1,Igf1,Esr1,Bcl2l1,Fgfr2,Hgf
GO:0045833	Negative regulation of lipid metabolic process	15	117	0.75	0.99	1.05e-05	10090.ENSMUSP00000000579,10090.ENSMUSP00000003818,10090.ENSMUSP00000021773,10090.ENSMUSP00000029812,10090.ENSMUSP00000029905,10090.ENSMUSP00000061877,10090.ENSMUSP00000100933,10090.ENSMUSP00000101215,10090.ENSMUSP00000103112,10090.ENSMUSP00000104091,10090.ENSMUSP00000106953,10090.ENSMUSP00000113126,10090.ENSMUSP00000114705,10090.ENSMUSP00000133215,10090.ENSMUSP00000133302	Sox9,Insig2,Gpld1,Nfkb1,Cyp7a1,Insig1,Nr1h4,Esr1,Mup3,Apoc1,Apoa2,Apoc3,Dbi,Atg7,Apoe
GO:0010874	Regulation of cholesterol efflux	10	44	1	1.12	1.06e-05	10090.ENSMUSP00000002663,10090.ENSMUSP00000021413,10090.ENSMUSP00000023100,10090.ENSMUSP00000030010,10090.ENSMUSP00000034189,10090.ENSMUSP00000034588,10090.ENSMUSP00000044004,10090.ENSMUSP00000105210,10090.ENSMUSP00000106988,10090.ENSMUSP00000133302	Pon1,Nfkbia,Srebf2,Abca1,Ces1c,Apoa1,Lrp1,Ces1b,Nr1h3,Apoe
GO:0060759	Regulation of response to cytokine stimulus	17	153	0.69	0.94	1.09e-05	10090.ENSMUSP00000020161,10090.ENSMUSP00000026571,10090.ENSMUSP00000026978,10090.ENSMUSP00000029018,10090.ENSMUSP00000032198,10090.ENSMUSP00000033185,10090.ENSMUSP00000034588,10090.ENSMUSP00000038833,10090.ENSMUSP00000042433,10090.ENSMUSP00000054126,10090.ENSMUSP00000082548,10090.ENSMUSP00000082855,10090.ENSMUSP00000100933,10090.ENSMUSP00000105828,10090.ENSMUSP00000110528,10090.ENSMUSP00000129831…	Arg1,Irf7,Xiap,Zbp1,Usp18,Hpx,Apoa1,Ripk2,Ddx58,Ikbke,Isg15,Stat2,Nr1h4,Mavs,Parp9,Ripk1,Nlrc5
GO:0035295	Tube development	51	1016	0.34	0.69	1.12e-05	10090.ENSMUSP00000000312,10090.ENSMUSP00000000579,10090.ENSMUSP00000001079,10090.ENSMUSP00000004990,10090.ENSMUSP00000005452,10090.ENSMUSP00000013807,10090.ENSMUSP00000016400,10090.ENSMUSP00000020161,10090.ENSMUSP00000020329,10090.ENSMUSP00000020846,10090.ENSMUSP00000021443,10090.ENSMUSP00000021773,10090.ENSMUSP00000022701,10090.ENSMUSP00000023590,10090.ENSMUSP00000024988,10090.ENSMUSP00000025951…	Cdh1,Sox9,Sec24b,Mapk14,Fgfr4,Pten,Ctsz,Arg1,Egfr,Srebf1,Mthfd1,Gpld1,Rb1,Hrg,C3,Rbp4,Tyms,Gsta3,Cps1,Areg,Tgfa,Ldlr,Cyp1a2,Smad3,Apob,Foxa1,Lrp1,Serpinf2,Ar,Fn1,Otc,Agt,Dhcr7,Rxra,Hmgb1,Spp1,Hmgcs2,Rnf213,Shc1,Cebpa,Smarca4,Igf1,Esr1,Cfh,Met,Fgfr2,Mthfd1l,Apoe,Casp8,Casp3,Il18
GO:0034370	Triglyceride-rich lipoprotein particle remodeling	6	8	1.52	1.26	1.16e-05	10090.ENSMUSP00000034585,10090.ENSMUSP00000034588,10090.ENSMUSP00000034731,10090.ENSMUSP00000106953,10090.ENSMUSP00000113413,10090.ENSMUSP00000133302	Apoa4,Apoa1,Lipc,Apoa2,Apoa5,Apoe
GO:1904036	Negative regulation of epithelial cell apoptotic process	12	71	0.87	1.05	1.17e-05	10090.ENSMUSP00000002487,10090.ENSMUSP00000022104,10090.ENSMUSP00000022701,10090.ENSMUSP00000033099,10090.ENSMUSP00000039472,10090.ENSMUSP00000083587,10090.ENSMUSP00000100937,10090.ENSMUSP00000105049,10090.ENSMUSP00000109952,10090.ENSMUSP00000133117,10090.ENSMUSP00000133215,10090.ENSMUSP00000141648	Braf,Tert,Rb1,Fgf21,Fgb,Icam1,Igf1,Ppara,Cflar,Fga,Atg7,Fgg
GO:1902531	Regulation of intracellular signal transduction	73	1707	0.27	0.63	1.2e-05	10090.ENSMUSP00000000579,10090.ENSMUSP00000002320,10090.ENSMUSP00000002487,10090.ENSMUSP00000003726,10090.ENSMUSP00000004990,10090.ENSMUSP00000005452,10090.ENSMUSP00000010502,10090.ENSMUSP00000013807,10090.ENSMUSP00000013949,10090.ENSMUSP00000020329,10090.ENSMUSP00000022176,10090.ENSMUSP00000023165,10090.ENSMUSP00000023832,10090.ENSMUSP00000024866,10090.ENSMUSP00000024884,10090.ENSMUSP00000024988…	Sox9,Ppard,Braf,Brd4,Mapk14,Fgfr4,Ifi35,Pten,Birc3,Egfr,Hmgcr,Crebbp,Rgn,Xdh,Eif2ak2,C3,Chuk,Xiap,Fcgr2b,F2,Abca1,Klb,Hnf1a,Tgfa,Nox4,Fgf21,F7,F10,Ikbkb,Apoa1,Brca2,Ripk2,Fgb,Lrp1,Serpinf2,Ar,Ikbke,Fn1,Agt,Ddx60,Irak4,Trim30a,Erbb3,Hmgb1,Icam1,Fbp1,Hsp90aa1,Shc1,Selenos,Hdac1,Nr1h4,Igf1,Esr1,Mup3,Trim25,Ppara,Bcl2l1,Oasl1,Cflar,Met,Fgfr2,Apoc3,Cth,Lck,Gstp1,Ripk1,Fga,Apoe,Casp8,Fgg,Hgf,Il18,Cbs
GO:0043410	Positive regulation of MAPK cascade	34	545	0.44	0.76	1.32e-05	10090.ENSMUSP00000002487,10090.ENSMUSP00000005452,10090.ENSMUSP00000013807,10090.ENSMUSP00000020329,10090.ENSMUSP00000022176,10090.ENSMUSP00000024866,10090.ENSMUSP00000024884,10090.ENSMUSP00000024988,10090.ENSMUSP00000026978,10090.ENSMUSP00000027966,10090.ENSMUSP00000031096,10090.ENSMUSP00000032066,10090.ENSMUSP00000032781,10090.ENSMUSP00000033099,10090.ENSMUSP00000038833,10090.ENSMUSP00000039472…	Braf,Fgfr4,Pten,Egfr,Hmgcr,Xdh,Eif2ak2,C3,Xiap,Fcgr2b,Klb,Tgfa,Nox4,Fgf21,Ripk2,Fgb,Lrp1,Serpinf2,Ar,Agt,Trim30a,Hmgb1,Icam1,Shc1,Igf1,Esr1,Cflar,Met,Fgfr2,Ripk1,Fga,Apoe,Fgg,Hgf
GO:0051090	Regulation of DNA-binding transcription factor activity	30	443	0.47	0.78	1.32e-05	10090.ENSMUSP00000013807,10090.ENSMUSP00000018094,10090.ENSMUSP00000021413,10090.ENSMUSP00000022701,10090.ENSMUSP00000023165,10090.ENSMUSP00000024884,10090.ENSMUSP00000026217,10090.ENSMUSP00000027966,10090.ENSMUSP00000033939,10090.ENSMUSP00000038833,10090.ENSMUSP00000039175,10090.ENSMUSP00000041118,10090.ENSMUSP00000042433,10090.ENSMUSP00000052648,10090.ENSMUSP00000054126,10090.ENSMUSP00000076189…	Pten,Hnf4a,Nfkbia,Rb1,Crebbp,Eif2ak2,Chuk,Fcgr2b,Ikbkb,Ripk2,Nr0b2,Foxa1,Ddx58,Ar,Ikbke,Trim30a,Icam1,Smarca4,E2f1,Pex14,Nr1h4,Esr1,Trim25,Mavs,Cflar,Cth,Stat3,Ripk1,Nlrc5,Il18
GO:0044093	Positive regulation of molecular function	70	1615	0.28	0.64	1.35e-05	10090.ENSMUSP00000000049,10090.ENSMUSP00000002663,10090.ENSMUSP00000003726,10090.ENSMUSP00000004990,10090.ENSMUSP00000005452,10090.ENSMUSP00000013807,10090.ENSMUSP00000017488,10090.ENSMUSP00000020329,10090.ENSMUSP00000020938,10090.ENSMUSP00000021773,10090.ENSMUSP00000022104,10090.ENSMUSP00000022115,10090.ENSMUSP00000022218,10090.ENSMUSP00000022701,10090.ENSMUSP00000023165,10090.ENSMUSP00000023832…	Apoh,Pon1,Brd4,Mapk14,Fgfr4,Pten,Vtn,Egfr,Fam20a,Gpld1,Tert,Xrcc4,Dhfr,Rb1,Crebbp,Rgn,Xdh,Eif2ak2,Chuk,Sirt3,Fcgr2b,F2,Aldob,Areg,Hnf1a,Tgfa,Nox4,Dkc1,Ikbkb,Apoa4,Apoa1,Smad3,Ripk2,Foxa1,Ddx58,Lrp1,Ar,Ikbke,Fn1,Irs1,Fabp1,Agt,Trim30a,Erbb3,Hmgb1,Scarb1,Icam1,Hsp90aa1,Smarca4,Hdac1,Igf1,Esr1,Trim25,Mavs,Apoa2,Nr1h3,Cflar,Parp9,Met,Fgfr2,Apoa5,Cth,Dbi,Stat3,Lck,Ripk1,Apoe,Msh3,Casp8,Il18
GO:1904951	Positive regulation of establishment of protein localization	26	348	0.51	0.81	1.41e-05	10090.ENSMUSP00000000312,10090.ENSMUSP00000002320,10090.ENSMUSP00000004990,10090.ENSMUSP00000020329,10090.ENSMUSP00000021773,10090.ENSMUSP00000025951,10090.ENSMUSP00000031445,10090.ENSMUSP00000031535,10090.ENSMUSP00000033634,10090.ENSMUSP00000033776,10090.ENSMUSP00000038514,10090.ENSMUSP00000039175,10090.ENSMUSP00000039472,10090.ENSMUSP00000044004,10090.ENSMUSP00000045291,10090.ENSMUSP00000063548…	Cdh1,Ppard,Mapk14,Egfr,Gpld1,Rbp4,Aacs,Hnf1a,Acsl4,Dkc1,Irs2,Nr0b2,Fgb,Lrp1,Acsl3,Abat,Sec16b,Hsp90aa1,Gck,Nr1h4,Igf1,Sec24a,Mavs,Fga,Atg7,Fgg
GO:0015748	Organophosphate ester transport	16	139	0.7	0.93	1.54e-05	10090.ENSMUSP00000003717,10090.ENSMUSP00000019469,10090.ENSMUSP00000025482,10090.ENSMUSP00000030010,10090.ENSMUSP00000030340,10090.ENSMUSP00000034585,10090.ENSMUSP00000034588,10090.ENSMUSP00000034713,10090.ENSMUSP00000035246,10090.ENSMUSP00000083242,10090.ENSMUSP00000096179,10090.ENSMUSP00000104091,10090.ENSMUSP00000106953,10090.ENSMUSP00000113126,10090.ENSMUSP00000113413,10090.ENSMUSP00000133302	Abcb4,G6pc,Atp8b1,Abca1,Scp2,Apoa4,Apoa1,Ldlr,Abcg8,Scarb1,Mttp,Apoc1,Apoa2,Apoc3,Apoa5,Apoe
GO:0006081	Cellular aldehyde metabolic process	11	60	0.9	1.04	1.73e-05	10090.ENSMUSP00000004232,10090.ENSMUSP00000013458,10090.ENSMUSP00000015278,10090.ENSMUSP00000025951,10090.ENSMUSP00000027491,10090.ENSMUSP00000028004,10090.ENSMUSP00000029987,10090.ENSMUSP00000031411,10090.ENSMUSP00000038878,10090.ENSMUSP00000073764,10090.ENSMUSP00000124066	Adh1,Adh4,Aldh1a3,Rbp4,Agxt,Aldh9a1,Aldob,Aldh2,Aldh8a1,Aldh3a2,Rdh11
GO:0003013	Circulatory system process	31	475	0.45	0.76	1.74e-05	10090.ENSMUSP00000002320,10090.ENSMUSP00000002663,10090.ENSMUSP00000020329,10090.ENSMUSP00000022176,10090.ENSMUSP00000023589,10090.ENSMUSP00000024596,10090.ENSMUSP00000026208,10090.ENSMUSP00000027144,10090.ENSMUSP00000030299,10090.ENSMUSP00000032781,10090.ENSMUSP00000034973,10090.ENSMUSP00000039472,10090.ENSMUSP00000044004,10090.ENSMUSP00000044665,10090.ENSMUSP00000044769,10090.ENSMUSP00000048704…	Ppard,Pon1,Egfr,Hmgcr,Kng1,Slc22a1,Abcc2,Cps1,Cyp2j5,Nox4,Smad3,Fgb,Lrp1,Crp,Atg5,Serpinf2,Ar,Abat,Ocln,Agt,F5,Icam1,Shc1,Sult1a1,Ppara,Met,Fga,Apoe,Fgg,Il18,Cbs
GO:0048731	System development	140	4105	0.17	0.55	1.77e-05	10090.ENSMUSP00000000312,10090.ENSMUSP00000000579,10090.ENSMUSP00000001079,10090.ENSMUSP00000001279,10090.ENSMUSP00000002320,10090.ENSMUSP00000002487,10090.ENSMUSP00000003818,10090.ENSMUSP00000004990,10090.ENSMUSP00000005452,10090.ENSMUSP00000013807,10090.ENSMUSP00000014578,10090.ENSMUSP00000015278,10090.ENSMUSP00000016400,10090.ENSMUSP00000017488,10090.ENSMUSP00000018094,10090.ENSMUSP00000020161…	Cdh1,Sox9,Sec24b,Lsr,Ppard,Braf,Insig2,Mapk14,Fgfr4,Pten,Plg,Aldh1a3,Ctsz,Vtn,Hnf4a,Arg1,Egfr,Pex13,Srebf1,Mthfd1,Gpld1,Xrcc4,Dhfr,Cpb2,Rb1,Prkdc,Ahsg,Hrg,Rgn,C3,Hsd17b4,Atp8b1,Cpt1a,Cyp26a1,Rbp4,Casp7,Chuk,Tyms,Fam20c,Gsta3,Cps1,Fcgr2b,Fpgs,Pck1,Nfkb1,Cyp4a14,Areg,Aacs,Hnf1a,Tgfa,Nox4,Ebp,Acsl4,Nsdhl,Ikbkb,Fgl1,Hsd17b2,Apoa4,Apoa1,Ldlr,Cyp1a2,Smad3,Apob,Cyp7b1,Dhcr24,Irs2,Brca2,Ripk2,Afp,Foxa1,B…
GO:0006707	Cholesterol catabolic process	6	9	1.46	1.21	1.84e-05	10090.ENSMUSP00000027356,10090.ENSMUSP00000029905,10090.ENSMUSP00000036245,10090.ENSMUSP00000048830,10090.ENSMUSP00000083242,10090.ENSMUSP00000133302	Cyp27a1,Cyp7a1,Hsd3b7,Akr1d1,Scarb1,Apoe
GO:1905920	Positive regulation of CoA-transferase activity	6	9	1.46	1.21	1.84e-05	10090.ENSMUSP00000034585,10090.ENSMUSP00000034588,10090.ENSMUSP00000066488,10090.ENSMUSP00000106953,10090.ENSMUSP00000114705,10090.ENSMUSP00000133302	Apoa4,Apoa1,Agt,Apoa2,Dbi,Apoe
GO:0002697	Regulation of immune effector process	29	427	0.47	0.77	1.89e-05	10090.ENSMUSP00000020161,10090.ENSMUSP00000023352,10090.ENSMUSP00000023994,10090.ENSMUSP00000024988,10090.ENSMUSP00000025797,10090.ENSMUSP00000025951,10090.ENSMUSP00000027657,10090.ENSMUSP00000027966,10090.ENSMUSP00000029017,10090.ENSMUSP00000031327,10090.ENSMUSP00000033185,10090.ENSMUSP00000034588,10090.ENSMUSP00000038833,10090.ENSMUSP00000042433,10090.ENSMUSP00000044050,10090.ENSMUSP00000044769…	Arg1,Prkdc,Serping1,C3,Mbl2,Rbp4,C4bp,Fcgr2b,Pck1,Cxcl1,Hpx,Apoa1,Ripk2,Ddx58,Dpp4,Atg5,Masp2,C4b,Ddx60,Cfi,Hmgb1,Masp1,Stat5a,Mavs,Apoa2,Cfh,Gm4788,Cd59a,Il18
GO:0001959	Regulation of cytokine-mediated signaling pathway	16	142	0.69	0.91	1.95e-05	10090.ENSMUSP00000020161,10090.ENSMUSP00000026571,10090.ENSMUSP00000026978,10090.ENSMUSP00000029018,10090.ENSMUSP00000032198,10090.ENSMUSP00000033185,10090.ENSMUSP00000034588,10090.ENSMUSP00000038833,10090.ENSMUSP00000054126,10090.ENSMUSP00000082548,10090.ENSMUSP00000082855,10090.ENSMUSP00000100933,10090.ENSMUSP00000105828,10090.ENSMUSP00000110528,10090.ENSMUSP00000129831,10090.ENSMUSP00000148677	Arg1,Irf7,Xiap,Zbp1,Usp18,Hpx,Apoa1,Ripk2,Ikbke,Isg15,Stat2,Nr1h4,Mavs,Parp9,Ripk1,Nlrc5
GO:0051384	Response to glucocorticoid	18	180	0.64	0.88	1.95e-05	10090.ENSMUSP00000020161,10090.ENSMUSP00000020329,10090.ENSMUSP00000026846,10090.ENSMUSP00000027144,10090.ENSMUSP00000027491,10090.ENSMUSP00000029017,10090.ENSMUSP00000031183,10090.ENSMUSP00000031325,10090.ENSMUSP00000044326,10090.ENSMUSP00000047551,10090.ENSMUSP00000076491,10090.ENSMUSP00000082682,10090.ENSMUSP00000088249,10090.ENSMUSP00000101980,10090.ENSMUSP00000102633,10090.ENSMUSP00000109952…	Arg1,Egfr,Tyms,Cps1,Agxt,Pck1,Ugt2b1,Areg,Slco1b2,Ephx1,Rxra,Hmgb1,Hmgcs2,Sult1a1,Hsd3b3,Cflar,Gstp1,Casp3
GO:0051222	Positive regulation of protein transport	25	332	0.52	0.8	2e-05	10090.ENSMUSP00000000312,10090.ENSMUSP00000002320,10090.ENSMUSP00000004990,10090.ENSMUSP00000020329,10090.ENSMUSP00000021773,10090.ENSMUSP00000025951,10090.ENSMUSP00000031445,10090.ENSMUSP00000031535,10090.ENSMUSP00000033634,10090.ENSMUSP00000038514,10090.ENSMUSP00000039175,10090.ENSMUSP00000039472,10090.ENSMUSP00000044004,10090.ENSMUSP00000045291,10090.ENSMUSP00000063548,10090.ENSMUSP00000083300…	Cdh1,Ppard,Mapk14,Egfr,Gpld1,Rbp4,Aacs,Hnf1a,Acsl4,Irs2,Nr0b2,Fgb,Lrp1,Acsl3,Abat,Sec16b,Hsp90aa1,Gck,Nr1h4,Igf1,Sec24a,Mavs,Fga,Atg7,Fgg
GO:0009888	Tissue development	78	1902	0.25	0.61	2.13e-05	10090.ENSMUSP00000000312,10090.ENSMUSP00000000579,10090.ENSMUSP00000001079,10090.ENSMUSP00000002320,10090.ENSMUSP00000004990,10090.ENSMUSP00000005452,10090.ENSMUSP00000013807,10090.ENSMUSP00000015278,10090.ENSMUSP00000016400,10090.ENSMUSP00000017488,10090.ENSMUSP00000018094,10090.ENSMUSP00000020329,10090.ENSMUSP00000020938,10090.ENSMUSP00000021443,10090.ENSMUSP00000021773,10090.ENSMUSP00000022701…	Cdh1,Sox9,Sec24b,Ppard,Mapk14,Fgfr4,Pten,Aldh1a3,Ctsz,Vtn,Hnf4a,Egfr,Fam20a,Mthfd1,Gpld1,Rb1,Prkdc,C3,Hsd17b4,Cpt1a,Cyp26a1,Rbp4,Chuk,Tyms,Fam20c,Gsta3,Cps1,Nr5a2,Pck1,Areg,Hnf1a,Nox4,Nsdhl,Fgl1,Ces1c,Smad3,Cyp7b1,Lrg1,Dhcr24,Foxa1,Atg5,Ar,Fasn,Fn1,Socs3,Agt,Cebpb,Cyp26c1,Dhcr7,Aldh3a2,Rxra,Erbb3,Icam1,Spp1,Cep152,Hmgcs2,Cebpa,Smarca4,Hdac1,Igf1,Esr1,Stat5a,Ppara,Ces1b,Cfh,Cflar,Met,Fgfr2,Sult1b1…
GO:0030449	Regulation of complement activation	8	26	1.13	1.1	2.27e-05	10090.ENSMUSP00000023994,10090.ENSMUSP00000024988,10090.ENSMUSP00000027657,10090.ENSMUSP00000077074,10090.ENSMUSP00000087327,10090.ENSMUSP00000107607,10090.ENSMUSP00000107620,10090.ENSMUSP00000132774	Serping1,C3,C4bp,Cfi,Masp1,Cfh,Gm4788,Cd59a
GO:0048608	Reproductive structure development	33	534	0.43	0.73	2.29e-05	10090.ENSMUSP00000000312,10090.ENSMUSP00000000579,10090.ENSMUSP00000002320,10090.ENSMUSP00000004990,10090.ENSMUSP00000013807,10090.ENSMUSP00000014578,10090.ENSMUSP00000020329,10090.ENSMUSP00000023583,10090.ENSMUSP00000024988,10090.ENSMUSP00000025385,10090.ENSMUSP00000025951,10090.ENSMUSP00000031535,10090.ENSMUSP00000033715,10090.ENSMUSP00000034304,10090.ENSMUSP00000037487,10090.ENSMUSP00000038063…	Cdh1,Sox9,Ppard,Mapk14,Pten,Plg,Egfr,Ahsg,C3,Hsd17b4,Rbp4,Hnf1a,Nsdhl,Hsd17b2,Cyp7b1,Dhcr24,Brca2,Afp,Foxa1,Ar,Socs3,Agt,Cebpb,Rxra,Icam1,Cebpa,Igf1,Esr1,Stat5a,Bcl2l1,Met,Fgfr2,Casp3
GO:0009070	Serine family amino acid biosynthetic process	7	17	1.25	1.14	2.33e-05	10090.ENSMUSP00000018744,10090.ENSMUSP00000021443,10090.ENSMUSP00000022218,10090.ENSMUSP00000026470,10090.ENSMUSP00000027491,10090.ENSMUSP00000113672,10090.ENSMUSP00000158269	Shmt1,Mthfd1,Dhfr,Shmt2,Agxt,Cth,Cbs
GO:0051047	Positive regulation of secretion	29	432	0.47	0.76	2.33e-05	10090.ENSMUSP00000002320,10090.ENSMUSP00000005452,10090.ENSMUSP00000020329,10090.ENSMUSP00000021773,10090.ENSMUSP00000022576,10090.ENSMUSP00000025951,10090.ENSMUSP00000030299,10090.ENSMUSP00000031445,10090.ENSMUSP00000031535,10090.ENSMUSP00000033634,10090.ENSMUSP00000038514,10090.ENSMUSP00000039175,10090.ENSMUSP00000039472,10090.ENSMUSP00000044004,10090.ENSMUSP00000044769,10090.ENSMUSP00000045291…	Ppard,Fgfr4,Egfr,Gpld1,Cpb2,Rbp4,Cyp2j5,Aacs,Hnf1a,Acsl4,Irs2,Nr0b2,Fgb,Lrp1,Atg5,Acsl3,Abat,Irs1,Agt,Spp1,Abcb11,Gck,Nr1h4,Igf1,Sec24a,Bcl2l1,Fga,Atg7,Fgg
GO:0071398	Cellular response to fatty acid	9	37	1.03	1.06	2.4e-05	10090.ENSMUSP00000020846,10090.ENSMUSP00000025835,10090.ENSMUSP00000027144,10090.ENSMUSP00000029240,10090.ENSMUSP00000034713,10090.ENSMUSP00000063795,10090.ENSMUSP00000088249,10090.ENSMUSP00000099434,10090.ENSMUSP00000100933	Srebf1,Cpt1a,Cps1,Slc2a2,Ldlr,Irs1,Hmgcs2,E2f1,Nr1h4
GO:0051918	Negative regulation of fibrinolysis	6	10	1.42	1.16	2.79e-05	10090.ENSMUSP00000000049,10090.ENSMUSP00000014578,10090.ENSMUSP00000017488,10090.ENSMUSP00000022576,10090.ENSMUSP00000023590,10090.ENSMUSP00000048704	Apoh,Plg,Vtn,Cpb2,Hrg,Serpinf2
GO:1903036	Positive regulation of response to wounding	12	79	0.82	0.96	3.03e-05	10090.ENSMUSP00000000049,10090.ENSMUSP00000002487,10090.ENSMUSP00000014578,10090.ENSMUSP00000017488,10090.ENSMUSP00000021948,10090.ENSMUSP00000022576,10090.ENSMUSP00000023590,10090.ENSMUSP00000028681,10090.ENSMUSP00000033820,10090.ENSMUSP00000044004,10090.ENSMUSP00000048704,10090.ENSMUSP00000082682	Apoh,Braf,Plg,Vtn,F12,Cpb2,Hrg,F2,F7,Lrp1,Serpinf2,Hmgb1
GO:0051004	Regulation of lipoprotein lipase activity	7	18	1.23	1.1	3.14e-05	10090.ENSMUSP00000000049,10090.ENSMUSP00000034585,10090.ENSMUSP00000034588,10090.ENSMUSP00000104091,10090.ENSMUSP00000106988,10090.ENSMUSP00000113126,10090.ENSMUSP00000113413	Apoh,Apoa4,Apoa1,Apoc1,Nr1h3,Apoc3,Apoa5
GO:0033554	Cellular response to stress	68	1594	0.27	0.61	3.28e-05	10090.ENSMUSP00000000466,10090.ENSMUSP00000002320,10090.ENSMUSP00000002487,10090.ENSMUSP00000003726,10090.ENSMUSP00000003818,10090.ENSMUSP00000004990,10090.ENSMUSP00000010807,10090.ENSMUSP00000013807,10090.ENSMUSP00000020161,10090.ENSMUSP00000020329,10090.ENSMUSP00000020846,10090.ENSMUSP00000022104,10090.ENSMUSP00000022115,10090.ENSMUSP00000022176,10090.ENSMUSP00000022218,10090.ENSMUSP00000023100…	Plin2,Ppard,Braf,Brd4,Insig2,Mapk14,Fads1,Pten,Arg1,Egfr,Srebf1,Tert,Xrcc4,Hmgcr,Dhfr,Srebf2,Prkdc,Eif2ak2,Chuk,Cdk2,Xiap,Pms1,Pck1,Nfkb1,Xpa,Ambp,Alb,Aldh2,Gsr,Apoa4,Smad3,Ascc3,Brca2,Ripk2,Atg5,Ikbke,Pcsk9,Insig1,Dntt,Ascc2,Fabp1,Agt,Cebpb,Irak4,Hmgb1,Spp1,Sec16a,Hsp90aa1,Scap,Selenos,E2f1,Gck,Dclre1c,Trim25,Ppara,Bcl2l1,Cflar,Parp9,Creb3l3,Mgst1,Nhej1,Rnf168,Ripk1,Comt,Atg7,Msh3,Casp3,Cbs
GO:0062014	Negative regulation of small molecule metabolic process	14	113	0.73	0.9	3.47e-05	10090.ENSMUSP00000000579,10090.ENSMUSP00000003818,10090.ENSMUSP00000029812,10090.ENSMUSP00000029905,10090.ENSMUSP00000061877,10090.ENSMUSP00000090564,10090.ENSMUSP00000099984,10090.ENSMUSP00000103112,10090.ENSMUSP00000104091,10090.ENSMUSP00000105049,10090.ENSMUSP00000113126,10090.ENSMUSP00000114705,10090.ENSMUSP00000120152,10090.ENSMUSP00000133302	Sox9,Insig2,Nfkb1,Cyp7a1,Insig1,Fbp1,Gck,Mup3,Apoc1,Ppara,Apoc3,Dbi,Stat3,Apoe
GO:0051091	Positive regulation of DNA-binding transcription factor activity	22	275	0.54	0.79	3.66e-05	10090.ENSMUSP00000013807,10090.ENSMUSP00000023165,10090.ENSMUSP00000024884,10090.ENSMUSP00000026217,10090.ENSMUSP00000027966,10090.ENSMUSP00000033939,10090.ENSMUSP00000038833,10090.ENSMUSP00000041118,10090.ENSMUSP00000042433,10090.ENSMUSP00000052648,10090.ENSMUSP00000054126,10090.ENSMUSP00000076189,10090.ENSMUSP00000083587,10090.ENSMUSP00000096547,10090.ENSMUSP00000101215,10090.ENSMUSP00000103528…	Pten,Crebbp,Eif2ak2,Chuk,Fcgr2b,Ikbkb,Ripk2,Foxa1,Ddx58,Ar,Ikbke,Trim30a,Icam1,Smarca4,Esr1,Trim25,Mavs,Cflar,Cth,Stat3,Ripk1,Il18
GO:0051604	Protein maturation	23	298	0.53	0.78	3.71e-05	10090.ENSMUSP00000000049,10090.ENSMUSP00000021948,10090.ENSMUSP00000023165,10090.ENSMUSP00000026062,10090.ENSMUSP00000026907,10090.ENSMUSP00000028681,10090.ENSMUSP00000030041,10090.ENSMUSP00000033477,10090.ENSMUSP00000033820,10090.ENSMUSP00000033821,10090.ENSMUSP00000034064,10090.ENSMUSP00000038063,10090.ENSMUSP00000038833,10090.ENSMUSP00000039472,10090.ENSMUSP00000055757,10090.ENSMUSP00000063707…	Apoh,F12,Crebbp,Casp7,Klkb1,F2,Ambp,F9,F7,F10,F11,Dhcr24,Ripk2,Fgb,Pcsk9,C1ra,Hp,F5,Furin,Fga,Casp8,Fgg,Casp3
GO:0032024	Positive regulation of insulin secretion	13	97	0.77	0.91	3.78e-05	10090.ENSMUSP00000002320,10090.ENSMUSP00000021773,10090.ENSMUSP00000025951,10090.ENSMUSP00000031445,10090.ENSMUSP00000031535,10090.ENSMUSP00000033634,10090.ENSMUSP00000038514,10090.ENSMUSP00000039175,10090.ENSMUSP00000044004,10090.ENSMUSP00000063548,10090.ENSMUSP00000099984,10090.ENSMUSP00000100933,10090.ENSMUSP00000133215	Ppard,Gpld1,Rbp4,Aacs,Hnf1a,Acsl4,Irs2,Nr0b2,Lrp1,Abat,Gck,Nr1h4,Atg7
GO:0048523	Negative regulation of cellular process	163	5049	0.15	0.52	3.81e-05	10090.ENSMUSP00000000049,10090.ENSMUSP00000000312,10090.ENSMUSP00000000579,10090.ENSMUSP00000001507,10090.ENSMUSP00000002320,10090.ENSMUSP00000002487,10090.ENSMUSP00000003726,10090.ENSMUSP00000003818,10090.ENSMUSP00000004990,10090.ENSMUSP00000005507,10090.ENSMUSP00000005820,10090.ENSMUSP00000006094,10090.ENSMUSP00000010502,10090.ENSMUSP00000013807,10090.ENSMUSP00000013949,10090.ENSMUSP00000014578…	Apoh,Cdh1,Sox9,Cyp51,Ppard,Braf,Brd4,Insig2,Mapk14,Mlxipl,Nr1i3,Cyp2d26,Ifi35,Pten,Birc3,Plg,Ctsz,Hnf4a,Shmt1,Arg1,Egfr,Srebf1,Nfkbia,Akr1c6,Gpld1,Tert,Xrcc4,Hmgcr,Dhfr,Cpb2,Rb1,Cyp2d22,Srebf2,Crebbp,Prkdc,Nr1i2,Ahsg,Kng1,Hrg,Rgn,Xdh,Eif2ak2,Apom,Npc1,Atp8b1,Rbp4,Cdk2,Shmt2,Tyms,Xiap,Apcs,Fcgr2b,Hc,F2,Nfkb1,Cyp7a1,Cyp2j6,Alb,Areg,Aldh2,Hnf1a,Tgfa,Usp18,Nox4,Fgf21,Acsl4,Dkc1,Ikbkb,Fgl1,Apoa4,Apoa1…
GO:0042325	Regulation of phosphorylation	60	1345	0.29	0.61	3.9e-05	10090.ENSMUSP00000000579,10090.ENSMUSP00000002487,10090.ENSMUSP00000003726,10090.ENSMUSP00000005452,10090.ENSMUSP00000005507,10090.ENSMUSP00000013807,10090.ENSMUSP00000013949,10090.ENSMUSP00000017488,10090.ENSMUSP00000018094,10090.ENSMUSP00000020329,10090.ENSMUSP00000020938,10090.ENSMUSP00000022176,10090.ENSMUSP00000022701,10090.ENSMUSP00000023352,10090.ENSMUSP00000023583,10090.ENSMUSP00000023590…	Sox9,Braf,Brd4,Fgfr4,Mlxipl,Pten,Birc3,Vtn,Hnf4a,Egfr,Fam20a,Hmgcr,Rb1,Prkdc,Ahsg,Hrg,Rgn,Xdh,C3,F2,Areg,Hnf1a,Tgfa,Nox4,Fgf21,Hpx,Ikbkb,Apoa1,Irs2,Ripk2,Lrp1,Ar,Fn1,Socs3,Irs1,Ocln,Agt,Erbb3,Hmgb1,Stat2,Icam1,Fbp1,Hsp90aa1,Gck,Igf1,Ppara,Mavs,Parp9,Met,Fgfr2,Stat3,Lck,Gstp1,Ripk1,Apoe,Hgf,Casp3,Nlrc5,Il18,Cbs
GO:0044403	Biological process involved in symbiotic interaction	21	254	0.56	0.79	3.9e-05	10090.ENSMUSP00000003726,10090.ENSMUSP00000014578,10090.ENSMUSP00000023590,10090.ENSMUSP00000025279,10090.ENSMUSP00000025797,10090.ENSMUSP00000027824,10090.ENSMUSP00000028681,10090.ENSMUSP00000029936,10090.ENSMUSP00000044050,10090.ENSMUSP00000054499,10090.ENSMUSP00000063825,10090.ENSMUSP00000083242,10090.ENSMUSP00000083587,10090.ENSMUSP00000096547,10090.ENSMUSP00000099657,10090.ENSMUSP00000103528…	Brd4,Plg,Hrg,Npc1,Mbl2,Apcs,F2,Gbp2b,Dpp4,Fn1,Pcx,Scarb1,Icam1,Smarca4,Hdac1,Trim25,Bcl2l1,Ccr5,Atg7,Apoe,Mbl1
GO:0050678	Regulation of epithelial cell proliferation	29	445	0.45	0.73	3.95e-05	10090.ENSMUSP00000000049,10090.ENSMUSP00000000312,10090.ENSMUSP00000000579,10090.ENSMUSP00000002320,10090.ENSMUSP00000013807,10090.ENSMUSP00000020161,10090.ENSMUSP00000020329,10090.ENSMUSP00000022576,10090.ENSMUSP00000022701,10090.ENSMUSP00000023352,10090.ENSMUSP00000023832,10090.ENSMUSP00000024866,10090.ENSMUSP00000032066,10090.ENSMUSP00000034973,10090.ENSMUSP00000037487,10090.ENSMUSP00000038048…	Apoh,Cdh1,Sox9,Ppard,Pten,Arg1,Egfr,Cpb2,Rb1,Prkdc,Rgn,Xdh,Tgfa,Smad3,Cyp7b1,Lrg1,Irs2,Brca2,Ar,Hmgb1,Igf1,Esr1,Stat5a,Cflar,Fgfr2,Stat3,Cdk6,Apoe,Il18
GO:0009069	Serine family amino acid metabolic process	9	40	0.99	1.01	4.08e-05	10090.ENSMUSP00000018744,10090.ENSMUSP00000021443,10090.ENSMUSP00000022218,10090.ENSMUSP00000025778,10090.ENSMUSP00000026470,10090.ENSMUSP00000027491,10090.ENSMUSP00000041983,10090.ENSMUSP00000113672,10090.ENSMUSP00000158269	Shmt1,Mthfd1,Dhfr,Gldc,Shmt2,Agxt,Baat,Cth,Cbs
GO:0006577	Amino-acid betaine metabolic process	7	19	1.21	1.07	4.1e-05	10090.ENSMUSP00000003720,10090.ENSMUSP00000025835,10090.ENSMUSP00000028004,10090.ENSMUSP00000039663,10090.ENSMUSP00000065089,10090.ENSMUSP00000096912,10090.ENSMUSP00000135956	Crot,Cpt1a,Aldh9a1,Dmgdh,Aldh7a1,Bhmt,Gm5096
GO:0032933	SREBP signaling pathway	6	11	1.38	1.11	4.1e-05	10090.ENSMUSP00000003818,10090.ENSMUSP00000020846,10090.ENSMUSP00000022176,10090.ENSMUSP00000023100,10090.ENSMUSP00000061877,10090.ENSMUSP00000095953	Insig2,Srebf1,Hmgcr,Srebf2,Insig1,Scap
GO:0042359	Vitamin D metabolic process	7	19	1.21	1.07	4.1e-05	10090.ENSMUSP00000005452,10090.ENSMUSP00000027356,10090.ENSMUSP00000031741,10090.ENSMUSP00000037665,10090.ENSMUSP00000046636,10090.ENSMUSP00000049494,10090.ENSMUSP00000065585	Fgfr4,Cyp27a1,Cyp3a13,Cyp3a11,Gc,Cyp3a59,Cyp3a25
GO:0045542	Positive regulation of cholesterol biosynthetic process	6	11	1.38	1.11	4.1e-05	10090.ENSMUSP00000020846,10090.ENSMUSP00000023100,10090.ENSMUSP00000029905,10090.ENSMUSP00000030340,10090.ENSMUSP00000095953,10090.ENSMUSP00000142770	Srebf1,Srebf2,Cyp7a1,Scp2,Scap,Fdps
GO:0010901	Regulation of very-low-density lipoprotein particle remodeling	5	5	1.64	1.14	4.19e-05	10090.ENSMUSP00000034588,10090.ENSMUSP00000100933,10090.ENSMUSP00000106953,10090.ENSMUSP00000113126,10090.ENSMUSP00000113413	Apoa1,Nr1h4,Apoa2,Apoc3,Apoa5
GO:0010893	Positive regulation of steroid biosynthetic process	8	29	1.08	1.03	4.3e-05	10090.ENSMUSP00000020846,10090.ENSMUSP00000023100,10090.ENSMUSP00000025236,10090.ENSMUSP00000029905,10090.ENSMUSP00000030340,10090.ENSMUSP00000095953,10090.ENSMUSP00000100937,10090.ENSMUSP00000142770	Srebf1,Srebf2,Stard4,Cyp7a1,Scp2,Scap,Igf1,Fdps
GO:0060740	Prostate gland epithelium morphogenesis	8	29	1.08	1.03	4.3e-05	10090.ENSMUSP00000000579,10090.ENSMUSP00000037487,10090.ENSMUSP00000041118,10090.ENSMUSP00000052648,10090.ENSMUSP00000100937,10090.ENSMUSP00000101215,10090.ENSMUSP00000102980,10090.ENSMUSP00000112430	Sox9,Cyp7b1,Foxa1,Ar,Igf1,Esr1,Stat5a,Fgfr2
GO:0001678	Cellular glucose homeostasis	14	116	0.72	0.88	4.44e-05	10090.ENSMUSP00000005507,10090.ENSMUSP00000022576,10090.ENSMUSP00000029017,10090.ENSMUSP00000029905,10090.ENSMUSP00000031445,10090.ENSMUSP00000031535,10090.ENSMUSP00000032781,10090.ENSMUSP00000038514,10090.ENSMUSP00000083587,10090.ENSMUSP00000099984,10090.ENSMUSP00000100933,10090.ENSMUSP00000100937,10090.ENSMUSP00000113126,10090.ENSMUSP00000133215	Mlxipl,Cpb2,Pck1,Cyp7a1,Aacs,Hnf1a,Nox4,Irs2,Icam1,Gck,Nr1h4,Igf1,Apoc3,Atg7
GO:0008285	Negative regulation of cell population proliferation	41	776	0.36	0.66	4.6e-05	10090.ENSMUSP00000000049,10090.ENSMUSP00000000312,10090.ENSMUSP00000000579,10090.ENSMUSP00000002320,10090.ENSMUSP00000010502,10090.ENSMUSP00000013807,10090.ENSMUSP00000018094,10090.ENSMUSP00000020161,10090.ENSMUSP00000021773,10090.ENSMUSP00000022104,10090.ENSMUSP00000022576,10090.ENSMUSP00000022701,10090.ENSMUSP00000023590,10090.ENSMUSP00000023832,10090.ENSMUSP00000024866,10090.ENSMUSP00000024884…	Apoh,Cdh1,Sox9,Ppard,Ifi35,Pten,Hnf4a,Arg1,Gpld1,Tert,Cpb2,Rb1,Hrg,Rgn,Xdh,Eif2ak2,Rbp4,Fcgr2b,Nox4,Smad3,Dhcr24,Brca2,Crp,Ar,Agt,Cebpb,Sult2b1,Rxra,Cebpa,E2f1,Igf1,Esr1,Ccr5,Fgfr2,Cth,Stat3,Cdk6,Gstp1,Comt,Apoe,Casp3
GO:0002920	Regulation of humoral immune response	10	54	0.91	0.96	4.85e-05	10090.ENSMUSP00000023994,10090.ENSMUSP00000024988,10090.ENSMUSP00000027657,10090.ENSMUSP00000027966,10090.ENSMUSP00000033185,10090.ENSMUSP00000077074,10090.ENSMUSP00000087327,10090.ENSMUSP00000107607,10090.ENSMUSP00000107620,10090.ENSMUSP00000132774	Serping1,C3,C4bp,Fcgr2b,Hpx,Cfi,Masp1,Cfh,Gm4788,Cd59a
GO:0046470	Phosphatidylcholine metabolic process	10	54	0.91	0.96	4.85e-05	10090.ENSMUSP00000002663,10090.ENSMUSP00000021773,10090.ENSMUSP00000034585,10090.ENSMUSP00000034588,10090.ENSMUSP00000034731,10090.ENSMUSP00000106953,10090.ENSMUSP00000106988,10090.ENSMUSP00000113413,10090.ENSMUSP00000114705,10090.ENSMUSP00000127325	Pon1,Gpld1,Apoa4,Apoa1,Lipc,Apoa2,Nr1h3,Apoa5,Dbi,Gpat4
GO:1901566	Organonitrogen compound biosynthetic process	58	1293	0.29	0.61	4.9e-05	10090.ENSMUSP00000004140,10090.ENSMUSP00000015941,10090.ENSMUSP00000018744,10090.ENSMUSP00000020161,10090.ENSMUSP00000020241,10090.ENSMUSP00000020329,10090.ENSMUSP00000021443,10090.ENSMUSP00000022218,10090.ENSMUSP00000023083,10090.ENSMUSP00000024884,10090.ENSMUSP00000025279,10090.ENSMUSP00000026470,10090.ENSMUSP00000026846,10090.ENSMUSP00000027144,10090.ENSMUSP00000027491,10090.ENSMUSP00000028004…	Gstm1,Bhmt2,Shmt1,Arg1,Pah,Egfr,Mthfd1,Dhfr,Cyp2d22,Eif2ak2,Npc1,Shmt2,Tyms,Cps1,Agxt,Aldh9a1,Fpgs,Acss2,Abca1,Hnf1a,Acsl4,Ces2a,Apoa1,Lipc,Elovl5,Pklr,Apob,Ascc3,Atg5,Acsl5,Otc,Ascc2,Abat,Aldh7a1,B3gat2,Elovl6,Serpina1a,Ggt6,Gss,Cebpa,Mttp,Bhmt,Acaca,Igf1,Coasy,Acly,Apoa2,Mthfd1l,Cth,Furin,Gpat4,Gstp1,Atg7,Apoe,Gm5096,Serpina1b,Aldh1a1,Cbs
GO:0051607	Defense response to virus	21	259	0.55	0.77	5.04e-05	10090.ENSMUSP00000024884,10090.ENSMUSP00000025797,10090.ENSMUSP00000026217,10090.ENSMUSP00000026571,10090.ENSMUSP00000029018,10090.ENSMUSP00000029936,10090.ENSMUSP00000042433,10090.ENSMUSP00000049404,10090.ENSMUSP00000070741,10090.ENSMUSP00000076189,10090.ENSMUSP00000082548,10090.ENSMUSP00000082855,10090.ENSMUSP00000099888,10090.ENSMUSP00000103528,10090.ENSMUSP00000105445,10090.ENSMUSP00000105828…	Eif2ak2,Mbl2,Chuk,Irf7,Zbp1,Gbp2b,Ddx58,Znfx1,Ddx60,Trim30a,Isg15,Stat2,Ifit1,Trim25,Bcl2l1,Mavs,Oasl1,Parp9,Atg7,Rtp4,Nlrc5
GO:0002683	Negative regulation of immune system process	30	478	0.44	0.7	5.16e-05	10090.ENSMUSP00000000579,10090.ENSMUSP00000013807,10090.ENSMUSP00000020161,10090.ENSMUSP00000023352,10090.ENSMUSP00000023994,10090.ENSMUSP00000027657,10090.ENSMUSP00000027824,10090.ENSMUSP00000027966,10090.ENSMUSP00000028233,10090.ENSMUSP00000032198,10090.ENSMUSP00000034003,10090.ENSMUSP00000034588,10090.ENSMUSP00000034713,10090.ENSMUSP00000044050,10090.ENSMUSP00000044769,10090.ENSMUSP00000069850…	Sox9,Pten,Arg1,Prkdc,Serping1,C4bp,Apcs,Fcgr2b,Hc,Usp18,Fgl1,Apoa1,Ldlr,Dpp4,Atg5,Cebpb,Isg15,Hmgb1,Stat2,Masp1,Cebpa,Selenos,Igf1,Stat5a,Apoa2,Nr1h3,Cdk6,Cd59a,Casp3,Nlrc5
GO:1903532	Positive regulation of secretion by cell	26	378	0.48	0.73	5.39e-05	10090.ENSMUSP00000002320,10090.ENSMUSP00000005452,10090.ENSMUSP00000020329,10090.ENSMUSP00000021773,10090.ENSMUSP00000022576,10090.ENSMUSP00000025951,10090.ENSMUSP00000030299,10090.ENSMUSP00000031445,10090.ENSMUSP00000031535,10090.ENSMUSP00000033634,10090.ENSMUSP00000038514,10090.ENSMUSP00000039175,10090.ENSMUSP00000039472,10090.ENSMUSP00000044004,10090.ENSMUSP00000063548,10090.ENSMUSP00000063795…	Ppard,Fgfr4,Egfr,Gpld1,Cpb2,Rbp4,Cyp2j5,Aacs,Hnf1a,Acsl4,Irs2,Nr0b2,Fgb,Lrp1,Abat,Irs1,Agt,Spp1,Gck,Nr1h4,Igf1,Sec24a,Bcl2l1,Fga,Atg7,Fgg
GO:0060191	Regulation of lipase activity	12	85	0.79	0.9	5.68e-05	10090.ENSMUSP00000000049,10090.ENSMUSP00000034585,10090.ENSMUSP00000034588,10090.ENSMUSP00000044004,10090.ENSMUSP00000066488,10090.ENSMUSP00000101215,10090.ENSMUSP00000104091,10090.ENSMUSP00000106953,10090.ENSMUSP00000106988,10090.ENSMUSP00000112430,10090.ENSMUSP00000113126,10090.ENSMUSP00000113413	Apoh,Apoa4,Apoa1,Lrp1,Agt,Esr1,Apoc1,Apoa2,Nr1h3,Fgfr2,Apoc3,Apoa5
GO:0007597	Blood coagulation, intrinsic pathway	6	12	1.34	1.07	5.8e-05	10090.ENSMUSP00000000049,10090.ENSMUSP00000026907,10090.ENSMUSP00000033477,10090.ENSMUSP00000033539,10090.ENSMUSP00000033820,10090.ENSMUSP00000034064	Apoh,Klkb1,F9,F8,F7,F11
GO:0009820	Alkaloid metabolic process	6	12	1.34	1.07	5.8e-05	10090.ENSMUSP00000006094,10090.ENSMUSP00000023083,10090.ENSMUSP00000034860,10090.ENSMUSP00000060524,10090.ENSMUSP00000072555,10090.ENSMUSP00000130338	Cyp2d26,Cyp2d22,Cyp1a2,Cyp2d40,Cyp2d10,Cyp2d11
GO:0010898	Positive regulation of triglyceride catabolic process	6	12	1.34	1.07	5.8e-05	10090.ENSMUSP00000000049,10090.ENSMUSP00000033099,10090.ENSMUSP00000034585,10090.ENSMUSP00000034588,10090.ENSMUSP00000034713,10090.ENSMUSP00000113413	Apoh,Fgf21,Apoa4,Apoa1,Ldlr,Apoa5
GO:0097746	Blood vessel diameter maintenance	17	177	0.62	0.81	6.02e-05	10090.ENSMUSP00000002320,10090.ENSMUSP00000020329,10090.ENSMUSP00000022176,10090.ENSMUSP00000023589,10090.ENSMUSP00000027144,10090.ENSMUSP00000030299,10090.ENSMUSP00000039472,10090.ENSMUSP00000044665,10090.ENSMUSP00000044769,10090.ENSMUSP00000048704,10090.ENSMUSP00000066488,10090.ENSMUSP00000083587,10090.ENSMUSP00000091940,10090.ENSMUSP00000133117,10090.ENSMUSP00000133302,10090.ENSMUSP00000141648…	Ppard,Egfr,Hmgcr,Kng1,Cps1,Cyp2j5,Fgb,Crp,Atg5,Serpinf2,Agt,Icam1,Shc1,Fga,Apoe,Fgg,Cbs
GO:0060341	Regulation of cellular localization	51	1088	0.31	0.61	6.55e-05	10090.ENSMUSP00000000312,10090.ENSMUSP00000001079,10090.ENSMUSP00000001507,10090.ENSMUSP00000002320,10090.ENSMUSP00000004990,10090.ENSMUSP00000005364,10090.ENSMUSP00000013807,10090.ENSMUSP00000018094,10090.ENSMUSP00000020329,10090.ENSMUSP00000020846,10090.ENSMUSP00000021773,10090.ENSMUSP00000022104,10090.ENSMUSP00000022176,10090.ENSMUSP00000022701,10090.ENSMUSP00000025835,10090.ENSMUSP00000025951…	Cdh1,Sec24b,Cyp51,Ppard,Mapk14,G6pc2,Pten,Hnf4a,Egfr,Srebf1,Gpld1,Tert,Hmgcr,Rb1,Cpt1a,Rbp4,F2,Scp2,Aacs,Hnf1a,Acsl4,Dkc1,Irs2,Nr0b2,Fgb,Lrp1,Acsl3,Ar,Pcsk9,Insig1,Abat,Irs1,Preb,Trim30a,Sec16b,Hsp90aa1,Gck,Nr1h4,Igf1,Mup3,Trim25,Sec24a,Bcl2l1,Mavs,Nr1h3,Parp9,Rnf168,Fga,Atg7,Apoe,Fgg
GO:0046321	Positive regulation of fatty acid oxidation	7	21	1.16	1.01	6.71e-05	10090.ENSMUSP00000002320,10090.ENSMUSP00000025835,10090.ENSMUSP00000038514,10090.ENSMUSP00000046585,10090.ENSMUSP00000063795,10090.ENSMUSP00000064655,10090.ENSMUSP00000105049	Ppard,Cpt1a,Irs2,Acsl5,Irs1,Fabp1,Ppara
GO:0015711	Organic anion transport	24	335	0.5	0.73	6.83e-05	10090.ENSMUSP00000003717,10090.ENSMUSP00000009790,10090.ENSMUSP00000021231,10090.ENSMUSP00000023835,10090.ENSMUSP00000025482,10090.ENSMUSP00000026208,10090.ENSMUSP00000027491,10090.ENSMUSP00000029240,10090.ENSMUSP00000029770,10090.ENSMUSP00000029905,10090.ENSMUSP00000031535,10090.ENSMUSP00000032539,10090.ENSMUSP00000037022,10090.ENSMUSP00000039175,10090.ENSMUSP00000044326,10090.ENSMUSP00000057595…	Abcb4,Pla2g12b,Abcc3,Slc10a2,Atp8b1,Abcc2,Agxt,Slc2a2,Abcd3,Cyp7a1,Hnf1a,Slc27a5,Slco1a1,Nr0b2,Slco1b2,Slc27a2,Slc22a7,Mttp,Abcb11,Nr1h4,Slc35a2,Mgst1,Slco1a4,Slc10a1
GO:0008284	Positive regulation of cell population proliferation	51	1091	0.31	0.61	7.02e-05	10090.ENSMUSP00000000579,10090.ENSMUSP00000002320,10090.ENSMUSP00000004990,10090.ENSMUSP00000005452,10090.ENSMUSP00000005507,10090.ENSMUSP00000006692,10090.ENSMUSP00000013807,10090.ENSMUSP00000016400,10090.ENSMUSP00000020161,10090.ENSMUSP00000020329,10090.ENSMUSP00000022104,10090.ENSMUSP00000022115,10090.ENSMUSP00000022176,10090.ENSMUSP00000023352,10090.ENSMUSP00000026416,10090.ENSMUSP00000026470…	Sox9,Ppard,Mapk14,Fgfr4,Mlxipl,Mvd,Pten,Ctsz,Arg1,Egfr,Tert,Xrcc4,Hmgcr,Prkdc,Cdk2,Shmt2,F2,Klb,Areg,Cxcl1,Tgfa,Fgf21,Dkc1,Ikbkb,Cyp7b1,Lrg1,Irs2,Ripk2,Dpp4,Serpinf2,Ar,Fn1,Irs1,Agt,Irak4,Erbb3,Hmgb1,Shc1,Smarca4,E2f1,Hdac1,Igf1,Esr1,Stat5a,Bcl2l1,Cflar,Fgfr2,Stat3,Cdk6,Cd59a,Il18
GO:0030850	Prostate gland development	10	57	0.88	0.92	7.16e-05	10090.ENSMUSP00000000579,10090.ENSMUSP00000013807,10090.ENSMUSP00000037487,10090.ENSMUSP00000041118,10090.ENSMUSP00000052648,10090.ENSMUSP00000076491,10090.ENSMUSP00000100937,10090.ENSMUSP00000101215,10090.ENSMUSP00000102980,10090.ENSMUSP00000112430	Sox9,Pten,Cyp7b1,Foxa1,Ar,Rxra,Igf1,Esr1,Stat5a,Fgfr2
GO:0010827	Regulation of glucose transmembrane transport	12	88	0.77	0.87	7.63e-05	10090.ENSMUSP00000002487,10090.ENSMUSP00000004990,10090.ENSMUSP00000022104,10090.ENSMUSP00000024988,10090.ENSMUSP00000033099,10090.ENSMUSP00000038514,10090.ENSMUSP00000063795,10090.ENSMUSP00000065284,10090.ENSMUSP00000080716,10090.ENSMUSP00000100937,10090.ENSMUSP00000101215,10090.ENSMUSP00000111103	Braf,Mapk14,Tert,C3,Fgf21,Irs2,Irs1,Ocln,Erbb3,Igf1,Esr1,Met
GO:0050766	Positive regulation of phagocytosis	12	88	0.77	0.87	7.63e-05	10090.ENSMUSP00000021940,10090.ENSMUSP00000023583,10090.ENSMUSP00000024988,10090.ENSMUSP00000025797,10090.ENSMUSP00000027966,10090.ENSMUSP00000034588,10090.ENSMUSP00000044004,10090.ENSMUSP00000049729,10090.ENSMUSP00000069418,10090.ENSMUSP00000087327,10090.ENSMUSP00000106953,10090.ENSMUSP00000153147	Lman2,Ahsg,C3,Mbl2,Fcgr2b,Apoa1,Lrp1,Masp2,C4b,Masp1,Apoa2,Mbl1
GO:0070723	Response to cholesterol	8	32	1.04	0.97	7.63e-05	10090.ENSMUSP00000021773,10090.ENSMUSP00000029564,10090.ENSMUSP00000029905,10090.ENSMUSP00000033820,10090.ENSMUSP00000034189,10090.ENSMUSP00000052989,10090.ENSMUSP00000105210,10090.ENSMUSP00000107069	Gpld1,Pmvk,Cyp7a1,F7,Ces1c,Cyp8b1,Ces1b,Ccr5
GO:0032502	Developmental process	186	6028	0.13	0.49	7.9e-05	10090.ENSMUSP00000000049,10090.ENSMUSP00000000312,10090.ENSMUSP00000000579,10090.ENSMUSP00000001079,10090.ENSMUSP00000001279,10090.ENSMUSP00000001713,10090.ENSMUSP00000002320,10090.ENSMUSP00000002487,10090.ENSMUSP00000003726,10090.ENSMUSP00000003818,10090.ENSMUSP00000004232,10090.ENSMUSP00000004990,10090.ENSMUSP00000005452,10090.ENSMUSP00000005820,10090.ENSMUSP00000013807,10090.ENSMUSP00000013949…	Apoh,Cdh1,Sox9,Sec24b,Lsr,Gstt1,Ppard,Braf,Brd4,Insig2,Adh1,Mapk14,Fgfr4,Nr1i3,Pten,Birc3,Plg,Aldh1a3,Ctsz,Vtn,Hnf4a,G6pc,Arg1,Egfr,Pex13,Srebf1,Fam20a,Mthfd1,Gpld1,Xrcc4,Dhfr,Cpb2,Rb1,Crebbp,Prkdc,Nr1i2,Ahsg,Hrg,Rgn,Serping1,Xdh,C3,Hsd17b4,Atp8b1,Cpt1a,Cyp26a1,Rbp4,Casp7,Chuk,Tyms,Fam20c,Gsta3,Cps1,Nr5a2,Fcgr2b,Fpgs,Hc,Pck1,Nfkb1,Xpa,Scp2,Cyp4a14,Areg,Aacs,Hnf1a,Tgfa,Mug1,Nox4,Fgf21,Ebp,Acsl4,Ns…
GO:0034374	Low-density lipoprotein particle remodeling	6	13	1.3	1.03	8.01e-05	10090.ENSMUSP00000009790,10090.ENSMUSP00000034731,10090.ENSMUSP00000036044,10090.ENSMUSP00000096179,10090.ENSMUSP00000106953,10090.ENSMUSP00000133302	Pla2g12b,Lipc,Apob,Mttp,Apoa2,Apoe
GO:0045597	Positive regulation of cell differentiation	48	1007	0.32	0.61	8.43e-05	10090.ENSMUSP00000000579,10090.ENSMUSP00000001507,10090.ENSMUSP00000002487,10090.ENSMUSP00000004990,10090.ENSMUSP00000013807,10090.ENSMUSP00000020329,10090.ENSMUSP00000022104,10090.ENSMUSP00000022115,10090.ENSMUSP00000022701,10090.ENSMUSP00000023352,10090.ENSMUSP00000026021,10090.ENSMUSP00000026972,10090.ENSMUSP00000029017,10090.ENSMUSP00000034588,10090.ENSMUSP00000034973,10090.ENSMUSP00000036044…	Sox9,Cyp51,Braf,Mapk14,Pten,Egfr,Tert,Xrcc4,Rb1,Prkdc,Msr1,Fam20c,Pck1,Apoa1,Smad3,Apob,Lrg1,Ripk2,Foxa1,Lrp1,Serpinf2,Ar,Fn1,Socs3,Agt,Cebpb,Sult2b1,Isg15,Hmgb1,Hsp90aa1,Cebpa,Smarca4,E2f1,Hdac1,Igf1,Stat5a,Ccr5,Met,Rcor1,Cth,Stat3,Lck,Ripk1,Apoe,Casp8,Fdps,Il18,Proc
GO:0010906	Regulation of glucose metabolic process	14	124	0.69	0.82	8.51e-05	10090.ENSMUSP00000018094,10090.ENSMUSP00000021773,10090.ENSMUSP00000023203,10090.ENSMUSP00000023832,10090.ENSMUSP00000030303,10090.ENSMUSP00000034003,10090.ENSMUSP00000038514,10090.ENSMUSP00000063795,10090.ENSMUSP00000082682,10090.ENSMUSP00000090564,10090.ENSMUSP00000099984,10090.ENSMUSP00000100937,10090.ENSMUSP00000103112,10090.ENSMUSP00000105049	Hnf4a,Gpld1,Gpt,Rgn,Cyp2j6,Fgl1,Irs2,Irs1,Hmgb1,Fbp1,Gck,Igf1,Mup3,Ppara
GO:0071322	Cellular response to carbohydrate stimulus	13	107	0.72	0.83	9.23e-05	10090.ENSMUSP00000005507,10090.ENSMUSP00000022576,10090.ENSMUSP00000029017,10090.ENSMUSP00000029812,10090.ENSMUSP00000029905,10090.ENSMUSP00000031445,10090.ENSMUSP00000031535,10090.ENSMUSP00000032781,10090.ENSMUSP00000038514,10090.ENSMUSP00000083587,10090.ENSMUSP00000100937,10090.ENSMUSP00000113126,10090.ENSMUSP00000133215	Mlxipl,Cpb2,Pck1,Nfkb1,Cyp7a1,Aacs,Hnf1a,Nox4,Irs2,Icam1,Igf1,Apoc3,Atg7
GO:0071333	Cellular response to glucose stimulus	12	90	0.77	0.85	9.26e-05	10090.ENSMUSP00000005507,10090.ENSMUSP00000022576,10090.ENSMUSP00000029017,10090.ENSMUSP00000029905,10090.ENSMUSP00000031445,10090.ENSMUSP00000031535,10090.ENSMUSP00000032781,10090.ENSMUSP00000038514,10090.ENSMUSP00000083587,10090.ENSMUSP00000100937,10090.ENSMUSP00000113126,10090.ENSMUSP00000133215	Mlxipl,Cpb2,Pck1,Cyp7a1,Aacs,Hnf1a,Nox4,Irs2,Icam1,Igf1,Apoc3,Atg7
GO:0031329	Regulation of cellular catabolic process	39	744	0.36	0.63	9.35e-05	10090.ENSMUSP00000000049,10090.ENSMUSP00000005507,10090.ENSMUSP00000013807,10090.ENSMUSP00000020846,10090.ENSMUSP00000021773,10090.ENSMUSP00000023832,10090.ENSMUSP00000025279,10090.ENSMUSP00000025835,10090.ENSMUSP00000030013,10090.ENSMUSP00000032473,10090.ENSMUSP00000033099,10090.ENSMUSP00000033776,10090.ENSMUSP00000034585,10090.ENSMUSP00000034588,10090.ENSMUSP00000034713,10090.ENSMUSP00000038514…	Apoh,Mlxipl,Pten,Srebf1,Gpld1,Rgn,Npc1,Cpt1a,Xpa,Iigp1,Fgf21,Dkc1,Apoa4,Apoa1,Ldlr,Irs2,Ripk2,Atg5,Acsl5,Ikbke,Pcsk9,Irs1,Fabp1,Trim30a,Hmgb1,Scarb1,E2f1,Abcb11,Gck,Igf1,Apoc1,Apoc3,Apoa5,Furin,Dbi,Stat3,Atg7,Apoe,Casp3
GO:0007275	Multicellular organism development	147	4513	0.15	0.5	9.62e-05	10090.ENSMUSP00000000312,10090.ENSMUSP00000000579,10090.ENSMUSP00000001079,10090.ENSMUSP00000001279,10090.ENSMUSP00000002320,10090.ENSMUSP00000002487,10090.ENSMUSP00000003726,10090.ENSMUSP00000003818,10090.ENSMUSP00000004990,10090.ENSMUSP00000005452,10090.ENSMUSP00000013807,10090.ENSMUSP00000014578,10090.ENSMUSP00000015278,10090.ENSMUSP00000016400,10090.ENSMUSP00000017488,10090.ENSMUSP00000018094…	Cdh1,Sox9,Sec24b,Lsr,Ppard,Braf,Brd4,Insig2,Mapk14,Fgfr4,Pten,Plg,Aldh1a3,Ctsz,Vtn,Hnf4a,Arg1,Egfr,Pex13,Srebf1,Mthfd1,Gpld1,Xrcc4,Dhfr,Cpb2,Rb1,Prkdc,Ahsg,Hrg,Rgn,C3,Hsd17b4,Atp8b1,Cpt1a,Cyp26a1,Rbp4,Casp7,Chuk,Tyms,Fam20c,Gsta3,Cps1,Fcgr2b,Fpgs,Hc,Pck1,Nfkb1,Cyp4a14,Areg,Aacs,Hnf1a,Tgfa,Mug1,Nox4,Ebp,Acsl4,Nsdhl,Ikbkb,Fgl1,Hsd17b2,Apoa4,Apoa1,Ldlr,Cyp1a2,Smad3,Apob,Cyp7b1,Dhcr24,Irs2,Brca2,Ripk…
GO:0006644	Phospholipid metabolic process	24	344	0.48	0.7	0.0001	10090.ENSMUSP00000002320,10090.ENSMUSP00000002663,10090.ENSMUSP00000006692,10090.ENSMUSP00000009790,10090.ENSMUSP00000013807,10090.ENSMUSP00000021773,10090.ENSMUSP00000029564,10090.ENSMUSP00000034585,10090.ENSMUSP00000034588,10090.ENSMUSP00000034731,10090.ENSMUSP00000043826,10090.ENSMUSP00000046585,10090.ENSMUSP00000055757,10090.ENSMUSP00000059129,10090.ENSMUSP00000088249,10090.ENSMUSP00000106953…	Ppard,Pon1,Mvd,Pla2g12b,Pten,Gpld1,Pmvk,Apoa4,Apoa1,Lipc,Pnpla3,Acsl5,Pcsk9,Socs3,Hmgcs2,Apoa2,Nr1h3,Mvk,Apoa5,Dbi,Gpat4,Fdps,Hmgcs1,Fdft1
GO:0043648	Dicarboxylic acid metabolic process	12	91	0.76	0.84	0.0001	10090.ENSMUSP00000001183,10090.ENSMUSP00000018744,10090.ENSMUSP00000021443,10090.ENSMUSP00000022218,10090.ENSMUSP00000026470,10090.ENSMUSP00000028148,10090.ENSMUSP00000029017,10090.ENSMUSP00000034136,10090.ENSMUSP00000063825,10090.ENSMUSP00000103012,10090.ENSMUSP00000112897,10090.ENSMUSP00000127114	Ftcd,Shmt1,Mthfd1,Dhfr,Shmt2,Fpgs,Pck1,Gpt2,Pcx,Acly,Mthfd1l,Uroc1
GO:0010984	Regulation of lipoprotein particle clearance	7	23	1.12	0.96	0.00011	10090.ENSMUSP00000021773,10090.ENSMUSP00000034713,10090.ENSMUSP00000044665,10090.ENSMUSP00000055757,10090.ENSMUSP00000100933,10090.ENSMUSP00000104091,10090.ENSMUSP00000113126	Gpld1,Ldlr,Crp,Pcsk9,Nr1h4,Apoc1,Apoc3
GO:0023057	Negative regulation of signaling	61	1431	0.27	0.57	0.00011	10090.ENSMUSP00000000312,10090.ENSMUSP00000000579,10090.ENSMUSP00000002487,10090.ENSMUSP00000003726,10090.ENSMUSP00000003818,10090.ENSMUSP00000004990,10090.ENSMUSP00000010502,10090.ENSMUSP00000013807,10090.ENSMUSP00000018094,10090.ENSMUSP00000020161,10090.ENSMUSP00000020846,10090.ENSMUSP00000021413,10090.ENSMUSP00000022104,10090.ENSMUSP00000022176,10090.ENSMUSP00000022701,10090.ENSMUSP00000023583…	Cdh1,Sox9,Braf,Brd4,Insig2,Mapk14,Ifi35,Pten,Hnf4a,Arg1,Srebf1,Nfkbia,Tert,Hmgcr,Rb1,Ahsg,Hrg,Xdh,Xiap,Cyp2j6,Usp18,Apoa1,Ldlr,Cyp7b1,Fgb,Lrp1,Ar,Pcsk9,Socs3,Lect2,Insig1,Irs1,Agt,Trim30a,Erbb3,Isg15,Stat2,Icam1,Fbp1,Rnf213,Smarca4,Selenos,Hdac1,Nr1h4,Igf1,Esr1,Mup3,Ppara,Bcl2l1,Cflar,Met,Cth,Gstp1,Ripk1,Cd59a,Fga,Apoe,Casp8,Fgg,Hgf,Nlrc5
GO:0031998	Regulation of fatty acid beta-oxidation	7	23	1.12	0.96	0.00011	10090.ENSMUSP00000025835,10090.ENSMUSP00000038514,10090.ENSMUSP00000046585,10090.ENSMUSP00000063795,10090.ENSMUSP00000064655,10090.ENSMUSP00000099770,10090.ENSMUSP00000114705	Cpt1a,Irs2,Acsl5,Irs1,Fabp1,Abcb11,Dbi
GO:0034372	Very-low-density lipoprotein particle remodeling	5	7	1.49	1.02	0.00011	10090.ENSMUSP00000034585,10090.ENSMUSP00000034588,10090.ENSMUSP00000034731,10090.ENSMUSP00000113413,10090.ENSMUSP00000133302	Apoa4,Apoa1,Lipc,Apoa5,Apoe
GO:0034384	High-density lipoprotein particle clearance	5	7	1.49	1.02	0.00011	10090.ENSMUSP00000025249,10090.ENSMUSP00000034713,10090.ENSMUSP00000083242,10090.ENSMUSP00000106953,10090.ENSMUSP00000133302	Apom,Ldlr,Scarb1,Apoa2,Apoe
GO:0060736	Prostate gland growth	6	14	1.27	0.99	0.00011	10090.ENSMUSP00000000579,10090.ENSMUSP00000013807,10090.ENSMUSP00000052648,10090.ENSMUSP00000100937,10090.ENSMUSP00000101215,10090.ENSMUSP00000112430	Sox9,Pten,Ar,Igf1,Esr1,Fgfr2
GO:0070372	Regulation of ERK1 and ERK2 cascade	24	345	0.48	0.7	0.00011	10090.ENSMUSP00000002487,10090.ENSMUSP00000005452,10090.ENSMUSP00000013807,10090.ENSMUSP00000020329,10090.ENSMUSP00000022176,10090.ENSMUSP00000024988,10090.ENSMUSP00000032781,10090.ENSMUSP00000033099,10090.ENSMUSP00000038833,10090.ENSMUSP00000039472,10090.ENSMUSP00000044004,10090.ENSMUSP00000048704,10090.ENSMUSP00000054499,10090.ENSMUSP00000082682,10090.ENSMUSP00000083587,10090.ENSMUSP00000091940…	Braf,Fgfr4,Pten,Egfr,Hmgcr,C3,Nox4,Fgf21,Ripk2,Fgb,Lrp1,Serpinf2,Fn1,Hmgb1,Icam1,Shc1,Igf1,Esr1,Cflar,Fgfr2,Gstp1,Fga,Apoe,Fgg
GO:0006109	Regulation of carbohydrate metabolic process	18	209	0.58	0.74	0.00012	10090.ENSMUSP00000005507,10090.ENSMUSP00000018094,10090.ENSMUSP00000021773,10090.ENSMUSP00000023203,10090.ENSMUSP00000023832,10090.ENSMUSP00000029812,10090.ENSMUSP00000030303,10090.ENSMUSP00000034003,10090.ENSMUSP00000038514,10090.ENSMUSP00000063795,10090.ENSMUSP00000082682,10090.ENSMUSP00000090564,10090.ENSMUSP00000099984,10090.ENSMUSP00000100933,10090.ENSMUSP00000100937,10090.ENSMUSP00000103112…	Mlxipl,Hnf4a,Gpld1,Gpt,Rgn,Nfkb1,Cyp2j6,Fgl1,Irs2,Irs1,Hmgb1,Fbp1,Gck,Nr1h4,Igf1,Mup3,Ppara,Stat3
GO:0051051	Negative regulation of transport	31	530	0.41	0.65	0.00012	10090.ENSMUSP00000001507,10090.ENSMUSP00000002487,10090.ENSMUSP00000013807,10090.ENSMUSP00000018094,10090.ENSMUSP00000020846,10090.ENSMUSP00000022176,10090.ENSMUSP00000023100,10090.ENSMUSP00000027966,10090.ENSMUSP00000033634,10090.ENSMUSP00000035246,10090.ENSMUSP00000038514,10090.ENSMUSP00000044769,10090.ENSMUSP00000055757,10090.ENSMUSP00000061877,10090.ENSMUSP00000063548,10090.ENSMUSP00000063795…	Cyp51,Braf,Pten,Hnf4a,Srebf1,Hmgcr,Srebf2,Fcgr2b,Acsl4,Abcg8,Irs2,Atg5,Pcsk9,Insig1,Abat,Irs1,Abcg5,Erbb3,Hmgb1,Icam1,Gck,Esr1,Hsd3b3,Mup3,Apoc1,Apoa2,Nr1h3,Apoc3,Comt,Atg7,Apoe
GO:0090303	Positive regulation of wound healing	10	61	0.85	0.87	0.00012	10090.ENSMUSP00000000049,10090.ENSMUSP00000014578,10090.ENSMUSP00000017488,10090.ENSMUSP00000021948,10090.ENSMUSP00000022576,10090.ENSMUSP00000023590,10090.ENSMUSP00000028681,10090.ENSMUSP00000033820,10090.ENSMUSP00000048704,10090.ENSMUSP00000082682	Apoh,Plg,Vtn,F12,Cpb2,Hrg,F2,F7,Serpinf2,Hmgb1
GO:2001236	Regulation of extrinsic apoptotic signaling pathway	16	168	0.62	0.76	0.00012	10090.ENSMUSP00000013807,10090.ENSMUSP00000022104,10090.ENSMUSP00000039472,10090.ENSMUSP00000046585,10090.ENSMUSP00000052648,10090.ENSMUSP00000066488,10090.ENSMUSP00000083587,10090.ENSMUSP00000100937,10090.ENSMUSP00000105445,10090.ENSMUSP00000109952,10090.ENSMUSP00000129565,10090.ENSMUSP00000129831,10090.ENSMUSP00000133117,10090.ENSMUSP00000140546,10090.ENSMUSP00000141648,10090.ENSMUSP00000143424	Pten,Tert,Fgb,Acsl5,Ar,Agt,Icam1,Igf1,Bcl2l1,Cflar,Gstp1,Ripk1,Fga,Casp8,Fgg,Hgf
GO:0008209	Androgen metabolic process	7	24	1.11	0.94	0.00013	10090.ENSMUSP00000025385,10090.ENSMUSP00000034304,10090.ENSMUSP00000048830,10090.ENSMUSP00000083242,10090.ENSMUSP00000084043,10090.ENSMUSP00000101215,10090.ENSMUSP00000102633	Hsd17b4,Hsd17b2,Akr1d1,Scarb1,Spp1,Esr1,Hsd3b3
GO:0010888	Negative regulation of lipid storage	8	35	1	0.91	0.00013	10090.ENSMUSP00000002320,10090.ENSMUSP00000021413,10090.ENSMUSP00000034189,10090.ENSMUSP00000044665,10090.ENSMUSP00000103112,10090.ENSMUSP00000105049,10090.ENSMUSP00000105210,10090.ENSMUSP00000106988	Ppard,Nfkbia,Ces1c,Crp,Mup3,Ppara,Ces1b,Nr1h3
GO:0042326	Negative regulation of phosphorylation	26	401	0.45	0.67	0.00013	10090.ENSMUSP00000005507,10090.ENSMUSP00000013807,10090.ENSMUSP00000013949,10090.ENSMUSP00000018094,10090.ENSMUSP00000022176,10090.ENSMUSP00000022701,10090.ENSMUSP00000023352,10090.ENSMUSP00000023583,10090.ENSMUSP00000023832,10090.ENSMUSP00000024866,10090.ENSMUSP00000031535,10090.ENSMUSP00000038514,10090.ENSMUSP00000044004,10090.ENSMUSP00000059129,10090.ENSMUSP00000065284,10090.ENSMUSP00000066488…	Mlxipl,Pten,Birc3,Hnf4a,Hmgcr,Rb1,Prkdc,Ahsg,Rgn,Xdh,Hnf1a,Irs2,Lrp1,Socs3,Ocln,Agt,Fbp1,Igf1,Ppara,Met,Stat3,Gstp1,Apoe,Hgf,Casp3,Il18
GO:0048660	Regulation of smooth muscle cell proliferation	17	189	0.59	0.75	0.00013	10090.ENSMUSP00000002320,10090.ENSMUSP00000013807,10090.ENSMUSP00000020329,10090.ENSMUSP00000022104,10090.ENSMUSP00000022176,10090.ENSMUSP00000023352,10090.ENSMUSP00000048704,10090.ENSMUSP00000066488,10090.ENSMUSP00000074471,10090.ENSMUSP00000091940,10090.ENSMUSP00000100937,10090.ENSMUSP00000101215,10090.ENSMUSP00000112430,10090.ENSMUSP00000129565,10090.ENSMUSP00000130077,10090.ENSMUSP00000133302…	Ppard,Pten,Egfr,Tert,Hmgcr,Prkdc,Serpinf2,Agt,Irak4,Shc1,Igf1,Esr1,Fgfr2,Gstp1,Comt,Apoe,Il18
GO:0051791	Medium-chain fatty acid metabolic process	7	24	1.11	0.94	0.00013	10090.ENSMUSP00000003720,10090.ENSMUSP00000030487,10090.ENSMUSP00000034189,10090.ENSMUSP00000061126,10090.ENSMUSP00000081369,10090.ENSMUSP00000092487,10090.ENSMUSP00000105210	Crot,Cyp4a14,Ces1c,Cyp4a10,Cyp4a32,Cyp4a12b,Ces1b
GO:0071383	Cellular response to steroid hormone stimulus	15	149	0.64	0.77	0.00013	10090.ENSMUSP00000020161,10090.ENSMUSP00000020329,10090.ENSMUSP00000025279,10090.ENSMUSP00000029017,10090.ENSMUSP00000031183,10090.ENSMUSP00000037487,10090.ENSMUSP00000047551,10090.ENSMUSP00000052648,10090.ENSMUSP00000076491,10090.ENSMUSP00000088249,10090.ENSMUSP00000100937,10090.ENSMUSP00000101215,10090.ENSMUSP00000105049,10090.ENSMUSP00000109952,10090.ENSMUSP00000129565	Arg1,Egfr,Npc1,Pck1,Ugt2b1,Cyp7b1,Ephx1,Ar,Rxra,Hmgcs2,Igf1,Esr1,Ppara,Cflar,Gstp1
GO:0090322	Regulation of superoxide metabolic process	8	35	1	0.91	0.00013	10090.ENSMUSP00000020329,10090.ENSMUSP00000022218,10090.ENSMUSP00000031327,10090.ENSMUSP00000044665,10090.ENSMUSP00000066488,10090.ENSMUSP00000091940,10090.ENSMUSP00000129565,10090.ENSMUSP00000151002	Egfr,Dhfr,Cxcl1,Crp,Agt,Shc1,Gstp1,Il18
GO:0002218	Activation of innate immune response	10	63	0.84	0.85	0.00015	10090.ENSMUSP00000023352,10090.ENSMUSP00000025797,10090.ENSMUSP00000029018,10090.ENSMUSP00000049404,10090.ENSMUSP00000049729,10090.ENSMUSP00000076189,10090.ENSMUSP00000082682,10090.ENSMUSP00000087327,10090.ENSMUSP00000091921,10090.ENSMUSP00000105828	Prkdc,Mbl2,Zbp1,Znfx1,Masp2,Trim30a,Hmgb1,Masp1,Hsp90aa1,Mavs
GO:0070640	Vitamin D3 metabolic process	6	15	1.24	0.95	0.00015	10090.ENSMUSP00000005452,10090.ENSMUSP00000027356,10090.ENSMUSP00000031741,10090.ENSMUSP00000037665,10090.ENSMUSP00000049494,10090.ENSMUSP00000065585	Fgfr4,Cyp27a1,Cyp3a13,Cyp3a11,Cyp3a59,Cyp3a25
GO:0071219	Cellular response to molecule of bacterial origin	19	235	0.55	0.71	0.00015	10090.ENSMUSP00000002320,10090.ENSMUSP00000004990,10090.ENSMUSP00000020161,10090.ENSMUSP00000021413,10090.ENSMUSP00000027966,10090.ENSMUSP00000029812,10090.ENSMUSP00000030010,10090.ENSMUSP00000031327,10090.ENSMUSP00000038833,10090.ENSMUSP00000069850,10090.ENSMUSP00000082682,10090.ENSMUSP00000083242,10090.ENSMUSP00000088249,10090.ENSMUSP00000099301,10090.ENSMUSP00000099955,10090.ENSMUSP00000100933…	Ppard,Mapk14,Arg1,Nfkbia,Fcgr2b,Nfkb1,Abca1,Cxcl1,Ripk2,Cebpb,Hmgb1,Scarb1,Hmgcs2,Selenos,Adamts13,Nr1h4,Nr1h3,Gstp1,Il18
GO:1901361	Organic cyclic compound catabolic process	24	353	0.47	0.67	0.00015	10090.ENSMUSP00000003100,10090.ENSMUSP00000010795,10090.ENSMUSP00000020241,10090.ENSMUSP00000024866,10090.ENSMUSP00000027067,10090.ENSMUSP00000027356,10090.ENSMUSP00000029645,10090.ENSMUSP00000029837,10090.ENSMUSP00000029905,10090.ENSMUSP00000031183,10090.ENSMUSP00000034860,10090.ENSMUSP00000036245,10090.ENSMUSP00000038878,10090.ENSMUSP00000048830,10090.ENSMUSP00000061851,10090.ENSMUSP00000082288…	Cyp2f2,Acaa1b,Pah,Xdh,Gsta3,Cyp27a1,Tdo2,Uox,Cyp7a1,Ugt2b1,Cyp1a2,Hsd3b7,Aldh8a1,Akr1d1,Ahcy,Aldh6a1,Scarb1,Spp1,Zhx2,Helz2,Hgd,Comt,Apoe,Hsd17b6
GO:1903027	Regulation of opsonization	6	15	1.24	0.95	0.00015	10090.ENSMUSP00000024988,10090.ENSMUSP00000025797,10090.ENSMUSP00000027657,10090.ENSMUSP00000049729,10090.ENSMUSP00000069418,10090.ENSMUSP00000087327	C3,Mbl2,C4bp,Masp2,C4b,Masp1
GO:0010743	Regulation of macrophage derived foam cell differentiation	7	25	1.09	0.91	0.00016	10090.ENSMUSP00000021413,10090.ENSMUSP00000026021,10090.ENSMUSP00000036044,10090.ENSMUSP00000044665,10090.ENSMUSP00000066488,10090.ENSMUSP00000105049,10090.ENSMUSP00000151002	Nfkbia,Msr1,Apob,Crp,Agt,Ppara,Il18
GO:0010884	Positive regulation of lipid storage	7	25	1.09	0.91	0.00016	10090.ENSMUSP00000000466,10090.ENSMUSP00000023100,10090.ENSMUSP00000024988,10090.ENSMUSP00000026021,10090.ENSMUSP00000036044,10090.ENSMUSP00000054126,10090.ENSMUSP00000083242	Plin2,Srebf2,C3,Msr1,Apob,Ikbke,Scarb1
GO:0009822	Alkaloid catabolic process	5	8	1.44	0.97	0.00017	10090.ENSMUSP00000006094,10090.ENSMUSP00000023083,10090.ENSMUSP00000060524,10090.ENSMUSP00000072555,10090.ENSMUSP00000130338	Cyp2d26,Cyp2d22,Cyp2d40,Cyp2d10,Cyp2d11
GO:0009968	Negative regulation of signal transduction	56	1291	0.28	0.56	0.00017	10090.ENSMUSP00000000312,10090.ENSMUSP00000000579,10090.ENSMUSP00000003726,10090.ENSMUSP00000003818,10090.ENSMUSP00000004990,10090.ENSMUSP00000010502,10090.ENSMUSP00000013807,10090.ENSMUSP00000018094,10090.ENSMUSP00000020161,10090.ENSMUSP00000021413,10090.ENSMUSP00000022104,10090.ENSMUSP00000022176,10090.ENSMUSP00000022701,10090.ENSMUSP00000023583,10090.ENSMUSP00000023590,10090.ENSMUSP00000024866…	Cdh1,Sox9,Brd4,Insig2,Mapk14,Ifi35,Pten,Hnf4a,Arg1,Nfkbia,Tert,Hmgcr,Rb1,Ahsg,Hrg,Xdh,Xiap,Cyp2j6,Usp18,Apoa1,Cyp7b1,Fgb,Lrp1,Ar,Socs3,Lect2,Insig1,Irs1,Agt,Trim30a,Erbb3,Isg15,Stat2,Icam1,Fbp1,Rnf213,Smarca4,Selenos,Hdac1,Nr1h4,Igf1,Esr1,Ppara,Bcl2l1,Cflar,Met,Cth,Gstp1,Ripk1,Cd59a,Fga,Apoe,Casp8,Fgg,Hgf,Nlrc5
GO:0032880	Regulation of protein localization	46	976	0.31	0.58	0.00017	10090.ENSMUSP00000000312,10090.ENSMUSP00000001507,10090.ENSMUSP00000002320,10090.ENSMUSP00000004990,10090.ENSMUSP00000005364,10090.ENSMUSP00000018094,10090.ENSMUSP00000020329,10090.ENSMUSP00000020846,10090.ENSMUSP00000021773,10090.ENSMUSP00000022104,10090.ENSMUSP00000022176,10090.ENSMUSP00000022701,10090.ENSMUSP00000025835,10090.ENSMUSP00000025951,10090.ENSMUSP00000028681,10090.ENSMUSP00000031445…	Cdh1,Cyp51,Ppard,Mapk14,G6pc2,Hnf4a,Egfr,Srebf1,Gpld1,Tert,Hmgcr,Rb1,Cpt1a,Rbp4,F2,Aacs,Hnf1a,Acsl4,Dkc1,Irs2,Nr0b2,Fgb,Lrp1,Acsl3,Ar,Insig1,Abat,Irs1,Trim30a,Sec16b,Hsp90aa1,Gck,Nr1h4,Igf1,Mup3,Trim25,Sec24a,Bcl2l1,Mavs,Nr1h3,Parp9,Rnf168,Fga,Atg7,Apoe,Fgg
GO:0045936	Negative regulation of phosphate metabolic process	28	460	0.42	0.64	0.00017	10090.ENSMUSP00000005507,10090.ENSMUSP00000013807,10090.ENSMUSP00000013949,10090.ENSMUSP00000018094,10090.ENSMUSP00000022176,10090.ENSMUSP00000022701,10090.ENSMUSP00000023352,10090.ENSMUSP00000023583,10090.ENSMUSP00000023832,10090.ENSMUSP00000024866,10090.ENSMUSP00000031535,10090.ENSMUSP00000033939,10090.ENSMUSP00000038514,10090.ENSMUSP00000044004,10090.ENSMUSP00000059129,10090.ENSMUSP00000065284…	Mlxipl,Pten,Birc3,Hnf4a,Hmgcr,Rb1,Prkdc,Ahsg,Rgn,Xdh,Hnf1a,Ikbkb,Irs2,Lrp1,Socs3,Ocln,Agt,Fbp1,Igf1,Apoc1,Ppara,Met,Stat3,Gstp1,Apoe,Hgf,Casp3,Il18
GO:0060760	Positive regulation of response to cytokine stimulus	10	64	0.83	0.83	0.00017	10090.ENSMUSP00000026571,10090.ENSMUSP00000029018,10090.ENSMUSP00000033185,10090.ENSMUSP00000038833,10090.ENSMUSP00000042433,10090.ENSMUSP00000054126,10090.ENSMUSP00000105828,10090.ENSMUSP00000110528,10090.ENSMUSP00000129831,10090.ENSMUSP00000148677	Irf7,Zbp1,Hpx,Ripk2,Ddx58,Ikbke,Mavs,Parp9,Ripk1,Nlrc5
GO:0090350	Negative regulation of cellular organofluorine metabolic process	5	8	1.44	0.97	0.00017	10090.ENSMUSP00000006094,10090.ENSMUSP00000023083,10090.ENSMUSP00000060524,10090.ENSMUSP00000072555,10090.ENSMUSP00000130338	Cyp2d26,Cyp2d22,Cyp2d40,Cyp2d10,Cyp2d11
GO:0000097	Sulfur amino acid biosynthetic process	6	16	1.21	0.93	0.00019	10090.ENSMUSP00000015941,10090.ENSMUSP00000021443,10090.ENSMUSP00000096912,10090.ENSMUSP00000113672,10090.ENSMUSP00000135956,10090.ENSMUSP00000158269	Bhmt2,Mthfd1,Bhmt,Cth,Gm5096,Cbs
GO:0007169	Transmembrane receptor protein tyrosine kinase signaling pathway	26	411	0.44	0.65	0.00019	10090.ENSMUSP00000000579,10090.ENSMUSP00000002487,10090.ENSMUSP00000004990,10090.ENSMUSP00000005452,10090.ENSMUSP00000013807,10090.ENSMUSP00000020329,10090.ENSMUSP00000020846,10090.ENSMUSP00000021773,10090.ENSMUSP00000031096,10090.ENSMUSP00000031325,10090.ENSMUSP00000032066,10090.ENSMUSP00000033099,10090.ENSMUSP00000038514,10090.ENSMUSP00000052648,10090.ENSMUSP00000063795,10090.ENSMUSP00000080716…	Sox9,Braf,Mapk14,Fgfr4,Pten,Egfr,Srebf1,Gpld1,Klb,Areg,Tgfa,Fgf21,Irs2,Ar,Irs1,Erbb3,Shc1,Igf1,Stat5a,Mup3,Met,Fgfr2,Stat3,Lck,Hgf,Casp3
GO:0030155	Regulation of cell adhesion	41	829	0.33	0.59	0.00019	10090.ENSMUSP00000000312,10090.ENSMUSP00000000579,10090.ENSMUSP00000002487,10090.ENSMUSP00000004990,10090.ENSMUSP00000013807,10090.ENSMUSP00000014578,10090.ENSMUSP00000017488,10090.ENSMUSP00000020161,10090.ENSMUSP00000023589,10090.ENSMUSP00000023590,10090.ENSMUSP00000028619,10090.ENSMUSP00000029017,10090.ENSMUSP00000034003,10090.ENSMUSP00000034588,10090.ENSMUSP00000034973,10090.ENSMUSP00000038833…	Cdh1,Sox9,Braf,Mapk14,Pten,Plg,Vtn,Arg1,Kng1,Hrg,Hsd17b12,Pck1,Fgl1,Apoa1,Smad3,Ripk2,Fgb,Lrp1,Dpp4,Fn1,Abat,Cebpb,Erbb3,Hmgb1,Icam1,Spp1,Hsp90aa1,Smarca4,Igf1,Stat5a,Ppara,Ccr5,Lck,Cdk6,Gstp1,Cd59a,Fga,Fgg,Saa2,Casp3,Il18
GO:0120178	Steroid hormone biosynthetic process	7	26	1.07	0.89	0.0002	10090.ENSMUSP00000027356,10090.ENSMUSP00000028619,10090.ENSMUSP00000030340,10090.ENSMUSP00000034304,10090.ENSMUSP00000073541,10090.ENSMUSP00000083242,10090.ENSMUSP00000102633	Cyp27a1,Hsd17b12,Scp2,Hsd17b2,Dhcr7,Scarb1,Hsd3b3
GO:0042398	Cellular modified amino acid biosynthetic process	8	38	0.96	0.86	0.00021	10090.ENSMUSP00000021443,10090.ENSMUSP00000022218,10090.ENSMUSP00000028004,10090.ENSMUSP00000028148,10090.ENSMUSP00000065089,10090.ENSMUSP00000075773,10090.ENSMUSP00000078630,10090.ENSMUSP00000112897	Mthfd1,Dhfr,Aldh9a1,Fpgs,Aldh7a1,Ggt6,Gss,Mthfd1l
GO:0060429	Epithelium development	54	1237	0.28	0.55	0.00021	10090.ENSMUSP00000000312,10090.ENSMUSP00000000579,10090.ENSMUSP00000001079,10090.ENSMUSP00000005452,10090.ENSMUSP00000015278,10090.ENSMUSP00000016400,10090.ENSMUSP00000018094,10090.ENSMUSP00000020329,10090.ENSMUSP00000021443,10090.ENSMUSP00000023352,10090.ENSMUSP00000024988,10090.ENSMUSP00000025385,10090.ENSMUSP00000025835,10090.ENSMUSP00000026217,10090.ENSMUSP00000026846,10090.ENSMUSP00000026972…	Cdh1,Sox9,Sec24b,Fgfr4,Aldh1a3,Ctsz,Hnf4a,Egfr,Mthfd1,Prkdc,C3,Hsd17b4,Cpt1a,Chuk,Tyms,Fam20c,Gsta3,Cps1,Nr5a2,Pck1,Areg,Nsdhl,Ces1c,Smad3,Cyp7b1,Lrg1,Foxa1,Ar,Fasn,Socs3,Agt,Cebpb,Dhcr7,Rxra,Icam1,Cep152,Cebpa,Smarca4,Hdac1,Igf1,Esr1,Stat5a,Ces1b,Cfh,Met,Fgfr2,Sult1b1,Mthfd1l,Dbi,Cdk6,Gpat4,Casp8,Casp3,Aldh1a1
GO:0097421	Liver regeneration	8	38	0.96	0.86	0.00021	10090.ENSMUSP00000017488,10090.ENSMUSP00000020329,10090.ENSMUSP00000022576,10090.ENSMUSP00000023832,10090.ENSMUSP00000025835,10090.ENSMUSP00000026846,10090.ENSMUSP00000048357,10090.ENSMUSP00000069850	Vtn,Egfr,Cpb2,Rgn,Cpt1a,Tyms,Serpina10,Cebpb
GO:1904035	Regulation of epithelial cell apoptotic process	13	117	0.69	0.76	0.00021	10090.ENSMUSP00000002487,10090.ENSMUSP00000022104,10090.ENSMUSP00000022701,10090.ENSMUSP00000033099,10090.ENSMUSP00000039472,10090.ENSMUSP00000083587,10090.ENSMUSP00000100937,10090.ENSMUSP00000101215,10090.ENSMUSP00000105049,10090.ENSMUSP00000109952,10090.ENSMUSP00000133117,10090.ENSMUSP00000133215,10090.ENSMUSP00000141648	Braf,Tert,Rb1,Fgf21,Fgb,Icam1,Igf1,Esr1,Ppara,Cflar,Fga,Atg7,Fgg
GO:0008015	Blood circulation	27	442	0.43	0.63	0.00023	10090.ENSMUSP00000002320,10090.ENSMUSP00000002663,10090.ENSMUSP00000020329,10090.ENSMUSP00000022176,10090.ENSMUSP00000023589,10090.ENSMUSP00000027144,10090.ENSMUSP00000030299,10090.ENSMUSP00000034973,10090.ENSMUSP00000039472,10090.ENSMUSP00000044665,10090.ENSMUSP00000044769,10090.ENSMUSP00000048704,10090.ENSMUSP00000052648,10090.ENSMUSP00000063548,10090.ENSMUSP00000065284,10090.ENSMUSP00000066488…	Ppard,Pon1,Egfr,Hmgcr,Kng1,Cps1,Cyp2j5,Smad3,Fgb,Crp,Atg5,Serpinf2,Ar,Abat,Ocln,Agt,F5,Icam1,Shc1,Sult1a1,Ppara,Met,Fga,Apoe,Fgg,Il18,Cbs
GO:0009112	Nucleobase metabolic process	8	39	0.95	0.84	0.00024	10090.ENSMUSP00000018744,10090.ENSMUSP00000024866,10090.ENSMUSP00000026470,10090.ENSMUSP00000026846,10090.ENSMUSP00000027144,10090.ENSMUSP00000029837,10090.ENSMUSP00000074783,10090.ENSMUSP00000082288	Shmt1,Xdh,Shmt2,Tyms,Cps1,Uox,Ttr,Aldh6a1
GO:0034030	Ribonucleoside bisphosphate biosynthetic process	8	39	0.95	0.84	0.00024	10090.ENSMUSP00000029135,10090.ENSMUSP00000033634,10090.ENSMUSP00000034904,10090.ENSMUSP00000046585,10090.ENSMUSP00000071351,10090.ENSMUSP00000099490,10090.ENSMUSP00000102929,10090.ENSMUSP00000103012	Acss2,Acsl4,Elovl5,Acsl5,Elovl6,Acaca,Coasy,Acly
GO:0034033	Purine nucleoside bisphosphate biosynthetic process	8	39	0.95	0.84	0.00024	10090.ENSMUSP00000029135,10090.ENSMUSP00000033634,10090.ENSMUSP00000034904,10090.ENSMUSP00000046585,10090.ENSMUSP00000071351,10090.ENSMUSP00000099490,10090.ENSMUSP00000102929,10090.ENSMUSP00000103012	Acss2,Acsl4,Elovl5,Acsl5,Elovl6,Acaca,Coasy,Acly
GO:0042573	Retinoic acid metabolic process	7	27	1.05	0.87	0.00024	10090.ENSMUSP00000004232,10090.ENSMUSP00000015278,10090.ENSMUSP00000025946,10090.ENSMUSP00000025966,10090.ENSMUSP00000038878,10090.ENSMUSP00000073105,10090.ENSMUSP00000153410	Adh1,Aldh1a3,Cyp26a1,Cyp2c55,Aldh8a1,Cyp26c1,Aldh1a1
GO:0016114	Terpenoid biosynthetic process	6	17	1.19	0.89	0.00025	10090.ENSMUSP00000015278,10090.ENSMUSP00000038878,10090.ENSMUSP00000088249,10090.ENSMUSP00000142770,10090.ENSMUSP00000153064,10090.ENSMUSP00000153410	Aldh1a3,Aldh8a1,Hmgcs2,Fdps,Hmgcs1,Aldh1a1
GO:0006979	Response to oxidative stress	25	393	0.44	0.63	0.00026	10090.ENSMUSP00000020161,10090.ENSMUSP00000020329,10090.ENSMUSP00000026217,10090.ENSMUSP00000026552,10090.ENSMUSP00000029812,10090.ENSMUSP00000030013,10090.ENSMUSP00000030041,10090.ENSMUSP00000031325,10090.ENSMUSP00000031411,10090.ENSMUSP00000031535,10090.ENSMUSP00000033992,10090.ENSMUSP00000034585,10090.ENSMUSP00000038063,10090.ENSMUSP00000064655,10090.ENSMUSP00000073764,10090.ENSMUSP00000099301…	Arg1,Egfr,Chuk,Cyp2e1,Nfkb1,Xpa,Ambp,Areg,Aldh2,Hnf1a,Gsr,Apoa4,Dhcr24,Fabp1,Aldh3a2,Selenos,Abcb11,Mgst1,Lck,Gstp1,Ripk1,Atg7,Apoe,Casp3,Aldh1a1
GO:0018130	Heterocycle biosynthetic process	44	933	0.31	0.56	0.00026	10090.ENSMUSP00000000579,10090.ENSMUSP00000004990,10090.ENSMUSP00000018094,10090.ENSMUSP00000018744,10090.ENSMUSP00000020846,10090.ENSMUSP00000020877,10090.ENSMUSP00000021443,10090.ENSMUSP00000022104,10090.ENSMUSP00000022218,10090.ENSMUSP00000022701,10090.ENSMUSP00000023083,10090.ENSMUSP00000023832,10090.ENSMUSP00000026416,10090.ENSMUSP00000026470,10090.ENSMUSP00000026846,10090.ENSMUSP00000027144…	Sox9,Mapk14,Hnf4a,Shmt1,Srebf1,Twistnb,Mthfd1,Tert,Dhfr,Rb1,Cyp2d22,Rgn,Cdk2,Shmt2,Tyms,Cps1,Fpgs,Acss2,Hnf1a,Acsl4,Dkc1,Elovl5,Smad3,Pklr,Acsl5,Ar,Dntt,Cebpb,Elovl6,Rxra,Hmgb1,Hsp90aa1,Cebpa,Smarca4,E2f1,Acaca,Nr1h4,Esr1,Coasy,Stat5a,Acly,Nr1h3,Mthfd1l,Stat3
GO:0051055	Negative regulation of lipid biosynthetic process	10	68	0.81	0.79	0.00026	10090.ENSMUSP00000003818,10090.ENSMUSP00000029812,10090.ENSMUSP00000029905,10090.ENSMUSP00000061877,10090.ENSMUSP00000100933,10090.ENSMUSP00000103112,10090.ENSMUSP00000104091,10090.ENSMUSP00000113126,10090.ENSMUSP00000133215,10090.ENSMUSP00000133302	Insig2,Nfkb1,Cyp7a1,Insig1,Nr1h4,Mup3,Apoc1,Apoc3,Atg7,Apoe
GO:0048856	Anatomical structure development	170	5513	0.13	0.46	0.00027	10090.ENSMUSP00000000049,10090.ENSMUSP00000000312,10090.ENSMUSP00000000579,10090.ENSMUSP00000001079,10090.ENSMUSP00000001279,10090.ENSMUSP00000002320,10090.ENSMUSP00000002487,10090.ENSMUSP00000003726,10090.ENSMUSP00000003818,10090.ENSMUSP00000004232,10090.ENSMUSP00000004990,10090.ENSMUSP00000005452,10090.ENSMUSP00000013807,10090.ENSMUSP00000014578,10090.ENSMUSP00000015278,10090.ENSMUSP00000016400…	Apoh,Cdh1,Sox9,Sec24b,Lsr,Ppard,Braf,Brd4,Insig2,Adh1,Mapk14,Fgfr4,Pten,Plg,Aldh1a3,Ctsz,Vtn,Hnf4a,Arg1,Egfr,Pex13,Srebf1,Fam20a,Mthfd1,Gpld1,Xrcc4,Dhfr,Cpb2,Rb1,Crebbp,Prkdc,Ahsg,Hrg,Rgn,Xdh,C3,Hsd17b4,Atp8b1,Cpt1a,Cyp26a1,Rbp4,Casp7,Chuk,Tyms,Fam20c,Gsta3,Cps1,Nr5a2,Fcgr2b,Fpgs,Hc,Pck1,Nfkb1,Cyp4a14,Areg,Aacs,Hnf1a,Tgfa,Mug1,Nox4,Fgf21,Ebp,Acsl4,Nsdhl,F7,Ikbkb,Fgl1,Ces1c,Hsd17b2,Apoa4,Apoa1,Ldl…
GO:2001237	Negative regulation of extrinsic apoptotic signaling pathway	12	102	0.71	0.75	0.00027	10090.ENSMUSP00000022104,10090.ENSMUSP00000039472,10090.ENSMUSP00000052648,10090.ENSMUSP00000083587,10090.ENSMUSP00000100937,10090.ENSMUSP00000105445,10090.ENSMUSP00000109952,10090.ENSMUSP00000129565,10090.ENSMUSP00000129831,10090.ENSMUSP00000133117,10090.ENSMUSP00000141648,10090.ENSMUSP00000143424	Tert,Fgb,Ar,Icam1,Igf1,Bcl2l1,Cflar,Gstp1,Ripk1,Fga,Fgg,Hgf
GO:0071222	Cellular response to lipopolysaccharide	18	226	0.54	0.67	0.00029	10090.ENSMUSP00000002320,10090.ENSMUSP00000004990,10090.ENSMUSP00000020161,10090.ENSMUSP00000021413,10090.ENSMUSP00000029812,10090.ENSMUSP00000030010,10090.ENSMUSP00000031327,10090.ENSMUSP00000038833,10090.ENSMUSP00000069850,10090.ENSMUSP00000082682,10090.ENSMUSP00000083242,10090.ENSMUSP00000088249,10090.ENSMUSP00000099301,10090.ENSMUSP00000099955,10090.ENSMUSP00000100933,10090.ENSMUSP00000106988…	Ppard,Mapk14,Arg1,Nfkbia,Nfkb1,Abca1,Cxcl1,Ripk2,Cebpb,Hmgb1,Scarb1,Hmgcs2,Selenos,Adamts13,Nr1h4,Nr1h3,Gstp1,Il18
GO:0071616	acyl-CoA biosynthetic process	7	28	1.04	0.85	0.00029	10090.ENSMUSP00000029135,10090.ENSMUSP00000033634,10090.ENSMUSP00000034904,10090.ENSMUSP00000046585,10090.ENSMUSP00000071351,10090.ENSMUSP00000099490,10090.ENSMUSP00000103012	Acss2,Acsl4,Elovl5,Acsl5,Elovl6,Acaca,Acly
GO:1903829	Positive regulation of protein localization	29	504	0.4	0.6	0.00031	10090.ENSMUSP00000000312,10090.ENSMUSP00000002320,10090.ENSMUSP00000004990,10090.ENSMUSP00000020329,10090.ENSMUSP00000021773,10090.ENSMUSP00000022104,10090.ENSMUSP00000025951,10090.ENSMUSP00000028681,10090.ENSMUSP00000031445,10090.ENSMUSP00000031535,10090.ENSMUSP00000033634,10090.ENSMUSP00000033776,10090.ENSMUSP00000038514,10090.ENSMUSP00000039175,10090.ENSMUSP00000039472,10090.ENSMUSP00000044004…	Cdh1,Ppard,Mapk14,Egfr,Gpld1,Tert,Rbp4,F2,Aacs,Hnf1a,Acsl4,Dkc1,Irs2,Nr0b2,Fgb,Lrp1,Acsl3,Abat,Sec16b,Hsp90aa1,Gck,Nr1h4,Igf1,Sec24a,Mavs,Parp9,Fga,Atg7,Fgg
GO:0031323	Regulation of cellular metabolic process	178	5853	0.12	0.45	0.00033	10090.ENSMUSP00000000049,10090.ENSMUSP00000000312,10090.ENSMUSP00000000579,10090.ENSMUSP00000002320,10090.ENSMUSP00000002487,10090.ENSMUSP00000003726,10090.ENSMUSP00000003818,10090.ENSMUSP00000004990,10090.ENSMUSP00000005452,10090.ENSMUSP00000005507,10090.ENSMUSP00000005820,10090.ENSMUSP00000006094,10090.ENSMUSP00000013807,10090.ENSMUSP00000013949,10090.ENSMUSP00000017488,10090.ENSMUSP00000018094…	Apoh,Cdh1,Sox9,Ppard,Braf,Brd4,Insig2,Mapk14,Fgfr4,Mlxipl,Nr1i3,Cyp2d26,Pten,Birc3,Vtn,Hnf4a,Shmt1,Egfr,Srebf1,Fam20a,Nfkbia,Akr1c6,Gpld1,Tert,Xrcc4,Hmgcr,Dhfr,Rb1,Cyp2d22,Srebf2,Crebbp,Gpt,Prkdc,Nr1i2,Ahsg,Hrg,Rgn,Xdh,Eif2ak2,Cebpz,C3,Stard4,Npc1,Atp8b1,Cpt1a,Chuk,Cdk2,Shmt2,Sirt3,Irf7,Tyms,Fam20c,Nr5a2,Apcs,Fcgr2b,F2,Pck1,Nfkb1,Cyp7a1,Xpa,Cyp2j6,Scp2,H6pd,Areg,Cxcl1,Aldh2,Hnf1a,Tgfa,Iigp1,Nox4,…
GO:0048511	Rhythmic process	22	324	0.47	0.63	0.00034	10090.ENSMUSP00000013807,10090.ENSMUSP00000018094,10090.ENSMUSP00000020329,10090.ENSMUSP00000020846,10090.ENSMUSP00000023165,10090.ENSMUSP00000023352,10090.ENSMUSP00000026846,10090.ENSMUSP00000033820,10090.ENSMUSP00000037487,10090.ENSMUSP00000039175,10090.ENSMUSP00000041006,10090.ENSMUSP00000061851,10090.ENSMUSP00000066488,10090.ENSMUSP00000096179,10090.ENSMUSP00000099657,10090.ENSMUSP00000100937…	Pten,Hnf4a,Egfr,Srebf1,Crebbp,Prkdc,Tyms,F7,Cyp7b1,Nr0b2,Afp,Ahcy,Agt,Mttp,Hdac1,Igf1,Esr1,Stat5a,Mup3,Ppara,Atg7,Casp3
GO:0005996	Monosaccharide metabolic process	16	185	0.58	0.68	0.00035	10090.ENSMUSP00000004990,10090.ENSMUSP00000005364,10090.ENSMUSP00000019469,10090.ENSMUSP00000023832,10090.ENSMUSP00000025656,10090.ENSMUSP00000025835,10090.ENSMUSP00000025951,10090.ENSMUSP00000029017,10090.ENSMUSP00000029987,10090.ENSMUSP00000030830,10090.ENSMUSP00000063825,10090.ENSMUSP00000090564,10090.ENSMUSP00000099984,10090.ENSMUSP00000105049,10090.ENSMUSP00000138396,10090.ENSMUSP00000153410	Mapk14,G6pc2,G6pc,Rgn,Aldh1a7,Cpt1a,Rbp4,Pck1,Aldob,H6pd,Pcx,Fbp1,Gck,Ppara,Gm3839,Aldh1a1
GO:0043200	Response to amino acid	13	124	0.66	0.71	0.00035	10090.ENSMUSP00000000312,10090.ENSMUSP00000020161,10090.ENSMUSP00000020329,10090.ENSMUSP00000027144,10090.ENSMUSP00000029017,10090.ENSMUSP00000031535,10090.ENSMUSP00000033820,10090.ENSMUSP00000043826,10090.ENSMUSP00000069850,10090.ENSMUSP00000088249,10090.ENSMUSP00000105445,10090.ENSMUSP00000129565,10090.ENSMUSP00000147767	Cdh1,Arg1,Egfr,Cps1,Pck1,Hnf1a,F7,Pnpla3,Cebpb,Hmgcs2,Bcl2l1,Gstp1,Casp3
GO:1903055	Positive regulation of extracellular matrix organization	7	29	1.02	0.83	0.00035	10090.ENSMUSP00000000579,10090.ENSMUSP00000022576,10090.ENSMUSP00000022701,10090.ENSMUSP00000030303,10090.ENSMUSP00000034973,10090.ENSMUSP00000066488,10090.ENSMUSP00000109952	Sox9,Cpb2,Rb1,Cyp2j6,Smad3,Agt,Cflar
GO:0001818	Negative regulation of cytokine production	21	301	0.48	0.63	0.00036	10090.ENSMUSP00000005452,10090.ENSMUSP00000020161,10090.ENSMUSP00000023165,10090.ENSMUSP00000027966,10090.ENSMUSP00000028681,10090.ENSMUSP00000029812,10090.ENSMUSP00000034588,10090.ENSMUSP00000044769,10090.ENSMUSP00000054499,10090.ENSMUSP00000076189,10090.ENSMUSP00000082682,10090.ENSMUSP00000099301,10090.ENSMUSP00000100933,10090.ENSMUSP00000100937,10090.ENSMUSP00000105049,10090.ENSMUSP00000106953…	Fgfr4,Arg1,Crebbp,Fcgr2b,F2,Nfkb1,Apoa1,Atg5,Fn1,Trim30a,Hmgb1,Selenos,Nr1h4,Igf1,Ppara,Apoa2,Met,Furin,Gstp1,Cd59a,Hgf
GO:0010648	Negative regulation of cell communication	59	1427	0.26	0.52	0.00036	10090.ENSMUSP00000000312,10090.ENSMUSP00000000579,10090.ENSMUSP00000002487,10090.ENSMUSP00000003726,10090.ENSMUSP00000003818,10090.ENSMUSP00000004990,10090.ENSMUSP00000010502,10090.ENSMUSP00000013807,10090.ENSMUSP00000018094,10090.ENSMUSP00000020161,10090.ENSMUSP00000020846,10090.ENSMUSP00000021413,10090.ENSMUSP00000022104,10090.ENSMUSP00000022176,10090.ENSMUSP00000022701,10090.ENSMUSP00000023583…	Cdh1,Sox9,Braf,Brd4,Insig2,Mapk14,Ifi35,Pten,Hnf4a,Arg1,Srebf1,Nfkbia,Tert,Hmgcr,Rb1,Ahsg,Hrg,Xdh,Xiap,Cyp2j6,Usp18,Apoa1,Cyp7b1,Fgb,Lrp1,Ar,Socs3,Lect2,Insig1,Irs1,Agt,Trim30a,Erbb3,Isg15,Stat2,Icam1,Fbp1,Rnf213,Smarca4,Selenos,Hdac1,Nr1h4,Igf1,Esr1,Mup3,Ppara,Bcl2l1,Cflar,Met,Cth,Gstp1,Ripk1,Cd59a,Fga,Apoe,Casp8,Fgg,Hgf,Nlrc5
GO:0033076	Isoquinoline alkaloid metabolic process	5	10	1.34	0.88	0.00037	10090.ENSMUSP00000006094,10090.ENSMUSP00000023083,10090.ENSMUSP00000060524,10090.ENSMUSP00000072555,10090.ENSMUSP00000130338	Cyp2d26,Cyp2d22,Cyp2d40,Cyp2d10,Cyp2d11
GO:0046326	Positive regulation of glucose import	8	42	0.92	0.8	0.00037	10090.ENSMUSP00000004990,10090.ENSMUSP00000022104,10090.ENSMUSP00000033099,10090.ENSMUSP00000038514,10090.ENSMUSP00000063795,10090.ENSMUSP00000065284,10090.ENSMUSP00000080716,10090.ENSMUSP00000100937	Mapk14,Tert,Fgf21,Irs2,Irs1,Ocln,Erbb3,Igf1
GO:0110095	Cellular detoxification of aldehyde	5	10	1.34	0.88	0.00037	10090.ENSMUSP00000013458,10090.ENSMUSP00000025656,10090.ENSMUSP00000031411,10090.ENSMUSP00000124066,10090.ENSMUSP00000153410	Adh4,Aldh1a7,Aldh2,Rdh11,Aldh1a1
GO:0006544	Glycine metabolic process	6	19	1.14	0.84	0.0004	10090.ENSMUSP00000018744,10090.ENSMUSP00000022218,10090.ENSMUSP00000025778,10090.ENSMUSP00000026470,10090.ENSMUSP00000027491,10090.ENSMUSP00000041983	Shmt1,Dhfr,Gldc,Shmt2,Agxt,Baat
GO:0019433	Triglyceride catabolic process	6	19	1.14	0.84	0.0004	10090.ENSMUSP00000027144,10090.ENSMUSP00000034731,10090.ENSMUSP00000036044,10090.ENSMUSP00000043826,10090.ENSMUSP00000113126,10090.ENSMUSP00000113413	Cps1,Lipc,Apob,Pnpla3,Apoc3,Apoa5
GO:1904251	Regulation of bile acid metabolic process	6	19	1.14	0.84	0.0004	10090.ENSMUSP00000005452,10090.ENSMUSP00000025236,10090.ENSMUSP00000029905,10090.ENSMUSP00000034189,10090.ENSMUSP00000099770,10090.ENSMUSP00000105210	Fgfr4,Stard4,Cyp7a1,Ces1c,Abcb11,Ces1b
GO:0001961	Positive regulation of cytokine-mediated signaling pathway	9	57	0.84	0.76	0.00041	10090.ENSMUSP00000026571,10090.ENSMUSP00000029018,10090.ENSMUSP00000033185,10090.ENSMUSP00000038833,10090.ENSMUSP00000054126,10090.ENSMUSP00000105828,10090.ENSMUSP00000110528,10090.ENSMUSP00000129831,10090.ENSMUSP00000148677	Irf7,Zbp1,Hpx,Ripk2,Ikbke,Mavs,Parp9,Ripk1,Nlrc5
GO:0006984	ER-nucleus signaling pathway	7	30	1.01	0.81	0.00041	10090.ENSMUSP00000003818,10090.ENSMUSP00000020846,10090.ENSMUSP00000022176,10090.ENSMUSP00000023100,10090.ENSMUSP00000061877,10090.ENSMUSP00000095953,10090.ENSMUSP00000099301	Insig2,Srebf1,Hmgcr,Srebf2,Insig1,Scap,Selenos
GO:0046464	Acylglycerol catabolic process	7	30	1.01	0.81	0.00041	10090.ENSMUSP00000027144,10090.ENSMUSP00000034731,10090.ENSMUSP00000036044,10090.ENSMUSP00000043826,10090.ENSMUSP00000106953,10090.ENSMUSP00000113126,10090.ENSMUSP00000113413	Cps1,Lipc,Apob,Pnpla3,Apoa2,Apoc3,Apoa5
GO:1902042	Negative regulation of extrinsic apoptotic signaling pathway via death domain receptors	7	30	1.01	0.81	0.00041	10090.ENSMUSP00000039472,10090.ENSMUSP00000083587,10090.ENSMUSP00000105445,10090.ENSMUSP00000109952,10090.ENSMUSP00000133117,10090.ENSMUSP00000141648,10090.ENSMUSP00000143424	Fgb,Icam1,Bcl2l1,Cflar,Fga,Fgg,Hgf
GO:1903053	Regulation of extracellular matrix organization	9	57	0.84	0.76	0.00041	10090.ENSMUSP00000000579,10090.ENSMUSP00000005452,10090.ENSMUSP00000022576,10090.ENSMUSP00000022701,10090.ENSMUSP00000030303,10090.ENSMUSP00000034973,10090.ENSMUSP00000044050,10090.ENSMUSP00000066488,10090.ENSMUSP00000109952	Sox9,Fgfr4,Cpb2,Rb1,Cyp2j6,Smad3,Dpp4,Agt,Cflar
GO:0010873	Positive regulation of cholesterol esterification	4	4	1.64	0.89	0.00042	10090.ENSMUSP00000034585,10090.ENSMUSP00000034588,10090.ENSMUSP00000036936,10090.ENSMUSP00000113413	Apoa4,Apoa1,Scd1,Apoa5
GO:0010903	Negative regulation of very-low-density lipoprotein particle remodeling	4	4	1.64	0.89	0.00042	10090.ENSMUSP00000034588,10090.ENSMUSP00000100933,10090.ENSMUSP00000106953,10090.ENSMUSP00000113126	Apoa1,Nr1h4,Apoa2,Apoc3
GO:0019318	Hexose metabolic process	15	167	0.59	0.67	0.00042	10090.ENSMUSP00000004990,10090.ENSMUSP00000005364,10090.ENSMUSP00000019469,10090.ENSMUSP00000025656,10090.ENSMUSP00000025835,10090.ENSMUSP00000025951,10090.ENSMUSP00000029017,10090.ENSMUSP00000029987,10090.ENSMUSP00000030830,10090.ENSMUSP00000063825,10090.ENSMUSP00000090564,10090.ENSMUSP00000099984,10090.ENSMUSP00000105049,10090.ENSMUSP00000138396,10090.ENSMUSP00000153410	Mapk14,G6pc2,G6pc,Aldh1a7,Cpt1a,Rbp4,Pck1,Aldob,H6pd,Pcx,Fbp1,Gck,Ppara,Gm3839,Aldh1a1
GO:0033594	Response to hydroxyisoflavone	4	4	1.64	0.89	0.00042	10090.ENSMUSP00000020329,10090.ENSMUSP00000022861,10090.ENSMUSP00000033820,10090.ENSMUSP00000072236	Egfr,Ugt3a1,F7,Ugt3a2
GO:0051919	Positive regulation of fibrinolysis	4	4	1.64	0.89	0.00042	10090.ENSMUSP00000014578,10090.ENSMUSP00000021948,10090.ENSMUSP00000026907,10090.ENSMUSP00000034064	Plg,F12,Klkb1,F11
GO:0060338	Regulation of type I interferon-mediated signaling pathway	8	43	0.91	0.78	0.00042	10090.ENSMUSP00000026571,10090.ENSMUSP00000029018,10090.ENSMUSP00000032198,10090.ENSMUSP00000054126,10090.ENSMUSP00000082548,10090.ENSMUSP00000082855,10090.ENSMUSP00000105828,10090.ENSMUSP00000148677	Irf7,Zbp1,Usp18,Ikbke,Isg15,Stat2,Mavs,Nlrc5
GO:0010557	Positive regulation of macromolecule biosynthetic process	76	2016	0.22	0.49	0.00043	10090.ENSMUSP00000000312,10090.ENSMUSP00000000579,10090.ENSMUSP00000002320,10090.ENSMUSP00000003726,10090.ENSMUSP00000004990,10090.ENSMUSP00000005452,10090.ENSMUSP00000005507,10090.ENSMUSP00000005820,10090.ENSMUSP00000018094,10090.ENSMUSP00000020329,10090.ENSMUSP00000020846,10090.ENSMUSP00000021413,10090.ENSMUSP00000022104,10090.ENSMUSP00000022701,10090.ENSMUSP00000023100,10090.ENSMUSP00000023165…	Cdh1,Sox9,Ppard,Brd4,Mapk14,Fgfr4,Mlxipl,Nr1i3,Hnf4a,Egfr,Srebf1,Nfkbia,Tert,Rb1,Srebf2,Crebbp,Prkdc,Nr1i2,Cebpz,Chuk,Cdk2,Sirt3,Irf7,Nr5a2,Pck1,Nfkb1,Xpa,Hnf1a,Nox4,Dkc1,Ikbkb,Smad3,Irs2,Brca2,Nr0b2,Foxa1,Ddx58,Wdr43,Serpinf2,Ar,Irs1,Agt,Cebpb,Preb,Trim30a,Rxra,Hmgb1,Stat2,Spp1,Hsp90aa1,Shc1,Cebpa,Smarca4,E2f1,Hdac1,Gck,Nr1h4,Igf1,Esr1,Stat5a,Trim25,Helz2,Ppara,Mavs,Nr1h3,Parp9,Met,Fgfr2,Creb3l3…
GO:0051702	Biological process involved in interaction with symbiont	12	108	0.69	0.71	0.00043	10090.ENSMUSP00000003726,10090.ENSMUSP00000014578,10090.ENSMUSP00000023590,10090.ENSMUSP00000025797,10090.ENSMUSP00000027824,10090.ENSMUSP00000028681,10090.ENSMUSP00000054499,10090.ENSMUSP00000063825,10090.ENSMUSP00000096547,10090.ENSMUSP00000099657,10090.ENSMUSP00000133302,10090.ENSMUSP00000153147	Brd4,Plg,Hrg,Mbl2,Apcs,F2,Fn1,Pcx,Smarca4,Hdac1,Apoe,Mbl1
GO:1903530	Regulation of secretion by cell	36	714	0.34	0.56	0.00043	10090.ENSMUSP00000001507,10090.ENSMUSP00000002320,10090.ENSMUSP00000002487,10090.ENSMUSP00000005364,10090.ENSMUSP00000005452,10090.ENSMUSP00000018094,10090.ENSMUSP00000020329,10090.ENSMUSP00000020846,10090.ENSMUSP00000021773,10090.ENSMUSP00000022176,10090.ENSMUSP00000022576,10090.ENSMUSP00000025835,10090.ENSMUSP00000025951,10090.ENSMUSP00000030299,10090.ENSMUSP00000031445,10090.ENSMUSP00000031535…	Cyp51,Ppard,Braf,G6pc2,Fgfr4,Hnf4a,Egfr,Srebf1,Gpld1,Hmgcr,Cpb2,Cpt1a,Rbp4,Cyp2j5,Aacs,Hnf1a,Acsl4,Irs2,Nr0b2,Fgb,Lrp1,Abat,Irs1,Agt,Spp1,Gck,Nr1h4,Igf1,Mup3,Sec24a,Bcl2l1,Nr1h3,Fga,Atg7,Apoe,Fgg
GO:0044058	Regulation of digestive system process	9	58	0.83	0.75	0.00046	10090.ENSMUSP00000007005,10090.ENSMUSP00000034585,10090.ENSMUSP00000034588,10090.ENSMUSP00000035246,10090.ENSMUSP00000052989,10090.ENSMUSP00000069495,10090.ENSMUSP00000106953,10090.ENSMUSP00000106988,10090.ENSMUSP00000113413	Acat2,Apoa4,Apoa1,Abcg8,Cyp8b1,Abcg5,Apoa2,Nr1h3,Apoa5
GO:0046173	Polyol biosynthetic process	9	58	0.83	0.75	0.00046	10090.ENSMUSP00000022218,10090.ENSMUSP00000027356,10090.ENSMUSP00000029017,10090.ENSMUSP00000030340,10090.ENSMUSP00000031741,10090.ENSMUSP00000037665,10090.ENSMUSP00000047551,10090.ENSMUSP00000049494,10090.ENSMUSP00000065585	Dhfr,Cyp27a1,Pck1,Scp2,Cyp3a13,Cyp3a11,Ephx1,Cyp3a59,Cyp3a25
GO:0010604	Positive regulation of macromolecule metabolic process	123	3742	0.16	0.46	0.00049	10090.ENSMUSP00000000312,10090.ENSMUSP00000000579,10090.ENSMUSP00000002320,10090.ENSMUSP00000002487,10090.ENSMUSP00000003726,10090.ENSMUSP00000004990,10090.ENSMUSP00000005452,10090.ENSMUSP00000005507,10090.ENSMUSP00000005820,10090.ENSMUSP00000013807,10090.ENSMUSP00000013949,10090.ENSMUSP00000017488,10090.ENSMUSP00000018094,10090.ENSMUSP00000020329,10090.ENSMUSP00000020846,10090.ENSMUSP00000020938…	Cdh1,Sox9,Ppard,Braf,Brd4,Mapk14,Fgfr4,Mlxipl,Nr1i3,Pten,Birc3,Vtn,Hnf4a,Egfr,Srebf1,Fam20a,Nfkbia,Gpld1,F12,Tert,Rb1,Srebf2,Crebbp,Prkdc,Nr1i2,Rgn,Xdh,Eif2ak2,Cebpz,C3,Rbp4,Chuk,Cdk2,Sirt3,Irf7,Xiap,Nr5a2,C4bp,Hc,F2,Pck1,Nfkb1,Xpa,Cyp2j6,Areg,Hnf1a,Cyp3a13,Tgfa,Nox4,Fgf21,Hpx,Dkc1,Ikbkb,Ldlr,Smad3,Apob,Irs2,Brca2,Ripk2,Nr0b2,Foxa1,Ddx58,Lrp1,Crp,Wdr43,Serpinf2,Ar,Ikbke,Fn1,Pcsk9,Irs1,Ocln,Agt,Ce…
GO:0051006	Positive regulation of lipoprotein lipase activity	5	11	1.3	0.84	0.0005	10090.ENSMUSP00000000049,10090.ENSMUSP00000034585,10090.ENSMUSP00000034588,10090.ENSMUSP00000106988,10090.ENSMUSP00000113413	Apoh,Apoa4,Apoa1,Nr1h3,Apoa5
GO:0001819	Positive regulation of cytokine production	29	520	0.39	0.57	0.00051	10090.ENSMUSP00000004990,10090.ENSMUSP00000024884,10090.ENSMUSP00000024988,10090.ENSMUSP00000026217,10090.ENSMUSP00000026571,10090.ENSMUSP00000028233,10090.ENSMUSP00000030303,10090.ENSMUSP00000034973,10090.ENSMUSP00000038833,10090.ENSMUSP00000042433,10090.ENSMUSP00000044004,10090.ENSMUSP00000048704,10090.ENSMUSP00000066488,10090.ENSMUSP00000069850,10090.ENSMUSP00000082548,10090.ENSMUSP00000082682…	Mapk14,Eif2ak2,C3,Chuk,Irf7,Hc,Cyp2j6,Smad3,Ripk2,Ddx58,Lrp1,Serpinf2,Agt,Cebpb,Isg15,Hmgb1,Hsp90aa1,Nr1h4,Stat5a,Mavs,Apoa2,Ccr5,Furin,Stat3,Ripk1,Casp8,Hgf,Saa2,Il18
GO:0046942	Carboxylic acid transport	19	263	0.5	0.62	0.00056	10090.ENSMUSP00000003717,10090.ENSMUSP00000009790,10090.ENSMUSP00000021231,10090.ENSMUSP00000023835,10090.ENSMUSP00000025482,10090.ENSMUSP00000026208,10090.ENSMUSP00000027491,10090.ENSMUSP00000029770,10090.ENSMUSP00000029905,10090.ENSMUSP00000031535,10090.ENSMUSP00000032539,10090.ENSMUSP00000037022,10090.ENSMUSP00000039175,10090.ENSMUSP00000044326,10090.ENSMUSP00000057595,10090.ENSMUSP00000099770…	Abcb4,Pla2g12b,Abcc3,Slc10a2,Atp8b1,Abcc2,Agxt,Abcd3,Cyp7a1,Hnf1a,Slc27a5,Slco1a1,Nr0b2,Slco1b2,Slc27a2,Abcb11,Nr1h4,Slco1a4,Slc10a1
GO:0045922	Negative regulation of fatty acid metabolic process	7	32	0.98	0.77	0.00057	10090.ENSMUSP00000000579,10090.ENSMUSP00000003818,10090.ENSMUSP00000029905,10090.ENSMUSP00000061877,10090.ENSMUSP00000104091,10090.ENSMUSP00000113126,10090.ENSMUSP00000114705	Sox9,Insig2,Cyp7a1,Insig1,Apoc1,Apoc3,Dbi
GO:0030855	Epithelial cell differentiation	35	696	0.34	0.54	0.00058	10090.ENSMUSP00000000312,10090.ENSMUSP00000000579,10090.ENSMUSP00000001079,10090.ENSMUSP00000018094,10090.ENSMUSP00000025385,10090.ENSMUSP00000025835,10090.ENSMUSP00000026846,10090.ENSMUSP00000026972,10090.ENSMUSP00000027144,10090.ENSMUSP00000027649,10090.ENSMUSP00000029017,10090.ENSMUSP00000034189,10090.ENSMUSP00000034973,10090.ENSMUSP00000041118,10090.ENSMUSP00000052648,10090.ENSMUSP00000052872…	Cdh1,Sox9,Sec24b,Hnf4a,Hsd17b4,Cpt1a,Tyms,Fam20c,Cps1,Nr5a2,Pck1,Ces1c,Smad3,Foxa1,Ar,Fasn,Agt,Cebpb,Dhcr7,Rxra,Icam1,Cep152,Cebpa,Smarca4,Hdac1,Igf1,Esr1,Stat5a,Ces1b,Met,Fgfr2,Sult1b1,Cdk6,Gpat4,Casp3
GO:0098586	Cellular response to virus	9	61	0.81	0.72	0.00064	10090.ENSMUSP00000004990,10090.ENSMUSP00000023165,10090.ENSMUSP00000026217,10090.ENSMUSP00000029812,10090.ENSMUSP00000034973,10090.ENSMUSP00000042433,10090.ENSMUSP00000054126,10090.ENSMUSP00000091921,10090.ENSMUSP00000105828	Mapk14,Crebbp,Chuk,Nfkb1,Smad3,Ddx58,Ikbke,Hsp90aa1,Mavs
GO:0040008	Regulation of growth	36	730	0.33	0.53	0.00065	10090.ENSMUSP00000002320,10090.ENSMUSP00000004990,10090.ENSMUSP00000013807,10090.ENSMUSP00000018094,10090.ENSMUSP00000020329,10090.ENSMUSP00000022701,10090.ENSMUSP00000023352,10090.ENSMUSP00000023583,10090.ENSMUSP00000023590,10090.ENSMUSP00000024988,10090.ENSMUSP00000025951,10090.ENSMUSP00000028681,10090.ENSMUSP00000033634,10090.ENSMUSP00000034973,10090.ENSMUSP00000036245,10090.ENSMUSP00000038559…	Ppard,Mapk14,Pten,Hnf4a,Egfr,Rb1,Prkdc,Ahsg,Hrg,C3,Rbp4,F2,Acsl4,Smad3,Hsd3b7,Azgp1,Lrp1,Ar,Fn1,Socs3,Agt,Fbp1,Shc1,Smarca4,Igf1,Stat5a,Ppara,Bcl2l1,Ccr5,Pex5,Fgfr2,Cth,Stat3,Gpat4,Apoe,Fdps
GO:0042180	Cellular ketone metabolic process	11	95	0.7	0.69	0.00065	10090.ENSMUSP00000013458,10090.ENSMUSP00000021630,10090.ENSMUSP00000022176,10090.ENSMUSP00000029645,10090.ENSMUSP00000030340,10090.ENSMUSP00000038878,10090.ENSMUSP00000041006,10090.ENSMUSP00000050478,10090.ENSMUSP00000080846,10090.ENSMUSP00000129264,10090.ENSMUSP00000151661	Adh4,Akr1c6,Hmgcr,Tdo2,Scp2,Aldh8a1,Afp,Cyp4f14,Cyp2b9,Cyp4f15,Hsd17b6
GO:2000026	Regulation of multicellular organismal development	63	1595	0.24	0.49	0.00065	10090.ENSMUSP00000000049,10090.ENSMUSP00000000579,10090.ENSMUSP00000002320,10090.ENSMUSP00000002487,10090.ENSMUSP00000004990,10090.ENSMUSP00000013807,10090.ENSMUSP00000014578,10090.ENSMUSP00000018094,10090.ENSMUSP00000020329,10090.ENSMUSP00000021413,10090.ENSMUSP00000022104,10090.ENSMUSP00000022115,10090.ENSMUSP00000022701,10090.ENSMUSP00000023352,10090.ENSMUSP00000023583,10090.ENSMUSP00000023590…	Apoh,Sox9,Ppard,Braf,Mapk14,Pten,Plg,Hnf4a,Egfr,Nfkbia,Tert,Xrcc4,Rb1,Prkdc,Ahsg,Hrg,Rgn,Xdh,C3,Rbp4,Fam20c,Apcs,Hc,F2,Pck1,Ikbkb,Ldlr,Smad3,Lrg1,Ripk2,Lrp1,Fn1,Agt,Cebpb,Sult2b1,Rxra,Isg15,Hmgb1,Hsp90aa1,Shc1,Cebpa,Smarca4,E2f1,Hdac1,Igf1,Stat5a,Ppara,Ccr5,Met,Rcor1,Fgfr2,Stat3,Lck,Cdk6,Ripk1,Cd59a,Atg7,Apoe,Casp8,Fdps,Hgf,Il18,Proc
GO:0019438	Aromatic compound biosynthetic process	43	944	0.3	0.52	0.00066	10090.ENSMUSP00000000579,10090.ENSMUSP00000004990,10090.ENSMUSP00000018094,10090.ENSMUSP00000018744,10090.ENSMUSP00000020241,10090.ENSMUSP00000020846,10090.ENSMUSP00000020877,10090.ENSMUSP00000021443,10090.ENSMUSP00000022104,10090.ENSMUSP00000022218,10090.ENSMUSP00000022701,10090.ENSMUSP00000023083,10090.ENSMUSP00000026416,10090.ENSMUSP00000026470,10090.ENSMUSP00000026846,10090.ENSMUSP00000028148…	Sox9,Mapk14,Hnf4a,Shmt1,Pah,Srebf1,Twistnb,Mthfd1,Tert,Dhfr,Rb1,Cyp2d22,Cdk2,Shmt2,Tyms,Fpgs,Acss2,Hnf1a,Acsl4,Dkc1,Elovl5,Smad3,Pklr,Acsl5,Ar,Dntt,Cebpb,Elovl6,Rxra,Hmgb1,Hsp90aa1,Cebpa,Smarca4,E2f1,Acaca,Nr1h4,Esr1,Coasy,Stat5a,Acly,Nr1h3,Mthfd1l,Stat3
GO:0051094	Positive regulation of developmental process	61	1529	0.24	0.49	0.00066	10090.ENSMUSP00000000579,10090.ENSMUSP00000001507,10090.ENSMUSP00000002320,10090.ENSMUSP00000002487,10090.ENSMUSP00000004990,10090.ENSMUSP00000005452,10090.ENSMUSP00000013807,10090.ENSMUSP00000020329,10090.ENSMUSP00000022104,10090.ENSMUSP00000022115,10090.ENSMUSP00000022176,10090.ENSMUSP00000022701,10090.ENSMUSP00000023165,10090.ENSMUSP00000023352,10090.ENSMUSP00000024988,10090.ENSMUSP00000026021…	Sox9,Cyp51,Ppard,Braf,Mapk14,Fgfr4,Pten,Egfr,Tert,Xrcc4,Hmgcr,Rb1,Crebbp,Prkdc,C3,Msr1,Fam20c,Hc,Pck1,Apoa1,Smad3,Apob,Lrg1,Ripk2,Foxa1,Lrp1,Crp,Serpinf2,Ar,Fn1,Socs3,Agt,Cebpb,Sult2b1,Rxra,Erbb3,Isg15,Hmgb1,Hsp90aa1,Cebpa,Smarca4,E2f1,Hdac1,Nr1h4,Igf1,Stat5a,Ccr5,Pex5,Met,Rcor1,Fgfr2,Cth,Stat3,Lck,Ripk1,Apoe,Casp8,Fdps,Hgf,Il18,Proc
GO:0010942	Positive regulation of cell death	35	702	0.34	0.53	0.00067	10090.ENSMUSP00000013807,10090.ENSMUSP00000015278,10090.ENSMUSP00000016400,10090.ENSMUSP00000021773,10090.ENSMUSP00000022176,10090.ENSMUSP00000023352,10090.ENSMUSP00000023590,10090.ENSMUSP00000024884,10090.ENSMUSP00000024988,10090.ENSMUSP00000026062,10090.ENSMUSP00000027966,10090.ENSMUSP00000029018,10090.ENSMUSP00000030340,10090.ENSMUSP00000032781,10090.ENSMUSP00000033939,10090.ENSMUSP00000038833…	Pten,Aldh1a3,Ctsz,Gpld1,Hmgcr,Prkdc,Hrg,Eif2ak2,C3,Casp7,Fcgr2b,Zbp1,Scp2,Nox4,Ikbkb,Ripk2,Foxa1,Lrp1,Pcsk9,Agt,Hp,Rxra,Hmgb1,E2f1,Bcl2l1,Ccr5,Lck,Acox2,Ripk1,Atg7,Apoe,Casp8,Casp3,Il18,Aldh1a1
GO:2000352	Negative regulation of endothelial cell apoptotic process	7	33	0.97	0.76	0.00067	10090.ENSMUSP00000002487,10090.ENSMUSP00000022104,10090.ENSMUSP00000033099,10090.ENSMUSP00000039472,10090.ENSMUSP00000083587,10090.ENSMUSP00000133117,10090.ENSMUSP00000141648	Braf,Tert,Fgf21,Fgb,Icam1,Fga,Fgg
GO:0009889	Regulation of biosynthetic process	138	4349	0.14	0.44	0.00068	10090.ENSMUSP00000000312,10090.ENSMUSP00000000579,10090.ENSMUSP00000002320,10090.ENSMUSP00000003726,10090.ENSMUSP00000003818,10090.ENSMUSP00000004990,10090.ENSMUSP00000005452,10090.ENSMUSP00000005507,10090.ENSMUSP00000005820,10090.ENSMUSP00000013807,10090.ENSMUSP00000018094,10090.ENSMUSP00000018744,10090.ENSMUSP00000020329,10090.ENSMUSP00000020846,10090.ENSMUSP00000021413,10090.ENSMUSP00000021773…	Cdh1,Sox9,Ppard,Brd4,Insig2,Mapk14,Fgfr4,Mlxipl,Nr1i3,Pten,Hnf4a,Shmt1,Egfr,Srebf1,Nfkbia,Gpld1,Tert,Dhfr,Rb1,Srebf2,Crebbp,Gpt,Prkdc,Nr1i2,Hrg,Rgn,Eif2ak2,Cebpz,C3,Stard4,Atp8b1,Chuk,Cdk2,Shmt2,Sirt3,Irf7,Tyms,Nr5a2,Fcgr2b,F2,Pck1,Nfkb1,Cyp7a1,Xpa,Cyp2j6,Scp2,H6pd,Aldh2,Hnf1a,Nox4,Dkc1,Ikbkb,Ces1c,Apoa4,Apoa1,Ldlr,Elovl5,Smad3,Apob,Irs2,Brca2,Ripk2,Nr0b2,Foxa1,Ddx58,Thrsp,Crp,Acsl3,Acsl5,Wdr43,S…
GO:0032000	Positive regulation of fatty acid beta-oxidation	5	12	1.26	0.8	0.00068	10090.ENSMUSP00000025835,10090.ENSMUSP00000038514,10090.ENSMUSP00000046585,10090.ENSMUSP00000063795,10090.ENSMUSP00000064655	Cpt1a,Irs2,Acsl5,Irs1,Fabp1
GO:0060525	Prostate glandular acinus development	5	12	1.26	0.8	0.00068	10090.ENSMUSP00000041118,10090.ENSMUSP00000076491,10090.ENSMUSP00000100937,10090.ENSMUSP00000101215,10090.ENSMUSP00000112430	Foxa1,Rxra,Igf1,Esr1,Fgfr2
GO:0090209	Negative regulation of triglyceride metabolic process	5	12	1.26	0.8	0.00068	10090.ENSMUSP00000021773,10090.ENSMUSP00000100933,10090.ENSMUSP00000101215,10090.ENSMUSP00000113126,10090.ENSMUSP00000133302	Gpld1,Nr1h4,Esr1,Apoc3,Apoe
GO:0098856	Intestinal lipid absorption	5	12	1.26	0.8	0.00068	10090.ENSMUSP00000025279,10090.ENSMUSP00000034713,10090.ENSMUSP00000035246,10090.ENSMUSP00000069495,10090.ENSMUSP00000083242	Npc1,Ldlr,Abcg8,Abcg5,Scarb1
GO:0010675	Regulation of cellular carbohydrate metabolic process	15	177	0.57	0.63	0.00074	10090.ENSMUSP00000018094,10090.ENSMUSP00000021773,10090.ENSMUSP00000023203,10090.ENSMUSP00000023832,10090.ENSMUSP00000030303,10090.ENSMUSP00000034003,10090.ENSMUSP00000038514,10090.ENSMUSP00000063795,10090.ENSMUSP00000082682,10090.ENSMUSP00000090564,10090.ENSMUSP00000099984,10090.ENSMUSP00000100937,10090.ENSMUSP00000103112,10090.ENSMUSP00000105049,10090.ENSMUSP00000120152	Hnf4a,Gpld1,Gpt,Rgn,Cyp2j6,Fgl1,Irs2,Irs1,Hmgb1,Fbp1,Gck,Igf1,Mup3,Ppara,Stat3
GO:2000379	Positive regulation of reactive oxygen species metabolic process	10	79	0.74	0.69	0.00074	10090.ENSMUSP00000004990,10090.ENSMUSP00000020329,10090.ENSMUSP00000024866,10090.ENSMUSP00000028681,10090.ENSMUSP00000031327,10090.ENSMUSP00000032781,10090.ENSMUSP00000044665,10090.ENSMUSP00000066488,10090.ENSMUSP00000129565,10090.ENSMUSP00000151002	Mapk14,Egfr,Xdh,F2,Cxcl1,Nox4,Crp,Agt,Gstp1,Il18
GO:0009110	Vitamin biosynthetic process	6	22	1.08	0.77	0.00075	10090.ENSMUSP00000023832,10090.ENSMUSP00000027356,10090.ENSMUSP00000031741,10090.ENSMUSP00000037665,10090.ENSMUSP00000049494,10090.ENSMUSP00000065585	Rgn,Cyp27a1,Cyp3a13,Cyp3a11,Cyp3a59,Cyp3a25
GO:0006691	Leukotriene metabolic process	7	34	0.95	0.74	0.00077	10090.ENSMUSP00000030487,10090.ENSMUSP00000050478,10090.ENSMUSP00000061126,10090.ENSMUSP00000074733,10090.ENSMUSP00000081369,10090.ENSMUSP00000092487,10090.ENSMUSP00000129264	Cyp4a14,Cyp4f14,Cyp4a10,Cyp4f13,Cyp4a32,Cyp4a12b,Cyp4f15
GO:0008207	C21-steroid hormone metabolic process	7	34	0.95	0.74	0.00077	10090.ENSMUSP00000021630,10090.ENSMUSP00000023083,10090.ENSMUSP00000027356,10090.ENSMUSP00000030340,10090.ENSMUSP00000041006,10090.ENSMUSP00000048830,10090.ENSMUSP00000102633	Akr1c6,Cyp2d22,Cyp27a1,Scp2,Afp,Akr1d1,Hsd3b3
GO:0006820	Anion transport	27	480	0.39	0.55	0.00082	10090.ENSMUSP00000003717,10090.ENSMUSP00000009790,10090.ENSMUSP00000021231,10090.ENSMUSP00000023835,10090.ENSMUSP00000024596,10090.ENSMUSP00000025482,10090.ENSMUSP00000026208,10090.ENSMUSP00000027491,10090.ENSMUSP00000029240,10090.ENSMUSP00000029770,10090.ENSMUSP00000029905,10090.ENSMUSP00000031535,10090.ENSMUSP00000032539,10090.ENSMUSP00000037022,10090.ENSMUSP00000039175,10090.ENSMUSP00000044326…	Abcb4,Pla2g12b,Abcc3,Slc10a2,Slc22a1,Atp8b1,Abcc2,Agxt,Slc2a2,Abcd3,Cyp7a1,Hnf1a,Slc27a5,Slco1a1,Nr0b2,Slco1b2,Slc27a2,Apol9a,Slc22a7,Mttp,Abcb11,Nr1h4,Slc35a2,Mgst1,Slco1a4,Apol7a,Slc10a1
GO:0090114	COPII-coated vesicle budding	7	35	0.94	0.72	0.0009	10090.ENSMUSP00000001079,10090.ENSMUSP00000045955,10090.ENSMUSP00000074387,10090.ENSMUSP00000083300,10090.ENSMUSP00000088796,10090.ENSMUSP00000095953,10090.ENSMUSP00000104725	Sec24b,Sec24c,Preb,Sec16b,Sec16a,Scap,Sec24a
GO:0050667	Homocysteine metabolic process	5	13	1.23	0.77	0.00091	10090.ENSMUSP00000021443,10090.ENSMUSP00000027144,10090.ENSMUSP00000032781,10090.ENSMUSP00000113672,10090.ENSMUSP00000158269	Mthfd1,Cps1,Nox4,Cth,Cbs
GO:1903028	Positive regulation of opsonization	5	13	1.23	0.77	0.00091	10090.ENSMUSP00000024988,10090.ENSMUSP00000025797,10090.ENSMUSP00000049729,10090.ENSMUSP00000069418,10090.ENSMUSP00000087327	C3,Mbl2,Masp2,C4b,Masp1
GO:0032965	Regulation of collagen biosynthetic process	8	49	0.85	0.7	0.00092	10090.ENSMUSP00000002320,10090.ENSMUSP00000028681,10090.ENSMUSP00000029905,10090.ENSMUSP00000030303,10090.ENSMUSP00000048704,10090.ENSMUSP00000054499,10090.ENSMUSP00000100933,10090.ENSMUSP00000151002	Ppard,F2,Cyp7a1,Cyp2j6,Serpinf2,Fn1,Nr1h4,Il18
GO:0045893	Positive regulation of transcription, DNA-templated	68	1791	0.22	0.46	0.00096	10090.ENSMUSP00000000312,10090.ENSMUSP00000000579,10090.ENSMUSP00000002320,10090.ENSMUSP00000003726,10090.ENSMUSP00000004990,10090.ENSMUSP00000005507,10090.ENSMUSP00000005820,10090.ENSMUSP00000018094,10090.ENSMUSP00000020329,10090.ENSMUSP00000020846,10090.ENSMUSP00000021413,10090.ENSMUSP00000022104,10090.ENSMUSP00000022701,10090.ENSMUSP00000023100,10090.ENSMUSP00000023165,10090.ENSMUSP00000023352…	Cdh1,Sox9,Ppard,Brd4,Mapk14,Mlxipl,Nr1i3,Hnf4a,Egfr,Srebf1,Nfkbia,Tert,Rb1,Srebf2,Crebbp,Prkdc,Nr1i2,Cebpz,Chuk,Cdk2,Sirt3,Irf7,Nr5a2,Pck1,Nfkb1,Xpa,Hnf1a,Ikbkb,Smad3,Brca2,Nr0b2,Foxa1,Ddx58,Wdr43,Serpinf2,Ar,Agt,Cebpb,Preb,Trim30a,Rxra,Hmgb1,Stat2,Spp1,Shc1,Cebpa,Smarca4,E2f1,Hdac1,Nr1h4,Igf1,Esr1,Stat5a,Trim25,Helz2,Ppara,Mavs,Nr1h3,Parp9,Met,Fgfr2,Creb3l3,Stat3,Irf9,Ripk1,Apoe,Nlrc5,Il18
GO:0001655	Urogenital system development	24	404	0.41	0.55	0.00098	10090.ENSMUSP00000000579,10090.ENSMUSP00000013807,10090.ENSMUSP00000023832,10090.ENSMUSP00000025946,10090.ENSMUSP00000025951,10090.ENSMUSP00000027067,10090.ENSMUSP00000030487,10090.ENSMUSP00000034973,10090.ENSMUSP00000037487,10090.ENSMUSP00000041118,10090.ENSMUSP00000052648,10090.ENSMUSP00000055757,10090.ENSMUSP00000061126,10090.ENSMUSP00000066488,10090.ENSMUSP00000076491,10090.ENSMUSP00000081369…	Sox9,Pten,Rgn,Cyp26a1,Rbp4,Gsta3,Cyp4a14,Smad3,Cyp7b1,Foxa1,Ar,Pcsk9,Cyp4a10,Agt,Rxra,Cyp4a32,Spp1,Hmgcs2,Cyp4a12b,Igf1,Esr1,Stat5a,Cfh,Fgfr2
GO:0002064	Epithelial cell development	17	228	0.51	0.59	0.00099	10090.ENSMUSP00000000312,10090.ENSMUSP00000000579,10090.ENSMUSP00000018094,10090.ENSMUSP00000025385,10090.ENSMUSP00000026846,10090.ENSMUSP00000041118,10090.ENSMUSP00000052648,10090.ENSMUSP00000052872,10090.ENSMUSP00000066488,10090.ENSMUSP00000083587,10090.ENSMUSP00000096129,10090.ENSMUSP00000096547,10090.ENSMUSP00000101215,10090.ENSMUSP00000111103,10090.ENSMUSP00000112430,10090.ENSMUSP00000126024…	Cdh1,Sox9,Hnf4a,Hsd17b4,Tyms,Foxa1,Ar,Fasn,Agt,Icam1,Cebpa,Smarca4,Esr1,Met,Fgfr2,Cdk6,Gpat4
GO:0030451	Regulation of complement activation, alternative pathway	4	6	1.46	0.77	0.0011	10090.ENSMUSP00000024988,10090.ENSMUSP00000077074,10090.ENSMUSP00000107607,10090.ENSMUSP00000107620	C3,Cfi,Cfh,Gm4788
GO:0033033	Negative regulation of myeloid cell apoptotic process	6	24	1.04	0.72	0.0011	10090.ENSMUSP00000000049,10090.ENSMUSP00000027966,10090.ENSMUSP00000099301,10090.ENSMUSP00000102980,10090.ENSMUSP00000107069,10090.ENSMUSP00000151002	Apoh,Fcgr2b,Selenos,Stat5a,Ccr5,Il18
GO:0035337	fatty-acyl-CoA metabolic process	6	24	1.04	0.72	0.0011	10090.ENSMUSP00000025385,10090.ENSMUSP00000033634,10090.ENSMUSP00000034904,10090.ENSMUSP00000045291,10090.ENSMUSP00000046585,10090.ENSMUSP00000071351	Hsd17b4,Acsl4,Elovl5,Acsl3,Acsl5,Elovl6
GO:0045338	Farnesyl diphosphate metabolic process	4	6	1.46	0.77	0.0011	10090.ENSMUSP00000088249,10090.ENSMUSP00000142770,10090.ENSMUSP00000153064,10090.ENSMUSP00000153671	Hmgcs2,Fdps,Hmgcs1,Fdft1
GO:0060688	Regulation of morphogenesis of a branching structure	9	66	0.77	0.67	0.0011	10090.ENSMUSP00000000312,10090.ENSMUSP00000000579,10090.ENSMUSP00000052648,10090.ENSMUSP00000066488,10090.ENSMUSP00000076491,10090.ENSMUSP00000101215,10090.ENSMUSP00000111103,10090.ENSMUSP00000112430,10090.ENSMUSP00000143424	Cdh1,Sox9,Ar,Agt,Rxra,Esr1,Met,Fgfr2,Hgf
GO:0071404	Cellular response to low-density lipoprotein particle stimulus	6	24	1.04	0.72	0.0011	10090.ENSMUSP00000023100,10090.ENSMUSP00000025279,10090.ENSMUSP00000034189,10090.ENSMUSP00000034713,10090.ENSMUSP00000105210,10090.ENSMUSP00000153064	Srebf2,Npc1,Ces1c,Ldlr,Ces1b,Hmgcs1
GO:0097267	Omega-hydroxylase P450 pathway	4	6	1.46	0.77	0.0011	10090.ENSMUSP00000050478,10090.ENSMUSP00000092487,10090.ENSMUSP00000101944,10090.ENSMUSP00000129264	Cyp4f14,Cyp4a12b,Cyp2u1,Cyp4f15
GO:1901570	Fatty acid derivative biosynthetic process	6	24	1.04	0.72	0.0011	10090.ENSMUSP00000032539,10090.ENSMUSP00000033634,10090.ENSMUSP00000034904,10090.ENSMUSP00000046585,10090.ENSMUSP00000071351,10090.ENSMUSP00000088249	Slc27a5,Acsl4,Elovl5,Acsl5,Elovl6,Hmgcs2
GO:0009071	Serine family amino acid catabolic process	5	14	1.19	0.74	0.0012	10090.ENSMUSP00000018744,10090.ENSMUSP00000025778,10090.ENSMUSP00000026470,10090.ENSMUSP00000027491,10090.ENSMUSP00000158269	Shmt1,Gldc,Shmt2,Agxt,Cbs
GO:0009896	Positive regulation of catabolic process	28	520	0.37	0.52	0.0012	10090.ENSMUSP00000000049,10090.ENSMUSP00000000579,10090.ENSMUSP00000005507,10090.ENSMUSP00000013807,10090.ENSMUSP00000021773,10090.ENSMUSP00000025835,10090.ENSMUSP00000027657,10090.ENSMUSP00000033099,10090.ENSMUSP00000034585,10090.ENSMUSP00000034588,10090.ENSMUSP00000034713,10090.ENSMUSP00000038514,10090.ENSMUSP00000038833,10090.ENSMUSP00000044004,10090.ENSMUSP00000046585,10090.ENSMUSP00000055757…	Apoh,Sox9,Mlxipl,Pten,Gpld1,Cpt1a,C4bp,Fgf21,Apoa4,Apoa1,Ldlr,Irs2,Ripk2,Lrp1,Acsl5,Pcsk9,Irs1,Fabp1,Trim30a,Hmgb1,Hsp90aa1,Gck,Igf1,Apoa2,Apoa5,Atg7,Apoe,Casp3
GO:0043408	Regulation of MAPK cascade	36	757	0.32	0.5	0.0012	10090.ENSMUSP00000002487,10090.ENSMUSP00000005452,10090.ENSMUSP00000013807,10090.ENSMUSP00000020329,10090.ENSMUSP00000022176,10090.ENSMUSP00000024866,10090.ENSMUSP00000024884,10090.ENSMUSP00000024988,10090.ENSMUSP00000026978,10090.ENSMUSP00000027966,10090.ENSMUSP00000031096,10090.ENSMUSP00000032066,10090.ENSMUSP00000032781,10090.ENSMUSP00000033099,10090.ENSMUSP00000038833,10090.ENSMUSP00000039472…	Braf,Fgfr4,Pten,Egfr,Hmgcr,Xdh,Eif2ak2,C3,Xiap,Fcgr2b,Klb,Tgfa,Nox4,Fgf21,Ripk2,Fgb,Lrp1,Serpinf2,Ar,Fn1,Agt,Trim30a,Hmgb1,Icam1,Shc1,Igf1,Esr1,Cflar,Met,Fgfr2,Gstp1,Ripk1,Fga,Apoe,Fgg,Hgf
GO:0046324	Regulation of glucose import	9	67	0.77	0.66	0.0012	10090.ENSMUSP00000004990,10090.ENSMUSP00000022104,10090.ENSMUSP00000033099,10090.ENSMUSP00000038514,10090.ENSMUSP00000063795,10090.ENSMUSP00000065284,10090.ENSMUSP00000080716,10090.ENSMUSP00000100937,10090.ENSMUSP00000101215	Mapk14,Tert,Fgf21,Irs2,Irs1,Ocln,Erbb3,Igf1,Esr1
GO:1902041	Regulation of extrinsic apoptotic signaling pathway via death domain receptors	8	51	0.84	0.67	0.0012	10090.ENSMUSP00000013807,10090.ENSMUSP00000039472,10090.ENSMUSP00000083587,10090.ENSMUSP00000105445,10090.ENSMUSP00000109952,10090.ENSMUSP00000133117,10090.ENSMUSP00000141648,10090.ENSMUSP00000143424	Pten,Fgb,Icam1,Bcl2l1,Cflar,Fga,Fgg,Hgf
GO:2001140	Positive regulation of phospholipid transport	5	14	1.19	0.74	0.0012	10090.ENSMUSP00000003717,10090.ENSMUSP00000022115,10090.ENSMUSP00000034588,10090.ENSMUSP00000114705,10090.ENSMUSP00000133302	Abcb4,Xrcc4,Apoa1,Dbi,Apoe
GO:0015909	Long-chain fatty acid transport	8	52	0.83	0.67	0.0013	10090.ENSMUSP00000000466,10090.ENSMUSP00000009790,10090.ENSMUSP00000029770,10090.ENSMUSP00000032539,10090.ENSMUSP00000045291,10090.ENSMUSP00000057595,10090.ENSMUSP00000064655,10090.ENSMUSP00000133302	Plin2,Pla2g12b,Abcd3,Slc27a5,Acsl3,Slc27a2,Fabp1,Apoe
GO:0032930	Positive regulation of superoxide anion generation	6	25	1.02	0.7	0.0013	10090.ENSMUSP00000020329,10090.ENSMUSP00000031327,10090.ENSMUSP00000044665,10090.ENSMUSP00000066488,10090.ENSMUSP00000129565,10090.ENSMUSP00000151002	Egfr,Cxcl1,Crp,Agt,Gstp1,Il18
GO:0044070	Regulation of anion transport	12	123	0.63	0.61	0.0013	10090.ENSMUSP00000005452,10090.ENSMUSP00000020161,10090.ENSMUSP00000025482,10090.ENSMUSP00000033634,10090.ENSMUSP00000034189,10090.ENSMUSP00000063548,10090.ENSMUSP00000066488,10090.ENSMUSP00000069850,10090.ENSMUSP00000099770,10090.ENSMUSP00000105210,10090.ENSMUSP00000129831,10090.ENSMUSP00000151555	Fgfr4,Arg1,Atp8b1,Acsl4,Ces1c,Abat,Agt,Cebpb,Abcb11,Ces1b,Ripk1,Slc10a1
GO:0050730	Regulation of peptidyl-tyrosine phosphorylation	19	283	0.47	0.56	0.0013	10090.ENSMUSP00000017488,10090.ENSMUSP00000018094,10090.ENSMUSP00000020329,10090.ENSMUSP00000023583,10090.ENSMUSP00000023590,10090.ENSMUSP00000031325,10090.ENSMUSP00000032066,10090.ENSMUSP00000032781,10090.ENSMUSP00000033185,10090.ENSMUSP00000038833,10090.ENSMUSP00000059129,10090.ENSMUSP00000066488,10090.ENSMUSP00000080716,10090.ENSMUSP00000083587,10090.ENSMUSP00000100937,10090.ENSMUSP00000110528…	Vtn,Hnf4a,Egfr,Ahsg,Hrg,Areg,Tgfa,Nox4,Hpx,Ripk2,Socs3,Agt,Erbb3,Icam1,Igf1,Parp9,Lck,Hgf,Il18
GO:0002065	Columnar/cuboidal epithelial cell differentiation	12	125	0.62	0.6	0.0014	10090.ENSMUSP00000000312,10090.ENSMUSP00000000579,10090.ENSMUSP00000018094,10090.ENSMUSP00000026846,10090.ENSMUSP00000026972,10090.ENSMUSP00000027649,10090.ENSMUSP00000041118,10090.ENSMUSP00000052872,10090.ENSMUSP00000076491,10090.ENSMUSP00000112430,10090.ENSMUSP00000126024,10090.ENSMUSP00000127325	Cdh1,Sox9,Hnf4a,Tyms,Fam20c,Nr5a2,Foxa1,Fasn,Rxra,Fgfr2,Cdk6,Gpat4
GO:0006139	Nucleobase-containing compound metabolic process	91	2638	0.18	0.43	0.0014	10090.ENSMUSP00000000579,10090.ENSMUSP00000001713,10090.ENSMUSP00000001724,10090.ENSMUSP00000003720,10090.ENSMUSP00000004990,10090.ENSMUSP00000006692,10090.ENSMUSP00000018094,10090.ENSMUSP00000018143,10090.ENSMUSP00000018744,10090.ENSMUSP00000020846,10090.ENSMUSP00000020877,10090.ENSMUSP00000021443,10090.ENSMUSP00000022104,10090.ENSMUSP00000022115,10090.ENSMUSP00000022176,10090.ENSMUSP00000022701…	Sox9,Gstt1,Ddx18,Crot,Mapk14,Mvd,Hnf4a,Ddx27,Shmt1,Srebf1,Twistnb,Mthfd1,Tert,Xrcc4,Hmgcr,Rb1,Prkdc,Ehhadh,Xdh,Hsd17b4,Cdk2,Shmt2,Tyms,Fam20c,Cps1,Pms1,Imp4,Acss2,Pmvk,Tdo2,Uox,Aldob,Xpa,Hnf1a,Acsl4,Dkc1,Elovl5,Smad3,Pklr,Esf1,Ascc3,Brca2,Baat,Trmt6,Acsl3,Acsl5,Wdr43,Ar,Fasn,Ahcy,Dntt,Ascc2,Ddx10,Rcl1,Cebpb,Elovl6,Ttr,Sult2b1,Rxra,Acnat2,Aldh6a1,Hmgb1,Hmgcs2,Hsp90aa1,Acnat1,Zhx2,Cebpa,Smarca4,E2f…
GO:0006555	Methionine metabolic process	5	15	1.16	0.71	0.0015	10090.ENSMUSP00000015941,10090.ENSMUSP00000021443,10090.ENSMUSP00000096912,10090.ENSMUSP00000135956,10090.ENSMUSP00000153488	Bhmt2,Mthfd1,Bhmt,Gm5096,Mat1a
GO:0010887	Negative regulation of cholesterol storage	5	15	1.16	0.71	0.0015	10090.ENSMUSP00000002320,10090.ENSMUSP00000034189,10090.ENSMUSP00000105049,10090.ENSMUSP00000105210,10090.ENSMUSP00000106988	Ppard,Ces1c,Ppara,Ces1b,Nr1h3
GO:0010988	Regulation of low-density lipoprotein particle clearance	5	15	1.16	0.71	0.0015	10090.ENSMUSP00000034713,10090.ENSMUSP00000044665,10090.ENSMUSP00000055757,10090.ENSMUSP00000100933,10090.ENSMUSP00000113126	Ldlr,Crp,Pcsk9,Nr1h4,Apoc3
GO:0051098	Regulation of binding	24	418	0.4	0.52	0.0015	10090.ENSMUSP00000002663,10090.ENSMUSP00000003726,10090.ENSMUSP00000006094,10090.ENSMUSP00000016400,10090.ENSMUSP00000017488,10090.ENSMUSP00000022104,10090.ENSMUSP00000022701,10090.ENSMUSP00000023083,10090.ENSMUSP00000034973,10090.ENSMUSP00000038833,10090.ENSMUSP00000044004,10090.ENSMUSP00000055757,10090.ENSMUSP00000060524,10090.ENSMUSP00000072555,10090.ENSMUSP00000082682,10090.ENSMUSP00000096547…	Pon1,Brd4,Cyp2d26,Ctsz,Vtn,Tert,Rb1,Cyp2d22,Smad3,Ripk2,Lrp1,Pcsk9,Cyp2d40,Cyp2d10,Hmgb1,Smarca4,E2f1,Pex14,Igf1,Ppara,Parp9,Met,Cyp2d11,Apoe
GO:0060742	Epithelial cell differentiation involved in prostate gland development	5	15	1.16	0.71	0.0015	10090.ENSMUSP00000041118,10090.ENSMUSP00000052648,10090.ENSMUSP00000076491,10090.ENSMUSP00000102980,10090.ENSMUSP00000112430	Foxa1,Ar,Rxra,Stat5a,Fgfr2
GO:0090407	Organophosphate biosynthetic process	27	503	0.37	0.51	0.0016	10090.ENSMUSP00000002320,10090.ENSMUSP00000006692,10090.ENSMUSP00000018744,10090.ENSMUSP00000021443,10090.ENSMUSP00000026846,10090.ENSMUSP00000027144,10090.ENSMUSP00000029135,10090.ENSMUSP00000029564,10090.ENSMUSP00000030340,10090.ENSMUSP00000033634,10090.ENSMUSP00000034588,10090.ENSMUSP00000034904,10090.ENSMUSP00000035417,10090.ENSMUSP00000043826,10090.ENSMUSP00000046585,10090.ENSMUSP00000059129…	Ppard,Mvd,Shmt1,Mthfd1,Tyms,Cps1,Acss2,Pmvk,Scp2,Acsl4,Apoa1,Elovl5,Pklr,Pnpla3,Acsl5,Socs3,Pygl,Elovl6,Hmgcs2,Acaca,Coasy,Acly,Apoa2,Mvk,Gpat4,Fdps,Hmgcs1
GO:1903580	Positive regulation of ATP metabolic process	7	39	0.89	0.66	0.0016	10090.ENSMUSP00000005507,10090.ENSMUSP00000031535,10090.ENSMUSP00000099984,10090.ENSMUSP00000100937,10090.ENSMUSP00000105049,10090.ENSMUSP00000105445,10090.ENSMUSP00000120152	Mlxipl,Hnf1a,Gck,Igf1,Ppara,Bcl2l1,Stat3
GO:0006545	Glycine biosynthetic process	4	7	1.4	0.72	0.0017	10090.ENSMUSP00000018744,10090.ENSMUSP00000022218,10090.ENSMUSP00000026470,10090.ENSMUSP00000027491	Shmt1,Dhfr,Shmt2,Agxt
GO:0010886	Positive regulation of cholesterol storage	4	7	1.4	0.72	0.0017	10090.ENSMUSP00000023100,10090.ENSMUSP00000026021,10090.ENSMUSP00000036044,10090.ENSMUSP00000083242	Srebf2,Msr1,Apob,Scarb1
GO:0022407	Regulation of cell-cell adhesion	27	505	0.37	0.5	0.0017	10090.ENSMUSP00000000312,10090.ENSMUSP00000004990,10090.ENSMUSP00000013807,10090.ENSMUSP00000020161,10090.ENSMUSP00000029017,10090.ENSMUSP00000034003,10090.ENSMUSP00000034588,10090.ENSMUSP00000038833,10090.ENSMUSP00000039472,10090.ENSMUSP00000044050,10090.ENSMUSP00000063548,10090.ENSMUSP00000069850,10090.ENSMUSP00000082682,10090.ENSMUSP00000083587,10090.ENSMUSP00000091921,10090.ENSMUSP00000096547…	Cdh1,Mapk14,Pten,Arg1,Pck1,Fgl1,Apoa1,Ripk2,Fgb,Dpp4,Abat,Cebpb,Hmgb1,Icam1,Hsp90aa1,Smarca4,Igf1,Stat5a,Ppara,Ccr5,Lck,Gstp1,Cd59a,Fga,Fgg,Casp3,Il18
GO:0034382	Chylomicron remnant clearance	4	7	1.4	0.72	0.0017	10090.ENSMUSP00000034731,10090.ENSMUSP00000104091,10090.ENSMUSP00000113126,10090.ENSMUSP00000133302	Lipc,Apoc1,Apoc3,Apoe
GO:0051173	Positive regulation of nitrogen compound metabolic process	109	3325	0.16	0.41	0.0017	10090.ENSMUSP00000000312,10090.ENSMUSP00000000579,10090.ENSMUSP00000002320,10090.ENSMUSP00000002487,10090.ENSMUSP00000003726,10090.ENSMUSP00000004990,10090.ENSMUSP00000005452,10090.ENSMUSP00000005507,10090.ENSMUSP00000005820,10090.ENSMUSP00000013807,10090.ENSMUSP00000013949,10090.ENSMUSP00000017488,10090.ENSMUSP00000018094,10090.ENSMUSP00000020329,10090.ENSMUSP00000020846,10090.ENSMUSP00000020938…	Cdh1,Sox9,Ppard,Braf,Brd4,Mapk14,Fgfr4,Mlxipl,Nr1i3,Pten,Birc3,Vtn,Hnf4a,Egfr,Srebf1,Fam20a,Nfkbia,Gpld1,F12,Tert,Rb1,Srebf2,Crebbp,Prkdc,Nr1i2,Rgn,Xdh,Cebpz,C3,Chuk,Cdk2,Sirt3,Irf7,Xiap,Nr5a2,C4bp,F2,Pck1,Nfkb1,Xpa,Areg,Hnf1a,Tgfa,Nox4,Fgf21,Hpx,Dkc1,Ikbkb,Ldlr,Smad3,Brca2,Ripk2,Nr0b2,Foxa1,Ddx58,Lrp1,Crp,Acsl3,Wdr43,Serpinf2,Ar,Fn1,Pcsk9,Abat,Agt,Cebpb,Preb,Trim30a,Rxra,Erbb3,Hmgb1,Stat2,Icam1,…
GO:0060255	Regulation of macromolecule metabolic process	191	6569	0.1	0.39	0.0017	10090.ENSMUSP00000000312,10090.ENSMUSP00000000579,10090.ENSMUSP00000001507,10090.ENSMUSP00000002320,10090.ENSMUSP00000002487,10090.ENSMUSP00000003726,10090.ENSMUSP00000004990,10090.ENSMUSP00000005452,10090.ENSMUSP00000005507,10090.ENSMUSP00000005820,10090.ENSMUSP00000006697,10090.ENSMUSP00000006704,10090.ENSMUSP00000013807,10090.ENSMUSP00000013949,10090.ENSMUSP00000016400,10090.ENSMUSP00000017488…	Cdh1,Sox9,Cyp51,Ppard,Braf,Brd4,Mapk14,Fgfr4,Mlxipl,Nr1i3,Itih3,Itih1,Pten,Birc3,Ctsz,Vtn,Hnf4a,Shmt1,G6pc,Arg1,Egfr,Srebf1,Fam20a,Nfkbia,Serpina3n,Akr1c6,Gpld1,F12,Tert,Xrcc4,Hmgcr,Dhfr,Cpb2,Rb1,Srebf2,Crebbp,Prkdc,Nr1i2,Ahsg,Kng1,Hrg,Rgn,Serping1,Xdh,Eif2ak2,Cebpz,C3,Atp8b1,Rbp4,Msr1,Abcc2,Chuk,Cdk2,Shmt2,Sirt3,Irf7,Tyms,Xiap,Nr5a2,C4bp,Apcs,Fcgr2b,Hc,F2,Pck1,Nfkb1,Cyp7a1,Xpa,Ambp,Cyp2j6,Areg,H…
GO:0060620	Regulation of cholesterol import	4	7	1.4	0.72	0.0017	10090.ENSMUSP00000030340,10090.ENSMUSP00000044004,10090.ENSMUSP00000106953,10090.ENSMUSP00000113126	Scp2,Lrp1,Apoa2,Apoc3
GO:0070508	Cholesterol import	4	7	1.4	0.72	0.0017	10090.ENSMUSP00000025236,10090.ENSMUSP00000034588,10090.ENSMUSP00000034713,10090.ENSMUSP00000083242	Stard4,Apoa1,Ldlr,Scarb1
GO:1902893	Regulation of miRNA transcription	10	89	0.69	0.61	0.0017	10090.ENSMUSP00000000579,10090.ENSMUSP00000002320,10090.ENSMUSP00000020846,10090.ENSMUSP00000022104,10090.ENSMUSP00000023100,10090.ENSMUSP00000029812,10090.ENSMUSP00000034973,10090.ENSMUSP00000096547,10090.ENSMUSP00000105049,10090.ENSMUSP00000120152	Sox9,Ppard,Srebf1,Tert,Srebf2,Nfkb1,Smad3,Smarca4,Ppara,Stat3
GO:0002067	Glandular epithelial cell differentiation	9	72	0.74	0.62	0.0018	10090.ENSMUSP00000000579,10090.ENSMUSP00000018094,10090.ENSMUSP00000027649,10090.ENSMUSP00000041118,10090.ENSMUSP00000052872,10090.ENSMUSP00000076491,10090.ENSMUSP00000112430,10090.ENSMUSP00000126024,10090.ENSMUSP00000127325	Sox9,Hnf4a,Nr5a2,Foxa1,Fasn,Rxra,Fgfr2,Cdk6,Gpat4
GO:0006006	Glucose metabolic process	12	129	0.61	0.58	0.0018	10090.ENSMUSP00000004990,10090.ENSMUSP00000005364,10090.ENSMUSP00000019469,10090.ENSMUSP00000025835,10090.ENSMUSP00000025951,10090.ENSMUSP00000029017,10090.ENSMUSP00000030830,10090.ENSMUSP00000063825,10090.ENSMUSP00000090564,10090.ENSMUSP00000099984,10090.ENSMUSP00000105049,10090.ENSMUSP00000138396	Mapk14,G6pc2,G6pc,Cpt1a,Rbp4,Pck1,H6pd,Pcx,Fbp1,Gck,Ppara,Gm3839
GO:0007166	Cell surface receptor signaling pathway	73	2010	0.2	0.43	0.0018	10090.ENSMUSP00000000312,10090.ENSMUSP00000000579,10090.ENSMUSP00000002487,10090.ENSMUSP00000004990,10090.ENSMUSP00000005452,10090.ENSMUSP00000013807,10090.ENSMUSP00000018094,10090.ENSMUSP00000020329,10090.ENSMUSP00000020846,10090.ENSMUSP00000021413,10090.ENSMUSP00000021773,10090.ENSMUSP00000022701,10090.ENSMUSP00000024988,10090.ENSMUSP00000025797,10090.ENSMUSP00000026062,10090.ENSMUSP00000026217…	Cdh1,Sox9,Braf,Mapk14,Fgfr4,Pten,Hnf4a,Egfr,Srebf1,Nfkbia,Gpld1,Rb1,C3,Mbl2,Casp7,Chuk,Irf7,Xiap,Agxt,Fcgr2b,F2,Abca1,Klb,Areg,Cxcl1,Hnf1a,Tgfa,Iigp1,Fgf21,Hpx,Nsdhl,Ikbkb,Apoa1,Smad3,Irs2,Ripk2,Nr0b2,Afp,Foxa1,Lrp1,Masp2,Ar,Ikbke,Fn1,Socs3,Irs1,Agt,Hp,Irak4,Erbb3,Isg15,Stat2,Scarb1,Masp1,Shc1,Cebpa,Nr1h4,Igf1,Stat5a,Mup3,Bcl2l1,Ccr5,Oasl1,Met,Fgfr2,Stat3,Lck,Cdk6,Ripk1,Casp8,Hgf,Casp3,Il18
GO:0033032	Regulation of myeloid cell apoptotic process	7	40	0.88	0.65	0.0018	10090.ENSMUSP00000000049,10090.ENSMUSP00000013807,10090.ENSMUSP00000027966,10090.ENSMUSP00000099301,10090.ENSMUSP00000102980,10090.ENSMUSP00000107069,10090.ENSMUSP00000151002	Apoh,Pten,Fcgr2b,Selenos,Stat5a,Ccr5,Il18
GO:0036315	Cellular response to sterol	6	27	0.99	0.67	0.0018	10090.ENSMUSP00000003818,10090.ENSMUSP00000021773,10090.ENSMUSP00000029905,10090.ENSMUSP00000034189,10090.ENSMUSP00000061877,10090.ENSMUSP00000105210	Insig2,Gpld1,Cyp7a1,Ces1c,Insig1,Ces1b
GO:0045944	Positive regulation of transcription by RNA polymerase II	54	1353	0.24	0.45	0.0018	10090.ENSMUSP00000000579,10090.ENSMUSP00000002320,10090.ENSMUSP00000003726,10090.ENSMUSP00000004990,10090.ENSMUSP00000005507,10090.ENSMUSP00000005820,10090.ENSMUSP00000018094,10090.ENSMUSP00000020329,10090.ENSMUSP00000020846,10090.ENSMUSP00000021413,10090.ENSMUSP00000022701,10090.ENSMUSP00000023100,10090.ENSMUSP00000023165,10090.ENSMUSP00000023352,10090.ENSMUSP00000023504,10090.ENSMUSP00000024885…	Sox9,Ppard,Brd4,Mapk14,Mlxipl,Nr1i3,Hnf4a,Egfr,Srebf1,Nfkbia,Rb1,Srebf2,Crebbp,Prkdc,Nr1i2,Cebpz,Chuk,Irf7,Nr5a2,Pck1,Nfkb1,Xpa,Hnf1a,Ikbkb,Smad3,Foxa1,Ddx58,Serpinf2,Ar,Cebpb,Preb,Rxra,Hmgb1,Stat2,Cebpa,Smarca4,E2f1,Hdac1,Nr1h4,Igf1,Esr1,Stat5a,Helz2,Ppara,Mavs,Nr1h3,Met,Fgfr2,Creb3l3,Stat3,Irf9,Ripk1,Nlrc5,Il18
GO:0046364	Monosaccharide biosynthetic process	8	55	0.8	0.63	0.0018	10090.ENSMUSP00000005364,10090.ENSMUSP00000019469,10090.ENSMUSP00000023832,10090.ENSMUSP00000025951,10090.ENSMUSP00000029017,10090.ENSMUSP00000063825,10090.ENSMUSP00000090564,10090.ENSMUSP00000105049	G6pc2,G6pc,Rgn,Rbp4,Pck1,Pcx,Fbp1,Ppara
GO:0045717	Negative regulation of fatty acid biosynthetic process	5	16	1.14	0.68	0.0019	10090.ENSMUSP00000003818,10090.ENSMUSP00000029905,10090.ENSMUSP00000061877,10090.ENSMUSP00000104091,10090.ENSMUSP00000113126	Insig2,Cyp7a1,Insig1,Apoc1,Apoc3
GO:0045935	Positive regulation of nucleobase-containing compound metabolic process	77	2156	0.19	0.43	0.0019	10090.ENSMUSP00000000312,10090.ENSMUSP00000000579,10090.ENSMUSP00000002320,10090.ENSMUSP00000003726,10090.ENSMUSP00000004990,10090.ENSMUSP00000005452,10090.ENSMUSP00000005507,10090.ENSMUSP00000005820,10090.ENSMUSP00000018094,10090.ENSMUSP00000020329,10090.ENSMUSP00000020846,10090.ENSMUSP00000021413,10090.ENSMUSP00000022104,10090.ENSMUSP00000022701,10090.ENSMUSP00000023100,10090.ENSMUSP00000023165…	Cdh1,Sox9,Ppard,Brd4,Mapk14,Fgfr4,Mlxipl,Nr1i3,Hnf4a,Egfr,Srebf1,Nfkbia,Tert,Rb1,Srebf2,Crebbp,Prkdc,Nr1i2,Cebpz,Chuk,Cdk2,Sirt3,Irf7,Nr5a2,Pck1,Nfkb1,Xpa,Hnf1a,Nox4,Dkc1,Ikbkb,Smad3,Brca2,Nr0b2,Foxa1,Ddx58,Wdr43,Serpinf2,Ar,Agt,Cebpb,Preb,Trim30a,Rxra,Hmgb1,Stat2,Spp1,Hsp90aa1,Shc1,Cebpa,Smarca4,E2f1,Hdac1,Gck,Nr1h4,Igf1,Esr1,Stat5a,Trim25,Helz2,Ppara,Bcl2l1,Mavs,Nr1h3,Parp9,Met,Fgfr2,Creb3l3,St…
GO:0070857	Regulation of bile acid biosynthetic process	5	16	1.14	0.68	0.0019	10090.ENSMUSP00000005452,10090.ENSMUSP00000025236,10090.ENSMUSP00000029905,10090.ENSMUSP00000034189,10090.ENSMUSP00000105210	Fgfr4,Stard4,Cyp7a1,Ces1c,Ces1b
GO:0043122	Regulation of I-kappaB kinase/NF-kappaB signaling	16	220	0.5	0.54	0.002	10090.ENSMUSP00000003726,10090.ENSMUSP00000026217,10090.ENSMUSP00000033939,10090.ENSMUSP00000038833,10090.ENSMUSP00000054126,10090.ENSMUSP00000074471,10090.ENSMUSP00000076189,10090.ENSMUSP00000099657,10090.ENSMUSP00000100933,10090.ENSMUSP00000101215,10090.ENSMUSP00000103528,10090.ENSMUSP00000109952,10090.ENSMUSP00000113672,10090.ENSMUSP00000129565,10090.ENSMUSP00000129831,10090.ENSMUSP00000140546	Brd4,Chuk,Ikbkb,Ripk2,Ikbke,Irak4,Trim30a,Hdac1,Nr1h4,Esr1,Trim25,Cflar,Cth,Gstp1,Ripk1,Casp8
GO:0051171	Regulation of nitrogen compound metabolic process	176	5973	0.11	0.39	0.002	10090.ENSMUSP00000000312,10090.ENSMUSP00000000579,10090.ENSMUSP00000001507,10090.ENSMUSP00000002320,10090.ENSMUSP00000002487,10090.ENSMUSP00000003726,10090.ENSMUSP00000004990,10090.ENSMUSP00000005452,10090.ENSMUSP00000005507,10090.ENSMUSP00000005820,10090.ENSMUSP00000006697,10090.ENSMUSP00000006704,10090.ENSMUSP00000013807,10090.ENSMUSP00000013949,10090.ENSMUSP00000016400,10090.ENSMUSP00000017488…	Cdh1,Sox9,Cyp51,Ppard,Braf,Brd4,Mapk14,Fgfr4,Mlxipl,Nr1i3,Itih3,Itih1,Pten,Birc3,Ctsz,Vtn,Hnf4a,Shmt1,Egfr,Srebf1,Fam20a,Nfkbia,Serpina3n,Akr1c6,Gpld1,F12,Tert,Xrcc4,Hmgcr,Dhfr,Cpb2,Rb1,Srebf2,Crebbp,Prkdc,Nr1i2,Ahsg,Kng1,Hrg,Rgn,Serping1,Xdh,Eif2ak2,Cebpz,C3,Atp8b1,Chuk,Cdk2,Shmt2,Sirt3,Irf7,Tyms,Xiap,Nr5a2,C4bp,Apcs,Fcgr2b,Hc,F2,Pck1,Nfkb1,Xpa,Ambp,Areg,Aldh2,Hnf1a,Tgfa,Mug1,Nox4,Fgf21,Hpx,Dkc1…
GO:0070920	Regulation of production of small RNA involved in gene silencing by RNA	6	28	0.97	0.65	0.0021	10090.ENSMUSP00000020329,10090.ENSMUSP00000022104,10090.ENSMUSP00000031535,10090.ENSMUSP00000101215,10090.ENSMUSP00000120152,10090.ENSMUSP00000129831	Egfr,Tert,Hnf1a,Esr1,Stat3,Ripk1
GO:0042594	Response to starvation	16	222	0.5	0.53	0.0022	10090.ENSMUSP00000000466,10090.ENSMUSP00000010807,10090.ENSMUSP00000020846,10090.ENSMUSP00000023100,10090.ENSMUSP00000023203,10090.ENSMUSP00000024884,10090.ENSMUSP00000027144,10090.ENSMUSP00000029017,10090.ENSMUSP00000031314,10090.ENSMUSP00000044769,10090.ENSMUSP00000055757,10090.ENSMUSP00000088249,10090.ENSMUSP00000099984,10090.ENSMUSP00000105049,10090.ENSMUSP00000130077,10090.ENSMUSP00000133215	Plin2,Fads1,Srebf1,Srebf2,Gpt,Eif2ak2,Cps1,Pck1,Alb,Atg5,Pcsk9,Hmgcs2,Gck,Ppara,Comt,Atg7
GO:1901214	Regulation of neuron death	23	402	0.4	0.5	0.0022	10090.ENSMUSP00000002487,10090.ENSMUSP00000016400,10090.ENSMUSP00000022104,10090.ENSMUSP00000022115,10090.ENSMUSP00000026978,10090.ENSMUSP00000027966,10090.ENSMUSP00000033099,10090.ENSMUSP00000033939,10090.ENSMUSP00000044004,10090.ENSMUSP00000055757,10090.ENSMUSP00000066488,10090.ENSMUSP00000069850,10090.ENSMUSP00000080716,10090.ENSMUSP00000100937,10090.ENSMUSP00000101215,10090.ENSMUSP00000105049…	Braf,Ctsz,Tert,Xrcc4,Xiap,Fcgr2b,Fgf21,Ikbkb,Lrp1,Pcsk9,Agt,Cebpb,Erbb3,Igf1,Esr1,Ppara,Bcl2l1,Stat3,Atg7,Apoe,Casp8,Casp3,Il18
GO:0007586	Digestion	10	93	0.67	0.58	0.0023	10090.ENSMUSP00000000579,10090.ENSMUSP00000025279,10090.ENSMUSP00000025951,10090.ENSMUSP00000034713,10090.ENSMUSP00000035246,10090.ENSMUSP00000037487,10090.ENSMUSP00000048830,10090.ENSMUSP00000064655,10090.ENSMUSP00000069495,10090.ENSMUSP00000083242	Sox9,Npc1,Rbp4,Ldlr,Abcg8,Cyp7b1,Akr1d1,Fabp1,Abcg5,Scarb1
GO:0008283	Cell population proliferation	39	878	0.29	0.46	0.0023	10090.ENSMUSP00000000579,10090.ENSMUSP00000002320,10090.ENSMUSP00000003726,10090.ENSMUSP00000013807,10090.ENSMUSP00000020329,10090.ENSMUSP00000022115,10090.ENSMUSP00000022701,10090.ENSMUSP00000023165,10090.ENSMUSP00000026217,10090.ENSMUSP00000027966,10090.ENSMUSP00000028148,10090.ENSMUSP00000031325,10090.ENSMUSP00000032066,10090.ENSMUSP00000034003,10090.ENSMUSP00000034588,10090.ENSMUSP00000036726…	Sox9,Ppard,Brd4,Pten,Egfr,Xrcc4,Rb1,Crebbp,Chuk,Fcgr2b,Fpgs,Areg,Tgfa,Fgl1,Apoa1,Ascc3,Cyp7b1,Irs2,Brca2,Ripk2,Lrp1,Ar,Agt,Cebpb,Rxra,Hmgb1,Scarb1,Cebpa,Igf1,Esr1,Stat5a,Bcl2l1,Met,Fgfr2,Dbi,Stat3,Gstp1,Hgf,Il18
GO:0032489	Regulation of Cdc42 protein signal transduction	4	8	1.34	0.68	0.0023	10090.ENSMUSP00000030010,10090.ENSMUSP00000034588,10090.ENSMUSP00000113126,10090.ENSMUSP00000133302	Abca1,Apoa1,Apoc3,Apoe
GO:0032966	Negative regulation of collagen biosynthetic process	5	17	1.11	0.66	0.0023	10090.ENSMUSP00000002320,10090.ENSMUSP00000029905,10090.ENSMUSP00000030303,10090.ENSMUSP00000054499,10090.ENSMUSP00000100933	Ppard,Cyp7a1,Cyp2j6,Fn1,Nr1h4
GO:0035336	Long-chain fatty-acyl-CoA metabolic process	5	17	1.11	0.66	0.0023	10090.ENSMUSP00000033634,10090.ENSMUSP00000034904,10090.ENSMUSP00000045291,10090.ENSMUSP00000046585,10090.ENSMUSP00000071351	Acsl4,Elovl5,Acsl3,Acsl5,Elovl6
GO:0042953	Lipoprotein transport	5	17	1.11	0.66	0.0023	10090.ENSMUSP00000001279,10090.ENSMUSP00000026021,10090.ENSMUSP00000036044,10090.ENSMUSP00000096179,10090.ENSMUSP00000113126	Lsr,Msr1,Apob,Mttp,Apoc3
GO:0048252	Lauric acid metabolic process	4	8	1.34	0.68	0.0023	10090.ENSMUSP00000030487,10090.ENSMUSP00000061126,10090.ENSMUSP00000081369,10090.ENSMUSP00000092487	Cyp4a14,Cyp4a10,Cyp4a32,Cyp4a12b
GO:1903725	Regulation of phospholipid metabolic process	7	42	0.86	0.62	0.0023	10090.ENSMUSP00000030340,10090.ENSMUSP00000034713,10090.ENSMUSP00000045291,10090.ENSMUSP00000063825,10090.ENSMUSP00000083242,10090.ENSMUSP00000100933,10090.ENSMUSP00000104091	Scp2,Ldlr,Acsl3,Pcx,Scarb1,Nr1h4,Apoc1
GO:0007167	Enzyme-linked receptor protein signaling pathway	31	635	0.33	0.47	0.0024	10090.ENSMUSP00000000579,10090.ENSMUSP00000002487,10090.ENSMUSP00000004990,10090.ENSMUSP00000005452,10090.ENSMUSP00000013807,10090.ENSMUSP00000018094,10090.ENSMUSP00000020329,10090.ENSMUSP00000020846,10090.ENSMUSP00000021773,10090.ENSMUSP00000031096,10090.ENSMUSP00000031325,10090.ENSMUSP00000031535,10090.ENSMUSP00000032066,10090.ENSMUSP00000033099,10090.ENSMUSP00000034973,10090.ENSMUSP00000038514…	Sox9,Braf,Mapk14,Fgfr4,Pten,Hnf4a,Egfr,Srebf1,Gpld1,Klb,Areg,Hnf1a,Tgfa,Fgf21,Smad3,Irs2,Afp,Lrp1,Ar,Irs1,Erbb3,Shc1,Igf1,Stat5a,Mup3,Met,Fgfr2,Stat3,Lck,Hgf,Casp3
GO:0044057	Regulation of system process	32	665	0.32	0.47	0.0024	10090.ENSMUSP00000005452,10090.ENSMUSP00000007005,10090.ENSMUSP00000013807,10090.ENSMUSP00000020329,10090.ENSMUSP00000020846,10090.ENSMUSP00000022176,10090.ENSMUSP00000030299,10090.ENSMUSP00000034585,10090.ENSMUSP00000034588,10090.ENSMUSP00000034973,10090.ENSMUSP00000035246,10090.ENSMUSP00000039472,10090.ENSMUSP00000052989,10090.ENSMUSP00000063548,10090.ENSMUSP00000066488,10090.ENSMUSP00000069495…	Fgfr4,Acat2,Pten,Egfr,Srebf1,Hmgcr,Cyp2j5,Apoa4,Apoa1,Smad3,Abcg8,Fgb,Cyp8b1,Abat,Agt,Abcg5,Icam1,Spp1,Hsp90aa1,Shc1,Igf1,Ppara,Apoa2,Nr1h3,Apoa5,Lck,Comt,Fga,Apoe,Fgg,Fdps,Hgf
GO:0045785	Positive regulation of cell adhesion	27	518	0.36	0.48	0.0024	10090.ENSMUSP00000000312,10090.ENSMUSP00000002487,10090.ENSMUSP00000017488,10090.ENSMUSP00000023590,10090.ENSMUSP00000028619,10090.ENSMUSP00000029017,10090.ENSMUSP00000034588,10090.ENSMUSP00000034973,10090.ENSMUSP00000038833,10090.ENSMUSP00000039472,10090.ENSMUSP00000044050,10090.ENSMUSP00000054499,10090.ENSMUSP00000082682,10090.ENSMUSP00000083587,10090.ENSMUSP00000084043,10090.ENSMUSP00000091921…	Cdh1,Braf,Vtn,Hrg,Hsd17b12,Pck1,Apoa1,Smad3,Ripk2,Fgb,Dpp4,Fn1,Hmgb1,Icam1,Spp1,Hsp90aa1,Smarca4,Igf1,Stat5a,Ccr5,Lck,Cdk6,Cd59a,Fga,Fgg,Saa2,Il18
GO:0046686	Response to cadmium ion	8	58	0.78	0.6	0.0024	10090.ENSMUSP00000005685,10090.ENSMUSP00000020161,10090.ENSMUSP00000020329,10090.ENSMUSP00000022104,10090.ENSMUSP00000025279,10090.ENSMUSP00000026217,10090.ENSMUSP00000034860,10090.ENSMUSP00000078630	Cyp2a5,Arg1,Egfr,Tert,Npc1,Chuk,Cyp1a2,Gss
GO:0071496	Cellular response to external stimulus	21	352	0.42	0.5	0.0025	10090.ENSMUSP00000000466,10090.ENSMUSP00000000579,10090.ENSMUSP00000010807,10090.ENSMUSP00000020329,10090.ENSMUSP00000020846,10090.ENSMUSP00000023100,10090.ENSMUSP00000024884,10090.ENSMUSP00000029017,10090.ENSMUSP00000029812,10090.ENSMUSP00000031314,10090.ENSMUSP00000044769,10090.ENSMUSP00000055757,10090.ENSMUSP00000066488,10090.ENSMUSP00000099984,10090.ENSMUSP00000100933,10090.ENSMUSP00000105049…	Plin2,Sox9,Fads1,Egfr,Srebf1,Srebf2,Eif2ak2,Pck1,Nfkb1,Alb,Atg5,Pcsk9,Agt,Gck,Nr1h4,Ppara,Gstp1,Comt,Atg7,Casp8,Cbs
GO:0030324	Lung development	16	226	0.49	0.52	0.0026	10090.ENSMUSP00000000579,10090.ENSMUSP00000001079,10090.ENSMUSP00000005452,10090.ENSMUSP00000016400,10090.ENSMUSP00000020161,10090.ENSMUSP00000020329,10090.ENSMUSP00000020846,10090.ENSMUSP00000025951,10090.ENSMUSP00000034860,10090.ENSMUSP00000041118,10090.ENSMUSP00000073541,10090.ENSMUSP00000082682,10090.ENSMUSP00000088249,10090.ENSMUSP00000096129,10090.ENSMUSP00000100937,10090.ENSMUSP00000112430	Sox9,Sec24b,Fgfr4,Ctsz,Arg1,Egfr,Srebf1,Rbp4,Cyp1a2,Foxa1,Dhcr7,Hmgb1,Hmgcs2,Cebpa,Igf1,Fgfr2
GO:0032501	Multicellular organismal process	222	7908	0.09	0.37	0.0026	10090.ENSMUSP00000000049,10090.ENSMUSP00000000312,10090.ENSMUSP00000000579,10090.ENSMUSP00000001079,10090.ENSMUSP00000001279,10090.ENSMUSP00000002320,10090.ENSMUSP00000002487,10090.ENSMUSP00000002663,10090.ENSMUSP00000003726,10090.ENSMUSP00000003818,10090.ENSMUSP00000004232,10090.ENSMUSP00000004990,10090.ENSMUSP00000005452,10090.ENSMUSP00000005507,10090.ENSMUSP00000005820,10090.ENSMUSP00000006094…	Apoh,Cdh1,Sox9,Sec24b,Lsr,Ppard,Braf,Pon1,Brd4,Insig2,Adh1,Mapk14,Fgfr4,Mlxipl,Nr1i3,Cyp2d26,Pla2g12b,Pten,Birc3,Plg,Aldh1a3,Ctsz,Vtn,Hnf4a,G6pc,Arg1,Egfr,Pex13,Srebf1,Mthfd1,Gpld1,F12,Xrcc4,Hmgcr,Dhfr,Cpb2,Rb1,C9,Cyp2d22,Crebbp,Prkdc,Ahsg,Kng1,Hrg,Soat2,Rgn,Serping1,Slc22a1,C3,Apom,Npc1,Hsd17b4,Atp8b1,Cpt1a,Cyp26a1,Rbp4,Msr1,Casp7,Abcc2,Chuk,Tyms,Klkb1,Fam20c,Xiap,Gsta3,Cps1,Spp2,F13b,Fcgr2b,Fpg…
GO:0080164	Regulation of nitric oxide metabolic process	9	76	0.71	0.58	0.0026	10090.ENSMUSP00000023832,10090.ENSMUSP00000034973,10090.ENSMUSP00000044665,10090.ENSMUSP00000066488,10090.ENSMUSP00000083587,10090.ENSMUSP00000091921,10090.ENSMUSP00000099301,10090.ENSMUSP00000100937,10090.ENSMUSP00000101215	Rgn,Smad3,Crp,Agt,Icam1,Hsp90aa1,Selenos,Igf1,Esr1
GO:0001933	Negative regulation of protein phosphorylation	21	354	0.41	0.49	0.0027	10090.ENSMUSP00000005507,10090.ENSMUSP00000013807,10090.ENSMUSP00000018094,10090.ENSMUSP00000022176,10090.ENSMUSP00000022701,10090.ENSMUSP00000023352,10090.ENSMUSP00000023583,10090.ENSMUSP00000023832,10090.ENSMUSP00000024866,10090.ENSMUSP00000031535,10090.ENSMUSP00000044004,10090.ENSMUSP00000059129,10090.ENSMUSP00000065284,10090.ENSMUSP00000066488,10090.ENSMUSP00000100937,10090.ENSMUSP00000111103…	Mlxipl,Pten,Hnf4a,Hmgcr,Rb1,Prkdc,Ahsg,Rgn,Xdh,Hnf1a,Lrp1,Socs3,Ocln,Agt,Igf1,Met,Gstp1,Apoe,Hgf,Casp3,Il18
GO:0035239	Tube morphogenesis	35	763	0.3	0.45	0.0028	10090.ENSMUSP00000000312,10090.ENSMUSP00000000579,10090.ENSMUSP00000001079,10090.ENSMUSP00000004990,10090.ENSMUSP00000013807,10090.ENSMUSP00000016400,10090.ENSMUSP00000020329,10090.ENSMUSP00000021443,10090.ENSMUSP00000021773,10090.ENSMUSP00000023590,10090.ENSMUSP00000031325,10090.ENSMUSP00000032066,10090.ENSMUSP00000034713,10090.ENSMUSP00000034973,10090.ENSMUSP00000036044,10090.ENSMUSP00000041118…	Cdh1,Sox9,Sec24b,Mapk14,Pten,Ctsz,Egfr,Mthfd1,Gpld1,Hrg,Areg,Tgfa,Ldlr,Smad3,Apob,Foxa1,Lrp1,Serpinf2,Ar,Fn1,Agt,Rxra,Rnf213,Shc1,Smarca4,Igf1,Esr1,Cfh,Met,Fgfr2,Mthfd1l,Apoe,Casp8,Casp3,Il18
GO:0051092	Positive regulation of NF-kappaB transcription factor activity	13	158	0.56	0.53	0.0028	10090.ENSMUSP00000024884,10090.ENSMUSP00000026217,10090.ENSMUSP00000033939,10090.ENSMUSP00000038833,10090.ENSMUSP00000052648,10090.ENSMUSP00000076189,10090.ENSMUSP00000083587,10090.ENSMUSP00000103528,10090.ENSMUSP00000109952,10090.ENSMUSP00000113672,10090.ENSMUSP00000120152,10090.ENSMUSP00000129831,10090.ENSMUSP00000151002	Eif2ak2,Chuk,Ikbkb,Ripk2,Ar,Trim30a,Icam1,Trim25,Cflar,Cth,Stat3,Ripk1,Il18
GO:0006067	Ethanol metabolic process	5	18	1.08	0.64	0.0029	10090.ENSMUSP00000004232,10090.ENSMUSP00000013458,10090.ENSMUSP00000025656,10090.ENSMUSP00000031411,10090.ENSMUSP00000112679	Adh1,Adh4,Aldh1a7,Aldh2,Sult1b1
GO:0006094	Gluconeogenesis	7	44	0.84	0.6	0.0029	10090.ENSMUSP00000005364,10090.ENSMUSP00000019469,10090.ENSMUSP00000025951,10090.ENSMUSP00000029017,10090.ENSMUSP00000063825,10090.ENSMUSP00000090564,10090.ENSMUSP00000105049	G6pc2,G6pc,Rbp4,Pck1,Pcx,Fbp1,Ppara
GO:0019915	Lipid storage	7	44	0.84	0.6	0.0029	10090.ENSMUSP00000000466,10090.ENSMUSP00000022977,10090.ENSMUSP00000025236,10090.ENSMUSP00000034588,10090.ENSMUSP00000091429,10090.ENSMUSP00000102980,10090.ENSMUSP00000133302	Plin2,Sqle,Stard4,Apoa1,Rnf213,Stat5a,Apoe
GO:0050793	Regulation of developmental process	93	2777	0.17	0.4	0.0029	10090.ENSMUSP00000000049,10090.ENSMUSP00000000312,10090.ENSMUSP00000000579,10090.ENSMUSP00000001079,10090.ENSMUSP00000001507,10090.ENSMUSP00000002320,10090.ENSMUSP00000002487,10090.ENSMUSP00000004990,10090.ENSMUSP00000005452,10090.ENSMUSP00000013807,10090.ENSMUSP00000014578,10090.ENSMUSP00000018094,10090.ENSMUSP00000020329,10090.ENSMUSP00000021413,10090.ENSMUSP00000022104,10090.ENSMUSP00000022115…	Apoh,Cdh1,Sox9,Sec24b,Cyp51,Ppard,Braf,Mapk14,Fgfr4,Pten,Plg,Hnf4a,Egfr,Nfkbia,Tert,Xrcc4,Hmgcr,Rb1,Crebbp,Prkdc,Ahsg,Hrg,Rgn,Xdh,Eif2ak2,C3,Rbp4,Msr1,Fam20c,Apcs,Hc,F2,Pck1,Areg,Ikbkb,Apoa1,Ldlr,Smad3,Apob,Lrg1,Azgp1,Ripk2,Foxa1,Lrp1,Crp,Wdr43,Serpinf2,Ar,Fn1,Socs3,Insig1,Agt,Cebpb,Sult2b1,Rxra,Erbb3,Isg15,Hmgb1,Stat2,Icam1,Hsp90aa1,Shc1,Zhx2,Cebpa,Smarca4,E2f1,Hdac1,Nr1h4,Igf1,Esr1,Stat5a,Ppara…
GO:0055091	Phospholipid homeostasis	5	18	1.08	0.64	0.0029	10090.ENSMUSP00000018094,10090.ENSMUSP00000030010,10090.ENSMUSP00000034588,10090.ENSMUSP00000099770,10090.ENSMUSP00000120152	Hnf4a,Abca1,Apoa1,Abcb11,Stat3
GO:0070875	Positive regulation of glycogen metabolic process	5	18	1.08	0.64	0.0029	10090.ENSMUSP00000038514,10090.ENSMUSP00000063795,10090.ENSMUSP00000082682,10090.ENSMUSP00000099984,10090.ENSMUSP00000100937	Irs2,Irs1,Hmgb1,Gck,Igf1
GO:0048146	Positive regulation of fibroblast proliferation	9	78	0.7	0.57	0.003	10090.ENSMUSP00000020329,10090.ENSMUSP00000022115,10090.ENSMUSP00000023352,10090.ENSMUSP00000054499,10090.ENSMUSP00000066488,10090.ENSMUSP00000099434,10090.ENSMUSP00000100937,10090.ENSMUSP00000101215,10090.ENSMUSP00000126024	Egfr,Xrcc4,Prkdc,Fn1,Agt,E2f1,Igf1,Esr1,Cdk6
GO:0050731	Positive regulation of peptidyl-tyrosine phosphorylation	15	205	0.5	0.52	0.003	10090.ENSMUSP00000017488,10090.ENSMUSP00000020329,10090.ENSMUSP00000031325,10090.ENSMUSP00000032066,10090.ENSMUSP00000032781,10090.ENSMUSP00000033185,10090.ENSMUSP00000038833,10090.ENSMUSP00000066488,10090.ENSMUSP00000080716,10090.ENSMUSP00000083587,10090.ENSMUSP00000100937,10090.ENSMUSP00000110528,10090.ENSMUSP00000125777,10090.ENSMUSP00000143424,10090.ENSMUSP00000151002	Vtn,Egfr,Areg,Tgfa,Nox4,Hpx,Ripk2,Agt,Erbb3,Icam1,Igf1,Parp9,Lck,Hgf,Il18
GO:0006855	Xenobiotic transmembrane transport	4	9	1.29	0.65	0.0032	10090.ENSMUSP00000021231,10090.ENSMUSP00000025482,10090.ENSMUSP00000026208,10090.ENSMUSP00000099770	Abcc3,Atp8b1,Abcc2,Abcb11
GO:0009396	Folic acid-containing compound biosynthetic process	4	9	1.29	0.65	0.0032	10090.ENSMUSP00000021443,10090.ENSMUSP00000022218,10090.ENSMUSP00000028148,10090.ENSMUSP00000112897	Mthfd1,Dhfr,Fpgs,Mthfd1l
GO:0009628	Response to abiotic stimulus	49	1221	0.24	0.42	0.0032	10090.ENSMUSP00000000579,10090.ENSMUSP00000002320,10090.ENSMUSP00000002487,10090.ENSMUSP00000004990,10090.ENSMUSP00000013807,10090.ENSMUSP00000020329,10090.ENSMUSP00000021413,10090.ENSMUSP00000021773,10090.ENSMUSP00000022104,10090.ENSMUSP00000022115,10090.ENSMUSP00000022176,10090.ENSMUSP00000022576,10090.ENSMUSP00000023165,10090.ENSMUSP00000023352,10090.ENSMUSP00000025951,10090.ENSMUSP00000026062…	Sox9,Ppard,Braf,Mapk14,Pten,Egfr,Nfkbia,Gpld1,Tert,Xrcc4,Hmgcr,Cpb2,Crebbp,Prkdc,Rbp4,Casp7,Chuk,Cdk2,Pck1,Nfkb1,Xpa,Nox4,F7,Smad3,Pklr,Brca2,Dpp4,Abat,Fabp1,Agt,Abcg5,Hmgcs2,Hsp90aa1,Scap,E2f1,Dclre1c,Igf1,Ppara,Bcl2l1,Cflar,Nhej1,Rdh11,Lck,Rnf168,Atg7,Casp8,Casp3,Il18,Cbs
GO:0030299	Intestinal cholesterol absorption	4	9	1.29	0.65	0.0032	10090.ENSMUSP00000025279,10090.ENSMUSP00000034713,10090.ENSMUSP00000035246,10090.ENSMUSP00000069495	Npc1,Ldlr,Abcg8,Abcg5
GO:0042908	Xenobiotic transport	7	45	0.83	0.59	0.0032	10090.ENSMUSP00000003717,10090.ENSMUSP00000021231,10090.ENSMUSP00000023504,10090.ENSMUSP00000024596,10090.ENSMUSP00000025482,10090.ENSMUSP00000026208,10090.ENSMUSP00000099770	Abcb4,Abcc3,Nr1i2,Slc22a1,Atp8b1,Abcc2,Abcb11
GO:0010955	Negative regulation of protein processing	6	31	0.93	0.6	0.0033	10090.ENSMUSP00000000312,10090.ENSMUSP00000016400,10090.ENSMUSP00000022576,10090.ENSMUSP00000026978,10090.ENSMUSP00000048704,10090.ENSMUSP00000113793	Cdh1,Ctsz,Cpb2,Xiap,Serpinf2,Furin
GO:0045937	Positive regulation of phosphate metabolic process	42	993	0.27	0.43	0.0033	10090.ENSMUSP00000000579,10090.ENSMUSP00000002487,10090.ENSMUSP00000005452,10090.ENSMUSP00000005507,10090.ENSMUSP00000017488,10090.ENSMUSP00000020329,10090.ENSMUSP00000020938,10090.ENSMUSP00000021773,10090.ENSMUSP00000023832,10090.ENSMUSP00000024988,10090.ENSMUSP00000028681,10090.ENSMUSP00000031325,10090.ENSMUSP00000031535,10090.ENSMUSP00000032066,10090.ENSMUSP00000032781,10090.ENSMUSP00000033099…	Sox9,Braf,Fgfr4,Mlxipl,Vtn,Egfr,Fam20a,Gpld1,Rgn,C3,F2,Areg,Hnf1a,Tgfa,Nox4,Fgf21,Hpx,Smad3,Ripk2,Acsl3,Ar,Irs1,Pcx,Agt,Erbb3,Hmgb1,Icam1,Hsp90aa1,Gck,Nr1h4,Igf1,Ppara,Bcl2l1,Mavs,Parp9,Met,Fgfr2,Stat3,Lck,Ripk1,Hgf,Il18
GO:0050892	Intestinal absorption	6	31	0.93	0.6	0.0033	10090.ENSMUSP00000025279,10090.ENSMUSP00000034713,10090.ENSMUSP00000035246,10090.ENSMUSP00000064655,10090.ENSMUSP00000069495,10090.ENSMUSP00000083242	Npc1,Ldlr,Abcg8,Fabp1,Abcg5,Scarb1
GO:0060416	Response to growth hormone	6	31	0.93	0.6	0.0033	10090.ENSMUSP00000027144,10090.ENSMUSP00000031183,10090.ENSMUSP00000033820,10090.ENSMUSP00000088249,10090.ENSMUSP00000102980,10090.ENSMUSP00000120152	Cps1,Ugt2b1,F7,Hmgcs2,Stat5a,Stat3
GO:0002921	Negative regulation of humoral immune response	5	19	1.06	0.62	0.0034	10090.ENSMUSP00000023994,10090.ENSMUSP00000027657,10090.ENSMUSP00000027966,10090.ENSMUSP00000087327,10090.ENSMUSP00000132774	Serping1,C4bp,Fcgr2b,Masp1,Cd59a
GO:0060340	Positive regulation of type I interferon-mediated signaling pathway	5	19	1.06	0.62	0.0034	10090.ENSMUSP00000026571,10090.ENSMUSP00000029018,10090.ENSMUSP00000054126,10090.ENSMUSP00000105828,10090.ENSMUSP00000148677	Irf7,Zbp1,Ikbke,Mavs,Nlrc5
[truncated: 365 more rows]

## Sheet: Liver_C2_Hubs
Top 500 in network Liver_C2_3 ranked by MCC method
Rank	Name	Score
1	Dlg4	2.45475e+18
2	Grin1	2.45475e+18
3	Grin2b	2.45475e+18
4	Gria1	2.45474e+18
5	Gria2	2.45474e+18
6	Grin2a	2.45329e+18
7	Gria4	2.43293e+18
8	Dlg3	2.43292e+18
9	Grik1	2.4329e+18
10	Grik2	2.4329e+18
11	Gria3	2.4329e+18
12	Cacng2	2.4329e+18
13	Grik3	2.4329e+18
14	Shisa9	2.4329e+18
15	Cacng8	2.4329e+18
16	Lrrtm4	2.4329e+18
17	Cacng4	2.4329e+18
18	Cacng7	2.4329e+18
19	Cacng5	2.4329e+18
20	Cnih3	2.4329e+18
21	Olfm1	2.4329e+18
22	Syn1	2.18462e+16
23	Syp	2.18439e+16
24	Gad1	2.1824e+16
25	Gad2	2.1818e+16
26	Syn2	2.17905e+16
27	Pvalb	2.17811e+16
28	Bsn	2.07386e+16
[truncated: 472 more rows]

## Sheet: Liver_C2_Hubs_GO
#term ID	term description	observed gene count	background gene count	strength	signal	false discovery rate	matching proteins in your network (IDs)	matching proteins in your network (labels)
[truncated: 736 more rows]

[truncated: 18 more sheets: Liver_C3_Hubs, Liver_C3_Hubs_GO, Kidney_C2_Hubs, Kidney_C2_Hubs_GO, Kidney_C3_Hubs, Kidney_C3_Hubs_GO, Spleen_C1_Hubs, Spleen_C1_Hubs_GO, Spleen_C2_Hubs, Spleen_C2_Hub_GO, Spleen_C3_Hubs, Spleen_C3_Hubs_GO, Spleen_C4_Hubs, Spleen_C4_Hubs_GO, Spleen_C5_Hubs, Spleen_C5_Hubs_GO, Lung_ALL_DEGs, Lung_ALL_GO]
