# Supplementary material for: Deciphering the Transcriptomic Signatures of Aging Across Organs in Mice
Source: Aging Cell. 2026 Jan 8;25(2):e70357. doi: 10.1111/acel.70357 (PMC12783705; doi:10.1111/acel.70357)
Supplement: Supplementary file 12 — Table S7: Gene hubs and functional annotation of shared DEGs in the aging kidney, liver, and spleen. Gene ontology enrichment analysis of the most enriched gene hubs for the 3 assessed mouse organs was done in STRING. [file ACEL-25-e70357-s015.xlsx]

## Sheet: Kidney_Liver_Spleen_Hubs_GO
#term ID	term description	observed gene count	background gene count	strength	signal	false discovery rate	matching proteins in your network (IDs)	matching proteins in your network (labels)
GO:0030198	Extracellular matrix organization	32	281	1.4	4.86	1.66e-30	10090.ENSMUSP00000001547,10090.ENSMUSP00000015138,10090.ENSMUSP00000017881,10090.ENSMUSP00000020171,10090.ENSMUSP00000022660,10090.ENSMUSP00000025409,10090.ENSMUSP00000028280,10090.ENSMUSP00000031668,10090.ENSMUSP00000033898,10090.ENSMUSP00000033899,10090.ENSMUSP00000034187,10090.ENSMUSP00000034497,10090.ENSMUSP00000034756,10090.ENSMUSP00000043816,10090.ENSMUSP00000048334,10090.ENSMUSP00000057406…	Col1a1,Eln,Mmp9,Ccn2,Loxl2,Lox,Col5a1,Col1a2,Col4a1,Col4a2,Mmp2,Mmp3,Anxa2,Col27a1,Fbln2,Loxl1,Efemp2,Ltbp3,Col5a2,Col3a1,Col8a1,Mmp14,Itgb1,Col23a1,Col15a1,Col18a1,Col14a1,Col4a3,Col19a1,Serpinh1,Pdgfra,Tgfb2
GO:0072359	Circulatory system development	45	993	1	2.84	1.88e-29	10090.ENSMUSP00000000500,10090.ENSMUSP00000001547,10090.ENSMUSP00000001927,10090.ENSMUSP00000015138,10090.ENSMUSP00000016638,10090.ENSMUSP00000017881,10090.ENSMUSP00000019992,10090.ENSMUSP00000020171,10090.ENSMUSP00000020507,10090.ENSMUSP00000021796,10090.ENSMUSP00000022660,10090.ENSMUSP00000025409,10090.ENSMUSP00000025522,10090.ENSMUSP00000028280,10090.ENSMUSP00000028735,10090.ENSMUSP00000029574…	Pdgfb,Col1a1,Ltbp1,Eln,Cd34,Mmp9,Lama4,Ccn2,Fgf18,Edn1,Loxl2,Lox,Pdgfrb,Col5a1,Jag1,Vcam1,Flt1,Col1a2,Nox4,Col4a1,Col4a2,Mmp2,Anxa2,Serpine1,Thbs1,Acta2,E2f8,Loxl1,Efemp2,Col3a1,Col8a1,Mmp14,Itgb1,Fbn1,Itga4,Tek,Col15a1,Igf1,Col18a1,Col14a1,Kdr,Pdgfra,Apoe,Tgfb2,Casp3
GO:0001944	Vasculature development	37	597	1.13	3.38	7.91e-28	10090.ENSMUSP00000000500,10090.ENSMUSP00000001547,10090.ENSMUSP00000001927,10090.ENSMUSP00000016638,10090.ENSMUSP00000019992,10090.ENSMUSP00000020171,10090.ENSMUSP00000020507,10090.ENSMUSP00000021796,10090.ENSMUSP00000022660,10090.ENSMUSP00000025409,10090.ENSMUSP00000025522,10090.ENSMUSP00000028280,10090.ENSMUSP00000028735,10090.ENSMUSP00000031653,10090.ENSMUSP00000031668,10090.ENSMUSP00000033898…	Pdgfb,Col1a1,Ltbp1,Cd34,Lama4,Ccn2,Fgf18,Edn1,Loxl2,Lox,Pdgfrb,Col5a1,Jag1,Flt1,Col1a2,Col4a1,Col4a2,Mmp2,Anxa2,Serpine1,Thbs1,Acta2,E2f8,Loxl1,Efemp2,Col3a1,Col8a1,Mmp14,Itgb1,Tek,Col15a1,Igf1,Col18a1,Kdr,Pdgfra,Apoe,Tgfb2
GO:0001568	Blood vessel development	36	568	1.14	3.4	2.46e-27	10090.ENSMUSP00000000500,10090.ENSMUSP00000001547,10090.ENSMUSP00000001927,10090.ENSMUSP00000016638,10090.ENSMUSP00000019992,10090.ENSMUSP00000020171,10090.ENSMUSP00000020507,10090.ENSMUSP00000021796,10090.ENSMUSP00000022660,10090.ENSMUSP00000025409,10090.ENSMUSP00000025522,10090.ENSMUSP00000028280,10090.ENSMUSP00000028735,10090.ENSMUSP00000031653,10090.ENSMUSP00000031668,10090.ENSMUSP00000033898…	Pdgfb,Col1a1,Ltbp1,Cd34,Lama4,Ccn2,Fgf18,Edn1,Loxl2,Lox,Pdgfrb,Col5a1,Jag1,Flt1,Col1a2,Col4a1,Col4a2,Mmp2,Anxa2,Serpine1,Thbs1,Acta2,E2f8,Loxl1,Efemp2,Col3a1,Col8a1,Mmp14,Itgb1,Tek,Col15a1,Col18a1,Kdr,Pdgfra,Apoe,Tgfb2
GO:0009888	Tissue development	53	1902	0.78	1.94	3.35e-26	10090.ENSMUSP00000000500,10090.ENSMUSP00000001147,10090.ENSMUSP00000001547,10090.ENSMUSP00000015138,10090.ENSMUSP00000016638,10090.ENSMUSP00000017881,10090.ENSMUSP00000020171,10090.ENSMUSP00000020507,10090.ENSMUSP00000020911,10090.ENSMUSP00000021028,10090.ENSMUSP00000021796,10090.ENSMUSP00000022660,10090.ENSMUSP00000022693,10090.ENSMUSP00000025409,10090.ENSMUSP00000025522,10090.ENSMUSP00000028280…	Pdgfb,Col6a1,Col1a1,Eln,Cd34,Mmp9,Ccn2,Fgf18,Sdc1,Itgb3,Edn1,Loxl2,Bmp1,Lox,Pdgfrb,Col5a1,Jag1,Vcam1,Flt1,Col1a2,Nox4,Bgn,Col4a1,Col4a2,Mmp2,Acta1,Col27a1,Thbs1,Acta2,E2f8,Efemp2,Prom1,Ltbp3,Spp1,Col3a1,Col8a1,Mmp14,Itgb1,Lama2,Itga4,Tek,Col15a1,Igf1,Col18a1,Klf4,Col14a1,Kdr,Fstl1,Col19a1,Serpinh1,Pdgfra,Tgfb2,Casp3
GO:0009653	Anatomical structure morphogenesis	55	2406	0.7	1.62	2.29e-23	10090.ENSMUSP00000000500,10090.ENSMUSP00000001147,10090.ENSMUSP00000001547,10090.ENSMUSP00000015138,10090.ENSMUSP00000016638,10090.ENSMUSP00000017881,10090.ENSMUSP00000020171,10090.ENSMUSP00000020507,10090.ENSMUSP00000020911,10090.ENSMUSP00000021028,10090.ENSMUSP00000021796,10090.ENSMUSP00000022660,10090.ENSMUSP00000025409,10090.ENSMUSP00000025522,10090.ENSMUSP00000028280,10090.ENSMUSP00000028735…	Pdgfb,Col6a1,Col1a1,Eln,Cd34,Mmp9,Ccn2,Fgf18,Sdc1,Itgb3,Edn1,Loxl2,Lox,Pdgfrb,Col5a1,Jag1,Vcam1,Flt1,Col1a2,Nox4,Col4a1,Col4a2,Mmp2,Acta1,Anxa2,Serpine1,Col27a1,Thbs1,Acta2,E2f8,Efemp2,Prom1,Itga1,Ltbp3,Col5a2,Col3a1,Col8a1,Mmp14,Itgb1,Lama2,Fbn1,Itga4,Tek,Col15a1,Igf1,Col18a1,Klf4,Itga6,Kdr,Serpinh1,Pdgfra,Apoe,Tgfb2,Hgf,Casp3
GO:0048514	Blood vessel morphogenesis	29	461	1.14	3.01	2.93e-21	10090.ENSMUSP00000000500,10090.ENSMUSP00000016638,10090.ENSMUSP00000020171,10090.ENSMUSP00000020507,10090.ENSMUSP00000021796,10090.ENSMUSP00000022660,10090.ENSMUSP00000025409,10090.ENSMUSP00000025522,10090.ENSMUSP00000028735,10090.ENSMUSP00000031653,10090.ENSMUSP00000033898,10090.ENSMUSP00000033899,10090.ENSMUSP00000034187,10090.ENSMUSP00000034756,10090.ENSMUSP00000039586,10090.ENSMUSP00000044903…	Pdgfb,Cd34,Ccn2,Fgf18,Edn1,Loxl2,Lox,Pdgfrb,Jag1,Flt1,Col4a1,Col4a2,Mmp2,Anxa2,Serpine1,Thbs1,E2f8,Efemp2,Col3a1,Col8a1,Mmp14,Itgb1,Tek,Col15a1,Col18a1,Kdr,Pdgfra,Apoe,Tgfb2
GO:0007275	Multicellular organism development	68	4513	0.52	1.14	5.84e-21	10090.ENSMUSP00000000500,10090.ENSMUSP00000001147,10090.ENSMUSP00000001547,10090.ENSMUSP00000001927,10090.ENSMUSP00000015138,10090.ENSMUSP00000016638,10090.ENSMUSP00000017881,10090.ENSMUSP00000018737,10090.ENSMUSP00000019992,10090.ENSMUSP00000020171,10090.ENSMUSP00000020507,10090.ENSMUSP00000020911,10090.ENSMUSP00000021028,10090.ENSMUSP00000021796,10090.ENSMUSP00000022660,10090.ENSMUSP00000022693…	Pdgfb,Col6a1,Col1a1,Ltbp1,Eln,Cd34,Mmp9,Sparc,Lama4,Ccn2,Fgf18,Sdc1,Itgb3,Edn1,Loxl2,Bmp1,Cd4,Lox,Pdgfrb,Col5a1,Jag1,Vcam1,Flt1,Col1a2,Nox4,Bgn,Col4a1,Col4a2,Mmp2,Anxa2,Serpine1,Col27a1,Thbs1,Tlr4,Acta2,E2f8,Loxl1,Efemp2,Prom1,Itga1,Ltbp3,Col5a2,Spp1,Col3a1,Col8a1,Mmp14,Itgb1,Lama2,Ccr7,Fbn1,Itga4,Tek,Col15a1,Igf1,Col18a1,Klf4,Col14a1,Itga6,Vwf,Col4a3,Kdr,Serpinh1,Pdgfra,Cenpf,Apoe,Tgfb2,Hgf,Casp3
GO:0048731	System development	65	4105	0.54	1.18	1.11e-20	10090.ENSMUSP00000000500,10090.ENSMUSP00000001547,10090.ENSMUSP00000001927,10090.ENSMUSP00000015138,10090.ENSMUSP00000016638,10090.ENSMUSP00000017881,10090.ENSMUSP00000018737,10090.ENSMUSP00000019992,10090.ENSMUSP00000020171,10090.ENSMUSP00000020507,10090.ENSMUSP00000020911,10090.ENSMUSP00000021796,10090.ENSMUSP00000022660,10090.ENSMUSP00000022693,10090.ENSMUSP00000024044,10090.ENSMUSP00000025409…	Pdgfb,Col1a1,Ltbp1,Eln,Cd34,Mmp9,Sparc,Lama4,Ccn2,Fgf18,Sdc1,Edn1,Loxl2,Bmp1,Cd4,Lox,Pdgfrb,Col5a1,Jag1,Vcam1,Flt1,Col1a2,Nox4,Bgn,Col4a1,Col4a2,Mmp2,Anxa2,Serpine1,Col27a1,Thbs1,Tlr4,Acta2,E2f8,Loxl1,Efemp2,Prom1,Itga1,Ltbp3,Col5a2,Spp1,Col3a1,Col8a1,Mmp14,Itgb1,Lama2,Ccr7,Fbn1,Itga4,Tek,Col15a1,Igf1,Col18a1,Klf4,Col14a1,Vwf,Col4a3,Kdr,Serpinh1,Pdgfra,Cenpf,Apoe,Tgfb2,Hgf,Casp3
GO:0030334	Regulation of cell migration	37	1007	0.9	2.17	1.59e-20	10090.ENSMUSP00000000500,10090.ENSMUSP00000001547,10090.ENSMUSP00000017881,10090.ENSMUSP00000018737,10090.ENSMUSP00000019992,10090.ENSMUSP00000020507,10090.ENSMUSP00000020702,10090.ENSMUSP00000021028,10090.ENSMUSP00000021796,10090.ENSMUSP00000025522,10090.ENSMUSP00000027871,10090.ENSMUSP00000028735,10090.ENSMUSP00000031653,10090.ENSMUSP00000032781,10090.ENSMUSP00000034187,10090.ENSMUSP00000034497…	Pdgfb,Col1a1,Mmp9,Sparc,Lama4,Fgf18,Igfbp3,Itgb3,Edn1,Pdgfrb,Sell,Jag1,Flt1,Nox4,Mmp2,Mmp3,Serpine1,Ccl5,Thbs1,Tlr4,Acta2,Col3a1,Mmp14,Itgb1,Lama2,Ccr7,Itga4,Tek,Igf1,Col18a1,Klf4,Itga6,Kdr,Pdgfra,Apoe,Tgfb2,Hgf
GO:0048513	Animal organ development	61	3588	0.57	1.25	2.27e-20	10090.ENSMUSP00000000500,10090.ENSMUSP00000001547,10090.ENSMUSP00000001927,10090.ENSMUSP00000015138,10090.ENSMUSP00000016638,10090.ENSMUSP00000017881,10090.ENSMUSP00000018737,10090.ENSMUSP00000020171,10090.ENSMUSP00000020507,10090.ENSMUSP00000020911,10090.ENSMUSP00000021796,10090.ENSMUSP00000022660,10090.ENSMUSP00000022693,10090.ENSMUSP00000024044,10090.ENSMUSP00000025409,10090.ENSMUSP00000025522…	Pdgfb,Col1a1,Ltbp1,Eln,Cd34,Mmp9,Sparc,Ccn2,Fgf18,Sdc1,Edn1,Loxl2,Bmp1,Cd4,Lox,Pdgfrb,Col5a1,Jag1,Ccna2,Vcam1,Flt1,Col1a2,Nox4,Bgn,Col4a1,Mmp2,Acta1,Anxa2,Serpine1,Col27a1,Thbs1,Acta2,E2f8,Efemp2,Prom1,Ltbp3,Col5a2,Spp1,Col3a1,Col8a1,Mmp14,Itgb1,Lama2,Ccr7,Fbn1,Itga4,Tek,Igf1,Klf4,Col14a1,Itga6,Vwf,Col4a3,Kdr,Col19a1,Serpinh1,Pdgfra,Cenpf,Tgfb2,Hgf,Casp3
GO:0030335	Positive regulation of cell migration	30	595	1.04	2.58	1.05e-19	10090.ENSMUSP00000000500,10090.ENSMUSP00000001547,10090.ENSMUSP00000017881,10090.ENSMUSP00000018737,10090.ENSMUSP00000020507,10090.ENSMUSP00000021028,10090.ENSMUSP00000021796,10090.ENSMUSP00000025522,10090.ENSMUSP00000027871,10090.ENSMUSP00000031653,10090.ENSMUSP00000032781,10090.ENSMUSP00000034187,10090.ENSMUSP00000034497,10090.ENSMUSP00000039586,10090.ENSMUSP00000039600,10090.ENSMUSP00000044903…	Pdgfb,Col1a1,Mmp9,Sparc,Fgf18,Itgb3,Edn1,Pdgfrb,Sell,Flt1,Nox4,Mmp2,Mmp3,Serpine1,Ccl5,Thbs1,Tlr4,Acta2,Mmp14,Itgb1,Ccr7,Itga4,Tek,Igf1,Col18a1,Itga6,Kdr,Pdgfra,Tgfb2,Hgf
GO:0048856	Anatomical structure development	72	5513	0.46	1	1.94e-19	10090.ENSMUSP00000000500,10090.ENSMUSP00000001147,10090.ENSMUSP00000001547,10090.ENSMUSP00000001927,10090.ENSMUSP00000015138,10090.ENSMUSP00000016638,10090.ENSMUSP00000017881,10090.ENSMUSP00000018737,10090.ENSMUSP00000019992,10090.ENSMUSP00000020171,10090.ENSMUSP00000020507,10090.ENSMUSP00000020911,10090.ENSMUSP00000021028,10090.ENSMUSP00000021796,10090.ENSMUSP00000022660,10090.ENSMUSP00000022693…	Pdgfb,Col6a1,Col1a1,Ltbp1,Eln,Cd34,Mmp9,Sparc,Lama4,Ccn2,Fgf18,Sdc1,Itgb3,Edn1,Loxl2,Bmp1,Cd4,Lox,Pdgfrb,Col5a1,Jag1,Ccna2,Vcam1,Flt1,Col1a2,Nox4,Bgn,Col4a1,Col4a2,Mmp2,Acta1,Anxa2,Serpine1,Col27a1,Thbs1,Tlr4,Acta2,E2f8,Loxl1,Efemp2,Prom1,Itga1,Ltbp3,Col5a2,Spp1,Col3a1,Col8a1,Mmp14,Itgb1,Lama2,Ccr7,Fbn1,Itga4,Tek,Col15a1,Igf1,Col18a1,Klf4,Col14a1,Itga6,Vwf,Col4a3,Kdr,Fstl1,Col19a1,Serpinh1,Pdgfra…
GO:0035295	Tube development	35	1016	0.88	2.01	1.63e-18	10090.ENSMUSP00000000500,10090.ENSMUSP00000016638,10090.ENSMUSP00000018737,10090.ENSMUSP00000020171,10090.ENSMUSP00000020507,10090.ENSMUSP00000020911,10090.ENSMUSP00000021796,10090.ENSMUSP00000022660,10090.ENSMUSP00000025409,10090.ENSMUSP00000025522,10090.ENSMUSP00000028735,10090.ENSMUSP00000031653,10090.ENSMUSP00000033898,10090.ENSMUSP00000033899,10090.ENSMUSP00000034187,10090.ENSMUSP00000034756…	Pdgfb,Cd34,Sparc,Ccn2,Fgf18,Sdc1,Edn1,Loxl2,Lox,Pdgfrb,Jag1,Flt1,Col4a1,Col4a2,Mmp2,Anxa2,Serpine1,Thbs1,E2f8,Efemp2,Ltbp3,Spp1,Col3a1,Col8a1,Mmp14,Itgb1,Tek,Col15a1,Igf1,Col18a1,Kdr,Pdgfra,Apoe,Tgfb2,Casp3
GO:0071363	Cellular response to growth factor stimulus	27	498	1.07	2.59	2.51e-18	10090.ENSMUSP00000000500,10090.ENSMUSP00000001547,10090.ENSMUSP00000001927,10090.ENSMUSP00000018737,10090.ENSMUSP00000020171,10090.ENSMUSP00000020507,10090.ENSMUSP00000021028,10090.ENSMUSP00000021796,10090.ENSMUSP00000025522,10090.ENSMUSP00000029270,10090.ENSMUSP00000029574,10090.ENSMUSP00000031653,10090.ENSMUSP00000031668,10090.ENSMUSP00000032781,10090.ENSMUSP00000033899,10090.ENSMUSP00000039586…	Pdgfb,Col1a1,Ltbp1,Sparc,Ccn2,Fgf18,Itgb3,Edn1,Pdgfrb,Ccna2,Vcam1,Flt1,Col1a2,Nox4,Col4a2,Serpine1,Thbs1,Tlr4,Ltbp3,Col3a1,Fbn1,Klf4,Kdr,Pdgfra,Tgfb2,Hgf,Casp3
GO:0016477	Cell migration	34	976	0.88	2	4.63e-18	10090.ENSMUSP00000000500,10090.ENSMUSP00000016638,10090.ENSMUSP00000017881,10090.ENSMUSP00000020171,10090.ENSMUSP00000020911,10090.ENSMUSP00000021028,10090.ENSMUSP00000021796,10090.ENSMUSP00000022660,10090.ENSMUSP00000025409,10090.ENSMUSP00000025522,10090.ENSMUSP00000027871,10090.ENSMUSP00000028280,10090.ENSMUSP00000029574,10090.ENSMUSP00000031327,10090.ENSMUSP00000031653,10090.ENSMUSP00000033941…	Pdgfb,Cd34,Mmp9,Ccn2,Sdc1,Itgb3,Edn1,Loxl2,Lox,Pdgfrb,Sell,Col5a1,Vcam1,Cxcl1,Flt1,Plat,Mmp2,Ccl5,Itga9,Thbs1,Itga1,Spp1,Col3a1,Mmp14,Itgb1,Ccr7,Itga4,Col18a1,Itga6,Kdr,Fstl1,Pdgfra,Tgfb2,Hgf
GO:0032502	Developmental process	73	6028	0.42	0.93	4.89e-18	10090.ENSMUSP00000000500,10090.ENSMUSP00000001147,10090.ENSMUSP00000001547,10090.ENSMUSP00000001927,10090.ENSMUSP00000015138,10090.ENSMUSP00000016638,10090.ENSMUSP00000017881,10090.ENSMUSP00000018737,10090.ENSMUSP00000019992,10090.ENSMUSP00000020171,10090.ENSMUSP00000020507,10090.ENSMUSP00000020702,10090.ENSMUSP00000020911,10090.ENSMUSP00000021028,10090.ENSMUSP00000021796,10090.ENSMUSP00000022660…	Pdgfb,Col6a1,Col1a1,Ltbp1,Eln,Cd34,Mmp9,Sparc,Lama4,Ccn2,Fgf18,Igfbp3,Sdc1,Itgb3,Edn1,Loxl2,Bmp1,Cd4,Lox,Pdgfrb,Col5a1,Jag1,Ccna2,Vcam1,Flt1,Col1a2,Nox4,Bgn,Col4a1,Col4a2,Mmp2,Acta1,Anxa2,Serpine1,Col27a1,Thbs1,Tlr4,Acta2,E2f8,Loxl1,Efemp2,Prom1,Itga1,Ltbp3,Col5a2,Spp1,Col3a1,Col8a1,Mmp14,Itgb1,Lama2,Ccr7,Fbn1,Itga4,Tek,Col15a1,Igf1,Col18a1,Klf4,Col14a1,Itga6,Vwf,Col4a3,Kdr,Fstl1,Col19a1,Serpinh1…
GO:0035239	Tube morphogenesis	31	763	0.95	2.19	4.89e-18	10090.ENSMUSP00000000500,10090.ENSMUSP00000016638,10090.ENSMUSP00000020171,10090.ENSMUSP00000020507,10090.ENSMUSP00000021796,10090.ENSMUSP00000022660,10090.ENSMUSP00000025409,10090.ENSMUSP00000025522,10090.ENSMUSP00000028735,10090.ENSMUSP00000031653,10090.ENSMUSP00000033898,10090.ENSMUSP00000033899,10090.ENSMUSP00000034187,10090.ENSMUSP00000034756,10090.ENSMUSP00000039586,10090.ENSMUSP00000044903…	Pdgfb,Cd34,Ccn2,Fgf18,Edn1,Loxl2,Lox,Pdgfrb,Jag1,Flt1,Col4a1,Col4a2,Mmp2,Anxa2,Serpine1,Thbs1,E2f8,Efemp2,Col3a1,Col8a1,Mmp14,Itgb1,Tek,Col15a1,Igf1,Col18a1,Kdr,Pdgfra,Apoe,Tgfb2,Casp3
GO:0007155	Cell adhesion	33	918	0.89	2.03	7.06e-18	10090.ENSMUSP00000001147,10090.ENSMUSP00000001181,10090.ENSMUSP00000016638,10090.ENSMUSP00000019992,10090.ENSMUSP00000020171,10090.ENSMUSP00000021028,10090.ENSMUSP00000024044,10090.ENSMUSP00000027871,10090.ENSMUSP00000028280,10090.ENSMUSP00000029574,10090.ENSMUSP00000039600,10090.ENSMUSP00000044227,10090.ENSMUSP00000044903,10090.ENSMUSP00000077132,10090.ENSMUSP00000084043,10090.ENSMUSP00000085192…	Col6a1,Col6a2,Cd34,Lama4,Ccn2,Itgb3,Cd4,Sell,Col5a1,Vcam1,Ccl5,Itga9,Thbs1,Itga1,Spp1,Col3a1,Col8a1,Itgb1,Lama2,Fbn1,Itga4,Tek,Col15a1,Col18a1,Col14a1,Itga6,Vwf,Col4a3,Col19a1,Pdgfra,Thbs2,Col6a3,Tgfb2
GO:0009719	Response to endogenous stimulus	39	1478	0.76	1.65	2.96e-17	10090.ENSMUSP00000000500,10090.ENSMUSP00000001147,10090.ENSMUSP00000001547,10090.ENSMUSP00000001927,10090.ENSMUSP00000015484,10090.ENSMUSP00000020171,10090.ENSMUSP00000020507,10090.ENSMUSP00000020911,10090.ENSMUSP00000021028,10090.ENSMUSP00000021796,10090.ENSMUSP00000025409,10090.ENSMUSP00000025522,10090.ENSMUSP00000029270,10090.ENSMUSP00000029574,10090.ENSMUSP00000031668,10090.ENSMUSP00000032781…	Pdgfb,Col6a1,Col1a1,Ltbp1,Cybb,Ccn2,Fgf18,Sdc1,Itgb3,Edn1,Lox,Pdgfrb,Ccna2,Vcam1,Col1a2,Nox4,Col4a1,Col4a2,Plat,Mmp2,Acta1,Mmp3,Serpine1,Tlr4,Ltbp3,Col5a2,Spp1,Col3a1,Mmp14,Itgb1,Cdc6,Ccr7,Fbn1,Itga4,Tek,Igf1,Pdgfra,Tgfb2,Casp3
GO:0010033	Response to organic substance	54	3234	0.56	1.18	6.53e-17	10090.ENSMUSP00000000500,10090.ENSMUSP00000001147,10090.ENSMUSP00000001181,10090.ENSMUSP00000001547,10090.ENSMUSP00000001927,10090.ENSMUSP00000015484,10090.ENSMUSP00000017881,10090.ENSMUSP00000018737,10090.ENSMUSP00000020171,10090.ENSMUSP00000020507,10090.ENSMUSP00000020911,10090.ENSMUSP00000021028,10090.ENSMUSP00000021796,10090.ENSMUSP00000024044,10090.ENSMUSP00000025409,10090.ENSMUSP00000025522…	Pdgfb,Col6a1,Col6a2,Col1a1,Ltbp1,Cybb,Mmp9,Sparc,Ccn2,Fgf18,Sdc1,Itgb3,Edn1,Cd4,Lox,Pdgfrb,Sell,Jag1,Ccna2,Vcam1,Cxcl1,Flt1,Col1a2,Nox4,Col4a1,Col4a2,Plat,Mmp2,Acta1,Mmp3,Serpine1,Ccl5,Thbs1,Tlr4,Loxl1,Ltbp3,Col5a2,Spp1,Col3a1,Mmp14,Itgb1,Cdc6,Ccr7,Fbn1,Itga4,Tek,Igf1,Klf4,Col4a3,Kdr,Pdgfra,Tgfb2,Hgf,Casp3
GO:0009887	Animal organ morphogenesis	34	1091	0.83	1.81	1.02e-16	10090.ENSMUSP00000000500,10090.ENSMUSP00000001547,10090.ENSMUSP00000015138,10090.ENSMUSP00000020171,10090.ENSMUSP00000020507,10090.ENSMUSP00000020911,10090.ENSMUSP00000021796,10090.ENSMUSP00000025522,10090.ENSMUSP00000028280,10090.ENSMUSP00000028735,10090.ENSMUSP00000031653,10090.ENSMUSP00000031668,10090.ENSMUSP00000034187,10090.ENSMUSP00000034453,10090.ENSMUSP00000039586,10090.ENSMUSP00000043816…	Pdgfb,Col1a1,Eln,Ccn2,Fgf18,Sdc1,Edn1,Pdgfrb,Col5a1,Jag1,Flt1,Col1a2,Mmp2,Acta1,Serpine1,Col27a1,Thbs1,Acta2,Efemp2,Prom1,Ltbp3,Col5a2,Col3a1,Col8a1,Mmp14,Lama2,Fbn1,Tek,Igf1,Itga6,Kdr,Serpinh1,Pdgfra,Tgfb2
GO:0001525	Angiogenesis	22	346	1.14	2.59	5.32e-16	10090.ENSMUSP00000016638,10090.ENSMUSP00000020171,10090.ENSMUSP00000020507,10090.ENSMUSP00000021796,10090.ENSMUSP00000022660,10090.ENSMUSP00000025522,10090.ENSMUSP00000031653,10090.ENSMUSP00000033898,10090.ENSMUSP00000033899,10090.ENSMUSP00000034187,10090.ENSMUSP00000034756,10090.ENSMUSP00000039586,10090.ENSMUSP00000044903,10090.ENSMUSP00000056778,10090.ENSMUSP00000086745,10090.ENSMUSP00000087119…	Cd34,Ccn2,Fgf18,Edn1,Loxl2,Pdgfrb,Flt1,Col4a1,Col4a2,Mmp2,Anxa2,Serpine1,Thbs1,E2f8,Col8a1,Mmp14,Itgb1,Tek,Col15a1,Col18a1,Kdr,Pdgfra
GO:0071310	Cellular response to organic substance	44	2191	0.64	1.32	1.18e-15	10090.ENSMUSP00000000500,10090.ENSMUSP00000001147,10090.ENSMUSP00000001547,10090.ENSMUSP00000001927,10090.ENSMUSP00000015484,10090.ENSMUSP00000018737,10090.ENSMUSP00000020171,10090.ENSMUSP00000020507,10090.ENSMUSP00000021028,10090.ENSMUSP00000021796,10090.ENSMUSP00000024044,10090.ENSMUSP00000025409,10090.ENSMUSP00000025522,10090.ENSMUSP00000029270,10090.ENSMUSP00000029574,10090.ENSMUSP00000031327…	Pdgfb,Col6a1,Col1a1,Ltbp1,Cybb,Sparc,Ccn2,Fgf18,Itgb3,Edn1,Cd4,Lox,Pdgfrb,Ccna2,Vcam1,Cxcl1,Flt1,Col1a2,Nox4,Col4a1,Col4a2,Plat,Mmp2,Acta1,Mmp3,Serpine1,Ccl5,Thbs1,Tlr4,Ltbp3,Col5a2,Spp1,Col3a1,Cdc6,Ccr7,Fbn1,Itga4,Igf1,Klf4,Kdr,Pdgfra,Tgfb2,Hgf,Casp3
GO:1901700	Response to oxygen-containing compound	40	1763	0.7	1.44	1.28e-15	10090.ENSMUSP00000000500,10090.ENSMUSP00000001147,10090.ENSMUSP00000001181,10090.ENSMUSP00000001547,10090.ENSMUSP00000015484,10090.ENSMUSP00000017881,10090.ENSMUSP00000020911,10090.ENSMUSP00000021028,10090.ENSMUSP00000021796,10090.ENSMUSP00000025522,10090.ENSMUSP00000027871,10090.ENSMUSP00000028735,10090.ENSMUSP00000029270,10090.ENSMUSP00000029574,10090.ENSMUSP00000031327,10090.ENSMUSP00000031668…	Pdgfb,Col6a1,Col6a2,Col1a1,Cybb,Mmp9,Sdc1,Itgb3,Edn1,Pdgfrb,Sell,Jag1,Ccna2,Vcam1,Cxcl1,Col1a2,Nox4,Col4a1,Plat,Mmp2,Mmp3,Serpine1,Ccl5,Thbs1,Tlr4,Loxl1,Col5a2,Spp1,Col3a1,Cdc6,Ccr7,Fbn1,Itga4,Tek,Igf1,Klf4,Col4a3,Pdgfra,Tgfb2,Casp3
GO:0048646	Anatomical structure formation involved in morphogenesis	32	1028	0.83	1.76	1.39e-15	10090.ENSMUSP00000001147,10090.ENSMUSP00000001547,10090.ENSMUSP00000016638,10090.ENSMUSP00000017881,10090.ENSMUSP00000020171,10090.ENSMUSP00000020507,10090.ENSMUSP00000021028,10090.ENSMUSP00000021796,10090.ENSMUSP00000022660,10090.ENSMUSP00000025522,10090.ENSMUSP00000031653,10090.ENSMUSP00000033898,10090.ENSMUSP00000033899,10090.ENSMUSP00000034187,10090.ENSMUSP00000034453,10090.ENSMUSP00000034756…	Col6a1,Col1a1,Cd34,Mmp9,Ccn2,Fgf18,Itgb3,Edn1,Loxl2,Pdgfrb,Flt1,Col4a1,Col4a2,Mmp2,Acta1,Anxa2,Serpine1,Thbs1,E2f8,Prom1,Col3a1,Col8a1,Mmp14,Itgb1,Itga4,Tek,Col15a1,Col18a1,Kdr,Pdgfra,Tgfb2,Casp3
GO:2000026	Regulation of multicellular organismal development	38	1595	0.72	1.48	2.4e-15	10090.ENSMUSP00000015484,10090.ENSMUSP00000015664,10090.ENSMUSP00000016638,10090.ENSMUSP00000017881,10090.ENSMUSP00000018737,10090.ENSMUSP00000019992,10090.ENSMUSP00000020171,10090.ENSMUSP00000020507,10090.ENSMUSP00000021028,10090.ENSMUSP00000021796,10090.ENSMUSP00000022660,10090.ENSMUSP00000022693,10090.ENSMUSP00000024044,10090.ENSMUSP00000025409,10090.ENSMUSP00000028735,10090.ENSMUSP00000031653…	Cybb,Ctsk,Cd34,Mmp9,Sparc,Lama4,Ccn2,Fgf18,Itgb3,Edn1,Loxl2,Bmp1,Cd4,Lox,Jag1,Flt1,Col4a2,Anxa2,Serpine1,Ccl5,Thbs1,Prom1,Ltbp3,Mmp14,Itgb1,Lama2,Ccr7,Fbn1,Tek,Igf1,Klf4,Col14a1,Col4a3,Kdr,Thbs2,Apoe,Tgfb2,Hgf
GO:0042127	Regulation of cell population proliferation	40	1834	0.68	1.38	4.53e-15	10090.ENSMUSP00000000500,10090.ENSMUSP00000017881,10090.ENSMUSP00000018737,10090.ENSMUSP00000020171,10090.ENSMUSP00000020507,10090.ENSMUSP00000020702,10090.ENSMUSP00000021028,10090.ENSMUSP00000021796,10090.ENSMUSP00000024044,10090.ENSMUSP00000025522,10090.ENSMUSP00000028735,10090.ENSMUSP00000029270,10090.ENSMUSP00000029574,10090.ENSMUSP00000031327,10090.ENSMUSP00000031653,10090.ENSMUSP00000032781…	Pdgfb,Mmp9,Sparc,Ccn2,Fgf18,Igfbp3,Itgb3,Edn1,Cd4,Pdgfrb,Jag1,Ccna2,Vcam1,Cxcl1,Flt1,Nox4,Mmp2,Anxa2,P3h2,Serpine1,Ccl5,Thbs1,Tlr4,Efemp2,Itga1,Ltbp3,Itgb1,Cdc6,Ccr7,Itga4,Tek,Igf1,Col18a1,Klf4,Col4a3,Kdr,Pdgfra,Apoe,Tgfb2,Casp3
GO:0061448	Connective tissue development	19	255	1.21	2.63	8.36e-15	10090.ENSMUSP00000000500,10090.ENSMUSP00000001547,10090.ENSMUSP00000016638,10090.ENSMUSP00000020171,10090.ENSMUSP00000020507,10090.ENSMUSP00000021796,10090.ENSMUSP00000022693,10090.ENSMUSP00000025409,10090.ENSMUSP00000025522,10090.ENSMUSP00000028280,10090.ENSMUSP00000033741,10090.ENSMUSP00000043816,10090.ENSMUSP00000044903,10090.ENSMUSP00000048218,10090.ENSMUSP00000080214,10090.ENSMUSP00000085192…	Pdgfb,Col1a1,Cd34,Ccn2,Fgf18,Edn1,Bmp1,Lox,Pdgfrb,Col5a1,Bgn,Col27a1,Thbs1,Acta2,Ltbp3,Col3a1,Igf1,Serpinh1,Tgfb2
GO:0030154	Cell differentiation	56	3918	0.49	1.01	8.48e-15	10090.ENSMUSP00000000500,10090.ENSMUSP00000001147,10090.ENSMUSP00000001547,10090.ENSMUSP00000016638,10090.ENSMUSP00000017881,10090.ENSMUSP00000019992,10090.ENSMUSP00000020171,10090.ENSMUSP00000020507,10090.ENSMUSP00000020702,10090.ENSMUSP00000020911,10090.ENSMUSP00000021028,10090.ENSMUSP00000021796,10090.ENSMUSP00000022660,10090.ENSMUSP00000022693,10090.ENSMUSP00000024044,10090.ENSMUSP00000025409…	Pdgfb,Col6a1,Col1a1,Cd34,Mmp9,Lama4,Ccn2,Fgf18,Igfbp3,Sdc1,Itgb3,Edn1,Loxl2,Bmp1,Cd4,Lox,Pdgfrb,Jag1,Vcam1,Flt1,Nox4,Col4a1,Col4a2,Mmp2,Acta1,Anxa2,Col27a1,Tlr4,Acta2,E2f8,Efemp2,Prom1,Itga1,Ltbp3,Spp1,Col3a1,Col8a1,Mmp14,Itgb1,Lama2,Ccr7,Itga4,Tek,Col15a1,Igf1,Col18a1,Klf4,Itga6,Kdr,Fstl1,Col19a1,Serpinh1,Pdgfra,Apoe,Tgfb2,Casp3
GO:0070887	Cellular response to chemical stimulus	48	2827	0.57	1.15	1.03e-14	10090.ENSMUSP00000000500,10090.ENSMUSP00000001147,10090.ENSMUSP00000001547,10090.ENSMUSP00000001927,10090.ENSMUSP00000015484,10090.ENSMUSP00000017881,10090.ENSMUSP00000018737,10090.ENSMUSP00000020171,10090.ENSMUSP00000020507,10090.ENSMUSP00000021028,10090.ENSMUSP00000021796,10090.ENSMUSP00000024044,10090.ENSMUSP00000025409,10090.ENSMUSP00000025522,10090.ENSMUSP00000029270,10090.ENSMUSP00000029574…	Pdgfb,Col6a1,Col1a1,Ltbp1,Cybb,Mmp9,Sparc,Ccn2,Fgf18,Itgb3,Edn1,Cd4,Lox,Pdgfrb,Ccna2,Vcam1,Cxcl1,Flt1,Col1a2,Nox4,Col4a1,Col4a2,Plat,Mmp2,Acta1,Mmp3,Serpine1,Ccl5,Itga9,Thbs1,Tlr4,Itga1,Ltbp3,Col5a2,Spp1,Col3a1,Cdc6,Ccr7,Fbn1,Itga4,Igf1,Klf4,Kdr,Pdgfra,Apoe,Tgfb2,Hgf,Casp3
GO:0001501	Skeletal system development	24	536	0.99	2.08	1.78e-14	10090.ENSMUSP00000001547,10090.ENSMUSP00000017881,10090.ENSMUSP00000018737,10090.ENSMUSP00000020171,10090.ENSMUSP00000020507,10090.ENSMUSP00000021796,10090.ENSMUSP00000022693,10090.ENSMUSP00000025522,10090.ENSMUSP00000031668,10090.ENSMUSP00000033741,10090.ENSMUSP00000034187,10090.ENSMUSP00000034756,10090.ENSMUSP00000043816,10090.ENSMUSP00000044903,10090.ENSMUSP00000080214,10090.ENSMUSP00000083620…	Col1a1,Mmp9,Sparc,Ccn2,Fgf18,Edn1,Bmp1,Pdgfrb,Col1a2,Bgn,Mmp2,Anxa2,Col27a1,Thbs1,Ltbp3,Col5a2,Col3a1,Mmp14,Fbn1,Igf1,Kdr,Serpinh1,Pdgfra,Tgfb2
GO:0071495	Cellular response to endogenous stimulus	32	1133	0.79	1.61	1.78e-14	10090.ENSMUSP00000000500,10090.ENSMUSP00000001147,10090.ENSMUSP00000001547,10090.ENSMUSP00000001927,10090.ENSMUSP00000015484,10090.ENSMUSP00000020171,10090.ENSMUSP00000020507,10090.ENSMUSP00000021028,10090.ENSMUSP00000021796,10090.ENSMUSP00000025522,10090.ENSMUSP00000029270,10090.ENSMUSP00000029574,10090.ENSMUSP00000031668,10090.ENSMUSP00000032781,10090.ENSMUSP00000033898,10090.ENSMUSP00000033899…	Pdgfb,Col6a1,Col1a1,Ltbp1,Cybb,Ccn2,Fgf18,Itgb3,Edn1,Pdgfrb,Ccna2,Vcam1,Col1a2,Nox4,Col4a1,Col4a2,Plat,Mmp2,Acta1,Mmp3,Serpine1,Tlr4,Ltbp3,Col5a2,Col3a1,Cdc6,Fbn1,Itga4,Igf1,Pdgfra,Tgfb2,Casp3
GO:0030199	Collagen fibril organization	12	54	1.69	3.34	6.02e-14	10090.ENSMUSP00000001547,10090.ENSMUSP00000022660,10090.ENSMUSP00000025409,10090.ENSMUSP00000028280,10090.ENSMUSP00000031668,10090.ENSMUSP00000034756,10090.ENSMUSP00000057406,10090.ENSMUSP00000083620,10090.ENSMUSP00000085192,10090.ENSMUSP00000105850,10090.ENSMUSP00000126390,10090.ENSMUSP00000142149	Col1a1,Loxl2,Lox,Col5a1,Col1a2,Anxa2,Loxl1,Col5a2,Col3a1,Col14a1,Serpinh1,Tgfb2
GO:0050793	Regulation of developmental process	46	2777	0.56	1.1	1.63e-13	10090.ENSMUSP00000000500,10090.ENSMUSP00000001547,10090.ENSMUSP00000015484,10090.ENSMUSP00000015664,10090.ENSMUSP00000016638,10090.ENSMUSP00000017881,10090.ENSMUSP00000018737,10090.ENSMUSP00000019992,10090.ENSMUSP00000020171,10090.ENSMUSP00000020507,10090.ENSMUSP00000020702,10090.ENSMUSP00000021028,10090.ENSMUSP00000021796,10090.ENSMUSP00000022660,10090.ENSMUSP00000022693,10090.ENSMUSP00000024044…	Pdgfb,Col1a1,Cybb,Ctsk,Cd34,Mmp9,Sparc,Lama4,Ccn2,Fgf18,Igfbp3,Itgb3,Edn1,Loxl2,Bmp1,Cd4,Lox,Col5a1,Jag1,Flt1,Col4a2,Anxa2,Serpine1,Ccl5,Thbs1,Efemp2,Prom1,Ltbp3,Col5a2,Mmp14,Itgb1,Lama2,Ccr7,Fbn1,Tek,Igf1,Klf4,Col14a1,Col4a3,Kdr,Pdgfra,Thbs2,Cenpf,Apoe,Tgfb2,Hgf
GO:0045765	Regulation of angiogenesis	19	309	1.13	2.29	1.93e-13	10090.ENSMUSP00000015484,10090.ENSMUSP00000016638,10090.ENSMUSP00000017881,10090.ENSMUSP00000018737,10090.ENSMUSP00000020507,10090.ENSMUSP00000021028,10090.ENSMUSP00000031653,10090.ENSMUSP00000033899,10090.ENSMUSP00000039586,10090.ENSMUSP00000039600,10090.ENSMUSP00000044903,10090.ENSMUSP00000087457,10090.ENSMUSP00000099862,10090.ENSMUSP00000103245,10090.ENSMUSP00000109084,10090.ENSMUSP00000109144…	Cybb,Cd34,Mmp9,Sparc,Fgf18,Itgb3,Flt1,Col4a2,Serpine1,Ccl5,Thbs1,Itgb1,Tek,Klf4,Col4a3,Kdr,Thbs2,Tgfb2,Hgf
GO:0042325	Regulation of phosphorylation	33	1345	0.73	1.43	2.44e-13	10090.ENSMUSP00000000500,10090.ENSMUSP00000017881,10090.ENSMUSP00000020171,10090.ENSMUSP00000020507,10090.ENSMUSP00000020702,10090.ENSMUSP00000021028,10090.ENSMUSP00000021796,10090.ENSMUSP00000022612,10090.ENSMUSP00000024044,10090.ENSMUSP00000025409,10090.ENSMUSP00000025522,10090.ENSMUSP00000029270,10090.ENSMUSP00000031653,10090.ENSMUSP00000032781,10090.ENSMUSP00000033154,10090.ENSMUSP00000034756…	Pdgfb,Mmp9,Ccn2,Fgf18,Igfbp3,Itgb3,Edn1,Pbk,Cd4,Lox,Pdgfrb,Ccna2,Flt1,Nox4,Plk1,Anxa2,Ccl5,Thbs1,Tlr4,Itgb1,Cdc6,Ccr7,Fbn1,Tek,Igf1,Klf4,Itga6,Kdr,Pdgfra,Apoe,Tgfb2,Hgf,Casp3
GO:0030155	Regulation of cell adhesion	27	829	0.85	1.68	2.59e-13	10090.ENSMUSP00000000500,10090.ENSMUSP00000001547,10090.ENSMUSP00000019992,10090.ENSMUSP00000021028,10090.ENSMUSP00000024044,10090.ENSMUSP00000028735,10090.ENSMUSP00000029574,10090.ENSMUSP00000034187,10090.ENSMUSP00000039586,10090.ENSMUSP00000039600,10090.ENSMUSP00000044903,10090.ENSMUSP00000048334,10090.ENSMUSP00000064719,10090.ENSMUSP00000084043,10090.ENSMUSP00000086745,10090.ENSMUSP00000087119…	Pdgfb,Col1a1,Lama4,Itgb3,Cd4,Jag1,Vcam1,Mmp2,Serpine1,Ccl5,Thbs1,Fbln2,Efemp2,Spp1,Col8a1,Mmp14,Itgb1,Lama2,Ccr7,Itga4,Tek,Igf1,Klf4,Itga6,Kdr,Tgfb2,Casp3
GO:0043410	Positive regulation of MAPK cascade	23	545	0.96	1.93	2.59e-13	10090.ENSMUSP00000000500,10090.ENSMUSP00000020171,10090.ENSMUSP00000020507,10090.ENSMUSP00000020702,10090.ENSMUSP00000021028,10090.ENSMUSP00000021796,10090.ENSMUSP00000024044,10090.ENSMUSP00000025522,10090.ENSMUSP00000031653,10090.ENSMUSP00000032781,10090.ENSMUSP00000039600,10090.ENSMUSP00000044903,10090.ENSMUSP00000045770,10090.ENSMUSP00000048218,10090.ENSMUSP00000077132,10090.ENSMUSP00000099423…	Pdgfb,Ccn2,Fgf18,Igfbp3,Itgb3,Edn1,Cd4,Pdgfrb,Flt1,Nox4,Ccl5,Thbs1,Tlr4,Acta2,Itga1,Ccr7,Tek,Igf1,Kdr,Pdgfra,Apoe,Tgfb2,Hgf
GO:0001932	Regulation of protein phosphorylation	31	1194	0.75	1.46	4.96e-13	10090.ENSMUSP00000000500,10090.ENSMUSP00000017881,10090.ENSMUSP00000020171,10090.ENSMUSP00000020507,10090.ENSMUSP00000020702,10090.ENSMUSP00000021028,10090.ENSMUSP00000021796,10090.ENSMUSP00000022612,10090.ENSMUSP00000024044,10090.ENSMUSP00000025409,10090.ENSMUSP00000025522,10090.ENSMUSP00000029270,10090.ENSMUSP00000031653,10090.ENSMUSP00000032781,10090.ENSMUSP00000033154,10090.ENSMUSP00000034756…	Pdgfb,Mmp9,Ccn2,Fgf18,Igfbp3,Itgb3,Edn1,Pbk,Cd4,Lox,Pdgfrb,Ccna2,Flt1,Nox4,Plk1,Anxa2,Ccl5,Thbs1,Tlr4,Itgb1,Cdc6,Ccr7,Fbn1,Tek,Igf1,Kdr,Pdgfra,Apoe,Tgfb2,Hgf,Casp3
GO:0048518	Positive regulation of biological process	69	6612	0.36	0.77	6.57e-13	10090.ENSMUSP00000000500,10090.ENSMUSP00000001547,10090.ENSMUSP00000001927,10090.ENSMUSP00000015484,10090.ENSMUSP00000016638,10090.ENSMUSP00000017881,10090.ENSMUSP00000018737,10090.ENSMUSP00000020171,10090.ENSMUSP00000020507,10090.ENSMUSP00000020702,10090.ENSMUSP00000020911,10090.ENSMUSP00000021028,10090.ENSMUSP00000021796,10090.ENSMUSP00000022612,10090.ENSMUSP00000022660,10090.ENSMUSP00000022693…	Pdgfb,Col1a1,Ltbp1,Cybb,Cd34,Mmp9,Sparc,Ccn2,Fgf18,Igfbp3,Sdc1,Itgb3,Edn1,Pbk,Loxl2,Bmp1,Cd4,Pdgfrb,Sell,Jag1,Ccna2,Vcam1,Cxcl1,Flt1,Nox4,Plk1,Plat,Mmp2,Acta1,Mmp3,Anxa2,Serpine1,Ccl5,Ncapd2,Thbs1,Spag5,Tlr4,Acta2,Fbln2,E2f8,Efemp2,Nusap1,Prom1,Itga1,Ltbp3,Spp1,Col3a1,Col8a1,Mmp14,Itgb1,Lama2,Cdc6,Ccr7,Fbn1,Itga4,Tek,Igf1,Col18a1,Klf4,Itga6,Vwf,Col4a3,Kdr,Pdgfra,Thbs2,Apoe,Tgfb2,Hgf,Casp3
GO:0019220	Regulation of phosphate metabolic process	34	1505	0.69	1.33	7.68e-13	10090.ENSMUSP00000000500,10090.ENSMUSP00000017881,10090.ENSMUSP00000020171,10090.ENSMUSP00000020507,10090.ENSMUSP00000020702,10090.ENSMUSP00000021028,10090.ENSMUSP00000021796,10090.ENSMUSP00000022612,10090.ENSMUSP00000024044,10090.ENSMUSP00000025409,10090.ENSMUSP00000025522,10090.ENSMUSP00000029270,10090.ENSMUSP00000031653,10090.ENSMUSP00000032781,10090.ENSMUSP00000033154,10090.ENSMUSP00000034756…	Pdgfb,Mmp9,Ccn2,Fgf18,Igfbp3,Itgb3,Edn1,Pbk,Cd4,Lox,Pdgfrb,Ccna2,Flt1,Nox4,Plk1,Anxa2,Ccl5,Thbs1,Tlr4,Itga1,Itgb1,Cdc6,Ccr7,Fbn1,Tek,Igf1,Klf4,Itga6,Kdr,Pdgfra,Apoe,Tgfb2,Hgf,Casp3
GO:0051239	Regulation of multicellular organismal process	47	3060	0.53	1.03	9.57e-13	10090.ENSMUSP00000000500,10090.ENSMUSP00000001547,10090.ENSMUSP00000001927,10090.ENSMUSP00000015484,10090.ENSMUSP00000015664,10090.ENSMUSP00000016638,10090.ENSMUSP00000017881,10090.ENSMUSP00000018737,10090.ENSMUSP00000019992,10090.ENSMUSP00000020171,10090.ENSMUSP00000020507,10090.ENSMUSP00000021028,10090.ENSMUSP00000021796,10090.ENSMUSP00000022660,10090.ENSMUSP00000022693,10090.ENSMUSP00000024044…	Pdgfb,Col1a1,Ltbp1,Cybb,Ctsk,Cd34,Mmp9,Sparc,Lama4,Ccn2,Fgf18,Itgb3,Edn1,Loxl2,Bmp1,Cd4,Lox,Jag1,Flt1,Col4a2,Plat,Mmp2,Anxa2,Serpine1,Ccl5,Thbs1,Tlr4,Prom1,Ltbp3,Spp1,Mmp14,Itgb1,Lama2,Ccr7,Fbn1,Tek,Igf1,Col18a1,Klf4,Col14a1,Col4a3,Kdr,Pdgfra,Thbs2,Apoe,Tgfb2,Hgf
GO:0051094	Positive regulation of developmental process	34	1529	0.69	1.31	1.15e-12	10090.ENSMUSP00000000500,10090.ENSMUSP00000001547,10090.ENSMUSP00000015484,10090.ENSMUSP00000016638,10090.ENSMUSP00000017881,10090.ENSMUSP00000020171,10090.ENSMUSP00000020507,10090.ENSMUSP00000020702,10090.ENSMUSP00000021028,10090.ENSMUSP00000021796,10090.ENSMUSP00000022660,10090.ENSMUSP00000022693,10090.ENSMUSP00000024044,10090.ENSMUSP00000028735,10090.ENSMUSP00000031653,10090.ENSMUSP00000039586…	Pdgfb,Col1a1,Cybb,Cd34,Mmp9,Ccn2,Fgf18,Igfbp3,Itgb3,Edn1,Loxl2,Bmp1,Cd4,Jag1,Flt1,Serpine1,Ccl5,Thbs1,Efemp2,Prom1,Ltbp3,Mmp14,Itgb1,Lama2,Ccr7,Tek,Igf1,Klf4,Kdr,Pdgfra,Thbs2,Apoe,Tgfb2,Hgf
GO:0071417	Cellular response to organonitrogen compound	23	610	0.92	1.75	2.27e-12	10090.ENSMUSP00000001147,10090.ENSMUSP00000001547,10090.ENSMUSP00000015484,10090.ENSMUSP00000021028,10090.ENSMUSP00000021796,10090.ENSMUSP00000029270,10090.ENSMUSP00000029574,10090.ENSMUSP00000031668,10090.ENSMUSP00000032781,10090.ENSMUSP00000033898,10090.ENSMUSP00000033941,10090.ENSMUSP00000034187,10090.ENSMUSP00000034453,10090.ENSMUSP00000034497,10090.ENSMUSP00000045770,10090.ENSMUSP00000083620…	Col6a1,Col1a1,Cybb,Itgb3,Edn1,Ccna2,Vcam1,Col1a2,Nox4,Col4a1,Plat,Mmp2,Acta1,Mmp3,Tlr4,Col5a2,Col3a1,Cdc6,Fbn1,Itga4,Igf1,Pdgfra,Casp3
GO:0007507	Heart development	23	611	0.91	1.75	2.31e-12	10090.ENSMUSP00000000500,10090.ENSMUSP00000001927,10090.ENSMUSP00000015138,10090.ENSMUSP00000017881,10090.ENSMUSP00000021796,10090.ENSMUSP00000025409,10090.ENSMUSP00000025522,10090.ENSMUSP00000028280,10090.ENSMUSP00000028735,10090.ENSMUSP00000029574,10090.ENSMUSP00000032781,10090.ENSMUSP00000034187,10090.ENSMUSP00000044903,10090.ENSMUSP00000085192,10090.ENSMUSP00000087457,10090.ENSMUSP00000099524…	Pdgfb,Ltbp1,Eln,Mmp9,Edn1,Lox,Pdgfrb,Col5a1,Jag1,Vcam1,Nox4,Mmp2,Thbs1,Col3a1,Itgb1,Fbn1,Itga4,Tek,Col14a1,Kdr,Pdgfra,Tgfb2,Casp3
GO:0043408	Regulation of MAPK cascade	25	757	0.86	1.64	2.31e-12	10090.ENSMUSP00000000500,10090.ENSMUSP00000020171,10090.ENSMUSP00000020507,10090.ENSMUSP00000020702,10090.ENSMUSP00000021028,10090.ENSMUSP00000021796,10090.ENSMUSP00000022612,10090.ENSMUSP00000024044,10090.ENSMUSP00000025522,10090.ENSMUSP00000031653,10090.ENSMUSP00000032781,10090.ENSMUSP00000039600,10090.ENSMUSP00000044903,10090.ENSMUSP00000045770,10090.ENSMUSP00000048218,10090.ENSMUSP00000077132…	Pdgfb,Ccn2,Fgf18,Igfbp3,Itgb3,Edn1,Pbk,Cd4,Pdgfrb,Flt1,Nox4,Ccl5,Thbs1,Tlr4,Acta2,Itga1,Ccr7,Tek,Igf1,Klf4,Kdr,Pdgfra,Apoe,Tgfb2,Hgf
GO:0007166	Cell surface receptor signaling pathway	38	2010	0.62	1.17	2.46e-12	10090.ENSMUSP00000000500,10090.ENSMUSP00000001547,10090.ENSMUSP00000001927,10090.ENSMUSP00000020171,10090.ENSMUSP00000020507,10090.ENSMUSP00000020911,10090.ENSMUSP00000021028,10090.ENSMUSP00000021796,10090.ENSMUSP00000024044,10090.ENSMUSP00000025409,10090.ENSMUSP00000025522,10090.ENSMUSP00000028735,10090.ENSMUSP00000031327,10090.ENSMUSP00000031653,10090.ENSMUSP00000031668,10090.ENSMUSP00000033898…	Pdgfb,Col1a1,Ltbp1,Ccn2,Fgf18,Sdc1,Itgb3,Edn1,Cd4,Lox,Pdgfrb,Jag1,Cxcl1,Flt1,Col1a2,Col4a1,Col4a2,Plat,Ccl5,Itga9,Tlr4,Itga1,Ltbp3,Adgre1,Col3a1,Itgb1,Ccr7,Itga4,Tek,Igf1,Klf4,Itga6,Col4a3,Kdr,Pdgfra,Tgfb2,Hgf,Casp3
GO:1901699	Cellular response to nitrogen compound	24	686	0.88	1.69	2.47e-12	10090.ENSMUSP00000001147,10090.ENSMUSP00000001547,10090.ENSMUSP00000015484,10090.ENSMUSP00000021028,10090.ENSMUSP00000021796,10090.ENSMUSP00000029270,10090.ENSMUSP00000029574,10090.ENSMUSP00000031668,10090.ENSMUSP00000032781,10090.ENSMUSP00000033898,10090.ENSMUSP00000033941,10090.ENSMUSP00000034187,10090.ENSMUSP00000034453,10090.ENSMUSP00000034497,10090.ENSMUSP00000044903,10090.ENSMUSP00000045770…	Col6a1,Col1a1,Cybb,Itgb3,Edn1,Ccna2,Vcam1,Col1a2,Nox4,Col4a1,Plat,Mmp2,Acta1,Mmp3,Thbs1,Tlr4,Col5a2,Col3a1,Cdc6,Fbn1,Itga4,Igf1,Pdgfra,Casp3
GO:1901698	Response to nitrogen compound	30	1192	0.74	1.4	2.93e-12	10090.ENSMUSP00000001147,10090.ENSMUSP00000001547,10090.ENSMUSP00000015484,10090.ENSMUSP00000017881,10090.ENSMUSP00000020911,10090.ENSMUSP00000021028,10090.ENSMUSP00000021796,10090.ENSMUSP00000027871,10090.ENSMUSP00000028735,10090.ENSMUSP00000029270,10090.ENSMUSP00000029574,10090.ENSMUSP00000031668,10090.ENSMUSP00000032781,10090.ENSMUSP00000033898,10090.ENSMUSP00000033941,10090.ENSMUSP00000034187…	Col6a1,Col1a1,Cybb,Mmp9,Sdc1,Itgb3,Edn1,Sell,Jag1,Ccna2,Vcam1,Col1a2,Nox4,Col4a1,Plat,Mmp2,Acta1,Mmp3,Thbs1,Tlr4,Col5a2,Col3a1,Itgb1,Cdc6,Ccr7,Fbn1,Itga4,Igf1,Pdgfra,Casp3
GO:0007167	Enzyme-linked receptor protein signaling pathway	23	635	0.9	1.7	4.66e-12	10090.ENSMUSP00000000500,10090.ENSMUSP00000001547,10090.ENSMUSP00000001927,10090.ENSMUSP00000020171,10090.ENSMUSP00000020507,10090.ENSMUSP00000021028,10090.ENSMUSP00000025409,10090.ENSMUSP00000025522,10090.ENSMUSP00000031653,10090.ENSMUSP00000031668,10090.ENSMUSP00000033898,10090.ENSMUSP00000033899,10090.ENSMUSP00000033941,10090.ENSMUSP00000080214,10090.ENSMUSP00000085192,10090.ENSMUSP00000099862…	Pdgfb,Col1a1,Ltbp1,Ccn2,Fgf18,Itgb3,Lox,Pdgfrb,Flt1,Col1a2,Col4a1,Col4a2,Plat,Ltbp3,Col3a1,Tek,Igf1,Col4a3,Kdr,Pdgfra,Tgfb2,Hgf,Casp3
GO:0043549	Regulation of kinase activity	25	788	0.84	1.58	5.07e-12	10090.ENSMUSP00000000500,10090.ENSMUSP00000020507,10090.ENSMUSP00000021028,10090.ENSMUSP00000021796,10090.ENSMUSP00000024044,10090.ENSMUSP00000025522,10090.ENSMUSP00000029270,10090.ENSMUSP00000031653,10090.ENSMUSP00000032781,10090.ENSMUSP00000033154,10090.ENSMUSP00000039600,10090.ENSMUSP00000044903,10090.ENSMUSP00000045770,10090.ENSMUSP00000091469,10090.ENSMUSP00000099423,10090.ENSMUSP00000099524…	Pdgfb,Fgf18,Itgb3,Edn1,Cd4,Pdgfrb,Ccna2,Flt1,Nox4,Plk1,Ccl5,Thbs1,Tlr4,Cdc6,Ccr7,Fbn1,Tek,Igf1,Klf4,Kdr,Pdgfra,Apoe,Tgfb2,Hgf,Casp3
GO:0048660	Regulation of smooth muscle cell proliferation	15	189	1.24	2.31	6.26e-12	10090.ENSMUSP00000000500,10090.ENSMUSP00000017881,10090.ENSMUSP00000020702,10090.ENSMUSP00000021028,10090.ENSMUSP00000021796,10090.ENSMUSP00000025522,10090.ENSMUSP00000031653,10090.ENSMUSP00000034187,10090.ENSMUSP00000039600,10090.ENSMUSP00000044903,10090.ENSMUSP00000045770,10090.ENSMUSP00000064719,10090.ENSMUSP00000100937,10090.ENSMUSP00000103245,10090.ENSMUSP00000133302	Pdgfb,Mmp9,Igfbp3,Itgb3,Edn1,Pdgfrb,Flt1,Mmp2,Ccl5,Thbs1,Tlr4,Efemp2,Igf1,Klf4,Apoe
GO:1901701	Cellular response to oxygen-containing compound	29	1154	0.74	1.37	8.9e-12	10090.ENSMUSP00000000500,10090.ENSMUSP00000001147,10090.ENSMUSP00000001547,10090.ENSMUSP00000015484,10090.ENSMUSP00000017881,10090.ENSMUSP00000021028,10090.ENSMUSP00000021796,10090.ENSMUSP00000025522,10090.ENSMUSP00000029270,10090.ENSMUSP00000029574,10090.ENSMUSP00000031327,10090.ENSMUSP00000031668,10090.ENSMUSP00000032781,10090.ENSMUSP00000033898,10090.ENSMUSP00000033941,10090.ENSMUSP00000034187…	Pdgfb,Col6a1,Col1a1,Cybb,Mmp9,Itgb3,Edn1,Pdgfrb,Ccna2,Vcam1,Cxcl1,Col1a2,Nox4,Col4a1,Plat,Mmp2,Mmp3,Serpine1,Ccl5,Thbs1,Tlr4,Col5a2,Spp1,Col3a1,Cdc6,Fbn1,Itga4,Igf1,Pdgfra
GO:0010243	Response to organonitrogen compound	28	1070	0.76	1.4	1.02e-11	10090.ENSMUSP00000001147,10090.ENSMUSP00000001547,10090.ENSMUSP00000015484,10090.ENSMUSP00000017881,10090.ENSMUSP00000020911,10090.ENSMUSP00000021028,10090.ENSMUSP00000021796,10090.ENSMUSP00000027871,10090.ENSMUSP00000028735,10090.ENSMUSP00000029270,10090.ENSMUSP00000029574,10090.ENSMUSP00000031668,10090.ENSMUSP00000032781,10090.ENSMUSP00000033898,10090.ENSMUSP00000033941,10090.ENSMUSP00000034187…	Col6a1,Col1a1,Cybb,Mmp9,Sdc1,Itgb3,Edn1,Sell,Jag1,Ccna2,Vcam1,Col1a2,Nox4,Col4a1,Plat,Mmp2,Acta1,Mmp3,Tlr4,Col5a2,Col3a1,Itgb1,Cdc6,Fbn1,Itga4,Igf1,Pdgfra,Casp3
GO:0042327	Positive regulation of phosphorylation	26	901	0.8	1.48	1.11e-11	10090.ENSMUSP00000000500,10090.ENSMUSP00000017881,10090.ENSMUSP00000020171,10090.ENSMUSP00000020507,10090.ENSMUSP00000021028,10090.ENSMUSP00000021796,10090.ENSMUSP00000024044,10090.ENSMUSP00000025522,10090.ENSMUSP00000031653,10090.ENSMUSP00000032781,10090.ENSMUSP00000033154,10090.ENSMUSP00000034756,10090.ENSMUSP00000039600,10090.ENSMUSP00000044903,10090.ENSMUSP00000045770,10090.ENSMUSP00000087457…	Pdgfb,Mmp9,Ccn2,Fgf18,Itgb3,Edn1,Cd4,Pdgfrb,Flt1,Nox4,Plk1,Anxa2,Ccl5,Thbs1,Tlr4,Itgb1,Cdc6,Ccr7,Fbn1,Tek,Igf1,Itga6,Kdr,Pdgfra,Tgfb2,Hgf
GO:0001934	Positive regulation of protein phosphorylation	25	821	0.82	1.52	1.15e-11	10090.ENSMUSP00000000500,10090.ENSMUSP00000017881,10090.ENSMUSP00000020171,10090.ENSMUSP00000020507,10090.ENSMUSP00000021028,10090.ENSMUSP00000021796,10090.ENSMUSP00000024044,10090.ENSMUSP00000025522,10090.ENSMUSP00000031653,10090.ENSMUSP00000032781,10090.ENSMUSP00000033154,10090.ENSMUSP00000034756,10090.ENSMUSP00000039600,10090.ENSMUSP00000044903,10090.ENSMUSP00000045770,10090.ENSMUSP00000087457…	Pdgfb,Mmp9,Ccn2,Fgf18,Itgb3,Edn1,Cd4,Pdgfrb,Flt1,Nox4,Plk1,Anxa2,Ccl5,Thbs1,Tlr4,Itgb1,Cdc6,Ccr7,Fbn1,Tek,Igf1,Kdr,Pdgfra,Tgfb2,Hgf
GO:0045937	Positive regulation of phosphate metabolic process	27	993	0.77	1.43	1.27e-11	10090.ENSMUSP00000000500,10090.ENSMUSP00000017881,10090.ENSMUSP00000020171,10090.ENSMUSP00000020507,10090.ENSMUSP00000021028,10090.ENSMUSP00000021796,10090.ENSMUSP00000024044,10090.ENSMUSP00000025522,10090.ENSMUSP00000031653,10090.ENSMUSP00000032781,10090.ENSMUSP00000033154,10090.ENSMUSP00000034756,10090.ENSMUSP00000039600,10090.ENSMUSP00000044903,10090.ENSMUSP00000045770,10090.ENSMUSP00000077132…	Pdgfb,Mmp9,Ccn2,Fgf18,Itgb3,Edn1,Cd4,Pdgfrb,Flt1,Nox4,Plk1,Anxa2,Ccl5,Thbs1,Tlr4,Itga1,Itgb1,Cdc6,Ccr7,Fbn1,Tek,Igf1,Itga6,Kdr,Pdgfra,Tgfb2,Hgf
GO:0051347	Positive regulation of transferase activity	22	602	0.9	1.67	1.38e-11	10090.ENSMUSP00000000500,10090.ENSMUSP00000020507,10090.ENSMUSP00000021028,10090.ENSMUSP00000021796,10090.ENSMUSP00000024044,10090.ENSMUSP00000025522,10090.ENSMUSP00000031653,10090.ENSMUSP00000032781,10090.ENSMUSP00000033154,10090.ENSMUSP00000039600,10090.ENSMUSP00000044903,10090.ENSMUSP00000045770,10090.ENSMUSP00000091469,10090.ENSMUSP00000099423,10090.ENSMUSP00000099524,10090.ENSMUSP00000099862…	Pdgfb,Fgf18,Itgb3,Edn1,Cd4,Pdgfrb,Flt1,Nox4,Plk1,Ccl5,Thbs1,Tlr4,Cdc6,Ccr7,Fbn1,Tek,Igf1,Klf4,Kdr,Pdgfra,Apoe,Tgfb2
GO:0008284	Positive regulation of cell population proliferation	28	1091	0.75	1.38	1.49e-11	10090.ENSMUSP00000000500,10090.ENSMUSP00000017881,10090.ENSMUSP00000020171,10090.ENSMUSP00000020507,10090.ENSMUSP00000021028,10090.ENSMUSP00000021796,10090.ENSMUSP00000024044,10090.ENSMUSP00000025522,10090.ENSMUSP00000029270,10090.ENSMUSP00000029574,10090.ENSMUSP00000031327,10090.ENSMUSP00000031653,10090.ENSMUSP00000034187,10090.ENSMUSP00000034756,10090.ENSMUSP00000039586,10090.ENSMUSP00000039600…	Pdgfb,Mmp9,Ccn2,Fgf18,Itgb3,Edn1,Cd4,Pdgfrb,Ccna2,Vcam1,Cxcl1,Flt1,Mmp2,Anxa2,Serpine1,Ccl5,Thbs1,Tlr4,Ltbp3,Itgb1,Cdc6,Ccr7,Itga4,Igf1,Col18a1,Kdr,Pdgfra,Tgfb2
GO:0050900	Leukocyte migration	16	253	1.14	2.08	1.94e-11	10090.ENSMUSP00000000500,10090.ENSMUSP00000016638,10090.ENSMUSP00000017881,10090.ENSMUSP00000027871,10090.ENSMUSP00000029574,10090.ENSMUSP00000031327,10090.ENSMUSP00000031653,10090.ENSMUSP00000039600,10090.ENSMUSP00000044227,10090.ENSMUSP00000077132,10090.ENSMUSP00000084043,10090.ENSMUSP00000087457,10090.ENSMUSP00000099423,10090.ENSMUSP00000099718,10090.ENSMUSP00000107729,10090.ENSMUSP00000142149	Pdgfb,Cd34,Mmp9,Sell,Vcam1,Cxcl1,Flt1,Ccl5,Itga9,Itga1,Spp1,Itgb1,Ccr7,Itga4,Itga6,Tgfb2
GO:0032501	Multicellular organismal process	73	7908	0.3	0.68	1.97e-11	10090.ENSMUSP00000000500,10090.ENSMUSP00000001147,10090.ENSMUSP00000001547,10090.ENSMUSP00000001927,10090.ENSMUSP00000015138,10090.ENSMUSP00000015664,10090.ENSMUSP00000016638,10090.ENSMUSP00000017881,10090.ENSMUSP00000018737,10090.ENSMUSP00000019992,10090.ENSMUSP00000020171,10090.ENSMUSP00000020507,10090.ENSMUSP00000020702,10090.ENSMUSP00000020911,10090.ENSMUSP00000021028,10090.ENSMUSP00000021796…	Pdgfb,Col6a1,Col1a1,Ltbp1,Eln,Ctsk,Cd34,Mmp9,Sparc,Lama4,Ccn2,Fgf18,Igfbp3,Sdc1,Itgb3,Edn1,Loxl2,Bmp1,Cd4,Lox,Pdgfrb,Col5a1,Jag1,Vcam1,Flt1,Col1a2,Nox4,Plk1,Bgn,Col4a1,Col4a2,Mmp2,Acta1,Anxa2,Serpine1,Col27a1,Thbs1,Tlr4,Acta2,E2f8,Loxl1,Efemp2,Prom1,Itga1,Ltbp3,Col5a2,Spp1,Col3a1,Col8a1,Mmp14,Itgb1,Lama2,Ccr7,Fbn1,Itga4,Tek,Col15a1,Igf1,Col18a1,Klf4,Col14a1,Itga6,Vwf,Col4a3,Kdr,Fstl1,Serpinh1,Pdg…
GO:0042060	Wound healing	17	305	1.09	1.98	2.09e-11	10090.ENSMUSP00000001547,10090.ENSMUSP00000016638,10090.ENSMUSP00000020911,10090.ENSMUSP00000021028,10090.ENSMUSP00000025409,10090.ENSMUSP00000025522,10090.ENSMUSP00000028280,10090.ENSMUSP00000033941,10090.ENSMUSP00000044227,10090.ENSMUSP00000045770,10090.ENSMUSP00000085192,10090.ENSMUSP00000100937,10090.ENSMUSP00000107873,10090.ENSMUSP00000109144,10090.ENSMUSP00000127173,10090.ENSMUSP00000142149…	Col1a1,Cd34,Sdc1,Itgb3,Lox,Pdgfrb,Col5a1,Plat,Itga9,Tlr4,Col3a1,Igf1,Vwf,Kdr,Pdgfra,Tgfb2,Casp3
GO:0048522	Positive regulation of cellular process	63	5948	0.36	0.76	2.12e-11	10090.ENSMUSP00000000500,10090.ENSMUSP00000001547,10090.ENSMUSP00000016638,10090.ENSMUSP00000017881,10090.ENSMUSP00000018737,10090.ENSMUSP00000020171,10090.ENSMUSP00000020507,10090.ENSMUSP00000020702,10090.ENSMUSP00000020911,10090.ENSMUSP00000021028,10090.ENSMUSP00000021796,10090.ENSMUSP00000022612,10090.ENSMUSP00000022660,10090.ENSMUSP00000024044,10090.ENSMUSP00000025522,10090.ENSMUSP00000027871…	Pdgfb,Col1a1,Cd34,Mmp9,Sparc,Ccn2,Fgf18,Igfbp3,Sdc1,Itgb3,Edn1,Pbk,Loxl2,Cd4,Pdgfrb,Sell,Jag1,Ccna2,Vcam1,Cxcl1,Flt1,Nox4,Plk1,Mmp2,Mmp3,Anxa2,Serpine1,Ccl5,Ncapd2,Thbs1,Spag5,Tlr4,Acta2,Fbln2,E2f8,Efemp2,Nusap1,Prom1,Itga1,Ltbp3,Spp1,Col3a1,Col8a1,Mmp14,Itgb1,Lama2,Cdc6,Ccr7,Fbn1,Itga4,Tek,Igf1,Col18a1,Klf4,Itga6,Vwf,Kdr,Pdgfra,Thbs2,Apoe,Tgfb2,Hgf,Casp3
GO:0009611	Response to wounding	19	425	0.99	1.8	2.7e-11	10090.ENSMUSP00000000500,10090.ENSMUSP00000001547,10090.ENSMUSP00000016638,10090.ENSMUSP00000020911,10090.ENSMUSP00000021028,10090.ENSMUSP00000025409,10090.ENSMUSP00000025522,10090.ENSMUSP00000028280,10090.ENSMUSP00000033941,10090.ENSMUSP00000034187,10090.ENSMUSP00000044227,10090.ENSMUSP00000045770,10090.ENSMUSP00000085192,10090.ENSMUSP00000100937,10090.ENSMUSP00000107873,10090.ENSMUSP00000109144…	Pdgfb,Col1a1,Cd34,Sdc1,Itgb3,Lox,Pdgfrb,Col5a1,Plat,Mmp2,Itga9,Tlr4,Col3a1,Igf1,Vwf,Kdr,Pdgfra,Tgfb2,Casp3
GO:1902533	Positive regulation of intracellular signal transduction	27	1047	0.75	1.36	3.84e-11	10090.ENSMUSP00000000500,10090.ENSMUSP00000020171,10090.ENSMUSP00000020507,10090.ENSMUSP00000020702,10090.ENSMUSP00000021028,10090.ENSMUSP00000021796,10090.ENSMUSP00000022612,10090.ENSMUSP00000024044,10090.ENSMUSP00000025522,10090.ENSMUSP00000031653,10090.ENSMUSP00000032781,10090.ENSMUSP00000039600,10090.ENSMUSP00000044903,10090.ENSMUSP00000045770,10090.ENSMUSP00000048218,10090.ENSMUSP00000077132…	Pdgfb,Ccn2,Fgf18,Igfbp3,Itgb3,Edn1,Pbk,Cd4,Pdgfrb,Flt1,Nox4,Ccl5,Thbs1,Tlr4,Acta2,Itga1,Col3a1,Itgb1,Ccr7,Tek,Igf1,Vwf,Kdr,Pdgfra,Apoe,Tgfb2,Hgf
GO:0042221	Response to chemical	59	5335	0.38	0.77	4.75e-11	10090.ENSMUSP00000000500,10090.ENSMUSP00000001147,10090.ENSMUSP00000001181,10090.ENSMUSP00000001547,10090.ENSMUSP00000001927,10090.ENSMUSP00000015484,10090.ENSMUSP00000017881,10090.ENSMUSP00000018737,10090.ENSMUSP00000020171,10090.ENSMUSP00000020507,10090.ENSMUSP00000020911,10090.ENSMUSP00000021028,10090.ENSMUSP00000021796,10090.ENSMUSP00000022660,10090.ENSMUSP00000024044,10090.ENSMUSP00000025409…	Pdgfb,Col6a1,Col6a2,Col1a1,Ltbp1,Cybb,Mmp9,Sparc,Ccn2,Fgf18,Sdc1,Itgb3,Edn1,Loxl2,Cd4,Lox,Pdgfrb,Sell,Jag1,Ccna2,Vcam1,Cxcl1,Flt1,Col1a2,Nox4,Col4a1,Col4a2,Plat,Mmp2,Acta1,Mmp3,Serpine1,Ccl5,Itga9,Thbs1,Tlr4,Loxl1,Itga1,Ltbp3,Col5a2,Spp1,Col3a1,Mmp14,Itgb1,Lama2,Cdc6,Ccr7,Fbn1,Itga4,Tek,Igf1,Klf4,Col4a3,Kdr,Pdgfra,Apoe,Tgfb2,Hgf,Casp3
GO:0045766	Positive regulation of angiogenesis	14	180	1.23	2.17	5.01e-11	10090.ENSMUSP00000015484,10090.ENSMUSP00000016638,10090.ENSMUSP00000017881,10090.ENSMUSP00000020507,10090.ENSMUSP00000021028,10090.ENSMUSP00000031653,10090.ENSMUSP00000039586,10090.ENSMUSP00000039600,10090.ENSMUSP00000044903,10090.ENSMUSP00000087457,10090.ENSMUSP00000099862,10090.ENSMUSP00000103245,10090.ENSMUSP00000109144,10090.ENSMUSP00000143424	Cybb,Cd34,Mmp9,Fgf18,Itgb3,Flt1,Serpine1,Ccl5,Thbs1,Itgb1,Tek,Klf4,Kdr,Hgf
GO:0070374	Positive regulation of ERK1 and ERK2 cascade	15	241	1.13	1.96	1.34e-10	10090.ENSMUSP00000000500,10090.ENSMUSP00000020171,10090.ENSMUSP00000020507,10090.ENSMUSP00000021028,10090.ENSMUSP00000024044,10090.ENSMUSP00000025522,10090.ENSMUSP00000032781,10090.ENSMUSP00000039600,10090.ENSMUSP00000045770,10090.ENSMUSP00000048218,10090.ENSMUSP00000099862,10090.ENSMUSP00000100937,10090.ENSMUSP00000109144,10090.ENSMUSP00000127173,10090.ENSMUSP00000133302	Pdgfb,Ccn2,Fgf18,Itgb3,Cd4,Pdgfrb,Nox4,Ccl5,Tlr4,Acta2,Tek,Igf1,Kdr,Pdgfra,Apoe
GO:0051240	Positive regulation of multicellular organismal process	33	1733	0.62	1.11	1.56e-10	10090.ENSMUSP00000000500,10090.ENSMUSP00000001547,10090.ENSMUSP00000015484,10090.ENSMUSP00000016638,10090.ENSMUSP00000017881,10090.ENSMUSP00000020171,10090.ENSMUSP00000020507,10090.ENSMUSP00000021028,10090.ENSMUSP00000021796,10090.ENSMUSP00000022660,10090.ENSMUSP00000022693,10090.ENSMUSP00000024044,10090.ENSMUSP00000028735,10090.ENSMUSP00000031653,10090.ENSMUSP00000033941,10090.ENSMUSP00000034756…	Pdgfb,Col1a1,Cybb,Cd34,Mmp9,Ccn2,Fgf18,Itgb3,Edn1,Loxl2,Bmp1,Cd4,Jag1,Flt1,Plat,Anxa2,Serpine1,Ccl5,Thbs1,Tlr4,Spp1,Mmp14,Itgb1,Ccr7,Tek,Igf1,Klf4,Kdr,Pdgfra,Thbs2,Apoe,Tgfb2,Hgf
GO:0007169	Transmembrane receptor protein tyrosine kinase signaling pathway	18	411	0.98	1.71	1.61e-10	10090.ENSMUSP00000000500,10090.ENSMUSP00000001547,10090.ENSMUSP00000020171,10090.ENSMUSP00000020507,10090.ENSMUSP00000021028,10090.ENSMUSP00000025409,10090.ENSMUSP00000025522,10090.ENSMUSP00000031653,10090.ENSMUSP00000033898,10090.ENSMUSP00000033899,10090.ENSMUSP00000033941,10090.ENSMUSP00000099862,10090.ENSMUSP00000100937,10090.ENSMUSP00000109084,10090.ENSMUSP00000109144,10090.ENSMUSP00000127173…	Pdgfb,Col1a1,Ccn2,Fgf18,Itgb3,Lox,Pdgfrb,Flt1,Col4a1,Col4a2,Plat,Tek,Igf1,Col4a3,Kdr,Pdgfra,Hgf,Casp3
GO:0043200	Response to amino acid	12	124	1.33	2.19	2.39e-10	10090.ENSMUSP00000001147,10090.ENSMUSP00000001547,10090.ENSMUSP00000015484,10090.ENSMUSP00000021796,10090.ENSMUSP00000031668,10090.ENSMUSP00000033898,10090.ENSMUSP00000034187,10090.ENSMUSP00000034497,10090.ENSMUSP00000083620,10090.ENSMUSP00000085192,10090.ENSMUSP00000127173,10090.ENSMUSP00000147767	Col6a1,Col1a1,Cybb,Edn1,Col1a2,Col4a1,Mmp2,Mmp3,Col5a2,Col3a1,Pdgfra,Casp3
GO:0048519	Negative regulation of biological process	60	5717	0.36	0.73	2.39e-10	10090.ENSMUSP00000000369,10090.ENSMUSP00000000500,10090.ENSMUSP00000001547,10090.ENSMUSP00000001927,10090.ENSMUSP00000015664,10090.ENSMUSP00000016638,10090.ENSMUSP00000017881,10090.ENSMUSP00000018737,10090.ENSMUSP00000019992,10090.ENSMUSP00000020171,10090.ENSMUSP00000020702,10090.ENSMUSP00000021028,10090.ENSMUSP00000021796,10090.ENSMUSP00000022612,10090.ENSMUSP00000022660,10090.ENSMUSP00000025522…	Rem1,Pdgfb,Col1a1,Ltbp1,Ctsk,Cd34,Mmp9,Sparc,Lama4,Ccn2,Igfbp3,Itgb3,Edn1,Pbk,Loxl2,Pdgfrb,Col5a1,Jag1,Flt1,Nox4,Plk1,Col4a2,Plat,Mmp2,Mmp3,Anxa2,P3h2,Serpine1,Ccl5,Thbs1,Tlr4,E2f8,Efemp2,Itga1,Ltbp3,Col5a2,Spp1,Col3a1,Mmp14,Itgb1,Cdc6,Spc24,Ccr7,Fbn1,Tek,Igf1,Klf4,Itga6,Col4a3,Kdr,Fstl1,Serpinh1,Pdgfra,Thbs2,Cenpf,Apoe,Col6a3,Tgfb2,Hgf,Casp3
GO:0031399	Regulation of protein modification process	32	1658	0.62	1.11	2.61e-10	10090.ENSMUSP00000000500,10090.ENSMUSP00000017881,10090.ENSMUSP00000020171,10090.ENSMUSP00000020507,10090.ENSMUSP00000020702,10090.ENSMUSP00000021028,10090.ENSMUSP00000021796,10090.ENSMUSP00000022612,10090.ENSMUSP00000024044,10090.ENSMUSP00000025409,10090.ENSMUSP00000025522,10090.ENSMUSP00000029270,10090.ENSMUSP00000031653,10090.ENSMUSP00000032781,10090.ENSMUSP00000033154,10090.ENSMUSP00000034756…	Pdgfb,Mmp9,Ccn2,Fgf18,Igfbp3,Itgb3,Edn1,Pbk,Cd4,Lox,Pdgfrb,Ccna2,Flt1,Nox4,Plk1,Anxa2,Ccl5,Thbs1,Tlr4,Itga1,Itgb1,Cdc6,Ccr7,Fbn1,Tek,Igf1,Kdr,Pdgfra,Apoe,Tgfb2,Hgf,Casp3
GO:0097435	Supramolecular fiber organization	20	562	0.89	1.54	2.85e-10	10090.ENSMUSP00000001547,10090.ENSMUSP00000015138,10090.ENSMUSP00000022660,10090.ENSMUSP00000025409,10090.ENSMUSP00000025522,10090.ENSMUSP00000028280,10090.ENSMUSP00000031668,10090.ENSMUSP00000034453,10090.ENSMUSP00000034756,10090.ENSMUSP00000057406,10090.ENSMUSP00000064261,10090.ENSMUSP00000064719,10090.ENSMUSP00000080214,10090.ENSMUSP00000083620,10090.ENSMUSP00000085192,10090.ENSMUSP00000087457…	Col1a1,Eln,Loxl2,Lox,Pdgfrb,Col5a1,Col1a2,Acta1,Anxa2,Loxl1,Kif2c,Efemp2,Ltbp3,Col5a2,Col3a1,Itgb1,Col14a1,Serpinh1,Pdgfra,Tgfb2
GO:0070482	Response to oxygen levels	17	367	1.01	1.72	2.98e-10	10090.ENSMUSP00000001547,10090.ENSMUSP00000015484,10090.ENSMUSP00000021796,10090.ENSMUSP00000022660,10090.ENSMUSP00000025522,10090.ENSMUSP00000029270,10090.ENSMUSP00000029574,10090.ENSMUSP00000031653,10090.ENSMUSP00000032781,10090.ENSMUSP00000033941,10090.ENSMUSP00000034187,10090.ENSMUSP00000087119,10090.ENSMUSP00000099862,10090.ENSMUSP00000109144,10090.ENSMUSP00000125373,10090.ENSMUSP00000142149…	Col1a1,Cybb,Edn1,Loxl2,Pdgfrb,Ccna2,Vcam1,Flt1,Nox4,Plat,Mmp2,Mmp14,Tek,Kdr,Plod2,Tgfb2,Casp3
GO:0045595	Regulation of cell differentiation	33	1782	0.61	1.08	3.06e-10	10090.ENSMUSP00000000500,10090.ENSMUSP00000001547,10090.ENSMUSP00000016638,10090.ENSMUSP00000017881,10090.ENSMUSP00000020171,10090.ENSMUSP00000020507,10090.ENSMUSP00000020702,10090.ENSMUSP00000021028,10090.ENSMUSP00000021796,10090.ENSMUSP00000022660,10090.ENSMUSP00000024044,10090.ENSMUSP00000025409,10090.ENSMUSP00000028280,10090.ENSMUSP00000028735,10090.ENSMUSP00000031653,10090.ENSMUSP00000034756…	Pdgfb,Col1a1,Cd34,Mmp9,Ccn2,Fgf18,Igfbp3,Itgb3,Edn1,Loxl2,Cd4,Lox,Col5a1,Jag1,Flt1,Anxa2,Serpine1,Ccl5,Efemp2,Prom1,Ltbp3,Col5a2,Mmp14,Itgb1,Lama2,Ccr7,Fbn1,Igf1,Klf4,Kdr,Pdgfra,Apoe,Tgfb2
GO:0051247	Positive regulation of protein metabolic process	31	1586	0.63	1.11	4.54e-10	10090.ENSMUSP00000000500,10090.ENSMUSP00000017881,10090.ENSMUSP00000020171,10090.ENSMUSP00000020507,10090.ENSMUSP00000021028,10090.ENSMUSP00000021796,10090.ENSMUSP00000024044,10090.ENSMUSP00000025522,10090.ENSMUSP00000031653,10090.ENSMUSP00000032781,10090.ENSMUSP00000033154,10090.ENSMUSP00000034756,10090.ENSMUSP00000039600,10090.ENSMUSP00000044903,10090.ENSMUSP00000045770,10090.ENSMUSP00000077132…	Pdgfb,Mmp9,Ccn2,Fgf18,Itgb3,Edn1,Cd4,Pdgfrb,Flt1,Nox4,Plk1,Anxa2,Ccl5,Thbs1,Tlr4,Itga1,Mmp14,Itgb1,Cdc6,Ccr7,Fbn1,Tek,Igf1,Klf4,Col4a3,Kdr,Pdgfra,Apoe,Tgfb2,Hgf,Casp3
GO:0032963	Collagen metabolic process	10	69	1.5	2.32	4.6e-10	10090.ENSMUSP00000001547,10090.ENSMUSP00000015664,10090.ENSMUSP00000017881,10090.ENSMUSP00000028280,10090.ENSMUSP00000031668,10090.ENSMUSP00000034187,10090.ENSMUSP00000034497,10090.ENSMUSP00000038056,10090.ENSMUSP00000087119,10090.ENSMUSP00000126390	Col1a1,Ctsk,Mmp9,Col5a1,Col1a2,Mmp2,Mmp3,P3h2,Mmp14,Serpinh1
GO:0033674	Positive regulation of kinase activity	19	508	0.91	1.56	4.6e-10	10090.ENSMUSP00000000500,10090.ENSMUSP00000020507,10090.ENSMUSP00000021028,10090.ENSMUSP00000021796,10090.ENSMUSP00000024044,10090.ENSMUSP00000025522,10090.ENSMUSP00000031653,10090.ENSMUSP00000032781,10090.ENSMUSP00000039600,10090.ENSMUSP00000044903,10090.ENSMUSP00000045770,10090.ENSMUSP00000091469,10090.ENSMUSP00000099423,10090.ENSMUSP00000099524,10090.ENSMUSP00000099862,10090.ENSMUSP00000100937…	Pdgfb,Fgf18,Itgb3,Edn1,Cd4,Pdgfrb,Flt1,Nox4,Ccl5,Thbs1,Tlr4,Cdc6,Ccr7,Fbn1,Tek,Igf1,Kdr,Pdgfra,Tgfb2
GO:0043085	Positive regulation of catalytic activity	27	1183	0.7	1.21	5.18e-10	10090.ENSMUSP00000000500,10090.ENSMUSP00000020171,10090.ENSMUSP00000020507,10090.ENSMUSP00000021028,10090.ENSMUSP00000021796,10090.ENSMUSP00000024044,10090.ENSMUSP00000025522,10090.ENSMUSP00000031653,10090.ENSMUSP00000032781,10090.ENSMUSP00000033154,10090.ENSMUSP00000039600,10090.ENSMUSP00000044903,10090.ENSMUSP00000045770,10090.ENSMUSP00000077132,10090.ENSMUSP00000087457,10090.ENSMUSP00000091469…	Pdgfb,Ccn2,Fgf18,Itgb3,Edn1,Cd4,Pdgfrb,Flt1,Nox4,Plk1,Ccl5,Thbs1,Tlr4,Itga1,Itgb1,Cdc6,Ccr7,Fbn1,Tek,Igf1,Klf4,Itga6,Col4a3,Kdr,Pdgfra,Apoe,Tgfb2
GO:0045785	Positive regulation of cell adhesion	19	518	0.9	1.53	6.18e-10	10090.ENSMUSP00000000500,10090.ENSMUSP00000021028,10090.ENSMUSP00000024044,10090.ENSMUSP00000029574,10090.ENSMUSP00000039600,10090.ENSMUSP00000044903,10090.ENSMUSP00000048334,10090.ENSMUSP00000064719,10090.ENSMUSP00000084043,10090.ENSMUSP00000086745,10090.ENSMUSP00000087457,10090.ENSMUSP00000090304,10090.ENSMUSP00000099423,10090.ENSMUSP00000099718,10090.ENSMUSP00000099862,10090.ENSMUSP00000100937…	Pdgfb,Itgb3,Cd4,Vcam1,Ccl5,Thbs1,Fbln2,Efemp2,Spp1,Col8a1,Itgb1,Lama2,Ccr7,Itga4,Tek,Igf1,Itga6,Kdr,Tgfb2
GO:0060326	Cell chemotaxis	14	225	1.13	1.87	7.12e-10	10090.ENSMUSP00000000500,10090.ENSMUSP00000025409,10090.ENSMUSP00000025522,10090.ENSMUSP00000029574,10090.ENSMUSP00000031327,10090.ENSMUSP00000031653,10090.ENSMUSP00000039600,10090.ENSMUSP00000044227,10090.ENSMUSP00000077132,10090.ENSMUSP00000084043,10090.ENSMUSP00000099423,10090.ENSMUSP00000127173,10090.ENSMUSP00000142149,10090.ENSMUSP00000143424	Pdgfb,Lox,Pdgfrb,Vcam1,Cxcl1,Flt1,Ccl5,Itga9,Itga1,Spp1,Ccr7,Pdgfra,Tgfb2,Hgf
GO:0031401	Positive regulation of protein modification process	26	1107	0.71	1.22	7.44e-10	10090.ENSMUSP00000000500,10090.ENSMUSP00000017881,10090.ENSMUSP00000020171,10090.ENSMUSP00000020507,10090.ENSMUSP00000021028,10090.ENSMUSP00000021796,10090.ENSMUSP00000024044,10090.ENSMUSP00000025522,10090.ENSMUSP00000031653,10090.ENSMUSP00000032781,10090.ENSMUSP00000033154,10090.ENSMUSP00000034756,10090.ENSMUSP00000039600,10090.ENSMUSP00000044903,10090.ENSMUSP00000045770,10090.ENSMUSP00000077132…	Pdgfb,Mmp9,Ccn2,Fgf18,Itgb3,Edn1,Cd4,Pdgfrb,Flt1,Nox4,Plk1,Anxa2,Ccl5,Thbs1,Tlr4,Itga1,Itgb1,Cdc6,Ccr7,Fbn1,Tek,Igf1,Kdr,Pdgfra,Tgfb2,Hgf
GO:0045859	Regulation of protein kinase activity	21	673	0.83	1.41	7.44e-10	10090.ENSMUSP00000000500,10090.ENSMUSP00000020507,10090.ENSMUSP00000021028,10090.ENSMUSP00000021796,10090.ENSMUSP00000024044,10090.ENSMUSP00000025522,10090.ENSMUSP00000029270,10090.ENSMUSP00000031653,10090.ENSMUSP00000032781,10090.ENSMUSP00000033154,10090.ENSMUSP00000039600,10090.ENSMUSP00000044903,10090.ENSMUSP00000045770,10090.ENSMUSP00000091469,10090.ENSMUSP00000099423,10090.ENSMUSP00000099524…	Pdgfb,Fgf18,Itgb3,Edn1,Cd4,Pdgfrb,Ccna2,Flt1,Nox4,Plk1,Ccl5,Thbs1,Tlr4,Cdc6,Ccr7,Fbn1,Igf1,Apoe,Tgfb2,Hgf,Casp3
GO:0001503	Ossification	15	278	1.07	1.77	7.77e-10	10090.ENSMUSP00000001547,10090.ENSMUSP00000015664,10090.ENSMUSP00000017881,10090.ENSMUSP00000020171,10090.ENSMUSP00000020507,10090.ENSMUSP00000020702,10090.ENSMUSP00000022693,10090.ENSMUSP00000025409,10090.ENSMUSP00000031668,10090.ENSMUSP00000034187,10090.ENSMUSP00000080214,10090.ENSMUSP00000083620,10090.ENSMUSP00000084043,10090.ENSMUSP00000087119,10090.ENSMUSP00000100937	Col1a1,Ctsk,Mmp9,Ccn2,Fgf18,Igfbp3,Bmp1,Lox,Col1a2,Mmp2,Ltbp3,Col5a2,Spp1,Mmp14,Igf1
GO:0023056	Positive regulation of signaling	33	1853	0.59	1.03	7.88e-10	10090.ENSMUSP00000000500,10090.ENSMUSP00000001547,10090.ENSMUSP00000017881,10090.ENSMUSP00000020171,10090.ENSMUSP00000020507,10090.ENSMUSP00000020702,10090.ENSMUSP00000021028,10090.ENSMUSP00000021796,10090.ENSMUSP00000022612,10090.ENSMUSP00000024044,10090.ENSMUSP00000025522,10090.ENSMUSP00000028735,10090.ENSMUSP00000031653,10090.ENSMUSP00000032781,10090.ENSMUSP00000034756,10090.ENSMUSP00000039600…	Pdgfb,Col1a1,Mmp9,Ccn2,Fgf18,Igfbp3,Itgb3,Edn1,Pbk,Cd4,Pdgfrb,Jag1,Flt1,Nox4,Anxa2,Ccl5,Thbs1,Tlr4,Acta2,Itga1,Spp1,Col3a1,Itgb1,Lama2,Ccr7,Tek,Igf1,Vwf,Kdr,Pdgfra,Apoe,Tgfb2,Hgf
GO:0009967	Positive regulation of signal transduction	31	1630	0.62	1.08	8.22e-10	10090.ENSMUSP00000000500,10090.ENSMUSP00000001547,10090.ENSMUSP00000017881,10090.ENSMUSP00000020171,10090.ENSMUSP00000020507,10090.ENSMUSP00000020702,10090.ENSMUSP00000021028,10090.ENSMUSP00000021796,10090.ENSMUSP00000022612,10090.ENSMUSP00000024044,10090.ENSMUSP00000025522,10090.ENSMUSP00000028735,10090.ENSMUSP00000031653,10090.ENSMUSP00000032781,10090.ENSMUSP00000039600,10090.ENSMUSP00000044903…	Pdgfb,Col1a1,Mmp9,Ccn2,Fgf18,Igfbp3,Itgb3,Edn1,Pbk,Cd4,Pdgfrb,Jag1,Flt1,Nox4,Ccl5,Thbs1,Tlr4,Acta2,Itga1,Col3a1,Itgb1,Lama2,Ccr7,Tek,Igf1,Vwf,Kdr,Pdgfra,Apoe,Tgfb2,Hgf
GO:0033993	Response to lipid	24	935	0.75	1.27	9.11e-10	10090.ENSMUSP00000001547,10090.ENSMUSP00000015484,10090.ENSMUSP00000020911,10090.ENSMUSP00000021796,10090.ENSMUSP00000025409,10090.ENSMUSP00000025522,10090.ENSMUSP00000029270,10090.ENSMUSP00000029574,10090.ENSMUSP00000031327,10090.ENSMUSP00000033941,10090.ENSMUSP00000034187,10090.ENSMUSP00000034453,10090.ENSMUSP00000039586,10090.ENSMUSP00000039600,10090.ENSMUSP00000044903,10090.ENSMUSP00000045770…	Col1a1,Cybb,Sdc1,Edn1,Lox,Pdgfrb,Ccna2,Vcam1,Cxcl1,Plat,Mmp2,Acta1,Serpine1,Ccl5,Thbs1,Tlr4,Loxl1,Spp1,Ccr7,Tek,Igf1,Klf4,Tgfb2,Casp3
GO:0009628	Response to abiotic stimulus	27	1221	0.68	1.17	9.53e-10	10090.ENSMUSP00000001547,10090.ENSMUSP00000015484,10090.ENSMUSP00000017881,10090.ENSMUSP00000021028,10090.ENSMUSP00000021796,10090.ENSMUSP00000022612,10090.ENSMUSP00000022660,10090.ENSMUSP00000025522,10090.ENSMUSP00000029270,10090.ENSMUSP00000029574,10090.ENSMUSP00000031653,10090.ENSMUSP00000032781,10090.ENSMUSP00000033941,10090.ENSMUSP00000034187,10090.ENSMUSP00000034453,10090.ENSMUSP00000034497…	Col1a1,Cybb,Mmp9,Itgb3,Edn1,Pbk,Loxl2,Pdgfrb,Ccna2,Vcam1,Flt1,Nox4,Plat,Mmp2,Acta1,Mmp3,Thbs1,Tlr4,Col3a1,Mmp14,Itgb1,Tek,Igf1,Kdr,Plod2,Tgfb2,Casp3
GO:0010941	Regulation of cell death	33	1869	0.59	1.02	9.53e-10	10090.ENSMUSP00000016638,10090.ENSMUSP00000017881,10090.ENSMUSP00000020171,10090.ENSMUSP00000020702,10090.ENSMUSP00000021028,10090.ENSMUSP00000021796,10090.ENSMUSP00000025409,10090.ENSMUSP00000025522,10090.ENSMUSP00000027871,10090.ENSMUSP00000032781,10090.ENSMUSP00000033154,10090.ENSMUSP00000034187,10090.ENSMUSP00000034497,10090.ENSMUSP00000039586,10090.ENSMUSP00000039600,10090.ENSMUSP00000044903…	Cd34,Mmp9,Ccn2,Igfbp3,Itgb3,Edn1,Lox,Pdgfrb,Sell,Nox4,Plk1,Mmp2,Mmp3,Serpine1,Ccl5,Thbs1,Tlr4,Itga1,Spp1,Itgb1,Ccr7,Itga4,Tek,Igf1,Col18a1,Klf4,Itga6,Kdr,Fstl1,Apoe,Tgfb2,Hgf,Casp3
GO:0001655	Urogenital system development	17	404	0.96	1.6	1.08e-09	10090.ENSMUSP00000000500,10090.ENSMUSP00000016638,10090.ENSMUSP00000020911,10090.ENSMUSP00000025522,10090.ENSMUSP00000028735,10090.ENSMUSP00000033898,10090.ENSMUSP00000034187,10090.ENSMUSP00000048218,10090.ENSMUSP00000073751,10090.ENSMUSP00000084043,10090.ENSMUSP00000099524,10090.ENSMUSP00000099862,10090.ENSMUSP00000100937,10090.ENSMUSP00000109084,10090.ENSMUSP00000127173,10090.ENSMUSP00000129738…	Pdgfb,Cd34,Sdc1,Pdgfrb,Jag1,Col4a1,Mmp2,Acta2,Prom1,Spp1,Fbn1,Tek,Igf1,Col4a3,Pdgfra,Cenpf,Tgfb2
GO:0070372	Regulation of ERK1 and ERK2 cascade	16	345	1.01	1.66	1.17e-09	10090.ENSMUSP00000000500,10090.ENSMUSP00000020171,10090.ENSMUSP00000020507,10090.ENSMUSP00000021028,10090.ENSMUSP00000024044,10090.ENSMUSP00000025522,10090.ENSMUSP00000032781,10090.ENSMUSP00000039600,10090.ENSMUSP00000045770,10090.ENSMUSP00000048218,10090.ENSMUSP00000099862,10090.ENSMUSP00000100937,10090.ENSMUSP00000103245,10090.ENSMUSP00000109144,10090.ENSMUSP00000127173,10090.ENSMUSP00000133302	Pdgfb,Ccn2,Fgf18,Itgb3,Cd4,Pdgfrb,Nox4,Ccl5,Tlr4,Acta2,Tek,Igf1,Klf4,Kdr,Pdgfra,Apoe
GO:0010810	Regulation of cell-substrate adhesion	14	237	1.11	1.8	1.23e-09	10090.ENSMUSP00000000500,10090.ENSMUSP00000001547,10090.ENSMUSP00000021028,10090.ENSMUSP00000028735,10090.ENSMUSP00000039586,10090.ENSMUSP00000044903,10090.ENSMUSP00000048334,10090.ENSMUSP00000064719,10090.ENSMUSP00000084043,10090.ENSMUSP00000086745,10090.ENSMUSP00000087119,10090.ENSMUSP00000087457,10090.ENSMUSP00000099862,10090.ENSMUSP00000109144	Pdgfb,Col1a1,Itgb3,Jag1,Serpine1,Thbs1,Fbln2,Efemp2,Spp1,Col8a1,Mmp14,Itgb1,Tek,Kdr
GO:0048584	Positive regulation of response to stimulus	36	2261	0.54	0.95	1.34e-09	10090.ENSMUSP00000000500,10090.ENSMUSP00000001547,10090.ENSMUSP00000017881,10090.ENSMUSP00000020171,10090.ENSMUSP00000020507,10090.ENSMUSP00000020702,10090.ENSMUSP00000021028,10090.ENSMUSP00000021796,10090.ENSMUSP00000022612,10090.ENSMUSP00000024044,10090.ENSMUSP00000025522,10090.ENSMUSP00000027871,10090.ENSMUSP00000028735,10090.ENSMUSP00000031327,10090.ENSMUSP00000031653,10090.ENSMUSP00000032781…	Pdgfb,Col1a1,Mmp9,Ccn2,Fgf18,Igfbp3,Itgb3,Edn1,Pbk,Cd4,Pdgfrb,Sell,Jag1,Cxcl1,Flt1,Nox4,Plat,Serpine1,Ccl5,Thbs1,Tlr4,Acta2,Itga1,Col3a1,Itgb1,Lama2,Ccr7,Fbn1,Tek,Igf1,Vwf,Kdr,Pdgfra,Apoe,Tgfb2,Hgf
GO:0071230	Cellular response to amino acid stimulus	10	81	1.43	2.15	1.65e-09	10090.ENSMUSP00000001147,10090.ENSMUSP00000001547,10090.ENSMUSP00000015484,10090.ENSMUSP00000031668,10090.ENSMUSP00000033898,10090.ENSMUSP00000034187,10090.ENSMUSP00000034497,10090.ENSMUSP00000083620,10090.ENSMUSP00000085192,10090.ENSMUSP00000127173	Col6a1,Col1a1,Cybb,Col1a2,Col4a1,Mmp2,Mmp3,Col5a2,Col3a1,Pdgfra
GO:0048661	Positive regulation of smooth muscle cell proliferation	11	114	1.32	2.04	1.71e-09	10090.ENSMUSP00000000500,10090.ENSMUSP00000017881,10090.ENSMUSP00000021028,10090.ENSMUSP00000021796,10090.ENSMUSP00000025522,10090.ENSMUSP00000031653,10090.ENSMUSP00000034187,10090.ENSMUSP00000039600,10090.ENSMUSP00000044903,10090.ENSMUSP00000045770,10090.ENSMUSP00000100937	Pdgfb,Mmp9,Itgb3,Edn1,Pdgfrb,Flt1,Mmp2,Ccl5,Thbs1,Tlr4,Igf1
GO:0010632	Regulation of epithelial cell migration	14	248	1.09	1.74	2.1e-09	10090.ENSMUSP00000000500,10090.ENSMUSP00000017881,10090.ENSMUSP00000018737,10090.ENSMUSP00000020507,10090.ENSMUSP00000021028,10090.ENSMUSP00000039586,10090.ENSMUSP00000044903,10090.ENSMUSP00000099862,10090.ENSMUSP00000100937,10090.ENSMUSP00000101049,10090.ENSMUSP00000103245,10090.ENSMUSP00000109144,10090.ENSMUSP00000133302,10090.ENSMUSP00000142149	Pdgfb,Mmp9,Sparc,Fgf18,Itgb3,Serpine1,Thbs1,Tek,Igf1,Col18a1,Klf4,Kdr,Apoe,Tgfb2
GO:0050789	Regulation of biological process	90	13021	0.18	0.52	2.2e-09	10090.ENSMUSP00000000369,10090.ENSMUSP00000000500,10090.ENSMUSP00000001547,10090.ENSMUSP00000001927,10090.ENSMUSP00000015138,10090.ENSMUSP00000015484,10090.ENSMUSP00000015664,10090.ENSMUSP00000016638,10090.ENSMUSP00000017881,10090.ENSMUSP00000018737,10090.ENSMUSP00000019992,10090.ENSMUSP00000020171,10090.ENSMUSP00000020507,10090.ENSMUSP00000020702,10090.ENSMUSP00000020911,10090.ENSMUSP00000021028…	Rem1,Pdgfb,Col1a1,Ltbp1,Eln,Cybb,Ctsk,Cd34,Mmp9,Sparc,Lama4,Ccn2,Fgf18,Igfbp3,Sdc1,Itgb3,Edn1,Pbk,Loxl2,Bmp1,Cd4,Lox,Pdgfrb,Sell,Col5a1,Jag1,Ccna2,Vcam1,Cxcl1,Flt1,Col1a2,Nox4,Plk1,Col4a1,Col4a2,Plat,Mmp2,Acta1,Mmp3,Anxa2,P3h2,Serpine1,Ccl5,Ncapd2,Itga9,Thbs1,Spag5,Tlr4,Acta2,Fbln2,E2f8,Kif2c,Efemp2,Nusap1,Prom1,Itga1,Ltbp3,Col5a2,Adgre1,Spp1,Col3a1,Col8a1,Mmp14,Itgb1,Lama2,Cdc6,Spc24,Ccr7,Fbn1,I…
GO:0010647	Positive regulation of cell communication	32	1846	0.58	0.99	3.27e-09	10090.ENSMUSP00000000500,10090.ENSMUSP00000001547,10090.ENSMUSP00000017881,10090.ENSMUSP00000020171,10090.ENSMUSP00000020507,10090.ENSMUSP00000020702,10090.ENSMUSP00000021028,10090.ENSMUSP00000021796,10090.ENSMUSP00000022612,10090.ENSMUSP00000024044,10090.ENSMUSP00000025522,10090.ENSMUSP00000028735,10090.ENSMUSP00000031653,10090.ENSMUSP00000032781,10090.ENSMUSP00000039600,10090.ENSMUSP00000044903…	Pdgfb,Col1a1,Mmp9,Ccn2,Fgf18,Igfbp3,Itgb3,Edn1,Pbk,Cd4,Pdgfrb,Jag1,Flt1,Nox4,Ccl5,Thbs1,Tlr4,Acta2,Itga1,Spp1,Col3a1,Itgb1,Lama2,Ccr7,Tek,Igf1,Vwf,Kdr,Pdgfra,Apoe,Tgfb2,Hgf
GO:0010634	Positive regulation of epithelial cell migration	12	162	1.21	1.86	3.31e-09	10090.ENSMUSP00000000500,10090.ENSMUSP00000017881,10090.ENSMUSP00000018737,10090.ENSMUSP00000020507,10090.ENSMUSP00000021028,10090.ENSMUSP00000039586,10090.ENSMUSP00000044903,10090.ENSMUSP00000099862,10090.ENSMUSP00000100937,10090.ENSMUSP00000101049,10090.ENSMUSP00000109144,10090.ENSMUSP00000142149	Pdgfb,Mmp9,Sparc,Fgf18,Itgb3,Serpine1,Thbs1,Tek,Igf1,Col18a1,Kdr,Tgfb2
GO:0045597	Positive regulation of cell differentiation	24	1007	0.72	1.18	3.66e-09	10090.ENSMUSP00000001547,10090.ENSMUSP00000016638,10090.ENSMUSP00000020171,10090.ENSMUSP00000020507,10090.ENSMUSP00000020702,10090.ENSMUSP00000021028,10090.ENSMUSP00000021796,10090.ENSMUSP00000022660,10090.ENSMUSP00000024044,10090.ENSMUSP00000028735,10090.ENSMUSP00000031653,10090.ENSMUSP00000039586,10090.ENSMUSP00000039600,10090.ENSMUSP00000064719,10090.ENSMUSP00000073751,10090.ENSMUSP00000080214…	Col1a1,Cd34,Ccn2,Fgf18,Igfbp3,Itgb3,Edn1,Loxl2,Cd4,Jag1,Flt1,Serpine1,Ccl5,Efemp2,Prom1,Ltbp3,Mmp14,Itgb1,Lama2,Ccr7,Igf1,Kdr,Apoe,Tgfb2
GO:0048729	Tissue morphogenesis	20	662	0.82	1.33	3.78e-09	10090.ENSMUSP00000000500,10090.ENSMUSP00000021028,10090.ENSMUSP00000021796,10090.ENSMUSP00000028280,10090.ENSMUSP00000028735,10090.ENSMUSP00000031653,10090.ENSMUSP00000033898,10090.ENSMUSP00000034187,10090.ENSMUSP00000034453,10090.ENSMUSP00000048218,10090.ENSMUSP00000064719,10090.ENSMUSP00000085192,10090.ENSMUSP00000087119,10090.ENSMUSP00000087457,10090.ENSMUSP00000099862,10090.ENSMUSP00000100937…	Pdgfb,Itgb3,Edn1,Col5a1,Jag1,Flt1,Col4a1,Mmp2,Acta1,Acta2,Efemp2,Col3a1,Mmp14,Itgb1,Tek,Igf1,Klf4,Kdr,Tgfb2,Casp3
GO:0048771	Tissue remodeling	11	124	1.29	1.94	3.78e-09	10090.ENSMUSP00000015138,10090.ENSMUSP00000015664,10090.ENSMUSP00000017881,10090.ENSMUSP00000028735,10090.ENSMUSP00000032781,10090.ENSMUSP00000034187,10090.ENSMUSP00000080214,10090.ENSMUSP00000087119,10090.ENSMUSP00000099718,10090.ENSMUSP00000100937,10090.ENSMUSP00000142149	Eln,Ctsk,Mmp9,Jag1,Nox4,Mmp2,Ltbp3,Mmp14,Itga4,Igf1,Tgfb2
GO:0032835	Glomerulus development	9	62	1.5	2.12	4.54e-09	10090.ENSMUSP00000000500,10090.ENSMUSP00000016638,10090.ENSMUSP00000025522,10090.ENSMUSP00000028735,10090.ENSMUSP00000048218,10090.ENSMUSP00000073751,10090.ENSMUSP00000099862,10090.ENSMUSP00000109084,10090.ENSMUSP00000127173	Pdgfb,Cd34,Pdgfrb,Jag1,Acta2,Prom1,Tek,Col4a3,Pdgfra
GO:0050790	Regulation of catalytic activity	36	2369	0.52	0.91	4.56e-09	10090.ENSMUSP00000000500,10090.ENSMUSP00000017881,10090.ENSMUSP00000020171,10090.ENSMUSP00000020507,10090.ENSMUSP00000020702,10090.ENSMUSP00000021028,10090.ENSMUSP00000021796,10090.ENSMUSP00000024044,10090.ENSMUSP00000025522,10090.ENSMUSP00000029270,10090.ENSMUSP00000031653,10090.ENSMUSP00000032781,10090.ENSMUSP00000033154,10090.ENSMUSP00000034756,10090.ENSMUSP00000039586,10090.ENSMUSP00000039600…	Pdgfb,Mmp9,Ccn2,Fgf18,Igfbp3,Itgb3,Edn1,Cd4,Pdgfrb,Ccna2,Flt1,Nox4,Plk1,Anxa2,Serpine1,Ccl5,Thbs1,Tlr4,Itga1,Itgb1,Cdc6,Ccr7,Fbn1,Tek,Igf1,Klf4,Itga6,Col4a3,Kdr,Serpinh1,Pdgfra,Apoe,Col6a3,Tgfb2,Hgf,Casp3
GO:0001666	Response to hypoxia	15	324	1	1.58	5e-09	10090.ENSMUSP00000015484,10090.ENSMUSP00000021796,10090.ENSMUSP00000022660,10090.ENSMUSP00000029270,10090.ENSMUSP00000029574,10090.ENSMUSP00000031653,10090.ENSMUSP00000032781,10090.ENSMUSP00000033941,10090.ENSMUSP00000034187,10090.ENSMUSP00000087119,10090.ENSMUSP00000099862,10090.ENSMUSP00000109144,10090.ENSMUSP00000125373,10090.ENSMUSP00000142149,10090.ENSMUSP00000147767	Cybb,Edn1,Loxl2,Ccna2,Vcam1,Flt1,Nox4,Plat,Mmp2,Mmp14,Tek,Kdr,Plod2,Tgfb2,Casp3
GO:0051246	Regulation of protein metabolic process	39	2782	0.49	0.86	5.28e-09	10090.ENSMUSP00000000500,10090.ENSMUSP00000017881,10090.ENSMUSP00000020171,10090.ENSMUSP00000020507,10090.ENSMUSP00000020702,10090.ENSMUSP00000021028,10090.ENSMUSP00000021796,10090.ENSMUSP00000022612,10090.ENSMUSP00000024044,10090.ENSMUSP00000025409,10090.ENSMUSP00000025522,10090.ENSMUSP00000029270,10090.ENSMUSP00000031653,10090.ENSMUSP00000032781,10090.ENSMUSP00000033154,10090.ENSMUSP00000033941…	Pdgfb,Mmp9,Ccn2,Fgf18,Igfbp3,Itgb3,Edn1,Pbk,Cd4,Lox,Pdgfrb,Ccna2,Flt1,Nox4,Plk1,Plat,Anxa2,Serpine1,Ccl5,Thbs1,Tlr4,Itga1,Mmp14,Itgb1,Cdc6,Ccr7,Fbn1,Tek,Igf1,Klf4,Col4a3,Kdr,Serpinh1,Pdgfra,Apoe,Col6a3,Tgfb2,Hgf,Casp3
GO:0051128	Regulation of cellular component organization	37	2546	0.5	0.87	7.59e-09	10090.ENSMUSP00000000500,10090.ENSMUSP00000015138,10090.ENSMUSP00000017881,10090.ENSMUSP00000018737,10090.ENSMUSP00000020171,10090.ENSMUSP00000020702,10090.ENSMUSP00000020911,10090.ENSMUSP00000021028,10090.ENSMUSP00000021796,10090.ENSMUSP00000025522,10090.ENSMUSP00000028280,10090.ENSMUSP00000032781,10090.ENSMUSP00000033154,10090.ENSMUSP00000034497,10090.ENSMUSP00000034756,10090.ENSMUSP00000039586…	Pdgfb,Eln,Mmp9,Sparc,Ccn2,Igfbp3,Sdc1,Itgb3,Edn1,Pdgfrb,Col5a1,Nox4,Plk1,Mmp3,Anxa2,Serpine1,Ncapd2,Spag5,Tlr4,Efemp2,Nusap1,Mmp14,Itgb1,Lama2,Cdc6,Spc24,Ccr7,Tek,Igf1,Klf4,Col14a1,Itga6,Kdr,Thbs2,Apoe,Tgfb2,Hgf
GO:0007160	Cell-matrix adhesion	11	134	1.25	1.85	7.72e-09	10090.ENSMUSP00000016638,10090.ENSMUSP00000020171,10090.ENSMUSP00000021028,10090.ENSMUSP00000029574,10090.ENSMUSP00000044227,10090.ENSMUSP00000077132,10090.ENSMUSP00000085192,10090.ENSMUSP00000087457,10090.ENSMUSP00000099718,10090.ENSMUSP00000099862,10090.ENSMUSP00000107729	Cd34,Ccn2,Itgb3,Vcam1,Itga9,Itga1,Col3a1,Itgb1,Itga4,Tek,Itga6
GO:0001936	Regulation of endothelial cell proliferation	12	177	1.17	1.76	7.96e-09	10090.ENSMUSP00000000500,10090.ENSMUSP00000018737,10090.ENSMUSP00000021028,10090.ENSMUSP00000031653,10090.ENSMUSP00000044903,10090.ENSMUSP00000099718,10090.ENSMUSP00000099862,10090.ENSMUSP00000100937,10090.ENSMUSP00000101049,10090.ENSMUSP00000109084,10090.ENSMUSP00000109144,10090.ENSMUSP00000133302	Pdgfb,Sparc,Itgb3,Flt1,Thbs1,Itga4,Tek,Igf1,Col18a1,Col4a3,Kdr,Apoe
GO:1902531	Regulation of intracellular signal transduction	30	1707	0.58	0.97	1.08e-08	10090.ENSMUSP00000000500,10090.ENSMUSP00000017881,10090.ENSMUSP00000020171,10090.ENSMUSP00000020507,10090.ENSMUSP00000020702,10090.ENSMUSP00000021028,10090.ENSMUSP00000021796,10090.ENSMUSP00000022612,10090.ENSMUSP00000024044,10090.ENSMUSP00000025522,10090.ENSMUSP00000031653,10090.ENSMUSP00000032781,10090.ENSMUSP00000034497,10090.ENSMUSP00000039600,10090.ENSMUSP00000044903,10090.ENSMUSP00000045770…	Pdgfb,Mmp9,Ccn2,Fgf18,Igfbp3,Itgb3,Edn1,Pbk,Cd4,Pdgfrb,Flt1,Nox4,Mmp3,Ccl5,Thbs1,Tlr4,Acta2,Itga1,Col3a1,Itgb1,Ccr7,Tek,Igf1,Klf4,Vwf,Kdr,Pdgfra,Apoe,Tgfb2,Hgf
GO:0009987	Cellular process	98	16238	0.12	0.46	1.09e-08	10090.ENSMUSP00000000500,10090.ENSMUSP00000001147,10090.ENSMUSP00000001181,10090.ENSMUSP00000001547,10090.ENSMUSP00000001927,10090.ENSMUSP00000015138,10090.ENSMUSP00000015484,10090.ENSMUSP00000015664,10090.ENSMUSP00000016638,10090.ENSMUSP00000017881,10090.ENSMUSP00000018737,10090.ENSMUSP00000019992,10090.ENSMUSP00000020171,10090.ENSMUSP00000020507,10090.ENSMUSP00000020702,10090.ENSMUSP00000020911…	Pdgfb,Col6a1,Col6a2,Col1a1,Ltbp1,Eln,Cybb,Ctsk,Cd34,Mmp9,Sparc,Lama4,Ccn2,Fgf18,Igfbp3,Sdc1,Itgb3,Edn1,Pbk,Loxl2,Bmp1,Cd4,Lox,Pdgfrb,Sell,Col5a1,Jag1,Ccna2,Vcam1,Cxcl1,Flt1,Col1a2,Nox4,Plk1,Bgn,Col4a1,Col4a2,Plat,Mmp2,Acta1,Mmp3,Anxa2,Serpine1,Ccl5,Ncapd2,Col27a1,Itga9,Thbs1,Spag5,Tlr4,Acta2,Fbln2,E2f8,Loxl1,Kif2c,Efemp2,Nusap1,Prom1,Itga1,Ltbp3,Col5a2,Adgre1,Spp1,Col3a1,Col8a1,Mmp14,Itgb1,Lama2,…
GO:0051241	Negative regulation of multicellular organismal process	25	1172	0.67	1.08	1.17e-08	10090.ENSMUSP00000000500,10090.ENSMUSP00000015664,10090.ENSMUSP00000016638,10090.ENSMUSP00000018737,10090.ENSMUSP00000019992,10090.ENSMUSP00000022660,10090.ENSMUSP00000031653,10090.ENSMUSP00000033899,10090.ENSMUSP00000034187,10090.ENSMUSP00000034756,10090.ENSMUSP00000039586,10090.ENSMUSP00000044903,10090.ENSMUSP00000045770,10090.ENSMUSP00000080214,10090.ENSMUSP00000099423,10090.ENSMUSP00000099524…	Pdgfb,Ctsk,Cd34,Sparc,Lama4,Loxl2,Flt1,Col4a2,Mmp2,Anxa2,Serpine1,Thbs1,Tlr4,Ltbp3,Ccr7,Fbn1,Tek,Igf1,Klf4,Col4a3,Pdgfra,Thbs2,Apoe,Tgfb2,Hgf
GO:0009966	Regulation of signal transduction	40	3013	0.46	0.81	1.29e-08	10090.ENSMUSP00000000500,10090.ENSMUSP00000001547,10090.ENSMUSP00000001927,10090.ENSMUSP00000017881,10090.ENSMUSP00000020171,10090.ENSMUSP00000020507,10090.ENSMUSP00000020702,10090.ENSMUSP00000021028,10090.ENSMUSP00000021796,10090.ENSMUSP00000022612,10090.ENSMUSP00000024044,10090.ENSMUSP00000025409,10090.ENSMUSP00000025522,10090.ENSMUSP00000028735,10090.ENSMUSP00000031653,10090.ENSMUSP00000032781…	Pdgfb,Col1a1,Ltbp1,Mmp9,Ccn2,Fgf18,Igfbp3,Itgb3,Edn1,Pbk,Cd4,Lox,Pdgfrb,Jag1,Flt1,Nox4,Mmp3,Serpine1,Ccl5,Thbs1,Tlr4,Acta2,Itga1,Col3a1,Mmp14,Itgb1,Lama2,Ccr7,Fbn1,Tek,Igf1,Klf4,Itga6,Vwf,Kdr,Fstl1,Pdgfra,Apoe,Tgfb2,Hgf
GO:0048523	Negative regulation of cellular process	53	5049	0.36	0.69	1.29e-08	10090.ENSMUSP00000000369,10090.ENSMUSP00000000500,10090.ENSMUSP00000001547,10090.ENSMUSP00000001927,10090.ENSMUSP00000016638,10090.ENSMUSP00000017881,10090.ENSMUSP00000018737,10090.ENSMUSP00000020171,10090.ENSMUSP00000020702,10090.ENSMUSP00000021028,10090.ENSMUSP00000021796,10090.ENSMUSP00000022612,10090.ENSMUSP00000022660,10090.ENSMUSP00000025522,10090.ENSMUSP00000028280,10090.ENSMUSP00000028735…	Rem1,Pdgfb,Col1a1,Ltbp1,Cd34,Mmp9,Sparc,Ccn2,Igfbp3,Itgb3,Edn1,Pbk,Loxl2,Pdgfrb,Col5a1,Jag1,Flt1,Nox4,Plk1,Mmp2,Mmp3,Anxa2,P3h2,Serpine1,Ccl5,Thbs1,Tlr4,E2f8,Efemp2,Itga1,Ltbp3,Col5a2,Spp1,Col3a1,Mmp14,Itgb1,Cdc6,Spc24,Ccr7,Fbn1,Tek,Igf1,Klf4,Itga6,Col4a3,Kdr,Fstl1,Pdgfra,Cenpf,Apoe,Tgfb2,Hgf,Casp3
GO:0014066	Regulation of phosphatidylinositol 3-kinase signaling	10	104	1.32	1.87	1.33e-08	10090.ENSMUSP00000000500,10090.ENSMUSP00000025522,10090.ENSMUSP00000031653,10090.ENSMUSP00000039600,10090.ENSMUSP00000099862,10090.ENSMUSP00000100937,10090.ENSMUSP00000103245,10090.ENSMUSP00000109144,10090.ENSMUSP00000142149,10090.ENSMUSP00000143424	Pdgfb,Pdgfrb,Flt1,Ccl5,Tek,Igf1,Klf4,Kdr,Tgfb2,Hgf
GO:0023051	Regulation of signaling	43	3456	0.43	0.78	1.36e-08	10090.ENSMUSP00000000500,10090.ENSMUSP00000001547,10090.ENSMUSP00000001927,10090.ENSMUSP00000017881,10090.ENSMUSP00000020171,10090.ENSMUSP00000020507,10090.ENSMUSP00000020702,10090.ENSMUSP00000021028,10090.ENSMUSP00000021796,10090.ENSMUSP00000022612,10090.ENSMUSP00000024044,10090.ENSMUSP00000025409,10090.ENSMUSP00000025522,10090.ENSMUSP00000028735,10090.ENSMUSP00000031653,10090.ENSMUSP00000032781…	Pdgfb,Col1a1,Ltbp1,Mmp9,Ccn2,Fgf18,Igfbp3,Itgb3,Edn1,Pbk,Cd4,Lox,Pdgfrb,Jag1,Flt1,Nox4,Plat,Mmp3,Anxa2,Serpine1,Ccl5,Thbs1,Tlr4,Acta2,Itga1,Spp1,Col3a1,Mmp14,Itgb1,Lama2,Ccr7,Fbn1,Tek,Igf1,Klf4,Itga6,Vwf,Kdr,Fstl1,Pdgfra,Apoe,Tgfb2,Hgf
GO:0044093	Positive regulation of molecular function	29	1615	0.59	0.98	1.42e-08	10090.ENSMUSP00000000500,10090.ENSMUSP00000017881,10090.ENSMUSP00000020171,10090.ENSMUSP00000020507,10090.ENSMUSP00000021028,10090.ENSMUSP00000021796,10090.ENSMUSP00000024044,10090.ENSMUSP00000025522,10090.ENSMUSP00000031653,10090.ENSMUSP00000032781,10090.ENSMUSP00000033154,10090.ENSMUSP00000034756,10090.ENSMUSP00000039600,10090.ENSMUSP00000044903,10090.ENSMUSP00000045770,10090.ENSMUSP00000077132…	Pdgfb,Mmp9,Ccn2,Fgf18,Itgb3,Edn1,Cd4,Pdgfrb,Flt1,Nox4,Plk1,Anxa2,Ccl5,Thbs1,Tlr4,Itga1,Itgb1,Cdc6,Ccr7,Fbn1,Tek,Igf1,Klf4,Itga6,Col4a3,Kdr,Pdgfra,Apoe,Tgfb2
GO:0072001	Renal system development	15	357	0.96	1.46	1.65e-08	10090.ENSMUSP00000000500,10090.ENSMUSP00000016638,10090.ENSMUSP00000020911,10090.ENSMUSP00000025522,10090.ENSMUSP00000028735,10090.ENSMUSP00000033898,10090.ENSMUSP00000048218,10090.ENSMUSP00000073751,10090.ENSMUSP00000084043,10090.ENSMUSP00000099524,10090.ENSMUSP00000099862,10090.ENSMUSP00000109084,10090.ENSMUSP00000127173,10090.ENSMUSP00000129738,10090.ENSMUSP00000142149	Pdgfb,Cd34,Sdc1,Pdgfrb,Jag1,Col4a1,Acta2,Prom1,Spp1,Fbn1,Tek,Col4a3,Pdgfra,Cenpf,Tgfb2
GO:0051216	Cartilage development	12	191	1.14	1.67	1.68e-08	10090.ENSMUSP00000001547,10090.ENSMUSP00000020171,10090.ENSMUSP00000020507,10090.ENSMUSP00000021796,10090.ENSMUSP00000022693,10090.ENSMUSP00000033741,10090.ENSMUSP00000043816,10090.ENSMUSP00000044903,10090.ENSMUSP00000080214,10090.ENSMUSP00000085192,10090.ENSMUSP00000126390,10090.ENSMUSP00000142149	Col1a1,Ccn2,Fgf18,Edn1,Bmp1,Bgn,Col27a1,Thbs1,Ltbp3,Col3a1,Serpinh1,Tgfb2
GO:0065008	Regulation of biological quality	46	3943	0.41	0.74	1.72e-08	10090.ENSMUSP00000000500,10090.ENSMUSP00000015138,10090.ENSMUSP00000015664,10090.ENSMUSP00000016638,10090.ENSMUSP00000017881,10090.ENSMUSP00000018737,10090.ENSMUSP00000019992,10090.ENSMUSP00000020171,10090.ENSMUSP00000020702,10090.ENSMUSP00000021028,10090.ENSMUSP00000021796,10090.ENSMUSP00000024044,10090.ENSMUSP00000025409,10090.ENSMUSP00000025522,10090.ENSMUSP00000029574,10090.ENSMUSP00000031327…	Pdgfb,Eln,Ctsk,Cd34,Mmp9,Sparc,Lama4,Ccn2,Igfbp3,Itgb3,Edn1,Cd4,Lox,Pdgfrb,Vcam1,Cxcl1,Col1a2,Nox4,Plk1,Plat,Mmp2,Anxa2,Serpine1,Ccl5,Thbs1,Tlr4,Acta2,Prom1,Itga1,Ltbp3,Spp1,Col3a1,Itgb1,Ccr7,Fbn1,Igf1,Klf4,Col14a1,Vwf,Kdr,Fstl1,Pdgfra,Thbs2,Apoe,Tgfb2,Casp3
GO:0050794	Regulation of cellular process	86	12265	0.19	0.51	1.86e-08	10090.ENSMUSP00000000369,10090.ENSMUSP00000000500,10090.ENSMUSP00000001547,10090.ENSMUSP00000001927,10090.ENSMUSP00000015138,10090.ENSMUSP00000015484,10090.ENSMUSP00000016638,10090.ENSMUSP00000017881,10090.ENSMUSP00000018737,10090.ENSMUSP00000019992,10090.ENSMUSP00000020171,10090.ENSMUSP00000020507,10090.ENSMUSP00000020702,10090.ENSMUSP00000020911,10090.ENSMUSP00000021028,10090.ENSMUSP00000021796…	Rem1,Pdgfb,Col1a1,Ltbp1,Eln,Cybb,Cd34,Mmp9,Sparc,Lama4,Ccn2,Fgf18,Igfbp3,Sdc1,Itgb3,Edn1,Pbk,Loxl2,Bmp1,Cd4,Lox,Pdgfrb,Sell,Col5a1,Jag1,Ccna2,Vcam1,Cxcl1,Flt1,Col1a2,Nox4,Plk1,Col4a1,Col4a2,Plat,Mmp2,Mmp3,Anxa2,P3h2,Serpine1,Ccl5,Ncapd2,Itga9,Thbs1,Spag5,Tlr4,Acta2,Fbln2,E2f8,Kif2c,Efemp2,Nusap1,Prom1,Itga1,Ltbp3,Col5a2,Adgre1,Spp1,Col3a1,Col8a1,Mmp14,Itgb1,Lama2,Cdc6,Spc24,Ccr7,Fbn1,Itga4,Tek,Ig…
GO:0060348	Bone development	13	244	1.07	1.58	1.87e-08	10090.ENSMUSP00000001547,10090.ENSMUSP00000018737,10090.ENSMUSP00000020507,10090.ENSMUSP00000033741,10090.ENSMUSP00000034756,10090.ENSMUSP00000043816,10090.ENSMUSP00000044903,10090.ENSMUSP00000080214,10090.ENSMUSP00000085192,10090.ENSMUSP00000087119,10090.ENSMUSP00000100937,10090.ENSMUSP00000109144,10090.ENSMUSP00000126390	Col1a1,Sparc,Fgf18,Bgn,Anxa2,Col27a1,Thbs1,Ltbp3,Col3a1,Mmp14,Igf1,Kdr,Serpinh1
GO:0060840	Artery development	10	110	1.3	1.81	2.09e-08	10090.ENSMUSP00000001927,10090.ENSMUSP00000021796,10090.ENSMUSP00000025409,10090.ENSMUSP00000025522,10090.ENSMUSP00000028735,10090.ENSMUSP00000057406,10090.ENSMUSP00000064719,10090.ENSMUSP00000085192,10090.ENSMUSP00000133302,10090.ENSMUSP00000142149	Ltbp1,Edn1,Lox,Pdgfrb,Jag1,Loxl1,Efemp2,Col3a1,Apoe,Tgfb2
GO:0045860	Positive regulation of protein kinase activity	16	431	0.91	1.38	2.1e-08	10090.ENSMUSP00000000500,10090.ENSMUSP00000020507,10090.ENSMUSP00000021028,10090.ENSMUSP00000021796,10090.ENSMUSP00000024044,10090.ENSMUSP00000025522,10090.ENSMUSP00000031653,10090.ENSMUSP00000032781,10090.ENSMUSP00000039600,10090.ENSMUSP00000044903,10090.ENSMUSP00000045770,10090.ENSMUSP00000091469,10090.ENSMUSP00000099423,10090.ENSMUSP00000099524,10090.ENSMUSP00000100937,10090.ENSMUSP00000142149	Pdgfb,Fgf18,Itgb3,Edn1,Cd4,Pdgfrb,Flt1,Nox4,Ccl5,Thbs1,Tlr4,Cdc6,Ccr7,Fbn1,Igf1,Tgfb2
GO:0022603	Regulation of anatomical structure morphogenesis	23	1013	0.7	1.1	2.13e-08	10090.ENSMUSP00000015484,10090.ENSMUSP00000016638,10090.ENSMUSP00000017881,10090.ENSMUSP00000018737,10090.ENSMUSP00000020507,10090.ENSMUSP00000021028,10090.ENSMUSP00000021796,10090.ENSMUSP00000028735,10090.ENSMUSP00000031653,10090.ENSMUSP00000033899,10090.ENSMUSP00000039586,10090.ENSMUSP00000039600,10090.ENSMUSP00000044903,10090.ENSMUSP00000087457,10090.ENSMUSP00000099862,10090.ENSMUSP00000103245…	Cybb,Cd34,Mmp9,Sparc,Fgf18,Itgb3,Edn1,Jag1,Flt1,Col4a2,Serpine1,Ccl5,Thbs1,Itgb1,Tek,Klf4,Col4a3,Kdr,Pdgfra,Thbs2,Apoe,Tgfb2,Hgf
GO:0051130	Positive regulation of cellular component organization	25	1213	0.65	1.05	2.15e-08	10090.ENSMUSP00000000500,10090.ENSMUSP00000017881,10090.ENSMUSP00000020171,10090.ENSMUSP00000020911,10090.ENSMUSP00000021796,10090.ENSMUSP00000025522,10090.ENSMUSP00000032781,10090.ENSMUSP00000034497,10090.ENSMUSP00000034756,10090.ENSMUSP00000039586,10090.ENSMUSP00000042260,10090.ENSMUSP00000045286,10090.ENSMUSP00000045770,10090.ENSMUSP00000064719,10090.ENSMUSP00000068713,10090.ENSMUSP00000087457…	Pdgfb,Mmp9,Ccn2,Sdc1,Edn1,Pdgfrb,Nox4,Mmp3,Anxa2,Serpine1,Ncapd2,Spag5,Tlr4,Efemp2,Nusap1,Itgb1,Ccr7,Tek,Igf1,Itga6,Kdr,Thbs2,Apoe,Tgfb2,Hgf
GO:0014068	Positive regulation of phosphatidylinositol 3-kinase signaling	9	77	1.41	1.9	2.19e-08	10090.ENSMUSP00000000500,10090.ENSMUSP00000025522,10090.ENSMUSP00000031653,10090.ENSMUSP00000039600,10090.ENSMUSP00000099862,10090.ENSMUSP00000100937,10090.ENSMUSP00000109144,10090.ENSMUSP00000142149,10090.ENSMUSP00000143424	Pdgfb,Pdgfrb,Flt1,Ccl5,Tek,Igf1,Kdr,Tgfb2,Hgf
GO:0016043	Cellular component organization	55	5482	0.34	0.67	2.19e-08	10090.ENSMUSP00000000500,10090.ENSMUSP00000001547,10090.ENSMUSP00000015138,10090.ENSMUSP00000016638,10090.ENSMUSP00000017881,10090.ENSMUSP00000020171,10090.ENSMUSP00000021028,10090.ENSMUSP00000021796,10090.ENSMUSP00000022660,10090.ENSMUSP00000025409,10090.ENSMUSP00000025522,10090.ENSMUSP00000028280,10090.ENSMUSP00000031668,10090.ENSMUSP00000033154,10090.ENSMUSP00000033898,10090.ENSMUSP00000033899…	Pdgfb,Col1a1,Eln,Cd34,Mmp9,Ccn2,Itgb3,Edn1,Loxl2,Lox,Pdgfrb,Col5a1,Col1a2,Plk1,Col4a1,Col4a2,Mmp2,Acta1,Mmp3,Anxa2,Ccl5,Ncapd2,Col27a1,Thbs1,Spag5,Fbln2,Loxl1,Kif2c,Efemp2,Nusap1,Itga1,Ltbp3,Col5a2,Col3a1,Col8a1,Mmp14,Itgb1,Lama2,Ccr7,Itga4,Col23a1,Col15a1,Col18a1,Col14a1,Itga6,Col4a3,Kdr,Col19a1,Cenpa,Serpinh1,Pdgfra,Apoe,Tgfb2,Casp3,Kif20a
GO:0031589	Cell-substrate adhesion	12	197	1.12	1.64	2.2e-08	10090.ENSMUSP00000016638,10090.ENSMUSP00000020171,10090.ENSMUSP00000021028,10090.ENSMUSP00000029574,10090.ENSMUSP00000044227,10090.ENSMUSP00000077132,10090.ENSMUSP00000085192,10090.ENSMUSP00000087457,10090.ENSMUSP00000099718,10090.ENSMUSP00000099862,10090.ENSMUSP00000107729,10090.ENSMUSP00000107873	Cd34,Ccn2,Itgb3,Vcam1,Itga9,Itga1,Col3a1,Itgb1,Itga4,Tek,Itga6,Vwf
GO:0042981	Regulation of apoptotic process	29	1652	0.58	0.96	2.2e-08	10090.ENSMUSP00000017881,10090.ENSMUSP00000020702,10090.ENSMUSP00000021796,10090.ENSMUSP00000025409,10090.ENSMUSP00000025522,10090.ENSMUSP00000027871,10090.ENSMUSP00000032781,10090.ENSMUSP00000033154,10090.ENSMUSP00000034187,10090.ENSMUSP00000039586,10090.ENSMUSP00000039600,10090.ENSMUSP00000044903,10090.ENSMUSP00000045770,10090.ENSMUSP00000077132,10090.ENSMUSP00000084043,10090.ENSMUSP00000087457…	Mmp9,Igfbp3,Edn1,Lox,Pdgfrb,Sell,Nox4,Plk1,Mmp2,Serpine1,Ccl5,Thbs1,Tlr4,Itga1,Spp1,Itgb1,Ccr7,Itga4,Tek,Igf1,Col18a1,Klf4,Itga6,Kdr,Fstl1,Apoe,Tgfb2,Hgf,Casp3
GO:0016525	Negative regulation of angiogenesis	10	112	1.29	1.8	2.33e-08	10090.ENSMUSP00000018737,10090.ENSMUSP00000031653,10090.ENSMUSP00000033899,10090.ENSMUSP00000039586,10090.ENSMUSP00000044903,10090.ENSMUSP00000099862,10090.ENSMUSP00000103245,10090.ENSMUSP00000109084,10090.ENSMUSP00000128308,10090.ENSMUSP00000142149	Sparc,Flt1,Col4a2,Serpine1,Thbs1,Tek,Klf4,Col4a3,Thbs2,Tgfb2
GO:0048146	Positive regulation of fibroblast proliferation	9	78	1.4	1.89	2.36e-08	10090.ENSMUSP00000000500,10090.ENSMUSP00000021028,10090.ENSMUSP00000025522,10090.ENSMUSP00000029270,10090.ENSMUSP00000034756,10090.ENSMUSP00000039586,10090.ENSMUSP00000091469,10090.ENSMUSP00000100937,10090.ENSMUSP00000127173	Pdgfb,Itgb3,Pdgfrb,Ccna2,Anxa2,Serpine1,Cdc6,Igf1,Pdgfra
GO:0048705	Skeletal system morphogenesis	13	256	1.04	1.53	3e-08	10090.ENSMUSP00000001547,10090.ENSMUSP00000020171,10090.ENSMUSP00000020507,10090.ENSMUSP00000025522,10090.ENSMUSP00000034187,10090.ENSMUSP00000043816,10090.ENSMUSP00000044903,10090.ENSMUSP00000080214,10090.ENSMUSP00000085192,10090.ENSMUSP00000087119,10090.ENSMUSP00000126390,10090.ENSMUSP00000127173,10090.ENSMUSP00000142149	Col1a1,Ccn2,Fgf18,Pdgfrb,Mmp2,Col27a1,Thbs1,Ltbp3,Col3a1,Mmp14,Serpinh1,Pdgfra,Tgfb2
GO:0050678	Regulation of epithelial cell proliferation	16	445	0.9	1.35	3.04e-08	10090.ENSMUSP00000000500,10090.ENSMUSP00000018737,10090.ENSMUSP00000020507,10090.ENSMUSP00000021028,10090.ENSMUSP00000028735,10090.ENSMUSP00000031653,10090.ENSMUSP00000039600,10090.ENSMUSP00000044903,10090.ENSMUSP00000099718,10090.ENSMUSP00000099862,10090.ENSMUSP00000100937,10090.ENSMUSP00000101049,10090.ENSMUSP00000109084,10090.ENSMUSP00000109144,10090.ENSMUSP00000133302,10090.ENSMUSP00000142149	Pdgfb,Sparc,Fgf18,Itgb3,Jag1,Flt1,Ccl5,Thbs1,Itga4,Tek,Igf1,Col18a1,Col4a3,Kdr,Apoe,Tgfb2
GO:0071560	Cellular response to transforming growth factor beta stimulus	11	157	1.18	1.68	3.05e-08	10090.ENSMUSP00000001547,10090.ENSMUSP00000001927,10090.ENSMUSP00000021796,10090.ENSMUSP00000031668,10090.ENSMUSP00000032781,10090.ENSMUSP00000033899,10090.ENSMUSP00000039586,10090.ENSMUSP00000080214,10090.ENSMUSP00000085192,10090.ENSMUSP00000099524,10090.ENSMUSP00000142149	Col1a1,Ltbp1,Edn1,Col1a2,Nox4,Col4a2,Serpine1,Ltbp3,Col3a1,Fbn1,Tgfb2
GO:0071900	Regulation of protein serine/threonine kinase activity	15	378	0.94	1.4	3.08e-08	10090.ENSMUSP00000000500,10090.ENSMUSP00000020507,10090.ENSMUSP00000021796,10090.ENSMUSP00000025522,10090.ENSMUSP00000029270,10090.ENSMUSP00000031653,10090.ENSMUSP00000032781,10090.ENSMUSP00000033154,10090.ENSMUSP00000044903,10090.ENSMUSP00000045770,10090.ENSMUSP00000091469,10090.ENSMUSP00000099423,10090.ENSMUSP00000100937,10090.ENSMUSP00000133302,10090.ENSMUSP00000147767	Pdgfb,Fgf18,Edn1,Pdgfrb,Ccna2,Flt1,Nox4,Plk1,Thbs1,Tlr4,Cdc6,Ccr7,Igf1,Apoe,Casp3
GO:0009605	Response to external stimulus	36	2575	0.48	0.82	3.58e-08	10090.ENSMUSP00000000500,10090.ENSMUSP00000001547,10090.ENSMUSP00000015484,10090.ENSMUSP00000017881,10090.ENSMUSP00000021028,10090.ENSMUSP00000021796,10090.ENSMUSP00000024044,10090.ENSMUSP00000025409,10090.ENSMUSP00000025522,10090.ENSMUSP00000029574,10090.ENSMUSP00000031327,10090.ENSMUSP00000031653,10090.ENSMUSP00000034187,10090.ENSMUSP00000034453,10090.ENSMUSP00000039586,10090.ENSMUSP00000039600…	Pdgfb,Col1a1,Cybb,Mmp9,Itgb3,Edn1,Cd4,Lox,Pdgfrb,Vcam1,Cxcl1,Flt1,Mmp2,Acta1,Serpine1,Ccl5,Itga9,Thbs1,Tlr4,Acta2,Loxl1,Itga1,Spp1,Col3a1,Mmp14,Lama2,Ccr7,Fbn1,Itga4,Igf1,Itga6,Pdgfra,Apoe,Tgfb2,Hgf,Casp3
GO:0009725	Response to hormone	21	859	0.73	1.13	3.7e-08	10090.ENSMUSP00000001547,10090.ENSMUSP00000015484,10090.ENSMUSP00000020911,10090.ENSMUSP00000021028,10090.ENSMUSP00000021796,10090.ENSMUSP00000025409,10090.ENSMUSP00000025522,10090.ENSMUSP00000029270,10090.ENSMUSP00000033941,10090.ENSMUSP00000034187,10090.ENSMUSP00000034453,10090.ENSMUSP00000084043,10090.ENSMUSP00000085192,10090.ENSMUSP00000087119,10090.ENSMUSP00000091469,10090.ENSMUSP00000099423…	Col1a1,Cybb,Sdc1,Itgb3,Edn1,Lox,Pdgfrb,Ccna2,Plat,Mmp2,Acta1,Spp1,Col3a1,Mmp14,Cdc6,Ccr7,Fbn1,Tek,Igf1,Tgfb2,Casp3
GO:0050673	Epithelial cell proliferation	12	210	1.1	1.57	4.04e-08	10090.ENSMUSP00000000500,10090.ENSMUSP00000016638,10090.ENSMUSP00000020702,10090.ENSMUSP00000022660,10090.ENSMUSP00000039600,10090.ENSMUSP00000086745,10090.ENSMUSP00000087119,10090.ENSMUSP00000099862,10090.ENSMUSP00000100937,10090.ENSMUSP00000101049,10090.ENSMUSP00000109144,10090.ENSMUSP00000143424	Pdgfb,Cd34,Igfbp3,Loxl2,Ccl5,Col8a1,Mmp14,Tek,Igf1,Col18a1,Kdr,Hgf
GO:0010646	Regulation of cell communication	42	3447	0.43	0.75	4.14e-08	10090.ENSMUSP00000000500,10090.ENSMUSP00000001547,10090.ENSMUSP00000001927,10090.ENSMUSP00000017881,10090.ENSMUSP00000020171,10090.ENSMUSP00000020507,10090.ENSMUSP00000020702,10090.ENSMUSP00000021028,10090.ENSMUSP00000021796,10090.ENSMUSP00000022612,10090.ENSMUSP00000024044,10090.ENSMUSP00000025409,10090.ENSMUSP00000025522,10090.ENSMUSP00000028735,10090.ENSMUSP00000031653,10090.ENSMUSP00000032781…	Pdgfb,Col1a1,Ltbp1,Mmp9,Ccn2,Fgf18,Igfbp3,Itgb3,Edn1,Pbk,Cd4,Lox,Pdgfrb,Jag1,Flt1,Nox4,Plat,Mmp3,Serpine1,Ccl5,Thbs1,Tlr4,Acta2,Itga1,Spp1,Col3a1,Mmp14,Itgb1,Lama2,Ccr7,Fbn1,Tek,Igf1,Klf4,Itga6,Vwf,Kdr,Fstl1,Pdgfra,Apoe,Tgfb2,Hgf
GO:0006935	Chemotaxis	17	531	0.84	1.27	4.26e-08	10090.ENSMUSP00000000500,10090.ENSMUSP00000021028,10090.ENSMUSP00000021796,10090.ENSMUSP00000025409,10090.ENSMUSP00000025522,10090.ENSMUSP00000029574,10090.ENSMUSP00000031327,10090.ENSMUSP00000031653,10090.ENSMUSP00000039600,10090.ENSMUSP00000044227,10090.ENSMUSP00000077132,10090.ENSMUSP00000084043,10090.ENSMUSP00000090304,10090.ENSMUSP00000099423,10090.ENSMUSP00000127173,10090.ENSMUSP00000142149…	Pdgfb,Itgb3,Edn1,Lox,Pdgfrb,Vcam1,Cxcl1,Flt1,Ccl5,Itga9,Itga1,Spp1,Lama2,Ccr7,Pdgfra,Tgfb2,Hgf
GO:0006950	Response to stress	42	3453	0.42	0.75	4.32e-08	10090.ENSMUSP00000000500,10090.ENSMUSP00000001547,10090.ENSMUSP00000015484,10090.ENSMUSP00000016638,10090.ENSMUSP00000017881,10090.ENSMUSP00000020911,10090.ENSMUSP00000021028,10090.ENSMUSP00000021796,10090.ENSMUSP00000022612,10090.ENSMUSP00000022660,10090.ENSMUSP00000024044,10090.ENSMUSP00000025409,10090.ENSMUSP00000025522,10090.ENSMUSP00000028280,10090.ENSMUSP00000029270,10090.ENSMUSP00000029574…	Pdgfb,Col1a1,Cybb,Cd34,Mmp9,Sdc1,Itgb3,Edn1,Pbk,Loxl2,Cd4,Lox,Pdgfrb,Col5a1,Ccna2,Vcam1,Cxcl1,Flt1,Nox4,Plk1,Plat,Mmp2,Serpine1,Ccl5,Itga9,Thbs1,Tlr4,Spp1,Col3a1,Mmp14,Itgb1,Ccr7,Tek,Igf1,Klf4,Vwf,Kdr,Plod2,Pdgfra,Apoe,Tgfb2,Casp3
GO:0048145	Regulation of fibroblast proliferation	10	123	1.25	1.7	4.92e-08	10090.ENSMUSP00000000500,10090.ENSMUSP00000017881,10090.ENSMUSP00000021028,10090.ENSMUSP00000025522,10090.ENSMUSP00000029270,10090.ENSMUSP00000034756,10090.ENSMUSP00000039586,10090.ENSMUSP00000091469,10090.ENSMUSP00000100937,10090.ENSMUSP00000127173	Pdgfb,Mmp9,Itgb3,Pdgfrb,Ccna2,Anxa2,Serpine1,Cdc6,Igf1,Pdgfra
GO:0051093	Negative regulation of developmental process	23	1094	0.66	1.02	7.88e-08	10090.ENSMUSP00000000500,10090.ENSMUSP00000015664,10090.ENSMUSP00000017881,10090.ENSMUSP00000018737,10090.ENSMUSP00000021028,10090.ENSMUSP00000022660,10090.ENSMUSP00000028280,10090.ENSMUSP00000028735,10090.ENSMUSP00000031653,10090.ENSMUSP00000033899,10090.ENSMUSP00000039586,10090.ENSMUSP00000044903,10090.ENSMUSP00000080214,10090.ENSMUSP00000083620,10090.ENSMUSP00000087457,10090.ENSMUSP00000099524…	Pdgfb,Ctsk,Mmp9,Sparc,Itgb3,Loxl2,Col5a1,Jag1,Flt1,Col4a2,Serpine1,Thbs1,Ltbp3,Col5a2,Itgb1,Fbn1,Tek,Igf1,Klf4,Col4a3,Thbs2,Apoe,Tgfb2
GO:0001822	Kidney development	14	346	0.95	1.36	9.07e-08	10090.ENSMUSP00000000500,10090.ENSMUSP00000016638,10090.ENSMUSP00000020911,10090.ENSMUSP00000025522,10090.ENSMUSP00000028735,10090.ENSMUSP00000048218,10090.ENSMUSP00000073751,10090.ENSMUSP00000084043,10090.ENSMUSP00000099524,10090.ENSMUSP00000099862,10090.ENSMUSP00000109084,10090.ENSMUSP00000127173,10090.ENSMUSP00000129738,10090.ENSMUSP00000142149	Pdgfb,Cd34,Sdc1,Pdgfrb,Jag1,Acta2,Prom1,Spp1,Fbn1,Tek,Col4a3,Pdgfra,Cenpf,Tgfb2
GO:0010594	Regulation of endothelial cell migration	11	177	1.13	1.55	9.12e-08	10090.ENSMUSP00000000500,10090.ENSMUSP00000018737,10090.ENSMUSP00000020507,10090.ENSMUSP00000021028,10090.ENSMUSP00000044903,10090.ENSMUSP00000099862,10090.ENSMUSP00000100937,10090.ENSMUSP00000101049,10090.ENSMUSP00000103245,10090.ENSMUSP00000109144,10090.ENSMUSP00000133302	Pdgfb,Sparc,Fgf18,Itgb3,Thbs1,Tek,Igf1,Col18a1,Klf4,Kdr,Apoe
GO:0050896	Response to stimulus	72	9122	0.24	0.55	9.12e-08	10090.ENSMUSP00000000500,10090.ENSMUSP00000001147,10090.ENSMUSP00000001181,10090.ENSMUSP00000001547,10090.ENSMUSP00000001927,10090.ENSMUSP00000015484,10090.ENSMUSP00000015664,10090.ENSMUSP00000016638,10090.ENSMUSP00000017881,10090.ENSMUSP00000018737,10090.ENSMUSP00000020171,10090.ENSMUSP00000020507,10090.ENSMUSP00000020702,10090.ENSMUSP00000020911,10090.ENSMUSP00000021028,10090.ENSMUSP00000021796…	Pdgfb,Col6a1,Col6a2,Col1a1,Ltbp1,Cybb,Ctsk,Cd34,Mmp9,Sparc,Ccn2,Fgf18,Igfbp3,Sdc1,Itgb3,Edn1,Pbk,Loxl2,Bmp1,Cd4,Lox,Pdgfrb,Sell,Col5a1,Jag1,Ccna2,Vcam1,Cxcl1,Flt1,Col1a2,Nox4,Plk1,Col4a1,Col4a2,Plat,Mmp2,Acta1,Mmp3,Serpine1,Ccl5,Itga9,Thbs1,Tlr4,Acta2,Loxl1,Itga1,Ltbp3,Col5a2,Adgre1,Spp1,Col3a1,Mmp14,Itgb1,Lama2,Cdc6,Spc24,Ccr7,Fbn1,Itga4,Tek,Igf1,Klf4,Itga6,Vwf,Col4a3,Kdr,Plod2,Pdgfra,Apoe,Tgfb2…
GO:1903034	Regulation of response to wounding	11	177	1.13	1.55	9.12e-08	10090.ENSMUSP00000000500,10090.ENSMUSP00000016638,10090.ENSMUSP00000033941,10090.ENSMUSP00000034756,10090.ENSMUSP00000039586,10090.ENSMUSP00000044903,10090.ENSMUSP00000048218,10090.ENSMUSP00000087457,10090.ENSMUSP00000103245,10090.ENSMUSP00000127173,10090.ENSMUSP00000133302	Pdgfb,Cd34,Plat,Anxa2,Serpine1,Thbs1,Acta2,Itgb1,Klf4,Pdgfra,Apoe
GO:0048583	Regulation of response to stimulus	45	4029	0.39	0.7	1.05e-07	10090.ENSMUSP00000000500,10090.ENSMUSP00000001547,10090.ENSMUSP00000001927,10090.ENSMUSP00000016638,10090.ENSMUSP00000017881,10090.ENSMUSP00000020171,10090.ENSMUSP00000020507,10090.ENSMUSP00000020702,10090.ENSMUSP00000021028,10090.ENSMUSP00000021796,10090.ENSMUSP00000022612,10090.ENSMUSP00000024044,10090.ENSMUSP00000025409,10090.ENSMUSP00000025522,10090.ENSMUSP00000027871,10090.ENSMUSP00000028735…	Pdgfb,Col1a1,Ltbp1,Cd34,Mmp9,Ccn2,Fgf18,Igfbp3,Itgb3,Edn1,Pbk,Cd4,Lox,Pdgfrb,Sell,Jag1,Cxcl1,Flt1,Nox4,Plat,Mmp3,Anxa2,Serpine1,Ccl5,Thbs1,Tlr4,Acta2,Itga1,Col3a1,Mmp14,Itgb1,Lama2,Ccr7,Fbn1,Tek,Igf1,Klf4,Itga6,Vwf,Kdr,Fstl1,Pdgfra,Apoe,Tgfb2,Hgf
GO:0032101	Regulation of response to external stimulus	22	1019	0.67	1.02	1.16e-07	10090.ENSMUSP00000000500,10090.ENSMUSP00000016638,10090.ENSMUSP00000020507,10090.ENSMUSP00000021796,10090.ENSMUSP00000022612,10090.ENSMUSP00000025522,10090.ENSMUSP00000027871,10090.ENSMUSP00000031327,10090.ENSMUSP00000033941,10090.ENSMUSP00000034756,10090.ENSMUSP00000039586,10090.ENSMUSP00000039600,10090.ENSMUSP00000044903,10090.ENSMUSP00000045770,10090.ENSMUSP00000099423,10090.ENSMUSP00000099524…	Pdgfb,Cd34,Fgf18,Edn1,Pbk,Pdgfrb,Sell,Cxcl1,Plat,Anxa2,Serpine1,Ccl5,Thbs1,Tlr4,Ccr7,Fbn1,Igf1,Klf4,Kdr,Pdgfra,Apoe,Hgf
GO:0061041	Regulation of wound healing	10	136	1.21	1.6	1.16e-07	10090.ENSMUSP00000000500,10090.ENSMUSP00000016638,10090.ENSMUSP00000033941,10090.ENSMUSP00000034756,10090.ENSMUSP00000039586,10090.ENSMUSP00000044903,10090.ENSMUSP00000048218,10090.ENSMUSP00000087457,10090.ENSMUSP00000127173,10090.ENSMUSP00000133302	Pdgfb,Cd34,Plat,Anxa2,Serpine1,Thbs1,Acta2,Itgb1,Pdgfra,Apoe
GO:1901652	Response to peptide	16	497	0.85	1.23	1.24e-07	10090.ENSMUSP00000001547,10090.ENSMUSP00000015484,10090.ENSMUSP00000017881,10090.ENSMUSP00000021028,10090.ENSMUSP00000021796,10090.ENSMUSP00000028735,10090.ENSMUSP00000029270,10090.ENSMUSP00000029574,10090.ENSMUSP00000033941,10090.ENSMUSP00000034187,10090.ENSMUSP00000045770,10090.ENSMUSP00000085192,10090.ENSMUSP00000091469,10090.ENSMUSP00000099524,10090.ENSMUSP00000099718,10090.ENSMUSP00000100937	Col1a1,Cybb,Mmp9,Itgb3,Edn1,Jag1,Ccna2,Vcam1,Plat,Mmp2,Tlr4,Col3a1,Cdc6,Fbn1,Itga4,Igf1
GO:0010604	Positive regulation of macromolecule metabolic process	43	3742	0.4	0.71	1.29e-07	10090.ENSMUSP00000000500,10090.ENSMUSP00000001547,10090.ENSMUSP00000015484,10090.ENSMUSP00000016638,10090.ENSMUSP00000017881,10090.ENSMUSP00000020171,10090.ENSMUSP00000020507,10090.ENSMUSP00000020702,10090.ENSMUSP00000021028,10090.ENSMUSP00000021796,10090.ENSMUSP00000024044,10090.ENSMUSP00000025522,10090.ENSMUSP00000028735,10090.ENSMUSP00000029270,10090.ENSMUSP00000031653,10090.ENSMUSP00000032781…	Pdgfb,Col1a1,Cybb,Cd34,Mmp9,Ccn2,Fgf18,Igfbp3,Itgb3,Edn1,Cd4,Pdgfrb,Jag1,Ccna2,Flt1,Nox4,Plk1,Acta1,Anxa2,Serpine1,Ccl5,Thbs1,Tlr4,Acta2,E2f8,Itga1,Spp1,Mmp14,Itgb1,Cdc6,Ccr7,Fbn1,Tek,Igf1,Klf4,Itga6,Col4a3,Kdr,Pdgfra,Apoe,Tgfb2,Hgf,Casp3
GO:0060429	Epithelium development	24	1237	0.63	0.96	1.4e-07	10090.ENSMUSP00000000500,10090.ENSMUSP00000016638,10090.ENSMUSP00000020911,10090.ENSMUSP00000021796,10090.ENSMUSP00000028280,10090.ENSMUSP00000028735,10090.ENSMUSP00000029574,10090.ENSMUSP00000031653,10090.ENSMUSP00000033898,10090.ENSMUSP00000034187,10090.ENSMUSP00000048218,10090.ENSMUSP00000056778,10090.ENSMUSP00000073751,10090.ENSMUSP00000087119,10090.ENSMUSP00000099718,10090.ENSMUSP00000099862…	Pdgfb,Cd34,Sdc1,Edn1,Col5a1,Jag1,Vcam1,Flt1,Col4a1,Mmp2,Acta2,E2f8,Prom1,Mmp14,Itga4,Tek,Col15a1,Igf1,Col18a1,Klf4,Kdr,Fstl1,Tgfb2,Casp3
GO:0065009	Regulation of molecular function	39	3149	0.43	0.74	1.4e-07	10090.ENSMUSP00000000369,10090.ENSMUSP00000000500,10090.ENSMUSP00000017881,10090.ENSMUSP00000020171,10090.ENSMUSP00000020507,10090.ENSMUSP00000020702,10090.ENSMUSP00000021028,10090.ENSMUSP00000021796,10090.ENSMUSP00000024044,10090.ENSMUSP00000025409,10090.ENSMUSP00000025522,10090.ENSMUSP00000029270,10090.ENSMUSP00000031653,10090.ENSMUSP00000032781,10090.ENSMUSP00000033154,10090.ENSMUSP00000034756…	Rem1,Pdgfb,Mmp9,Ccn2,Fgf18,Igfbp3,Itgb3,Edn1,Cd4,Lox,Pdgfrb,Ccna2,Flt1,Nox4,Plk1,Anxa2,Serpine1,Ccl5,Thbs1,Tlr4,Itga1,Itgb1,Cdc6,Ccr7,Fbn1,Itga4,Tek,Igf1,Klf4,Itga6,Col4a3,Kdr,Serpinh1,Pdgfra,Apoe,Col6a3,Tgfb2,Hgf,Casp3
GO:0035904	Aorta development	8	66	1.42	1.74	1.43e-07	10090.ENSMUSP00000001927,10090.ENSMUSP00000025409,10090.ENSMUSP00000025522,10090.ENSMUSP00000028735,10090.ENSMUSP00000057406,10090.ENSMUSP00000064719,10090.ENSMUSP00000085192,10090.ENSMUSP00000142149	Ltbp1,Lox,Pdgfrb,Jag1,Loxl1,Efemp2,Col3a1,Tgfb2
GO:0014910	Regulation of smooth muscle cell migration	9	100	1.29	1.65	1.48e-07	10090.ENSMUSP00000000500,10090.ENSMUSP00000020702,10090.ENSMUSP00000021028,10090.ENSMUSP00000025522,10090.ENSMUSP00000032781,10090.ENSMUSP00000039586,10090.ENSMUSP00000039600,10090.ENSMUSP00000045770,10090.ENSMUSP00000100937	Pdgfb,Igfbp3,Itgb3,Pdgfrb,Nox4,Serpine1,Ccl5,Tlr4,Igf1
GO:0009893	Positive regulation of metabolic process	45	4079	0.38	0.69	1.5e-07	10090.ENSMUSP00000000500,10090.ENSMUSP00000001547,10090.ENSMUSP00000001927,10090.ENSMUSP00000015484,10090.ENSMUSP00000016638,10090.ENSMUSP00000017881,10090.ENSMUSP00000020171,10090.ENSMUSP00000020507,10090.ENSMUSP00000020702,10090.ENSMUSP00000021028,10090.ENSMUSP00000021796,10090.ENSMUSP00000024044,10090.ENSMUSP00000025522,10090.ENSMUSP00000028735,10090.ENSMUSP00000029270,10090.ENSMUSP00000031327…	Pdgfb,Col1a1,Ltbp1,Cybb,Cd34,Mmp9,Ccn2,Fgf18,Igfbp3,Itgb3,Edn1,Cd4,Pdgfrb,Jag1,Ccna2,Cxcl1,Flt1,Nox4,Plk1,Acta1,Anxa2,Serpine1,Ccl5,Thbs1,Tlr4,Acta2,E2f8,Itga1,Spp1,Mmp14,Itgb1,Cdc6,Ccr7,Fbn1,Tek,Igf1,Klf4,Itga6,Col4a3,Kdr,Pdgfra,Apoe,Tgfb2,Hgf,Casp3
GO:0035987	Endodermal cell differentiation	7	41	1.57	1.8	1.78e-07	10090.ENSMUSP00000001147,10090.ENSMUSP00000017881,10090.ENSMUSP00000033899,10090.ENSMUSP00000034187,10090.ENSMUSP00000086745,10090.ENSMUSP00000087119,10090.ENSMUSP00000099718	Col6a1,Mmp9,Col4a2,Mmp2,Col8a1,Mmp14,Itga4
GO:0072012	Glomerulus vasculature development	6	21	1.8	1.89	1.79e-07	10090.ENSMUSP00000000500,10090.ENSMUSP00000016638,10090.ENSMUSP00000025522,10090.ENSMUSP00000048218,10090.ENSMUSP00000099862,10090.ENSMUSP00000127173	Pdgfb,Cd34,Pdgfrb,Acta2,Tek,Pdgfra
GO:0010811	Positive regulation of cell-substrate adhesion	10	148	1.17	1.51	2.36e-07	10090.ENSMUSP00000000500,10090.ENSMUSP00000021028,10090.ENSMUSP00000044903,10090.ENSMUSP00000048334,10090.ENSMUSP00000064719,10090.ENSMUSP00000084043,10090.ENSMUSP00000086745,10090.ENSMUSP00000087457,10090.ENSMUSP00000099862,10090.ENSMUSP00000109144	Pdgfb,Itgb3,Thbs1,Fbln2,Efemp2,Spp1,Col8a1,Itgb1,Tek,Kdr
GO:0033627	Cell adhesion mediated by integrin	7	43	1.55	1.76	2.36e-07	10090.ENSMUSP00000021028,10090.ENSMUSP00000044227,10090.ENSMUSP00000077132,10090.ENSMUSP00000087457,10090.ENSMUSP00000099524,10090.ENSMUSP00000099718,10090.ENSMUSP00000107729	Itgb3,Itga9,Itga1,Itgb1,Fbn1,Itga4,Itga6
GO:0030193	Regulation of blood coagulation	8	72	1.39	1.66	2.59e-07	10090.ENSMUSP00000000500,10090.ENSMUSP00000016638,10090.ENSMUSP00000033941,10090.ENSMUSP00000034756,10090.ENSMUSP00000039586,10090.ENSMUSP00000044903,10090.ENSMUSP00000127173,10090.ENSMUSP00000133302	Pdgfb,Cd34,Plat,Anxa2,Serpine1,Thbs1,Pdgfra,Apoe
GO:0008283	Cell population proliferation	20	878	0.7	1.02	2.8e-07	10090.ENSMUSP00000000500,10090.ENSMUSP00000016638,10090.ENSMUSP00000020171,10090.ENSMUSP00000020507,10090.ENSMUSP00000020702,10090.ENSMUSP00000022660,10090.ENSMUSP00000025522,10090.ENSMUSP00000039600,10090.ENSMUSP00000045770,10090.ENSMUSP00000056778,10090.ENSMUSP00000085192,10090.ENSMUSP00000086745,10090.ENSMUSP00000087119,10090.ENSMUSP00000087457,10090.ENSMUSP00000099862,10090.ENSMUSP00000100937…	Pdgfb,Cd34,Ccn2,Fgf18,Igfbp3,Loxl2,Pdgfrb,Ccl5,Tlr4,E2f8,Col3a1,Col8a1,Mmp14,Itgb1,Tek,Igf1,Col18a1,Kdr,Tgfb2,Hgf
GO:0010942	Positive regulation of cell death	18	702	0.75	1.08	3.17e-07	10090.ENSMUSP00000017881,10090.ENSMUSP00000020171,10090.ENSMUSP00000020702,10090.ENSMUSP00000025522,10090.ENSMUSP00000032781,10090.ENSMUSP00000034187,10090.ENSMUSP00000034497,10090.ENSMUSP00000039600,10090.ENSMUSP00000044903,10090.ENSMUSP00000045770,10090.ENSMUSP00000077132,10090.ENSMUSP00000087457,10090.ENSMUSP00000099718,10090.ENSMUSP00000101049,10090.ENSMUSP00000107729,10090.ENSMUSP00000133302…	Mmp9,Ccn2,Igfbp3,Pdgfrb,Nox4,Mmp2,Mmp3,Ccl5,Thbs1,Tlr4,Itga1,Itgb1,Itga4,Col18a1,Itga6,Apoe,Tgfb2,Casp3
GO:0010595	Positive regulation of endothelial cell migration	9	112	1.24	1.54	3.53e-07	10090.ENSMUSP00000000500,10090.ENSMUSP00000018737,10090.ENSMUSP00000020507,10090.ENSMUSP00000021028,10090.ENSMUSP00000044903,10090.ENSMUSP00000099862,10090.ENSMUSP00000100937,10090.ENSMUSP00000101049,10090.ENSMUSP00000109144	Pdgfb,Sparc,Fgf18,Itgb3,Thbs1,Tek,Igf1,Col18a1,Kdr
GO:0060548	Negative regulation of cell death	23	1216	0.62	0.91	4.84e-07	10090.ENSMUSP00000016638,10090.ENSMUSP00000017881,10090.ENSMUSP00000020171,10090.ENSMUSP00000021028,10090.ENSMUSP00000021796,10090.ENSMUSP00000025522,10090.ENSMUSP00000033154,10090.ENSMUSP00000039586,10090.ENSMUSP00000039600,10090.ENSMUSP00000044903,10090.ENSMUSP00000084043,10090.ENSMUSP00000087457,10090.ENSMUSP00000099423,10090.ENSMUSP00000099862,10090.ENSMUSP00000100937,10090.ENSMUSP00000103245…	Cd34,Mmp9,Ccn2,Itgb3,Edn1,Pdgfrb,Plk1,Serpine1,Ccl5,Thbs1,Spp1,Itgb1,Ccr7,Tek,Igf1,Klf4,Itga6,Kdr,Fstl1,Apoe,Tgfb2,Hgf,Casp3
GO:0050921	Positive regulation of chemotaxis	10	165	1.12	1.41	5.98e-07	10090.ENSMUSP00000000500,10090.ENSMUSP00000020507,10090.ENSMUSP00000021796,10090.ENSMUSP00000025522,10090.ENSMUSP00000027871,10090.ENSMUSP00000039586,10090.ENSMUSP00000039600,10090.ENSMUSP00000044903,10090.ENSMUSP00000099423,10090.ENSMUSP00000109144	Pdgfb,Fgf18,Edn1,Pdgfrb,Sell,Serpine1,Ccl5,Thbs1,Ccr7,Kdr
GO:0001704	Formation of primary germ layer	9	122	1.21	1.46	6.97e-07	10090.ENSMUSP00000001147,10090.ENSMUSP00000017881,10090.ENSMUSP00000021028,10090.ENSMUSP00000033899,10090.ENSMUSP00000034187,10090.ENSMUSP00000086745,10090.ENSMUSP00000087119,10090.ENSMUSP00000087457,10090.ENSMUSP00000099718	Col6a1,Mmp9,Itgb3,Col4a2,Mmp2,Col8a1,Mmp14,Itgb1,Itga4
GO:0036120	Cellular response to platelet-derived growth factor stimulus	6	28	1.67	1.69	7.33e-07	10090.ENSMUSP00000000500,10090.ENSMUSP00000021028,10090.ENSMUSP00000025522,10090.ENSMUSP00000029270,10090.ENSMUSP00000045770,10090.ENSMUSP00000127173	Pdgfb,Itgb3,Pdgfrb,Ccna2,Tlr4,Pdgfra
GO:0007423	Sensory organ development	17	658	0.75	1.04	7.81e-07	10090.ENSMUSP00000000500,10090.ENSMUSP00000021796,10090.ENSMUSP00000025522,10090.ENSMUSP00000028280,10090.ENSMUSP00000028735,10090.ENSMUSP00000029270,10090.ENSMUSP00000031653,10090.ENSMUSP00000033898,10090.ENSMUSP00000073751,10090.ENSMUSP00000083620,10090.ENSMUSP00000086745,10090.ENSMUSP00000099524,10090.ENSMUSP00000100937,10090.ENSMUSP00000103245,10090.ENSMUSP00000109144,10090.ENSMUSP00000127173…	Pdgfb,Edn1,Pdgfrb,Col5a1,Jag1,Ccna2,Flt1,Col4a1,Prom1,Col5a2,Col8a1,Fbn1,Igf1,Klf4,Kdr,Pdgfra,Tgfb2
GO:0030324	Lung development	11	226	1.03	1.3	8.76e-07	10090.ENSMUSP00000018737,10090.ENSMUSP00000020171,10090.ENSMUSP00000020507,10090.ENSMUSP00000025409,10090.ENSMUSP00000025522,10090.ENSMUSP00000080214,10090.ENSMUSP00000085192,10090.ENSMUSP00000087119,10090.ENSMUSP00000100937,10090.ENSMUSP00000109144,10090.ENSMUSP00000127173	Sparc,Ccn2,Fgf18,Lox,Pdgfrb,Ltbp3,Col3a1,Mmp14,Igf1,Kdr,Pdgfra
GO:0001654	Eye development	14	428	0.85	1.13	1.04e-06	10090.ENSMUSP00000000500,10090.ENSMUSP00000025522,10090.ENSMUSP00000028280,10090.ENSMUSP00000028735,10090.ENSMUSP00000031653,10090.ENSMUSP00000033898,10090.ENSMUSP00000073751,10090.ENSMUSP00000083620,10090.ENSMUSP00000086745,10090.ENSMUSP00000099524,10090.ENSMUSP00000103245,10090.ENSMUSP00000109144,10090.ENSMUSP00000127173,10090.ENSMUSP00000142149	Pdgfb,Pdgfrb,Col5a1,Jag1,Flt1,Col4a1,Prom1,Col5a2,Col8a1,Fbn1,Klf4,Kdr,Pdgfra,Tgfb2
GO:0002687	Positive regulation of leukocyte migration	10	176	1.09	1.34	1.04e-06	10090.ENSMUSP00000017881,10090.ENSMUSP00000021028,10090.ENSMUSP00000021796,10090.ENSMUSP00000027871,10090.ENSMUSP00000039586,10090.ENSMUSP00000039600,10090.ENSMUSP00000044903,10090.ENSMUSP00000087119,10090.ENSMUSP00000099423,10090.ENSMUSP00000099718	Mmp9,Itgb3,Edn1,Sell,Serpine1,Ccl5,Thbs1,Mmp14,Ccr7,Itga4
GO:0001894	Tissue homeostasis	11	233	1.01	1.27	1.16e-06	10090.ENSMUSP00000015664,10090.ENSMUSP00000016638,10090.ENSMUSP00000020171,10090.ENSMUSP00000025522,10090.ENSMUSP00000032781,10090.ENSMUSP00000045770,10090.ENSMUSP00000073751,10090.ENSMUSP00000085192,10090.ENSMUSP00000087457,10090.ENSMUSP00000105850,10090.ENSMUSP00000109144	Ctsk,Cd34,Ccn2,Pdgfrb,Nox4,Tlr4,Prom1,Col3a1,Itgb1,Col14a1,Kdr
GO:0043406	Positive regulation of MAP kinase activity	9	131	1.18	1.39	1.19e-06	10090.ENSMUSP00000000500,10090.ENSMUSP00000020507,10090.ENSMUSP00000021796,10090.ENSMUSP00000025522,10090.ENSMUSP00000031653,10090.ENSMUSP00000032781,10090.ENSMUSP00000044903,10090.ENSMUSP00000045770,10090.ENSMUSP00000099423	Pdgfb,Fgf18,Edn1,Pdgfrb,Flt1,Nox4,Thbs1,Tlr4,Ccr7
GO:0071902	Positive regulation of protein serine/threonine kinase activity	11	236	1.01	1.26	1.3e-06	10090.ENSMUSP00000000500,10090.ENSMUSP00000020507,10090.ENSMUSP00000021796,10090.ENSMUSP00000025522,10090.ENSMUSP00000031653,10090.ENSMUSP00000032781,10090.ENSMUSP00000044903,10090.ENSMUSP00000045770,10090.ENSMUSP00000091469,10090.ENSMUSP00000099423,10090.ENSMUSP00000100937	Pdgfb,Fgf18,Edn1,Pdgfrb,Flt1,Nox4,Thbs1,Tlr4,Cdc6,Ccr7,Igf1
GO:0007229	Integrin-mediated signaling pathway	8	92	1.28	1.45	1.37e-06	10090.ENSMUSP00000020171,10090.ENSMUSP00000021028,10090.ENSMUSP00000044227,10090.ENSMUSP00000077132,10090.ENSMUSP00000085192,10090.ENSMUSP00000087457,10090.ENSMUSP00000099718,10090.ENSMUSP00000107729	Ccn2,Itgb3,Itga9,Itga1,Col3a1,Itgb1,Itga4,Itga6
GO:0060249	Anatomical structure homeostasis	12	305	0.93	1.18	1.67e-06	10090.ENSMUSP00000015664,10090.ENSMUSP00000016638,10090.ENSMUSP00000020171,10090.ENSMUSP00000025409,10090.ENSMUSP00000025522,10090.ENSMUSP00000032781,10090.ENSMUSP00000045770,10090.ENSMUSP00000073751,10090.ENSMUSP00000085192,10090.ENSMUSP00000087457,10090.ENSMUSP00000105850,10090.ENSMUSP00000109144	Ctsk,Cd34,Ccn2,Lox,Pdgfrb,Nox4,Tlr4,Prom1,Col3a1,Itgb1,Col14a1,Kdr
GO:0002040	Sprouting angiogenesis	7	60	1.41	1.5	1.69e-06	10090.ENSMUSP00000022660,10090.ENSMUSP00000031653,10090.ENSMUSP00000044903,10090.ENSMUSP00000056778,10090.ENSMUSP00000087457,10090.ENSMUSP00000099862,10090.ENSMUSP00000109144	Loxl2,Flt1,Thbs1,E2f8,Itgb1,Tek,Kdr
GO:0048468	Cell development	29	2044	0.49	0.75	1.82e-06	10090.ENSMUSP00000000500,10090.ENSMUSP00000020507,10090.ENSMUSP00000020911,10090.ENSMUSP00000021028,10090.ENSMUSP00000021796,10090.ENSMUSP00000025409,10090.ENSMUSP00000025522,10090.ENSMUSP00000028735,10090.ENSMUSP00000034187,10090.ENSMUSP00000034453,10090.ENSMUSP00000034756,10090.ENSMUSP00000043816,10090.ENSMUSP00000045770,10090.ENSMUSP00000048218,10090.ENSMUSP00000064719,10090.ENSMUSP00000077132…	Pdgfb,Fgf18,Sdc1,Itgb3,Edn1,Lox,Pdgfrb,Jag1,Mmp2,Acta1,Anxa2,Col27a1,Tlr4,Acta2,Efemp2,Itga1,Itgb1,Lama2,Itga4,Tek,Col15a1,Igf1,Col18a1,Kdr,Serpinh1,Pdgfra,Apoe,Tgfb2,Casp3
GO:0043535	Regulation of blood vessel endothelial cell migration	8	96	1.26	1.41	1.83e-06	10090.ENSMUSP00000000500,10090.ENSMUSP00000020507,10090.ENSMUSP00000044903,10090.ENSMUSP00000100937,10090.ENSMUSP00000101049,10090.ENSMUSP00000103245,10090.ENSMUSP00000109144,10090.ENSMUSP00000133302	Pdgfb,Fgf18,Thbs1,Igf1,Col18a1,Klf4,Kdr,Apoe
GO:0050920	Regulation of chemotaxis	11	246	0.99	1.22	1.88e-06	10090.ENSMUSP00000000500,10090.ENSMUSP00000020507,10090.ENSMUSP00000021796,10090.ENSMUSP00000025522,10090.ENSMUSP00000027871,10090.ENSMUSP00000039586,10090.ENSMUSP00000039600,10090.ENSMUSP00000044903,10090.ENSMUSP00000099423,10090.ENSMUSP00000109144,10090.ENSMUSP00000127173	Pdgfb,Fgf18,Edn1,Pdgfrb,Sell,Serpine1,Ccl5,Thbs1,Ccr7,Kdr,Pdgfra
GO:0051173	Positive regulation of nitrogen compound metabolic process	38	3325	0.4	0.66	1.93e-06	10090.ENSMUSP00000000500,10090.ENSMUSP00000001547,10090.ENSMUSP00000017881,10090.ENSMUSP00000020171,10090.ENSMUSP00000020507,10090.ENSMUSP00000020702,10090.ENSMUSP00000021028,10090.ENSMUSP00000021796,10090.ENSMUSP00000024044,10090.ENSMUSP00000025522,10090.ENSMUSP00000028735,10090.ENSMUSP00000029270,10090.ENSMUSP00000031653,10090.ENSMUSP00000032781,10090.ENSMUSP00000033154,10090.ENSMUSP00000034756…	Pdgfb,Col1a1,Mmp9,Ccn2,Fgf18,Igfbp3,Itgb3,Edn1,Cd4,Pdgfrb,Jag1,Ccna2,Flt1,Nox4,Plk1,Anxa2,Ccl5,Thbs1,Tlr4,E2f8,Itga1,Spp1,Mmp14,Itgb1,Cdc6,Ccr7,Fbn1,Tek,Igf1,Klf4,Itga6,Col4a3,Kdr,Pdgfra,Apoe,Tgfb2,Hgf,Casp3
GO:0048608	Reproductive structure development	15	534	0.79	1.04	2e-06	10090.ENSMUSP00000000500,10090.ENSMUSP00000020911,10090.ENSMUSP00000025522,10090.ENSMUSP00000029574,10090.ENSMUSP00000034187,10090.ENSMUSP00000039586,10090.ENSMUSP00000056778,10090.ENSMUSP00000087119,10090.ENSMUSP00000099718,10090.ENSMUSP00000100937,10090.ENSMUSP00000107873,10090.ENSMUSP00000109144,10090.ENSMUSP00000127173,10090.ENSMUSP00000142149,10090.ENSMUSP00000147767	Pdgfb,Sdc1,Pdgfrb,Vcam1,Mmp2,Serpine1,E2f8,Mmp14,Itga4,Igf1,Vwf,Kdr,Pdgfra,Tgfb2,Casp3
GO:0061061	Muscle structure development	15	535	0.79	1.03	2.04e-06	10090.ENSMUSP00000000500,10090.ENSMUSP00000015138,10090.ENSMUSP00000020911,10090.ENSMUSP00000025409,10090.ENSMUSP00000025522,10090.ENSMUSP00000032781,10090.ENSMUSP00000034453,10090.ENSMUSP00000064719,10090.ENSMUSP00000085192,10090.ENSMUSP00000087457,10090.ENSMUSP00000100937,10090.ENSMUSP00000110899,10090.ENSMUSP00000127173,10090.ENSMUSP00000142149,10090.ENSMUSP00000147767	Pdgfb,Eln,Sdc1,Lox,Pdgfrb,Nox4,Acta1,Efemp2,Col3a1,Itgb1,Igf1,Col19a1,Pdgfra,Tgfb2,Casp3
GO:0014070	Response to organic cyclic compound	20	1008	0.64	0.88	2.32e-06	10090.ENSMUSP00000000500,10090.ENSMUSP00000001547,10090.ENSMUSP00000015484,10090.ENSMUSP00000020911,10090.ENSMUSP00000021796,10090.ENSMUSP00000025409,10090.ENSMUSP00000025522,10090.ENSMUSP00000027871,10090.ENSMUSP00000029270,10090.ENSMUSP00000032781,10090.ENSMUSP00000033941,10090.ENSMUSP00000034187,10090.ENSMUSP00000034453,10090.ENSMUSP00000039600,10090.ENSMUSP00000044903,10090.ENSMUSP00000084043…	Pdgfb,Col1a1,Cybb,Sdc1,Edn1,Lox,Pdgfrb,Sell,Ccna2,Nox4,Plat,Mmp2,Acta1,Ccl5,Thbs1,Spp1,Mmp14,Igf1,Tgfb2,Casp3
GO:0035051	Cardiocyte differentiation	9	144	1.14	1.31	2.4e-06	10090.ENSMUSP00000000500,10090.ENSMUSP00000021796,10090.ENSMUSP00000025522,10090.ENSMUSP00000028735,10090.ENSMUSP00000029574,10090.ENSMUSP00000032781,10090.ENSMUSP00000087457,10090.ENSMUSP00000127173,10090.ENSMUSP00000142149	Pdgfb,Edn1,Pdgfrb,Jag1,Vcam1,Nox4,Itgb1,Pdgfra,Tgfb2
GO:0014911	Positive regulation of smooth muscle cell migration	7	64	1.38	1.45	2.43e-06	10090.ENSMUSP00000000500,10090.ENSMUSP00000021028,10090.ENSMUSP00000025522,10090.ENSMUSP00000032781,10090.ENSMUSP00000039600,10090.ENSMUSP00000045770,10090.ENSMUSP00000100937	Pdgfb,Itgb3,Pdgfrb,Nox4,Ccl5,Tlr4,Igf1
GO:0043405	Regulation of MAP kinase activity	10	199	1.04	1.23	2.84e-06	10090.ENSMUSP00000000500,10090.ENSMUSP00000020507,10090.ENSMUSP00000021796,10090.ENSMUSP00000025522,10090.ENSMUSP00000031653,10090.ENSMUSP00000032781,10090.ENSMUSP00000044903,10090.ENSMUSP00000045770,10090.ENSMUSP00000099423,10090.ENSMUSP00000133302	Pdgfb,Fgf18,Edn1,Pdgfrb,Flt1,Nox4,Thbs1,Tlr4,Ccr7,Apoe
GO:0001935	Endothelial cell proliferation	6	37	1.55	1.5	2.85e-06	10090.ENSMUSP00000000500,10090.ENSMUSP00000016638,10090.ENSMUSP00000022660,10090.ENSMUSP00000087119,10090.ENSMUSP00000099862,10090.ENSMUSP00000101049	Pdgfb,Cd34,Loxl2,Mmp14,Tek,Col18a1
GO:0009790	Embryo development	22	1243	0.59	0.83	3.05e-06	10090.ENSMUSP00000000500,10090.ENSMUSP00000001147,10090.ENSMUSP00000001547,10090.ENSMUSP00000017881,10090.ENSMUSP00000021028,10090.ENSMUSP00000021796,10090.ENSMUSP00000025522,10090.ENSMUSP00000029574,10090.ENSMUSP00000031653,10090.ENSMUSP00000033899,10090.ENSMUSP00000034187,10090.ENSMUSP00000056778,10090.ENSMUSP00000085192,10090.ENSMUSP00000086745,10090.ENSMUSP00000087119,10090.ENSMUSP00000087457…	Pdgfb,Col6a1,Col1a1,Mmp9,Itgb3,Edn1,Pdgfrb,Vcam1,Flt1,Col4a2,Mmp2,E2f8,Col3a1,Col8a1,Mmp14,Itgb1,Fbn1,Itga4,Kdr,Pdgfra,Tgfb2,Casp3
GO:0030595	Leukocyte chemotaxis	9	149	1.12	1.28	3.09e-06	10090.ENSMUSP00000000500,10090.ENSMUSP00000031327,10090.ENSMUSP00000031653,10090.ENSMUSP00000039600,10090.ENSMUSP00000044227,10090.ENSMUSP00000077132,10090.ENSMUSP00000084043,10090.ENSMUSP00000099423,10090.ENSMUSP00000142149	Pdgfb,Cxcl1,Flt1,Ccl5,Itga9,Itga1,Spp1,Ccr7,Tgfb2
GO:0032103	Positive regulation of response to external stimulus	14	476	0.81	1.03	3.32e-06	10090.ENSMUSP00000000500,10090.ENSMUSP00000020507,10090.ENSMUSP00000021796,10090.ENSMUSP00000025522,10090.ENSMUSP00000027871,10090.ENSMUSP00000031327,10090.ENSMUSP00000033941,10090.ENSMUSP00000039586,10090.ENSMUSP00000039600,10090.ENSMUSP00000044903,10090.ENSMUSP00000045770,10090.ENSMUSP00000099423,10090.ENSMUSP00000099524,10090.ENSMUSP00000109144	Pdgfb,Fgf18,Edn1,Pdgfrb,Sell,Cxcl1,Plat,Serpine1,Ccl5,Thbs1,Tlr4,Ccr7,Fbn1,Kdr
GO:0002376	Immune system process	30	2249	0.46	0.71	3.54e-06	10090.ENSMUSP00000000500,10090.ENSMUSP00000015484,10090.ENSMUSP00000015664,10090.ENSMUSP00000016638,10090.ENSMUSP00000017881,10090.ENSMUSP00000021796,10090.ENSMUSP00000024044,10090.ENSMUSP00000027871,10090.ENSMUSP00000028735,10090.ENSMUSP00000029574,10090.ENSMUSP00000031327,10090.ENSMUSP00000031653,10090.ENSMUSP00000034756,10090.ENSMUSP00000039600,10090.ENSMUSP00000044227,10090.ENSMUSP00000044903…	Pdgfb,Cybb,Ctsk,Cd34,Mmp9,Edn1,Cd4,Sell,Jag1,Vcam1,Cxcl1,Flt1,Anxa2,Ccl5,Itga9,Thbs1,Tlr4,Itga1,Adgre1,Spp1,Itgb1,Ccr7,Itga4,Tek,Klf4,Itga6,Kdr,Pdgfra,Tgfb2,Casp3
GO:0050731	Positive regulation of peptidyl-tyrosine phosphorylation	10	205	1.03	1.2	3.59e-06	10090.ENSMUSP00000000500,10090.ENSMUSP00000021028,10090.ENSMUSP00000024044,10090.ENSMUSP00000032781,10090.ENSMUSP00000039600,10090.ENSMUSP00000045770,10090.ENSMUSP00000087457,10090.ENSMUSP00000100937,10090.ENSMUSP00000127173,10090.ENSMUSP00000143424	Pdgfb,Itgb3,Cd4,Nox4,Ccl5,Tlr4,Itgb1,Igf1,Pdgfra,Hgf
GO:0060350	Endochondral bone morphogenesis	7	69	1.35	1.39	3.75e-06	10090.ENSMUSP00000001547,10090.ENSMUSP00000020507,10090.ENSMUSP00000043816,10090.ENSMUSP00000044903,10090.ENSMUSP00000085192,10090.ENSMUSP00000087119,10090.ENSMUSP00000126390	Col1a1,Fgf18,Col27a1,Thbs1,Col3a1,Mmp14,Serpinh1
GO:0097529	Myeloid leukocyte migration	9	153	1.11	1.26	3.75e-06	10090.ENSMUSP00000000500,10090.ENSMUSP00000031327,10090.ENSMUSP00000031653,10090.ENSMUSP00000039600,10090.ENSMUSP00000044227,10090.ENSMUSP00000077132,10090.ENSMUSP00000084043,10090.ENSMUSP00000099423,10090.ENSMUSP00000142149	Pdgfb,Cxcl1,Flt1,Ccl5,Itga9,Itga1,Spp1,Ccr7,Tgfb2
GO:0035556	Intracellular signal transduction	24	1493	0.55	0.78	3.8e-06	10090.ENSMUSP00000000500,10090.ENSMUSP00000020171,10090.ENSMUSP00000020507,10090.ENSMUSP00000020702,10090.ENSMUSP00000021796,10090.ENSMUSP00000022612,10090.ENSMUSP00000024044,10090.ENSMUSP00000025409,10090.ENSMUSP00000025522,10090.ENSMUSP00000029270,10090.ENSMUSP00000029574,10090.ENSMUSP00000031668,10090.ENSMUSP00000033154,10090.ENSMUSP00000039600,10090.ENSMUSP00000045770,10090.ENSMUSP00000091469…	Pdgfb,Ccn2,Fgf18,Igfbp3,Edn1,Pbk,Cd4,Lox,Pdgfrb,Ccna2,Vcam1,Col1a2,Plk1,Ccl5,Tlr4,Cdc6,Spc24,Ccr7,Fbn1,Igf1,Kdr,Pdgfra,Apoe,Casp3
GO:0051716	Cellular response to stimulus	61	7536	0.25	0.51	4.19e-06	10090.ENSMUSP00000000500,10090.ENSMUSP00000001147,10090.ENSMUSP00000001547,10090.ENSMUSP00000001927,10090.ENSMUSP00000015484,10090.ENSMUSP00000016638,10090.ENSMUSP00000017881,10090.ENSMUSP00000018737,10090.ENSMUSP00000020171,10090.ENSMUSP00000020507,10090.ENSMUSP00000020702,10090.ENSMUSP00000020911,10090.ENSMUSP00000021028,10090.ENSMUSP00000021796,10090.ENSMUSP00000022612,10090.ENSMUSP00000022693…	Pdgfb,Col6a1,Col1a1,Ltbp1,Cybb,Cd34,Mmp9,Sparc,Ccn2,Fgf18,Igfbp3,Sdc1,Itgb3,Edn1,Pbk,Bmp1,Cd4,Lox,Pdgfrb,Jag1,Ccna2,Vcam1,Cxcl1,Flt1,Col1a2,Nox4,Plk1,Col4a1,Col4a2,Plat,Mmp2,Acta1,Mmp3,Serpine1,Ccl5,Itga9,Thbs1,Tlr4,Itga1,Ltbp3,Col5a2,Adgre1,Spp1,Col3a1,Itgb1,Cdc6,Spc24,Ccr7,Fbn1,Itga4,Tek,Igf1,Klf4,Itga6,Col4a3,Kdr,Pdgfra,Apoe,Tgfb2,Hgf,Casp3
GO:0090068	Positive regulation of cell cycle process	11	270	0.95	1.13	4.27e-06	10090.ENSMUSP00000000500,10090.ENSMUSP00000020171,10090.ENSMUSP00000021796,10090.ENSMUSP00000022612,10090.ENSMUSP00000025522,10090.ENSMUSP00000042260,10090.ENSMUSP00000045286,10090.ENSMUSP00000056778,10090.ENSMUSP00000068713,10090.ENSMUSP00000091469,10090.ENSMUSP00000100937	Pdgfb,Ccn2,Edn1,Pbk,Pdgfrb,Ncapd2,Spag5,E2f8,Nusap1,Cdc6,Igf1
GO:0048598	Embryonic morphogenesis	16	659	0.72	0.94	4.33e-06	10090.ENSMUSP00000001147,10090.ENSMUSP00000017881,10090.ENSMUSP00000021028,10090.ENSMUSP00000021796,10090.ENSMUSP00000029574,10090.ENSMUSP00000031653,10090.ENSMUSP00000033899,10090.ENSMUSP00000034187,10090.ENSMUSP00000086745,10090.ENSMUSP00000087119,10090.ENSMUSP00000087457,10090.ENSMUSP00000099524,10090.ENSMUSP00000099718,10090.ENSMUSP00000127173,10090.ENSMUSP00000142149,10090.ENSMUSP00000147767	Col6a1,Mmp9,Itgb3,Edn1,Vcam1,Flt1,Col4a2,Mmp2,Col8a1,Mmp14,Itgb1,Fbn1,Itga4,Pdgfra,Tgfb2,Casp3
GO:0043066	Negative regulation of apoptotic process	20	1054	0.62	0.84	4.4e-06	10090.ENSMUSP00000017881,10090.ENSMUSP00000021796,10090.ENSMUSP00000025522,10090.ENSMUSP00000033154,10090.ENSMUSP00000039586,10090.ENSMUSP00000039600,10090.ENSMUSP00000044903,10090.ENSMUSP00000084043,10090.ENSMUSP00000087457,10090.ENSMUSP00000099423,10090.ENSMUSP00000099862,10090.ENSMUSP00000100937,10090.ENSMUSP00000103245,10090.ENSMUSP00000107729,10090.ENSMUSP00000109144,10090.ENSMUSP00000110411…	Mmp9,Edn1,Pdgfrb,Plk1,Serpine1,Ccl5,Thbs1,Spp1,Itgb1,Ccr7,Tek,Igf1,Klf4,Itga6,Kdr,Fstl1,Apoe,Tgfb2,Hgf,Casp3
GO:0048008	Platelet-derived growth factor receptor signaling pathway	6	41	1.5	1.44	4.64e-06	10090.ENSMUSP00000000500,10090.ENSMUSP00000021028,10090.ENSMUSP00000025409,10090.ENSMUSP00000025522,10090.ENSMUSP00000033941,10090.ENSMUSP00000127173	Pdgfb,Itgb3,Lox,Pdgfrb,Plat,Pdgfra
GO:0031325	Positive regulation of cellular metabolic process	37	3304	0.39	0.63	5e-06	10090.ENSMUSP00000000500,10090.ENSMUSP00000001547,10090.ENSMUSP00000017881,10090.ENSMUSP00000020171,10090.ENSMUSP00000020507,10090.ENSMUSP00000020702,10090.ENSMUSP00000021028,10090.ENSMUSP00000021796,10090.ENSMUSP00000024044,10090.ENSMUSP00000025522,10090.ENSMUSP00000028735,10090.ENSMUSP00000029270,10090.ENSMUSP00000031327,10090.ENSMUSP00000031653,10090.ENSMUSP00000032781,10090.ENSMUSP00000033154…	Pdgfb,Col1a1,Mmp9,Ccn2,Fgf18,Igfbp3,Itgb3,Edn1,Cd4,Pdgfrb,Jag1,Ccna2,Cxcl1,Flt1,Nox4,Plk1,Anxa2,Ccl5,Thbs1,Tlr4,E2f8,Itga1,Spp1,Itgb1,Cdc6,Ccr7,Fbn1,Tek,Igf1,Klf4,Itga6,Kdr,Pdgfra,Apoe,Tgfb2,Hgf,Casp3
GO:0060349	Bone morphogenesis	8	112	1.19	1.29	5.01e-06	10090.ENSMUSP00000001547,10090.ENSMUSP00000020507,10090.ENSMUSP00000043816,10090.ENSMUSP00000044903,10090.ENSMUSP00000080214,10090.ENSMUSP00000085192,10090.ENSMUSP00000087119,10090.ENSMUSP00000126390	Col1a1,Fgf18,Col27a1,Thbs1,Ltbp3,Col3a1,Mmp14,Serpinh1
GO:0035924	Cellular response to vascular endothelial growth factor stimulus	6	42	1.49	1.42	5.22e-06	10090.ENSMUSP00000000500,10090.ENSMUSP00000025522,10090.ENSMUSP00000029574,10090.ENSMUSP00000031653,10090.ENSMUSP00000109144,10090.ENSMUSP00000127173	Pdgfb,Pdgfrb,Vcam1,Flt1,Kdr,Pdgfra
GO:0048844	Artery morphogenesis	7	74	1.32	1.34	5.59e-06	10090.ENSMUSP00000021796,10090.ENSMUSP00000025522,10090.ENSMUSP00000028735,10090.ENSMUSP00000064719,10090.ENSMUSP00000085192,10090.ENSMUSP00000133302,10090.ENSMUSP00000142149	Edn1,Pdgfrb,Jag1,Efemp2,Col3a1,Apoe,Tgfb2
GO:0042592	Homeostatic process	24	1531	0.53	0.76	5.81e-06	10090.ENSMUSP00000015664,10090.ENSMUSP00000016638,10090.ENSMUSP00000020171,10090.ENSMUSP00000021796,10090.ENSMUSP00000025409,10090.ENSMUSP00000025522,10090.ENSMUSP00000029574,10090.ENSMUSP00000032781,10090.ENSMUSP00000039600,10090.ENSMUSP00000045770,10090.ENSMUSP00000073751,10090.ENSMUSP00000084043,10090.ENSMUSP00000085192,10090.ENSMUSP00000087457,10090.ENSMUSP00000099423,10090.ENSMUSP00000099524…	Ctsk,Cd34,Ccn2,Edn1,Lox,Pdgfrb,Vcam1,Nox4,Ccl5,Tlr4,Prom1,Spp1,Col3a1,Itgb1,Ccr7,Fbn1,Igf1,Klf4,Col14a1,Kdr,Fstl1,Apoe,Tgfb2,Casp3
GO:0007165	Signal transduction	51	5688	0.29	0.55	6.07e-06	10090.ENSMUSP00000000500,10090.ENSMUSP00000001547,10090.ENSMUSP00000001927,10090.ENSMUSP00000015484,10090.ENSMUSP00000016638,10090.ENSMUSP00000020171,10090.ENSMUSP00000020507,10090.ENSMUSP00000020702,10090.ENSMUSP00000020911,10090.ENSMUSP00000021028,10090.ENSMUSP00000021796,10090.ENSMUSP00000022612,10090.ENSMUSP00000022693,10090.ENSMUSP00000024044,10090.ENSMUSP00000025409,10090.ENSMUSP00000025522…	Pdgfb,Col1a1,Ltbp1,Cybb,Cd34,Ccn2,Fgf18,Igfbp3,Sdc1,Itgb3,Edn1,Pbk,Bmp1,Cd4,Lox,Pdgfrb,Jag1,Ccna2,Vcam1,Cxcl1,Flt1,Col1a2,Plk1,Col4a1,Col4a2,Plat,Ccl5,Itga9,Tlr4,Itga1,Ltbp3,Adgre1,Spp1,Col3a1,Itgb1,Cdc6,Spc24,Ccr7,Fbn1,Itga4,Tek,Igf1,Klf4,Itga6,Col4a3,Kdr,Pdgfra,Apoe,Tgfb2,Hgf,Casp3
GO:0051336	Regulation of hydrolase activity	20	1079	0.61	0.82	6.17e-06	10090.ENSMUSP00000017881,10090.ENSMUSP00000020171,10090.ENSMUSP00000025522,10090.ENSMUSP00000031653,10090.ENSMUSP00000034756,10090.ENSMUSP00000039586,10090.ENSMUSP00000039600,10090.ENSMUSP00000044903,10090.ENSMUSP00000077132,10090.ENSMUSP00000087457,10090.ENSMUSP00000099423,10090.ENSMUSP00000100937,10090.ENSMUSP00000103245,10090.ENSMUSP00000107729,10090.ENSMUSP00000109084,10090.ENSMUSP00000126390…	Mmp9,Ccn2,Pdgfrb,Flt1,Anxa2,Serpine1,Ccl5,Thbs1,Itga1,Itgb1,Ccr7,Igf1,Klf4,Itga6,Col4a3,Serpinh1,Pdgfra,Col6a3,Tgfb2,Hgf
GO:0050730	Regulation of peptidyl-tyrosine phosphorylation	11	283	0.93	1.09	6.42e-06	10090.ENSMUSP00000000500,10090.ENSMUSP00000021028,10090.ENSMUSP00000024044,10090.ENSMUSP00000025522,10090.ENSMUSP00000032781,10090.ENSMUSP00000039600,10090.ENSMUSP00000045770,10090.ENSMUSP00000087457,10090.ENSMUSP00000100937,10090.ENSMUSP00000127173,10090.ENSMUSP00000143424	Pdgfb,Itgb3,Cd4,Pdgfrb,Nox4,Ccl5,Tlr4,Itgb1,Igf1,Pdgfra,Hgf
GO:1904645	Response to amyloid-beta	6	44	1.47	1.39	6.52e-06	10090.ENSMUSP00000017881,10090.ENSMUSP00000029574,10090.ENSMUSP00000034187,10090.ENSMUSP00000045770,10090.ENSMUSP00000099718,10090.ENSMUSP00000100937	Mmp9,Vcam1,Mmp2,Tlr4,Itga4,Igf1
GO:0014909	Smooth muscle cell migration	5	21	1.72	1.45	6.76e-06	10090.ENSMUSP00000000500,10090.ENSMUSP00000021028,10090.ENSMUSP00000025522,10090.ENSMUSP00000033941,10090.ENSMUSP00000099718	Pdgfb,Itgb3,Pdgfrb,Plat,Itga4
GO:0061035	Regulation of cartilage development	7	77	1.3	1.31	6.98e-06	10090.ENSMUSP00000015664,10090.ENSMUSP00000020171,10090.ENSMUSP00000020507,10090.ENSMUSP00000022660,10090.ENSMUSP00000022693,10090.ENSMUSP00000080214,10090.ENSMUSP00000142149	Ctsk,Ccn2,Fgf18,Loxl2,Bmp1,Ltbp3,Tgfb2
GO:0010035	Response to inorganic substance	15	596	0.74	0.93	6.99e-06	10090.ENSMUSP00000001547,10090.ENSMUSP00000015484,10090.ENSMUSP00000017881,10090.ENSMUSP00000020911,10090.ENSMUSP00000021796,10090.ENSMUSP00000022660,10090.ENSMUSP00000025522,10090.ENSMUSP00000029270,10090.ENSMUSP00000029574,10090.ENSMUSP00000034187,10090.ENSMUSP00000034453,10090.ENSMUSP00000044903,10090.ENSMUSP00000099423,10090.ENSMUSP00000109144,10090.ENSMUSP00000147767	Col1a1,Cybb,Mmp9,Sdc1,Edn1,Loxl2,Pdgfrb,Ccna2,Vcam1,Mmp2,Acta1,Thbs1,Ccr7,Kdr,Casp3
GO:0001957	Intramembranous ossification	4	7	2.1	1.49	8.07e-06	10090.ENSMUSP00000001547,10090.ENSMUSP00000015664,10090.ENSMUSP00000020507,10090.ENSMUSP00000034187	Col1a1,Ctsk,Fgf18,Mmp2
GO:0038084	Vascular endothelial growth factor signaling pathway	5	22	1.7	1.43	8.07e-06	10090.ENSMUSP00000000500,10090.ENSMUSP00000025522,10090.ENSMUSP00000031653,10090.ENSMUSP00000109144,10090.ENSMUSP00000127173	Pdgfb,Pdgfrb,Flt1,Kdr,Pdgfra
GO:0045123	Cellular extravasation	6	46	1.45	1.36	8.07e-06	10090.ENSMUSP00000027871,10090.ENSMUSP00000029574,10090.ENSMUSP00000039600,10090.ENSMUSP00000077132,10090.ENSMUSP00000087457,10090.ENSMUSP00000099718	Sell,Vcam1,Ccl5,Itga1,Itgb1,Itga4
GO:0072239	Metanephric glomerulus vasculature development	4	7	2.1	1.49	8.07e-06	10090.ENSMUSP00000000500,10090.ENSMUSP00000016638,10090.ENSMUSP00000025522,10090.ENSMUSP00000127173	Pdgfb,Cd34,Pdgfrb,Pdgfra
GO:0051726	Regulation of cell cycle	20	1105	0.6	0.8	8.62e-06	10090.ENSMUSP00000000500,10090.ENSMUSP00000020171,10090.ENSMUSP00000021796,10090.ENSMUSP00000022612,10090.ENSMUSP00000025522,10090.ENSMUSP00000029270,10090.ENSMUSP00000033154,10090.ENSMUSP00000042260,10090.ENSMUSP00000045286,10090.ENSMUSP00000056778,10090.ENSMUSP00000068713,10090.ENSMUSP00000087457,10090.ENSMUSP00000091469,10090.ENSMUSP00000096541,10090.ENSMUSP00000100937,10090.ENSMUSP00000103245…	Pdgfb,Ccn2,Edn1,Pbk,Pdgfrb,Ccna2,Plk1,Ncapd2,Spag5,E2f8,Nusap1,Itgb1,Cdc6,Spc24,Igf1,Klf4,Cenpf,Tgfb2,Casp3,Kif20a
GO:0045787	Positive regulation of cell cycle	12	367	0.85	1.01	9.59e-06	10090.ENSMUSP00000000500,10090.ENSMUSP00000020171,10090.ENSMUSP00000021796,10090.ENSMUSP00000022612,10090.ENSMUSP00000025522,10090.ENSMUSP00000042260,10090.ENSMUSP00000045286,10090.ENSMUSP00000056778,10090.ENSMUSP00000068713,10090.ENSMUSP00000091469,10090.ENSMUSP00000100937,10090.ENSMUSP00000142149	Pdgfb,Ccn2,Edn1,Pbk,Pdgfrb,Ncapd2,Spag5,E2f8,Nusap1,Cdc6,Igf1,Tgfb2
GO:0043065	Positive regulation of apoptotic process	15	615	0.73	0.91	1e-05	10090.ENSMUSP00000017881,10090.ENSMUSP00000020702,10090.ENSMUSP00000025522,10090.ENSMUSP00000032781,10090.ENSMUSP00000034187,10090.ENSMUSP00000039600,10090.ENSMUSP00000044903,10090.ENSMUSP00000045770,10090.ENSMUSP00000077132,10090.ENSMUSP00000087457,10090.ENSMUSP00000099718,10090.ENSMUSP00000101049,10090.ENSMUSP00000107729,10090.ENSMUSP00000142149,10090.ENSMUSP00000147767	Mmp9,Igfbp3,Pdgfrb,Nox4,Mmp2,Ccl5,Thbs1,Tlr4,Itga1,Itgb1,Itga4,Col18a1,Itga6,Tgfb2,Casp3
GO:0033043	Regulation of organelle organization	21	1231	0.57	0.77	1.04e-05	10090.ENSMUSP00000000500,10090.ENSMUSP00000015138,10090.ENSMUSP00000017881,10090.ENSMUSP00000020171,10090.ENSMUSP00000020911,10090.ENSMUSP00000021028,10090.ENSMUSP00000021796,10090.ENSMUSP00000025522,10090.ENSMUSP00000032781,10090.ENSMUSP00000033154,10090.ENSMUSP00000034756,10090.ENSMUSP00000042260,10090.ENSMUSP00000045286,10090.ENSMUSP00000068713,10090.ENSMUSP00000091469,10090.ENSMUSP00000096541…	Pdgfb,Eln,Mmp9,Ccn2,Sdc1,Itgb3,Edn1,Pdgfrb,Nox4,Plk1,Anxa2,Ncapd2,Spag5,Nusap1,Cdc6,Spc24,Tek,Igf1,Kdr,Tgfb2,Hgf
GO:0048545	Response to steroid hormone	11	301	0.9	1.04	1.11e-05	10090.ENSMUSP00000001547,10090.ENSMUSP00000015484,10090.ENSMUSP00000020911,10090.ENSMUSP00000021796,10090.ENSMUSP00000025409,10090.ENSMUSP00000033941,10090.ENSMUSP00000034453,10090.ENSMUSP00000084043,10090.ENSMUSP00000100937,10090.ENSMUSP00000142149,10090.ENSMUSP00000147767	Col1a1,Cybb,Sdc1,Edn1,Lox,Plat,Acta1,Spp1,Igf1,Tgfb2,Casp3
GO:0098609	Cell-cell adhesion	14	533	0.76	0.93	1.12e-05	10090.ENSMUSP00000016638,10090.ENSMUSP00000021028,10090.ENSMUSP00000027871,10090.ENSMUSP00000029574,10090.ENSMUSP00000039600,10090.ENSMUSP00000044227,10090.ENSMUSP00000044903,10090.ENSMUSP00000077132,10090.ENSMUSP00000087457,10090.ENSMUSP00000099718,10090.ENSMUSP00000099862,10090.ENSMUSP00000107729,10090.ENSMUSP00000127173,10090.ENSMUSP00000142149	Cd34,Itgb3,Sell,Vcam1,Ccl5,Itga9,Thbs1,Itga1,Itgb1,Itga4,Tek,Itga6,Pdgfra,Tgfb2
GO:0009612	Response to mechanical stimulus	10	237	0.96	1.08	1.14e-05	10090.ENSMUSP00000001547,10090.ENSMUSP00000021028,10090.ENSMUSP00000021796,10090.ENSMUSP00000034187,10090.ENSMUSP00000034453,10090.ENSMUSP00000044903,10090.ENSMUSP00000045770,10090.ENSMUSP00000085192,10090.ENSMUSP00000087119,10090.ENSMUSP00000100937	Col1a1,Itgb3,Edn1,Mmp2,Acta1,Thbs1,Tlr4,Col3a1,Mmp14,Igf1
GO:0010763	Positive regulation of fibroblast migration	5	24	1.66	1.38	1.14e-05	10090.ENSMUSP00000000500,10090.ENSMUSP00000021028,10090.ENSMUSP00000044903,10090.ENSMUSP00000048218,10090.ENSMUSP00000087457	Pdgfb,Itgb3,Thbs1,Acta2,Itgb1
GO:0072109	Glomerular mesangium development	4	8	2.04	1.44	1.14e-05	10090.ENSMUSP00000000500,10090.ENSMUSP00000016638,10090.ENSMUSP00000025522,10090.ENSMUSP00000048218	Pdgfb,Cd34,Pdgfrb,Acta2
GO:0050878	Regulation of body fluid levels	12	377	0.84	0.99	1.22e-05	10090.ENSMUSP00000000500,10090.ENSMUSP00000016638,10090.ENSMUSP00000021028,10090.ENSMUSP00000021796,10090.ENSMUSP00000033941,10090.ENSMUSP00000034756,10090.ENSMUSP00000039586,10090.ENSMUSP00000044903,10090.ENSMUSP00000103245,10090.ENSMUSP00000107873,10090.ENSMUSP00000127173,10090.ENSMUSP00000133302	Pdgfb,Cd34,Itgb3,Edn1,Plat,Anxa2,Serpine1,Thbs1,Klf4,Vwf,Pdgfra,Apoe
GO:0043010	Camera-type eye development	12	379	0.84	0.98	1.29e-05	10090.ENSMUSP00000000500,10090.ENSMUSP00000025522,10090.ENSMUSP00000028735,10090.ENSMUSP00000031653,10090.ENSMUSP00000033898,10090.ENSMUSP00000073751,10090.ENSMUSP00000086745,10090.ENSMUSP00000099524,10090.ENSMUSP00000103245,10090.ENSMUSP00000109144,10090.ENSMUSP00000127173,10090.ENSMUSP00000142149	Pdgfb,Pdgfrb,Jag1,Flt1,Col4a1,Prom1,Col8a1,Fbn1,Klf4,Kdr,Pdgfra,Tgfb2
GO:0002009	Morphogenesis of an epithelium	14	542	0.75	0.91	1.32e-05	10090.ENSMUSP00000000500,10090.ENSMUSP00000021796,10090.ENSMUSP00000028280,10090.ENSMUSP00000028735,10090.ENSMUSP00000031653,10090.ENSMUSP00000033898,10090.ENSMUSP00000034187,10090.ENSMUSP00000087119,10090.ENSMUSP00000099862,10090.ENSMUSP00000100937,10090.ENSMUSP00000103245,10090.ENSMUSP00000109144,10090.ENSMUSP00000142149,10090.ENSMUSP00000147767	Pdgfb,Edn1,Col5a1,Jag1,Flt1,Col4a1,Mmp2,Mmp14,Tek,Igf1,Klf4,Kdr,Tgfb2,Casp3
GO:0048592	Eye morphogenesis	9	182	1.03	1.11	1.32e-05	10090.ENSMUSP00000000500,10090.ENSMUSP00000028280,10090.ENSMUSP00000028735,10090.ENSMUSP00000031653,10090.ENSMUSP00000073751,10090.ENSMUSP00000083620,10090.ENSMUSP00000086745,10090.ENSMUSP00000099524,10090.ENSMUSP00000109144	Pdgfb,Col5a1,Jag1,Flt1,Prom1,Col5a2,Col8a1,Fbn1,Kdr
GO:0010564	Regulation of cell cycle process	16	732	0.68	0.85	1.52e-05	10090.ENSMUSP00000000500,10090.ENSMUSP00000020171,10090.ENSMUSP00000021796,10090.ENSMUSP00000022612,10090.ENSMUSP00000025522,10090.ENSMUSP00000033154,10090.ENSMUSP00000042260,10090.ENSMUSP00000045286,10090.ENSMUSP00000056778,10090.ENSMUSP00000068713,10090.ENSMUSP00000091469,10090.ENSMUSP00000096541,10090.ENSMUSP00000100937,10090.ENSMUSP00000103245,10090.ENSMUSP00000129738,10090.ENSMUSP00000157839	Pdgfb,Ccn2,Edn1,Pbk,Pdgfrb,Plk1,Ncapd2,Spag5,E2f8,Nusap1,Cdc6,Spc24,Igf1,Klf4,Cenpf,Kif20a
GO:0010638	Positive regulation of organelle organization	14	551	0.74	0.9	1.59e-05	10090.ENSMUSP00000000500,10090.ENSMUSP00000017881,10090.ENSMUSP00000020171,10090.ENSMUSP00000020911,10090.ENSMUSP00000021796,10090.ENSMUSP00000025522,10090.ENSMUSP00000032781,10090.ENSMUSP00000034756,10090.ENSMUSP00000042260,10090.ENSMUSP00000045286,10090.ENSMUSP00000068713,10090.ENSMUSP00000099862,10090.ENSMUSP00000100937,10090.ENSMUSP00000109144	Pdgfb,Mmp9,Ccn2,Sdc1,Edn1,Pdgfrb,Nox4,Anxa2,Ncapd2,Spag5,Nusap1,Tek,Igf1,Kdr
GO:0042692	Muscle cell differentiation	11	314	0.88	1	1.59e-05	10090.ENSMUSP00000000500,10090.ENSMUSP00000020911,10090.ENSMUSP00000025409,10090.ENSMUSP00000025522,10090.ENSMUSP00000032781,10090.ENSMUSP00000034453,10090.ENSMUSP00000064719,10090.ENSMUSP00000087457,10090.ENSMUSP00000100937,10090.ENSMUSP00000127173,10090.ENSMUSP00000147767	Pdgfb,Sdc1,Lox,Pdgfrb,Nox4,Acta1,Efemp2,Itgb1,Igf1,Pdgfra,Casp3
GO:0010628	Positive regulation of gene expression	21	1274	0.56	0.74	1.72e-05	10090.ENSMUSP00000000500,10090.ENSMUSP00000015484,10090.ENSMUSP00000016638,10090.ENSMUSP00000020171,10090.ENSMUSP00000020507,10090.ENSMUSP00000021028,10090.ENSMUSP00000028735,10090.ENSMUSP00000034453,10090.ENSMUSP00000034756,10090.ENSMUSP00000039586,10090.ENSMUSP00000039600,10090.ENSMUSP00000044903,10090.ENSMUSP00000045770,10090.ENSMUSP00000048218,10090.ENSMUSP00000087119,10090.ENSMUSP00000099423…	Pdgfb,Cybb,Cd34,Ccn2,Fgf18,Itgb3,Jag1,Acta1,Anxa2,Serpine1,Ccl5,Thbs1,Tlr4,Acta2,Mmp14,Ccr7,Tek,Igf1,Klf4,Tgfb2,Hgf
GO:0001952	Regulation of cell-matrix adhesion	8	137	1.11	1.13	1.87e-05	10090.ENSMUSP00000021028,10090.ENSMUSP00000028735,10090.ENSMUSP00000039586,10090.ENSMUSP00000044903,10090.ENSMUSP00000064719,10090.ENSMUSP00000087119,10090.ENSMUSP00000099862,10090.ENSMUSP00000109144	Itgb3,Jag1,Serpine1,Thbs1,Efemp2,Mmp14,Tek,Kdr
GO:0002682	Regulation of immune system process	23	1523	0.52	0.71	1.92e-05	10090.ENSMUSP00000017881,10090.ENSMUSP00000021028,10090.ENSMUSP00000021796,10090.ENSMUSP00000024044,10090.ENSMUSP00000025409,10090.ENSMUSP00000027871,10090.ENSMUSP00000028735,10090.ENSMUSP00000029574,10090.ENSMUSP00000031327,10090.ENSMUSP00000039586,10090.ENSMUSP00000039600,10090.ENSMUSP00000044903,10090.ENSMUSP00000045770,10090.ENSMUSP00000085192,10090.ENSMUSP00000087119,10090.ENSMUSP00000099423…	Mmp9,Itgb3,Edn1,Cd4,Lox,Sell,Jag1,Vcam1,Cxcl1,Serpine1,Ccl5,Thbs1,Tlr4,Col3a1,Mmp14,Ccr7,Fbn1,Itga4,Tek,Igf1,Apoe,Tgfb2,Casp3
GO:0048871	Multicellular organismal homeostasis	12	396	0.82	0.94	1.94e-05	10090.ENSMUSP00000015664,10090.ENSMUSP00000016638,10090.ENSMUSP00000020171,10090.ENSMUSP00000025522,10090.ENSMUSP00000032781,10090.ENSMUSP00000045770,10090.ENSMUSP00000073751,10090.ENSMUSP00000085192,10090.ENSMUSP00000087457,10090.ENSMUSP00000103245,10090.ENSMUSP00000105850,10090.ENSMUSP00000109144	Ctsk,Cd34,Ccn2,Pdgfrb,Nox4,Tlr4,Prom1,Col3a1,Itgb1,Klf4,Col14a1,Kdr
GO:2000351	Regulation of endothelial cell apoptotic process	6	55	1.38	1.24	1.94e-05	10090.ENSMUSP00000039586,10090.ENSMUSP00000044903,10090.ENSMUSP00000099718,10090.ENSMUSP00000099862,10090.ENSMUSP00000101049,10090.ENSMUSP00000109144	Serpine1,Thbs1,Itga4,Tek,Col18a1,Kdr
GO:0010712	Regulation of collagen metabolic process	6	56	1.37	1.23	2.13e-05	10090.ENSMUSP00000000500,10090.ENSMUSP00000001927,10090.ENSMUSP00000020171,10090.ENSMUSP00000025522,10090.ENSMUSP00000039586,10090.ENSMUSP00000087457	Pdgfb,Ltbp1,Ccn2,Pdgfrb,Serpine1,Itgb1
GO:0007154	Cell communication	52	6128	0.27	0.5	2.28e-05	10090.ENSMUSP00000000500,10090.ENSMUSP00000001547,10090.ENSMUSP00000001927,10090.ENSMUSP00000015484,10090.ENSMUSP00000016638,10090.ENSMUSP00000017881,10090.ENSMUSP00000020171,10090.ENSMUSP00000020507,10090.ENSMUSP00000020702,10090.ENSMUSP00000020911,10090.ENSMUSP00000021028,10090.ENSMUSP00000021796,10090.ENSMUSP00000022612,10090.ENSMUSP00000022693,10090.ENSMUSP00000024044,10090.ENSMUSP00000025409…	Pdgfb,Col1a1,Ltbp1,Cybb,Cd34,Mmp9,Ccn2,Fgf18,Igfbp3,Sdc1,Itgb3,Edn1,Pbk,Bmp1,Cd4,Lox,Pdgfrb,Jag1,Ccna2,Vcam1,Cxcl1,Flt1,Col1a2,Plk1,Col4a1,Col4a2,Plat,Ccl5,Itga9,Tlr4,Itga1,Ltbp3,Adgre1,Spp1,Col3a1,Itgb1,Cdc6,Spc24,Ccr7,Fbn1,Itga4,Tek,Igf1,Klf4,Itga6,Col4a3,Kdr,Pdgfra,Apoe,Tgfb2,Hgf,Casp3
GO:0043536	Positive regulation of blood vessel endothelial cell migration	6	58	1.35	1.21	2.56e-05	10090.ENSMUSP00000000500,10090.ENSMUSP00000020507,10090.ENSMUSP00000044903,10090.ENSMUSP00000100937,10090.ENSMUSP00000101049,10090.ENSMUSP00000109144	Pdgfb,Fgf18,Thbs1,Igf1,Col18a1,Kdr
GO:0008285	Negative regulation of cell population proliferation	16	776	0.65	0.8	3.09e-05	10090.ENSMUSP00000017881,10090.ENSMUSP00000018737,10090.ENSMUSP00000020702,10090.ENSMUSP00000031653,10090.ENSMUSP00000032781,10090.ENSMUSP00000038056,10090.ENSMUSP00000044903,10090.ENSMUSP00000064719,10090.ENSMUSP00000077132,10090.ENSMUSP00000087457,10090.ENSMUSP00000100937,10090.ENSMUSP00000103245,10090.ENSMUSP00000109084,10090.ENSMUSP00000133302,10090.ENSMUSP00000142149,10090.ENSMUSP00000147767	Mmp9,Sparc,Igfbp3,Flt1,Nox4,P3h2,Thbs1,Efemp2,Itga1,Itgb1,Igf1,Klf4,Col4a3,Apoe,Tgfb2,Casp3
GO:0035909	Aorta morphogenesis	5	31	1.55	1.24	3.24e-05	10090.ENSMUSP00000025522,10090.ENSMUSP00000028735,10090.ENSMUSP00000064719,10090.ENSMUSP00000085192,10090.ENSMUSP00000142149	Pdgfrb,Jag1,Efemp2,Col3a1,Tgfb2
GO:1905562	Regulation of vascular endothelial cell proliferation	5	31	1.55	1.24	3.24e-05	10090.ENSMUSP00000031653,10090.ENSMUSP00000099718,10090.ENSMUSP00000100937,10090.ENSMUSP00000101049,10090.ENSMUSP00000109084	Flt1,Itga4,Igf1,Col18a1,Col4a3
GO:0007159	Leukocyte cell-cell adhesion	6	61	1.33	1.17	3.3e-05	10090.ENSMUSP00000027871,10090.ENSMUSP00000029574,10090.ENSMUSP00000039600,10090.ENSMUSP00000044903,10090.ENSMUSP00000087457,10090.ENSMUSP00000099718	Sell,Vcam1,Ccl5,Thbs1,Itgb1,Itga4
GO:0050867	Positive regulation of cell activation	12	421	0.79	0.89	3.52e-05	10090.ENSMUSP00000000500,10090.ENSMUSP00000020171,10090.ENSMUSP00000024044,10090.ENSMUSP00000025522,10090.ENSMUSP00000029574,10090.ENSMUSP00000039600,10090.ENSMUSP00000044903,10090.ENSMUSP00000045770,10090.ENSMUSP00000048218,10090.ENSMUSP00000087119,10090.ENSMUSP00000099423,10090.ENSMUSP00000100937	Pdgfb,Ccn2,Cd4,Pdgfrb,Vcam1,Ccl5,Thbs1,Tlr4,Acta2,Mmp14,Ccr7,Igf1
GO:0050865	Regulation of cell activation	15	688	0.68	0.81	3.59e-05	10090.ENSMUSP00000000500,10090.ENSMUSP00000020171,10090.ENSMUSP00000024044,10090.ENSMUSP00000025522,10090.ENSMUSP00000029574,10090.ENSMUSP00000039600,10090.ENSMUSP00000044903,10090.ENSMUSP00000045770,10090.ENSMUSP00000048218,10090.ENSMUSP00000087119,10090.ENSMUSP00000099423,10090.ENSMUSP00000100937,10090.ENSMUSP00000127173,10090.ENSMUSP00000133302,10090.ENSMUSP00000147767	Pdgfb,Ccn2,Cd4,Pdgfrb,Vcam1,Ccl5,Thbs1,Tlr4,Acta2,Mmp14,Ccr7,Igf1,Pdgfra,Apoe,Casp3
GO:0032967	Positive regulation of collagen biosynthetic process	5	32	1.53	1.22	3.67e-05	10090.ENSMUSP00000000500,10090.ENSMUSP00000001927,10090.ENSMUSP00000020171,10090.ENSMUSP00000025522,10090.ENSMUSP00000039586	Pdgfb,Ltbp1,Ccn2,Pdgfrb,Serpine1
GO:1904238	Pericyte cell differentiation	4	12	1.86	1.28	3.76e-05	10090.ENSMUSP00000000500,10090.ENSMUSP00000016638,10090.ENSMUSP00000048218,10090.ENSMUSP00000142149	Pdgfb,Cd34,Acta2,Tgfb2
GO:0030855	Epithelial cell differentiation	15	696	0.67	0.8	4.1e-05	10090.ENSMUSP00000000500,10090.ENSMUSP00000016638,10090.ENSMUSP00000020911,10090.ENSMUSP00000028735,10090.ENSMUSP00000033898,10090.ENSMUSP00000048218,10090.ENSMUSP00000056778,10090.ENSMUSP00000073751,10090.ENSMUSP00000099981,10090.ENSMUSP00000100937,10090.ENSMUSP00000101049,10090.ENSMUSP00000103245,10090.ENSMUSP00000109144,10090.ENSMUSP00000110411,10090.ENSMUSP00000147767	Pdgfb,Cd34,Sdc1,Jag1,Col4a1,Acta2,E2f8,Prom1,Col15a1,Igf1,Col18a1,Klf4,Kdr,Fstl1,Casp3
GO:0038063	Collagen-activated tyrosine kinase receptor signaling pathway	4	13	1.83	1.24	4.86e-05	10090.ENSMUSP00000001547,10090.ENSMUSP00000033898,10090.ENSMUSP00000033899,10090.ENSMUSP00000109084	Col1a1,Col4a1,Col4a2,Col4a3
GO:0048251	Elastic fiber assembly	4	13	1.83	1.24	4.86e-05	10090.ENSMUSP00000025409,10090.ENSMUSP00000064719,10090.ENSMUSP00000080214,10090.ENSMUSP00000085192	Lox,Efemp2,Ltbp3,Col3a1
GO:1990314	Cellular response to insulin-like growth factor stimulus	4	13	1.83	1.24	4.86e-05	10090.ENSMUSP00000021028,10090.ENSMUSP00000029270,10090.ENSMUSP00000099524,10090.ENSMUSP00000100937	Itgb3,Ccna2,Fbn1,Igf1
GO:0043551	Regulation of phosphatidylinositol 3-kinase activity	6	66	1.3	1.12	4.92e-05	10090.ENSMUSP00000000500,10090.ENSMUSP00000025522,10090.ENSMUSP00000031653,10090.ENSMUSP00000099862,10090.ENSMUSP00000103245,10090.ENSMUSP00000127173	Pdgfb,Pdgfrb,Flt1,Tek,Klf4,Pdgfra
GO:0071345	Cellular response to cytokine stimulus	16	810	0.63	0.76	5.12e-05	10090.ENSMUSP00000000500,10090.ENSMUSP00000001547,10090.ENSMUSP00000021796,10090.ENSMUSP00000024044,10090.ENSMUSP00000025409,10090.ENSMUSP00000029574,10090.ENSMUSP00000031327,10090.ENSMUSP00000034187,10090.ENSMUSP00000039586,10090.ENSMUSP00000039600,10090.ENSMUSP00000044903,10090.ENSMUSP00000045770,10090.ENSMUSP00000084043,10090.ENSMUSP00000099423,10090.ENSMUSP00000099718,10090.ENSMUSP00000103245	Pdgfb,Col1a1,Edn1,Cd4,Lox,Vcam1,Cxcl1,Mmp2,Serpine1,Ccl5,Thbs1,Tlr4,Spp1,Ccr7,Itga4,Klf4
GO:0085029	Extracellular matrix assembly	5	35	1.49	1.17	5.34e-05	10090.ENSMUSP00000025409,10090.ENSMUSP00000031668,10090.ENSMUSP00000064719,10090.ENSMUSP00000080214,10090.ENSMUSP00000085192	Lox,Col1a2,Efemp2,Ltbp3,Col3a1
GO:0002684	Positive regulation of immune system process	17	928	0.6	0.73	6.18e-05	10090.ENSMUSP00000017881,10090.ENSMUSP00000021028,10090.ENSMUSP00000021796,10090.ENSMUSP00000024044,10090.ENSMUSP00000027871,10090.ENSMUSP00000029574,10090.ENSMUSP00000031327,10090.ENSMUSP00000039586,10090.ENSMUSP00000039600,10090.ENSMUSP00000044903,10090.ENSMUSP00000045770,10090.ENSMUSP00000087119,10090.ENSMUSP00000099423,10090.ENSMUSP00000099718,10090.ENSMUSP00000099862,10090.ENSMUSP00000100937…	Mmp9,Itgb3,Edn1,Cd4,Sell,Vcam1,Cxcl1,Serpine1,Ccl5,Thbs1,Tlr4,Mmp14,Ccr7,Itga4,Tek,Igf1,Tgfb2
GO:0034097	Response to cytokine	17	931	0.6	0.72	6.43e-05	10090.ENSMUSP00000000500,10090.ENSMUSP00000001547,10090.ENSMUSP00000021796,10090.ENSMUSP00000024044,10090.ENSMUSP00000025409,10090.ENSMUSP00000029574,10090.ENSMUSP00000031327,10090.ENSMUSP00000034187,10090.ENSMUSP00000039586,10090.ENSMUSP00000039600,10090.ENSMUSP00000044903,10090.ENSMUSP00000045770,10090.ENSMUSP00000084043,10090.ENSMUSP00000085192,10090.ENSMUSP00000099423,10090.ENSMUSP00000099718…	Pdgfb,Col1a1,Edn1,Cd4,Lox,Vcam1,Cxcl1,Mmp2,Serpine1,Ccl5,Thbs1,Tlr4,Spp1,Col3a1,Ccr7,Itga4,Klf4
GO:0030162	Regulation of proteolysis	16	826	0.63	0.74	6.48e-05	10090.ENSMUSP00000017881,10090.ENSMUSP00000020171,10090.ENSMUSP00000022612,10090.ENSMUSP00000033154,10090.ENSMUSP00000033941,10090.ENSMUSP00000034756,10090.ENSMUSP00000039586,10090.ENSMUSP00000044903,10090.ENSMUSP00000087119,10090.ENSMUSP00000100937,10090.ENSMUSP00000103245,10090.ENSMUSP00000109084,10090.ENSMUSP00000126390,10090.ENSMUSP00000133302,10090.ENSMUSP00000137585,10090.ENSMUSP00000143424	Mmp9,Ccn2,Pbk,Plk1,Plat,Anxa2,Serpine1,Thbs1,Mmp14,Igf1,Klf4,Col4a3,Serpinh1,Apoe,Col6a3,Hgf
GO:0035850	Epithelial cell differentiation involved in kidney development	5	37	1.47	1.14	6.74e-05	10090.ENSMUSP00000000500,10090.ENSMUSP00000016638,10090.ENSMUSP00000028735,10090.ENSMUSP00000048218,10090.ENSMUSP00000073751	Pdgfb,Cd34,Jag1,Acta2,Prom1
GO:0060537	Muscle tissue development	11	373	0.81	0.86	7.29e-05	10090.ENSMUSP00000015138,10090.ENSMUSP00000025522,10090.ENSMUSP00000032781,10090.ENSMUSP00000034453,10090.ENSMUSP00000064719,10090.ENSMUSP00000085192,10090.ENSMUSP00000087457,10090.ENSMUSP00000105850,10090.ENSMUSP00000110899,10090.ENSMUSP00000127173,10090.ENSMUSP00000142149	Eln,Pdgfrb,Nox4,Acta1,Efemp2,Col3a1,Itgb1,Col14a1,Col19a1,Pdgfra,Tgfb2
GO:0061045	Negative regulation of wound healing	6	72	1.26	1.07	7.66e-05	10090.ENSMUSP00000000500,10090.ENSMUSP00000016638,10090.ENSMUSP00000034756,10090.ENSMUSP00000039586,10090.ENSMUSP00000127173,10090.ENSMUSP00000133302	Pdgfb,Cd34,Anxa2,Serpine1,Pdgfra,Apoe
GO:1904035	Regulation of epithelial cell apoptotic process	7	117	1.12	1.01	8.1e-05	10090.ENSMUSP00000039586,10090.ENSMUSP00000044903,10090.ENSMUSP00000099718,10090.ENSMUSP00000099862,10090.ENSMUSP00000100937,10090.ENSMUSP00000101049,10090.ENSMUSP00000109144	Serpine1,Thbs1,Itga4,Tek,Igf1,Col18a1,Kdr
GO:1904705	Regulation of vascular associated smooth muscle cell proliferation	6	73	1.25	1.06	8.21e-05	10090.ENSMUSP00000000500,10090.ENSMUSP00000017881,10090.ENSMUSP00000021796,10090.ENSMUSP00000034187,10090.ENSMUSP00000064719,10090.ENSMUSP00000100937	Pdgfb,Mmp9,Edn1,Mmp2,Efemp2,Igf1
GO:0072223	Metanephric glomerular mesangium development	3	3	2.34	1.2	9.1e-05	10090.ENSMUSP00000000500,10090.ENSMUSP00000016638,10090.ENSMUSP00000025522	Pdgfb,Cd34,Pdgfrb
GO:0007088	Regulation of mitotic nuclear division	7	120	1.11	0.99	9.41e-05	10090.ENSMUSP00000000500,10090.ENSMUSP00000021796,10090.ENSMUSP00000025522,10090.ENSMUSP00000033154,10090.ENSMUSP00000068713,10090.ENSMUSP00000096541,10090.ENSMUSP00000100937	Pdgfb,Edn1,Pdgfrb,Plk1,Nusap1,Spc24,Igf1
GO:0001569	Branching involved in blood vessel morphogenesis	5	41	1.43	1.09	0.0001	10090.ENSMUSP00000021796,10090.ENSMUSP00000031653,10090.ENSMUSP00000033898,10090.ENSMUSP00000099862,10090.ENSMUSP00000109144	Edn1,Flt1,Col4a1,Tek,Kdr
GO:0043552	Positive regulation of phosphatidylinositol 3-kinase activity	5	41	1.43	1.09	0.0001	10090.ENSMUSP00000000500,10090.ENSMUSP00000025522,10090.ENSMUSP00000031653,10090.ENSMUSP00000099862,10090.ENSMUSP00000127173	Pdgfb,Pdgfrb,Flt1,Tek,Pdgfra
GO:1904707	Positive regulation of vascular associated smooth muscle cell proliferation	5	41	1.43	1.09	0.0001	10090.ENSMUSP00000000500,10090.ENSMUSP00000017881,10090.ENSMUSP00000021796,10090.ENSMUSP00000034187,10090.ENSMUSP00000100937	Pdgfb,Mmp9,Edn1,Mmp2,Igf1
GO:0048585	Negative regulation of response to stimulus	23	1697	0.47	0.61	0.00011	10090.ENSMUSP00000000500,10090.ENSMUSP00000001927,10090.ENSMUSP00000016638,10090.ENSMUSP00000017881,10090.ENSMUSP00000022612,10090.ENSMUSP00000034497,10090.ENSMUSP00000034756,10090.ENSMUSP00000039586,10090.ENSMUSP00000039600,10090.ENSMUSP00000044903,10090.ENSMUSP00000045770,10090.ENSMUSP00000077132,10090.ENSMUSP00000085192,10090.ENSMUSP00000087119,10090.ENSMUSP00000087457,10090.ENSMUSP00000099524…	Pdgfb,Ltbp1,Cd34,Mmp9,Pbk,Mmp3,Anxa2,Serpine1,Ccl5,Thbs1,Tlr4,Itga1,Col3a1,Mmp14,Itgb1,Fbn1,Igf1,Klf4,Itga6,Pdgfra,Apoe,Tgfb2,Hgf
GO:0006979	Response to oxidative stress	11	393	0.79	0.81	0.00012	10090.ENSMUSP00000001547,10090.ENSMUSP00000017881,10090.ENSMUSP00000020911,10090.ENSMUSP00000021796,10090.ENSMUSP00000025522,10090.ENSMUSP00000034187,10090.ENSMUSP00000045770,10090.ENSMUSP00000087119,10090.ENSMUSP00000127173,10090.ENSMUSP00000133302,10090.ENSMUSP00000147767	Col1a1,Mmp9,Sdc1,Edn1,Pdgfrb,Mmp2,Tlr4,Mmp14,Pdgfra,Apoe,Casp3
GO:0055001	Muscle cell development	8	182	0.98	0.92	0.00012	10090.ENSMUSP00000020911,10090.ENSMUSP00000025409,10090.ENSMUSP00000025522,10090.ENSMUSP00000034453,10090.ENSMUSP00000064719,10090.ENSMUSP00000087457,10090.ENSMUSP00000100937,10090.ENSMUSP00000127173	Sdc1,Lox,Pdgfrb,Acta1,Efemp2,Itgb1,Igf1,Pdgfra
GO:0080134	Regulation of response to stress	21	1454	0.5	0.63	0.00012	10090.ENSMUSP00000000500,10090.ENSMUSP00000016638,10090.ENSMUSP00000020171,10090.ENSMUSP00000022612,10090.ENSMUSP00000031327,10090.ENSMUSP00000033941,10090.ENSMUSP00000034497,10090.ENSMUSP00000034756,10090.ENSMUSP00000039586,10090.ENSMUSP00000039600,10090.ENSMUSP00000044903,10090.ENSMUSP00000045770,10090.ENSMUSP00000048218,10090.ENSMUSP00000087457,10090.ENSMUSP00000099423,10090.ENSMUSP00000100937…	Pdgfb,Cd34,Ccn2,Pbk,Cxcl1,Plat,Mmp3,Anxa2,Serpine1,Ccl5,Thbs1,Tlr4,Acta2,Itgb1,Ccr7,Igf1,Klf4,Pdgfra,Apoe,Tgfb2,Hgf
GO:0090596	Sensory organ morphogenesis	10	318	0.84	0.84	0.00012	10090.ENSMUSP00000000500,10090.ENSMUSP00000021796,10090.ENSMUSP00000028280,10090.ENSMUSP00000028735,10090.ENSMUSP00000031653,10090.ENSMUSP00000073751,10090.ENSMUSP00000083620,10090.ENSMUSP00000086745,10090.ENSMUSP00000099524,10090.ENSMUSP00000109144	Pdgfb,Edn1,Col5a1,Jag1,Flt1,Prom1,Col5a2,Col8a1,Fbn1,Kdr
GO:2000379	Positive regulation of reactive oxygen species metabolic process	6	79	1.22	1.01	0.00012	10090.ENSMUSP00000000500,10090.ENSMUSP00000025522,10090.ENSMUSP00000031327,10090.ENSMUSP00000032781,10090.ENSMUSP00000044903,10090.ENSMUSP00000045770	Pdgfb,Pdgfrb,Cxcl1,Nox4,Thbs1,Tlr4
GO:0051050	Positive regulation of transport	18	1101	0.55	0.66	0.00013	10090.ENSMUSP00000000500,10090.ENSMUSP00000020911,10090.ENSMUSP00000021796,10090.ENSMUSP00000024044,10090.ENSMUSP00000025522,10090.ENSMUSP00000031327,10090.ENSMUSP00000034756,10090.ENSMUSP00000039586,10090.ENSMUSP00000039600,10090.ENSMUSP00000045286,10090.ENSMUSP00000045770,10090.ENSMUSP00000084043,10090.ENSMUSP00000087457,10090.ENSMUSP00000099423,10090.ENSMUSP00000099862,10090.ENSMUSP00000100937…	Pdgfb,Sdc1,Edn1,Cd4,Pdgfrb,Cxcl1,Anxa2,Serpine1,Ccl5,Spag5,Tlr4,Spp1,Itgb1,Ccr7,Tek,Igf1,Apoe,Tgfb2
GO:0060485	Mesenchyme development	9	247	0.9	0.87	0.00013	10090.ENSMUSP00000021796,10090.ENSMUSP00000022660,10090.ENSMUSP00000025522,10090.ENSMUSP00000028735,10090.ENSMUSP00000034453,10090.ENSMUSP00000044903,10090.ENSMUSP00000048218,10090.ENSMUSP00000099718,10090.ENSMUSP00000142149	Edn1,Loxl2,Pdgfrb,Jag1,Acta1,Thbs1,Acta2,Itga4,Tgfb2
GO:0018108	Peptidyl-tyrosine phosphorylation	8	185	0.98	0.9	0.00014	10090.ENSMUSP00000000500,10090.ENSMUSP00000022612,10090.ENSMUSP00000024044,10090.ENSMUSP00000025522,10090.ENSMUSP00000031653,10090.ENSMUSP00000099862,10090.ENSMUSP00000109144,10090.ENSMUSP00000127173	Pdgfb,Pbk,Cd4,Pdgfrb,Flt1,Tek,Kdr,Pdgfra
GO:0051049	Regulation of transport	25	1998	0.44	0.58	0.00014	10090.ENSMUSP00000000369,10090.ENSMUSP00000000500,10090.ENSMUSP00000015484,10090.ENSMUSP00000017881,10090.ENSMUSP00000020702,10090.ENSMUSP00000020911,10090.ENSMUSP00000021028,10090.ENSMUSP00000021796,10090.ENSMUSP00000024044,10090.ENSMUSP00000025522,10090.ENSMUSP00000031327,10090.ENSMUSP00000034756,10090.ENSMUSP00000039586,10090.ENSMUSP00000039600,10090.ENSMUSP00000044903,10090.ENSMUSP00000045286…	Rem1,Pdgfb,Cybb,Mmp9,Igfbp3,Sdc1,Itgb3,Edn1,Cd4,Pdgfrb,Cxcl1,Anxa2,Serpine1,Ccl5,Thbs1,Spag5,Tlr4,Spp1,Itgb1,Ccr7,Fbn1,Tek,Igf1,Apoe,Tgfb2
GO:0090130	Tissue migration	7	128	1.08	0.94	0.00014	10090.ENSMUSP00000022660,10090.ENSMUSP00000034453,10090.ENSMUSP00000048218,10090.ENSMUSP00000087457,10090.ENSMUSP00000101049,10090.ENSMUSP00000109144,10090.ENSMUSP00000110411	Loxl2,Acta1,Acta2,Itgb1,Col18a1,Kdr,Fstl1
GO:0035265	Organ growth	7	130	1.07	0.94	0.00015	10090.ENSMUSP00000025522,10090.ENSMUSP00000043816,10090.ENSMUSP00000044903,10090.ENSMUSP00000100937,10090.ENSMUSP00000109144,10090.ENSMUSP00000127173,10090.ENSMUSP00000142149	Pdgfrb,Col27a1,Thbs1,Igf1,Kdr,Pdgfra,Tgfb2
GO:0045840	Positive regulation of mitotic nuclear division	5	45	1.39	1.04	0.00015	10090.ENSMUSP00000000500,10090.ENSMUSP00000021796,10090.ENSMUSP00000025522,10090.ENSMUSP00000068713,10090.ENSMUSP00000100937	Pdgfb,Edn1,Pdgfrb,Nusap1,Igf1
GO:0045861	Negative regulation of proteolysis	11	406	0.77	0.79	0.00015	10090.ENSMUSP00000017881,10090.ENSMUSP00000022612,10090.ENSMUSP00000033941,10090.ENSMUSP00000034756,10090.ENSMUSP00000039586,10090.ENSMUSP00000044903,10090.ENSMUSP00000100937,10090.ENSMUSP00000103245,10090.ENSMUSP00000126390,10090.ENSMUSP00000137585,10090.ENSMUSP00000143424	Mmp9,Pbk,Plat,Anxa2,Serpine1,Thbs1,Igf1,Klf4,Serpinh1,Col6a3,Hgf
GO:1901653	Cellular response to peptide	10	326	0.83	0.82	0.00015	10090.ENSMUSP00000021028,10090.ENSMUSP00000021796,10090.ENSMUSP00000029270,10090.ENSMUSP00000029574,10090.ENSMUSP00000033941,10090.ENSMUSP00000045770,10090.ENSMUSP00000091469,10090.ENSMUSP00000099524,10090.ENSMUSP00000099718,10090.ENSMUSP00000100937	Itgb3,Edn1,Ccna2,Vcam1,Plat,Tlr4,Cdc6,Fbn1,Itga4,Igf1
GO:0000302	Response to reactive oxygen species	8	190	0.96	0.88	0.00016	10090.ENSMUSP00000001547,10090.ENSMUSP00000017881,10090.ENSMUSP00000020911,10090.ENSMUSP00000021796,10090.ENSMUSP00000025522,10090.ENSMUSP00000034187,10090.ENSMUSP00000127173,10090.ENSMUSP00000147767	Col1a1,Mmp9,Sdc1,Edn1,Pdgfrb,Mmp2,Pdgfra,Casp3
GO:0001974	Blood vessel remodeling	5	46	1.38	1.03	0.00016	10090.ENSMUSP00000015138,10090.ENSMUSP00000028735,10090.ENSMUSP00000099718,10090.ENSMUSP00000100937,10090.ENSMUSP00000142149	Eln,Jag1,Itga4,Igf1,Tgfb2
GO:0009410	Response to xenobiotic stimulus	12	495	0.72	0.76	0.00016	10090.ENSMUSP00000001547,10090.ENSMUSP00000015484,10090.ENSMUSP00000017881,10090.ENSMUSP00000021028,10090.ENSMUSP00000021796,10090.ENSMUSP00000025409,10090.ENSMUSP00000034187,10090.ENSMUSP00000039586,10090.ENSMUSP00000044903,10090.ENSMUSP00000109144,10090.ENSMUSP00000142149,10090.ENSMUSP00000147767	Col1a1,Cybb,Mmp9,Itgb3,Edn1,Lox,Mmp2,Serpine1,Thbs1,Kdr,Tgfb2,Casp3
GO:0010755	Regulation of plasminogen activation	4	19	1.66	1.08	0.00016	10090.ENSMUSP00000033941,10090.ENSMUSP00000034756,10090.ENSMUSP00000039586,10090.ENSMUSP00000044903	Plat,Anxa2,Serpine1,Thbs1
GO:0030195	Negative regulation of blood coagulation	5	46	1.38	1.03	0.00016	10090.ENSMUSP00000000500,10090.ENSMUSP00000016638,10090.ENSMUSP00000034756,10090.ENSMUSP00000127173,10090.ENSMUSP00000133302	Pdgfb,Cd34,Anxa2,Pdgfra,Apoe
GO:0030574	Collagen catabolic process	5	46	1.38	1.03	0.00016	10090.ENSMUSP00000015664,10090.ENSMUSP00000017881,10090.ENSMUSP00000034187,10090.ENSMUSP00000034497,10090.ENSMUSP00000087119	Ctsk,Mmp9,Mmp2,Mmp3,Mmp14
GO:0030593	Neutrophil chemotaxis	6	85	1.19	0.97	0.00017	10090.ENSMUSP00000031327,10090.ENSMUSP00000039600,10090.ENSMUSP00000044227,10090.ENSMUSP00000077132,10090.ENSMUSP00000084043,10090.ENSMUSP00000142149	Cxcl1,Ccl5,Itga9,Itga1,Spp1,Tgfb2
GO:0061298	Retina vasculature development in camera-type eye	4	20	1.64	1.06	0.00018	10090.ENSMUSP00000000500,10090.ENSMUSP00000025522,10090.ENSMUSP00000033898,10090.ENSMUSP00000127173	Pdgfb,Pdgfrb,Col4a1,Pdgfra
GO:0051098	Regulation of binding	11	418	0.76	0.77	0.00019	10090.ENSMUSP00000000500,10090.ENSMUSP00000017881,10090.ENSMUSP00000025409,10090.ENSMUSP00000033154,10090.ENSMUSP00000034756,10090.ENSMUSP00000045770,10090.ENSMUSP00000099718,10090.ENSMUSP00000100937,10090.ENSMUSP00000103245,10090.ENSMUSP00000133302,10090.ENSMUSP00000142149	Pdgfb,Mmp9,Lox,Plk1,Anxa2,Tlr4,Itga4,Igf1,Klf4,Apoe,Tgfb2
GO:0000278	Mitotic cell cycle	13	603	0.67	0.72	0.0002	10090.ENSMUSP00000029270,10090.ENSMUSP00000033154,10090.ENSMUSP00000042260,10090.ENSMUSP00000045286,10090.ENSMUSP00000056778,10090.ENSMUSP00000064261,10090.ENSMUSP00000068713,10090.ENSMUSP00000087457,10090.ENSMUSP00000091469,10090.ENSMUSP00000096541,10090.ENSMUSP00000122831,10090.ENSMUSP00000129738,10090.ENSMUSP00000157839	Ccna2,Plk1,Ncapd2,Spag5,E2f8,Kif2c,Nusap1,Itgb1,Cdc6,Spc24,Cenpa,Cenpf,Kif20a
GO:0050901	Leukocyte tethering or rolling	4	21	1.62	1.04	0.00021	10090.ENSMUSP00000027871,10090.ENSMUSP00000029574,10090.ENSMUSP00000087457,10090.ENSMUSP00000099718	Sell,Vcam1,Itgb1,Itga4
GO:0018057	Peptidyl-lysine oxidation	3	5	2.12	1.08	0.00022	10090.ENSMUSP00000022660,10090.ENSMUSP00000025409,10090.ENSMUSP00000057406	Loxl2,Lox,Loxl1
GO:0007568	Aging	8	201	0.94	0.84	0.00023	10090.ENSMUSP00000017881,10090.ENSMUSP00000021796,10090.ENSMUSP00000025522,10090.ENSMUSP00000029574,10090.ENSMUSP00000032781,10090.ENSMUSP00000033899,10090.ENSMUSP00000034187,10090.ENSMUSP00000133302	Mmp9,Edn1,Pdgfrb,Vcam1,Nox4,Col4a2,Mmp2,Apoe
GO:0000165	MAPK cascade	8	204	0.93	0.84	0.00025	10090.ENSMUSP00000020507,10090.ENSMUSP00000020702,10090.ENSMUSP00000021796,10090.ENSMUSP00000022612,10090.ENSMUSP00000039600,10090.ENSMUSP00000045770,10090.ENSMUSP00000100937,10090.ENSMUSP00000109144	Fgf18,Igfbp3,Edn1,Pbk,Ccl5,Tlr4,Igf1,Kdr
GO:0061138	Morphogenesis of a branching epithelium	8	203	0.93	0.84	0.00025	10090.ENSMUSP00000000500,10090.ENSMUSP00000021796,10090.ENSMUSP00000031653,10090.ENSMUSP00000033898,10090.ENSMUSP00000087119,10090.ENSMUSP00000099862,10090.ENSMUSP00000100937,10090.ENSMUSP00000109144	Pdgfb,Edn1,Flt1,Col4a1,Mmp14,Tek,Igf1,Kdr
GO:0008406	Gonad development	9	274	0.86	0.8	0.00026	10090.ENSMUSP00000020911,10090.ENSMUSP00000025522,10090.ENSMUSP00000034187,10090.ENSMUSP00000039586,10090.ENSMUSP00000087119,10090.ENSMUSP00000109144,10090.ENSMUSP00000127173,10090.ENSMUSP00000142149,10090.ENSMUSP00000147767	Sdc1,Pdgfrb,Mmp2,Serpine1,Mmp14,Kdr,Pdgfra,Tgfb2,Casp3
GO:0032879	Regulation of localization	27	2366	0.4	0.54	0.00026	10090.ENSMUSP00000000369,10090.ENSMUSP00000000500,10090.ENSMUSP00000015484,10090.ENSMUSP00000017881,10090.ENSMUSP00000020702,10090.ENSMUSP00000020911,10090.ENSMUSP00000021028,10090.ENSMUSP00000021796,10090.ENSMUSP00000024044,10090.ENSMUSP00000025522,10090.ENSMUSP00000031327,10090.ENSMUSP00000033154,10090.ENSMUSP00000034756,10090.ENSMUSP00000039586,10090.ENSMUSP00000039600,10090.ENSMUSP00000044903…	Rem1,Pdgfb,Cybb,Mmp9,Igfbp3,Sdc1,Itgb3,Edn1,Cd4,Pdgfrb,Cxcl1,Plk1,Anxa2,Serpine1,Ccl5,Thbs1,Spag5,Tlr4,Spp1,Mmp14,Itgb1,Ccr7,Fbn1,Tek,Igf1,Apoe,Tgfb2
GO:0002062	Chondrocyte differentiation	6	94	1.14	0.91	0.00028	10090.ENSMUSP00000020171,10090.ENSMUSP00000020507,10090.ENSMUSP00000043816,10090.ENSMUSP00000080214,10090.ENSMUSP00000085192,10090.ENSMUSP00000126390	Ccn2,Fgf18,Col27a1,Ltbp3,Col3a1,Serpinh1
GO:0048569	Post-embryonic animal organ development	4	23	1.58	1	0.00028	10090.ENSMUSP00000031653,10090.ENSMUSP00000099524,10090.ENSMUSP00000103245,10090.ENSMUSP00000109144	Flt1,Fbn1,Klf4,Kdr
GO:2001026	Regulation of endothelial cell chemotaxis	4	23	1.58	1	0.00028	10090.ENSMUSP00000000500,10090.ENSMUSP00000020507,10090.ENSMUSP00000044903,10090.ENSMUSP00000109144	Pdgfb,Fgf18,Thbs1,Kdr
GO:0010648	Negative regulation of cell communication	20	1427	0.49	0.58	0.0003	10090.ENSMUSP00000001927,10090.ENSMUSP00000017881,10090.ENSMUSP00000020702,10090.ENSMUSP00000021796,10090.ENSMUSP00000022612,10090.ENSMUSP00000034497,10090.ENSMUSP00000039586,10090.ENSMUSP00000039600,10090.ENSMUSP00000044903,10090.ENSMUSP00000045770,10090.ENSMUSP00000077132,10090.ENSMUSP00000087119,10090.ENSMUSP00000087457,10090.ENSMUSP00000099524,10090.ENSMUSP00000100937,10090.ENSMUSP00000103245…	Ltbp1,Mmp9,Igfbp3,Edn1,Pbk,Mmp3,Serpine1,Ccl5,Thbs1,Tlr4,Itga1,Mmp14,Itgb1,Fbn1,Igf1,Klf4,Itga6,Apoe,Tgfb2,Hgf
GO:0023057	Negative regulation of signaling	20	1431	0.48	0.58	0.00031	10090.ENSMUSP00000001927,10090.ENSMUSP00000017881,10090.ENSMUSP00000020702,10090.ENSMUSP00000021796,10090.ENSMUSP00000022612,10090.ENSMUSP00000034497,10090.ENSMUSP00000039586,10090.ENSMUSP00000039600,10090.ENSMUSP00000044903,10090.ENSMUSP00000045770,10090.ENSMUSP00000077132,10090.ENSMUSP00000087119,10090.ENSMUSP00000087457,10090.ENSMUSP00000099524,10090.ENSMUSP00000100937,10090.ENSMUSP00000103245…	Ltbp1,Mmp9,Igfbp3,Edn1,Pbk,Mmp3,Serpine1,Ccl5,Thbs1,Tlr4,Itga1,Mmp14,Itgb1,Fbn1,Igf1,Klf4,Itga6,Apoe,Tgfb2,Hgf
GO:0072008	Glomerular mesangial cell differentiation	3	6	2.04	1.03	0.00032	10090.ENSMUSP00000000500,10090.ENSMUSP00000016638,10090.ENSMUSP00000048218	Pdgfb,Cd34,Acta2
GO:0019222	Regulation of metabolic process	54	7094	0.22	0.42	0.00033	10090.ENSMUSP00000000500,10090.ENSMUSP00000001547,10090.ENSMUSP00000001927,10090.ENSMUSP00000015484,10090.ENSMUSP00000016638,10090.ENSMUSP00000017881,10090.ENSMUSP00000019992,10090.ENSMUSP00000020171,10090.ENSMUSP00000020507,10090.ENSMUSP00000020702,10090.ENSMUSP00000021028,10090.ENSMUSP00000021796,10090.ENSMUSP00000022612,10090.ENSMUSP00000022660,10090.ENSMUSP00000024044,10090.ENSMUSP00000025409…	Pdgfb,Col1a1,Ltbp1,Cybb,Cd34,Mmp9,Lama4,Ccn2,Fgf18,Igfbp3,Itgb3,Edn1,Pbk,Loxl2,Cd4,Lox,Pdgfrb,Jag1,Ccna2,Cxcl1,Flt1,Nox4,Plk1,Plat,Acta1,Mmp3,Anxa2,Serpine1,Ccl5,Thbs1,Tlr4,Acta2,E2f8,Itga1,Spp1,Mmp14,Itgb1,Cdc6,Ccr7,Fbn1,Tek,Igf1,Klf4,Itga6,Col4a3,Kdr,Serpinh1,Pdgfra,Cenpf,Apoe,Col6a3,Tgfb2,Hgf,Casp3
GO:0051293	Establishment of spindle localization	5	56	1.29	0.92	0.00037	10090.ENSMUSP00000033154,10090.ENSMUSP00000045286,10090.ENSMUSP00000068713,10090.ENSMUSP00000087457,10090.ENSMUSP00000122831	Plk1,Spag5,Nusap1,Itgb1,Cenpa
GO:0070371	ERK1 and ERK2 cascade	5	56	1.29	0.92	0.00037	10090.ENSMUSP00000020507,10090.ENSMUSP00000021796,10090.ENSMUSP00000045770,10090.ENSMUSP00000100937,10090.ENSMUSP00000109144	Fgf18,Edn1,Tlr4,Igf1,Kdr
GO:0010629	Negative regulation of gene expression	16	977	0.55	0.61	0.00043	10090.ENSMUSP00000000500,10090.ENSMUSP00000016638,10090.ENSMUSP00000020171,10090.ENSMUSP00000021796,10090.ENSMUSP00000031653,10090.ENSMUSP00000033941,10090.ENSMUSP00000039586,10090.ENSMUSP00000044903,10090.ENSMUSP00000045770,10090.ENSMUSP00000099423,10090.ENSMUSP00000100937,10090.ENSMUSP00000103245,10090.ENSMUSP00000109144,10090.ENSMUSP00000133302,10090.ENSMUSP00000142149,10090.ENSMUSP00000143424	Pdgfb,Cd34,Ccn2,Edn1,Flt1,Plat,Serpine1,Thbs1,Tlr4,Ccr7,Igf1,Klf4,Kdr,Apoe,Tgfb2,Hgf
GO:0060255	Regulation of macromolecule metabolic process	51	6569	0.23	0.42	0.00043	10090.ENSMUSP00000000500,10090.ENSMUSP00000001547,10090.ENSMUSP00000001927,10090.ENSMUSP00000015484,10090.ENSMUSP00000016638,10090.ENSMUSP00000017881,10090.ENSMUSP00000020171,10090.ENSMUSP00000020507,10090.ENSMUSP00000020702,10090.ENSMUSP00000021028,10090.ENSMUSP00000021796,10090.ENSMUSP00000022612,10090.ENSMUSP00000022660,10090.ENSMUSP00000024044,10090.ENSMUSP00000025409,10090.ENSMUSP00000025522…	Pdgfb,Col1a1,Ltbp1,Cybb,Cd34,Mmp9,Ccn2,Fgf18,Igfbp3,Itgb3,Edn1,Pbk,Loxl2,Cd4,Lox,Pdgfrb,Jag1,Ccna2,Flt1,Nox4,Plk1,Plat,Acta1,Anxa2,Serpine1,Ccl5,Thbs1,Tlr4,Acta2,E2f8,Itga1,Spp1,Mmp14,Itgb1,Cdc6,Ccr7,Fbn1,Tek,Igf1,Klf4,Itga6,Col4a3,Kdr,Serpinh1,Pdgfra,Cenpf,Apoe,Col6a3,Tgfb2,Hgf,Casp3
GO:0009749	Response to glucose	7	158	0.99	0.81	0.00044	10090.ENSMUSP00000001181,10090.ENSMUSP00000029574,10090.ENSMUSP00000032781,10090.ENSMUSP00000044903,10090.ENSMUSP00000100937,10090.ENSMUSP00000109084,10090.ENSMUSP00000147767	Col6a2,Vcam1,Nox4,Thbs1,Igf1,Col4a3,Casp3
GO:0010959	Regulation of metal ion transport	11	462	0.72	0.69	0.00044	10090.ENSMUSP00000000369,10090.ENSMUSP00000000500,10090.ENSMUSP00000021028,10090.ENSMUSP00000024044,10090.ENSMUSP00000025522,10090.ENSMUSP00000031327,10090.ENSMUSP00000039586,10090.ENSMUSP00000039600,10090.ENSMUSP00000087457,10090.ENSMUSP00000100937,10090.ENSMUSP00000142149	Rem1,Pdgfb,Itgb3,Cd4,Pdgfrb,Cxcl1,Serpine1,Ccl5,Itgb1,Igf1,Tgfb2
GO:0035791	Platelet-derived growth factor receptor-beta signaling pathway	3	7	1.97	0.98	0.00044	10090.ENSMUSP00000000500,10090.ENSMUSP00000025409,10090.ENSMUSP00000025522	Pdgfb,Lox,Pdgfrb
GO:0044092	Negative regulation of molecular function	18	1216	0.51	0.58	0.00044	10090.ENSMUSP00000000369,10090.ENSMUSP00000000500,10090.ENSMUSP00000017881,10090.ENSMUSP00000021028,10090.ENSMUSP00000033154,10090.ENSMUSP00000034756,10090.ENSMUSP00000039586,10090.ENSMUSP00000039600,10090.ENSMUSP00000044903,10090.ENSMUSP00000099718,10090.ENSMUSP00000100937,10090.ENSMUSP00000103245,10090.ENSMUSP00000126390,10090.ENSMUSP00000133302,10090.ENSMUSP00000137585,10090.ENSMUSP00000142149…	Rem1,Pdgfb,Mmp9,Itgb3,Plk1,Anxa2,Serpine1,Ccl5,Thbs1,Itga4,Igf1,Klf4,Serpinh1,Apoe,Col6a3,Tgfb2,Hgf,Casp3
GO:0071373	Cellular response to luteinizing hormone stimulus	3	7	1.97	0.98	0.00044	10090.ENSMUSP00000021796,10090.ENSMUSP00000029270,10090.ENSMUSP00000033941	Edn1,Ccna2,Plat
GO:0032368	Regulation of lipid transport	7	160	0.98	0.8	0.00047	10090.ENSMUSP00000020702,10090.ENSMUSP00000021028,10090.ENSMUSP00000021796,10090.ENSMUSP00000034756,10090.ENSMUSP00000044903,10090.ENSMUSP00000084043,10090.ENSMUSP00000133302	Igfbp3,Itgb3,Edn1,Anxa2,Thbs1,Spp1,Apoe
GO:0003158	Endothelium development	6	105	1.1	0.84	0.00048	10090.ENSMUSP00000000500,10090.ENSMUSP00000016638,10090.ENSMUSP00000099981,10090.ENSMUSP00000101049,10090.ENSMUSP00000109144,10090.ENSMUSP00000110411	Pdgfb,Cd34,Col15a1,Col18a1,Kdr,Fstl1
GO:0010951	Negative regulation of endopeptidase activity	9	299	0.82	0.74	0.00048	10090.ENSMUSP00000017881,10090.ENSMUSP00000034756,10090.ENSMUSP00000039586,10090.ENSMUSP00000044903,10090.ENSMUSP00000100937,10090.ENSMUSP00000103245,10090.ENSMUSP00000126390,10090.ENSMUSP00000137585,10090.ENSMUSP00000143424	Mmp9,Anxa2,Serpine1,Thbs1,Igf1,Klf4,Serpinh1,Col6a3,Hgf
GO:0072010	Glomerular epithelium development	4	27	1.51	0.93	0.00048	10090.ENSMUSP00000000500,10090.ENSMUSP00000016638,10090.ENSMUSP00000028735,10090.ENSMUSP00000073751	Pdgfb,Cd34,Jag1,Prom1
GO:0001818	Negative regulation of cytokine production	9	301	0.81	0.73	0.0005	10090.ENSMUSP00000016638,10090.ENSMUSP00000031653,10090.ENSMUSP00000044903,10090.ENSMUSP00000045770,10090.ENSMUSP00000099423,10090.ENSMUSP00000100937,10090.ENSMUSP00000103245,10090.ENSMUSP00000142149,10090.ENSMUSP00000143424	Cd34,Flt1,Thbs1,Tlr4,Ccr7,Igf1,Klf4,Tgfb2,Hgf
GO:0001938	Positive regulation of endothelial cell proliferation	6	106	1.09	0.84	0.0005	10090.ENSMUSP00000000500,10090.ENSMUSP00000021028,10090.ENSMUSP00000099718,10090.ENSMUSP00000100937,10090.ENSMUSP00000101049,10090.ENSMUSP00000109144	Pdgfb,Itgb3,Itga4,Igf1,Col18a1,Kdr
GO:0051924	Regulation of calcium ion transport	9	302	0.81	0.73	0.00051	10090.ENSMUSP00000000369,10090.ENSMUSP00000000500,10090.ENSMUSP00000021028,10090.ENSMUSP00000024044,10090.ENSMUSP00000025522,10090.ENSMUSP00000039586,10090.ENSMUSP00000039600,10090.ENSMUSP00000100937,10090.ENSMUSP00000142149	Rem1,Pdgfb,Itgb3,Cd4,Pdgfrb,Serpine1,Ccl5,Igf1,Tgfb2
GO:2000377	Regulation of reactive oxygen species metabolic process	7	163	0.97	0.79	0.00052	10090.ENSMUSP00000000500,10090.ENSMUSP00000025522,10090.ENSMUSP00000031327,10090.ENSMUSP00000032781,10090.ENSMUSP00000034497,10090.ENSMUSP00000044903,10090.ENSMUSP00000045770	Pdgfb,Pdgfrb,Cxcl1,Nox4,Mmp3,Thbs1,Tlr4
GO:0048010	Vascular endothelial growth factor receptor signaling pathway	4	28	1.49	0.92	0.00053	10090.ENSMUSP00000000500,10090.ENSMUSP00000020507,10090.ENSMUSP00000031653,10090.ENSMUSP00000109144	Pdgfb,Fgf18,Flt1,Kdr
GO:0001667	Ameboidal-type cell migration	8	230	0.88	0.75	0.00054	10090.ENSMUSP00000000500,10090.ENSMUSP00000021796,10090.ENSMUSP00000022660,10090.ENSMUSP00000087457,10090.ENSMUSP00000099718,10090.ENSMUSP00000101049,10090.ENSMUSP00000109144,10090.ENSMUSP00000110411	Pdgfb,Edn1,Loxl2,Itgb1,Itga4,Col18a1,Kdr,Fstl1
GO:0010812	Negative regulation of cell-substrate adhesion	5	62	1.25	0.87	0.00055	10090.ENSMUSP00000001547,10090.ENSMUSP00000028735,10090.ENSMUSP00000039586,10090.ENSMUSP00000044903,10090.ENSMUSP00000087119	Col1a1,Jag1,Serpine1,Thbs1,Mmp14
GO:0006468	Protein phosphorylation	14	779	0.59	0.62	0.00057	10090.ENSMUSP00000000500,10090.ENSMUSP00000020702,10090.ENSMUSP00000021796,10090.ENSMUSP00000022612,10090.ENSMUSP00000024044,10090.ENSMUSP00000025522,10090.ENSMUSP00000029270,10090.ENSMUSP00000031653,10090.ENSMUSP00000033154,10090.ENSMUSP00000045770,10090.ENSMUSP00000099862,10090.ENSMUSP00000109144,10090.ENSMUSP00000127173,10090.ENSMUSP00000142149	Pdgfb,Igfbp3,Edn1,Pbk,Cd4,Pdgfrb,Ccna2,Flt1,Plk1,Tlr4,Tek,Kdr,Pdgfra,Tgfb2
GO:0009891	Positive regulation of biosynthetic process	25	2189	0.4	0.51	0.00057	10090.ENSMUSP00000000500,10090.ENSMUSP00000001547,10090.ENSMUSP00000001927,10090.ENSMUSP00000020171,10090.ENSMUSP00000021796,10090.ENSMUSP00000024044,10090.ENSMUSP00000025522,10090.ENSMUSP00000028735,10090.ENSMUSP00000029270,10090.ENSMUSP00000032781,10090.ENSMUSP00000034756,10090.ENSMUSP00000039586,10090.ENSMUSP00000039600,10090.ENSMUSP00000044903,10090.ENSMUSP00000045770,10090.ENSMUSP00000056778…	Pdgfb,Col1a1,Ltbp1,Ccn2,Edn1,Cd4,Pdgfrb,Jag1,Ccna2,Nox4,Anxa2,Serpine1,Ccl5,Thbs1,Tlr4,E2f8,Spp1,Ccr7,Igf1,Klf4,Itga6,Kdr,Apoe,Tgfb2,Hgf
GO:0031214	Biomineral tissue development	6	109	1.08	0.82	0.00057	10090.ENSMUSP00000001547,10090.ENSMUSP00000025409,10090.ENSMUSP00000031668,10090.ENSMUSP00000080214,10090.ENSMUSP00000084043,10090.ENSMUSP00000100937	Col1a1,Lox,Col1a2,Ltbp3,Spp1,Igf1
GO:0043588	Skin development	9	307	0.81	0.72	0.00057	10090.ENSMUSP00000001547,10090.ENSMUSP00000028280,10090.ENSMUSP00000031668,10090.ENSMUSP00000083620,10090.ENSMUSP00000085192,10090.ENSMUSP00000103245,10090.ENSMUSP00000107729,10090.ENSMUSP00000142149,10090.ENSMUSP00000147767	Col1a1,Col5a1,Col1a2,Col5a2,Col3a1,Klf4,Itga6,Tgfb2,Casp3
GO:0010757	Negative regulation of plasminogen activation	3	8	1.91	0.95	0.00058	10090.ENSMUSP00000033941,10090.ENSMUSP00000039586,10090.ENSMUSP00000044903	Plat,Serpine1,Thbs1
GO:0018193	Peptidyl-amino acid modification	15	892	0.56	0.6	0.00058	10090.ENSMUSP00000000500,10090.ENSMUSP00000022612,10090.ENSMUSP00000022660,10090.ENSMUSP00000024044,10090.ENSMUSP00000025409,10090.ENSMUSP00000025522,10090.ENSMUSP00000031653,10090.ENSMUSP00000033154,10090.ENSMUSP00000033741,10090.ENSMUSP00000038056,10090.ENSMUSP00000057406,10090.ENSMUSP00000099862,10090.ENSMUSP00000109144,10090.ENSMUSP00000125373,10090.ENSMUSP00000127173	Pdgfb,Pbk,Loxl2,Cd4,Lox,Pdgfrb,Flt1,Plk1,Bgn,P3h2,Loxl1,Tek,Kdr,Plod2,Pdgfra
GO:0030282	Bone mineralization	5	63	1.24	0.86	0.00058	10090.ENSMUSP00000025409,10090.ENSMUSP00000031668,10090.ENSMUSP00000080214,10090.ENSMUSP00000084043,10090.ENSMUSP00000100937	Lox,Col1a2,Ltbp3,Spp1,Igf1
GO:0052548	Regulation of endopeptidase activity	11	481	0.7	0.67	0.00058	10090.ENSMUSP00000017881,10090.ENSMUSP00000020171,10090.ENSMUSP00000034756,10090.ENSMUSP00000039586,10090.ENSMUSP00000044903,10090.ENSMUSP00000100937,10090.ENSMUSP00000103245,10090.ENSMUSP00000109084,10090.ENSMUSP00000126390,10090.ENSMUSP00000137585,10090.ENSMUSP00000143424	Mmp9,Ccn2,Anxa2,Serpine1,Thbs1,Igf1,Klf4,Col4a3,Serpinh1,Col6a3,Hgf
GO:0060324	Face development	5	63	1.24	0.86	0.00058	10090.ENSMUSP00000001547,10090.ENSMUSP00000034187,10090.ENSMUSP00000099718,10090.ENSMUSP00000127173,10090.ENSMUSP00000142149	Col1a1,Mmp2,Itga4,Pdgfra,Tgfb2
GO:0043269	Regulation of ion transport	14	784	0.59	0.61	0.00059	10090.ENSMUSP00000000369,10090.ENSMUSP00000000500,10090.ENSMUSP00000015484,10090.ENSMUSP00000017881,10090.ENSMUSP00000021028,10090.ENSMUSP00000021796,10090.ENSMUSP00000024044,10090.ENSMUSP00000025522,10090.ENSMUSP00000031327,10090.ENSMUSP00000039586,10090.ENSMUSP00000039600,10090.ENSMUSP00000087457,10090.ENSMUSP00000100937,10090.ENSMUSP00000142149	Rem1,Pdgfb,Cybb,Mmp9,Itgb3,Edn1,Cd4,Pdgfrb,Cxcl1,Serpine1,Ccl5,Itgb1,Igf1,Tgfb2
GO:0051248	Negative regulation of protein metabolic process	17	1134	0.52	0.57	0.00063	10090.ENSMUSP00000017881,10090.ENSMUSP00000020702,10090.ENSMUSP00000021028,10090.ENSMUSP00000021796,10090.ENSMUSP00000022612,10090.ENSMUSP00000033154,10090.ENSMUSP00000033941,10090.ENSMUSP00000034756,10090.ENSMUSP00000039586,10090.ENSMUSP00000044903,10090.ENSMUSP00000100937,10090.ENSMUSP00000103245,10090.ENSMUSP00000126390,10090.ENSMUSP00000133302,10090.ENSMUSP00000137585,10090.ENSMUSP00000143424…	Mmp9,Igfbp3,Itgb3,Edn1,Pbk,Plk1,Plat,Anxa2,Serpine1,Thbs1,Igf1,Klf4,Serpinh1,Apoe,Col6a3,Hgf,Casp3
GO:0048754	Branching morphogenesis of an epithelial tube	7	170	0.95	0.77	0.00064	10090.ENSMUSP00000021796,10090.ENSMUSP00000031653,10090.ENSMUSP00000033898,10090.ENSMUSP00000087119,10090.ENSMUSP00000099862,10090.ENSMUSP00000100937,10090.ENSMUSP00000109144	Edn1,Flt1,Col4a1,Mmp14,Tek,Igf1,Kdr
GO:0002690	Positive regulation of leukocyte chemotaxis	6	113	1.06	0.8	0.00067	10090.ENSMUSP00000021796,10090.ENSMUSP00000027871,10090.ENSMUSP00000039586,10090.ENSMUSP00000039600,10090.ENSMUSP00000044903,10090.ENSMUSP00000099423	Edn1,Sell,Serpine1,Ccl5,Thbs1,Ccr7
GO:0050679	Positive regulation of epithelial cell proliferation	8	239	0.86	0.73	0.00067	10090.ENSMUSP00000000500,10090.ENSMUSP00000020507,10090.ENSMUSP00000021028,10090.ENSMUSP00000039600,10090.ENSMUSP00000099718,10090.ENSMUSP00000100937,10090.ENSMUSP00000101049,10090.ENSMUSP00000109144	Pdgfb,Fgf18,Itgb3,Ccl5,Itga4,Igf1,Col18a1,Kdr
GO:0051146	Striated muscle cell differentiation	8	240	0.86	0.73	0.00069	10090.ENSMUSP00000020911,10090.ENSMUSP00000025522,10090.ENSMUSP00000032781,10090.ENSMUSP00000034453,10090.ENSMUSP00000087457,10090.ENSMUSP00000100937,10090.ENSMUSP00000127173,10090.ENSMUSP00000147767	Sdc1,Pdgfrb,Nox4,Acta1,Itgb1,Igf1,Pdgfra,Casp3
GO:0055002	Striated muscle cell development	5	66	1.22	0.84	0.00069	10090.ENSMUSP00000020911,10090.ENSMUSP00000025522,10090.ENSMUSP00000034453,10090.ENSMUSP00000087457,10090.ENSMUSP00000127173	Sdc1,Pdgfrb,Acta1,Itgb1,Pdgfra
GO:0001817	Regulation of cytokine production	14	798	0.58	0.6	0.0007	10090.ENSMUSP00000001927,10090.ENSMUSP00000015484,10090.ENSMUSP00000016638,10090.ENSMUSP00000031653,10090.ENSMUSP00000039586,10090.ENSMUSP00000039600,10090.ENSMUSP00000044903,10090.ENSMUSP00000045770,10090.ENSMUSP00000099423,10090.ENSMUSP00000099862,10090.ENSMUSP00000100937,10090.ENSMUSP00000103245,10090.ENSMUSP00000142149,10090.ENSMUSP00000143424	Ltbp1,Cybb,Cd34,Flt1,Serpine1,Ccl5,Thbs1,Tlr4,Ccr7,Tek,Igf1,Klf4,Tgfb2,Hgf
GO:0090287	Regulation of cellular response to growth factor stimulus	9	319	0.79	0.7	0.00072	10090.ENSMUSP00000000500,10090.ENSMUSP00000001927,10090.ENSMUSP00000020507,10090.ENSMUSP00000025409,10090.ENSMUSP00000044903,10090.ENSMUSP00000099524,10090.ENSMUSP00000099862,10090.ENSMUSP00000109144,10090.ENSMUSP00000110411	Pdgfb,Ltbp1,Fgf18,Lox,Thbs1,Fbn1,Tek,Kdr,Fstl1
GO:0032964	Collagen biosynthetic process	3	9	1.86	0.91	0.00074	10090.ENSMUSP00000001547,10090.ENSMUSP00000028280,10090.ENSMUSP00000126390	Col1a1,Col5a1,Serpinh1
GO:0048050	Post-embryonic eye morphogenesis	3	9	1.86	0.91	0.00074	10090.ENSMUSP00000031653,10090.ENSMUSP00000099524,10090.ENSMUSP00000109144	Flt1,Fbn1,Kdr
GO:2000491	Positive regulation of hepatic stellate cell activation	3	9	1.86	0.91	0.00074	10090.ENSMUSP00000000500,10090.ENSMUSP00000025522,10090.ENSMUSP00000048218	Pdgfb,Pdgfrb,Acta2
GO:0032102	Negative regulation of response to external stimulus	10	407	0.73	0.66	0.00077	10090.ENSMUSP00000000500,10090.ENSMUSP00000016638,10090.ENSMUSP00000022612,10090.ENSMUSP00000034756,10090.ENSMUSP00000039586,10090.ENSMUSP00000044903,10090.ENSMUSP00000100937,10090.ENSMUSP00000127173,10090.ENSMUSP00000133302,10090.ENSMUSP00000143424	Pdgfb,Cd34,Pbk,Anxa2,Serpine1,Thbs1,Igf1,Pdgfra,Apoe,Hgf
GO:0071622	Regulation of granulocyte chemotaxis	5	68	1.21	0.82	0.00077	10090.ENSMUSP00000021796,10090.ENSMUSP00000027871,10090.ENSMUSP00000039600,10090.ENSMUSP00000044903,10090.ENSMUSP00000099423	Edn1,Sell,Ccl5,Thbs1,Ccr7
GO:1905523	Positive regulation of macrophage migration	4	32	1.44	0.86	0.00079	10090.ENSMUSP00000039600,10090.ENSMUSP00000044903,10090.ENSMUSP00000087119,10090.ENSMUSP00000099423	Ccl5,Thbs1,Mmp14,Ccr7
GO:0097746	Blood vessel diameter maintenance	7	177	0.94	0.74	0.0008	10090.ENSMUSP00000000500,10090.ENSMUSP00000021796,10090.ENSMUSP00000034187,10090.ENSMUSP00000048218,10090.ENSMUSP00000077132,10090.ENSMUSP00000109144,10090.ENSMUSP00000133302	Pdgfb,Edn1,Mmp2,Acta2,Itga1,Kdr,Apoe
GO:0051171	Regulation of nitrogen compound metabolic process	47	5973	0.24	0.41	0.00083	10090.ENSMUSP00000000500,10090.ENSMUSP00000001547,10090.ENSMUSP00000016638,10090.ENSMUSP00000017881,10090.ENSMUSP00000020171,10090.ENSMUSP00000020507,10090.ENSMUSP00000020702,10090.ENSMUSP00000021028,10090.ENSMUSP00000021796,10090.ENSMUSP00000022612,10090.ENSMUSP00000022660,10090.ENSMUSP00000024044,10090.ENSMUSP00000025409,10090.ENSMUSP00000025522,10090.ENSMUSP00000028735,10090.ENSMUSP00000029270…	Pdgfb,Col1a1,Cd34,Mmp9,Ccn2,Fgf18,Igfbp3,Itgb3,Edn1,Pbk,Loxl2,Cd4,Lox,Pdgfrb,Jag1,Ccna2,Flt1,Nox4,Plk1,Plat,Anxa2,Serpine1,Ccl5,Thbs1,Tlr4,E2f8,Itga1,Spp1,Mmp14,Itgb1,Cdc6,Ccr7,Fbn1,Tek,Igf1,Klf4,Itga6,Col4a3,Kdr,Serpinh1,Pdgfra,Cenpf,Apoe,Col6a3,Tgfb2,Hgf,Casp3
GO:0009968	Negative regulation of signal transduction	18	1291	0.48	0.54	0.00086	10090.ENSMUSP00000001927,10090.ENSMUSP00000017881,10090.ENSMUSP00000022612,10090.ENSMUSP00000034497,10090.ENSMUSP00000039586,10090.ENSMUSP00000039600,10090.ENSMUSP00000044903,10090.ENSMUSP00000045770,10090.ENSMUSP00000077132,10090.ENSMUSP00000087119,10090.ENSMUSP00000087457,10090.ENSMUSP00000099524,10090.ENSMUSP00000100937,10090.ENSMUSP00000103245,10090.ENSMUSP00000107729,10090.ENSMUSP00000133302…	Ltbp1,Mmp9,Pbk,Mmp3,Serpine1,Ccl5,Thbs1,Tlr4,Itga1,Mmp14,Itgb1,Fbn1,Igf1,Klf4,Itga6,Apoe,Tgfb2,Hgf
GO:0007346	Regulation of mitotic cell cycle	11	506	0.68	0.63	0.00087	10090.ENSMUSP00000000500,10090.ENSMUSP00000021796,10090.ENSMUSP00000022612,10090.ENSMUSP00000025522,10090.ENSMUSP00000033154,10090.ENSMUSP00000068713,10090.ENSMUSP00000091469,10090.ENSMUSP00000096541,10090.ENSMUSP00000100937,10090.ENSMUSP00000103245,10090.ENSMUSP00000129738	Pdgfb,Edn1,Pbk,Pdgfrb,Plk1,Nusap1,Cdc6,Spc24,Igf1,Klf4,Cenpf
GO:0051346	Negative regulation of hydrolase activity	10	414	0.72	0.65	0.00087	10090.ENSMUSP00000017881,10090.ENSMUSP00000034756,10090.ENSMUSP00000039586,10090.ENSMUSP00000044903,10090.ENSMUSP00000100937,10090.ENSMUSP00000103245,10090.ENSMUSP00000126390,10090.ENSMUSP00000137585,10090.ENSMUSP00000142149,10090.ENSMUSP00000143424	Mmp9,Anxa2,Serpine1,Thbs1,Igf1,Klf4,Serpinh1,Col6a3,Tgfb2,Hgf
GO:0031077	Post-embryonic camera-type eye development	3	10	1.82	0.88	0.00092	10090.ENSMUSP00000031653,10090.ENSMUSP00000103245,10090.ENSMUSP00000109144	Flt1,Klf4,Kdr
GO:0051918	Negative regulation of fibrinolysis	3	10	1.82	0.88	0.00092	10090.ENSMUSP00000033941,10090.ENSMUSP00000039586,10090.ENSMUSP00000044903	Plat,Serpine1,Thbs1
GO:0001937	Negative regulation of endothelial cell proliferation	5	72	1.18	0.79	0.00097	10090.ENSMUSP00000018737,10090.ENSMUSP00000031653,10090.ENSMUSP00000044903,10090.ENSMUSP00000109084,10090.ENSMUSP00000133302	Sparc,Flt1,Thbs1,Col4a3,Apoe
GO:0008585	Female gonad development	6	123	1.03	0.75	0.001	10090.ENSMUSP00000034187,10090.ENSMUSP00000039586,10090.ENSMUSP00000087119,10090.ENSMUSP00000109144,10090.ENSMUSP00000127173,10090.ENSMUSP00000147767	Mmp2,Serpine1,Mmp14,Kdr,Pdgfra,Casp3
GO:0022414	Reproductive process	22	1844	0.42	0.5	0.001	10090.ENSMUSP00000000500,10090.ENSMUSP00000017881,10090.ENSMUSP00000020911,10090.ENSMUSP00000021028,10090.ENSMUSP00000021796,10090.ENSMUSP00000025522,10090.ENSMUSP00000029574,10090.ENSMUSP00000033154,10090.ENSMUSP00000033941,10090.ENSMUSP00000034187,10090.ENSMUSP00000039586,10090.ENSMUSP00000042260,10090.ENSMUSP00000056778,10090.ENSMUSP00000087119,10090.ENSMUSP00000087457,10090.ENSMUSP00000099718…	Pdgfb,Mmp9,Sdc1,Itgb3,Edn1,Pdgfrb,Vcam1,Plk1,Plat,Mmp2,Serpine1,Ncapd2,E2f8,Mmp14,Itgb1,Itga4,Igf1,Vwf,Kdr,Pdgfra,Tgfb2,Casp3
GO:0034405	Response to fluid shear stress	4	35	1.4	0.83	0.001	10090.ENSMUSP00000025522,10090.ENSMUSP00000034187,10090.ENSMUSP00000084043,10090.ENSMUSP00000103245	Pdgfrb,Mmp2,Spp1,Klf4
GO:0042542	Response to hydrogen peroxide	6	124	1.02	0.75	0.001	10090.ENSMUSP00000001547,10090.ENSMUSP00000020911,10090.ENSMUSP00000021796,10090.ENSMUSP00000025522,10090.ENSMUSP00000034187,10090.ENSMUSP00000147767	Col1a1,Sdc1,Edn1,Pdgfrb,Mmp2,Casp3
GO:0043434	Response to peptide hormone	10	423	0.71	0.64	0.001	10090.ENSMUSP00000001547,10090.ENSMUSP00000015484,10090.ENSMUSP00000021028,10090.ENSMUSP00000021796,10090.ENSMUSP00000029270,10090.ENSMUSP00000033941,10090.ENSMUSP00000085192,10090.ENSMUSP00000091469,10090.ENSMUSP00000099524,10090.ENSMUSP00000100937	Col1a1,Cybb,Itgb3,Edn1,Ccna2,Plat,Col3a1,Cdc6,Fbn1,Igf1
GO:0048589	Developmental growth	11	515	0.67	0.62	0.001	10090.ENSMUSP00000021796,10090.ENSMUSP00000025522,10090.ENSMUSP00000043816,10090.ENSMUSP00000044903,10090.ENSMUSP00000085192,10090.ENSMUSP00000087457,10090.ENSMUSP00000099718,10090.ENSMUSP00000100937,10090.ENSMUSP00000109144,10090.ENSMUSP00000127173,10090.ENSMUSP00000142149	Edn1,Pdgfrb,Col27a1,Thbs1,Col3a1,Itgb1,Itga4,Igf1,Kdr,Pdgfra,Tgfb2
GO:0051301	Cell division	11	518	0.67	0.62	0.001	10090.ENSMUSP00000029270,10090.ENSMUSP00000033154,10090.ENSMUSP00000042260,10090.ENSMUSP00000045286,10090.ENSMUSP00000064261,10090.ENSMUSP00000068713,10090.ENSMUSP00000091469,10090.ENSMUSP00000096541,10090.ENSMUSP00000122831,10090.ENSMUSP00000142149,10090.ENSMUSP00000157839	Ccna2,Plk1,Ncapd2,Spag5,Kif2c,Nusap1,Cdc6,Spc24,Cenpa,Tgfb2,Kif20a
GO:0070613	Regulation of protein processing	5	75	1.16	0.78	0.0011	10090.ENSMUSP00000033941,10090.ENSMUSP00000034756,10090.ENSMUSP00000039586,10090.ENSMUSP00000044903,10090.ENSMUSP00000087119	Plat,Anxa2,Serpine1,Thbs1,Mmp14
GO:0071214	Cellular response to abiotic stimulus	9	340	0.76	0.65	0.0011	10090.ENSMUSP00000001547,10090.ENSMUSP00000017881,10090.ENSMUSP00000021028,10090.ENSMUSP00000022612,10090.ENSMUSP00000032781,10090.ENSMUSP00000034187,10090.ENSMUSP00000034497,10090.ENSMUSP00000045770,10090.ENSMUSP00000147767	Col1a1,Mmp9,Itgb3,Pbk,Nox4,Mmp2,Mmp3,Tlr4,Casp3
GO:0071492	Cellular response to UV-A	3	11	1.77	0.86	0.0011	10090.ENSMUSP00000017881,10090.ENSMUSP00000034187,10090.ENSMUSP00000034497	Mmp9,Mmp2,Mmp3
GO:1903047	Mitotic cell cycle process	11	520	0.66	0.61	0.0011	10090.ENSMUSP00000029270,10090.ENSMUSP00000033154,10090.ENSMUSP00000042260,10090.ENSMUSP00000045286,10090.ENSMUSP00000064261,10090.ENSMUSP00000068713,10090.ENSMUSP00000087457,10090.ENSMUSP00000091469,10090.ENSMUSP00000096541,10090.ENSMUSP00000122831,10090.ENSMUSP00000157839	Ccna2,Plk1,Ncapd2,Spag5,Kif2c,Nusap1,Itgb1,Cdc6,Spc24,Cenpa,Kif20a
GO:0001953	Negative regulation of cell-matrix adhesion	4	37	1.37	0.8	0.0013	10090.ENSMUSP00000028735,10090.ENSMUSP00000039586,10090.ENSMUSP00000044903,10090.ENSMUSP00000087119	Jag1,Serpine1,Thbs1,Mmp14
GO:0032369	Negative regulation of lipid transport	4	37	1.37	0.8	0.0013	10090.ENSMUSP00000020702,10090.ENSMUSP00000021028,10090.ENSMUSP00000044903,10090.ENSMUSP00000133302	Igfbp3,Itgb3,Thbs1,Apoe
GO:0034113	Heterotypic cell-cell adhesion	4	37	1.37	0.8	0.0013	10090.ENSMUSP00000021028,10090.ENSMUSP00000029574,10090.ENSMUSP00000087457,10090.ENSMUSP00000099718	Itgb3,Vcam1,Itgb1,Itga4
GO:0048568	Embryonic organ development	11	535	0.65	0.6	0.0013	10090.ENSMUSP00000000500,10090.ENSMUSP00000021796,10090.ENSMUSP00000025522,10090.ENSMUSP00000029574,10090.ENSMUSP00000056778,10090.ENSMUSP00000087119,10090.ENSMUSP00000099524,10090.ENSMUSP00000099718,10090.ENSMUSP00000109144,10090.ENSMUSP00000127173,10090.ENSMUSP00000142149	Pdgfb,Edn1,Pdgfrb,Vcam1,E2f8,Mmp14,Fbn1,Itga4,Kdr,Pdgfra,Tgfb2
GO:0051896	Regulation of protein kinase B signaling	7	193	0.9	0.69	0.0013	10090.ENSMUSP00000032781,10090.ENSMUSP00000034497,10090.ENSMUSP00000044903,10090.ENSMUSP00000087457,10090.ENSMUSP00000099862,10090.ENSMUSP00000100937,10090.ENSMUSP00000103245	Nox4,Mmp3,Thbs1,Itgb1,Tek,Igf1,Klf4
GO:0043589	Skin morphogenesis	3	12	1.74	0.83	0.0014	10090.ENSMUSP00000001547,10090.ENSMUSP00000031668,10090.ENSMUSP00000107729	Col1a1,Col1a2,Itga6
GO:0060351	Cartilage development involved in endochondral bone morphogenesis	4	38	1.36	0.79	0.0014	10090.ENSMUSP00000001547,10090.ENSMUSP00000043816,10090.ENSMUSP00000044903,10090.ENSMUSP00000126390	Col1a1,Col27a1,Thbs1,Serpinh1
GO:0071407	Cellular response to organic cyclic compound	11	540	0.65	0.59	0.0014	10090.ENSMUSP00000000500,10090.ENSMUSP00000001547,10090.ENSMUSP00000021796,10090.ENSMUSP00000029270,10090.ENSMUSP00000032781,10090.ENSMUSP00000033941,10090.ENSMUSP00000034187,10090.ENSMUSP00000039600,10090.ENSMUSP00000084043,10090.ENSMUSP00000100937,10090.ENSMUSP00000147767	Pdgfb,Col1a1,Edn1,Ccna2,Nox4,Plat,Mmp2,Ccl5,Spp1,Igf1,Casp3
GO:1904646	Cellular response to amyloid-beta	4	38	1.36	0.79	0.0014	10090.ENSMUSP00000029574,10090.ENSMUSP00000045770,10090.ENSMUSP00000099718,10090.ENSMUSP00000100937	Vcam1,Tlr4,Itga4,Igf1
GO:0051149	Positive regulation of muscle cell differentiation	5	80	1.14	0.74	0.0015	10090.ENSMUSP00000021796,10090.ENSMUSP00000064719,10090.ENSMUSP00000087119,10090.ENSMUSP00000090304,10090.ENSMUSP00000100937	Edn1,Efemp2,Mmp14,Lama2,Igf1
GO:0071675	Regulation of mononuclear cell migration	6	135	0.99	0.7	0.0015	10090.ENSMUSP00000021028,10090.ENSMUSP00000039586,10090.ENSMUSP00000039600,10090.ENSMUSP00000044903,10090.ENSMUSP00000099423,10090.ENSMUSP00000099718	Itgb3,Serpine1,Ccl5,Thbs1,Ccr7,Itga4
GO:0030949	Positive regulation of vascular endothelial growth factor receptor signaling pathway	3	13	1.7	0.81	0.0016	10090.ENSMUSP00000020507,10090.ENSMUSP00000099862,10090.ENSMUSP00000109144	Fgf18,Tek,Kdr
GO:0048015	Phosphatidylinositol-mediated signaling	5	82	1.12	0.73	0.0016	10090.ENSMUSP00000000500,10090.ENSMUSP00000021796,10090.ENSMUSP00000025522,10090.ENSMUSP00000100937,10090.ENSMUSP00000127173	Pdgfb,Edn1,Pdgfrb,Igf1,Pdgfra
GO:0051099	Positive regulation of binding	7	202	0.88	0.67	0.0016	10090.ENSMUSP00000017881,10090.ENSMUSP00000034756,10090.ENSMUSP00000045770,10090.ENSMUSP00000100937,10090.ENSMUSP00000103245,10090.ENSMUSP00000133302,10090.ENSMUSP00000142149	Mmp9,Anxa2,Tlr4,Igf1,Klf4,Apoe,Tgfb2
GO:0071396	Cellular response to lipid	11	548	0.64	0.58	0.0016	10090.ENSMUSP00000001547,10090.ENSMUSP00000021796,10090.ENSMUSP00000029270,10090.ENSMUSP00000031327,10090.ENSMUSP00000033941,10090.ENSMUSP00000034187,10090.ENSMUSP00000039586,10090.ENSMUSP00000039600,10090.ENSMUSP00000045770,10090.ENSMUSP00000084043,10090.ENSMUSP00000100937	Col1a1,Edn1,Ccna2,Cxcl1,Plat,Mmp2,Serpine1,Ccl5,Tlr4,Spp1,Igf1
GO:0071634	Regulation of transforming growth factor beta production	4	40	1.34	0.77	0.0016	10090.ENSMUSP00000001927,10090.ENSMUSP00000016638,10090.ENSMUSP00000044903,10090.ENSMUSP00000142149	Ltbp1,Cd34,Thbs1,Tgfb2
GO:2000573	Positive regulation of DNA biosynthetic process	5	82	1.12	0.73	0.0016	10090.ENSMUSP00000000500,10090.ENSMUSP00000025522,10090.ENSMUSP00000032781,10090.ENSMUSP00000103245,10090.ENSMUSP00000143424	Pdgfb,Pdgfrb,Nox4,Klf4,Hgf
GO:0000079	Regulation of cyclin-dependent protein serine/threonine kinase activity	5	83	1.12	0.73	0.0017	10090.ENSMUSP00000000500,10090.ENSMUSP00000029270,10090.ENSMUSP00000033154,10090.ENSMUSP00000091469,10090.ENSMUSP00000147767	Pdgfb,Ccna2,Plk1,Cdc6,Casp3
GO:0003151	Outflow tract morphogenesis	5	83	1.12	0.73	0.0017	10090.ENSMUSP00000015138,10090.ENSMUSP00000021796,10090.ENSMUSP00000028735,10090.ENSMUSP00000044903,10090.ENSMUSP00000142149	Eln,Edn1,Jag1,Thbs1,Tgfb2
GO:0032496	Response to lipopolysaccharide	9	362	0.73	0.61	0.0017	10090.ENSMUSP00000021796,10090.ENSMUSP00000029574,10090.ENSMUSP00000031327,10090.ENSMUSP00000039586,10090.ENSMUSP00000039600,10090.ENSMUSP00000045770,10090.ENSMUSP00000057406,10090.ENSMUSP00000099423,10090.ENSMUSP00000147767	Edn1,Vcam1,Cxcl1,Serpine1,Ccl5,Tlr4,Loxl1,Ccr7,Casp3
GO:0040001	Establishment of mitotic spindle localization	4	41	1.33	0.76	0.0017	10090.ENSMUSP00000033154,10090.ENSMUSP00000068713,10090.ENSMUSP00000087457,10090.ENSMUSP00000122831	Plk1,Nusap1,Itgb1,Cenpa
GO:0044089	Positive regulation of cellular component biogenesis	11	551	0.64	0.58	0.0017	10090.ENSMUSP00000020171,10090.ENSMUSP00000020911,10090.ENSMUSP00000032781,10090.ENSMUSP00000034497,10090.ENSMUSP00000045286,10090.ENSMUSP00000045770,10090.ENSMUSP00000099423,10090.ENSMUSP00000099862,10090.ENSMUSP00000109144,10090.ENSMUSP00000128308,10090.ENSMUSP00000133302	Ccn2,Sdc1,Nox4,Mmp3,Spag5,Tlr4,Ccr7,Tek,Kdr,Thbs2,Apoe
GO:0045834	Positive regulation of lipid metabolic process	7	203	0.88	0.66	0.0017	10090.ENSMUSP00000000500,10090.ENSMUSP00000025522,10090.ENSMUSP00000031653,10090.ENSMUSP00000099862,10090.ENSMUSP00000100937,10090.ENSMUSP00000127173,10090.ENSMUSP00000133302	Pdgfb,Pdgfrb,Flt1,Tek,Igf1,Pdgfra,Apoe
GO:0060325	Face morphogenesis	4	41	1.33	0.76	0.0017	10090.ENSMUSP00000001547,10090.ENSMUSP00000034187,10090.ENSMUSP00000127173,10090.ENSMUSP00000142149	Col1a1,Mmp2,Pdgfra,Tgfb2
GO:2000406	Positive regulation of T cell migration	4	41	1.33	0.76	0.0017	10090.ENSMUSP00000021028,10090.ENSMUSP00000039600,10090.ENSMUSP00000099423,10090.ENSMUSP00000099718	Itgb3,Ccl5,Ccr7,Itga4
GO:0032147	Activation of protein kinase activity	7	207	0.87	0.65	0.0018	10090.ENSMUSP00000000500,10090.ENSMUSP00000021028,10090.ENSMUSP00000039600,10090.ENSMUSP00000045770,10090.ENSMUSP00000099524,10090.ENSMUSP00000100937,10090.ENSMUSP00000142149	Pdgfb,Itgb3,Ccl5,Tlr4,Fbn1,Igf1,Tgfb2
GO:0071677	Positive regulation of mononuclear cell migration	5	84	1.11	0.72	0.0018	10090.ENSMUSP00000021028,10090.ENSMUSP00000039586,10090.ENSMUSP00000039600,10090.ENSMUSP00000099423,10090.ENSMUSP00000099718	Itgb3,Serpine1,Ccl5,Ccr7,Itga4
GO:0043542	Endothelial cell migration	5	86	1.1	0.71	0.0019	10090.ENSMUSP00000022660,10090.ENSMUSP00000087457,10090.ENSMUSP00000101049,10090.ENSMUSP00000109144,10090.ENSMUSP00000110411	Loxl2,Itgb1,Col18a1,Kdr,Fstl1
GO:0044057	Regulation of system process	12	665	0.6	0.55	0.0019	10090.ENSMUSP00000000500,10090.ENSMUSP00000020171,10090.ENSMUSP00000021796,10090.ENSMUSP00000031653,10090.ENSMUSP00000034187,10090.ENSMUSP00000045770,10090.ENSMUSP00000084043,10090.ENSMUSP00000100937,10090.ENSMUSP00000103245,10090.ENSMUSP00000133302,10090.ENSMUSP00000142149,10090.ENSMUSP00000143424	Pdgfb,Ccn2,Edn1,Flt1,Mmp2,Tlr4,Spp1,Igf1,Klf4,Apoe,Tgfb2,Hgf
GO:0051294	Establishment of spindle orientation	4	43	1.31	0.74	0.002	10090.ENSMUSP00000033154,10090.ENSMUSP00000045286,10090.ENSMUSP00000087457,10090.ENSMUSP00000122831	Plk1,Spag5,Itgb1,Cenpa
GO:0043627	Response to estrogen	5	88	1.09	0.7	0.0021	10090.ENSMUSP00000025522,10090.ENSMUSP00000034187,10090.ENSMUSP00000087119,10090.ENSMUSP00000099862,10090.ENSMUSP00000142149	Pdgfrb,Mmp2,Mmp14,Tek,Tgfb2
GO:0060562	Epithelial tube morphogenesis	9	375	0.72	0.59	0.0021	10090.ENSMUSP00000021796,10090.ENSMUSP00000031653,10090.ENSMUSP00000033898,10090.ENSMUSP00000087119,10090.ENSMUSP00000099862,10090.ENSMUSP00000100937,10090.ENSMUSP00000109144,10090.ENSMUSP00000142149,10090.ENSMUSP00000147767	Edn1,Flt1,Col4a1,Mmp14,Tek,Igf1,Kdr,Tgfb2,Casp3
GO:0003013	Circulatory system process	10	475	0.66	0.56	0.0023	10090.ENSMUSP00000000500,10090.ENSMUSP00000016638,10090.ENSMUSP00000021796,10090.ENSMUSP00000031668,10090.ENSMUSP00000032781,10090.ENSMUSP00000034187,10090.ENSMUSP00000048218,10090.ENSMUSP00000077132,10090.ENSMUSP00000109144,10090.ENSMUSP00000133302	Pdgfb,Cd34,Edn1,Col1a2,Nox4,Mmp2,Acta2,Itga1,Kdr,Apoe
GO:0000902	Cell morphogenesis	13	794	0.55	0.52	0.0024	10090.ENSMUSP00000021028,10090.ENSMUSP00000021796,10090.ENSMUSP00000032781,10090.ENSMUSP00000077132,10090.ENSMUSP00000087457,10090.ENSMUSP00000090304,10090.ENSMUSP00000099718,10090.ENSMUSP00000099862,10090.ENSMUSP00000099981,10090.ENSMUSP00000101049,10090.ENSMUSP00000109144,10090.ENSMUSP00000142149,10090.ENSMUSP00000143424	Itgb3,Edn1,Nox4,Itga1,Itgb1,Lama2,Itga4,Tek,Col15a1,Col18a1,Kdr,Tgfb2,Hgf
GO:0001656	Metanephros development	5	91	1.08	0.68	0.0024	10090.ENSMUSP00000000500,10090.ENSMUSP00000016638,10090.ENSMUSP00000025522,10090.ENSMUSP00000099524,10090.ENSMUSP00000127173	Pdgfb,Cd34,Pdgfrb,Fbn1,Pdgfra
GO:0009314	Response to radiation	10	477	0.66	0.56	0.0024	10090.ENSMUSP00000017881,10090.ENSMUSP00000021028,10090.ENSMUSP00000022612,10090.ENSMUSP00000029574,10090.ENSMUSP00000032781,10090.ENSMUSP00000034187,10090.ENSMUSP00000034497,10090.ENSMUSP00000085192,10090.ENSMUSP00000087457,10090.ENSMUSP00000147767	Mmp9,Itgb3,Pbk,Vcam1,Nox4,Mmp2,Mmp3,Col3a1,Itgb1,Casp3
GO:0050671	Positive regulation of lymphocyte proliferation	6	149	0.94	0.65	0.0024	10090.ENSMUSP00000024044,10090.ENSMUSP00000029574,10090.ENSMUSP00000039600,10090.ENSMUSP00000045770,10090.ENSMUSP00000099423,10090.ENSMUSP00000100937	Cd4,Vcam1,Ccl5,Tlr4,Ccr7,Igf1
GO:0009892	Negative regulation of metabolic process	30	3224	0.31	0.41	0.0026	10090.ENSMUSP00000000500,10090.ENSMUSP00000016638,10090.ENSMUSP00000017881,10090.ENSMUSP00000019992,10090.ENSMUSP00000020171,10090.ENSMUSP00000020702,10090.ENSMUSP00000021028,10090.ENSMUSP00000021796,10090.ENSMUSP00000022612,10090.ENSMUSP00000022660,10090.ENSMUSP00000031653,10090.ENSMUSP00000033154,10090.ENSMUSP00000033941,10090.ENSMUSP00000034497,10090.ENSMUSP00000034756,10090.ENSMUSP00000039586…	Pdgfb,Cd34,Mmp9,Lama4,Ccn2,Igfbp3,Itgb3,Edn1,Pbk,Loxl2,Flt1,Plk1,Plat,Mmp3,Anxa2,Serpine1,Thbs1,Tlr4,E2f8,Ccr7,Igf1,Klf4,Kdr,Serpinh1,Cenpf,Apoe,Col6a3,Tgfb2,Hgf,Casp3
GO:0007179	Transforming growth factor beta receptor signaling pathway	5	93	1.07	0.67	0.0027	10090.ENSMUSP00000001927,10090.ENSMUSP00000031668,10090.ENSMUSP00000080214,10090.ENSMUSP00000085192,10090.ENSMUSP00000142149	Ltbp1,Col1a2,Ltbp3,Col3a1,Tgfb2
GO:0043393	Regulation of protein binding	7	224	0.83	0.61	0.0028	10090.ENSMUSP00000000500,10090.ENSMUSP00000017881,10090.ENSMUSP00000025409,10090.ENSMUSP00000033154,10090.ENSMUSP00000034756,10090.ENSMUSP00000099718,10090.ENSMUSP00000133302	Pdgfb,Mmp9,Lox,Plk1,Anxa2,Itga4,Apoe
GO:0043086	Negative regulation of catalytic activity	13	814	0.54	0.5	0.003	10090.ENSMUSP00000017881,10090.ENSMUSP00000033154,10090.ENSMUSP00000034756,10090.ENSMUSP00000039586,10090.ENSMUSP00000044903,10090.ENSMUSP00000100937,10090.ENSMUSP00000103245,10090.ENSMUSP00000126390,10090.ENSMUSP00000133302,10090.ENSMUSP00000137585,10090.ENSMUSP00000142149,10090.ENSMUSP00000143424,10090.ENSMUSP00000147767	Mmp9,Plk1,Anxa2,Serpine1,Thbs1,Igf1,Klf4,Serpinh1,Apoe,Col6a3,Tgfb2,Hgf,Casp3
GO:2001028	Positive regulation of endothelial cell chemotaxis	3	17	1.59	0.73	0.003	10090.ENSMUSP00000000500,10090.ENSMUSP00000020507,10090.ENSMUSP00000109144	Pdgfb,Fgf18,Kdr
GO:0002064	Epithelial cell development	7	228	0.83	0.6	0.0031	10090.ENSMUSP00000000500,10090.ENSMUSP00000020911,10090.ENSMUSP00000028735,10090.ENSMUSP00000048218,10090.ENSMUSP00000099981,10090.ENSMUSP00000101049,10090.ENSMUSP00000109144	Pdgfb,Sdc1,Jag1,Acta2,Col15a1,Col18a1,Kdr
GO:0010038	Response to metal ion	9	398	0.69	0.56	0.0031	10090.ENSMUSP00000015484,10090.ENSMUSP00000017881,10090.ENSMUSP00000020911,10090.ENSMUSP00000021796,10090.ENSMUSP00000022660,10090.ENSMUSP00000029574,10090.ENSMUSP00000034453,10090.ENSMUSP00000044903,10090.ENSMUSP00000147767	Cybb,Mmp9,Sdc1,Edn1,Loxl2,Vcam1,Acta1,Thbs1,Casp3
GO:0022008	Neurogenesis	18	1448	0.43	0.46	0.0031	10090.ENSMUSP00000000500,10090.ENSMUSP00000021796,10090.ENSMUSP00000028735,10090.ENSMUSP00000029574,10090.ENSMUSP00000034187,10090.ENSMUSP00000045770,10090.ENSMUSP00000073751,10090.ENSMUSP00000077132,10090.ENSMUSP00000085192,10090.ENSMUSP00000087119,10090.ENSMUSP00000087457,10090.ENSMUSP00000090304,10090.ENSMUSP00000099718,10090.ENSMUSP00000100937,10090.ENSMUSP00000109144,10090.ENSMUSP00000133302…	Pdgfb,Edn1,Jag1,Vcam1,Mmp2,Tlr4,Prom1,Itga1,Col3a1,Mmp14,Itgb1,Lama2,Itga4,Igf1,Kdr,Apoe,Tgfb2,Casp3
GO:0051147	Regulation of muscle cell differentiation	6	158	0.92	0.62	0.0032	10090.ENSMUSP00000000500,10090.ENSMUSP00000021796,10090.ENSMUSP00000064719,10090.ENSMUSP00000087119,10090.ENSMUSP00000090304,10090.ENSMUSP00000100937	Pdgfb,Edn1,Efemp2,Mmp14,Lama2,Igf1
GO:0022402	Cell cycle process	13	824	0.54	0.5	0.0033	10090.ENSMUSP00000021796,10090.ENSMUSP00000029270,10090.ENSMUSP00000033154,10090.ENSMUSP00000042260,10090.ENSMUSP00000045286,10090.ENSMUSP00000064261,10090.ENSMUSP00000068713,10090.ENSMUSP00000087457,10090.ENSMUSP00000091469,10090.ENSMUSP00000096541,10090.ENSMUSP00000122831,10090.ENSMUSP00000129738,10090.ENSMUSP00000157839	Edn1,Ccna2,Plk1,Ncapd2,Spag5,Kif2c,Nusap1,Itgb1,Cdc6,Spc24,Cenpa,Cenpf,Kif20a
GO:1901214	Regulation of neuron death	9	402	0.69	0.55	0.0033	10090.ENSMUSP00000016638,10090.ENSMUSP00000039600,10090.ENSMUSP00000045770,10090.ENSMUSP00000077132,10090.ENSMUSP00000100937,10090.ENSMUSP00000109144,10090.ENSMUSP00000133302,10090.ENSMUSP00000142149,10090.ENSMUSP00000147767	Cd34,Ccl5,Tlr4,Itga1,Igf1,Kdr,Apoe,Tgfb2,Casp3
GO:0098813	Nuclear chromosome segregation	7	232	0.82	0.59	0.0034	10090.ENSMUSP00000033154,10090.ENSMUSP00000042260,10090.ENSMUSP00000045286,10090.ENSMUSP00000064261,10090.ENSMUSP00000068713,10090.ENSMUSP00000096541,10090.ENSMUSP00000129738	Plk1,Ncapd2,Spag5,Kif2c,Nusap1,Spc24,Cenpf
GO:0010718	Positive regulation of epithelial to mesenchymal transition	4	51	1.23	0.67	0.0035	10090.ENSMUSP00000001547,10090.ENSMUSP00000022660,10090.ENSMUSP00000028735,10090.ENSMUSP00000142149	Col1a1,Loxl2,Jag1,Tgfb2
GO:0043281	Regulation of cysteine-type endopeptidase activity involved in apoptotic process	7	234	0.82	0.58	0.0036	10090.ENSMUSP00000017881,10090.ENSMUSP00000020171,10090.ENSMUSP00000044903,10090.ENSMUSP00000100937,10090.ENSMUSP00000103245,10090.ENSMUSP00000109084,10090.ENSMUSP00000143424	Mmp9,Ccn2,Thbs1,Igf1,Klf4,Col4a3,Hgf
GO:0080090	Regulation of primary metabolic process	46	6158	0.21	0.36	0.0036	10090.ENSMUSP00000000500,10090.ENSMUSP00000001547,10090.ENSMUSP00000017881,10090.ENSMUSP00000020171,10090.ENSMUSP00000020507,10090.ENSMUSP00000020702,10090.ENSMUSP00000021028,10090.ENSMUSP00000021796,10090.ENSMUSP00000022612,10090.ENSMUSP00000022660,10090.ENSMUSP00000024044,10090.ENSMUSP00000025409,10090.ENSMUSP00000025522,10090.ENSMUSP00000028735,10090.ENSMUSP00000029270,10090.ENSMUSP00000031653…	Pdgfb,Col1a1,Mmp9,Ccn2,Fgf18,Igfbp3,Itgb3,Edn1,Pbk,Loxl2,Cd4,Lox,Pdgfrb,Jag1,Ccna2,Flt1,Nox4,Plk1,Plat,Anxa2,Serpine1,Ccl5,Thbs1,Tlr4,E2f8,Itga1,Spp1,Mmp14,Itgb1,Cdc6,Ccr7,Fbn1,Tek,Igf1,Klf4,Itga6,Col4a3,Kdr,Serpinh1,Pdgfra,Cenpf,Apoe,Col6a3,Tgfb2,Hgf,Casp3
GO:0010518	Positive regulation of phospholipase activity	4	52	1.23	0.66	0.0037	10090.ENSMUSP00000025522,10090.ENSMUSP00000031653,10090.ENSMUSP00000039600,10090.ENSMUSP00000127173	Pdgfrb,Flt1,Ccl5,Pdgfra
GO:0010543	Regulation of platelet activation	4	52	1.23	0.66	0.0037	10090.ENSMUSP00000000500,10090.ENSMUSP00000045770,10090.ENSMUSP00000127173,10090.ENSMUSP00000133302	Pdgfb,Tlr4,Pdgfra,Apoe
GO:0022407	Regulation of cell-cell adhesion	10	505	0.64	0.52	0.0037	10090.ENSMUSP00000024044,10090.ENSMUSP00000028735,10090.ENSMUSP00000029574,10090.ENSMUSP00000039600,10090.ENSMUSP00000099423,10090.ENSMUSP00000099718,10090.ENSMUSP00000100937,10090.ENSMUSP00000103245,10090.ENSMUSP00000107729,10090.ENSMUSP00000147767	Cd4,Jag1,Vcam1,Ccl5,Ccr7,Itga4,Igf1,Klf4,Itga6,Casp3
GO:0030336	Negative regulation of cell migration	8	318	0.74	0.56	0.0037	10090.ENSMUSP00000000500,10090.ENSMUSP00000020702,10090.ENSMUSP00000028735,10090.ENSMUSP00000039586,10090.ENSMUSP00000044903,10090.ENSMUSP00000085192,10090.ENSMUSP00000103245,10090.ENSMUSP00000133302	Pdgfb,Igfbp3,Jag1,Serpine1,Thbs1,Col3a1,Klf4,Apoe
GO:0043154	Negative regulation of cysteine-type endopeptidase activity involved in apoptotic process	5	101	1.03	0.63	0.0037	10090.ENSMUSP00000017881,10090.ENSMUSP00000044903,10090.ENSMUSP00000100937,10090.ENSMUSP00000103245,10090.ENSMUSP00000143424	Mmp9,Thbs1,Igf1,Klf4,Hgf
GO:0072254	Metanephric glomerular mesangial cell differentiation	2	2	2.34	0.73	0.0037	10090.ENSMUSP00000000500,10090.ENSMUSP00000016638	Pdgfb,Cd34
GO:0072262	Metanephric glomerular mesangial cell proliferation involved in metanephros development	2	2	2.34	0.73	0.0037	10090.ENSMUSP00000000500,10090.ENSMUSP00000025522	Pdgfb,Pdgfrb
GO:0140039	Cell-cell adhesion in response to extracellular stimulus	2	2	2.34	0.73	0.0037	10090.ENSMUSP00000029574,10090.ENSMUSP00000099718	Vcam1,Itga4
GO:0010544	Negative regulation of platelet activation	3	19	1.54	0.69	0.0039	10090.ENSMUSP00000000500,10090.ENSMUSP00000127173,10090.ENSMUSP00000133302	Pdgfb,Pdgfra,Apoe
GO:0010605	Negative regulation of macromolecule metabolic process	28	2984	0.31	0.4	0.004	10090.ENSMUSP00000000500,10090.ENSMUSP00000016638,10090.ENSMUSP00000017881,10090.ENSMUSP00000020171,10090.ENSMUSP00000020702,10090.ENSMUSP00000021028,10090.ENSMUSP00000021796,10090.ENSMUSP00000022612,10090.ENSMUSP00000022660,10090.ENSMUSP00000031653,10090.ENSMUSP00000033154,10090.ENSMUSP00000033941,10090.ENSMUSP00000034756,10090.ENSMUSP00000039586,10090.ENSMUSP00000044903,10090.ENSMUSP00000045770…	Pdgfb,Cd34,Mmp9,Ccn2,Igfbp3,Itgb3,Edn1,Pbk,Loxl2,Flt1,Plk1,Plat,Anxa2,Serpine1,Thbs1,Tlr4,E2f8,Ccr7,Igf1,Klf4,Kdr,Serpinh1,Cenpf,Apoe,Col6a3,Tgfb2,Hgf,Casp3
GO:0007162	Negative regulation of cell adhesion	8	325	0.73	0.54	0.0042	10090.ENSMUSP00000001547,10090.ENSMUSP00000028735,10090.ENSMUSP00000034187,10090.ENSMUSP00000039586,10090.ENSMUSP00000044903,10090.ENSMUSP00000087119,10090.ENSMUSP00000103245,10090.ENSMUSP00000147767	Col1a1,Jag1,Mmp2,Serpine1,Thbs1,Mmp14,Klf4,Casp3
GO:0019538	Protein metabolic process	34	4003	0.27	0.38	0.0042	10090.ENSMUSP00000000500,10090.ENSMUSP00000015664,10090.ENSMUSP00000017881,10090.ENSMUSP00000020702,10090.ENSMUSP00000021796,10090.ENSMUSP00000022612,10090.ENSMUSP00000022660,10090.ENSMUSP00000022693,10090.ENSMUSP00000024044,10090.ENSMUSP00000025409,10090.ENSMUSP00000025522,10090.ENSMUSP00000029270,10090.ENSMUSP00000031653,10090.ENSMUSP00000033154,10090.ENSMUSP00000033741,10090.ENSMUSP00000033941…	Pdgfb,Ctsk,Mmp9,Igfbp3,Edn1,Pbk,Loxl2,Bmp1,Cd4,Lox,Pdgfrb,Ccna2,Flt1,Plk1,Bgn,Plat,Mmp2,Mmp3,P3h2,Thbs1,Tlr4,Loxl1,Col3a1,Mmp14,Tek,Igf1,Kdr,Plod2,Serpinh1,Pdgfra,Apoe,Tgfb2,Hgf,Casp3
GO:0043009	Chordate embryonic development	13	847	0.53	0.48	0.0042	10090.ENSMUSP00000000500,10090.ENSMUSP00000001547,10090.ENSMUSP00000021796,10090.ENSMUSP00000025522,10090.ENSMUSP00000029574,10090.ENSMUSP00000056778,10090.ENSMUSP00000085192,10090.ENSMUSP00000087119,10090.ENSMUSP00000087457,10090.ENSMUSP00000099718,10090.ENSMUSP00000127173,10090.ENSMUSP00000142149,10090.ENSMUSP00000147767	Pdgfb,Col1a1,Edn1,Pdgfrb,Vcam1,E2f8,Col3a1,Mmp14,Itgb1,Itga4,Pdgfra,Tgfb2,Casp3
GO:0061383	Trabecula morphogenesis	4	54	1.21	0.65	0.0042	10090.ENSMUSP00000001547,10090.ENSMUSP00000034187,10090.ENSMUSP00000099862,10090.ENSMUSP00000142149	Col1a1,Mmp2,Tek,Tgfb2
GO:0072593	Reactive oxygen species metabolic process	5	104	1.02	0.62	0.0042	10090.ENSMUSP00000000500,10090.ENSMUSP00000015484,10090.ENSMUSP00000020171,10090.ENSMUSP00000021796,10090.ENSMUSP00000032781	Pdgfb,Cybb,Ccn2,Edn1,Nox4
GO:2001236	Regulation of extrinsic apoptotic signaling pathway	6	168	0.89	0.59	0.0043	10090.ENSMUSP00000039586,10090.ENSMUSP00000044903,10090.ENSMUSP00000100937,10090.ENSMUSP00000107729,10090.ENSMUSP00000142149,10090.ENSMUSP00000143424	Serpine1,Thbs1,Igf1,Itga6,Tgfb2,Hgf
GO:0042554	Superoxide anion generation	3	20	1.52	0.67	0.0044	10090.ENSMUSP00000015484,10090.ENSMUSP00000021796,10090.ENSMUSP00000032781	Cybb,Edn1,Nox4
GO:0071498	Cellular response to fluid shear stress	3	20	1.52	0.67	0.0044	10090.ENSMUSP00000034187,10090.ENSMUSP00000084043,10090.ENSMUSP00000103245	Mmp2,Spp1,Klf4
GO:0090280	Positive regulation of calcium ion import	3	20	1.52	0.67	0.0044	10090.ENSMUSP00000000500,10090.ENSMUSP00000025522,10090.ENSMUSP00000039586	Pdgfb,Pdgfrb,Serpine1
GO:0071674	Mononuclear cell migration	5	106	1.01	0.61	0.0045	10090.ENSMUSP00000000500,10090.ENSMUSP00000031653,10090.ENSMUSP00000039600,10090.ENSMUSP00000099423,10090.ENSMUSP00000099718	Pdgfb,Flt1,Ccl5,Ccr7,Itga4
GO:0048732	Gland development	10	523	0.62	0.5	0.0046	10090.ENSMUSP00000000500,10090.ENSMUSP00000021796,10090.ENSMUSP00000025522,10090.ENSMUSP00000034187,10090.ENSMUSP00000056778,10090.ENSMUSP00000100937,10090.ENSMUSP00000107873,10090.ENSMUSP00000127173,10090.ENSMUSP00000142149,10090.ENSMUSP00000143424	Pdgfb,Edn1,Pdgfrb,Mmp2,E2f8,Igf1,Vwf,Pdgfra,Tgfb2,Hgf
GO:0033628	Regulation of cell adhesion mediated by integrin	4	56	1.19	0.63	0.0047	10090.ENSMUSP00000021028,10090.ENSMUSP00000039586,10090.ENSMUSP00000039600,10090.ENSMUSP00000142149	Itgb3,Serpine1,Ccl5,Tgfb2
GO:0008584	Male gonad development	6	173	0.88	0.57	0.0049	10090.ENSMUSP00000020911,10090.ENSMUSP00000025522,10090.ENSMUSP00000087119,10090.ENSMUSP00000109144,10090.ENSMUSP00000127173,10090.ENSMUSP00000142149	Sdc1,Pdgfrb,Mmp14,Kdr,Pdgfra,Tgfb2
GO:0032330	Regulation of chondrocyte differentiation	4	57	1.19	0.63	0.0049	10090.ENSMUSP00000020171,10090.ENSMUSP00000020507,10090.ENSMUSP00000022660,10090.ENSMUSP00000080214	Ccn2,Fgf18,Loxl2,Ltbp3
GO:0051054	Positive regulation of DNA metabolic process	8	334	0.72	0.53	0.0049	10090.ENSMUSP00000000500,10090.ENSMUSP00000020702,10090.ENSMUSP00000025522,10090.ENSMUSP00000032781,10090.ENSMUSP00000056778,10090.ENSMUSP00000103245,10090.ENSMUSP00000143424,10090.ENSMUSP00000147767	Pdgfb,Igfbp3,Pdgfrb,Nox4,E2f8,Klf4,Hgf,Casp3
GO:1903053	Regulation of extracellular matrix organization	4	57	1.19	0.63	0.0049	10090.ENSMUSP00000021028,10090.ENSMUSP00000064719,10090.ENSMUSP00000090304,10090.ENSMUSP00000142149	Itgb3,Efemp2,Lama2,Tgfb2
GO:1905564	Positive regulation of vascular endothelial cell proliferation	3	21	1.49	0.66	0.0049	10090.ENSMUSP00000099718,10090.ENSMUSP00000100937,10090.ENSMUSP00000101049	Itga4,Igf1,Col18a1
GO:2000353	Positive regulation of endothelial cell apoptotic process	3	21	1.49	0.66	0.0049	10090.ENSMUSP00000044903,10090.ENSMUSP00000099718,10090.ENSMUSP00000101049	Thbs1,Itga4,Col18a1
GO:0051051	Negative regulation of transport	10	530	0.61	0.5	0.005	10090.ENSMUSP00000000369,10090.ENSMUSP00000017881,10090.ENSMUSP00000020702,10090.ENSMUSP00000021028,10090.ENSMUSP00000021796,10090.ENSMUSP00000034756,10090.ENSMUSP00000044903,10090.ENSMUSP00000099524,10090.ENSMUSP00000133302,10090.ENSMUSP00000142149	Rem1,Mmp9,Igfbp3,Itgb3,Edn1,Anxa2,Thbs1,Fbn1,Apoe,Tgfb2
GO:0035094	Response to nicotine	4	58	1.18	0.62	0.0052	10090.ENSMUSP00000021796,10090.ENSMUSP00000029574,10090.ENSMUSP00000034187,10090.ENSMUSP00000147767	Edn1,Vcam1,Mmp2,Casp3
GO:0042102	Positive regulation of T cell proliferation	5	111	0.99	0.59	0.0053	10090.ENSMUSP00000024044,10090.ENSMUSP00000029574,10090.ENSMUSP00000039600,10090.ENSMUSP00000099423,10090.ENSMUSP00000100937	Cd4,Vcam1,Ccl5,Ccr7,Igf1
GO:0050670	Regulation of lymphocyte proliferation	7	255	0.78	0.54	0.0056	10090.ENSMUSP00000024044,10090.ENSMUSP00000029574,10090.ENSMUSP00000039600,10090.ENSMUSP00000045770,10090.ENSMUSP00000099423,10090.ENSMUSP00000100937,10090.ENSMUSP00000147767	Cd4,Vcam1,Ccl5,Tlr4,Ccr7,Igf1,Casp3
GO:0032970	Regulation of actin filament-based process	9	438	0.65	0.5	0.0057	10090.ENSMUSP00000015138,10090.ENSMUSP00000020171,10090.ENSMUSP00000021028,10090.ENSMUSP00000021796,10090.ENSMUSP00000025522,10090.ENSMUSP00000032781,10090.ENSMUSP00000048218,10090.ENSMUSP00000099862,10090.ENSMUSP00000142149	Eln,Ccn2,Itgb3,Edn1,Pdgfrb,Nox4,Acta2,Tek,Tgfb2
GO:0035793	Positive regulation of metanephric mesenchymal cell migration by platelet-derived growth factor receptor-beta signaling pathway	2	3	2.16	0.67	0.0057	10090.ENSMUSP00000000500,10090.ENSMUSP00000025522	Pdgfb,Pdgfrb
GO:0038091	Positive regulation of cell proliferation by VEGF-activated platelet derived growth factor receptor signaling pathway	2	3	2.16	0.67	0.0057	10090.ENSMUSP00000025522,10090.ENSMUSP00000127173	Pdgfrb,Pdgfra
GO:0072277	Metanephric glomerular capillary formation	2	3	2.16	0.67	0.0057	10090.ENSMUSP00000025522,10090.ENSMUSP00000127173	Pdgfrb,Pdgfra
GO:1902532	Negative regulation of intracellular signal transduction	10	541	0.61	0.48	0.0057	10090.ENSMUSP00000017881,10090.ENSMUSP00000022612,10090.ENSMUSP00000034497,10090.ENSMUSP00000044903,10090.ENSMUSP00000045770,10090.ENSMUSP00000087457,10090.ENSMUSP00000100937,10090.ENSMUSP00000103245,10090.ENSMUSP00000133302,10090.ENSMUSP00000142149	Mmp9,Pbk,Mmp3,Thbs1,Tlr4,Itgb1,Igf1,Klf4,Apoe,Tgfb2
GO:0043270	Positive regulation of ion transport	8	345	0.7	0.51	0.0058	10090.ENSMUSP00000000500,10090.ENSMUSP00000021796,10090.ENSMUSP00000024044,10090.ENSMUSP00000025522,10090.ENSMUSP00000031327,10090.ENSMUSP00000039586,10090.ENSMUSP00000039600,10090.ENSMUSP00000087457	Pdgfb,Edn1,Cd4,Pdgfrb,Cxcl1,Serpine1,Ccl5,Itgb1
GO:0008015	Blood circulation	9	442	0.65	0.49	0.006	10090.ENSMUSP00000000500,10090.ENSMUSP00000016638,10090.ENSMUSP00000021796,10090.ENSMUSP00000031668,10090.ENSMUSP00000034187,10090.ENSMUSP00000048218,10090.ENSMUSP00000077132,10090.ENSMUSP00000109144,10090.ENSMUSP00000133302	Pdgfb,Cd34,Edn1,Col1a2,Mmp2,Acta2,Itga1,Kdr,Apoe
GO:0043388	Positive regulation of DNA binding	4	61	1.16	0.6	0.006	10090.ENSMUSP00000017881,10090.ENSMUSP00000045770,10090.ENSMUSP00000100937,10090.ENSMUSP00000103245	Mmp9,Tlr4,Igf1,Klf4
GO:0090303	Positive regulation of wound healing	4	61	1.16	0.6	0.006	10090.ENSMUSP00000033941,10090.ENSMUSP00000039586,10090.ENSMUSP00000044903,10090.ENSMUSP00000087457	Plat,Serpine1,Thbs1,Itgb1
GO:1900120	Regulation of receptor binding	3	23	1.45	0.63	0.006	10090.ENSMUSP00000017881,10090.ENSMUSP00000025409,10090.ENSMUSP00000034756	Mmp9,Lox,Anxa2
GO:0003006	Developmental process involved in reproduction	16	1271	0.44	0.42	0.0061	10090.ENSMUSP00000000500,10090.ENSMUSP00000020911,10090.ENSMUSP00000021796,10090.ENSMUSP00000025522,10090.ENSMUSP00000029574,10090.ENSMUSP00000034187,10090.ENSMUSP00000039586,10090.ENSMUSP00000056778,10090.ENSMUSP00000087119,10090.ENSMUSP00000099718,10090.ENSMUSP00000100937,10090.ENSMUSP00000107873,10090.ENSMUSP00000109144,10090.ENSMUSP00000127173,10090.ENSMUSP00000142149,10090.ENSMUSP00000147767	Pdgfb,Sdc1,Edn1,Pdgfrb,Vcam1,Mmp2,Serpine1,E2f8,Mmp14,Itga4,Igf1,Vwf,Kdr,Pdgfra,Tgfb2,Casp3
GO:0060041	Retina development in camera-type eye	6	183	0.85	0.55	0.0062	10090.ENSMUSP00000000500,10090.ENSMUSP00000025522,10090.ENSMUSP00000033898,10090.ENSMUSP00000073751,10090.ENSMUSP00000127173,10090.ENSMUSP00000142149	Pdgfb,Pdgfrb,Col4a1,Prom1,Pdgfra,Tgfb2
GO:0043491	Protein kinase B signaling	4	62	1.15	0.6	0.0063	10090.ENSMUSP00000025409,10090.ENSMUSP00000039600,10090.ENSMUSP00000100937,10090.ENSMUSP00000109144	Lox,Ccl5,Igf1,Kdr
GO:1901654	Response to ketone	7	262	0.77	0.52	0.0063	10090.ENSMUSP00000015484,10090.ENSMUSP00000021796,10090.ENSMUSP00000033941,10090.ENSMUSP00000044903,10090.ENSMUSP00000084043,10090.ENSMUSP00000099423,10090.ENSMUSP00000142149	Cybb,Edn1,Plat,Thbs1,Spp1,Ccr7,Tgfb2
GO:0031032	Actomyosin structure organization	5	117	0.97	0.56	0.0065	10090.ENSMUSP00000015138,10090.ENSMUSP00000025522,10090.ENSMUSP00000034453,10090.ENSMUSP00000087457,10090.ENSMUSP00000127173	Eln,Pdgfrb,Acta1,Itgb1,Pdgfra
GO:0000070	Mitotic sister chromatid segregation	5	118	0.97	0.56	0.0067	10090.ENSMUSP00000033154,10090.ENSMUSP00000042260,10090.ENSMUSP00000045286,10090.ENSMUSP00000064261,10090.ENSMUSP00000068713	Plk1,Ncapd2,Spag5,Kif2c,Nusap1
GO:0032526	Response to retinoic acid	5	119	0.96	0.56	0.0069	10090.ENSMUSP00000001547,10090.ENSMUSP00000025522,10090.ENSMUSP00000034187,10090.ENSMUSP00000099862,10090.ENSMUSP00000103245	Col1a1,Pdgfrb,Mmp2,Tek,Klf4
GO:0050680	Negative regulation of epithelial cell proliferation	6	187	0.85	0.53	0.0069	10090.ENSMUSP00000018737,10090.ENSMUSP00000031653,10090.ENSMUSP00000044903,10090.ENSMUSP00000109084,10090.ENSMUSP00000133302,10090.ENSMUSP00000142149	Sparc,Flt1,Thbs1,Col4a3,Apoe,Tgfb2
GO:0071375	Cellular response to peptide hormone stimulus	7	267	0.76	0.51	0.0069	10090.ENSMUSP00000021028,10090.ENSMUSP00000021796,10090.ENSMUSP00000029270,10090.ENSMUSP00000033941,10090.ENSMUSP00000091469,10090.ENSMUSP00000099524,10090.ENSMUSP00000100937	Itgb3,Edn1,Ccna2,Plat,Cdc6,Fbn1,Igf1
GO:0001649	Osteoblast differentiation	5	120	0.96	0.55	0.0072	10090.ENSMUSP00000001547,10090.ENSMUSP00000020702,10090.ENSMUSP00000025409,10090.ENSMUSP00000084043,10090.ENSMUSP00000100937	Col1a1,Igfbp3,Lox,Spp1,Igf1
GO:0032680	Regulation of tumor necrosis factor production	6	189	0.84	0.53	0.0072	10090.ENSMUSP00000015484,10090.ENSMUSP00000016638,10090.ENSMUSP00000044903,10090.ENSMUSP00000045770,10090.ENSMUSP00000099423,10090.ENSMUSP00000100937	Cybb,Cd34,Thbs1,Tlr4,Ccr7,Igf1
GO:0044087	Regulation of cellular component biogenesis	14	1031	0.47	0.43	0.0072	10090.ENSMUSP00000015138,10090.ENSMUSP00000020171,10090.ENSMUSP00000020911,10090.ENSMUSP00000032781,10090.ENSMUSP00000033154,10090.ENSMUSP00000034497,10090.ENSMUSP00000045286,10090.ENSMUSP00000045770,10090.ENSMUSP00000087119,10090.ENSMUSP00000099423,10090.ENSMUSP00000099862,10090.ENSMUSP00000109144,10090.ENSMUSP00000128308,10090.ENSMUSP00000133302	Eln,Ccn2,Sdc1,Nox4,Plk1,Mmp3,Spag5,Tlr4,Mmp14,Ccr7,Tek,Kdr,Thbs2,Apoe
GO:0030239	Myofibril assembly	4	65	1.13	0.58	0.0074	10090.ENSMUSP00000025522,10090.ENSMUSP00000034453,10090.ENSMUSP00000087457,10090.ENSMUSP00000127173	Pdgfrb,Acta1,Itgb1,Pdgfra
GO:0001890	Placenta development	6	192	0.83	0.52	0.0077	10090.ENSMUSP00000000500,10090.ENSMUSP00000029574,10090.ENSMUSP00000039586,10090.ENSMUSP00000056778,10090.ENSMUSP00000099718,10090.ENSMUSP00000107873	Pdgfb,Vcam1,Serpine1,E2f8,Itga4,Vwf
GO:0010557	Positive regulation of macromolecule biosynthetic process	21	2016	0.36	0.38	0.0077	10090.ENSMUSP00000000500,10090.ENSMUSP00000001547,10090.ENSMUSP00000021796,10090.ENSMUSP00000024044,10090.ENSMUSP00000025522,10090.ENSMUSP00000028735,10090.ENSMUSP00000029270,10090.ENSMUSP00000032781,10090.ENSMUSP00000034756,10090.ENSMUSP00000044903,10090.ENSMUSP00000045770,10090.ENSMUSP00000056778,10090.ENSMUSP00000084043,10090.ENSMUSP00000099423,10090.ENSMUSP00000100937,10090.ENSMUSP00000103245…	Pdgfb,Col1a1,Edn1,Cd4,Pdgfrb,Jag1,Ccna2,Nox4,Anxa2,Thbs1,Tlr4,E2f8,Spp1,Ccr7,Igf1,Klf4,Itga6,Kdr,Apoe,Tgfb2,Hgf
GO:0045936	Negative regulation of phosphate metabolic process	9	460	0.63	0.47	0.0077	10090.ENSMUSP00000000500,10090.ENSMUSP00000020702,10090.ENSMUSP00000022612,10090.ENSMUSP00000033154,10090.ENSMUSP00000100937,10090.ENSMUSP00000133302,10090.ENSMUSP00000142149,10090.ENSMUSP00000143424,10090.ENSMUSP00000147767	Pdgfb,Igfbp3,Pbk,Plk1,Igf1,Apoe,Tgfb2,Hgf,Casp3
GO:0003007	Heart morphogenesis	7	274	0.75	0.5	0.0079	10090.ENSMUSP00000015138,10090.ENSMUSP00000021796,10090.ENSMUSP00000028280,10090.ENSMUSP00000028735,10090.ENSMUSP00000044903,10090.ENSMUSP00000099862,10090.ENSMUSP00000142149	Eln,Edn1,Col5a1,Jag1,Thbs1,Tek,Tgfb2
GO:0010759	Positive regulation of macrophage chemotaxis	3	26	1.4	0.6	0.0079	10090.ENSMUSP00000039600,10090.ENSMUSP00000044903,10090.ENSMUSP00000099423	Ccl5,Thbs1,Ccr7
GO:0032989	Cellular component morphogenesis	11	678	0.55	0.45	0.0079	10090.ENSMUSP00000021028,10090.ENSMUSP00000021796,10090.ENSMUSP00000025522,10090.ENSMUSP00000034453,10090.ENSMUSP00000077132,10090.ENSMUSP00000087457,10090.ENSMUSP00000090304,10090.ENSMUSP00000099718,10090.ENSMUSP00000109144,10090.ENSMUSP00000127173,10090.ENSMUSP00000142149	Itgb3,Edn1,Pdgfrb,Acta1,Itga1,Itgb1,Lama2,Itga4,Kdr,Pdgfra,Tgfb2
GO:0035583	Sequestering of TGFbeta in extracellular matrix	2	4	2.04	0.62	0.0079	10090.ENSMUSP00000001927,10090.ENSMUSP00000099524	Ltbp1,Fbn1
GO:0050727	Regulation of inflammatory response	8	365	0.68	0.48	0.0079	10090.ENSMUSP00000022612,10090.ENSMUSP00000039586,10090.ENSMUSP00000039600,10090.ENSMUSP00000045770,10090.ENSMUSP00000099423,10090.ENSMUSP00000100937,10090.ENSMUSP00000133302,10090.ENSMUSP00000143424	Pbk,Serpine1,Ccl5,Tlr4,Ccr7,Igf1,Apoe,Hgf
GO:0055093	Response to hyperoxia	3	26	1.4	0.6	0.0079	10090.ENSMUSP00000001547,10090.ENSMUSP00000025522,10090.ENSMUSP00000034187	Col1a1,Pdgfrb,Mmp2
GO:0060343	Trabecula formation	3	26	1.4	0.6	0.0079	10090.ENSMUSP00000001547,10090.ENSMUSP00000034187,10090.ENSMUSP00000099862	Col1a1,Mmp2,Tek
GO:0060414	Aorta smooth muscle tissue morphogenesis	2	4	2.04	0.62	0.0079	10090.ENSMUSP00000064719,10090.ENSMUSP00000085192	Efemp2,Col3a1
GO:0071731	Response to nitric oxide	3	26	1.4	0.6	0.0079	10090.ENSMUSP00000029270,10090.ENSMUSP00000044903,10090.ENSMUSP00000099423	Ccna2,Thbs1,Ccr7
GO:0090092	Regulation of transmembrane receptor protein serine/threonine kinase signaling pathway	7	275	0.75	0.5	0.0079	10090.ENSMUSP00000001927,10090.ENSMUSP00000025409,10090.ENSMUSP00000044903,10090.ENSMUSP00000099524,10090.ENSMUSP00000109144,10090.ENSMUSP00000110411,10090.ENSMUSP00000142149	Ltbp1,Lox,Thbs1,Fbn1,Kdr,Fstl1,Tgfb2
GO:1903225	Negative regulation of endodermal cell differentiation	2	4	2.04	0.62	0.0079	10090.ENSMUSP00000028280,10090.ENSMUSP00000083620	Col5a1,Col5a2
GO:0051493	Regulation of cytoskeleton organization	10	572	0.58	0.45	0.0082	10090.ENSMUSP00000015138,10090.ENSMUSP00000020171,10090.ENSMUSP00000021028,10090.ENSMUSP00000021796,10090.ENSMUSP00000025522,10090.ENSMUSP00000032781,10090.ENSMUSP00000033154,10090.ENSMUSP00000045286,10090.ENSMUSP00000099862,10090.ENSMUSP00000142149	Eln,Ccn2,Itgb3,Edn1,Pdgfrb,Nox4,Plk1,Spag5,Tek,Tgfb2
GO:0042129	Regulation of T cell proliferation	6	197	0.82	0.51	0.0085	10090.ENSMUSP00000024044,10090.ENSMUSP00000029574,10090.ENSMUSP00000039600,10090.ENSMUSP00000099423,10090.ENSMUSP00000100937,10090.ENSMUSP00000147767	Cd4,Vcam1,Ccl5,Ccr7,Igf1,Casp3
GO:0045780	Positive regulation of bone resorption	3	27	1.39	0.59	0.0086	10090.ENSMUSP00000021028,10090.ENSMUSP00000080214,10090.ENSMUSP00000084043	Itgb3,Ltbp3,Spp1
GO:2000341	Regulation of chemokine (C-X-C motif) ligand 2 production	3	27	1.39	0.59	0.0086	10090.ENSMUSP00000039600,10090.ENSMUSP00000045770,10090.ENSMUSP00000103245	Ccl5,Tlr4,Klf4
GO:0009991	Response to extracellular stimulus	10	577	0.58	0.45	0.0087	10090.ENSMUSP00000001547,10090.ENSMUSP00000015484,10090.ENSMUSP00000017881,10090.ENSMUSP00000029574,10090.ENSMUSP00000034453,10090.ENSMUSP00000084043,10090.ENSMUSP00000099524,10090.ENSMUSP00000099718,10090.ENSMUSP00000107729,10090.ENSMUSP00000133302	Col1a1,Cybb,Mmp9,Vcam1,Acta1,Spp1,Fbn1,Itga4,Itga6,Apoe
GO:0034614	Cellular response to reactive oxygen species	5	127	0.93	0.53	0.0087	10090.ENSMUSP00000017881,10090.ENSMUSP00000021796,10090.ENSMUSP00000025522,10090.ENSMUSP00000034187,10090.ENSMUSP00000127173	Mmp9,Edn1,Pdgfrb,Mmp2,Pdgfra
GO:0031323	Regulation of cellular metabolic process	43	5853	0.21	0.32	0.0089	10090.ENSMUSP00000000500,10090.ENSMUSP00000001547,10090.ENSMUSP00000016638,10090.ENSMUSP00000017881,10090.ENSMUSP00000020171,10090.ENSMUSP00000020507,10090.ENSMUSP00000020702,10090.ENSMUSP00000021028,10090.ENSMUSP00000021796,10090.ENSMUSP00000022612,10090.ENSMUSP00000022660,10090.ENSMUSP00000024044,10090.ENSMUSP00000025409,10090.ENSMUSP00000025522,10090.ENSMUSP00000028735,10090.ENSMUSP00000029270…	Pdgfb,Col1a1,Cd34,Mmp9,Ccn2,Fgf18,Igfbp3,Itgb3,Edn1,Pbk,Loxl2,Cd4,Lox,Pdgfrb,Jag1,Ccna2,Cxcl1,Flt1,Nox4,Plk1,Mmp3,Anxa2,Ccl5,Thbs1,Tlr4,E2f8,Itga1,Spp1,Itgb1,Cdc6,Ccr7,Fbn1,Tek,Igf1,Klf4,Itga6,Kdr,Pdgfra,Cenpf,Apoe,Tgfb2,Hgf,Casp3
GO:0051302	Regulation of cell division	6	200	0.82	0.5	0.0091	10090.ENSMUSP00000000500,10090.ENSMUSP00000033154,10090.ENSMUSP00000056778,10090.ENSMUSP00000091469,10090.ENSMUSP00000142149,10090.ENSMUSP00000157839	Pdgfb,Plk1,E2f8,Cdc6,Tgfb2,Kif20a
GO:0031960	Response to corticosteroid	6	201	0.81	0.5	0.0093	10090.ENSMUSP00000001547,10090.ENSMUSP00000015484,10090.ENSMUSP00000020911,10090.ENSMUSP00000021796,10090.ENSMUSP00000033941,10090.ENSMUSP00000147767	Col1a1,Cybb,Sdc1,Edn1,Plat,Casp3
GO:0051345	Positive regulation of hydrolase activity	10	582	0.57	0.44	0.0093	10090.ENSMUSP00000020171,10090.ENSMUSP00000025522,10090.ENSMUSP00000031653,10090.ENSMUSP00000039600,10090.ENSMUSP00000077132,10090.ENSMUSP00000087457,10090.ENSMUSP00000099423,10090.ENSMUSP00000107729,10090.ENSMUSP00000109084,10090.ENSMUSP00000127173	Ccn2,Pdgfrb,Flt1,Ccl5,Itga1,Itgb1,Ccr7,Itga6,Col4a3,Pdgfra
GO:0051769	Regulation of nitric-oxide synthase biosynthetic process	3	28	1.37	0.58	0.0093	10090.ENSMUSP00000021796,10090.ENSMUSP00000045770,10090.ENSMUSP00000109144	Edn1,Tlr4,Kdr
GO:0045807	Positive regulation of endocytosis	5	130	0.92	0.52	0.0095	10090.ENSMUSP00000034756,10090.ENSMUSP00000039586,10090.ENSMUSP00000087457,10090.ENSMUSP00000099423,10090.ENSMUSP00000133302	Anxa2,Serpine1,Itgb1,Ccr7,Apoe
GO:1903037	Regulation of leukocyte cell-cell adhesion	8	377	0.67	0.47	0.0095	10090.ENSMUSP00000024044,10090.ENSMUSP00000029574,10090.ENSMUSP00000039600,10090.ENSMUSP00000099423,10090.ENSMUSP00000099718,10090.ENSMUSP00000100937,10090.ENSMUSP00000103245,10090.ENSMUSP00000147767	Cd4,Vcam1,Ccl5,Ccr7,Itga4,Igf1,Klf4,Casp3
GO:1904036	Negative regulation of epithelial cell apoptotic process	4	71	1.09	0.55	0.0095	10090.ENSMUSP00000039586,10090.ENSMUSP00000099862,10090.ENSMUSP00000100937,10090.ENSMUSP00000109144	Serpine1,Tek,Igf1,Kdr
GO:0051983	Regulation of chromosome segregation	5	131	0.92	0.52	0.0098	10090.ENSMUSP00000033154,10090.ENSMUSP00000042260,10090.ENSMUSP00000064261,10090.ENSMUSP00000091469,10090.ENSMUSP00000096541	Plk1,Ncapd2,Kif2c,Cdc6,Spc24
GO:0045428	Regulation of nitric oxide biosynthetic process	4	72	1.08	0.54	0.01	10090.ENSMUSP00000016638,10090.ENSMUSP00000045770,10090.ENSMUSP00000100937,10090.ENSMUSP00000103245	Cd34,Tlr4,Igf1,Klf4
GO:0048745	Smooth muscle tissue development	3	29	1.35	0.56	0.0102	10090.ENSMUSP00000025522,10090.ENSMUSP00000064719,10090.ENSMUSP00000085192	Pdgfrb,Efemp2,Col3a1
GO:0071711	Basement membrane organization	3	29	1.35	0.56	0.0102	10090.ENSMUSP00000033898,10090.ENSMUSP00000085192,10090.ENSMUSP00000087457	Col4a1,Col3a1,Itgb1
GO:0001954	Positive regulation of cell-matrix adhesion	4	73	1.08	0.53	0.0104	10090.ENSMUSP00000021028,10090.ENSMUSP00000064719,10090.ENSMUSP00000099862,10090.ENSMUSP00000109144	Itgb3,Efemp2,Tek,Kdr
GO:0035905	Ascending aorta development	2	5	1.94	0.59	0.0104	10090.ENSMUSP00000025409,10090.ENSMUSP00000142149	Lox,Tgfb2
GO:0042476	Odontogenesis	5	133	0.91	0.51	0.0104	10090.ENSMUSP00000001547,10090.ENSMUSP00000020911,10090.ENSMUSP00000039586,10090.ENSMUSP00000107729,10090.ENSMUSP00000127173	Col1a1,Sdc1,Serpine1,Itga6,Pdgfra
GO:0048597	Post-embryonic camera-type eye morphogenesis	2	5	1.94	0.59	0.0104	10090.ENSMUSP00000031653,10090.ENSMUSP00000109144	Flt1,Kdr
GO:0048662	Negative regulation of smooth muscle cell proliferation	4	73	1.08	0.53	0.0104	10090.ENSMUSP00000020702,10090.ENSMUSP00000064719,10090.ENSMUSP00000103245,10090.ENSMUSP00000133302	Igfbp3,Efemp2,Klf4,Apoe
GO:0072011	Glomerular endothelium development	2	5	1.94	0.59	0.0104	10090.ENSMUSP00000000500,10090.ENSMUSP00000016638	Pdgfb,Cd34
GO:0072144	Glomerular mesangial cell development	2	5	1.94	0.59	0.0104	10090.ENSMUSP00000000500,10090.ENSMUSP00000048218	Pdgfb,Acta2
GO:0090131	Mesenchyme migration	2	5	1.94	0.59	0.0104	10090.ENSMUSP00000034453,10090.ENSMUSP00000048218	Acta1,Acta2
GO:2000097	Regulation of smooth muscle cell-matrix adhesion	2	5	1.94	0.59	0.0104	10090.ENSMUSP00000039586,10090.ENSMUSP00000064719	Serpine1,Efemp2
GO:1901216	Positive regulation of neuron death	5	134	0.91	0.51	0.0106	10090.ENSMUSP00000045770,10090.ENSMUSP00000077132,10090.ENSMUSP00000133302,10090.ENSMUSP00000142149,10090.ENSMUSP00000147767	Tlr4,Itga1,Apoe,Tgfb2,Casp3
GO:0003416	Endochondral bone growth	3	30	1.34	0.56	0.0109	10090.ENSMUSP00000043816,10090.ENSMUSP00000044903,10090.ENSMUSP00000109144	Col27a1,Thbs1,Kdr
GO:0033630	Positive regulation of cell adhesion mediated by integrin	3	30	1.34	0.56	0.0109	10090.ENSMUSP00000021028,10090.ENSMUSP00000039600,10090.ENSMUSP00000142149	Itgb3,Ccl5,Tgfb2
GO:0048738	Cardiac muscle tissue development	6	209	0.8	0.48	0.0109	10090.ENSMUSP00000025522,10090.ENSMUSP00000032781,10090.ENSMUSP00000087457,10090.ENSMUSP00000105850,10090.ENSMUSP00000127173,10090.ENSMUSP00000142149	Pdgfrb,Nox4,Itgb1,Col14a1,Pdgfra,Tgfb2
GO:0032956	Regulation of actin cytoskeleton organization	8	389	0.65	0.45	0.0111	10090.ENSMUSP00000015138,10090.ENSMUSP00000020171,10090.ENSMUSP00000021028,10090.ENSMUSP00000021796,10090.ENSMUSP00000025522,10090.ENSMUSP00000032781,10090.ENSMUSP00000099862,10090.ENSMUSP00000142149	Eln,Ccn2,Itgb3,Edn1,Pdgfrb,Nox4,Tek,Tgfb2
GO:0060341	Regulation of cellular localization	14	1088	0.45	0.39	0.0111	10090.ENSMUSP00000021028,10090.ENSMUSP00000024044,10090.ENSMUSP00000033154,10090.ENSMUSP00000034756,10090.ENSMUSP00000039600,10090.ENSMUSP00000045286,10090.ENSMUSP00000045770,10090.ENSMUSP00000087119,10090.ENSMUSP00000087457,10090.ENSMUSP00000099524,10090.ENSMUSP00000099862,10090.ENSMUSP00000100937,10090.ENSMUSP00000133302,10090.ENSMUSP00000142149	Itgb3,Cd4,Plk1,Anxa2,Ccl5,Spag5,Tlr4,Mmp14,Itgb1,Fbn1,Tek,Igf1,Apoe,Tgfb2
GO:1903530	Regulation of secretion by cell	11	714	0.53	0.42	0.0111	10090.ENSMUSP00000020702,10090.ENSMUSP00000020911,10090.ENSMUSP00000021796,10090.ENSMUSP00000034756,10090.ENSMUSP00000039600,10090.ENSMUSP00000045770,10090.ENSMUSP00000084043,10090.ENSMUSP00000099524,10090.ENSMUSP00000100937,10090.ENSMUSP00000133302,10090.ENSMUSP00000142149	Igfbp3,Sdc1,Edn1,Anxa2,Ccl5,Tlr4,Spp1,Fbn1,Igf1,Apoe,Tgfb2
GO:0051897	Positive regulation of protein kinase B signaling	5	136	0.9	0.5	0.0112	10090.ENSMUSP00000032781,10090.ENSMUSP00000044903,10090.ENSMUSP00000087457,10090.ENSMUSP00000099862,10090.ENSMUSP00000100937	Nox4,Thbs1,Itgb1,Tek,Igf1
GO:0002063	Chondrocyte development	3	31	1.33	0.55	0.0117	10090.ENSMUSP00000020507,10090.ENSMUSP00000043816,10090.ENSMUSP00000126390	Fgf18,Col27a1,Serpinh1
GO:0035886	Vascular associated smooth muscle cell differentiation	3	31	1.33	0.55	0.0117	10090.ENSMUSP00000000500,10090.ENSMUSP00000025522,10090.ENSMUSP00000064719	Pdgfb,Pdgfrb,Efemp2
GO:0046578	Regulation of Ras protein signal transduction	6	212	0.79	0.48	0.0117	10090.ENSMUSP00000025522,10090.ENSMUSP00000085192,10090.ENSMUSP00000087457,10090.ENSMUSP00000100937,10090.ENSMUSP00000133302,10090.ENSMUSP00000142149	Pdgfrb,Col3a1,Itgb1,Igf1,Apoe,Tgfb2
GO:0060384	Innervation	3	31	1.33	0.55	0.0117	10090.ENSMUSP00000021796,10090.ENSMUSP00000029574,10090.ENSMUSP00000099718	Edn1,Vcam1,Itga4
GO:0000281	Mitotic cytokinesis	4	78	1.05	0.51	0.0127	10090.ENSMUSP00000033154,10090.ENSMUSP00000068713,10090.ENSMUSP00000122831,10090.ENSMUSP00000157839	Plk1,Nusap1,Cenpa,Kif20a
GO:0061050	Regulation of cell growth involved in cardiac muscle cell development	3	32	1.31	0.54	0.0127	10090.ENSMUSP00000021796,10090.ENSMUSP00000100937,10090.ENSMUSP00000105850	Edn1,Igf1,Col14a1
GO:0002696	Positive regulation of leukocyte activation	8	400	0.64	0.43	0.0131	10090.ENSMUSP00000024044,10090.ENSMUSP00000029574,10090.ENSMUSP00000039600,10090.ENSMUSP00000044903,10090.ENSMUSP00000045770,10090.ENSMUSP00000087119,10090.ENSMUSP00000099423,10090.ENSMUSP00000100937	Cd4,Vcam1,Ccl5,Thbs1,Tlr4,Mmp14,Ccr7,Igf1
GO:0007517	Muscle organ development	7	305	0.7	0.45	0.0132	10090.ENSMUSP00000015138,10090.ENSMUSP00000034453,10090.ENSMUSP00000064719,10090.ENSMUSP00000085192,10090.ENSMUSP00000087457,10090.ENSMUSP00000110899,10090.ENSMUSP00000142149	Eln,Acta1,Efemp2,Col3a1,Itgb1,Col19a1,Tgfb2
GO:0032803	Regulation of low-density lipoprotein particle receptor catabolic process	2	6	1.86	0.56	0.0132	10090.ENSMUSP00000034756,10090.ENSMUSP00000133302	Anxa2,Apoe
GO:0038001	Paracrine signaling	2	6	1.86	0.56	0.0132	10090.ENSMUSP00000000500,10090.ENSMUSP00000016638	Pdgfb,Cd34
GO:0038033	Positive regulation of endothelial cell chemotaxis by VEGF-activated vascular endothelial growth factor receptor signaling pathway	2	6	1.86	0.56	0.0132	10090.ENSMUSP00000000500,10090.ENSMUSP00000109144	Pdgfb,Kdr
GO:1902512	Positive regulation of apoptotic DNA fragmentation	2	6	1.86	0.56	0.0132	10090.ENSMUSP00000020702,10090.ENSMUSP00000147767	Igfbp3,Casp3
GO:0051656	Establishment of organelle localization	8	402	0.64	0.43	0.0133	10090.ENSMUSP00000033154,10090.ENSMUSP00000045286,10090.ENSMUSP00000064261,10090.ENSMUSP00000068713,10090.ENSMUSP00000087457,10090.ENSMUSP00000099718,10090.ENSMUSP00000122831,10090.ENSMUSP00000129738	Plk1,Spag5,Kif2c,Nusap1,Itgb1,Itga4,Cenpa,Cenpf
GO:0061037	Negative regulation of cartilage development	3	33	1.3	0.53	0.0135	10090.ENSMUSP00000015664,10090.ENSMUSP00000080214,10090.ENSMUSP00000142149	Ctsk,Ltbp3,Tgfb2
GO:2000352	Negative regulation of endothelial cell apoptotic process	3	33	1.3	0.53	0.0135	10090.ENSMUSP00000039586,10090.ENSMUSP00000099862,10090.ENSMUSP00000109144	Serpine1,Tek,Kdr
GO:0046683	Response to organophosphorus	5	145	0.88	0.47	0.0143	10090.ENSMUSP00000001547,10090.ENSMUSP00000020911,10090.ENSMUSP00000027871,10090.ENSMUSP00000032781,10090.ENSMUSP00000033941	Col1a1,Sdc1,Sell,Nox4,Plat
GO:0010863	Positive regulation of phospholipase C activity	3	34	1.28	0.52	0.0145	10090.ENSMUSP00000025522,10090.ENSMUSP00000031653,10090.ENSMUSP00000127173	Pdgfrb,Flt1,Pdgfra
GO:0030030	Cell projection organization	15	1259	0.42	0.37	0.0145	10090.ENSMUSP00000000500,10090.ENSMUSP00000021028,10090.ENSMUSP00000021796,10090.ENSMUSP00000025522,10090.ENSMUSP00000034187,10090.ENSMUSP00000039600,10090.ENSMUSP00000077132,10090.ENSMUSP00000087457,10090.ENSMUSP00000090304,10090.ENSMUSP00000099718,10090.ENSMUSP00000107729,10090.ENSMUSP00000109144,10090.ENSMUSP00000133302,10090.ENSMUSP00000142149,10090.ENSMUSP00000147767	Pdgfb,Itgb3,Edn1,Pdgfrb,Mmp2,Ccl5,Itga1,Itgb1,Lama2,Itga4,Itga6,Kdr,Apoe,Tgfb2,Casp3
GO:0031328	Positive regulation of cellular biosynthetic process	21	2139	0.33	0.34	0.0145	10090.ENSMUSP00000000500,10090.ENSMUSP00000001547,10090.ENSMUSP00000021796,10090.ENSMUSP00000024044,10090.ENSMUSP00000025522,10090.ENSMUSP00000028735,10090.ENSMUSP00000029270,10090.ENSMUSP00000032781,10090.ENSMUSP00000034756,10090.ENSMUSP00000039600,10090.ENSMUSP00000044903,10090.ENSMUSP00000045770,10090.ENSMUSP00000056778,10090.ENSMUSP00000084043,10090.ENSMUSP00000099423,10090.ENSMUSP00000100937…	Pdgfb,Col1a1,Edn1,Cd4,Pdgfrb,Jag1,Ccna2,Nox4,Anxa2,Ccl5,Thbs1,Tlr4,E2f8,Spp1,Ccr7,Igf1,Klf4,Itga6,Apoe,Tgfb2,Hgf
GO:0048699	Generation of neurons	15	1259	0.42	0.37	0.0145	10090.ENSMUSP00000000500,10090.ENSMUSP00000021796,10090.ENSMUSP00000028735,10090.ENSMUSP00000029574,10090.ENSMUSP00000034187,10090.ENSMUSP00000073751,10090.ENSMUSP00000077132,10090.ENSMUSP00000085192,10090.ENSMUSP00000087457,10090.ENSMUSP00000090304,10090.ENSMUSP00000099718,10090.ENSMUSP00000109144,10090.ENSMUSP00000133302,10090.ENSMUSP00000142149,10090.ENSMUSP00000147767	Pdgfb,Edn1,Jag1,Vcam1,Mmp2,Prom1,Itga1,Col3a1,Itgb1,Lama2,Itga4,Kdr,Apoe,Tgfb2,Casp3
GO:0061036	Positive regulation of cartilage development	3	34	1.28	0.52	0.0145	10090.ENSMUSP00000020507,10090.ENSMUSP00000022660,10090.ENSMUSP00000022693	Fgf18,Loxl2,Bmp1
GO:0032355	Response to estradiol	5	146	0.87	0.47	0.0146	10090.ENSMUSP00000001547,10090.ENSMUSP00000025522,10090.ENSMUSP00000029270,10090.ENSMUSP00000034187,10090.ENSMUSP00000147767	Col1a1,Pdgfrb,Ccna2,Mmp2,Casp3
GO:0008217	Regulation of blood pressure	6	224	0.77	0.45	0.0147	10090.ENSMUSP00000000500,10090.ENSMUSP00000016638,10090.ENSMUSP00000021796,10090.ENSMUSP00000031668,10090.ENSMUSP00000048218,10090.ENSMUSP00000109144	Pdgfb,Cd34,Edn1,Col1a2,Acta2,Kdr
GO:0014823	Response to activity	4	82	1.03	0.49	0.0147	10090.ENSMUSP00000021028,10090.ENSMUSP00000021796,10090.ENSMUSP00000033899,10090.ENSMUSP00000034187	Itgb3,Edn1,Col4a2,Mmp2
GO:0030010	Establishment of cell polarity	5	147	0.87	0.47	0.0149	10090.ENSMUSP00000033154,10090.ENSMUSP00000045286,10090.ENSMUSP00000087457,10090.ENSMUSP00000099423,10090.ENSMUSP00000122831	Plk1,Spag5,Itgb1,Ccr7,Cenpa
GO:0060322	Head development	12	868	0.48	0.39	0.0149	10090.ENSMUSP00000001547,10090.ENSMUSP00000033898,10090.ENSMUSP00000034187,10090.ENSMUSP00000085192,10090.ENSMUSP00000087119,10090.ENSMUSP00000087457,10090.ENSMUSP00000099718,10090.ENSMUSP00000100937,10090.ENSMUSP00000127173,10090.ENSMUSP00000129738,10090.ENSMUSP00000142149,10090.ENSMUSP00000147767	Col1a1,Col4a1,Mmp2,Col3a1,Mmp14,Itgb1,Itga4,Igf1,Pdgfra,Cenpf,Tgfb2,Casp3
GO:0007163	Establishment or maintenance of cell polarity	6	226	0.76	0.45	0.0154	10090.ENSMUSP00000033154,10090.ENSMUSP00000045286,10090.ENSMUSP00000064261,10090.ENSMUSP00000087457,10090.ENSMUSP00000099423,10090.ENSMUSP00000122831	Plk1,Spag5,Kif2c,Itgb1,Ccr7,Cenpa
GO:0001958	Endochondral ossification	3	35	1.27	0.51	0.0155	10090.ENSMUSP00000001547,10090.ENSMUSP00000020507,10090.ENSMUSP00000087119	Col1a1,Fgf18,Mmp14
GO:0001819	Positive regulation of cytokine production	9	520	0.58	0.41	0.0156	10090.ENSMUSP00000015484,10090.ENSMUSP00000016638,10090.ENSMUSP00000039586,10090.ENSMUSP00000039600,10090.ENSMUSP00000044903,10090.ENSMUSP00000045770,10090.ENSMUSP00000099423,10090.ENSMUSP00000099862,10090.ENSMUSP00000143424	Cybb,Cd34,Serpine1,Ccl5,Thbs1,Tlr4,Ccr7,Tek,Hgf
GO:0044344	Cellular response to fibroblast growth factor stimulus	4	84	1.02	0.48	0.0158	10090.ENSMUSP00000000500,10090.ENSMUSP00000001547,10090.ENSMUSP00000020171,10090.ENSMUSP00000020507	Pdgfb,Col1a1,Ccn2,Fgf18
GO:0033631	Cell-cell adhesion mediated by integrin	2	7	1.8	0.53	0.0161	10090.ENSMUSP00000087457,10090.ENSMUSP00000099718	Itgb1,Itga4
GO:0042482	Positive regulation of odontogenesis	2	7	1.8	0.53	0.0161	10090.ENSMUSP00000016638,10090.ENSMUSP00000021796	Cd34,Edn1
GO:0060437	Lung growth	2	7	1.8	0.53	0.0161	10090.ENSMUSP00000025522,10090.ENSMUSP00000127173	Pdgfrb,Pdgfra
GO:1904738	Vascular associated smooth muscle cell migration	2	7	1.8	0.53	0.0161	10090.ENSMUSP00000000500,10090.ENSMUSP00000099718	Pdgfb,Itga4
GO:0014912	Negative regulation of smooth muscle cell migration	3	36	1.26	0.5	0.0164	10090.ENSMUSP00000000500,10090.ENSMUSP00000020702,10090.ENSMUSP00000039586	Pdgfb,Igfbp3,Serpine1
GO:0043537	Negative regulation of blood vessel endothelial cell migration	3	36	1.26	0.5	0.0164	10090.ENSMUSP00000044903,10090.ENSMUSP00000103245,10090.ENSMUSP00000133302	Thbs1,Klf4,Apoe
GO:0048593	Camera-type eye morphogenesis	5	151	0.86	0.46	0.0164	10090.ENSMUSP00000028735,10090.ENSMUSP00000031653,10090.ENSMUSP00000073751,10090.ENSMUSP00000086745,10090.ENSMUSP00000109144	Jag1,Flt1,Prom1,Col8a1,Kdr
GO:0019932	Second-messenger-mediated signaling	6	231	0.75	0.44	0.0168	10090.ENSMUSP00000021796,10090.ENSMUSP00000024044,10090.ENSMUSP00000029574,10090.ENSMUSP00000099423,10090.ENSMUSP00000109144,10090.ENSMUSP00000133302	Edn1,Cd4,Vcam1,Ccr7,Kdr,Apoe
GO:2000736	Regulation of stem cell differentiation	4	86	1.01	0.47	0.0169	10090.ENSMUSP00000028735,10090.ENSMUSP00000080214,10090.ENSMUSP00000127173,10090.ENSMUSP00000142149	Jag1,Ltbp3,Pdgfra,Tgfb2
GO:0034762	Regulation of transmembrane transport	10	641	0.53	0.39	0.017	10090.ENSMUSP00000000369,10090.ENSMUSP00000015484,10090.ENSMUSP00000017881,10090.ENSMUSP00000021028,10090.ENSMUSP00000021796,10090.ENSMUSP00000024044,10090.ENSMUSP00000044903,10090.ENSMUSP00000087457,10090.ENSMUSP00000100937,10090.ENSMUSP00000142149	Rem1,Cybb,Mmp9,Itgb3,Edn1,Cd4,Thbs1,Itgb1,Igf1,Tgfb2
GO:0009411	Response to UV	5	153	0.85	0.45	0.0173	10090.ENSMUSP00000017881,10090.ENSMUSP00000022612,10090.ENSMUSP00000034187,10090.ENSMUSP00000034497,10090.ENSMUSP00000147767	Mmp9,Pbk,Mmp2,Mmp3,Casp3
GO:0072073	Kidney epithelium development	5	153	0.85	0.45	0.0173	10090.ENSMUSP00000000500,10090.ENSMUSP00000016638,10090.ENSMUSP00000020911,10090.ENSMUSP00000028735,10090.ENSMUSP00000073751	Pdgfb,Cd34,Sdc1,Jag1,Prom1
GO:0000132	Establishment of mitotic spindle orientation	3	37	1.25	0.49	0.0175	10090.ENSMUSP00000033154,10090.ENSMUSP00000087457,10090.ENSMUSP00000122831	Plk1,Itgb1,Cenpa
GO:0022409	Positive regulation of cell-cell adhesion	7	325	0.67	0.42	0.0178	10090.ENSMUSP00000024044,10090.ENSMUSP00000029574,10090.ENSMUSP00000039600,10090.ENSMUSP00000099423,10090.ENSMUSP00000099718,10090.ENSMUSP00000100937,10090.ENSMUSP00000107729	Cd4,Vcam1,Ccl5,Ccr7,Itga4,Igf1,Itga6
GO:0045446	Endothelial cell differentiation	4	88	1	0.47	0.0181	10090.ENSMUSP00000099981,10090.ENSMUSP00000101049,10090.ENSMUSP00000109144,10090.ENSMUSP00000110411	Col15a1,Col18a1,Kdr,Fstl1
GO:0030097	Hemopoiesis	11	768	0.5	0.38	0.0183	10090.ENSMUSP00000016638,10090.ENSMUSP00000024044,10090.ENSMUSP00000031653,10090.ENSMUSP00000034756,10090.ENSMUSP00000099423,10090.ENSMUSP00000099862,10090.ENSMUSP00000103245,10090.ENSMUSP00000109144,10090.ENSMUSP00000127173,10090.ENSMUSP00000142149,10090.ENSMUSP00000147767	Cd34,Cd4,Flt1,Anxa2,Ccr7,Tek,Klf4,Kdr,Pdgfra,Tgfb2,Casp3
GO:0007399	Nervous system development	21	2190	0.32	0.33	0.0186	10090.ENSMUSP00000000500,10090.ENSMUSP00000020507,10090.ENSMUSP00000021796,10090.ENSMUSP00000028735,10090.ENSMUSP00000029574,10090.ENSMUSP00000033898,10090.ENSMUSP00000034187,10090.ENSMUSP00000045770,10090.ENSMUSP00000073751,10090.ENSMUSP00000077132,10090.ENSMUSP00000085192,10090.ENSMUSP00000087119,10090.ENSMUSP00000087457,10090.ENSMUSP00000090304,10090.ENSMUSP00000099718,10090.ENSMUSP00000100937…	Pdgfb,Fgf18,Edn1,Jag1,Vcam1,Col4a1,Mmp2,Tlr4,Prom1,Itga1,Col3a1,Mmp14,Itgb1,Lama2,Itga4,Igf1,Kdr,Cenpf,Apoe,Tgfb2,Casp3
GO:0051928	Positive regulation of calcium ion transport	5	156	0.85	0.44	0.0186	10090.ENSMUSP00000000500,10090.ENSMUSP00000024044,10090.ENSMUSP00000025522,10090.ENSMUSP00000039586,10090.ENSMUSP00000039600	Pdgfb,Cd4,Pdgfrb,Serpine1,Ccl5
GO:0090023	Positive regulation of neutrophil chemotaxis	3	38	1.24	0.49	0.0186	10090.ENSMUSP00000021796,10090.ENSMUSP00000027871,10090.ENSMUSP00000099423	Edn1,Sell,Ccr7
GO:1902003	Regulation of amyloid-beta formation	3	38	1.24	0.49	0.0186	10090.ENSMUSP00000100937,10090.ENSMUSP00000133302,10090.ENSMUSP00000147767	Igf1,Apoe,Casp3
GO:0010468	Regulation of gene expression	38	5140	0.21	0.3	0.0189	10090.ENSMUSP00000000500,10090.ENSMUSP00000001547,10090.ENSMUSP00000001927,10090.ENSMUSP00000015484,10090.ENSMUSP00000016638,10090.ENSMUSP00000020171,10090.ENSMUSP00000020507,10090.ENSMUSP00000021028,10090.ENSMUSP00000021796,10090.ENSMUSP00000022660,10090.ENSMUSP00000024044,10090.ENSMUSP00000025409,10090.ENSMUSP00000028735,10090.ENSMUSP00000029270,10090.ENSMUSP00000031653,10090.ENSMUSP00000033154…	Pdgfb,Col1a1,Ltbp1,Cybb,Cd34,Ccn2,Fgf18,Itgb3,Edn1,Loxl2,Cd4,Lox,Jag1,Ccna2,Flt1,Plk1,Plat,Acta1,Anxa2,Serpine1,Ccl5,Thbs1,Tlr4,Acta2,E2f8,Spp1,Mmp14,Ccr7,Tek,Igf1,Klf4,Itga6,Kdr,Pdgfra,Cenpf,Apoe,Tgfb2,Hgf
GO:0006954	Inflammatory response	9	539	0.56	0.39	0.0193	10090.ENSMUSP00000015484,10090.ENSMUSP00000020911,10090.ENSMUSP00000029574,10090.ENSMUSP00000031327,10090.ENSMUSP00000039600,10090.ENSMUSP00000044903,10090.ENSMUSP00000045770,10090.ENSMUSP00000087457,10090.ENSMUSP00000099423	Cybb,Sdc1,Vcam1,Cxcl1,Ccl5,Thbs1,Tlr4,Itgb1,Ccr7
GO:0034644	Cellular response to UV	4	90	0.99	0.46	0.0193	10090.ENSMUSP00000017881,10090.ENSMUSP00000022612,10090.ENSMUSP00000034187,10090.ENSMUSP00000034497	Mmp9,Pbk,Mmp2,Mmp3
GO:0050904	Diapedesis	2	8	1.74	0.5	0.0193	10090.ENSMUSP00000039600,10090.ENSMUSP00000099718	Ccl5,Itga4
GO:0061042	Vascular wound healing	2	8	1.74	0.5	0.0193	10090.ENSMUSP00000016638,10090.ENSMUSP00000109144	Cd34,Kdr
GO:0072126	Positive regulation of glomerular mesangial cell proliferation	2	8	1.74	0.5	0.0193	10090.ENSMUSP00000000500,10090.ENSMUSP00000021028	Pdgfb,Itgb3
GO:1900122	Positive regulation of receptor binding	2	8	1.74	0.5	0.0193	10090.ENSMUSP00000017881,10090.ENSMUSP00000034756	Mmp9,Anxa2
GO:1905563	Negative regulation of vascular endothelial cell proliferation	2	8	1.74	0.5	0.0193	10090.ENSMUSP00000031653,10090.ENSMUSP00000109084	Flt1,Col4a3
GO:2000739	Regulation of mesenchymal stem cell differentiation	2	8	1.74	0.5	0.0193	10090.ENSMUSP00000080214,10090.ENSMUSP00000127173	Ltbp3,Pdgfra
GO:0090049	Regulation of cell migration involved in sprouting angiogenesis	3	39	1.23	0.48	0.0195	10090.ENSMUSP00000044903,10090.ENSMUSP00000103245,10090.ENSMUSP00000109144	Thbs1,Klf4,Kdr
GO:0007204	Positive regulation of cytosolic calcium ion concentration	6	241	0.74	0.42	0.0199	10090.ENSMUSP00000021796,10090.ENSMUSP00000024044,10090.ENSMUSP00000031327,10090.ENSMUSP00000099423,10090.ENSMUSP00000109144,10090.ENSMUSP00000127173	Edn1,Cd4,Cxcl1,Ccr7,Kdr,Pdgfra
GO:0035023	Regulation of Rho protein signal transduction	4	92	0.98	0.45	0.0205	10090.ENSMUSP00000025522,10090.ENSMUSP00000085192,10090.ENSMUSP00000087457,10090.ENSMUSP00000133302	Pdgfrb,Col3a1,Itgb1,Apoe
GO:0051251	Positive regulation of lymphocyte activation	7	335	0.66	0.4	0.0205	10090.ENSMUSP00000024044,10090.ENSMUSP00000029574,10090.ENSMUSP00000039600,10090.ENSMUSP00000045770,10090.ENSMUSP00000087119,10090.ENSMUSP00000099423,10090.ENSMUSP00000100937	Cd4,Vcam1,Ccl5,Tlr4,Mmp14,Ccr7,Igf1
GO:1990776	Response to angiotensin	3	40	1.21	0.47	0.0208	10090.ENSMUSP00000015484,10090.ENSMUSP00000085192,10090.ENSMUSP00000091469	Cybb,Col3a1,Cdc6
GO:0045637	Regulation of myeloid cell differentiation	6	244	0.73	0.41	0.021	10090.ENSMUSP00000021028,10090.ENSMUSP00000024044,10090.ENSMUSP00000025409,10090.ENSMUSP00000028735,10090.ENSMUSP00000039600,10090.ENSMUSP00000099524	Itgb3,Cd4,Lox,Jag1,Ccl5,Fbn1
GO:0001701	In utero embryonic development	9	549	0.55	0.38	0.0212	10090.ENSMUSP00000000500,10090.ENSMUSP00000021796,10090.ENSMUSP00000025522,10090.ENSMUSP00000029574,10090.ENSMUSP00000056778,10090.ENSMUSP00000085192,10090.ENSMUSP00000087457,10090.ENSMUSP00000099718,10090.ENSMUSP00000127173	Pdgfb,Edn1,Pdgfrb,Vcam1,E2f8,Col3a1,Itgb1,Itga4,Pdgfra
GO:1990869	Cellular response to chemokine	4	93	0.97	0.45	0.0212	10090.ENSMUSP00000025409,10090.ENSMUSP00000031327,10090.ENSMUSP00000039600,10090.ENSMUSP00000099423	Lox,Cxcl1,Ccl5,Ccr7
GO:0030100	Regulation of endocytosis	6	245	0.73	0.41	0.0213	10090.ENSMUSP00000021028,10090.ENSMUSP00000034756,10090.ENSMUSP00000039586,10090.ENSMUSP00000087457,10090.ENSMUSP00000099423,10090.ENSMUSP00000133302	Itgb3,Anxa2,Serpine1,Itgb1,Ccr7,Apoe
GO:0030182	Neuron differentiation	14	1180	0.41	0.35	0.0213	10090.ENSMUSP00000000500,10090.ENSMUSP00000021796,10090.ENSMUSP00000028735,10090.ENSMUSP00000029574,10090.ENSMUSP00000034187,10090.ENSMUSP00000073751,10090.ENSMUSP00000077132,10090.ENSMUSP00000087457,10090.ENSMUSP00000090304,10090.ENSMUSP00000099718,10090.ENSMUSP00000109144,10090.ENSMUSP00000133302,10090.ENSMUSP00000142149,10090.ENSMUSP00000147767	Pdgfb,Edn1,Jag1,Vcam1,Mmp2,Prom1,Itga1,Itgb1,Lama2,Itga4,Kdr,Apoe,Tgfb2,Casp3
GO:0043534	Blood vessel endothelial cell migration	3	41	1.2	0.46	0.022	10090.ENSMUSP00000087457,10090.ENSMUSP00000101049,10090.ENSMUSP00000109144	Itgb1,Col18a1,Kdr
GO:0045445	Myoblast differentiation	3	41	1.2	0.46	0.022	10090.ENSMUSP00000020911,10090.ENSMUSP00000087457,10090.ENSMUSP00000100937	Sdc1,Itgb1,Igf1
GO:0019722	Calcium-mediated signaling	5	165	0.82	0.42	0.0226	10090.ENSMUSP00000021796,10090.ENSMUSP00000024044,10090.ENSMUSP00000029574,10090.ENSMUSP00000099423,10090.ENSMUSP00000109144	Edn1,Cd4,Vcam1,Ccr7,Kdr
GO:0003433	Chondrocyte development involved in endochondral bone morphogenesis	2	9	1.69	0.48	0.0227	10090.ENSMUSP00000043816,10090.ENSMUSP00000126390	Col27a1,Serpinh1
GO:0061032	Visceral serous pericardium development	2	9	1.69	0.48	0.0227	10090.ENSMUSP00000029574,10090.ENSMUSP00000099718	Vcam1,Itga4
GO:0062043	Positive regulation of cardiac epithelial to mesenchymal transition	2	9	1.69	0.48	0.0227	10090.ENSMUSP00000028735,10090.ENSMUSP00000142149	Jag1,Tgfb2
GO:0002548	Monocyte chemotaxis	3	42	1.19	0.46	0.0232	10090.ENSMUSP00000000500,10090.ENSMUSP00000031653,10090.ENSMUSP00000039600	Pdgfb,Flt1,Ccl5
GO:0032733	Positive regulation of interleukin-10 production	3	42	1.19	0.46	0.0232	10090.ENSMUSP00000016638,10090.ENSMUSP00000045770,10090.ENSMUSP00000143424	Cd34,Tlr4,Hgf
GO:0042310	Vasoconstriction	3	42	1.19	0.46	0.0232	10090.ENSMUSP00000000500,10090.ENSMUSP00000021796,10090.ENSMUSP00000048218	Pdgfb,Edn1,Acta2
GO:0014074	Response to purine-containing compound	5	168	0.81	0.41	0.0241	10090.ENSMUSP00000001547,10090.ENSMUSP00000020911,10090.ENSMUSP00000027871,10090.ENSMUSP00000032781,10090.ENSMUSP00000033941	Col1a1,Sdc1,Sell,Nox4,Plat
GO:0018149	Peptide cross-linking	3	43	1.18	0.45	0.0246	10090.ENSMUSP00000033741,10090.ENSMUSP00000044903,10090.ENSMUSP00000085192	Bgn,Thbs1,Col3a1
GO:1903706	Regulation of hemopoiesis	8	452	0.59	0.37	0.0247	10090.ENSMUSP00000021028,10090.ENSMUSP00000024044,10090.ENSMUSP00000025409,10090.ENSMUSP00000028735,10090.ENSMUSP00000039600,10090.ENSMUSP00000087119,10090.ENSMUSP00000099423,10090.ENSMUSP00000099524	Itgb3,Cd4,Lox,Jag1,Ccl5,Mmp14,Ccr7,Fbn1
GO:0045596	Negative regulation of cell differentiation	11	807	0.47	0.35	0.0254	10090.ENSMUSP00000000500,10090.ENSMUSP00000017881,10090.ENSMUSP00000021028,10090.ENSMUSP00000028280,10090.ENSMUSP00000028735,10090.ENSMUSP00000080214,10090.ENSMUSP00000083620,10090.ENSMUSP00000087457,10090.ENSMUSP00000099524,10090.ENSMUSP00000100937,10090.ENSMUSP00000142149	Pdgfb,Mmp9,Itgb3,Col5a1,Jag1,Ltbp3,Col5a2,Itgb1,Fbn1,Igf1,Tgfb2
GO:0030856	Regulation of epithelial cell differentiation	5	171	0.81	0.41	0.0259	10090.ENSMUSP00000017881,10090.ENSMUSP00000028735,10090.ENSMUSP00000039586,10090.ENSMUSP00000073751,10090.ENSMUSP00000142149	Mmp9,Jag1,Serpine1,Prom1,Tgfb2
GO:0071496	Cellular response to external stimulus	7	352	0.64	0.38	0.026	10090.ENSMUSP00000001547,10090.ENSMUSP00000017881,10090.ENSMUSP00000021028,10090.ENSMUSP00000029574,10090.ENSMUSP00000045770,10090.ENSMUSP00000099718,10090.ENSMUSP00000107729	Col1a1,Mmp9,Itgb3,Vcam1,Tlr4,Itga4,Itga6
GO:1903670	Regulation of sprouting angiogenesis	3	44	1.17	0.44	0.026	10090.ENSMUSP00000031653,10090.ENSMUSP00000044903,10090.ENSMUSP00000103245	Flt1,Thbs1,Klf4
GO:0051052	Regulation of DNA metabolic process	9	569	0.54	0.36	0.0263	10090.ENSMUSP00000000500,10090.ENSMUSP00000020702,10090.ENSMUSP00000025522,10090.ENSMUSP00000029270,10090.ENSMUSP00000032781,10090.ENSMUSP00000056778,10090.ENSMUSP00000103245,10090.ENSMUSP00000143424,10090.ENSMUSP00000147767	Pdgfb,Igfbp3,Pdgfrb,Ccna2,Nox4,E2f8,Klf4,Hgf,Casp3
GO:0001933	Negative regulation of protein phosphorylation	7	354	0.64	0.38	0.0265	10090.ENSMUSP00000020702,10090.ENSMUSP00000022612,10090.ENSMUSP00000033154,10090.ENSMUSP00000100937,10090.ENSMUSP00000133302,10090.ENSMUSP00000143424,10090.ENSMUSP00000147767	Igfbp3,Pbk,Plk1,Igf1,Apoe,Hgf,Casp3
GO:0060346	Bone trabecula formation	2	10	1.64	0.46	0.0265	10090.ENSMUSP00000001547,10090.ENSMUSP00000034187	Col1a1,Mmp2
GO:0060385	Axonogenesis involved in innervation	2	10	1.64	0.46	0.0265	10090.ENSMUSP00000021796,10090.ENSMUSP00000099718	Edn1,Itga4
GO:0060710	Chorio-allantoic fusion	2	10	1.64	0.46	0.0265	10090.ENSMUSP00000029574,10090.ENSMUSP00000099718	Vcam1,Itga4
GO:0061309	Cardiac neural crest cell development involved in outflow tract morphogenesis	2	10	1.64	0.46	0.0265	10090.ENSMUSP00000021796,10090.ENSMUSP00000028735	Edn1,Jag1
GO:0070099	Regulation of chemokine-mediated signaling pathway	2	10	1.64	0.46	0.0265	10090.ENSMUSP00000021796,10090.ENSMUSP00000039600	Edn1,Ccl5
GO:0072577	Endothelial cell apoptotic process	2	10	1.64	0.46	0.0265	10090.ENSMUSP00000101049,10090.ENSMUSP00000109084	Col18a1,Col4a3
GO:1903010	Regulation of bone development	2	10	1.64	0.46	0.0265	10090.ENSMUSP00000025409,10090.ENSMUSP00000109144	Lox,Kdr
GO:0045823	Positive regulation of heart contraction	3	45	1.16	0.44	0.0272	10090.ENSMUSP00000020171,10090.ENSMUSP00000021796,10090.ENSMUSP00000142149	Ccn2,Edn1,Tgfb2
GO:0050850	Positive regulation of calcium-mediated signaling	3	45	1.16	0.44	0.0272	10090.ENSMUSP00000024044,10090.ENSMUSP00000100937,10090.ENSMUSP00000109144	Cd4,Igf1,Kdr
GO:0032370	Positive regulation of lipid transport	4	102	0.93	0.41	0.0279	10090.ENSMUSP00000021796,10090.ENSMUSP00000034756,10090.ENSMUSP00000084043,10090.ENSMUSP00000133302	Edn1,Anxa2,Spp1,Apoe
GO:0032465	Regulation of cytokinesis	4	102	0.93	0.41	0.0279	10090.ENSMUSP00000033154,10090.ENSMUSP00000056778,10090.ENSMUSP00000091469,10090.ENSMUSP00000157839	Plk1,E2f8,Cdc6,Kif20a
GO:0071356	Cellular response to tumor necrosis factor	5	175	0.8	0.4	0.0279	10090.ENSMUSP00000001547,10090.ENSMUSP00000021796,10090.ENSMUSP00000029574,10090.ENSMUSP00000039600,10090.ENSMUSP00000044903	Col1a1,Edn1,Vcam1,Ccl5,Thbs1
GO:2001237	Negative regulation of extrinsic apoptotic signaling pathway	4	102	0.93	0.41	0.0279	10090.ENSMUSP00000039586,10090.ENSMUSP00000100937,10090.ENSMUSP00000107729,10090.ENSMUSP00000143424	Serpine1,Igf1,Itga6,Hgf
GO:0014065	Phosphatidylinositol 3-kinase signaling	3	46	1.15	0.43	0.0286	10090.ENSMUSP00000000500,10090.ENSMUSP00000021796,10090.ENSMUSP00000100937	Pdgfb,Edn1,Igf1
GO:0043170	Macromolecule metabolic process	41	5860	0.18	0.27	0.0297	10090.ENSMUSP00000000500,10090.ENSMUSP00000015664,10090.ENSMUSP00000017881,10090.ENSMUSP00000020171,10090.ENSMUSP00000020702,10090.ENSMUSP00000021796,10090.ENSMUSP00000022612,10090.ENSMUSP00000022660,10090.ENSMUSP00000022693,10090.ENSMUSP00000024044,10090.ENSMUSP00000025409,10090.ENSMUSP00000025522,10090.ENSMUSP00000028280,10090.ENSMUSP00000029270,10090.ENSMUSP00000031653,10090.ENSMUSP00000032781…	Pdgfb,Ctsk,Mmp9,Ccn2,Igfbp3,Edn1,Pbk,Loxl2,Bmp1,Cd4,Lox,Pdgfrb,Col5a1,Ccna2,Flt1,Nox4,Plk1,Bgn,Col4a2,Plat,Mmp2,Mmp3,Anxa2,P3h2,Thbs1,Tlr4,Loxl1,Col3a1,Mmp14,Cdc6,Tek,Igf1,Klf4,Kdr,Plod2,Serpinh1,Pdgfra,Apoe,Tgfb2,Hgf,Casp3
GO:0043583	Ear development	6	265	0.69	0.38	0.0297	10090.ENSMUSP00000021796,10090.ENSMUSP00000025522,10090.ENSMUSP00000028735,10090.ENSMUSP00000029270,10090.ENSMUSP00000100937,10090.ENSMUSP00000142149	Edn1,Pdgfrb,Jag1,Ccna2,Igf1,Tgfb2
GO:0061097	Regulation of protein tyrosine kinase activity	4	104	0.92	0.41	0.0297	10090.ENSMUSP00000000500,10090.ENSMUSP00000021028,10090.ENSMUSP00000032781,10090.ENSMUSP00000039600	Pdgfb,Itgb3,Nox4,Ccl5
GO:0071347	Cellular response to interleukin-1	4	104	0.92	0.41	0.0297	10090.ENSMUSP00000021796,10090.ENSMUSP00000034187,10090.ENSMUSP00000039586,10090.ENSMUSP00000039600	Edn1,Mmp2,Serpine1,Ccl5
GO:0043568	Positive regulation of insulin-like growth factor receptor signaling pathway	2	11	1.6	0.44	0.0303	10090.ENSMUSP00000020702,10090.ENSMUSP00000100937	Igfbp3,Igf1
GO:0051450	Myoblast proliferation	2	11	1.6	0.44	0.0303	10090.ENSMUSP00000100937,10090.ENSMUSP00000143424	Igf1,Hgf
GO:2001214	Positive regulation of vasculogenesis	2	11	1.6	0.44	0.0303	10090.ENSMUSP00000016638,10090.ENSMUSP00000109144	Cd34,Kdr
GO:0071478	Cellular response to radiation	5	180	0.78	0.39	0.0308	10090.ENSMUSP00000017881,10090.ENSMUSP00000022612,10090.ENSMUSP00000032781,10090.ENSMUSP00000034187,10090.ENSMUSP00000034497	Mmp9,Pbk,Nox4,Mmp2,Mmp3
GO:0051591	Response to cAMP	4	107	0.91	0.4	0.0324	10090.ENSMUSP00000001547,10090.ENSMUSP00000020911,10090.ENSMUSP00000032781,10090.ENSMUSP00000033941	Col1a1,Sdc1,Nox4,Plat
GO:0003197	Endocardial cushion development	3	49	1.13	0.41	0.0333	10090.ENSMUSP00000028735,10090.ENSMUSP00000044903,10090.ENSMUSP00000142149	Jag1,Thbs1,Tgfb2
GO:1903039	Positive regulation of leukocyte cell-cell adhesion	6	272	0.68	0.37	0.0333	10090.ENSMUSP00000024044,10090.ENSMUSP00000029574,10090.ENSMUSP00000039600,10090.ENSMUSP00000099423,10090.ENSMUSP00000099718,10090.ENSMUSP00000100937	Cd4,Vcam1,Ccl5,Ccr7,Itga4,Igf1
GO:0045935	Positive regulation of nucleobase-containing compound metabolic process	20	2156	0.31	0.29	0.0336	10090.ENSMUSP00000000500,10090.ENSMUSP00000001547,10090.ENSMUSP00000020702,10090.ENSMUSP00000021796,10090.ENSMUSP00000024044,10090.ENSMUSP00000025522,10090.ENSMUSP00000028735,10090.ENSMUSP00000029270,10090.ENSMUSP00000032781,10090.ENSMUSP00000034756,10090.ENSMUSP00000045770,10090.ENSMUSP00000056778,10090.ENSMUSP00000084043,10090.ENSMUSP00000100937,10090.ENSMUSP00000103245,10090.ENSMUSP00000107729…	Pdgfb,Col1a1,Igfbp3,Edn1,Cd4,Pdgfrb,Jag1,Ccna2,Nox4,Anxa2,Tlr4,E2f8,Spp1,Igf1,Klf4,Itga6,Apoe,Tgfb2,Hgf,Casp3
GO:0001553	Luteinization	2	12	1.56	0.43	0.0347	10090.ENSMUSP00000034187,10090.ENSMUSP00000127173	Mmp2,Pdgfra
GO:0002604	Regulation of dendritic cell antigen processing and presentation	2	12	1.56	0.43	0.0347	10090.ENSMUSP00000044903,10090.ENSMUSP00000099423	Thbs1,Ccr7
GO:0061626	Pharyngeal arch artery morphogenesis	2	12	1.56	0.43	0.0347	10090.ENSMUSP00000021796,10090.ENSMUSP00000142149	Edn1,Tgfb2
GO:1902947	Regulation of tau-protein kinase activity	2	12	1.56	0.43	0.0347	10090.ENSMUSP00000133302,10090.ENSMUSP00000143424	Apoe,Hgf
GO:1905818	Regulation of chromosome separation	4	111	0.9	0.38	0.0363	10090.ENSMUSP00000033154,10090.ENSMUSP00000042260,10090.ENSMUSP00000091469,10090.ENSMUSP00000096541	Plk1,Ncapd2,Cdc6,Spc24
GO:1903532	Positive regulation of secretion by cell	7	378	0.61	0.35	0.0364	10090.ENSMUSP00000020911,10090.ENSMUSP00000021796,10090.ENSMUSP00000034756,10090.ENSMUSP00000045770,10090.ENSMUSP00000084043,10090.ENSMUSP00000100937,10090.ENSMUSP00000142149	Sdc1,Edn1,Anxa2,Tlr4,Spp1,Igf1,Tgfb2
GO:0008347	Glial cell migration	3	51	1.11	0.4	0.0365	10090.ENSMUSP00000085192,10090.ENSMUSP00000087119,10090.ENSMUSP00000142149	Col3a1,Mmp14,Tgfb2
GO:0046849	Bone remodeling	3	51	1.11	0.4	0.0365	10090.ENSMUSP00000015664,10090.ENSMUSP00000032781,10090.ENSMUSP00000080214	Ctsk,Nox4,Ltbp3
GO:1902041	Regulation of extrinsic apoptotic signaling pathway via death domain receptors	3	51	1.11	0.4	0.0365	10090.ENSMUSP00000039586,10090.ENSMUSP00000044903,10090.ENSMUSP00000143424	Serpine1,Thbs1,Hgf
GO:0055007	Cardiac muscle cell differentiation	4	112	0.89	0.38	0.0372	10090.ENSMUSP00000025522,10090.ENSMUSP00000032781,10090.ENSMUSP00000087457,10090.ENSMUSP00000127173	Pdgfrb,Nox4,Itgb1,Pdgfra
GO:0032760	Positive regulation of tumor necrosis factor production	4	113	0.89	0.38	0.0383	10090.ENSMUSP00000015484,10090.ENSMUSP00000044903,10090.ENSMUSP00000045770,10090.ENSMUSP00000099423	Cybb,Thbs1,Tlr4,Ccr7
GO:0033002	Muscle cell proliferation	3	52	1.1	0.39	0.0383	10090.ENSMUSP00000000500,10090.ENSMUSP00000142149,10090.ENSMUSP00000143424	Pdgfb,Tgfb2,Hgf
GO:0043409	Negative regulation of MAPK cascade	5	191	0.76	0.36	0.0385	10090.ENSMUSP00000022612,10090.ENSMUSP00000045770,10090.ENSMUSP00000100937,10090.ENSMUSP00000103245,10090.ENSMUSP00000133302	Pbk,Tlr4,Igf1,Klf4,Apoe
GO:0035988	Chondrocyte proliferation	2	13	1.53	0.41	0.039	10090.ENSMUSP00000020171,10090.ENSMUSP00000087119	Ccn2,Mmp14
GO:0051549	Positive regulation of keratinocyte migration	2	13	1.53	0.41	0.039	10090.ENSMUSP00000017881,10090.ENSMUSP00000039586	Mmp9,Serpine1
GO:0060947	Cardiac vascular smooth muscle cell differentiation	2	13	1.53	0.41	0.039	10090.ENSMUSP00000000500,10090.ENSMUSP00000025522	Pdgfb,Pdgfrb
GO:0048701	Embryonic cranial skeleton morphogenesis	3	53	1.09	0.39	0.0399	10090.ENSMUSP00000087119,10090.ENSMUSP00000127173,10090.ENSMUSP00000142149	Mmp14,Pdgfra,Tgfb2
GO:0050918	Positive chemotaxis	3	53	1.09	0.39	0.0399	10090.ENSMUSP00000000500,10090.ENSMUSP00000039600,10090.ENSMUSP00000143424	Pdgfb,Ccl5,Hgf
GO:0062197	Cellular response to chemical stress	6	284	0.66	0.35	0.0399	10090.ENSMUSP00000017881,10090.ENSMUSP00000021796,10090.ENSMUSP00000025522,10090.ENSMUSP00000034187,10090.ENSMUSP00000127173,10090.ENSMUSP00000147767	Mmp9,Edn1,Pdgfrb,Mmp2,Pdgfra,Casp3
GO:0090199	Regulation of release of cytochrome c from mitochondria	3	53	1.09	0.39	0.0399	10090.ENSMUSP00000017881,10090.ENSMUSP00000100937,10090.ENSMUSP00000143424	Mmp9,Igf1,Hgf
GO:0001892	Embryonic placenta development	4	115	0.88	0.37	0.0401	10090.ENSMUSP00000000500,10090.ENSMUSP00000029574,10090.ENSMUSP00000056778,10090.ENSMUSP00000099718	Pdgfb,Vcam1,E2f8,Itga4
GO:0045639	Positive regulation of myeloid cell differentiation	4	115	0.88	0.37	0.0401	10090.ENSMUSP00000021028,10090.ENSMUSP00000024044,10090.ENSMUSP00000028735,10090.ENSMUSP00000039600	Itgb3,Cd4,Jag1,Ccl5
GO:0000904	Cell morphogenesis involved in differentiation	9	620	0.5	0.32	0.0428	10090.ENSMUSP00000021028,10090.ENSMUSP00000021796,10090.ENSMUSP00000087457,10090.ENSMUSP00000090304,10090.ENSMUSP00000099718,10090.ENSMUSP00000099862,10090.ENSMUSP00000099981,10090.ENSMUSP00000101049,10090.ENSMUSP00000142149	Itgb3,Edn1,Itgb1,Lama2,Itga4,Tek,Col15a1,Col18a1,Tgfb2
GO:0007076	Mitotic chromosome condensation	2	14	1.49	0.4	0.0436	10090.ENSMUSP00000042260,10090.ENSMUSP00000068713	Ncapd2,Nusap1
GO:0007566	Embryo implantation	3	55	1.08	0.38	0.0436	10090.ENSMUSP00000017881,10090.ENSMUSP00000021028,10090.ENSMUSP00000034187	Mmp9,Itgb3,Mmp2
GO:0007567	Parturition	2	14	1.49	0.4	0.0436	10090.ENSMUSP00000021796,10090.ENSMUSP00000034187	Edn1,Mmp2
GO:0033574	Response to testosterone	3	55	1.08	0.38	0.0436	10090.ENSMUSP00000021796,10090.ENSMUSP00000044903,10090.ENSMUSP00000084043	Edn1,Thbs1,Spp1
GO:0035272	Exocrine system development	3	55	1.08	0.38	0.0436	10090.ENSMUSP00000000500,10090.ENSMUSP00000100937,10090.ENSMUSP00000142149	Pdgfb,Igf1,Tgfb2
GO:1905063	Regulation of vascular associated smooth muscle cell differentiation	2	14	1.49	0.4	0.0436	10090.ENSMUSP00000000500,10090.ENSMUSP00000064719	Pdgfb,Efemp2
GO:2000343	Positive regulation of chemokine (C-X-C motif) ligand 2 production	2	14	1.49	0.4	0.0436	10090.ENSMUSP00000039600,10090.ENSMUSP00000045770	Ccl5,Tlr4
GO:1901564	Organonitrogen compound metabolic process	36	5039	0.19	0.25	0.0445	10090.ENSMUSP00000000500,10090.ENSMUSP00000015664,10090.ENSMUSP00000017881,10090.ENSMUSP00000020702,10090.ENSMUSP00000021796,10090.ENSMUSP00000022612,10090.ENSMUSP00000022660,10090.ENSMUSP00000022693,10090.ENSMUSP00000024044,10090.ENSMUSP00000025409,10090.ENSMUSP00000025522,10090.ENSMUSP00000029270,10090.ENSMUSP00000029574,10090.ENSMUSP00000031653,10090.ENSMUSP00000032781,10090.ENSMUSP00000033154…	Pdgfb,Ctsk,Mmp9,Igfbp3,Edn1,Pbk,Loxl2,Bmp1,Cd4,Lox,Pdgfrb,Ccna2,Vcam1,Flt1,Nox4,Plk1,Bgn,Plat,Mmp2,Mmp3,P3h2,Thbs1,Tlr4,Loxl1,Col3a1,Mmp14,Tek,Igf1,Kdr,Plod2,Serpinh1,Pdgfra,Apoe,Tgfb2,Hgf,Casp3
GO:0022602	Ovulation cycle process	3	56	1.07	0.37	0.0452	10090.ENSMUSP00000034187,10090.ENSMUSP00000127173,10090.ENSMUSP00000147767	Mmp2,Pdgfra,Casp3
GO:0030857	Negative regulation of epithelial cell differentiation	3	56	1.07	0.37	0.0452	10090.ENSMUSP00000017881,10090.ENSMUSP00000028735,10090.ENSMUSP00000142149	Mmp9,Jag1,Tgfb2
GO:0042063	Gliogenesis	6	293	0.65	0.33	0.0452	10090.ENSMUSP00000000500,10090.ENSMUSP00000045770,10090.ENSMUSP00000085192,10090.ENSMUSP00000087119,10090.ENSMUSP00000100937,10090.ENSMUSP00000142149	Pdgfb,Tlr4,Col3a1,Mmp14,Igf1,Tgfb2
GO:0072132	Mesenchyme morphogenesis	3	56	1.07	0.37	0.0452	10090.ENSMUSP00000034453,10090.ENSMUSP00000048218,10090.ENSMUSP00000142149	Acta1,Acta2,Tgfb2
GO:0030307	Positive regulation of cell growth	5	201	0.74	0.34	0.046	10090.ENSMUSP00000021796,10090.ENSMUSP00000087119,10090.ENSMUSP00000100937,10090.ENSMUSP00000133302,10090.ENSMUSP00000142149	Edn1,Mmp14,Igf1,Apoe,Tgfb2
GO:0046777	Protein autophosphorylation	5	202	0.73	0.34	0.0469	10090.ENSMUSP00000025522,10090.ENSMUSP00000031653,10090.ENSMUSP00000099862,10090.ENSMUSP00000109144,10090.ENSMUSP00000127173	Pdgfrb,Flt1,Tek,Kdr,Pdgfra
GO:0030168	Platelet activation	3	57	1.06	0.37	0.047	10090.ENSMUSP00000021028,10090.ENSMUSP00000107873,10090.ENSMUSP00000127173	Itgb3,Vwf,Pdgfra
GO:0002694	Regulation of leukocyte activation	9	633	0.49	0.31	0.0478	10090.ENSMUSP00000024044,10090.ENSMUSP00000029574,10090.ENSMUSP00000039600,10090.ENSMUSP00000044903,10090.ENSMUSP00000045770,10090.ENSMUSP00000087119,10090.ENSMUSP00000099423,10090.ENSMUSP00000100937,10090.ENSMUSP00000147767	Cd4,Vcam1,Ccl5,Thbs1,Tlr4,Mmp14,Ccr7,Igf1,Casp3
GO:0002544	Chronic inflammatory response	2	15	1.46	0.38	0.048	10090.ENSMUSP00000029574,10090.ENSMUSP00000044903	Vcam1,Thbs1
GO:0010002	Cardioblast differentiation	2	15	1.46	0.38	0.048	10090.ENSMUSP00000087457,10090.ENSMUSP00000142149	Itgb1,Tgfb2
GO:0010737	Protein kinase A signaling	2	15	1.46	0.38	0.048	10090.ENSMUSP00000021796,10090.ENSMUSP00000099524	Edn1,Fbn1
GO:0034392	Negative regulation of smooth muscle cell apoptotic process	2	15	1.46	0.38	0.048	10090.ENSMUSP00000021796,10090.ENSMUSP00000100937	Edn1,Igf1
GO:1903671	Negative regulation of sprouting angiogenesis	2	15	1.46	0.38	0.048	10090.ENSMUSP00000031653,10090.ENSMUSP00000044903	Flt1,Thbs1
GO:0034446	Substrate adhesion-dependent cell spreading	3	58	1.05	0.37	0.0486	10090.ENSMUSP00000021028,10090.ENSMUSP00000099718,10090.ENSMUSP00000099862	Itgb3,Itga4,Tek
GO:0051155	Positive regulation of striated muscle cell differentiation	3	58	1.05	0.37	0.0486	10090.ENSMUSP00000021796,10090.ENSMUSP00000087119,10090.ENSMUSP00000100937	Edn1,Mmp14,Igf1
GO:0031175	Neuron projection development	10	763	0.46	0.3	0.0492	10090.ENSMUSP00000021796,10090.ENSMUSP00000034187,10090.ENSMUSP00000077132,10090.ENSMUSP00000087457,10090.ENSMUSP00000090304,10090.ENSMUSP00000099718,10090.ENSMUSP00000109144,10090.ENSMUSP00000133302,10090.ENSMUSP00000142149,10090.ENSMUSP00000147767	Edn1,Mmp2,Itga1,Itgb1,Lama2,Itga4,Kdr,Apoe,Tgfb2,Casp3
GO:0051249	Regulation of lymphocyte activation	8	518	0.53	0.31	0.0497	10090.ENSMUSP00000024044,10090.ENSMUSP00000029574,10090.ENSMUSP00000039600,10090.ENSMUSP00000045770,10090.ENSMUSP00000087119,10090.ENSMUSP00000099423,10090.ENSMUSP00000100937,10090.ENSMUSP00000147767	Cd4,Vcam1,Ccl5,Tlr4,Mmp14,Ccr7,Igf1,Casp3
GO:0007049	Cell cycle	14	1317	0.37	0.28	0.0499	10090.ENSMUSP00000021796,10090.ENSMUSP00000029270,10090.ENSMUSP00000033154,10090.ENSMUSP00000042260,10090.ENSMUSP00000045286,10090.ENSMUSP00000056778,10090.ENSMUSP00000064261,10090.ENSMUSP00000068713,10090.ENSMUSP00000087457,10090.ENSMUSP00000091469,10090.ENSMUSP00000096541,10090.ENSMUSP00000122831,10090.ENSMUSP00000129738,10090.ENSMUSP00000157839	Edn1,Ccna2,Plk1,Ncapd2,Spag5,E2f8,Kif2c,Nusap1,Itgb1,Cdc6,Spc24,Cenpa,Cenpf,Kif20a

## Sheet: Kidney_Liver_Unique_Hubs
Top 500 in network for cytosscape short kidney_liver ranked by MCC method
Rank	Name	Score
1	Tnf	794621846096
2	Stat3	794588426390
3	Akt1	794313081363
4	Cd86	779949380009
5	Cd274	779609442380
6	Ctla4	768384450522
7	Il2ra	767700694974
8	Havcr2	762662480776
9	Ccr5	759301765172
10	Cxcr4	576181501294
11	Cxcl9	575249874636
12	Csf1	569056020692
13	Cx3cr1	525545058439
14	Icam1	493214096516
15	Icos	470140609152
16	Arg1	308981309299
17	Irf4	287774947947
18	Serpinb9	218194105689
19	Tnfrsf4	195473467566
20	Cd33	190886278777
21	Serpinb6b	190527368408
22	Fn1	22418856904
23	Egf	18738163155
24	Pten	14534543797
25	Ccnd1	14490474306
26	Anxa5	14144394726
27	Rhoa	14031766843
28	Smad3	13611582813
29	Zeb1	13114287576
30	Sox9	13086940876
31	Tgfbr2	12980633848
32	Acly	12738863800
33	Idh2	12735930927
34	Pcx	12733974986
35	Sucla2	12640213399
36	Pdhb	12137179932
37	Ogdh	11371325892
38	Bckdha	10814249306
39	Glud1	10559990380
40	Acadm	10282308527
41	Aco2	9917952854
42	Casp1	7938777413
43	Dlat	7373474427
44	Runx2	7250381212
45	Zeb2	6350521730
46	Idh3b	5671851385
47	Pdha1	5565560376
48	Echs1	5476115682
49	Il4ra	4861094449
50	Cd36	4679452894
51	Scarb1	4679134250
52	Hadh	4674126448
53	Hmgcl	3593213848
54	Aco1	3522590917
55	Dbt	2838581543
56	Fga	2747790342
57	Serpinc1	2747674431
58	Hrg	2746554328
59	Fgg	2746165250
60	F13b	2745834543
61	Fgb	2745802392
62	Proc	2734480344
63	Serpinf2	2728710146
64	Pzp	2618710320
65	Dlst	2567036966
66	Serpina10	2475204480
67	Pdhx	2084035699
68	Cfi	1964632353
69	Socs3	1781804344
70	Hadha	1708813687
71	C8a	1616683704
72	Cpb2	1565143209
73	Arg2	1437025980
74	Acss1	1376851812
75	Acss2	1289217867
76	Nfkbia	1211324882
77	Apob	1086749756
78	Ftcd	1086700151
79	Zap70	1002447313
80	Ndufs1	680007815
81	Acadvl	667140682
82	Nes	539981794
83	Klkb1	526176000
84	Cyp2c38	480006168
85	Cyp2c23	480006006
86	Cyp2c55	479995254
87	Cyp2c40	479954880
88	Cyp2b9	479920864
89	Cyp4a14	479815576
90	Cyp4f14	479415607
91	Cyp2u1	479379608
92	Cyp2j11	479011682
93	Cyp2j13	479006658
94	Cyp2j8	479006640
95	Pla2g12b	479001648
96	Pla2g5	479001611
97	Epcam	387633022
98	Ifngr1	269859426
99	Hgd	244736907
100	Nfe2l2	234390926
101	Tlr1	225602052
102	Cd9	160838423
103	Cebpb	144413114
104	Ndufa8	119881082
105	Yjefn3	119871372
106	Cox4i1	119835006
107	Ndufa3	119833586
108	Ndufb11	119832960
109	Ndufv3	119831909
110	Cox7c	119792332
111	Uqcrb	119791305
112	2310022B05Rik	119790721
113	Crebbp	107215998
114	Pck1	95857246
115	Acat1	93148284
116	Ehhadh	92712872
117	Gcdh	88987171
118	Acat3	88702356
119	Aldh6a1	82235820
120	Hibch	82228755
121	Itgal	81064544
122	Cox6b1	79875988
123	R3hdm4	79833602
124	Proz	79833600
125	Stat2	55298665
126	Bmi1	51287796
127	Vim	50235826
128	Ddx58	48294364
129	Spp2	47267281
130	Irf9	46095389
131	Dhx58	46088144
132	Oasl1	45784226
133	Usp18	45777312
134	Parp9	45729384
135	Ifi35	45109583
136	Nlrc5	44601128
137	Pah	44378425
138	Zbp1	43636441
139	Ivd	41264125
140	Irgm2	41055846
141	Irgm1	40880178
142	Pwwp3b	39957127
143	Atp5l	39920254
144	Relb	32453551
145	Chuk	22249123
146	Etfdh	21517233
147	Lyn	13621599
148	Birc2	12399903
149	C8b	11613606
150	Bdnf	10537759
151	Hspa4	9864978
152	Tnfrsf1b	8228214
153	Oxct1	8195040
154	Hsd17b4	7993785
155	Apom	7380973
156	Pfkl	7355231
157	Azgp1	7302984
158	Mcl1	5491212
159	Bcl3	4440968
160	Ddx60	4362530
161	Txnrd1	3994601
162	Rbpj	3760586
163	Irf5	2534641
164	Krt18	1825871
165	Hk2	1615175
166	Cpt1a	1610006
167	Acox2	1508280
168	Itih2	1451528
169	Cdk6	1396336
170	Prkaca	1377004
171	Gldc	1347673
172	Cyp2d26	1268070
173	Shmt2	1140178
174	Batf3	1135705
175	Rnf213	1093683
176	Il1rn	1090200
177	Mefv	959761
178	Rps3	909382
179	Arl6ip1	902655
180	Mrnip	895041
181	Rsrc1	878204
182	Hspb1	862038
183	Rps21	858676
184	Sil1	852087
185	Runx3	847562
186	Aldh8a1	834847
187	Gja1	818773
188	Sec61a1	779308
189	Lcp1	771997
190	C8g	768240
191	Bst2	741890
192	Foxm1	726656
193	Trim30a	725786
194	Srp54c	725763
195	Glul	590647
196	Spi1	498422
197	Cyp7b1	495101
198	Ppard	494187
199	Hnf4a	473684
200	Lss	464409
201	Cyp51	464127
202	Mvk	463833
203	Idi1	458642
204	Rpl3l	454721
205	Sc5d	449132
206	Mrpl3	448792
207	Hsd17b7	444054
208	Nsdhl	443770
209	Ugt2b38	414345
210	Insig1	409321
211	Cyp26b1	403239
212	Aacs	398430
213	Krt8	368524
214	Aldh1a7	362910
215	Aldh1a2	362898
216	F7	362881
217	Smarca4	329115
218	Ccnd2	312674
219	Bhmt2	309686
220	Junb	231367
221	Gpx6	227625
222	Irak4	213160
223	Dmgdh	184970
224	Cbs	177197
225	Ahcy	173570
226	Mtr	172376
227	Ttr	171832
228	Mthfd1l	161958
229	Sirt3	146474
230	Retnla	146280
231	Acsl4	143331
232	Hpgds	127054
233	Gsta2	126776
234	Gstm3	126744
235	Acsl3	121744
236	Gstt2	121711
237	Pycard	107405
238	Ass1	107216
239	Hspa8	104577
240	Cth	100126
241	Il23r	96510
242	Nfkbiz	96489
243	Thpo	92689
244	Etf1	90847
245	Vdac1	90538
246	Cd244a	86779
247	G6pc	86295
248	Dhcr24	80859
249	Mtrr	80786
250	Pvr	80660
251	Ndufaf3	80652
252	Sox4	80651
253	Ndufaf4	80641
254	Postn	73804
255	Cldn1	70855
256	Flna	64696
257	Nr1i2	60077
258	Polr2c	55422
259	Nlrp1a	51121
260	Nfatc2	48366
261	Gsdmd	46827
262	Ly75	46200
263	Hsd3b3	45457
264	H2-D1	42480
265	Fgfr3	41958
266	Eif4e	41261
267	Ces1c	41052
268	Timm17a	40905
269	Bysl	40720
270	Ephx1	40334
271	Nlrp6	40332
272	Ndufaf1	40331
273	Sult2b1	40328
274	Ebp	40324
275	Krr1	38910
276	Wdr36	32394
277	Dkc1	31867
278	Eif1a	30247
279	Tspan3	26174
280	Noc3l	26141
281	Ddx21	26126
282	Ncf1	21675
283	Mcee	21046
284	Trub1	21038
285	Ak9	20556
286	Gck	18158
287	Tfam	17880
288	Mtrex	17750
289	Pygb	16529
290	Ddx55	15287
291	Epha2	13343
292	Ncor1	12837
293	Cebpd	12399
294	Fcer1g	12110
295	Ifngr2	11938
296	Mfn2	11924
297	Gpd2	11606
298	Acsm1	11266
299	Cyp4f15	10806
300	Ahcyl2	10800
301	Immt	10573
302	Mgmt	10378
303	Kyat1	10329
304	Kyat3	10328
305	Ak4	10252
306	Ak3	10249
307	Tpt1	10109
308	Dqx1	10088
309	Kcnc3	10084
310	Abca1	8351
311	Prodh2	8048
312	Flnc	7548
313	Flnb	7536
314	Fosl2	6737
315	Nampt	6717
316	Cebpg	6522
317	Acot2	6136
318	Sirt5	6016
319	Pdk2	5917
320	Ugt3a1	5812
321	Pmaip1	5792
322	Dtx3l	5784
323	Tnfrsf13b	5764
324	Crot	5532
325	Dhx29	5488
326	Enpp1	5377
327	Gys2	5374
328	Mmp12	5316
329	Auh	5160
330	Nadk	5137
331	Nadsyn1	5087
332	Bst1	5043
333	Art2b	5040
333	Selenbp2	5040
335	Lpin1	4787
336	Pcsk9	4521
337	Tnfsf8	4328
338	Hck	4186
339	Mrpl44	4118
340	Csf2rb	3816
341	H2-K1	3152
342	Mttp	3151
343	Arrb2	2992
344	Abcc2	2974
345	Iqgap1	2893
346	Mrpl48	2648
347	Areg	2613
348	Vdac3	2418
349	Adamts1	2414
350	Mrps17	2408
351	Acot12	2402
352	Smad5	2343
353	Mfn1	2298
354	Slc25a4	2198
355	Mrpl53	2189
356	Ptcd3	2181
357	Ttc37	2163
358	Vasp	1984
359	Abcg5	1942
360	Aldh3a2	1903
361	Abcb1b	1898
362	Spg7	1857
363	Hspg2	1682
364	Ireb2	1618
365	Nid1	1617
366	Lum	1606
367	Mrps21	1592
368	Slc22a1	1568
369	H2-Q4	1562
370	H2-Q6	1561
371	H2-Q7	1560
371	H2-M2	1560
373	Igf2r	1539
374	Amt	1523
375	Gak	1518
376	Dnajc6	1499
377	C1s1	1467
378	Pik3c2a	1460
379	Fbln1	1446
380	Pex5	1442
380	Tbc1d8b	1442
380	Kcna6	1442
383	Gm17949	1440
384	Slco1a6	1382
385	Slc22a7	1379
386	Slc22a8	1357
387	Nos1	1350
388	Adipor2	1200
389	Gls2	1198
390	Slc22a6	1162
391	Nck1	1114
392	Gss	1014
393	Sost	1004
394	Arhgef7	972
395	Slc47a1	965
396	Slco1a4	946
397	Prkcd	935
398	Nit2	883
399	Kdm5a	868
400	Pard6b	864
401	Bbc3	862
401	Slc22a2	862
401	Tpm4	862
404	Cat	861
405	Tnip1	852
406	Cox14	842
407	Vtcn1	840
408	Cul3	822
409	Lamc1	794
410	Amacr	784
411	Hacl1	781
412	Acsm3	771
413	Clint1	770
414	Kdm5b	756
415	Ubqln1	751
416	Arhgap35	736
417	Ggt1	735
418	Sptbn1	734
419	Kir3dl2	732
420	Txndc5	726
421	Unc93b1	724
422	Ly6e	722
423	Mr1	721
424	Lrp2	705
425	Ttn	703
426	Cav3	670
427	Slc34a1	638
428	Csf2ra	625
429	Slco1a1	618
430	Cryz	603
431	Gm45837	557
432	Hmox2	521
433	Gdf15	519
434	Diaph1	516
435	Vldlr	506
435	Ckm	506
437	Tigar	504
438	Tmprss2	490
439	Mybpc2	445
440	Ncf2	440
440	Aqp4	440
442	Abcd3	434
443	Aass	393
444	Sdcbp	391
445	Myl1	387
446	Ctps	380
447	Dag1	379
448	Slc17a3	378
449	Xirp2	373
450	Sgpl1	365
451	Cers2	362
452	Sgpp1	360
452	Entpd8	360
454	Abcc1	359
455	Tet2	355
456	Pgm5	353
457	Umod	352
458	Slc17a1	347
459	Prkcz	337
460	Ddit4	330
460	Ap2a2	330
462	Kars	328
463	Fmnl3	325
464	Dao	323
465	Sgca	322
466	Rab8a	311
467	Dnajc10	305
468	Itgb8	299
469	Exoc6	294
470	Plec	292
470	Slc16a3	292
472	Aadat	291
472	Exoc1	291
474	Sowahc	290
474	Exoc8	290
476	Msra	286
477	Vil1	281
478	Fermt3	278
479	Acot13	275
480	Lims1	273
481	Cyb5b	271
482	Cmya5	267
483	Decr2	266
484	Rarb	265
485	Fst	264
485	Slc9a3r1	264
487	Nedd4	263
488	Myo1c	257
489	Rad51d	247
490	Rad51b	246
490	Aqp2	246
492	Myo9b	244
493	Cerk	243
493	Adss	243
495	Ryr2	242
495	Ampd3	242
497	Pipox	241
497	Acer3	241
497	Pde8a	241
500	Cers6	240

## Sheet: Kidney_Liver_Unique_Hub_GO
#term ID	term description	observed gene count	background gene count	strength	signal	false discovery rate	matching proteins in your network (IDs)	matching proteins in your network (labels)
GO:0044281	Small molecule metabolic process	181	1658	0.68	2.62	1.45e-66	10090.ENSMUSP00000000349,10090.ENSMUSP00000000642,10090.ENSMUSP00000001183,10090.ENSMUSP00000001507,10090.ENSMUSP00000001780,10090.ENSMUSP00000002320,10090.ENSMUSP00000003720,10090.ENSMUSP00000003907,10090.ENSMUSP00000005829,10090.ENSMUSP00000006094,10090.ENSMUSP00000006508,10090.ENSMUSP00000006614,10090.ENSMUSP00000006785,10090.ENSMUSP00000007959,10090.ENSMUSP00000011058,10090.ENSMUSP00000013807…	Dbt,Hk2,Ftcd,Cyp51,Akt1,Ppard,Crot,Gcdh,Ampd3,Cyp2d26,Ggt1,Epha2,Slc17a1,Rhoa,Pdhx,Pten,Hspa8,Bhmt2,Ncf1,Adss,Pipox,Hnf4a,G6pc,Arg1,Pah,Pfkl,Nampt,Sgpp1,Arg2,Acot2,Auh,Acot12,Pdhb,Glud1,Hacl1,Aco2,Nit2,Ehhadh,Tnf,Hsd17b4,Aldh1a7,Ak3,Gldc,Cpt1a,Cyp2c55,Abcc2,Cyp2c23,Shmt2,Echs1,Pde8a,Ndufs1,Hsd17b7,Cat,Ivd,Idh3b,Acss1,Pck1,Acss2,Etfdh,Hadh,Abcd3,Abca1,Cyp2j13,Ctps,Hmgcl,Cyp4a14,Aacs,Aass,Hpgds,Adi…
GO:0006082	Organic acid metabolic process	125	889	0.79	3.11	6.01e-54	10090.ENSMUSP00000000349,10090.ENSMUSP00000000642,10090.ENSMUSP00000001183,10090.ENSMUSP00000002320,10090.ENSMUSP00000003720,10090.ENSMUSP00000003907,10090.ENSMUSP00000006094,10090.ENSMUSP00000006508,10090.ENSMUSP00000006785,10090.ENSMUSP00000011058,10090.ENSMUSP00000015941,10090.ENSMUSP00000016094,10090.ENSMUSP00000016105,10090.ENSMUSP00000017597,10090.ENSMUSP00000018094,10090.ENSMUSP00000019469…	Dbt,Hk2,Ftcd,Ppard,Crot,Gcdh,Cyp2d26,Ggt1,Slc17a1,Pdhx,Bhmt2,Ncf1,Adss,Pipox,Hnf4a,G6pc,Arg1,Pah,Pfkl,Arg2,Acot2,Auh,Acot12,Pdhb,Glud1,Hacl1,Aco2,Nit2,Ehhadh,Hsd17b4,Gldc,Cpt1a,Cyp2c55,Abcc2,Cyp2c23,Shmt2,Echs1,Ivd,Idh3b,Acss1,Pck1,Acss2,Etfdh,Hadh,Abcd3,Cyp2j13,Ctps,Hmgcl,Cyp4a14,Aacs,Aass,Hpgds,Adipor2,Acsl4,Pdha1,Ces1c,Acat1,Dlat,Aldh1a2,Ireb2,Amt,Acsm1,Cyp7b1,Aldh8a1,Cyp2c38,Acsl3,Hibch,Decr2…
GO:0019752	Carboxylic acid metabolic process	121	843	0.8	3.14	5.02e-53	10090.ENSMUSP00000000349,10090.ENSMUSP00000000642,10090.ENSMUSP00000001183,10090.ENSMUSP00000002320,10090.ENSMUSP00000003720,10090.ENSMUSP00000003907,10090.ENSMUSP00000006094,10090.ENSMUSP00000006508,10090.ENSMUSP00000011058,10090.ENSMUSP00000015941,10090.ENSMUSP00000016094,10090.ENSMUSP00000016105,10090.ENSMUSP00000017597,10090.ENSMUSP00000018094,10090.ENSMUSP00000020161,10090.ENSMUSP00000020241…	Dbt,Hk2,Ftcd,Ppard,Crot,Gcdh,Cyp2d26,Ggt1,Pdhx,Bhmt2,Ncf1,Adss,Pipox,Hnf4a,Arg1,Pah,Pfkl,Arg2,Acot2,Auh,Acot12,Pdhb,Glud1,Hacl1,Aco2,Nit2,Ehhadh,Hsd17b4,Gldc,Cpt1a,Cyp2c55,Abcc2,Cyp2c23,Shmt2,Echs1,Ivd,Idh3b,Acss1,Pck1,Acss2,Etfdh,Hadh,Abcd3,Cyp2j13,Ctps,Hmgcl,Cyp4a14,Aacs,Aass,Hpgds,Adipor2,Acsl4,Pdha1,Ces1c,Acat1,Dlat,Aldh1a2,Ireb2,Amt,Acsm1,Cyp7b1,Aldh8a1,Cyp2c38,Acsl3,Hibch,Decr2,Gls2,Ephx1,T…
GO:0043436	Oxoacid metabolic process	122	861	0.79	3.11	5.02e-53	10090.ENSMUSP00000000349,10090.ENSMUSP00000000642,10090.ENSMUSP00000001183,10090.ENSMUSP00000002320,10090.ENSMUSP00000003720,10090.ENSMUSP00000003907,10090.ENSMUSP00000006094,10090.ENSMUSP00000006508,10090.ENSMUSP00000011058,10090.ENSMUSP00000015941,10090.ENSMUSP00000016094,10090.ENSMUSP00000016105,10090.ENSMUSP00000017597,10090.ENSMUSP00000018094,10090.ENSMUSP00000020161,10090.ENSMUSP00000020241…	Dbt,Hk2,Ftcd,Ppard,Crot,Gcdh,Cyp2d26,Ggt1,Pdhx,Bhmt2,Ncf1,Adss,Pipox,Hnf4a,Arg1,Pah,Pfkl,Arg2,Acot2,Auh,Acot12,Pdhb,Glud1,Hacl1,Aco2,Nit2,Ehhadh,Hsd17b4,Gldc,Cpt1a,Cyp2c55,Abcc2,Cyp2c23,Shmt2,Echs1,Ivd,Idh3b,Acss1,Pck1,Acss2,Etfdh,Hadh,Abcd3,Cyp2j13,Ctps,Hmgcl,Cyp4a14,Aacs,Aass,Hpgds,Adipor2,Acsl4,Pdha1,Ces1c,Acat1,Dlat,Aldh1a2,Ireb2,Amt,Acsm1,Cyp7b1,Aldh8a1,Cyp2c38,Acsl3,Hibch,Decr2,Gls2,Ephx1,T…
GO:0008152	Metabolic process	333	8096	0.25	1.03	2.25e-36	10090.ENSMUSP00000000349,10090.ENSMUSP00000000395,10090.ENSMUSP00000000579,10090.ENSMUSP00000000642,10090.ENSMUSP00000001183,10090.ENSMUSP00000001507,10090.ENSMUSP00000001780,10090.ENSMUSP00000002180,10090.ENSMUSP00000002320,10090.ENSMUSP00000003121,10090.ENSMUSP00000003370,10090.ENSMUSP00000003720,10090.ENSMUSP00000003907,10090.ENSMUSP00000004136,10090.ENSMUSP00000004172,10090.ENSMUSP00000005108…	Dbt,Tmprss2,Sox9,Hk2,Ftcd,Cyp51,Akt1,Spi1,Ppard,Rab8a,Hck,Crot,Gcdh,Gstm3,Hmox2,Kdm5a,Prkaca,Ampd3,Mmp12,Cyp2d26,Ggt1,Epha2,Sptbn1,Slc17a1,Acot13,Rhoa,Pla2g12b,Pdhx,Pten,Hspa8,Cers2,Bhmt2,Ncf1,Adss,Pipox,Hnf4a,Ncor1,Rad51d,G6pc,Arg1,Pah,Ddit4,Pfkl,Mrnip,Nampt,Sgpp1,Arg2,Acot2,Irf4,Auh,Uqcrb,Acot12,Pdhb,Mtrex,Glud1,Hacl1,Cpb2,Aco2,Crebbp,Nit2,Nr1i2,Ehhadh,Adamts1,Bysl,Etf1,Apom,Tnf,Hsd17b4,Pmaip1,…
GO:0071704	Organic substance metabolic process	320	7673	0.26	1.04	5.27e-35	10090.ENSMUSP00000000349,10090.ENSMUSP00000000395,10090.ENSMUSP00000000579,10090.ENSMUSP00000000642,10090.ENSMUSP00000001183,10090.ENSMUSP00000001507,10090.ENSMUSP00000001780,10090.ENSMUSP00000002180,10090.ENSMUSP00000002320,10090.ENSMUSP00000003370,10090.ENSMUSP00000003720,10090.ENSMUSP00000003907,10090.ENSMUSP00000004136,10090.ENSMUSP00000004172,10090.ENSMUSP00000005108,10090.ENSMUSP00000005606…	Dbt,Tmprss2,Sox9,Hk2,Ftcd,Cyp51,Akt1,Spi1,Ppard,Hck,Crot,Gcdh,Gstm3,Hmox2,Kdm5a,Prkaca,Ampd3,Mmp12,Cyp2d26,Ggt1,Epha2,Sptbn1,Slc17a1,Acot13,Rhoa,Pla2g12b,Pdhx,Pten,Hspa8,Cers2,Bhmt2,Ncf1,Adss,Pipox,Hnf4a,Ncor1,Rad51d,G6pc,Arg1,Pah,Pfkl,Mrnip,Nampt,Sgpp1,Arg2,Acot2,Irf4,Auh,Acot12,Pdhb,Mtrex,Glud1,Hacl1,Cpb2,Aco2,Crebbp,Nit2,Ehhadh,Adamts1,Bysl,Etf1,Apom,Tnf,Hsd17b4,Pmaip1,Aldh1a7,Ak3,Gldc,Cpt1a,N…
GO:0044237	Cellular metabolic process	287	6530	0.28	1.08	5.47e-33	10090.ENSMUSP00000000349,10090.ENSMUSP00000000579,10090.ENSMUSP00000000642,10090.ENSMUSP00000001183,10090.ENSMUSP00000001780,10090.ENSMUSP00000002180,10090.ENSMUSP00000002320,10090.ENSMUSP00000003121,10090.ENSMUSP00000003370,10090.ENSMUSP00000003720,10090.ENSMUSP00000003907,10090.ENSMUSP00000004136,10090.ENSMUSP00000004172,10090.ENSMUSP00000005606,10090.ENSMUSP00000005829,10090.ENSMUSP00000005950…	Dbt,Sox9,Hk2,Ftcd,Akt1,Spi1,Ppard,Rab8a,Hck,Crot,Gcdh,Gstm3,Hmox2,Prkaca,Ampd3,Mmp12,Cyp2d26,Ggt1,Epha2,Sptbn1,Slc17a1,Rhoa,Pla2g12b,Pdhx,Pten,Hspa8,Cers2,Bhmt2,Ncf1,Adss,Pipox,Hnf4a,Rad51d,G6pc,Arg1,Pah,Ddit4,Pfkl,Mrnip,Nampt,Sgpp1,Arg2,Acot2,Auh,Uqcrb,Acot12,Pdhb,Mtrex,Glud1,Hacl1,Aco2,Crebbp,Nit2,Nr1i2,Ehhadh,Bysl,Etf1,Hsd17b4,Pmaip1,Ak3,Gldc,Cpt1a,Noc3l,Cyp2c55,Trub1,Abcc2,Cyp2c23,Chuk,Itgb8,…
GO:0046395	Carboxylic acid catabolic process	56	231	1.02	3.83	6.78e-33	10090.ENSMUSP00000000349,10090.ENSMUSP00000001183,10090.ENSMUSP00000002320,10090.ENSMUSP00000003720,10090.ENSMUSP00000003907,10090.ENSMUSP00000017597,10090.ENSMUSP00000020161,10090.ENSMUSP00000020241,10090.ENSMUSP00000021550,10090.ENSMUSP00000021649,10090.ENSMUSP00000021913,10090.ENSMUSP00000022322,10090.ENSMUSP00000022437,10090.ENSMUSP00000023559,10090.ENSMUSP00000025385,10090.ENSMUSP00000025778…	Dbt,Ftcd,Ppard,Crot,Gcdh,Pipox,Arg1,Pah,Arg2,Acot2,Auh,Glud1,Hacl1,Ehhadh,Hsd17b4,Gldc,Cpt1a,Shmt2,Echs1,Ivd,Pck1,Etfdh,Hadh,Abcd3,Hmgcl,Cyp4a14,Aass,Acat1,Amt,Aldh8a1,Hibch,Decr2,Gls2,Cyp4f14,Dlst,Ahcy,Prodh2,Lpin1,Bckdha,Acadm,Aadat,Aldh6a1,Acadvl,Kyat3,Dao,Pex5,Kyat1,Nos1,Hadha,Acat3,Hgd,Acox2,Cyp4f15,Cyp26b1,Mtrr,Cbs
GO:0070887	Cellular response to chemical stimulus	176	2827	0.43	1.46	1.14e-32	10090.ENSMUSP00000000579,10090.ENSMUSP00000000642,10090.ENSMUSP00000001534,10090.ENSMUSP00000001780,10090.ENSMUSP00000002152,10090.ENSMUSP00000002180,10090.ENSMUSP00000002320,10090.ENSMUSP00000003121,10090.ENSMUSP00000003808,10090.ENSMUSP00000004136,10090.ENSMUSP00000004453,10090.ENSMUSP00000005077,10090.ENSMUSP00000005606,10090.ENSMUSP00000006094,10090.ENSMUSP00000006508,10090.ENSMUSP00000006614…	Sox9,Hk2,Sost,Akt1,Bbc3,Spi1,Ppard,Rab8a,Gdf15,Gstm3,Gpx6,Hspb1,Prkaca,Cyp2d26,Ggt1,Epha2,Rhoa,Pten,Csf1,Hspa8,Ncf1,Cd274,Hnf4a,Ncor1,Lims1,Arg1,Ifngr1,Ddit4,Havcr2,Slc9a3r1,Nfkbia,Ryr2,Cpb2,Ugt3a1,Cldn1,Crebbp,Nr1i2,Hrg,Ifngr2,Aqp2,Krt18,Krt8,Zeb1,Apom,Tnf,Diaph1,Aldh1a7,Gldc,Cpt1a,Cyp2c55,Abcc2,Cyp2c23,Chuk,Itgb8,Pde8a,Casp1,Vil1,Vim,Bmi1,Il2ra,Dnajc10,Cat,Pck1,Anxa5,Eif4e,Cryz,Abca1,Cyp2j13,Tn…
GO:0006950	Response to stress	195	3453	0.39	1.34	1.17e-31	10090.ENSMUSP00000000642,10090.ENSMUSP00000001780,10090.ENSMUSP00000002152,10090.ENSMUSP00000002180,10090.ENSMUSP00000002320,10090.ENSMUSP00000003370,10090.ENSMUSP00000004172,10090.ENSMUSP00000004453,10090.ENSMUSP00000004829,10090.ENSMUSP00000005077,10090.ENSMUSP00000005606,10090.ENSMUSP00000005950,10090.ENSMUSP00000006508,10090.ENSMUSP00000006614,10090.ENSMUSP00000007959,10090.ENSMUSP00000009036…	Hk2,Akt1,Bbc3,Spi1,Ppard,Hck,Hmox2,Gpx6,Cd244a,Hspb1,Prkaca,Mmp12,Ggt1,Epha2,Rhoa,Vdac3,Ifi35,Pten,Csf1,Hspa8,Ncf1,Dhx58,Hnf4a,Rad51d,Arg1,Ifngr1,Ddit4,Hspa4,Mrnip,Havcr2,Nampt,Arg2,Acot2,Ryr2,Irf4,Mtrex,Cpb2,Aco2,Cldn1,Gsdmd,Hrg,Ifngr2,Aqp2,Krt8,H2-K1,Tnf,Pmaip1,Chuk,Shmt2,Klkb1,Casp1,Ctla4,Zap70,F13b,Mr1,Vim,Il2ra,Dnajc10,Cat,Pck1,Zbp1,Anxa5,Etfdh,Eif4e,Ndufaf4,Abca1,Tnfsf8,Tnfrsf1b,Mfn2,Prkcz,…
GO:0032787	Monocarboxylic acid metabolic process	77	559	0.78	2.64	2.56e-31	10090.ENSMUSP00000000642,10090.ENSMUSP00000001183,10090.ENSMUSP00000002320,10090.ENSMUSP00000003720,10090.ENSMUSP00000003907,10090.ENSMUSP00000006094,10090.ENSMUSP00000011058,10090.ENSMUSP00000020522,10090.ENSMUSP00000021649,10090.ENSMUSP00000021913,10090.ENSMUSP00000022120,10090.ENSMUSP00000022268,10090.ENSMUSP00000022437,10090.ENSMUSP00000023559,10090.ENSMUSP00000025385,10090.ENSMUSP00000025835…	Hk2,Ftcd,Ppard,Crot,Gcdh,Cyp2d26,Pdhx,Pfkl,Acot2,Auh,Acot12,Pdhb,Hacl1,Ehhadh,Hsd17b4,Cpt1a,Cyp2c55,Abcc2,Cyp2c23,Echs1,Ivd,Acss1,Pck1,Acss2,Etfdh,Hadh,Abcd3,Cyp2j13,Cyp4a14,Aacs,Hpgds,Adipor2,Acsl4,Pdha1,Ces1c,Acat1,Dlat,Aldh1a2,Acsm1,Cyp7b1,Aldh8a1,Cyp2c38,Acsl3,Decr2,Ephx1,Tigar,Cyp4f14,Pcx,Amacr,Lpin1,Acadm,Ugt2b38,Aldh3a2,Cyp2b9,Ogdh,Pla2g5,Acadvl,Gck,Cyp2u1,Acsm3,Idh2,Acly,Slco1a6,Pex5,Kyat…
GO:0044238	Primary metabolic process	299	7247	0.26	1.01	2.98e-30	10090.ENSMUSP00000000349,10090.ENSMUSP00000000395,10090.ENSMUSP00000000579,10090.ENSMUSP00000000642,10090.ENSMUSP00000001183,10090.ENSMUSP00000001507,10090.ENSMUSP00000001780,10090.ENSMUSP00000002180,10090.ENSMUSP00000002320,10090.ENSMUSP00000003370,10090.ENSMUSP00000003720,10090.ENSMUSP00000003907,10090.ENSMUSP00000005108,10090.ENSMUSP00000005606,10090.ENSMUSP00000005829,10090.ENSMUSP00000005950…	Dbt,Tmprss2,Sox9,Hk2,Ftcd,Cyp51,Akt1,Spi1,Ppard,Hck,Crot,Gcdh,Kdm5a,Prkaca,Ampd3,Mmp12,Cyp2d26,Ggt1,Epha2,Sptbn1,Acot13,Rhoa,Pla2g12b,Pdhx,Pten,Hspa8,Cers2,Bhmt2,Ncf1,Adss,Pipox,Hnf4a,Rad51d,G6pc,Arg1,Pah,Pfkl,Mrnip,Nampt,Sgpp1,Arg2,Acot2,Irf4,Auh,Acot12,Pdhb,Mtrex,Glud1,Hacl1,Cpb2,Aco2,Crebbp,Nit2,Ehhadh,Adamts1,Bysl,Etf1,Apom,Tnf,Hsd17b4,Pmaip1,Aldh1a7,Ak3,Gldc,Cpt1a,Noc3l,Cyp2c55,Trub1,Cyp2c23…
GO:0009605	Response to external stimulus	162	2575	0.44	1.45	5.13e-30	10090.ENSMUSP00000000579,10090.ENSMUSP00000001534,10090.ENSMUSP00000001780,10090.ENSMUSP00000002180,10090.ENSMUSP00000002320,10090.ENSMUSP00000003370,10090.ENSMUSP00000003808,10090.ENSMUSP00000004136,10090.ENSMUSP00000004829,10090.ENSMUSP00000005077,10090.ENSMUSP00000005950,10090.ENSMUSP00000006508,10090.ENSMUSP00000006614,10090.ENSMUSP00000007959,10090.ENSMUSP00000010502,10090.ENSMUSP00000013807…	Sox9,Sost,Akt1,Spi1,Ppard,Hck,Gdf15,Gstm3,Cd244a,Hspb1,Mmp12,Ggt1,Epha2,Rhoa,Ifi35,Pten,Csf1,Hspa8,Ncf1,Cd274,Dhx58,Arg1,Ifngr1,Ddit4,Havcr2,Nfkbia,Arg2,Ryr2,Irf4,Cldn1,Crebbp,Gsdmd,Hrg,Ifngr2,Aqp2,Krt8,Zeb1,H2-K1,Tnf,Pmaip1,Cpt1a,Chuk,Itgb8,Shmt2,Casp1,Zap70,Vil1,Mr1,Batf3,Vim,Cat,Pck1,Zbp1,Ndufaf4,Abca1,Tnfsf8,Tnfrsf1b,Aacs,C8b,Usp18,Adipor2,Vasp,Il4ra,Pycard,Umod,F7,Ces1c,Acat1,Aldh1a2,Ireb2,G…
GO:0044282	Small molecule catabolic process	63	367	0.87	3.01	5.47e-30	10090.ENSMUSP00000000349,10090.ENSMUSP00000001183,10090.ENSMUSP00000002320,10090.ENSMUSP00000003720,10090.ENSMUSP00000003907,10090.ENSMUSP00000013807,10090.ENSMUSP00000017597,10090.ENSMUSP00000020161,10090.ENSMUSP00000020241,10090.ENSMUSP00000020522,10090.ENSMUSP00000021550,10090.ENSMUSP00000021649,10090.ENSMUSP00000021913,10090.ENSMUSP00000022322,10090.ENSMUSP00000022437,10090.ENSMUSP00000023559…	Dbt,Ftcd,Ppard,Crot,Gcdh,Pten,Pipox,Arg1,Pah,Pfkl,Arg2,Acot2,Auh,Glud1,Hacl1,Ehhadh,Hsd17b4,Aldh1a7,Gldc,Cpt1a,Shmt2,Echs1,Ivd,Pck1,Etfdh,Hadh,Abcd3,Hmgcl,Cyp4a14,Aass,Acat1,Amt,Aldh8a1,Hibch,Decr2,Gls2,Tigar,Cyp4f14,Dlst,Ahcy,Prodh2,Lpin1,Bckdha,Acadm,Aadat,Aldh6a1,Scarb1,Acadvl,Kyat3,Oxct1,Dao,Pex5,Kyat1,Nos1,Hadha,Acat3,Hgd,Acox2,Cyp4f15,Gpd2,Cyp26b1,Mtrr,Cbs
GO:0044419	Biological process involved in interspecies interaction between organisms	124	1609	0.53	1.69	3.09e-29	10090.ENSMUSP00000001780,10090.ENSMUSP00000002180,10090.ENSMUSP00000002320,10090.ENSMUSP00000003370,10090.ENSMUSP00000004136,10090.ENSMUSP00000004829,10090.ENSMUSP00000005077,10090.ENSMUSP00000005950,10090.ENSMUSP00000006508,10090.ENSMUSP00000006614,10090.ENSMUSP00000007959,10090.ENSMUSP00000010502,10090.ENSMUSP00000014743,10090.ENSMUSP00000015800,10090.ENSMUSP00000016094,10090.ENSMUSP00000016640…	Akt1,Spi1,Ppard,Hck,Gstm3,Cd244a,Hspb1,Mmp12,Ggt1,Epha2,Rhoa,Ifi35,Csf1,Hspa8,Ncf1,Cd274,Dhx58,Arg1,Ifngr1,Ddit4,Havcr2,Nfkbia,Arg2,Irf4,Cldn1,Crebbp,Gsdmd,Hrg,Ifngr2,Krt8,Igf2r,H2-K1,Tnf,Pmaip1,Chuk,Itgb8,Shmt2,Casp1,Zap70,Vil1,Mr1,Batf3,Vim,Pck1,Zbp1,Ndufaf4,Abca1,Tnfsf8,Tnfrsf1b,C8b,Usp18,Adipor2,Il4ra,Pycard,Umod,Ces1c,Nedd4,Gsta2,Smad3,Apob,Lyn,Pvr,Fgb,Rbpj,C8g,Ddx58,Ddx21,Irgm1,Bst2,Flnb,Fn…
GO:0010033	Response to organic substance	180	3234	0.39	1.29	7.42e-28	10090.ENSMUSP00000000579,10090.ENSMUSP00000000642,10090.ENSMUSP00000001534,10090.ENSMUSP00000001780,10090.ENSMUSP00000002180,10090.ENSMUSP00000002320,10090.ENSMUSP00000003121,10090.ENSMUSP00000003808,10090.ENSMUSP00000004136,10090.ENSMUSP00000005077,10090.ENSMUSP00000005606,10090.ENSMUSP00000006508,10090.ENSMUSP00000006614,10090.ENSMUSP00000007959,10090.ENSMUSP00000010250,10090.ENSMUSP00000013807…	Sox9,Hk2,Sost,Akt1,Spi1,Ppard,Rab8a,Gdf15,Gstm3,Hspb1,Prkaca,Ggt1,Epha2,Rhoa,Slc22a6,Pten,Csf1,Hspa8,Adss,Cd274,Hnf4a,Ncor1,Lims1,Arg1,Ifngr1,Ddit4,Pfkl,Havcr2,Slc9a3r1,Nfkbia,Ryr2,Cpb2,Ugt3a1,Cldn1,Crebbp,Hrg,Ifngr2,Krt18,Krt8,Igf2r,Zeb1,Tnf,Diaph1,Pmaip1,Aldh1a7,Gldc,Cpt1a,Abcc2,Chuk,Itgb8,Shmt2,Pde8a,Casp1,Vil1,Vim,Bmi1,Il2ra,Dnajc10,Cat,Pck1,Anxa5,Hadh,Abcd3,Eif4e,Abca1,Tnfrsf1b,Mfn2,Prkcz,Tn…
GO:0051707	Response to other organism	114	1451	0.54	1.69	3.3e-27	10090.ENSMUSP00000001780,10090.ENSMUSP00000002180,10090.ENSMUSP00000002320,10090.ENSMUSP00000003370,10090.ENSMUSP00000004136,10090.ENSMUSP00000004829,10090.ENSMUSP00000005077,10090.ENSMUSP00000005950,10090.ENSMUSP00000006508,10090.ENSMUSP00000006614,10090.ENSMUSP00000007959,10090.ENSMUSP00000010502,10090.ENSMUSP00000014743,10090.ENSMUSP00000016094,10090.ENSMUSP00000016640,10090.ENSMUSP00000017974…	Akt1,Spi1,Ppard,Hck,Gstm3,Cd244a,Hspb1,Mmp12,Ggt1,Epha2,Rhoa,Ifi35,Csf1,Ncf1,Cd274,Dhx58,Arg1,Ifngr1,Ddit4,Havcr2,Nfkbia,Arg2,Irf4,Cldn1,Crebbp,Gsdmd,Hrg,Ifngr2,Krt8,H2-K1,Tnf,Pmaip1,Chuk,Itgb8,Shmt2,Casp1,Zap70,Vil1,Mr1,Batf3,Vim,Pck1,Zbp1,Ndufaf4,Abca1,Tnfsf8,Tnfrsf1b,C8b,Usp18,Adipor2,Il4ra,Pycard,Umod,Ces1c,Gsta2,Smad3,Apob,Lyn,Fgb,Rbpj,C8g,Ddx58,Ddx21,Irgm1,Bst2,Flnb,Irgm2,Vtcn1,C8a,Cebpb,Dd…
GO:0002376	Immune system process	143	2249	0.44	1.42	2.92e-26	10090.ENSMUSP00000001780,10090.ENSMUSP00000002180,10090.ENSMUSP00000003370,10090.ENSMUSP00000004829,10090.ENSMUSP00000005829,10090.ENSMUSP00000006614,10090.ENSMUSP00000007959,10090.ENSMUSP00000010286,10090.ENSMUSP00000010502,10090.ENSMUSP00000013807,10090.ENSMUSP00000014743,10090.ENSMUSP00000016094,10090.ENSMUSP00000016640,10090.ENSMUSP00000017974,10090.ENSMUSP00000018645,10090.ENSMUSP00000020161…	Akt1,Spi1,Hck,Cd244a,Ampd3,Epha2,Rhoa,Tnfrsf13b,Ifi35,Pten,Csf1,Ncf1,Cd274,Dhx58,Ncor1,Arg1,Ifngr1,Havcr2,Nampt,Arg2,Irf4,Cldn1,Gsdmd,Hrg,Ifngr2,H2-K1,Tnf,Pmaip1,Chuk,Itgb8,Shmt2,Casp1,Ctla4,Zap70,Mr1,Batf3,Vim,Bmi1,Il2ra,Zbp1,Tnfsf8,Tnfrsf1b,Ctps,Tnfrsf4,C8b,Il4ra,Pycard,Umod,Ebp,Nedd4,Ireb2,Smad3,Cyp7b1,Azgp1,Lyn,Fgb,Rbpj,Nfkbiz,C8g,Ddx58,Ddx21,Runx3,Irgm1,Bst2,Flnb,Cxcr4,Irgm2,Vtcn1,Ahcy,Tgfbr…
GO:0006629	Lipid metabolic process	104	1261	0.56	1.74	4.09e-26	10090.ENSMUSP00000001507,10090.ENSMUSP00000002320,10090.ENSMUSP00000003720,10090.ENSMUSP00000003907,10090.ENSMUSP00000006094,10090.ENSMUSP00000006900,10090.ENSMUSP00000009790,10090.ENSMUSP00000013807,10090.ENSMUSP00000015858,10090.ENSMUSP00000018094,10090.ENSMUSP00000019469,10090.ENSMUSP00000021450,10090.ENSMUSP00000021649,10090.ENSMUSP00000021913,10090.ENSMUSP00000022120,10090.ENSMUSP00000022437…	Cyp51,Ppard,Crot,Gcdh,Cyp2d26,Acot13,Pla2g12b,Pten,Cers2,Hnf4a,G6pc,Sgpp1,Acot2,Auh,Acot12,Hacl1,Ehhadh,Hsd17b4,Cpt1a,Cyp2c55,Cyp2c23,Itgb8,Echs1,Hsd17b7,Cat,Ivd,Acss1,Pck1,Acss2,Etfdh,Hadh,Abcd3,Abca1,Cyp2j13,Hmgcl,Cyp4a14,Aacs,Hpgds,Adipor2,Acer3,Umod,Ebp,Acsl4,Nsdhl,Ces1c,Acat1,Aldh1a2,Apob,Acsm1,Cyp7b1,Dhcr24,Cerk,Aldh8a1,Cyp2c38,Acsl3,Decr2,Lss,Ephx1,Cyp4f14,Pcsk9,Sc5d,Socs3,Insig1,Pcx,Amacr…
GO:0055086	Nucleobase-containing small molecule metabolic process	67	550	0.73	2.23	2.59e-24	10090.ENSMUSP00000000642,10090.ENSMUSP00000003720,10090.ENSMUSP00000003907,10090.ENSMUSP00000005829,10090.ENSMUSP00000006614,10090.ENSMUSP00000007959,10090.ENSMUSP00000011058,10090.ENSMUSP00000015800,10090.ENSMUSP00000016094,10090.ENSMUSP00000016105,10090.ENSMUSP00000017597,10090.ENSMUSP00000018094,10090.ENSMUSP00000020522,10090.ENSMUSP00000020886,10090.ENSMUSP00000021649,10090.ENSMUSP00000022120…	Hk2,Crot,Gcdh,Ampd3,Epha2,Rhoa,Pdhx,Hspa8,Ncf1,Adss,Pipox,Hnf4a,Pfkl,Nampt,Acot2,Acot12,Pdhb,Ehhadh,Hsd17b4,Ak3,Shmt2,Pde8a,Ndufs1,Acss1,Acss2,Ctps,Hmgcl,Aass,Nadsyn1,Acsl4,Pdha1,Acat1,Dlat,Acsm1,Acsl3,Mcee,Atp5l,Tigar,Ndufv3,Dlst,Ahcy,Ndufa8,Art2b,Ttr,Sult2b1,Ndufa3,Aadat,Gm45837,Aldh6a1,Mfn1,Ogdh,Gck,Nadk,Acsm3,Ak4,Idh2,Acly,Mvk,Entpd8,Ndufb11,Enpp1,Sucla2,Kars,Ak9,Ncf2,Tet2,Gm17949
GO:0006952	Defense response	108	1439	0.52	1.59	4.06e-24	10090.ENSMUSP00000001780,10090.ENSMUSP00000002180,10090.ENSMUSP00000003370,10090.ENSMUSP00000004829,10090.ENSMUSP00000006614,10090.ENSMUSP00000009036,10090.ENSMUSP00000010502,10090.ENSMUSP00000014743,10090.ENSMUSP00000016094,10090.ENSMUSP00000017974,10090.ENSMUSP00000020161,10090.ENSMUSP00000020188,10090.ENSMUSP00000020308,10090.ENSMUSP00000020668,10090.ENSMUSP00000020886,10090.ENSMUSP00000021550…	Akt1,Spi1,Hck,Cd244a,Epha2,Vdac3,Ifi35,Csf1,Ncf1,Dhx58,Arg1,Ifngr1,Ddit4,Havcr2,Nampt,Arg2,Irf4,Cldn1,Gsdmd,Hrg,Ifngr2,H2-K1,Tnf,Pmaip1,Chuk,Shmt2,Klkb1,Casp1,Zap70,Mr1,Vim,Il2ra,Zbp1,Eif4e,Ndufaf4,Tnfsf8,Tnfrsf1b,Prkcz,Tnfrsf4,C8b,Il4ra,Acer3,Pycard,Umod,F7,Lyn,Fgb,Rbpj,Nfkbiz,C8g,Ddx58,Ddx21,Serpinf2,Irgm1,Bst2,Flnb,Fn1,Irgm2,Bdnf,Ahcy,C8a,Cebpb,Ddx60,H2-Q7,Irak4,Trim30a,Cfi,Aqp4,Fcer1g,Dtx3l,S…
GO:0006631	Fatty acid metabolic process	56	385	0.8	2.46	2.28e-23	10090.ENSMUSP00000002320,10090.ENSMUSP00000003720,10090.ENSMUSP00000003907,10090.ENSMUSP00000006094,10090.ENSMUSP00000021649,10090.ENSMUSP00000021913,10090.ENSMUSP00000022120,10090.ENSMUSP00000022437,10090.ENSMUSP00000023559,10090.ENSMUSP00000025385,10090.ENSMUSP00000025835,10090.ENSMUSP00000025966,10090.ENSMUSP00000026211,10090.ENSMUSP00000026538,10090.ENSMUSP00000028807,10090.ENSMUSP00000028944…	Ppard,Crot,Gcdh,Cyp2d26,Acot2,Auh,Acot12,Hacl1,Ehhadh,Hsd17b4,Cpt1a,Cyp2c55,Cyp2c23,Echs1,Ivd,Acss1,Pck1,Acss2,Etfdh,Hadh,Abcd3,Cyp2j13,Cyp4a14,Aacs,Hpgds,Adipor2,Acsl4,Ces1c,Acat1,Acsm1,Cyp2c38,Acsl3,Decr2,Ephx1,Cyp4f14,Amacr,Lpin1,Acadm,Aldh3a2,Cyp2b9,Pla2g5,Acadvl,Cyp2u1,Acsm3,Acly,Pex5,Sgpl1,Enpp1,Hadha,Acat3,Acox2,Cyp4f15,Cyp2j11,Cd36,Cyp2j8,Cyp2c40
GO:0009987	Cellular process	464	16238	0.1	0.71	2.32e-23	10090.ENSMUSP00000000188,10090.ENSMUSP00000000349,10090.ENSMUSP00000000579,10090.ENSMUSP00000000642,10090.ENSMUSP00000001183,10090.ENSMUSP00000001534,10090.ENSMUSP00000001780,10090.ENSMUSP00000002152,10090.ENSMUSP00000002180,10090.ENSMUSP00000002320,10090.ENSMUSP00000003038,10090.ENSMUSP00000003121,10090.ENSMUSP00000003370,10090.ENSMUSP00000003575,10090.ENSMUSP00000003720,10090.ENSMUSP00000003808…	Ccnd2,Dbt,Sox9,Hk2,Ftcd,Sost,Akt1,Bbc3,Spi1,Ppard,Ap2a2,Rab8a,Hck,Tpm4,Crot,Gdf15,Gcdh,Gstm3,Hmox2,Gpx6,Cd33,Cd244a,Hspb1,Kdm5a,Nid1,Prkaca,Ampd3,Mmp12,Cyp2d26,Ggt1,Epha2,Sptbn1,Slc17a1,Acot13,Rhoa,Vdac3,Abcb1b,Pla2g12b,Slc22a6,Slc22a8,Slc47a1,Tnfrsf13b,Ifi35,Pdhx,Pten,Csf1,Hspa8,Cers2,Bhmt2,Ncf1,Adss,Cd274,Pipox,Dhx58,Hnf4a,Ncor1,Rad51d,G6pc,Lims1,Arg1,Ifngr1,Pah,Ddit4,Pfkl,Hspa4,Mrnip,Havcr2,Na…
GO:0006753	Nucleoside phosphate metabolic process	62	491	0.74	2.25	3.85e-23	10090.ENSMUSP00000000642,10090.ENSMUSP00000003720,10090.ENSMUSP00000003907,10090.ENSMUSP00000005829,10090.ENSMUSP00000006614,10090.ENSMUSP00000007959,10090.ENSMUSP00000011058,10090.ENSMUSP00000015800,10090.ENSMUSP00000016094,10090.ENSMUSP00000016105,10090.ENSMUSP00000017597,10090.ENSMUSP00000018094,10090.ENSMUSP00000020522,10090.ENSMUSP00000020886,10090.ENSMUSP00000021649,10090.ENSMUSP00000022120…	Hk2,Crot,Gcdh,Ampd3,Epha2,Rhoa,Pdhx,Hspa8,Ncf1,Adss,Pipox,Hnf4a,Pfkl,Nampt,Acot2,Acot12,Pdhb,Ehhadh,Hsd17b4,Ak3,Pde8a,Ndufs1,Acss1,Acss2,Ctps,Hmgcl,Aass,Nadsyn1,Acsl4,Pdha1,Acat1,Dlat,Acsm1,Acsl3,Mcee,Atp5l,Tigar,Ndufv3,Dlst,Ndufa8,Art2b,Sult2b1,Ndufa3,Aadat,Gm45837,Mfn1,Ogdh,Gck,Nadk,Acsm3,Ak4,Idh2,Acly,Mvk,Entpd8,Ndufb11,Enpp1,Sucla2,Kars,Ak9,Ncf2,Gm17949
GO:1901564	Organonitrogen compound metabolic process	223	5039	0.29	1.03	6.42e-23	10090.ENSMUSP00000000349,10090.ENSMUSP00000000395,10090.ENSMUSP00000000579,10090.ENSMUSP00000000642,10090.ENSMUSP00000001183,10090.ENSMUSP00000001780,10090.ENSMUSP00000002180,10090.ENSMUSP00000002320,10090.ENSMUSP00000003370,10090.ENSMUSP00000003720,10090.ENSMUSP00000003907,10090.ENSMUSP00000004136,10090.ENSMUSP00000004172,10090.ENSMUSP00000005108,10090.ENSMUSP00000005606,10090.ENSMUSP00000005829…	Dbt,Tmprss2,Sox9,Hk2,Ftcd,Akt1,Spi1,Ppard,Hck,Crot,Gcdh,Gstm3,Hmox2,Kdm5a,Prkaca,Ampd3,Mmp12,Cyp2d26,Ggt1,Epha2,Sptbn1,Rhoa,Pdhx,Pten,Hspa8,Cers2,Bhmt2,Ncf1,Adss,Pipox,Hnf4a,Arg1,Pah,Pfkl,Nampt,Sgpp1,Arg2,Acot2,Irf4,Auh,Acot12,Pdhb,Glud1,Cpb2,Crebbp,Nit2,Ehhadh,Adamts1,Etf1,Apom,Hsd17b4,Pmaip1,Ak3,Gldc,Cpt1a,Abcc2,Chuk,Itgb8,Shmt2,Sirt3,Pde8a,Klkb1,Casp1,Ndufs1,Zap70,Mrpl44,F13b,Bmi1,Dnajc10,Cat,…
GO:0071310	Cellular response to organic substance	134	2191	0.43	1.34	7.24e-23	10090.ENSMUSP00000000579,10090.ENSMUSP00000000642,10090.ENSMUSP00000001534,10090.ENSMUSP00000001780,10090.ENSMUSP00000002180,10090.ENSMUSP00000002320,10090.ENSMUSP00000003121,10090.ENSMUSP00000003808,10090.ENSMUSP00000004136,10090.ENSMUSP00000005077,10090.ENSMUSP00000005606,10090.ENSMUSP00000007959,10090.ENSMUSP00000013807,10090.ENSMUSP00000014743,10090.ENSMUSP00000015800,10090.ENSMUSP00000016640…	Sox9,Hk2,Sost,Akt1,Spi1,Ppard,Rab8a,Gdf15,Gstm3,Hspb1,Prkaca,Rhoa,Pten,Csf1,Hspa8,Cd274,Lims1,Arg1,Ifngr1,Ddit4,Havcr2,Slc9a3r1,Nfkbia,Ryr2,Cpb2,Ugt3a1,Cldn1,Crebbp,Ifngr2,Krt18,Krt8,Zeb1,Tnf,Diaph1,Gldc,Cpt1a,Chuk,Itgb8,Pde8a,Casp1,Vil1,Vim,Bmi1,Il2ra,Dnajc10,Cat,Pck1,Anxa5,Eif4e,Abca1,Tnfrsf1b,Prkcz,Tnfrsf4,Aacs,Adipor2,Rps3,Il4ra,Pycard,Umod,Ces1c,Aldh1a2,Nedd4,Ireb2,Smad3,Apob,Cyp7b1,Kdm5b,Ly…
GO:0009117	Nucleotide metabolic process	61	484	0.74	2.23	9.75e-23	10090.ENSMUSP00000000642,10090.ENSMUSP00000003720,10090.ENSMUSP00000003907,10090.ENSMUSP00000005829,10090.ENSMUSP00000006614,10090.ENSMUSP00000007959,10090.ENSMUSP00000011058,10090.ENSMUSP00000015800,10090.ENSMUSP00000016094,10090.ENSMUSP00000016105,10090.ENSMUSP00000017597,10090.ENSMUSP00000018094,10090.ENSMUSP00000020522,10090.ENSMUSP00000020886,10090.ENSMUSP00000021649,10090.ENSMUSP00000022120…	Hk2,Crot,Gcdh,Ampd3,Epha2,Rhoa,Pdhx,Hspa8,Ncf1,Adss,Pipox,Hnf4a,Pfkl,Nampt,Acot2,Acot12,Pdhb,Ehhadh,Hsd17b4,Ak3,Pde8a,Ndufs1,Acss1,Acss2,Ctps,Hmgcl,Aass,Nadsyn1,Acsl4,Pdha1,Acat1,Dlat,Acsm1,Acsl3,Mcee,Atp5l,Tigar,Ndufv3,Dlst,Ndufa8,Art2b,Sult2b1,Ndufa3,Aadat,Gm45837,Mfn1,Ogdh,Gck,Nadk,Acsm3,Ak4,Idh2,Acly,Mvk,Ndufb11,Enpp1,Sucla2,Kars,Ak9,Ncf2,Gm17949
GO:0044248	Cellular catabolic process	111	1596	0.48	1.47	2e-22	10090.ENSMUSP00000000349,10090.ENSMUSP00000001183,10090.ENSMUSP00000001780,10090.ENSMUSP00000002320,10090.ENSMUSP00000003121,10090.ENSMUSP00000003720,10090.ENSMUSP00000003907,10090.ENSMUSP00000004172,10090.ENSMUSP00000005829,10090.ENSMUSP00000005950,10090.ENSMUSP00000006094,10090.ENSMUSP00000006508,10090.ENSMUSP00000015800,10090.ENSMUSP00000016094,10090.ENSMUSP00000017597,10090.ENSMUSP00000019469…	Dbt,Ftcd,Akt1,Ppard,Rab8a,Crot,Gcdh,Hmox2,Ampd3,Mmp12,Cyp2d26,Ggt1,Hspa8,Ncf1,Pipox,G6pc,Arg1,Pah,Arg2,Acot2,Auh,Mtrex,Glud1,Hacl1,Nr1i2,Ehhadh,Etf1,Hsd17b4,Gldc,Cpt1a,Abcc2,Shmt2,Echs1,Pde8a,Dnajc10,Cat,Ivd,Pck1,Etfdh,Hadh,Abcd3,Cryz,Hmgcl,Cyp4a14,Mfn2,Aass,Usp18,Acer3,Umod,Acat1,Nedd4,Gsta2,Amt,Pygb,Apob,Aldh8a1,Dmgdh,Hibch,Decr2,Gls2,Ephx1,Tigar,Ubqln1,Irgm1,Cyp4f14,Pcsk9,Dlst,Ahcy,Prodh2,Art2…
GO:1901605	Alpha-amino acid metabolic process	41	190	0.97	2.99	2.44e-22	10090.ENSMUSP00000001183,10090.ENSMUSP00000003907,10090.ENSMUSP00000006508,10090.ENSMUSP00000015941,10090.ENSMUSP00000016105,10090.ENSMUSP00000017597,10090.ENSMUSP00000018094,10090.ENSMUSP00000020161,10090.ENSMUSP00000020241,10090.ENSMUSP00000021550,10090.ENSMUSP00000021913,10090.ENSMUSP00000022322,10090.ENSMUSP00000023432,10090.ENSMUSP00000025778,10090.ENSMUSP00000026470,10090.ENSMUSP00000028807…	Ftcd,Gcdh,Ggt1,Bhmt2,Adss,Pipox,Hnf4a,Arg1,Pah,Arg2,Auh,Glud1,Nit2,Gldc,Shmt2,Ivd,Ctps,Hmgcl,Aass,Acat1,Amt,Aldh8a1,Hibch,Gls2,Dlst,Ahcy,Prodh2,Aadat,Aldh6a1,Glul,Mtr,Ass1,Kyat3,Dao,Kyat1,Cth,Nos1,Hgd,Txnrd1,Mtrr,Cbs
GO:0042221	Response to chemical	228	5335	0.27	0.99	1.16e-21	10090.ENSMUSP00000000579,10090.ENSMUSP00000000642,10090.ENSMUSP00000001534,10090.ENSMUSP00000001780,10090.ENSMUSP00000002152,10090.ENSMUSP00000002180,10090.ENSMUSP00000002320,10090.ENSMUSP00000003121,10090.ENSMUSP00000003720,10090.ENSMUSP00000003808,10090.ENSMUSP00000004136,10090.ENSMUSP00000004453,10090.ENSMUSP00000005077,10090.ENSMUSP00000005606,10090.ENSMUSP00000006094,10090.ENSMUSP00000006508…	Sox9,Hk2,Sost,Akt1,Bbc3,Spi1,Ppard,Rab8a,Crot,Gdf15,Gstm3,Gpx6,Hspb1,Prkaca,Cyp2d26,Ggt1,Epha2,Rhoa,Abcb1b,Slc22a6,Slc22a8,Slc47a1,Pten,Csf1,Hspa8,Ncf1,Adss,Cd274,Hnf4a,Ncor1,Lims1,Arg1,Ifngr1,Ddit4,Pfkl,Havcr2,Slc9a3r1,Nfkbia,Ryr2,Glud1,Cpb2,Ugt3a1,Cldn1,Crebbp,Nr1i2,Hrg,Ifngr2,Aqp2,Krt18,Krt8,Igf2r,Zeb1,Apom,Tnf,Diaph1,Pmaip1,Aldh1a7,Gldc,Cpt1a,Cyp2c55,Abcc2,Cyp2c23,Chuk,Itgb8,Shmt2,Pde8a,Casp1…
GO:0009056	Catabolic process	123	1979	0.43	1.33	3.07e-21	10090.ENSMUSP00000000349,10090.ENSMUSP00000000642,10090.ENSMUSP00000001183,10090.ENSMUSP00000001780,10090.ENSMUSP00000002320,10090.ENSMUSP00000003121,10090.ENSMUSP00000003720,10090.ENSMUSP00000003907,10090.ENSMUSP00000004172,10090.ENSMUSP00000005829,10090.ENSMUSP00000005950,10090.ENSMUSP00000006094,10090.ENSMUSP00000006508,10090.ENSMUSP00000009790,10090.ENSMUSP00000013807,10090.ENSMUSP00000015800…	Dbt,Hk2,Ftcd,Akt1,Ppard,Rab8a,Crot,Gcdh,Hmox2,Ampd3,Mmp12,Cyp2d26,Ggt1,Pla2g12b,Pten,Hspa8,Ncf1,Pipox,G6pc,Arg1,Pah,Pfkl,Arg2,Acot2,Auh,Mtrex,Glud1,Hacl1,Cpb2,Nr1i2,Ehhadh,Etf1,Hsd17b4,Pmaip1,Aldh1a7,Gldc,Cpt1a,Abcc2,Shmt2,Echs1,Pde8a,Dnajc10,Cat,Ivd,Pck1,Etfdh,Hadh,Abcd3,Cryz,Hmgcl,Cyp4a14,Mfn2,Aass,Usp18,Acer3,Umod,Ces1c,Acat1,Nedd4,Gsta2,Amt,Pygb,Apob,Aldh8a1,Dmgdh,Hibch,Decr2,Gls2,Ephx1,Tigar…
GO:0044255	Cellular lipid metabolic process	81	954	0.57	1.65	1.58e-20	10090.ENSMUSP00000002320,10090.ENSMUSP00000003720,10090.ENSMUSP00000003907,10090.ENSMUSP00000006094,10090.ENSMUSP00000009790,10090.ENSMUSP00000013807,10090.ENSMUSP00000015858,10090.ENSMUSP00000019469,10090.ENSMUSP00000021450,10090.ENSMUSP00000021649,10090.ENSMUSP00000021913,10090.ENSMUSP00000022120,10090.ENSMUSP00000022437,10090.ENSMUSP00000023559,10090.ENSMUSP00000025385,10090.ENSMUSP00000025835…	Ppard,Crot,Gcdh,Cyp2d26,Pla2g12b,Pten,Cers2,G6pc,Sgpp1,Acot2,Auh,Acot12,Hacl1,Ehhadh,Hsd17b4,Cpt1a,Cyp2c55,Cyp2c23,Itgb8,Echs1,Cat,Ivd,Acss1,Pck1,Acss2,Etfdh,Hadh,Abcd3,Cyp2j13,Cyp4a14,Aacs,Hpgds,Adipor2,Acer3,Acsl4,Ces1c,Acat1,Aldh1a2,Apob,Acsm1,Cerk,Aldh8a1,Cyp2c38,Acsl3,Decr2,Lss,Ephx1,Cyp4f14,Pcsk9,Socs3,Insig1,Amacr,Lpin1,Acadm,Aldh3a2,Ttr,Cav3,Cyp2b9,Rnf213,Mttp,Pla2g5,Acadvl,Cyp2u1,Acsm3,A…
GO:0006520	Cellular amino acid metabolic process	44	262	0.87	2.5	2.74e-20	10090.ENSMUSP00000000349,10090.ENSMUSP00000001183,10090.ENSMUSP00000003907,10090.ENSMUSP00000006508,10090.ENSMUSP00000015941,10090.ENSMUSP00000016105,10090.ENSMUSP00000017597,10090.ENSMUSP00000018094,10090.ENSMUSP00000020161,10090.ENSMUSP00000020241,10090.ENSMUSP00000021550,10090.ENSMUSP00000021913,10090.ENSMUSP00000022322,10090.ENSMUSP00000023432,10090.ENSMUSP00000025778,10090.ENSMUSP00000026470…	Dbt,Ftcd,Gcdh,Ggt1,Bhmt2,Adss,Pipox,Hnf4a,Arg1,Pah,Arg2,Auh,Glud1,Nit2,Gldc,Shmt2,Ivd,Ctps,Hmgcl,Aass,Acat1,Amt,Aldh8a1,Hibch,Gls2,Dlst,Ahcy,Prodh2,Bckdha,Aadat,Aldh6a1,Glul,Mtr,Ass1,Kyat3,Dao,Kyat1,Cth,Nos1,Hgd,Kars,Txnrd1,Mtrr,Cbs
GO:0009063	Cellular amino acid catabolic process	31	104	1.11	3.24	4.43e-20	10090.ENSMUSP00000000349,10090.ENSMUSP00000001183,10090.ENSMUSP00000017597,10090.ENSMUSP00000020161,10090.ENSMUSP00000020241,10090.ENSMUSP00000021550,10090.ENSMUSP00000021913,10090.ENSMUSP00000022322,10090.ENSMUSP00000025778,10090.ENSMUSP00000026470,10090.ENSMUSP00000028807,10090.ENSMUSP00000030432,10090.ENSMUSP00000031707,10090.ENSMUSP00000034547,10090.ENSMUSP00000035230,10090.ENSMUSP00000038878…	Dbt,Ftcd,Pipox,Arg1,Pah,Arg2,Auh,Glud1,Gldc,Shmt2,Ivd,Hmgcl,Aass,Acat1,Amt,Aldh8a1,Hibch,Gls2,Dlst,Ahcy,Prodh2,Bckdha,Aadat,Aldh6a1,Kyat3,Dao,Kyat1,Nos1,Hgd,Mtrr,Cbs
GO:0006955	Immune response	94	1284	0.5	1.48	5.39e-20	10090.ENSMUSP00000002180,10090.ENSMUSP00000003370,10090.ENSMUSP00000004829,10090.ENSMUSP00000010286,10090.ENSMUSP00000010502,10090.ENSMUSP00000014743,10090.ENSMUSP00000016640,10090.ENSMUSP00000017974,10090.ENSMUSP00000020161,10090.ENSMUSP00000020188,10090.ENSMUSP00000020668,10090.ENSMUSP00000021550,10090.ENSMUSP00000021784,10090.ENSMUSP00000023154,10090.ENSMUSP00000023238,10090.ENSMUSP00000023590…	Spi1,Hck,Cd244a,Tnfrsf13b,Ifi35,Csf1,Cd274,Dhx58,Arg1,Ifngr1,Havcr2,Arg2,Irf4,Cldn1,Gsdmd,Hrg,H2-K1,Tnf,Itgb8,Shmt2,Casp1,Ctla4,Zap70,Mr1,Vim,Bmi1,Il2ra,Zbp1,Tnfsf8,Tnfrsf1b,C8b,Il4ra,Pycard,Umod,Nedd4,Smad3,Lyn,Fgb,Rbpj,C8g,Ddx58,Ddx21,Irgm1,Bst2,Flnb,Cxcr4,Irgm2,Vtcn1,Ahcy,C8a,Lpin1,H2-Q7,Plec,Irak4,Trim30a,Cfi,Aqp4,Fcer1g,Dtx3l,Stat2,Icam1,Cd86,Relb,Mefv,Serpinb9,Ass1,Itgal,Myo1c,Nlrp1a,Ccr5,O…
GO:0072521	Purine-containing compound metabolic process	54	429	0.74	2.11	5.58e-20	10090.ENSMUSP00000000642,10090.ENSMUSP00000003720,10090.ENSMUSP00000003907,10090.ENSMUSP00000005829,10090.ENSMUSP00000006614,10090.ENSMUSP00000007959,10090.ENSMUSP00000011058,10090.ENSMUSP00000015800,10090.ENSMUSP00000016105,10090.ENSMUSP00000017597,10090.ENSMUSP00000018094,10090.ENSMUSP00000020522,10090.ENSMUSP00000021649,10090.ENSMUSP00000022120,10090.ENSMUSP00000022268,10090.ENSMUSP00000023559…	Hk2,Crot,Gcdh,Ampd3,Epha2,Rhoa,Pdhx,Hspa8,Adss,Pipox,Hnf4a,Pfkl,Acot2,Acot12,Pdhb,Ehhadh,Hsd17b4,Ak3,Shmt2,Pde8a,Ndufs1,Acss1,Acss2,Hmgcl,Aass,Acsl4,Pdha1,Acat1,Dlat,Acsm1,Acsl3,Mcee,Atp5l,Tigar,Ndufv3,Dlst,Ahcy,Ndufa8,Ttr,Sult2b1,Ndufa3,Aadat,Gm45837,Mfn1,Ogdh,Gck,Acsm3,Ak4,Acly,Mvk,Ndufb11,Enpp1,Sucla2,Ak9
GO:1901575	Organic substance catabolic process	109	1691	0.45	1.34	1.35e-19	10090.ENSMUSP00000000349,10090.ENSMUSP00000000642,10090.ENSMUSP00000001183,10090.ENSMUSP00000001780,10090.ENSMUSP00000002320,10090.ENSMUSP00000003720,10090.ENSMUSP00000003907,10090.ENSMUSP00000004172,10090.ENSMUSP00000005829,10090.ENSMUSP00000005950,10090.ENSMUSP00000006094,10090.ENSMUSP00000006508,10090.ENSMUSP00000009790,10090.ENSMUSP00000013807,10090.ENSMUSP00000015800,10090.ENSMUSP00000016094…	Dbt,Hk2,Ftcd,Akt1,Ppard,Crot,Gcdh,Hmox2,Ampd3,Mmp12,Cyp2d26,Ggt1,Pla2g12b,Pten,Hspa8,Ncf1,Pipox,G6pc,Arg1,Pah,Pfkl,Arg2,Acot2,Auh,Mtrex,Glud1,Hacl1,Cpb2,Ehhadh,Etf1,Hsd17b4,Pmaip1,Aldh1a7,Gldc,Cpt1a,Shmt2,Echs1,Pde8a,Dnajc10,Ivd,Pck1,Etfdh,Hadh,Abcd3,Hmgcl,Cyp4a14,Aass,Usp18,Acer3,Umod,Ces1c,Acat1,Nedd4,Amt,Pygb,Apob,Aldh8a1,Dmgdh,Hibch,Decr2,Gls2,Tigar,Ubqln1,Cyp4f14,Pcsk9,Dlst,Ahcy,Prodh2,Art2b…
GO:0009150	Purine ribonucleotide metabolic process	51	390	0.76	2.14	1.88e-19	10090.ENSMUSP00000000642,10090.ENSMUSP00000003720,10090.ENSMUSP00000003907,10090.ENSMUSP00000005829,10090.ENSMUSP00000006614,10090.ENSMUSP00000007959,10090.ENSMUSP00000011058,10090.ENSMUSP00000015800,10090.ENSMUSP00000016105,10090.ENSMUSP00000017597,10090.ENSMUSP00000018094,10090.ENSMUSP00000020522,10090.ENSMUSP00000021649,10090.ENSMUSP00000022120,10090.ENSMUSP00000022268,10090.ENSMUSP00000023559…	Hk2,Crot,Gcdh,Ampd3,Epha2,Rhoa,Pdhx,Hspa8,Adss,Pipox,Hnf4a,Pfkl,Acot2,Acot12,Pdhb,Ehhadh,Hsd17b4,Ak3,Pde8a,Ndufs1,Acss1,Acss2,Hmgcl,Aass,Acsl4,Pdha1,Acat1,Dlat,Acsm1,Acsl3,Mcee,Atp5l,Tigar,Ndufv3,Dlst,Ndufa8,Sult2b1,Ndufa3,Aadat,Gm45837,Mfn1,Ogdh,Gck,Acsm3,Ak4,Acly,Mvk,Ndufb11,Enpp1,Sucla2,Ak9
GO:0048583	Regulation of response to stimulus	185	4029	0.3	1.03	2.02e-19	10090.ENSMUSP00000000579,10090.ENSMUSP00000001534,10090.ENSMUSP00000001780,10090.ENSMUSP00000002152,10090.ENSMUSP00000002180,10090.ENSMUSP00000002320,10090.ENSMUSP00000003808,10090.ENSMUSP00000004728,10090.ENSMUSP00000005077,10090.ENSMUSP00000005532,10090.ENSMUSP00000005606,10090.ENSMUSP00000005950,10090.ENSMUSP00000006508,10090.ENSMUSP00000006614,10090.ENSMUSP00000006629,10090.ENSMUSP00000007959…	Sox9,Sost,Akt1,Bbc3,Spi1,Ppard,Gdf15,Cd33,Hspb1,Nid1,Prkaca,Mmp12,Ggt1,Epha2,Sptbn1,Rhoa,Abcb1b,Ifi35,Pten,Csf1,Hspa8,Cers2,Ncf1,Cd274,Dhx58,Hnf4a,Ncor1,Lims1,Arg1,Ifngr1,Ddit4,Mrnip,Havcr2,Slc9a3r1,Nfkbia,Arg2,Irf4,Cpb2,Cldn1,Crebbp,Hrg,Ifngr2,Zeb1,H2-K1,Tnf,Pmaip1,Chuk,Pde8a,Klkb1,Casp1,Ctla4,Zap70,Vil1,Mr1,Lamc1,Bmi1,Il2ra,Cat,Pck1,Zbp1,Anxa5,Egf,Sdcbp,Abca1,Tnfrsf1b,Mfn2,Prkcz,Tnfrsf4,Areg,C8…
GO:0019637	Organophosphate metabolic process	76	888	0.57	1.63	2.21e-19	10090.ENSMUSP00000000642,10090.ENSMUSP00000002320,10090.ENSMUSP00000003720,10090.ENSMUSP00000003907,10090.ENSMUSP00000005829,10090.ENSMUSP00000006614,10090.ENSMUSP00000007959,10090.ENSMUSP00000009790,10090.ENSMUSP00000011058,10090.ENSMUSP00000013807,10090.ENSMUSP00000015800,10090.ENSMUSP00000016094,10090.ENSMUSP00000016105,10090.ENSMUSP00000017597,10090.ENSMUSP00000018094,10090.ENSMUSP00000019469…	Hk2,Ppard,Crot,Gcdh,Ampd3,Epha2,Rhoa,Pla2g12b,Pdhx,Pten,Hspa8,Ncf1,Adss,Pipox,Hnf4a,G6pc,Pfkl,Nampt,Sgpp1,Acot2,Acot12,Pdhb,Ehhadh,Hsd17b4,Ak3,Pde8a,Ndufs1,Acss1,Acss2,Ctps,Hmgcl,Aass,Nadsyn1,Acsl4,Pdha1,Acat1,Dlat,Acsm1,Acsl3,Mcee,Atp5l,Tigar,Ndufv3,Pcsk9,Socs3,Dlst,Ndufa8,Art2b,Lpin1,Sult2b1,Ndufa3,Aadat,Gm45837,Mfn1,Ogdh,Pla2g5,Gck,Nadk,Acsm3,Ak4,Idh2,Acly,Mvk,Entpd8,Ndufb11,Enpp1,Hadha,Sucla2…
GO:0009259	Ribonucleotide metabolic process	52	411	0.74	2.09	2.58e-19	10090.ENSMUSP00000000642,10090.ENSMUSP00000003720,10090.ENSMUSP00000003907,10090.ENSMUSP00000005829,10090.ENSMUSP00000006614,10090.ENSMUSP00000007959,10090.ENSMUSP00000011058,10090.ENSMUSP00000015800,10090.ENSMUSP00000016105,10090.ENSMUSP00000017597,10090.ENSMUSP00000018094,10090.ENSMUSP00000020522,10090.ENSMUSP00000021649,10090.ENSMUSP00000022120,10090.ENSMUSP00000022268,10090.ENSMUSP00000023559…	Hk2,Crot,Gcdh,Ampd3,Epha2,Rhoa,Pdhx,Hspa8,Adss,Pipox,Hnf4a,Pfkl,Acot2,Acot12,Pdhb,Ehhadh,Hsd17b4,Ak3,Pde8a,Ndufs1,Acss1,Acss2,Ctps,Hmgcl,Aass,Acsl4,Pdha1,Acat1,Dlat,Acsm1,Acsl3,Mcee,Atp5l,Tigar,Ndufv3,Dlst,Ndufa8,Sult2b1,Ndufa3,Aadat,Gm45837,Mfn1,Ogdh,Gck,Acsm3,Ak4,Acly,Mvk,Ndufb11,Enpp1,Sucla2,Ak9
GO:0050896	Response to stimulus	315	9122	0.18	0.81	9.89e-19	10090.ENSMUSP00000000188,10090.ENSMUSP00000000579,10090.ENSMUSP00000000642,10090.ENSMUSP00000001534,10090.ENSMUSP00000001780,10090.ENSMUSP00000002152,10090.ENSMUSP00000002180,10090.ENSMUSP00000002320,10090.ENSMUSP00000003121,10090.ENSMUSP00000003370,10090.ENSMUSP00000003720,10090.ENSMUSP00000003808,10090.ENSMUSP00000004136,10090.ENSMUSP00000004172,10090.ENSMUSP00000004453,10090.ENSMUSP00000004728…	Ccnd2,Sox9,Hk2,Sost,Akt1,Bbc3,Spi1,Ppard,Rab8a,Hck,Crot,Gdf15,Gstm3,Hmox2,Gpx6,Cd33,Cd244a,Hspb1,Prkaca,Mmp12,Cyp2d26,Ggt1,Epha2,Sptbn1,Rhoa,Vdac3,Abcb1b,Slc22a6,Slc22a8,Slc47a1,Tnfrsf13b,Ifi35,Pten,Csf1,Hspa8,Ncf1,Adss,Cd274,Dhx58,Hnf4a,Ncor1,Rad51d,Lims1,Arg1,Ifngr1,Ddit4,Pfkl,Hspa4,Mrnip,Havcr2,Nampt,Slc9a3r1,Nfkbia,Sgpp1,Arg2,Acot2,Ryr2,Irf4,Mtrex,Glud1,Cpb2,Ugt3a1,Aco2,Cldn1,Crebbp,Gsdmd,Ret…
GO:1901606	Alpha-amino acid catabolic process	28	89	1.14	3.15	1.22e-18	10090.ENSMUSP00000017597,10090.ENSMUSP00000020161,10090.ENSMUSP00000020241,10090.ENSMUSP00000021550,10090.ENSMUSP00000021913,10090.ENSMUSP00000022322,10090.ENSMUSP00000025778,10090.ENSMUSP00000026470,10090.ENSMUSP00000028807,10090.ENSMUSP00000030432,10090.ENSMUSP00000031707,10090.ENSMUSP00000034547,10090.ENSMUSP00000035230,10090.ENSMUSP00000038878,10090.ENSMUSP00000045606,10090.ENSMUSP00000047376…	Pipox,Arg1,Pah,Arg2,Auh,Glud1,Gldc,Shmt2,Ivd,Hmgcl,Aass,Acat1,Amt,Aldh8a1,Hibch,Gls2,Dlst,Ahcy,Prodh2,Aadat,Aldh6a1,Kyat3,Dao,Kyat1,Nos1,Hgd,Mtrr,Cbs
GO:0009058	Biosynthetic process	134	2467	0.38	1.16	1.39e-18	10090.ENSMUSP00000000579,10090.ENSMUSP00000001507,10090.ENSMUSP00000001780,10090.ENSMUSP00000002320,10090.ENSMUSP00000003907,10090.ENSMUSP00000005829,10090.ENSMUSP00000006508,10090.ENSMUSP00000011058,10090.ENSMUSP00000015858,10090.ENSMUSP00000015941,10090.ENSMUSP00000016094,10090.ENSMUSP00000016105,10090.ENSMUSP00000018094,10090.ENSMUSP00000019469,10090.ENSMUSP00000020161,10090.ENSMUSP00000020241…	Sox9,Cyp51,Akt1,Ppard,Gcdh,Ampd3,Ggt1,Pdhx,Cers2,Bhmt2,Ncf1,Adss,Hnf4a,G6pc,Arg1,Pah,Nampt,Arg2,Pdhb,Etf1,Ak3,Cyp2c23,Shmt2,Ndufs1,Mrpl44,Hsd17b7,Acss1,Pck1,Acss2,Abcd3,Eif4e,Abca1,Ctps,Hmgcl,Cyp4a14,Fosl2,Aass,Hpgds,Gys2,Rps3,Acer3,Nadsyn1,Ebp,Acsl4,Pdha1,Nsdhl,Dkc1,Ces1c,Cyb5b,Acat1,Dlat,Aldh1a2,Ireb2,Smad3,Mrpl3,Dhx29,Apob,Acsm1,Cyp7b1,Dhcr24,Lyn,Aldh8a1,Ddx21,Acsl3,Decr2,Lss,Gls2,Ephx1,Atp5l,…
GO:1901700	Response to oxygen-containing compound	109	1763	0.43	1.28	2.26e-18	10090.ENSMUSP00000000579,10090.ENSMUSP00000001780,10090.ENSMUSP00000002180,10090.ENSMUSP00000002320,10090.ENSMUSP00000003121,10090.ENSMUSP00000005606,10090.ENSMUSP00000006508,10090.ENSMUSP00000007959,10090.ENSMUSP00000013807,10090.ENSMUSP00000015800,10090.ENSMUSP00000016094,10090.ENSMUSP00000016640,10090.ENSMUSP00000018094,10090.ENSMUSP00000020161,10090.ENSMUSP00000020308,10090.ENSMUSP00000020522…	Sox9,Akt1,Spi1,Ppard,Rab8a,Prkaca,Ggt1,Rhoa,Pten,Hspa8,Ncf1,Cd274,Hnf4a,Arg1,Ddit4,Pfkl,Havcr2,Slc9a3r1,Nfkbia,Ryr2,Cpb2,Ugt3a1,Cldn1,Crebbp,Aqp2,Krt8,Igf2r,Zeb1,Tnf,Aldh1a7,Gldc,Cpt1a,Chuk,Casp1,Vim,Bmi1,Cat,Pck1,Anxa5,Hadh,Eif4e,Abca1,Tnfrsf1b,Prkcz,Fosl2,Areg,Aacs,Adipor2,Gys2,Rps3,Pycard,Umod,F7,Ces1c,Aldh1a2,Ireb2,Apob,Slco1a1,Lyn,Pdk2,Irgm1,Pcsk9,Ly6e,Bdnf,Insig1,Tgfbr2,Cebpb,Lpin1,Postn,Pl…
GO:1901360	Organic cyclic compound metabolic process	154	3110	0.34	1.08	2.98e-18	10090.ENSMUSP00000000579,10090.ENSMUSP00000000642,10090.ENSMUSP00000001183,10090.ENSMUSP00000001507,10090.ENSMUSP00000003720,10090.ENSMUSP00000003907,10090.ENSMUSP00000004172,10090.ENSMUSP00000005606,10090.ENSMUSP00000005829,10090.ENSMUSP00000006094,10090.ENSMUSP00000006614,10090.ENSMUSP00000007959,10090.ENSMUSP00000011058,10090.ENSMUSP00000015800,10090.ENSMUSP00000016094,10090.ENSMUSP00000016105…	Sox9,Hk2,Ftcd,Cyp51,Crot,Gcdh,Hmox2,Prkaca,Ampd3,Cyp2d26,Epha2,Rhoa,Pdhx,Hspa8,Ncf1,Adss,Pipox,Hnf4a,Rad51d,G6pc,Pah,Pfkl,Mrnip,Nampt,Acot2,Acot12,Pdhb,Mtrex,Ehhadh,Bysl,Etf1,Hsd17b4,Ak3,Noc3l,Trub1,Abcc2,Shmt2,Pde8a,Ndufs1,Mrpl44,Hsd17b7,Bmi1,Cat,Acss1,Acss2,Abcd3,Abca1,Ctps,Hmgcl,Fosl2,Aass,Rps3,Umod,Nadsyn1,Ebp,Acsl4,Pdha1,Nsdhl,Dkc1,Ces1c,Acat1,Dlat,Ireb2,Smad3,Apob,Acsm1,Cyp7b1,Dhcr24,Aldh8a…
GO:0033875	Ribonucleoside bisphosphate metabolic process	30	116	1.05	2.86	4.79e-18	10090.ENSMUSP00000003720,10090.ENSMUSP00000003907,10090.ENSMUSP00000011058,10090.ENSMUSP00000017597,10090.ENSMUSP00000018094,10090.ENSMUSP00000021649,10090.ENSMUSP00000022120,10090.ENSMUSP00000022268,10090.ENSMUSP00000023559,10090.ENSMUSP00000025385,10090.ENSMUSP00000028944,10090.ENSMUSP00000029135,10090.ENSMUSP00000030432,10090.ENSMUSP00000031707,10090.ENSMUSP00000033634,10090.ENSMUSP00000033662…	Crot,Gcdh,Pdhx,Pipox,Hnf4a,Acot2,Acot12,Pdhb,Ehhadh,Hsd17b4,Acss1,Acss2,Hmgcl,Aass,Acsl4,Pdha1,Acat1,Dlat,Acsm1,Acsl3,Mcee,Dlst,Sult2b1,Aadat,Ogdh,Acsm3,Acly,Mvk,Enpp1,Sucla2
GO:0034032	Purine nucleoside bisphosphate metabolic process	30	116	1.05	2.86	4.79e-18	10090.ENSMUSP00000003720,10090.ENSMUSP00000003907,10090.ENSMUSP00000011058,10090.ENSMUSP00000017597,10090.ENSMUSP00000018094,10090.ENSMUSP00000021649,10090.ENSMUSP00000022120,10090.ENSMUSP00000022268,10090.ENSMUSP00000023559,10090.ENSMUSP00000025385,10090.ENSMUSP00000028944,10090.ENSMUSP00000029135,10090.ENSMUSP00000030432,10090.ENSMUSP00000031707,10090.ENSMUSP00000033634,10090.ENSMUSP00000033662…	Crot,Gcdh,Pdhx,Pipox,Hnf4a,Acot2,Acot12,Pdhb,Ehhadh,Hsd17b4,Acss1,Acss2,Hmgcl,Aass,Acsl4,Pdha1,Acat1,Dlat,Acsm1,Acsl3,Mcee,Dlst,Sult2b1,Aadat,Ogdh,Acsm3,Acly,Mvk,Enpp1,Sucla2
GO:0098542	Defense response to other organism	80	1040	0.53	1.48	5.66e-18	10090.ENSMUSP00000003370,10090.ENSMUSP00000004829,10090.ENSMUSP00000006614,10090.ENSMUSP00000010502,10090.ENSMUSP00000014743,10090.ENSMUSP00000016094,10090.ENSMUSP00000017974,10090.ENSMUSP00000020161,10090.ENSMUSP00000020188,10090.ENSMUSP00000020308,10090.ENSMUSP00000020668,10090.ENSMUSP00000021550,10090.ENSMUSP00000021784,10090.ENSMUSP00000023154,10090.ENSMUSP00000023238,10090.ENSMUSP00000023590…	Hck,Cd244a,Epha2,Ifi35,Csf1,Ncf1,Dhx58,Arg1,Ifngr1,Ddit4,Havcr2,Arg2,Irf4,Cldn1,Gsdmd,Hrg,Ifngr2,H2-K1,Tnf,Pmaip1,Chuk,Shmt2,Casp1,Zap70,Mr1,Vim,Zbp1,Ndufaf4,Tnfsf8,C8b,Il4ra,Pycard,Umod,Lyn,Fgb,Rbpj,C8g,Ddx58,Ddx21,Irgm1,Bst2,Flnb,Irgm2,C8a,Cebpb,Ddx60,H2-Q7,Irak4,Trim30a,Cfi,Aqp4,Fcer1g,Dtx3l,Stat2,Cd86,Rnf213,Relb,Mefv,Serpinb9,Ass1,Myo1c,Nlrp1a,Oasl1,Prkcd,Cxcl9,Parp9,Il23r,Bcl3,Enpp1,Cebpg,U…
GO:0048518	Positive regulation of biological process	251	6612	0.22	0.87	9.47e-18	10090.ENSMUSP00000000188,10090.ENSMUSP00000000395,10090.ENSMUSP00000000579,10090.ENSMUSP00000000642,10090.ENSMUSP00000001507,10090.ENSMUSP00000001534,10090.ENSMUSP00000001780,10090.ENSMUSP00000002152,10090.ENSMUSP00000002180,10090.ENSMUSP00000002320,10090.ENSMUSP00000003370,10090.ENSMUSP00000003808,10090.ENSMUSP00000004728,10090.ENSMUSP00000004829,10090.ENSMUSP00000005077,10090.ENSMUSP00000005108…	Ccnd2,Tmprss2,Sox9,Hk2,Cyp51,Sost,Akt1,Bbc3,Spi1,Ppard,Hck,Gdf15,Cd33,Cd244a,Hspb1,Kdm5a,Nid1,Prkaca,Mmp12,Epha2,Sptbn1,Rhoa,Abcb1b,Ifi35,Pten,Csf1,Hspa8,Ncf1,Cd274,Dhx58,Hnf4a,Ncor1,Lims1,Arg1,Ifngr1,Ddit4,Mrnip,Havcr2,Nampt,Slc9a3r1,Nfkbia,Arg2,Ryr2,Irf4,Glud1,Cpb2,Cldn1,Crebbp,Gsdmd,Nr1i2,Hrg,Adamts1,Ifngr2,Aqp2,Igf2r,Zeb1,H2-K1,Tnf,Diaph1,Pmaip1,Cpt1a,Trub1,Chuk,Itgb8,Shmt2,Sirt3,Pde8a,Klkb1,…
GO:0048584	Positive regulation of response to stimulus	125	2261	0.38	1.16	1e-17	10090.ENSMUSP00000000579,10090.ENSMUSP00000002152,10090.ENSMUSP00000002180,10090.ENSMUSP00000002320,10090.ENSMUSP00000003808,10090.ENSMUSP00000005077,10090.ENSMUSP00000005532,10090.ENSMUSP00000005950,10090.ENSMUSP00000007959,10090.ENSMUSP00000010502,10090.ENSMUSP00000013807,10090.ENSMUSP00000014743,10090.ENSMUSP00000015800,10090.ENSMUSP00000016094,10090.ENSMUSP00000016640,10090.ENSMUSP00000017974…	Sox9,Bbc3,Spi1,Ppard,Gdf15,Hspb1,Nid1,Mmp12,Rhoa,Ifi35,Pten,Csf1,Hspa8,Ncf1,Cd274,Dhx58,Lims1,Arg1,Mrnip,Havcr2,Slc9a3r1,Nfkbia,Cpb2,Cldn1,Crebbp,Hrg,H2-K1,Tnf,Pmaip1,Chuk,Pde8a,Casp1,Ctla4,Zap70,Mr1,Lamc1,Cat,Pck1,Zbp1,Egf,Sdcbp,Mfn2,Prkcz,Areg,C8b,Rps3,Il4ra,Pycard,F7,Nedd4,Smad3,Lyn,Pvr,Fgb,Rbpj,Nfkbiz,C8g,Ddx58,Ddx21,Mcl1,Tigar,Serpinf2,Ubqln1,Runx3,Irgm1,Cxcr4,Fn1,Vtcn1,Bdnf,Tgfbr2,C8a,Cebpb…
GO:0002682	Regulation of immune system process	98	1523	0.45	1.29	2.15e-17	10090.ENSMUSP00000000579,10090.ENSMUSP00000001780,10090.ENSMUSP00000002180,10090.ENSMUSP00000004728,10090.ENSMUSP00000004829,10090.ENSMUSP00000005077,10090.ENSMUSP00000005950,10090.ENSMUSP00000006508,10090.ENSMUSP00000007959,10090.ENSMUSP00000010286,10090.ENSMUSP00000010502,10090.ENSMUSP00000013807,10090.ENSMUSP00000014743,10090.ENSMUSP00000015800,10090.ENSMUSP00000016094,10090.ENSMUSP00000016640…	Sox9,Akt1,Spi1,Cd33,Cd244a,Hspb1,Mmp12,Ggt1,Rhoa,Tnfrsf13b,Ifi35,Pten,Csf1,Hspa8,Ncf1,Cd274,Dhx58,Arg1,Havcr2,Nfkbia,Arg2,Irf4,Hrg,Zeb1,H2-K1,Tnf,Casp1,Ctla4,Zap70,Mr1,Bmi1,Il2ra,Pck1,Zbp1,Tnfrsf1b,Prkcz,Tnfrsf4,C8b,Usp18,Cd9,Rps3,Il4ra,Pycard,F7,Smad3,Lyn,Pvr,Nfkbiz,C8g,Ddx58,Ddx21,Ubqln1,Runx3,Irgm1,Bst2,Fn1,Vtcn1,Tgfbr2,C8a,Cebpb,Ddx60,Nfatc2,Trim30a,Cfi,Fcer1g,Stat2,Icam1,Cd86,Smarca4,Mefv,Bs…
GO:0006637	acyl-CoA metabolic process	27	93	1.1	2.9	2.9e-17	10090.ENSMUSP00000003907,10090.ENSMUSP00000011058,10090.ENSMUSP00000017597,10090.ENSMUSP00000018094,10090.ENSMUSP00000021649,10090.ENSMUSP00000022120,10090.ENSMUSP00000022268,10090.ENSMUSP00000023559,10090.ENSMUSP00000025385,10090.ENSMUSP00000028944,10090.ENSMUSP00000029135,10090.ENSMUSP00000030432,10090.ENSMUSP00000031707,10090.ENSMUSP00000033634,10090.ENSMUSP00000033662,10090.ENSMUSP00000034547…	Gcdh,Pdhx,Pipox,Hnf4a,Acot2,Acot12,Pdhb,Ehhadh,Hsd17b4,Acss1,Acss2,Hmgcl,Aass,Acsl4,Pdha1,Acat1,Dlat,Acsm1,Acsl3,Mcee,Dlst,Aadat,Ogdh,Acsm3,Acly,Mvk,Sucla2
GO:1901576	Organic substance biosynthetic process	128	2392	0.37	1.13	3.91e-17	10090.ENSMUSP00000000579,10090.ENSMUSP00000001507,10090.ENSMUSP00000001780,10090.ENSMUSP00000002320,10090.ENSMUSP00000003907,10090.ENSMUSP00000005829,10090.ENSMUSP00000006508,10090.ENSMUSP00000011058,10090.ENSMUSP00000015858,10090.ENSMUSP00000015941,10090.ENSMUSP00000016105,10090.ENSMUSP00000018094,10090.ENSMUSP00000019469,10090.ENSMUSP00000020161,10090.ENSMUSP00000020241,10090.ENSMUSP00000020886…	Sox9,Cyp51,Akt1,Ppard,Gcdh,Ampd3,Ggt1,Pdhx,Cers2,Bhmt2,Adss,Hnf4a,G6pc,Arg1,Pah,Nampt,Arg2,Pdhb,Etf1,Ak3,Cyp2c23,Shmt2,Ndufs1,Mrpl44,Hsd17b7,Acss1,Pck1,Acss2,Abcd3,Eif4e,Abca1,Ctps,Hmgcl,Cyp4a14,Fosl2,Aass,Hpgds,Gys2,Rps3,Acer3,Nadsyn1,Ebp,Acsl4,Pdha1,Nsdhl,Dkc1,Ces1c,Acat1,Dlat,Aldh1a2,Ireb2,Smad3,Mrpl3,Dhx29,Apob,Acsm1,Cyp7b1,Dhcr24,Lyn,Aldh8a1,Ddx21,Acsl3,Decr2,Lss,Gls2,Ephx1,Atp5l,Ndufv3,Irgm…
GO:0051239	Regulation of multicellular organismal process	149	3060	0.33	1.04	6.38e-17	10090.ENSMUSP00000000188,10090.ENSMUSP00000000579,10090.ENSMUSP00000000642,10090.ENSMUSP00000001507,10090.ENSMUSP00000001534,10090.ENSMUSP00000001780,10090.ENSMUSP00000002180,10090.ENSMUSP00000002320,10090.ENSMUSP00000003808,10090.ENSMUSP00000004728,10090.ENSMUSP00000004829,10090.ENSMUSP00000005077,10090.ENSMUSP00000005950,10090.ENSMUSP00000006614,10090.ENSMUSP00000006629,10090.ENSMUSP00000006900…	Ccnd2,Sox9,Hk2,Cyp51,Sost,Akt1,Spi1,Ppard,Gdf15,Cd33,Cd244a,Hspb1,Mmp12,Epha2,Sptbn1,Acot13,Rhoa,Pten,Csf1,Cers2,Ncf1,Cd274,Dhx58,Hnf4a,Ncor1,Arg1,Ifngr1,Havcr2,Slc9a3r1,Nfkbia,Sgpp1,Arg2,Ryr2,Irf4,Cpb2,Crebbp,Gsdmd,Hrg,Adamts1,Zeb1,Apom,Tnf,Chuk,Itgb8,Klkb1,Casp1,Ctla4,Zap70,Vil1,Vim,Bmi1,Il2ra,Pck1,Anxa5,Hadh,Egf,Sdcbp,Abca1,Tnfrsf1b,Mfn2,Prkcz,Tnfrsf4,Hpgds,Adipor2,Cd9,Rps3,Il4ra,Pycard,F7,Slc…
GO:0048522	Positive regulation of cellular process	231	5948	0.23	0.87	8.01e-17	10090.ENSMUSP00000000188,10090.ENSMUSP00000000579,10090.ENSMUSP00000001507,10090.ENSMUSP00000001534,10090.ENSMUSP00000001780,10090.ENSMUSP00000002152,10090.ENSMUSP00000002180,10090.ENSMUSP00000002320,10090.ENSMUSP00000003370,10090.ENSMUSP00000003808,10090.ENSMUSP00000004728,10090.ENSMUSP00000004829,10090.ENSMUSP00000005077,10090.ENSMUSP00000005108,10090.ENSMUSP00000005532,10090.ENSMUSP00000005606…	Ccnd2,Sox9,Cyp51,Sost,Akt1,Bbc3,Spi1,Ppard,Hck,Gdf15,Cd33,Cd244a,Hspb1,Kdm5a,Nid1,Prkaca,Mmp12,Epha2,Sptbn1,Rhoa,Abcb1b,Ifi35,Pten,Csf1,Hspa8,Ncf1,Cd274,Dhx58,Hnf4a,Ncor1,Lims1,Arg1,Ifngr1,Ddit4,Mrnip,Havcr2,Nampt,Slc9a3r1,Nfkbia,Arg2,Ryr2,Irf4,Glud1,Cpb2,Cldn1,Crebbp,Nr1i2,Hrg,Adamts1,Ifngr2,Igf2r,Zeb1,H2-K1,Tnf,Diaph1,Pmaip1,Cpt1a,Trub1,Chuk,Shmt2,Sirt3,Pde8a,Casp1,Ctla4,Zap70,Vil1,Mr1,Lamc1,Vi…
GO:0006807	Nitrogen compound metabolic process	249	6657	0.21	0.85	1.08e-16	10090.ENSMUSP00000000349,10090.ENSMUSP00000000395,10090.ENSMUSP00000000579,10090.ENSMUSP00000000642,10090.ENSMUSP00000001183,10090.ENSMUSP00000001780,10090.ENSMUSP00000002180,10090.ENSMUSP00000002320,10090.ENSMUSP00000003370,10090.ENSMUSP00000003720,10090.ENSMUSP00000003907,10090.ENSMUSP00000004136,10090.ENSMUSP00000004172,10090.ENSMUSP00000005108,10090.ENSMUSP00000005606,10090.ENSMUSP00000005829…	Dbt,Tmprss2,Sox9,Hk2,Ftcd,Akt1,Spi1,Ppard,Hck,Crot,Gcdh,Gstm3,Hmox2,Kdm5a,Prkaca,Ampd3,Mmp12,Cyp2d26,Ggt1,Epha2,Sptbn1,Rhoa,Pdhx,Pten,Hspa8,Cers2,Bhmt2,Ncf1,Adss,Pipox,Hnf4a,Rad51d,Arg1,Pah,Pfkl,Mrnip,Nampt,Sgpp1,Arg2,Acot2,Irf4,Auh,Acot12,Pdhb,Mtrex,Glud1,Cpb2,Crebbp,Nit2,Ehhadh,Adamts1,Bysl,Etf1,Apom,Hsd17b4,Pmaip1,Ak3,Gldc,Cpt1a,Noc3l,Trub1,Abcc2,Chuk,Itgb8,Shmt2,Sirt3,Pde8a,Klkb1,Casp1,Ndufs1…
GO:0006796	Phosphate-containing compound metabolic process	107	1863	0.4	1.16	7.34e-16	10090.ENSMUSP00000000579,10090.ENSMUSP00000000642,10090.ENSMUSP00000001780,10090.ENSMUSP00000002320,10090.ENSMUSP00000003370,10090.ENSMUSP00000003720,10090.ENSMUSP00000003907,10090.ENSMUSP00000005606,10090.ENSMUSP00000005829,10090.ENSMUSP00000006614,10090.ENSMUSP00000006629,10090.ENSMUSP00000007959,10090.ENSMUSP00000009790,10090.ENSMUSP00000011058,10090.ENSMUSP00000013807,10090.ENSMUSP00000015800…	Sox9,Hk2,Akt1,Ppard,Hck,Crot,Gcdh,Prkaca,Ampd3,Epha2,Sptbn1,Rhoa,Pla2g12b,Pdhx,Pten,Hspa8,Ncf1,Adss,Pipox,Hnf4a,G6pc,Pfkl,Nampt,Sgpp1,Acot2,Acot12,Pdhb,Ehhadh,Hsd17b4,Ak3,Chuk,Pde8a,Ndufs1,Zap70,Acss1,Pck1,Acss2,Egf,Ctps,Hmgcl,Prkcz,Aass,Umod,Nadsyn1,Acsl4,Pdha1,Acat1,Dlat,Acsm1,Gak,Cerk,Lyn,Pdk2,Acsl3,Mcee,Atp5l,Tigar,Ndufv3,Runx3,Pcsk9,Bdnf,Socs3,Dlst,Tgfbr2,Ndufa8,Art2b,Smad5,Rsrc1,Lpin1,Irak4…
GO:0080134	Regulation of response to stress	92	1454	0.44	1.24	9.01e-16	10090.ENSMUSP00000001780,10090.ENSMUSP00000002180,10090.ENSMUSP00000002320,10090.ENSMUSP00000005077,10090.ENSMUSP00000005950,10090.ENSMUSP00000006508,10090.ENSMUSP00000009058,10090.ENSMUSP00000010502,10090.ENSMUSP00000013807,10090.ENSMUSP00000015800,10090.ENSMUSP00000015858,10090.ENSMUSP00000016094,10090.ENSMUSP00000017974,10090.ENSMUSP00000018645,10090.ENSMUSP00000020161,10090.ENSMUSP00000020647…	Akt1,Spi1,Ppard,Hspb1,Mmp12,Ggt1,Abcb1b,Ifi35,Pten,Hspa8,Cers2,Ncf1,Dhx58,Ncor1,Arg1,Mrnip,Havcr2,Nfkbia,Arg2,Cpb2,Cldn1,Hrg,Tnf,Pmaip1,Pde8a,Klkb1,Casp1,Vil1,Il2ra,Zbp1,Anxa5,Tnfrsf1b,Usp18,Cd9,Rps3,Pycard,F7,Smad3,Lyn,Pvr,Fgb,Nfkbiz,Ddx58,Mcl1,Tigar,Serpinf2,Ubqln1,Irgm1,Cxcr4,Socs3,Insig1,Serpinc1,Cebpb,Foxm1,Cav3,Trim30a,Cfi,Fcer1g,Mgmt,Dtx3l,Stat2,Smarca4,Abcc1,Mefv,Bst1,Serpinb9,Pla2g5,Nfe2…
GO:0006790	Sulfur compound metabolic process	43	343	0.74	1.89	9.66e-16	10090.ENSMUSP00000003907,10090.ENSMUSP00000004136,10090.ENSMUSP00000006508,10090.ENSMUSP00000011058,10090.ENSMUSP00000015941,10090.ENSMUSP00000017597,10090.ENSMUSP00000018094,10090.ENSMUSP00000021649,10090.ENSMUSP00000022120,10090.ENSMUSP00000022268,10090.ENSMUSP00000023559,10090.ENSMUSP00000025385,10090.ENSMUSP00000026208,10090.ENSMUSP00000028944,10090.ENSMUSP00000029135,10090.ENSMUSP00000030432…	Gcdh,Gstm3,Ggt1,Pdhx,Bhmt2,Pipox,Hnf4a,Acot2,Acot12,Pdhb,Ehhadh,Hsd17b4,Abcc2,Acss1,Acss2,Hmgcl,Aass,Hpgds,Acsl4,Pdha1,Acat1,Dlat,Gsta2,Acsm1,Acsl3,Mcee,Dlst,Ahcy,Sult2b1,Aadat,Gss,Ogdh,Mtr,Acsm3,Acly,Mvk,Ahcyl2,Cth,Enpp1,Sucla2,Gstt2,Mtrr,Cbs
GO:0034097	Response to cytokine	71	931	0.52	1.4	1.31e-15	10090.ENSMUSP00000000579,10090.ENSMUSP00000000642,10090.ENSMUSP00000001780,10090.ENSMUSP00000002180,10090.ENSMUSP00000006508,10090.ENSMUSP00000007959,10090.ENSMUSP00000014743,10090.ENSMUSP00000016640,10090.ENSMUSP00000020077,10090.ENSMUSP00000020161,10090.ENSMUSP00000020188,10090.ENSMUSP00000021413,10090.ENSMUSP00000023154,10090.ENSMUSP00000023687,10090.ENSMUSP00000023803,10090.ENSMUSP00000023952…	Sox9,Hk2,Akt1,Spi1,Ggt1,Rhoa,Csf1,Cd274,Lims1,Arg1,Ifngr1,Nfkbia,Cldn1,Ifngr2,Krt18,Krt8,Tnf,Gldc,Chuk,Shmt2,Casp1,Vim,Bmi1,Il2ra,Pck1,Tnfrsf1b,Tnfrsf4,Adipor2,Rps3,Il4ra,Pycard,Umod,Aldh1a2,Apob,Kdm5b,Lyn,Fgb,Mcl1,Irgm1,Bst2,Flnb,Cxcr4,Fn1,Irgm2,Socs3,Cebpb,H2-Q7,Irak4,Csf2ra,Aqp4,Fcer1g,Stat2,Icam1,Relb,Mefv,Nfe2l2,Ass1,Myo1c,Ccr5,Oasl1,Cxcl9,Thpo,Il23r,Cth,Stat3,Irf5,Birc2,Fgg,Cx3cr1,Gstt2,Csf…
GO:0009617	Response to bacterium	65	794	0.55	1.47	1.47e-15	10090.ENSMUSP00000001780,10090.ENSMUSP00000002180,10090.ENSMUSP00000002320,10090.ENSMUSP00000003370,10090.ENSMUSP00000004136,10090.ENSMUSP00000006508,10090.ENSMUSP00000006614,10090.ENSMUSP00000007959,10090.ENSMUSP00000016094,10090.ENSMUSP00000016640,10090.ENSMUSP00000017974,10090.ENSMUSP00000020161,10090.ENSMUSP00000020668,10090.ENSMUSP00000021413,10090.ENSMUSP00000023154,10090.ENSMUSP00000023238…	Akt1,Spi1,Ppard,Hck,Gstm3,Ggt1,Epha2,Rhoa,Ncf1,Cd274,Dhx58,Arg1,Havcr2,Nfkbia,Cldn1,Gsdmd,H2-K1,Tnf,Chuk,Casp1,Vil1,Mr1,Vim,Pck1,Abca1,Tnfsf8,Tnfrsf1b,Usp18,Adipor2,Pycard,Umod,Ces1c,Gsta2,Apob,Lyn,Fgb,Rbpj,Irgm1,Irgm2,Cebpb,Trim30a,Fcer1g,Scarb1,Cd86,Rnf213,Serpinb9,Tnip1,Ass1,Nlrp1a,Prkcd,Cxcl9,Kyat1,Il23r,Bcl3,Enpp1,Nos1,Irf5,Cd36,Fga,Nlrp6,Ncf2,Tlr1,Nlrc5,Cx3cr1,Gja1
GO:0072329	Monocarboxylic acid catabolic process	28	124	0.99	2.47	1.47e-15	10090.ENSMUSP00000002320,10090.ENSMUSP00000003720,10090.ENSMUSP00000003907,10090.ENSMUSP00000021649,10090.ENSMUSP00000021913,10090.ENSMUSP00000022437,10090.ENSMUSP00000023559,10090.ENSMUSP00000025385,10090.ENSMUSP00000025835,10090.ENSMUSP00000026538,10090.ENSMUSP00000028807,10090.ENSMUSP00000029017,10090.ENSMUSP00000029386,10090.ENSMUSP00000029610,10090.ENSMUSP00000029770,10090.ENSMUSP00000030487…	Ppard,Crot,Gcdh,Acot2,Auh,Hacl1,Ehhadh,Hsd17b4,Cpt1a,Echs1,Ivd,Pck1,Etfdh,Hadh,Abcd3,Cyp4a14,Acat1,Decr2,Cyp4f14,Lpin1,Acadm,Acadvl,Pex5,Hadha,Acat3,Acox2,Cyp4f15,Cyp26b1
GO:0042127	Regulation of cell population proliferation	105	1834	0.4	1.15	1.84e-15	10090.ENSMUSP00000000188,10090.ENSMUSP00000000579,10090.ENSMUSP00000001780,10090.ENSMUSP00000002320,10090.ENSMUSP00000003370,10090.ENSMUSP00000004829,10090.ENSMUSP00000005606,10090.ENSMUSP00000005950,10090.ENSMUSP00000007959,10090.ENSMUSP00000010286,10090.ENSMUSP00000010502,10090.ENSMUSP00000013807,10090.ENSMUSP00000014743,10090.ENSMUSP00000015858,10090.ENSMUSP00000016640,10090.ENSMUSP00000018094…	Ccnd2,Sox9,Akt1,Ppard,Hck,Cd244a,Prkaca,Mmp12,Rhoa,Tnfrsf13b,Ifi35,Pten,Csf1,Cers2,Cd274,Hnf4a,Ncor1,Lims1,Arg1,Havcr2,Nampt,Slc9a3r1,Nfkbia,Arg2,Cpb2,Cldn1,Hrg,Adamts1,Zeb1,Tnf,Pmaip1,Shmt2,Ctla4,Zap70,Vim,Bmi1,Il2ra,Egf,Sdcbp,Ndufaf4,Tnfrsf1b,Mfn2,Prkcz,Tnfrsf4,Fosl2,Areg,Hpgds,Cd9,Rps3,Il4ra,Acer3,Pycard,Dkc1,Aldh1a2,Smad3,Gak,Cyp7b1,Dhcr24,Kdm5b,Lyn,Rbpj,Serpinf2,Runx3,Fn1,Fbln1,Vtcn1,Bdnf,Ep…
GO:0006954	Inflammatory response	52	539	0.62	1.59	7.36e-15	10090.ENSMUSP00000001780,10090.ENSMUSP00000003370,10090.ENSMUSP00000006614,10090.ENSMUSP00000014743,10090.ENSMUSP00000016094,10090.ENSMUSP00000020188,10090.ENSMUSP00000020668,10090.ENSMUSP00000020886,10090.ENSMUSP00000023238,10090.ENSMUSP00000023687,10090.ENSMUSP00000025263,10090.ENSMUSP00000026907,10090.ENSMUSP00000027015,10090.ENSMUSP00000028111,10090.ENSMUSP00000030336,10090.ENSMUSP00000030922…	Akt1,Hck,Epha2,Csf1,Ncf1,Ifngr1,Havcr2,Nampt,Gsdmd,Ifngr2,Tnf,Klkb1,Casp1,Il2ra,Tnfrsf1b,Prkcz,Tnfrsf4,Il4ra,Acer3,Pycard,Umod,F7,Lyn,Rbpj,Nfkbiz,Serpinf2,Fn1,Ahcy,Cebpb,Fcer1g,Icam1,Relb,Mefv,Serpinb9,Nfe2l2,Tnip1,Ass1,Nlrp1a,Ccr5,Cxcl9,Il1rn,Il23r,Enpp1,Stat3,Irf5,Cul3,Cers6,Nlrp6,Tlr1,Cyp26b1,Cx3cr1,Gja1
GO:0032101	Regulation of response to external stimulus	73	1019	0.5	1.32	9.18e-15	10090.ENSMUSP00000002180,10090.ENSMUSP00000002320,10090.ENSMUSP00000005077,10090.ENSMUSP00000005950,10090.ENSMUSP00000006508,10090.ENSMUSP00000010502,10090.ENSMUSP00000013807,10090.ENSMUSP00000014743,10090.ENSMUSP00000015858,10090.ENSMUSP00000016094,10090.ENSMUSP00000017974,10090.ENSMUSP00000020161,10090.ENSMUSP00000020668,10090.ENSMUSP00000021413,10090.ENSMUSP00000021550,10090.ENSMUSP00000022576…	Spi1,Ppard,Hspb1,Mmp12,Ggt1,Ifi35,Pten,Csf1,Cers2,Ncf1,Dhx58,Arg1,Havcr2,Nfkbia,Arg2,Cpb2,Hrg,Tnf,Klkb1,Casp1,Il2ra,Zbp1,Anxa5,Tnfrsf1b,Usp18,Cd9,Pycard,F7,Smad3,Lyn,Pvr,Fgb,Nfkbiz,Ddx58,Serpinf2,Irgm1,Cxcr4,Fn1,Socs3,Tgfbr2,Serpinc1,Cebpb,Ddx60,Trim30a,Cfi,Fcer1g,Dtx3l,Stat2,Abcc1,Mefv,Bst1,Serpinb9,Pla2g5,Nfe2l2,Tnip1,Nlrp1a,Arrb2,Ccr5,Oasl1,Prkcd,Mvk,Flna,Parp9,Il23r,Kars,Cd36,Fga,Nlrp6,Fgg,Nl…
GO:0030155	Regulation of cell adhesion	65	829	0.53	1.4	9.82e-15	10090.ENSMUSP00000000579,10090.ENSMUSP00000001780,10090.ENSMUSP00000002180,10090.ENSMUSP00000004829,10090.ENSMUSP00000005077,10090.ENSMUSP00000005532,10090.ENSMUSP00000005950,10090.ENSMUSP00000006614,10090.ENSMUSP00000007959,10090.ENSMUSP00000013807,10090.ENSMUSP00000014743,10090.ENSMUSP00000016640,10090.ENSMUSP00000020077,10090.ENSMUSP00000020161,10090.ENSMUSP00000020668,10090.ENSMUSP00000021550…	Sox9,Akt1,Spi1,Cd244a,Hspb1,Nid1,Mmp12,Epha2,Rhoa,Pten,Csf1,Cd274,Lims1,Arg1,Havcr2,Arg2,Hrg,Tnf,Ctla4,Zap70,Lamc1,Bmi1,Il2ra,Pck1,Prkcz,Cd9,Rps3,Il4ra,Pycard,Smad3,Fermt3,Lyn,Fgb,Rbpj,Nfkbiz,Runx3,Cxcr4,Fn1,Fbln1,Vtcn1,Epcam,Tgfbr2,Cebpb,Postn,Icam1,Cd86,Smarca4,Bst1,Icos,Ass1,Sox4,Itgal,Ccr5,Prkcd,Flna,Il1rn,Nck1,Il23r,Spg7,Cdk6,Iqgap1,Cd36,Fga,Fgg,Dag1
GO:0044249	Cellular biosynthetic process	119	2297	0.35	1.05	9.82e-15	10090.ENSMUSP00000000579,10090.ENSMUSP00000001780,10090.ENSMUSP00000002320,10090.ENSMUSP00000003907,10090.ENSMUSP00000005829,10090.ENSMUSP00000006508,10090.ENSMUSP00000011058,10090.ENSMUSP00000015858,10090.ENSMUSP00000015941,10090.ENSMUSP00000016094,10090.ENSMUSP00000016105,10090.ENSMUSP00000018094,10090.ENSMUSP00000020161,10090.ENSMUSP00000020241,10090.ENSMUSP00000020886,10090.ENSMUSP00000021550…	Sox9,Akt1,Ppard,Gcdh,Ampd3,Ggt1,Pdhx,Cers2,Bhmt2,Ncf1,Adss,Hnf4a,Arg1,Pah,Nampt,Arg2,Pdhb,Etf1,Ak3,Cyp2c23,Shmt2,Ndufs1,Mrpl44,Hsd17b7,Acss1,Pck1,Acss2,Abcd3,Eif4e,Abca1,Ctps,Hmgcl,Cyp4a14,Fosl2,Aass,Hpgds,Gys2,Rps3,Acer3,Nadsyn1,Acsl4,Pdha1,Dkc1,Cyb5b,Acat1,Dlat,Aldh1a2,Ireb2,Smad3,Mrpl3,Dhx29,Apob,Acsm1,Cyp7b1,Lyn,Aldh8a1,Ddx21,Acsl3,Decr2,Lss,Gls2,Atp5l,Ndufv3,Irgm1,Rps21,Socs3,Junb,Ndufa8,Ama…
GO:0044283	Small molecule biosynthetic process	47	444	0.66	1.67	9.82e-15	10090.ENSMUSP00000001507,10090.ENSMUSP00000006508,10090.ENSMUSP00000015941,10090.ENSMUSP00000019469,10090.ENSMUSP00000020241,10090.ENSMUSP00000026211,10090.ENSMUSP00000026470,10090.ENSMUSP00000027989,10090.ENSMUSP00000028944,10090.ENSMUSP00000029017,10090.ENSMUSP00000029135,10090.ENSMUSP00000029770,10090.ENSMUSP00000030432,10090.ENSMUSP00000030487,10090.ENSMUSP00000031707,10090.ENSMUSP00000031982…	Cyp51,Ggt1,Bhmt2,G6pc,Pah,Cyp2c23,Shmt2,Hsd17b7,Acss1,Pck1,Acss2,Abcd3,Hmgcl,Cyp4a14,Aass,Hpgds,Acer3,Ebp,Nsdhl,Ces1c,Aldh1a2,Acsm1,Cyp7b1,Dhcr24,Aldh8a1,Acsl3,Decr2,Lss,Gls2,Ephx1,Sc5d,Insig1,Pcx,Amacr,Glul,Mtr,Pla2g5,Ass1,Acsm3,Acly,Mvk,Mthfd1l,Cth,Gpd2,Idi1,Mtrr,Cbs
GO:0001889	Liver development	30	164	0.9	2.18	1.38e-14	10090.ENSMUSP00000000579,10090.ENSMUSP00000006508,10090.ENSMUSP00000018094,10090.ENSMUSP00000020161,10090.ENSMUSP00000022576,10090.ENSMUSP00000023116,10090.ENSMUSP00000023154,10090.ENSMUSP00000024599,10090.ENSMUSP00000025263,10090.ENSMUSP00000025835,10090.ENSMUSP00000029017,10090.ENSMUSP00000031445,10090.ENSMUSP00000034547,10090.ENSMUSP00000034723,10090.ENSMUSP00000034973,10090.ENSMUSP00000036705…	Sox9,Ggt1,Hnf4a,Arg1,Cpb2,Aco2,Cldn1,Igf2r,Tnf,Cpt1a,Pck1,Aacs,Acat1,Aldh1a2,Smad3,Gak,Ephx1,Serpina10,Pcsk9,Cebpb,Acadm,Foxm1,Ccnd1,Smarca4,Ass1,Ak4,Cebpg,Cul3,Tet2,Proc
GO:0009062	Fatty acid catabolic process	24	91	1.06	2.5	1.53e-14	10090.ENSMUSP00000002320,10090.ENSMUSP00000003720,10090.ENSMUSP00000003907,10090.ENSMUSP00000021649,10090.ENSMUSP00000021913,10090.ENSMUSP00000022437,10090.ENSMUSP00000023559,10090.ENSMUSP00000025385,10090.ENSMUSP00000025835,10090.ENSMUSP00000026538,10090.ENSMUSP00000028807,10090.ENSMUSP00000029017,10090.ENSMUSP00000029386,10090.ENSMUSP00000029610,10090.ENSMUSP00000029770,10090.ENSMUSP00000034547…	Ppard,Crot,Gcdh,Acot2,Auh,Hacl1,Ehhadh,Hsd17b4,Cpt1a,Echs1,Ivd,Pck1,Etfdh,Hadh,Abcd3,Acat1,Decr2,Lpin1,Acadm,Acadvl,Pex5,Hadha,Acat3,Acox2
GO:0009410	Response to xenobiotic stimulus	49	495	0.64	1.59	2.25e-14	10090.ENSMUSP00000003720,10090.ENSMUSP00000004136,10090.ENSMUSP00000006094,10090.ENSMUSP00000007959,10090.ENSMUSP00000009058,10090.ENSMUSP00000015800,10090.ENSMUSP00000018094,10090.ENSMUSP00000020161,10090.ENSMUSP00000022576,10090.ENSMUSP00000023504,10090.ENSMUSP00000025263,10090.ENSMUSP00000025835,10090.ENSMUSP00000025966,10090.ENSMUSP00000026208,10090.ENSMUSP00000026211,10090.ENSMUSP00000027015…	Crot,Gstm3,Cyp2d26,Rhoa,Abcb1b,Hspa8,Hnf4a,Arg1,Cpb2,Nr1i2,Tnf,Cpt1a,Cyp2c55,Abcc2,Cyp2c23,Casp1,Cat,Hadh,Abcd3,Cryz,Cyp2j13,Aacs,Adipor2,Umod,Gsta2,Lyn,Cyp2c38,Tigar,Cxcr4,Bdnf,Tgfbr2,Abcg5,Nfatc2,Cyp2b9,Ccnd1,Abcc1,Nfe2l2,Ass1,Cyp2u1,Ak4,Oxct1,Slco1a6,Nos1,Hadha,Cyp2j11,Cyp2j8,Cyp26b1,Slc34a1,Cyp2c40
GO:0071345	Cellular response to cytokine stimulus	63	810	0.53	1.37	4.14e-14	10090.ENSMUSP00000000579,10090.ENSMUSP00000000642,10090.ENSMUSP00000001780,10090.ENSMUSP00000002180,10090.ENSMUSP00000007959,10090.ENSMUSP00000014743,10090.ENSMUSP00000020077,10090.ENSMUSP00000020161,10090.ENSMUSP00000020188,10090.ENSMUSP00000021413,10090.ENSMUSP00000023154,10090.ENSMUSP00000023687,10090.ENSMUSP00000023803,10090.ENSMUSP00000023952,10090.ENSMUSP00000025263,10090.ENSMUSP00000025778…	Sox9,Hk2,Akt1,Spi1,Rhoa,Csf1,Lims1,Arg1,Ifngr1,Nfkbia,Cldn1,Ifngr2,Krt18,Krt8,Tnf,Gldc,Chuk,Casp1,Vim,Bmi1,Il2ra,Pck1,Tnfrsf1b,Tnfrsf4,Adipor2,Rps3,Il4ra,Pycard,Umod,Apob,Kdm5b,Lyn,Fgb,Irgm1,Flnb,Cxcr4,Fn1,Irgm2,Socs3,Cebpb,H2-Q7,Irak4,Csf2ra,Aqp4,Fcer1g,Stat2,Icam1,Nfe2l2,Ass1,Myo1c,Ccr5,Oasl1,Cxcl9,Thpo,Il23r,Cth,Stat3,Irf5,Birc2,Fgg,Cx3cr1,Gstt2,Csf2rb
GO:0009719	Response to endogenous stimulus	89	1478	0.42	1.15	5e-14	10090.ENSMUSP00000000579,10090.ENSMUSP00000001534,10090.ENSMUSP00000001780,10090.ENSMUSP00000002180,10090.ENSMUSP00000002320,10090.ENSMUSP00000003121,10090.ENSMUSP00000003808,10090.ENSMUSP00000005606,10090.ENSMUSP00000007959,10090.ENSMUSP00000013807,10090.ENSMUSP00000015800,10090.ENSMUSP00000020161,10090.ENSMUSP00000020308,10090.ENSMUSP00000021077,10090.ENSMUSP00000021750,10090.ENSMUSP00000023154…	Sox9,Sost,Akt1,Spi1,Ppard,Rab8a,Gdf15,Prkaca,Rhoa,Pten,Hspa8,Arg1,Ddit4,Slc9a3r1,Ryr2,Cldn1,Zeb1,Tnf,Diaph1,Abcc2,Chuk,Itgb8,Pde8a,Vil1,Vim,Bmi1,Cat,Pck1,Anxa5,Hadh,Eif4e,Prkcz,Areg,Adipor2,Cd9,Rps3,F7,Ces1c,Acat1,Nedd4,Ireb2,Smad3,Apob,Cyp7b1,Dhcr24,Kdm5b,Lyn,Fgb,Pdk2,Ephx1,Runx3,Pcsk9,Bdnf,Insig1,Tgfbr2,Smad5,Rarb,Cebpb,Lpin1,Cav3,Fcer1g,Lrp2,Stat2,Icam1,Ccnd1,Abcc1,Nfe2l2,Ass1,Gck,Hsd3b3,Arrb2…
GO:0043603	Cellular amide metabolic process	63	821	0.53	1.35	7.35e-14	10090.ENSMUSP00000001183,10090.ENSMUSP00000001780,10090.ENSMUSP00000003907,10090.ENSMUSP00000004136,10090.ENSMUSP00000006508,10090.ENSMUSP00000011058,10090.ENSMUSP00000015858,10090.ENSMUSP00000017597,10090.ENSMUSP00000018094,10090.ENSMUSP00000020161,10090.ENSMUSP00000021550,10090.ENSMUSP00000021649,10090.ENSMUSP00000022120,10090.ENSMUSP00000022268,10090.ENSMUSP00000023559,10090.ENSMUSP00000025218…	Ftcd,Akt1,Gcdh,Gstm3,Ggt1,Pdhx,Cers2,Pipox,Hnf4a,Arg1,Arg2,Acot2,Acot12,Pdhb,Ehhadh,Etf1,Hsd17b4,Abcc2,Itgb8,Shmt2,Mrpl44,Acss1,Acss2,Eif4e,Hmgcl,Aass,Hpgds,Rps3,Acer3,Acsl4,Pdha1,Acat1,Dlat,Gsta2,Mrpl3,Dhx29,Acsm1,Cerk,Acsl3,Mcee,Rps21,Dlst,Mrps21,Eif1a,Aadat,Gss,Ptcd3,Ogdh,Ass1,Acsm3,Acly,Mvk,Mrpl53,Mrps17,Sgpl1,Cth,Mrpl48,Sucla2,Kars,Rpl3l,Cers6,Gstt2,Mtrr
GO:0006091	Generation of precursor metabolites and energy	42	378	0.69	1.66	9.42e-14	10090.ENSMUSP00000000642,10090.ENSMUSP00000001780,10090.ENSMUSP00000003720,10090.ENSMUSP00000019469,10090.ENSMUSP00000020522,10090.ENSMUSP00000021993,10090.ENSMUSP00000022268,10090.ENSMUSP00000023116,10090.ENSMUSP00000026559,10090.ENSMUSP00000027111,10090.ENSMUSP00000028610,10090.ENSMUSP00000028768,10090.ENSMUSP00000028892,10090.ENSMUSP00000029386,10090.ENSMUSP00000030432,10090.ENSMUSP00000031707…	Hk2,Akt1,Crot,G6pc,Pfkl,Uqcrb,Pdhb,Aco2,Sirt3,Ndufs1,Cat,Ndufaf1,Idh3b,Etfdh,Hmgcl,Aass,Gys2,Pdha1,Acat1,Dlat,Ireb2,Pygb,Tigar,Ndufv3,Bdnf,Dlst,Ndufa8,Acadm,Plec,Cox6b1,Ndufa3,Ogdh,Gck,Aco1,Idh2,Oxct1,Ndufb11,Enpp1,Cox7c,Sucla2,Ak9,Cox4i1
GO:0010646	Regulation of cell communication	152	3447	0.28	0.92	1.07e-13	10090.ENSMUSP00000000579,10090.ENSMUSP00000001534,10090.ENSMUSP00000001780,10090.ENSMUSP00000002152,10090.ENSMUSP00000002180,10090.ENSMUSP00000002320,10090.ENSMUSP00000003121,10090.ENSMUSP00000003808,10090.ENSMUSP00000005077,10090.ENSMUSP00000005532,10090.ENSMUSP00000005606,10090.ENSMUSP00000005950,10090.ENSMUSP00000006614,10090.ENSMUSP00000006629,10090.ENSMUSP00000007959,10090.ENSMUSP00000010502…	Sox9,Sost,Akt1,Bbc3,Spi1,Ppard,Rab8a,Gdf15,Hspb1,Nid1,Prkaca,Mmp12,Epha2,Sptbn1,Rhoa,Ifi35,Pten,Csf1,Ncf1,Dhx58,Hnf4a,Ncor1,Lims1,Arg1,Ifngr1,Ddit4,Pfkl,Havcr2,Slc9a3r1,Nfkbia,Ryr2,Irf4,Glud1,Crebbp,Hrg,Ifngr2,Zeb1,Tnf,Pmaip1,Cpt1a,Chuk,Itgb8,Pde8a,Casp1,Zap70,Lamc1,Bmi1,Cat,Zbp1,Anxa5,Hadh,Egf,Eif4e,Sdcbp,Abca1,Mfn2,Prkcz,Tnfrsf4,Areg,Aacs,Usp18,Rps3,Pycard,Acsl4,F7,Slc25a4,Nedd4,Smad3,Cyp7b1,Kd…
GO:0023051	Regulation of signaling	152	3456	0.28	0.91	1.32e-13	10090.ENSMUSP00000000579,10090.ENSMUSP00000001534,10090.ENSMUSP00000001780,10090.ENSMUSP00000002152,10090.ENSMUSP00000002180,10090.ENSMUSP00000002320,10090.ENSMUSP00000003121,10090.ENSMUSP00000003808,10090.ENSMUSP00000005077,10090.ENSMUSP00000005532,10090.ENSMUSP00000005606,10090.ENSMUSP00000005950,10090.ENSMUSP00000006614,10090.ENSMUSP00000006629,10090.ENSMUSP00000007959,10090.ENSMUSP00000010502…	Sox9,Sost,Akt1,Bbc3,Spi1,Ppard,Rab8a,Gdf15,Hspb1,Nid1,Prkaca,Mmp12,Epha2,Sptbn1,Rhoa,Ifi35,Pten,Csf1,Ncf1,Dhx58,Hnf4a,Ncor1,Lims1,Arg1,Ifngr1,Ddit4,Pfkl,Havcr2,Slc9a3r1,Nfkbia,Ryr2,Irf4,Glud1,Crebbp,Hrg,Ifngr2,Zeb1,Tnf,Pmaip1,Cpt1a,Chuk,Itgb8,Pde8a,Casp1,Zap70,Lamc1,Bmi1,Cat,Zbp1,Anxa5,Hadh,Egf,Eif4e,Sdcbp,Abca1,Mfn2,Prkcz,Tnfrsf4,Areg,Aacs,Usp18,Rps3,Pycard,Acsl4,F7,Slc25a4,Nedd4,Smad3,Cyp7b1,Kd…
GO:0014070	Response to organic cyclic compound	70	1008	0.48	1.25	1.64e-13	10090.ENSMUSP00000001780,10090.ENSMUSP00000004136,10090.ENSMUSP00000006508,10090.ENSMUSP00000007959,10090.ENSMUSP00000010250,10090.ENSMUSP00000015800,10090.ENSMUSP00000016105,10090.ENSMUSP00000020161,10090.ENSMUSP00000020308,10090.ENSMUSP00000021077,10090.ENSMUSP00000021413,10090.ENSMUSP00000021750,10090.ENSMUSP00000022861,10090.ENSMUSP00000023154,10090.ENSMUSP00000023165,10090.ENSMUSP00000023590…	Akt1,Gstm3,Ggt1,Rhoa,Slc22a6,Hspa8,Adss,Arg1,Ddit4,Slc9a3r1,Nfkbia,Ryr2,Ugt3a1,Cldn1,Crebbp,Hrg,Tnf,Diaph1,Pmaip1,Gldc,Cpt1a,Casp1,Bmi1,Cat,Pck1,Abcd3,Eif4e,Fosl2,Areg,Aacs,Usp18,F7,Ces1c,Acat1,Aldh1a2,Nedd4,Gsta2,Apob,Slco1a1,Cyp7b1,Lyn,Ddx58,Ddx21,Ephx1,Cxcr4,Bdnf,Insig1,Tgfbr2,Smad5,Cebpb,Cyp2b9,Slc22a7,Ccnd1,Ass1,Hsd3b3,Ccr5,Runx2,Flna,Il1rn,Enpp1,Stat3,Nos1,Idi1,Cd36,Birc2,Ncf2,Dag1,Gja1,Slc…
GO:0050776	Regulation of immune response	64	861	0.51	1.31	1.64e-13	10090.ENSMUSP00000002180,10090.ENSMUSP00000004728,10090.ENSMUSP00000005950,10090.ENSMUSP00000010502,10090.ENSMUSP00000015800,10090.ENSMUSP00000016094,10090.ENSMUSP00000016640,10090.ENSMUSP00000017974,10090.ENSMUSP00000020161,10090.ENSMUSP00000020668,10090.ENSMUSP00000021413,10090.ENSMUSP00000021550,10090.ENSMUSP00000021784,10090.ENSMUSP00000023590,10090.ENSMUSP00000025181,10090.ENSMUSP00000025263…	Spi1,Cd33,Mmp12,Ifi35,Hspa8,Ncf1,Cd274,Dhx58,Arg1,Havcr2,Nfkbia,Arg2,Irf4,Hrg,H2-K1,Tnf,Casp1,Ctla4,Zap70,Mr1,Pck1,Zbp1,Tnfrsf1b,Prkcz,C8b,Usp18,Rps3,Il4ra,Pycard,Smad3,Lyn,Pvr,Nfkbiz,C8g,Ddx58,Ubqln1,Irgm1,Vtcn1,C8a,Ddx60,Nfatc2,Trim30a,Cfi,Fcer1g,Stat2,Cd86,Mefv,Serpinb9,Pla2g5,Nfe2l2,Tnip1,Nlrp1a,Arrb2,Oasl1,Parp9,Il23r,Unc93b1,C1s1,Kars,Cd36,H2-D1,Nlrp6,Tlr1,Nlrc5
GO:0048519	Negative regulation of biological process	213	5717	0.21	0.8	5.5e-13	10090.ENSMUSP00000000188,10090.ENSMUSP00000000579,10090.ENSMUSP00000000642,10090.ENSMUSP00000001507,10090.ENSMUSP00000001534,10090.ENSMUSP00000001780,10090.ENSMUSP00000002152,10090.ENSMUSP00000002180,10090.ENSMUSP00000002320,10090.ENSMUSP00000003370,10090.ENSMUSP00000003808,10090.ENSMUSP00000004728,10090.ENSMUSP00000005077,10090.ENSMUSP00000005108,10090.ENSMUSP00000005606,10090.ENSMUSP00000005950…	Ccnd2,Sox9,Hk2,Cyp51,Sost,Akt1,Bbc3,Spi1,Ppard,Hck,Gdf15,Cd33,Hspb1,Kdm5a,Prkaca,Mmp12,Cyp2d26,Epha2,Sptbn1,Acot13,Rhoa,Tnfrsf13b,Ifi35,Pten,Csf1,Hspa8,Cers2,Cd274,Dhx58,Hnf4a,Ncor1,Lims1,Arg1,Ifngr1,Ddit4,Pfkl,Hspa4,Mrnip,Havcr2,Nampt,Slc9a3r1,Nfkbia,Arg2,Ryr2,Irf4,Cpb2,Crebbp,Nr1i2,Hrg,Adamts1,Krt18,Zeb1,H2-K1,Etf1,Apom,Tnf,Pmaip1,Abcc2,Itgb8,Shmt2,Sirt3,Pde8a,Klkb1,Ctla4,Vil1,Batf3,Vim,Bmi1,Il…
GO:0008284	Positive regulation of cell population proliferation	72	1091	0.46	1.19	6.86e-13	10090.ENSMUSP00000000188,10090.ENSMUSP00000000579,10090.ENSMUSP00000001780,10090.ENSMUSP00000002320,10090.ENSMUSP00000003370,10090.ENSMUSP00000004829,10090.ENSMUSP00000005606,10090.ENSMUSP00000005950,10090.ENSMUSP00000013807,10090.ENSMUSP00000014743,10090.ENSMUSP00000016640,10090.ENSMUSP00000018645,10090.ENSMUSP00000020161,10090.ENSMUSP00000020668,10090.ENSMUSP00000020886,10090.ENSMUSP00000023154…	Ccnd2,Sox9,Akt1,Ppard,Hck,Cd244a,Prkaca,Mmp12,Pten,Csf1,Cd274,Ncor1,Arg1,Havcr2,Nampt,Cldn1,Adamts1,Tnf,Shmt2,Zap70,Vim,Bmi1,Il2ra,Egf,Sdcbp,Ndufaf4,Mfn2,Prkcz,Tnfrsf4,Fosl2,Areg,Rps3,Acer3,Pycard,Dkc1,Aldh1a2,Gak,Cyp7b1,Kdm5b,Lyn,Rbpj,Serpinf2,Fn1,Fbln1,Vtcn1,Epcam,Tgfbr2,Foxm1,Nfatc2,Irak4,Cav3,Csf2ra,Rad51b,Lrp2,Glul,Cd86,Nes,Ccnd1,Smarca4,Bst1,Sox4,Itgal,Runx2,Flna,Thpo,Nck1,Il23r,Stat3,Cdk6,…
GO:0019395	Fatty acid oxidation	22	89	1.03	2.24	8.17e-13	10090.ENSMUSP00000002320,10090.ENSMUSP00000003720,10090.ENSMUSP00000003907,10090.ENSMUSP00000021913,10090.ENSMUSP00000022437,10090.ENSMUSP00000023559,10090.ENSMUSP00000025385,10090.ENSMUSP00000025835,10090.ENSMUSP00000026538,10090.ENSMUSP00000028807,10090.ENSMUSP00000029386,10090.ENSMUSP00000029610,10090.ENSMUSP00000029770,10090.ENSMUSP00000032272,10090.ENSMUSP00000034547,10090.ENSMUSP00000072483…	Ppard,Crot,Gcdh,Auh,Hacl1,Ehhadh,Hsd17b4,Cpt1a,Echs1,Ivd,Etfdh,Hadh,Abcd3,Adipor2,Acat1,Acadm,Acadvl,Pex5,Hadha,Acat3,Acox2,Cd36
GO:0044242	Cellular lipid catabolic process	30	197	0.82	1.86	9.37e-13	10090.ENSMUSP00000002320,10090.ENSMUSP00000003720,10090.ENSMUSP00000003907,10090.ENSMUSP00000021649,10090.ENSMUSP00000021913,10090.ENSMUSP00000022437,10090.ENSMUSP00000023559,10090.ENSMUSP00000025385,10090.ENSMUSP00000025835,10090.ENSMUSP00000026538,10090.ENSMUSP00000028807,10090.ENSMUSP00000029017,10090.ENSMUSP00000029386,10090.ENSMUSP00000029610,10090.ENSMUSP00000029770,10090.ENSMUSP00000033020…	Ppard,Crot,Gcdh,Acot2,Auh,Hacl1,Ehhadh,Hsd17b4,Cpt1a,Echs1,Ivd,Pck1,Etfdh,Hadh,Abcd3,Acer3,Acat1,Apob,Decr2,Amacr,Lpin1,Acadm,Pla2g5,Acadvl,Pex5,Sgpl1,Hadha,Acat3,Acox2,Cyp26b1
GO:1901701	Cellular response to oxygen-containing compound	74	1154	0.45	1.16	1.06e-12	10090.ENSMUSP00000000579,10090.ENSMUSP00000001780,10090.ENSMUSP00000002180,10090.ENSMUSP00000002320,10090.ENSMUSP00000003121,10090.ENSMUSP00000005606,10090.ENSMUSP00000007959,10090.ENSMUSP00000013807,10090.ENSMUSP00000016094,10090.ENSMUSP00000016640,10090.ENSMUSP00000020161,10090.ENSMUSP00000020308,10090.ENSMUSP00000020668,10090.ENSMUSP00000021077,10090.ENSMUSP00000021413,10090.ENSMUSP00000021750…	Sox9,Akt1,Spi1,Ppard,Rab8a,Prkaca,Rhoa,Pten,Ncf1,Cd274,Arg1,Ddit4,Havcr2,Slc9a3r1,Nfkbia,Ryr2,Cpb2,Ugt3a1,Cldn1,Aqp2,Zeb1,Tnf,Aldh1a7,Cpt1a,Chuk,Casp1,Vim,Bmi1,Cat,Pck1,Anxa5,Eif4e,Abca1,Tnfrsf1b,Prkcz,Aacs,Adipor2,Rps3,Pycard,Ces1c,Aldh1a2,Ireb2,Lyn,Pdk2,Irgm1,Pcsk9,Ly6e,Insig1,Cebpb,Lpin1,Postn,Plec,Aqp4,Scarb1,Icam1,Cd86,Mtr,Abcc1,Nfe2l2,Tnip1,Ass1,Gck,Sox4,Prkcd,Cxcl9,Flna,Enpp1,Stat3,Nos1,Cd…
GO:0043648	Dicarboxylic acid metabolic process	22	91	1.02	2.2	1.17e-12	10090.ENSMUSP00000001183,10090.ENSMUSP00000006508,10090.ENSMUSP00000016105,10090.ENSMUSP00000022322,10090.ENSMUSP00000023432,10090.ENSMUSP00000026470,10090.ENSMUSP00000028892,10090.ENSMUSP00000029017,10090.ENSMUSP00000047376,10090.ENSMUSP00000060346,10090.ENSMUSP00000062214,10090.ENSMUSP00000063825,10090.ENSMUSP00000078436,10090.ENSMUSP00000083375,10090.ENSMUSP00000091041,10090.ENSMUSP00000099904…	Ftcd,Ggt1,Adss,Glud1,Nit2,Shmt2,Idh3b,Pck1,Gls2,Dlst,Prodh2,Pcx,Aadat,Glul,Ogdh,Ass1,Kyat3,Idh2,Acly,Mthfd1l,Sucla2,Mtrr
GO:0065008	Regulation of biological quality	163	3943	0.26	0.85	1.49e-12	10090.ENSMUSP00000000579,10090.ENSMUSP00000000642,10090.ENSMUSP00000001780,10090.ENSMUSP00000002152,10090.ENSMUSP00000002180,10090.ENSMUSP00000002320,10090.ENSMUSP00000003038,10090.ENSMUSP00000003121,10090.ENSMUSP00000004172,10090.ENSMUSP00000005606,10090.ENSMUSP00000005829,10090.ENSMUSP00000006094,10090.ENSMUSP00000006629,10090.ENSMUSP00000006900,10090.ENSMUSP00000007959,10090.ENSMUSP00000009058…	Sox9,Hk2,Akt1,Bbc3,Spi1,Ppard,Ap2a2,Rab8a,Hmox2,Prkaca,Ampd3,Cyp2d26,Sptbn1,Acot13,Rhoa,Abcb1b,Pla2g12b,Tnfrsf13b,Pten,Csf1,Hspa8,Hnf4a,Ncor1,G6pc,Pfkl,Nampt,Slc9a3r1,Ryr2,Irf4,Glud1,Cpb2,Cldn1,Crebbp,Hrg,Aqp2,Slc22a1,Tnf,Hsd17b4,Pmaip1,Cpt1a,Cyp2c55,Abcc2,Chuk,Klkb1,Casp1,Ndufs1,Vil1,F13b,Hsd17b7,Vim,Bmi1,Il2ra,Pck1,Anxa5,Hadh,Abca1,Tnfrsf1b,Mfn2,Prkcz,Aacs,Adipor2,Cd9,Vasp,Il4ra,Pycard,Umod,Acs…
GO:1901615	Organic hydroxy compound metabolic process	47	516	0.6	1.43	1.49e-12	10090.ENSMUSP00000001507,10090.ENSMUSP00000006094,10090.ENSMUSP00000013807,10090.ENSMUSP00000021450,10090.ENSMUSP00000023116,10090.ENSMUSP00000025656,10090.ENSMUSP00000027989,10090.ENSMUSP00000028610,10090.ENSMUSP00000028892,10090.ENSMUSP00000029017,10090.ENSMUSP00000029770,10090.ENSMUSP00000030010,10090.ENSMUSP00000030487,10090.ENSMUSP00000033020,10090.ENSMUSP00000033509,10090.ENSMUSP00000033715…	Cyp51,Cyp2d26,Pten,Sgpp1,Aco2,Aldh1a7,Hsd17b7,Cat,Idh3b,Pck1,Abcd3,Abca1,Cyp4a14,Acer3,Ebp,Nsdhl,Ces1c,Aldh1a2,Apob,Cyp7b1,Dhcr24,Lss,Ephx1,Tigar,Cyp4f14,Pcsk9,Ly6e,Sc5d,Insig1,Amacr,Aldh3a2,Ttr,Sult2b1,Lrp2,Scarb1,Mttp,Idh2,Slco1a6,Mvk,Dao,Enpp1,Vldlr,Cyp4f15,Gpd2,Idi1,Cyp26b1,Slc34a1
GO:0034641	Cellular nitrogen compound metabolic process	147	3393	0.28	0.88	1.51e-12	10090.ENSMUSP00000000579,10090.ENSMUSP00000000642,10090.ENSMUSP00000001183,10090.ENSMUSP00000001780,10090.ENSMUSP00000003720,10090.ENSMUSP00000003907,10090.ENSMUSP00000004136,10090.ENSMUSP00000004172,10090.ENSMUSP00000005606,10090.ENSMUSP00000005829,10090.ENSMUSP00000006094,10090.ENSMUSP00000006508,10090.ENSMUSP00000006614,10090.ENSMUSP00000007959,10090.ENSMUSP00000011058,10090.ENSMUSP00000015800…	Sox9,Hk2,Ftcd,Akt1,Crot,Gcdh,Gstm3,Hmox2,Prkaca,Ampd3,Cyp2d26,Ggt1,Epha2,Rhoa,Pdhx,Hspa8,Cers2,Ncf1,Adss,Pipox,Hnf4a,Rad51d,Arg1,Pfkl,Mrnip,Nampt,Arg2,Acot2,Acot12,Pdhb,Mtrex,Ehhadh,Bysl,Etf1,Hsd17b4,Ak3,Cpt1a,Noc3l,Trub1,Abcc2,Itgb8,Shmt2,Pde8a,Ndufs1,Mrpl44,Bmi1,Acss1,Acss2,Eif4e,Ctps,Hmgcl,Fosl2,Aass,Hpgds,Rps3,Acer3,Umod,Nadsyn1,Acsl4,Pdha1,Dkc1,Cyb5b,Acat1,Dlat,Ireb2,Gsta2,Smad3,Mrpl3,Dhx29,…
GO:0010941	Regulation of cell death	99	1869	0.36	1.02	1.72e-12	10090.ENSMUSP00000000188,10090.ENSMUSP00000000579,10090.ENSMUSP00000001780,10090.ENSMUSP00000002152,10090.ENSMUSP00000002320,10090.ENSMUSP00000003370,10090.ENSMUSP00000005077,10090.ENSMUSP00000007959,10090.ENSMUSP00000013807,10090.ENSMUSP00000014743,10090.ENSMUSP00000015800,10090.ENSMUSP00000016640,10090.ENSMUSP00000020077,10090.ENSMUSP00000020308,10090.ENSMUSP00000020630,10090.ENSMUSP00000021077…	Ccnd2,Sox9,Akt1,Bbc3,Ppard,Hck,Hspb1,Rhoa,Pten,Csf1,Hspa8,Cd274,Lims1,Ddit4,Hspa4,Slc9a3r1,Arg2,Hrg,Krt18,Igf2r,Tnf,Pmaip1,Pde8a,Casp1,Ctla4,Vil1,Bmi1,Cat,Zbp1,Anxa5,Ndufaf4,Tnfrsf1b,Mfn2,Prkcz,Tnfrsf4,Arl6ip1,Rps3,Acer3,Pycard,Slc25a4,Aldh1a2,Smad3,Dhcr24,Lyn,Fgb,Mcl1,Gls2,Tigar,Ubqln1,Runx3,Cxcr4,Fn1,Pcsk9,Vtcn1,Bdnf,Socs3,Epcam,Rarb,Cebpb,Fcer1g,Lrp2,Mgmt,Icam1,Nes,Ccnd1,Smarca4,Abcc1,Serpinb9…
GO:0016042	Lipid catabolic process	36	304	0.71	1.63	1.84e-12	10090.ENSMUSP00000002320,10090.ENSMUSP00000003720,10090.ENSMUSP00000003907,10090.ENSMUSP00000009790,10090.ENSMUSP00000021649,10090.ENSMUSP00000021913,10090.ENSMUSP00000022437,10090.ENSMUSP00000023559,10090.ENSMUSP00000025385,10090.ENSMUSP00000025835,10090.ENSMUSP00000026538,10090.ENSMUSP00000028807,10090.ENSMUSP00000029017,10090.ENSMUSP00000029386,10090.ENSMUSP00000029610,10090.ENSMUSP00000029770…	Ppard,Crot,Gcdh,Pla2g12b,Acot2,Auh,Hacl1,Ehhadh,Hsd17b4,Cpt1a,Echs1,Ivd,Pck1,Etfdh,Hadh,Abcd3,Cyp4a14,Acer3,Ces1c,Acat1,Apob,Decr2,Cyp4f14,Amacr,Lpin1,Acadm,Scarb1,Pla2g5,Acadvl,Pex5,Sgpl1,Hadha,Acat3,Acox2,Cyp4f15,Cyp26b1
GO:0048585	Negative regulation of response to stimulus	93	1697	0.38	1.04	1.91e-12	10090.ENSMUSP00000000579,10090.ENSMUSP00000001534,10090.ENSMUSP00000001780,10090.ENSMUSP00000002180,10090.ENSMUSP00000002320,10090.ENSMUSP00000003808,10090.ENSMUSP00000005077,10090.ENSMUSP00000005606,10090.ENSMUSP00000005950,10090.ENSMUSP00000006614,10090.ENSMUSP00000007959,10090.ENSMUSP00000010502,10090.ENSMUSP00000013807,10090.ENSMUSP00000015800,10090.ENSMUSP00000015858,10090.ENSMUSP00000017974…	Sox9,Sost,Akt1,Spi1,Ppard,Gdf15,Hspb1,Prkaca,Mmp12,Epha2,Rhoa,Ifi35,Pten,Hspa8,Cers2,Dhx58,Hnf4a,Ncor1,Arg1,Ddit4,Havcr2,Slc9a3r1,Nfkbia,Arg2,Irf4,Cpb2,Hrg,Tnf,Pde8a,Klkb1,Ctla4,Bmi1,Il2ra,Anxa5,Tnfrsf1b,Mfn2,Prkcz,Tnfrsf4,Usp18,Cd9,Rps3,Il4ra,Pycard,Slc25a4,Nedd4,Smad3,Cyp7b1,Lyn,Fgb,Mcl1,Ubqln1,Cmya5,Fbln1,Bdnf,Socs3,Insig1,Foxm1,Cav3,Arhgap35,Trim30a,Lrp2,Gm45837,Stat2,Icam1,Rnf213,Smarca4,Mef…
GO:0006635	Fatty acid beta-oxidation	19	65	1.11	2.25	4.2e-12	10090.ENSMUSP00000002320,10090.ENSMUSP00000003720,10090.ENSMUSP00000003907,10090.ENSMUSP00000021913,10090.ENSMUSP00000023559,10090.ENSMUSP00000025385,10090.ENSMUSP00000025835,10090.ENSMUSP00000026538,10090.ENSMUSP00000028807,10090.ENSMUSP00000029386,10090.ENSMUSP00000029610,10090.ENSMUSP00000029770,10090.ENSMUSP00000034547,10090.ENSMUSP00000072483,10090.ENSMUSP00000099634,10090.ENSMUSP00000108151…	Ppard,Crot,Gcdh,Auh,Ehhadh,Hsd17b4,Cpt1a,Echs1,Ivd,Etfdh,Hadh,Abcd3,Acat1,Acadm,Acadvl,Pex5,Hadha,Acat3,Acox2
GO:0009615	Response to virus	38	352	0.67	1.53	4.63e-12	10090.ENSMUSP00000005077,10090.ENSMUSP00000005950,10090.ENSMUSP00000017974,10090.ENSMUSP00000020188,10090.ENSMUSP00000020308,10090.ENSMUSP00000023165,10090.ENSMUSP00000023687,10090.ENSMUSP00000025263,10090.ENSMUSP00000025399,10090.ENSMUSP00000026217,10090.ENSMUSP00000026360,10090.ENSMUSP00000027015,10090.ENSMUSP00000027943,10090.ENSMUSP00000029018,10090.ENSMUSP00000029925,10090.ENSMUSP00000033056…	Hspb1,Mmp12,Dhx58,Ifngr1,Ddit4,Crebbp,Ifngr2,Tnf,Pmaip1,Chuk,Itgb8,Casp1,Batf3,Zbp1,Ndufaf4,Pycard,Smad3,Apob,Ddx58,Ddx21,Irgm1,Bst2,Ddx60,Trim30a,Dtx3l,Stat2,Cd86,Nlrp1a,Tpt1,Oasl1,Cxcl9,Parp9,Bcl3,Unc93b1,Cdk6,Irf5,Nlrp6,Nlrc5
GO:0033993	Response to lipid	64	935	0.48	1.18	5.08e-12	10090.ENSMUSP00000000579,10090.ENSMUSP00000001780,10090.ENSMUSP00000002180,10090.ENSMUSP00000002320,10090.ENSMUSP00000006508,10090.ENSMUSP00000007959,10090.ENSMUSP00000015800,10090.ENSMUSP00000016640,10090.ENSMUSP00000020161,10090.ENSMUSP00000020308,10090.ENSMUSP00000020668,10090.ENSMUSP00000021413,10090.ENSMUSP00000023154,10090.ENSMUSP00000024599,10090.ENSMUSP00000025263,10090.ENSMUSP00000025778…	Sox9,Akt1,Spi1,Ppard,Ggt1,Rhoa,Hspa8,Cd274,Arg1,Ddit4,Havcr2,Nfkbia,Cldn1,Igf2r,Tnf,Gldc,Cpt1a,Chuk,Casp1,Vim,Bmi1,Cat,Pck1,Eif4e,Abca1,Tnfrsf1b,Fosl2,Areg,Aacs,Adipor2,Pycard,Umod,F7,Ces1c,Aldh1a2,Nedd4,Apob,Slco1a1,Cyp7b1,Lyn,Ephx1,Irgm1,Insig1,Tgfbr2,Cebpb,Scarb1,Cd86,Ccnd1,Tnip1,Ass1,Hsd3b3,Ccr5,Cxcl9,Il1rn,Il23r,Stat3,Nos1,Cd36,Ncf2,Dag1,Cyp26b1,Cx3cr1,Gja1,Slc34a1
GO:0051241	Negative regulation of multicellular organismal process	73	1172	0.43	1.11	5.91e-12	10090.ENSMUSP00000000188,10090.ENSMUSP00000000579,10090.ENSMUSP00000001507,10090.ENSMUSP00000001534,10090.ENSMUSP00000002180,10090.ENSMUSP00000003808,10090.ENSMUSP00000004728,10090.ENSMUSP00000005077,10090.ENSMUSP00000006614,10090.ENSMUSP00000006900,10090.ENSMUSP00000007959,10090.ENSMUSP00000013807,10090.ENSMUSP00000015858,10090.ENSMUSP00000016640,10090.ENSMUSP00000017974,10090.ENSMUSP00000020161…	Ccnd2,Sox9,Cyp51,Sost,Spi1,Gdf15,Cd33,Hspb1,Epha2,Acot13,Rhoa,Pten,Cers2,Cd274,Dhx58,Arg1,Ifngr1,Havcr2,Arg2,Cpb2,Crebbp,Hrg,Adamts1,Apom,Tnf,Klkb1,Ctla4,Anxa5,Tnfrsf1b,Mfn2,Tnfrsf4,Hpgds,Cd9,Il4ra,Pycard,Smad3,Lyn,Fgb,Rbpj,Runx3,Bst2,Fn1,Fbln1,Pcsk9,Bdnf,Tgfbr2,Rarb,Abcg5,Lpin1,Cav3,Trim30a,Aqp4,Cd86,Relb,Mefv,Idh2,Arrb2,Ccr5,Prkcd,Il23r,Bcl3,Enpp1,Yjefn3,Nos1,Cdk6,Cd36,Fgfr3,Fga,Nlrp6,Fgg,Cx3cr…
GO:0045087	Innate immune response	56	748	0.51	1.24	7.64e-12	10090.ENSMUSP00000003370,10090.ENSMUSP00000004829,10090.ENSMUSP00000010502,10090.ENSMUSP00000014743,10090.ENSMUSP00000017974,10090.ENSMUSP00000020161,10090.ENSMUSP00000020188,10090.ENSMUSP00000020668,10090.ENSMUSP00000021550,10090.ENSMUSP00000023154,10090.ENSMUSP00000023238,10090.ENSMUSP00000025263,10090.ENSMUSP00000026470,10090.ENSMUSP00000027015,10090.ENSMUSP00000027291,10090.ENSMUSP00000027744…	Hck,Cd244a,Ifi35,Csf1,Dhx58,Arg1,Ifngr1,Havcr2,Arg2,Cldn1,Gsdmd,Tnf,Shmt2,Casp1,Zap70,Mr1,Vim,Zbp1,C8b,Pycard,Lyn,Fgb,C8g,Ddx58,Ddx21,Irgm1,Bst2,Flnb,Irgm2,C8a,H2-Q7,Irak4,Trim30a,Cfi,Aqp4,Fcer1g,Dtx3l,Stat2,Relb,Mefv,Ass1,Myo1c,Nlrp1a,Oasl1,Parp9,Il23r,Cebpg,Unc93b1,C1s1,Irf5,Fga,Nlrp6,Fgg,Tlr1,Nlrc5,Cx3cr1
GO:0048732	Gland development	46	523	0.58	1.36	8.39e-12	10090.ENSMUSP00000000579,10090.ENSMUSP00000000642,10090.ENSMUSP00000006508,10090.ENSMUSP00000006614,10090.ENSMUSP00000013807,10090.ENSMUSP00000014743,10090.ENSMUSP00000018094,10090.ENSMUSP00000020161,10090.ENSMUSP00000021077,10090.ENSMUSP00000022576,10090.ENSMUSP00000023116,10090.ENSMUSP00000023154,10090.ENSMUSP00000024599,10090.ENSMUSP00000025263,10090.ENSMUSP00000025835,10090.ENSMUSP00000026217…	Sox9,Hk2,Ggt1,Epha2,Pten,Csf1,Hnf4a,Arg1,Slc9a3r1,Cpb2,Aco2,Cldn1,Igf2r,Tnf,Cpt1a,Chuk,Pck1,Egf,Areg,Aacs,Acat1,Aldh1a2,Smad3,Gak,Cyp7b1,Kdm5b,Rbpj,Ephx1,Serpina10,Pcsk9,Ly6e,Tgfbr2,Cebpb,Acadm,Foxm1,Arhgap35,Ccnd1,Smarca4,Ass1,Ak4,Cebpg,Cul3,Dag1,Tet2,Gja1,Proc
GO:0048731	System development	165	4105	0.24	0.82	9.51e-12	10090.ENSMUSP00000000579,10090.ENSMUSP00000001780,10090.ENSMUSP00000002180,10090.ENSMUSP00000002320,10090.ENSMUSP00000003121,10090.ENSMUSP00000005532,10090.ENSMUSP00000005606,10090.ENSMUSP00000005950,10090.ENSMUSP00000006508,10090.ENSMUSP00000006614,10090.ENSMUSP00000006629,10090.ENSMUSP00000007959,10090.ENSMUSP00000009058,10090.ENSMUSP00000010286,10090.ENSMUSP00000013807,10090.ENSMUSP00000014743…	Sox9,Akt1,Spi1,Ppard,Rab8a,Nid1,Prkaca,Mmp12,Ggt1,Epha2,Sptbn1,Rhoa,Abcb1b,Tnfrsf13b,Pten,Csf1,Hspa8,Hnf4a,Ncor1,Arg1,Ifngr1,Ddit4,Havcr2,Slc9a3r1,Arg2,Ryr2,Irf4,Glud1,Cpb2,Aco2,Cldn1,Hrg,Adamts1,Aqp2,Krt8,Igf2r,Zeb1,Tnf,Diaph1,Hsd17b4,Cpt1a,Chuk,Itgb8,Zap70,Mr1,Lamc1,Batf3,Hsd17b7,Vim,Bmi1,Xirp2,Cat,Pck1,Egf,Eif4e,Sdcbp,Tnfsf8,Tnfrsf1b,Cyp4a14,Mfn2,Prkcz,Areg,Aacs,Sec61a1,Adipor2,Cd9,Vasp,Il4ra,…
GO:0009966	Regulation of signal transduction	133	3013	0.29	0.88	1.15e-11	10090.ENSMUSP00000000579,10090.ENSMUSP00000001534,10090.ENSMUSP00000001780,10090.ENSMUSP00000002152,10090.ENSMUSP00000002180,10090.ENSMUSP00000002320,10090.ENSMUSP00000003808,10090.ENSMUSP00000005077,10090.ENSMUSP00000005532,10090.ENSMUSP00000005606,10090.ENSMUSP00000005950,10090.ENSMUSP00000006614,10090.ENSMUSP00000006629,10090.ENSMUSP00000007959,10090.ENSMUSP00000010502,10090.ENSMUSP00000013807…	Sox9,Sost,Akt1,Bbc3,Spi1,Ppard,Gdf15,Hspb1,Nid1,Prkaca,Mmp12,Epha2,Sptbn1,Rhoa,Ifi35,Pten,Csf1,Ncf1,Dhx58,Hnf4a,Ncor1,Lims1,Arg1,Ifngr1,Ddit4,Havcr2,Slc9a3r1,Nfkbia,Irf4,Crebbp,Hrg,Ifngr2,Zeb1,Tnf,Pmaip1,Chuk,Pde8a,Casp1,Zap70,Lamc1,Bmi1,Cat,Zbp1,Egf,Sdcbp,Abca1,Mfn2,Prkcz,Tnfrsf4,Areg,Usp18,Rps3,Pycard,F7,Slc25a4,Nedd4,Smad3,Cyp7b1,Lyn,Fgb,Rbpj,Pdk2,Ddx21,Mcl1,Serpinf2,Ubqln1,Runx3,Cmya5,Irgm1,C…
GO:0001775	Cell activation	56	758	0.51	1.22	1.23e-11	10090.ENSMUSP00000002180,10090.ENSMUSP00000004829,10090.ENSMUSP00000007959,10090.ENSMUSP00000010502,10090.ENSMUSP00000013807,10090.ENSMUSP00000018645,10090.ENSMUSP00000020188,10090.ENSMUSP00000020668,10090.ENSMUSP00000020886,10090.ENSMUSP00000021784,10090.ENSMUSP00000023590,10090.ENSMUSP00000023687,10090.ENSMUSP00000025263,10090.ENSMUSP00000026360,10090.ENSMUSP00000027015,10090.ENSMUSP00000027291…	Spi1,Cd244a,Rhoa,Ifi35,Pten,Ncor1,Ifngr1,Havcr2,Nampt,Irf4,Hrg,Ifngr2,Tnf,Itgb8,Casp1,Zap70,Mr1,Batf3,Il2ra,Tnfsf8,Ctps,Tnfrsf4,Il4ra,Pycard,Nedd4,Smad3,Fermt3,Lyn,Fgb,Rbpj,Cxcr4,Fn1,Tgfbr2,Cebpb,Fcer1g,Icam1,Cd86,Relb,Sox4,Itgal,Prkcd,Runx2,Nck1,Bcl3,Enpp1,Lcp1,Cebpg,Stat3,Cdk6,Kars,Fga,Fgg,Tlr1,Cyp26b1,Cx3cr1,Gja1
GO:0015980	Energy derivation by oxidation of organic compounds	33	275	0.72	1.57	1.55e-11	10090.ENSMUSP00000001780,10090.ENSMUSP00000019469,10090.ENSMUSP00000021993,10090.ENSMUSP00000022268,10090.ENSMUSP00000023116,10090.ENSMUSP00000026559,10090.ENSMUSP00000027111,10090.ENSMUSP00000028610,10090.ENSMUSP00000028768,10090.ENSMUSP00000028892,10090.ENSMUSP00000029386,10090.ENSMUSP00000032371,10090.ENSMUSP00000033662,10090.ENSMUSP00000034567,10090.ENSMUSP00000034843,10090.ENSMUSP00000035743…	Akt1,G6pc,Uqcrb,Pdhb,Aco2,Sirt3,Ndufs1,Cat,Ndufaf1,Idh3b,Etfdh,Gys2,Pdha1,Dlat,Ireb2,Pygb,Tigar,Ndufv3,Bdnf,Dlst,Ndufa8,Acadm,Plec,Cox6b1,Ndufa3,Ogdh,Gck,Aco1,Idh2,Ndufb11,Cox7c,Sucla2,Cox4i1
GO:0006066	Alcohol metabolic process	37	352	0.66	1.47	1.98e-11	10090.ENSMUSP00000001507,10090.ENSMUSP00000006094,10090.ENSMUSP00000013807,10090.ENSMUSP00000021450,10090.ENSMUSP00000023116,10090.ENSMUSP00000025656,10090.ENSMUSP00000027989,10090.ENSMUSP00000028610,10090.ENSMUSP00000028892,10090.ENSMUSP00000029017,10090.ENSMUSP00000030010,10090.ENSMUSP00000033020,10090.ENSMUSP00000033509,10090.ENSMUSP00000033715,10090.ENSMUSP00000034189,10090.ENSMUSP00000034723…	Cyp51,Cyp2d26,Pten,Sgpp1,Aco2,Aldh1a7,Hsd17b7,Cat,Idh3b,Pck1,Abca1,Acer3,Ebp,Nsdhl,Ces1c,Aldh1a2,Apob,Cyp7b1,Dhcr24,Lss,Ephx1,Pcsk9,Sc5d,Insig1,Aldh3a2,Ttr,Sult2b1,Lrp2,Scarb1,Mttp,Idh2,Mvk,Enpp1,Vldlr,Gpd2,Idi1,Slc34a1
GO:0002684	Positive regulation of immune system process	62	928	0.47	1.13	3.36e-11	10090.ENSMUSP00000002180,10090.ENSMUSP00000004829,10090.ENSMUSP00000005950,10090.ENSMUSP00000007959,10090.ENSMUSP00000010502,10090.ENSMUSP00000014743,10090.ENSMUSP00000015800,10090.ENSMUSP00000016640,10090.ENSMUSP00000017974,10090.ENSMUSP00000020161,10090.ENSMUSP00000020668,10090.ENSMUSP00000023590,10090.ENSMUSP00000025181,10090.ENSMUSP00000025263,10090.ENSMUSP00000027015,10090.ENSMUSP00000027164…	Spi1,Cd244a,Mmp12,Rhoa,Ifi35,Csf1,Hspa8,Cd274,Dhx58,Arg1,Havcr2,Hrg,H2-K1,Tnf,Casp1,Ctla4,Zap70,Mr1,Bmi1,Il2ra,Pck1,Zbp1,Prkcz,Tnfrsf4,C8b,Rps3,Il4ra,Pycard,F7,Lyn,Pvr,Nfkbiz,C8g,Ddx58,Ddx21,Runx3,Irgm1,Vtcn1,Tgfbr2,C8a,Ddx60,Nfatc2,Trim30a,Cfi,Fcer1g,Icam1,Cd86,Smarca4,Bst1,Pla2g5,Icos,Sox4,Itgal,Parp9,Nck1,Il23r,C1s1,Kars,Cd36,H2-D1,Nlrc5,Cx3cr1
GO:0010628	Positive regulation of gene expression	75	1274	0.41	1.05	3.47e-11	10090.ENSMUSP00000000579,10090.ENSMUSP00000001780,10090.ENSMUSP00000002180,10090.ENSMUSP00000002320,10090.ENSMUSP00000004829,10090.ENSMUSP00000005077,10090.ENSMUSP00000005950,10090.ENSMUSP00000006629,10090.ENSMUSP00000013807,10090.ENSMUSP00000014743,10090.ENSMUSP00000015800,10090.ENSMUSP00000016640,10090.ENSMUSP00000017974,10090.ENSMUSP00000018645,10090.ENSMUSP00000020077,10090.ENSMUSP00000020188…	Sox9,Akt1,Spi1,Ppard,Cd244a,Hspb1,Mmp12,Sptbn1,Pten,Csf1,Hspa8,Cd274,Dhx58,Ncor1,Lims1,Ifngr1,Havcr2,Irf4,Crebbp,Gsdmd,Nr1i2,Tnf,Trub1,Chuk,Itgb8,Casp1,Vim,Egf,Mfn2,Prkcz,Tnfrsf4,Rps3,Il4ra,Pycard,Aldh1a2,Smad3,Dhx29,Apob,Kdm5b,Rbpj,Lum,Slc22a2,Ddx58,Ddx21,Serpinf2,Fn1,Fbln1,Vtcn1,Cebpb,Postn,Nfatc2,Fcer1g,Timm17a,Gm45837,Cd86,Mefv,Nfe2l2,Sox4,Nlrp1a,Arrb2,Ccr5,Ttn,Runx2,Nck1,Il23r,Bcl3,Cebpg,Sta…
GO:0051240	Positive regulation of multicellular organismal process	91	1733	0.36	0.97	3.6e-11	10090.ENSMUSP00000000188,10090.ENSMUSP00000000579,10090.ENSMUSP00000000642,10090.ENSMUSP00000001780,10090.ENSMUSP00000004829,10090.ENSMUSP00000005077,10090.ENSMUSP00000005950,10090.ENSMUSP00000006629,10090.ENSMUSP00000007959,10090.ENSMUSP00000014743,10090.ENSMUSP00000016640,10090.ENSMUSP00000017974,10090.ENSMUSP00000020188,10090.ENSMUSP00000020668,10090.ENSMUSP00000021750,10090.ENSMUSP00000021784…	Ccnd2,Sox9,Hk2,Akt1,Cd244a,Hspb1,Mmp12,Sptbn1,Rhoa,Csf1,Cd274,Dhx58,Ifngr1,Havcr2,Ryr2,Irf4,Cpb2,Gsdmd,Hrg,Tnf,Chuk,Itgb8,Casp1,Zap70,Vil1,Vim,Il2ra,Pck1,Hadh,Egf,Sdcbp,Abca1,Tnfrsf1b,Mfn2,Prkcz,Adipor2,Rps3,Il4ra,Pycard,F7,Slc25a4,Smad3,Kdm5b,Lyn,Fgb,Rbpj,Lum,Nfkbiz,Ddx58,Ddx21,Serpinf2,Runx3,Cxcr4,Fn1,Vtcn1,Bdnf,Tgfbr2,Cebpb,Lpin1,Postn,Fcer1g,Lrp2,Icam1,Mfn1,Ccnd1,Smarca4,Mefv,Nfe2l2,Sox4,Nlrp…
GO:0008202	Steroid metabolic process	33	285	0.7	1.52	3.67e-11	10090.ENSMUSP00000001507,10090.ENSMUSP00000006094,10090.ENSMUSP00000019469,10090.ENSMUSP00000025385,10090.ENSMUSP00000027989,10090.ENSMUSP00000028610,10090.ENSMUSP00000029770,10090.ENSMUSP00000030010,10090.ENSMUSP00000033509,10090.ENSMUSP00000033715,10090.ENSMUSP00000034189,10090.ENSMUSP00000036044,10090.ENSMUSP00000037487,10090.ENSMUSP00000038063,10090.ENSMUSP00000046856,10090.ENSMUSP00000055757…	Cyp51,Cyp2d26,G6pc,Hsd17b4,Hsd17b7,Cat,Abcd3,Abca1,Ebp,Nsdhl,Ces1c,Apob,Cyp7b1,Dhcr24,Lss,Pcsk9,Sc5d,Insig1,Amacr,Ugt2b38,Sult2b1,Lrp2,Cyp2b9,Scarb1,Mttp,Hsd3b3,Slco1a6,Mvk,Sgpl1,Enpp1,Vldlr,Idi1,Cyp26b1
GO:0022407	Regulation of cell-cell adhesion	44	505	0.58	1.32	3.77e-11	10090.ENSMUSP00000001780,10090.ENSMUSP00000002180,10090.ENSMUSP00000004829,10090.ENSMUSP00000005077,10090.ENSMUSP00000007959,10090.ENSMUSP00000013807,10090.ENSMUSP00000016640,10090.ENSMUSP00000020161,10090.ENSMUSP00000020668,10090.ENSMUSP00000021550,10090.ENSMUSP00000025263,10090.ENSMUSP00000027164,10090.ENSMUSP00000027291,10090.ENSMUSP00000028071,10090.ENSMUSP00000028111,10090.ENSMUSP00000029017…	Akt1,Spi1,Cd244a,Hspb1,Rhoa,Pten,Cd274,Arg1,Havcr2,Arg2,Tnf,Ctla4,Zap70,Bmi1,Il2ra,Pck1,Prkcz,Cd9,Rps3,Il4ra,Pycard,Fermt3,Lyn,Fgb,Nfkbiz,Runx3,Vtcn1,Epcam,Tgfbr2,Cebpb,Icam1,Cd86,Smarca4,Icos,Ass1,Sox4,Itgal,Ccr5,Prkcd,Il1rn,Nck1,Il23r,Fga,Fgg
GO:0031347	Regulation of defense response	51	665	0.53	1.22	4.3e-11	10090.ENSMUSP00000002180,10090.ENSMUSP00000002320,10090.ENSMUSP00000005950,10090.ENSMUSP00000006508,10090.ENSMUSP00000010502,10090.ENSMUSP00000013807,10090.ENSMUSP00000016094,10090.ENSMUSP00000017974,10090.ENSMUSP00000020161,10090.ENSMUSP00000020668,10090.ENSMUSP00000021413,10090.ENSMUSP00000021550,10090.ENSMUSP00000025263,10090.ENSMUSP00000027015,10090.ENSMUSP00000028111,10090.ENSMUSP00000029018…	Spi1,Ppard,Mmp12,Ggt1,Ifi35,Pten,Ncf1,Dhx58,Arg1,Havcr2,Nfkbia,Arg2,Tnf,Casp1,Il2ra,Zbp1,Tnfrsf1b,Usp18,Pycard,Smad3,Lyn,Pvr,Nfkbiz,Ddx58,Irgm1,Socs3,Cebpb,Trim30a,Cfi,Fcer1g,Dtx3l,Stat2,Abcc1,Mefv,Bst1,Serpinb9,Pla2g5,Nfe2l2,Tnip1,Nlrp1a,Arrb2,Ccr5,Mvk,Parp9,Il23r,Kars,Nlrp6,Nlrc5,Cx3cr1,Gja1,Proc
GO:0043067	Regulation of programmed cell death	89	1683	0.36	0.97	4.63e-11	10090.ENSMUSP00000000188,10090.ENSMUSP00000000579,10090.ENSMUSP00000001780,10090.ENSMUSP00000002152,10090.ENSMUSP00000002320,10090.ENSMUSP00000003370,10090.ENSMUSP00000005077,10090.ENSMUSP00000007959,10090.ENSMUSP00000013807,10090.ENSMUSP00000015800,10090.ENSMUSP00000016640,10090.ENSMUSP00000020077,10090.ENSMUSP00000021077,10090.ENSMUSP00000021550,10090.ENSMUSP00000023590,10090.ENSMUSP00000023803…	Ccnd2,Sox9,Akt1,Bbc3,Ppard,Hck,Hspb1,Rhoa,Pten,Hspa8,Cd274,Lims1,Slc9a3r1,Arg2,Hrg,Krt18,Igf2r,Tnf,Pmaip1,Casp1,Ctla4,Vil1,Bmi1,Cat,Zbp1,Anxa5,Ndufaf4,Tnfrsf1b,Mfn2,Prkcz,Tnfrsf4,Arl6ip1,Rps3,Acer3,Pycard,Slc25a4,Aldh1a2,Smad3,Dhcr24,Lyn,Fgb,Mcl1,Gls2,Tigar,Ubqln1,Runx3,Cxcr4,Fn1,Pcsk9,Vtcn1,Bdnf,Socs3,Epcam,Rarb,Cebpb,Fcer1g,Lrp2,Mgmt,Icam1,Nes,Ccnd1,Smarca4,Serpinb9,Nfe2l2,Vdac1,Sox4,Nlrp1a,Arr…
GO:0007275	Multicellular organism development	174	4513	0.23	0.78	4.71e-11	10090.ENSMUSP00000000579,10090.ENSMUSP00000001780,10090.ENSMUSP00000002180,10090.ENSMUSP00000002320,10090.ENSMUSP00000003121,10090.ENSMUSP00000005532,10090.ENSMUSP00000005606,10090.ENSMUSP00000005950,10090.ENSMUSP00000006508,10090.ENSMUSP00000006614,10090.ENSMUSP00000006629,10090.ENSMUSP00000007959,10090.ENSMUSP00000009058,10090.ENSMUSP00000010286,10090.ENSMUSP00000013807,10090.ENSMUSP00000014743…	Sox9,Akt1,Spi1,Ppard,Rab8a,Nid1,Prkaca,Mmp12,Ggt1,Epha2,Sptbn1,Rhoa,Abcb1b,Tnfrsf13b,Pten,Csf1,Hspa8,Hnf4a,Ncor1,Lims1,Arg1,Ifngr1,Ddit4,Havcr2,Slc9a3r1,Arg2,Ryr2,Irf4,Glud1,Cpb2,Aco2,Cldn1,Hrg,Adamts1,Aqp2,Krt8,Igf2r,Bysl,Zeb1,Tnf,Diaph1,Hsd17b4,Cpt1a,Chuk,Itgb8,Zap70,Mr1,Lamc1,Batf3,Hsd17b7,Vim,Bmi1,Xirp2,Cat,Pck1,Egf,Eif4e,Sdcbp,Tnfsf8,Tnfrsf1b,Cyp4a14,Mfn2,Prkcz,Areg,Aacs,Sec61a1,Adipor2,Cd9,…
GO:0001817	Regulation of cytokine production	56	798	0.49	1.15	7.99e-11	10090.ENSMUSP00000004728,10090.ENSMUSP00000004829,10090.ENSMUSP00000005077,10090.ENSMUSP00000005950,10090.ENSMUSP00000006614,10090.ENSMUSP00000006629,10090.ENSMUSP00000016640,10090.ENSMUSP00000017974,10090.ENSMUSP00000020161,10090.ENSMUSP00000020188,10090.ENSMUSP00000020668,10090.ENSMUSP00000021550,10090.ENSMUSP00000021784,10090.ENSMUSP00000023165,10090.ENSMUSP00000023238,10090.ENSMUSP00000025263…	Cd33,Cd244a,Hspb1,Mmp12,Epha2,Sptbn1,Cd274,Dhx58,Arg1,Ifngr1,Havcr2,Arg2,Irf4,Crebbp,Gsdmd,Tnf,Chuk,Itgb8,Casp1,Tnfrsf1b,Prkcz,Tnfrsf4,Rps3,Il4ra,Pycard,Smad3,Lyn,Lum,Ddx58,Ddx21,Serpinf2,Bst2,Fn1,Fbln1,Vtcn1,Cebpb,Postn,Trim30a,Aqp4,Fcer1g,Relb,Mefv,Nlrp1a,Arrb2,Ccr5,Il23r,Bcl3,Cebpg,Stat3,Unc93b1,Irf5,Iqgap1,Cd36,Nlrp6,Tlr1,Cx3cr1
GO:1902652	Secondary alcohol metabolic process	24	147	0.85	1.71	1.03e-10	10090.ENSMUSP00000001507,10090.ENSMUSP00000023116,10090.ENSMUSP00000027989,10090.ENSMUSP00000028610,10090.ENSMUSP00000028892,10090.ENSMUSP00000030010,10090.ENSMUSP00000033509,10090.ENSMUSP00000033715,10090.ENSMUSP00000034189,10090.ENSMUSP00000036044,10090.ENSMUSP00000037487,10090.ENSMUSP00000038063,10090.ENSMUSP00000046856,10090.ENSMUSP00000055757,10090.ENSMUSP00000057354,10090.ENSMUSP00000061877…	Cyp51,Aco2,Hsd17b7,Cat,Idh3b,Abca1,Ebp,Nsdhl,Ces1c,Apob,Cyp7b1,Dhcr24,Lss,Pcsk9,Sc5d,Insig1,Sult2b1,Scarb1,Mttp,Idh2,Mvk,Enpp1,Vldlr,Idi1
GO:0042981	Regulation of apoptotic process	87	1652	0.36	0.96	1.08e-10	10090.ENSMUSP00000000188,10090.ENSMUSP00000000579,10090.ENSMUSP00000001780,10090.ENSMUSP00000002152,10090.ENSMUSP00000002320,10090.ENSMUSP00000003370,10090.ENSMUSP00000005077,10090.ENSMUSP00000007959,10090.ENSMUSP00000013807,10090.ENSMUSP00000015800,10090.ENSMUSP00000016640,10090.ENSMUSP00000020077,10090.ENSMUSP00000021077,10090.ENSMUSP00000021550,10090.ENSMUSP00000023590,10090.ENSMUSP00000023803…	Ccnd2,Sox9,Akt1,Bbc3,Ppard,Hck,Hspb1,Rhoa,Pten,Hspa8,Cd274,Lims1,Slc9a3r1,Arg2,Hrg,Krt18,Igf2r,Tnf,Pmaip1,Casp1,Ctla4,Vil1,Bmi1,Cat,Zbp1,Anxa5,Ndufaf4,Tnfrsf1b,Mfn2,Prkcz,Tnfrsf4,Arl6ip1,Rps3,Pycard,Slc25a4,Aldh1a2,Smad3,Dhcr24,Lyn,Fgb,Mcl1,Gls2,Tigar,Ubqln1,Runx3,Fn1,Pcsk9,Vtcn1,Bdnf,Socs3,Epcam,Rarb,Cebpb,Fcer1g,Lrp2,Mgmt,Icam1,Nes,Ccnd1,Smarca4,Serpinb9,Nfe2l2,Vdac1,Sox4,Nlrp1a,Arrb2,Tpt1,Arhg…
GO:1901135	Carbohydrate derivative metabolic process	63	985	0.45	1.08	1.17e-10	10090.ENSMUSP00000000642,10090.ENSMUSP00000002320,10090.ENSMUSP00000003720,10090.ENSMUSP00000003907,10090.ENSMUSP00000005829,10090.ENSMUSP00000005950,10090.ENSMUSP00000006614,10090.ENSMUSP00000007959,10090.ENSMUSP00000011058,10090.ENSMUSP00000015800,10090.ENSMUSP00000016105,10090.ENSMUSP00000017597,10090.ENSMUSP00000018094,10090.ENSMUSP00000019469,10090.ENSMUSP00000020522,10090.ENSMUSP00000021649…	Hk2,Ppard,Crot,Gcdh,Ampd3,Mmp12,Epha2,Rhoa,Pdhx,Hspa8,Adss,Pipox,Hnf4a,G6pc,Pfkl,Acot2,Acot12,Pdhb,Ehhadh,Hsd17b4,Aldh1a7,Ak3,Itgb8,Pde8a,Ndufs1,Acss1,Acss2,Ctps,Hmgcl,Aass,Acsl4,Pdha1,Acat1,Dlat,Acsm1,Acsl3,Itih2,Mcee,Atp5l,Tigar,Ndufv3,Dlst,Ahcy,Ndufa8,Sult2b1,Ndufa3,Aadat,Gm45837,Mfn1,Ogdh,Tnip1,Gck,Acsm3,Ak4,Acly,Mvk,Ndufb11,Enpp1,Sucla2,Gpd2,Ak9,Tet2,Slc34a1
GO:0050878	Regulation of body fluid levels	37	377	0.63	1.37	1.19e-10	10090.ENSMUSP00000000642,10090.ENSMUSP00000018094,10090.ENSMUSP00000018645,10090.ENSMUSP00000022576,10090.ENSMUSP00000023154,10090.ENSMUSP00000023590,10090.ENSMUSP00000023752,10090.ENSMUSP00000026217,10090.ENSMUSP00000026907,10090.ENSMUSP00000027615,10090.ENSMUSP00000029266,10090.ENSMUSP00000032492,10090.ENSMUSP00000033263,10090.ENSMUSP00000033820,10090.ENSMUSP00000033822,10090.ENSMUSP00000036705…	Hk2,Hnf4a,Ncor1,Cpb2,Cldn1,Hrg,Aqp2,Chuk,Klkb1,F13b,Anxa5,Cd9,Umod,F7,Proz,Gak,Fermt3,Fgb,Serpina10,Serpinf2,Fn1,Fbln1,Serpinc1,Plec,Aqp4,Ccnd1,Nfe2l2,Prkcd,Flna,Enpp1,Cd36,Fga,Nlrp6,Fgg,Cyp26b1,Gja1,Proc
GO:0006725	Cellular aromatic compound metabolic process	125	2859	0.28	0.84	1.43e-10	10090.ENSMUSP00000000579,10090.ENSMUSP00000000642,10090.ENSMUSP00000001183,10090.ENSMUSP00000003720,10090.ENSMUSP00000003907,10090.ENSMUSP00000004172,10090.ENSMUSP00000005606,10090.ENSMUSP00000005829,10090.ENSMUSP00000006094,10090.ENSMUSP00000006614,10090.ENSMUSP00000007959,10090.ENSMUSP00000011058,10090.ENSMUSP00000015800,10090.ENSMUSP00000016094,10090.ENSMUSP00000016105,10090.ENSMUSP00000017597…	Sox9,Hk2,Ftcd,Crot,Gcdh,Hmox2,Prkaca,Ampd3,Cyp2d26,Epha2,Rhoa,Pdhx,Hspa8,Ncf1,Adss,Pipox,Hnf4a,Rad51d,Pah,Pfkl,Mrnip,Nampt,Acot2,Acot12,Pdhb,Mtrex,Ehhadh,Bysl,Etf1,Hsd17b4,Ak3,Noc3l,Trub1,Shmt2,Pde8a,Ndufs1,Mrpl44,Bmi1,Acss1,Acss2,Ctps,Hmgcl,Fosl2,Aass,Rps3,Umod,Nadsyn1,Acsl4,Pdha1,Dkc1,Acat1,Dlat,Ireb2,Smad3,Acsm1,Aldh8a1,Dmgdh,Ddx21,Acsl3,Ephx1,Mcee,Atp5l,Tigar,Ndufv3,Wdr36,Ly6e,Rps21,Dlst,Ahcy…
GO:0002237	Response to molecule of bacterial origin	37	380	0.63	1.35	1.45e-10	10090.ENSMUSP00000001780,10090.ENSMUSP00000002180,10090.ENSMUSP00000002320,10090.ENSMUSP00000006508,10090.ENSMUSP00000007959,10090.ENSMUSP00000016640,10090.ENSMUSP00000020161,10090.ENSMUSP00000020668,10090.ENSMUSP00000021413,10090.ENSMUSP00000023154,10090.ENSMUSP00000025263,10090.ENSMUSP00000026217,10090.ENSMUSP00000027015,10090.ENSMUSP00000028062,10090.ENSMUSP00000029017,10090.ENSMUSP00000030010…	Akt1,Spi1,Ppard,Ggt1,Rhoa,Cd274,Arg1,Havcr2,Nfkbia,Cldn1,Tnf,Chuk,Casp1,Vim,Pck1,Abca1,Tnfrsf1b,Adipor2,Pycard,Umod,Apob,Lyn,Irgm1,Cebpb,Scarb1,Cd86,Tnip1,Ass1,Cxcl9,Il23r,Nos1,Irf5,Cd36,Ncf2,Tlr1,Cx3cr1,Gja1
GO:0045321	Leukocyte activation	50	666	0.52	1.18	1.45e-10	10090.ENSMUSP00000002180,10090.ENSMUSP00000004829,10090.ENSMUSP00000007959,10090.ENSMUSP00000010502,10090.ENSMUSP00000013807,10090.ENSMUSP00000018645,10090.ENSMUSP00000020188,10090.ENSMUSP00000020668,10090.ENSMUSP00000020886,10090.ENSMUSP00000021784,10090.ENSMUSP00000023687,10090.ENSMUSP00000025263,10090.ENSMUSP00000026360,10090.ENSMUSP00000027015,10090.ENSMUSP00000027291,10090.ENSMUSP00000027744…	Spi1,Cd244a,Rhoa,Ifi35,Pten,Ncor1,Ifngr1,Havcr2,Nampt,Irf4,Ifngr2,Tnf,Itgb8,Casp1,Zap70,Mr1,Batf3,Il2ra,Tnfsf8,Ctps,Tnfrsf4,Il4ra,Pycard,Nedd4,Smad3,Lyn,Rbpj,Cxcr4,Tgfbr2,Cebpb,Fcer1g,Icam1,Cd86,Relb,Sox4,Itgal,Prkcd,Runx2,Nck1,Bcl3,Enpp1,Lcp1,Cebpg,Stat3,Cdk6,Kars,Tlr1,Cyp26b1,Cx3cr1,Gja1
GO:0030258	Lipid modification	26	183	0.79	1.59	1.87e-10	10090.ENSMUSP00000002320,10090.ENSMUSP00000003720,10090.ENSMUSP00000003907,10090.ENSMUSP00000013807,10090.ENSMUSP00000021450,10090.ENSMUSP00000021913,10090.ENSMUSP00000022437,10090.ENSMUSP00000023559,10090.ENSMUSP00000025385,10090.ENSMUSP00000025835,10090.ENSMUSP00000026538,10090.ENSMUSP00000028807,10090.ENSMUSP00000029386,10090.ENSMUSP00000029610,10090.ENSMUSP00000029770,10090.ENSMUSP00000032272…	Ppard,Crot,Gcdh,Pten,Sgpp1,Auh,Hacl1,Ehhadh,Hsd17b4,Cpt1a,Echs1,Ivd,Etfdh,Hadh,Abcd3,Adipor2,Acat1,Cerk,Acadm,Rnf213,Acadvl,Pex5,Hadha,Acat3,Acox2,Cd36
GO:0048513	Animal organ development	146	3588	0.25	0.8	1.88e-10	10090.ENSMUSP00000000579,10090.ENSMUSP00000000642,10090.ENSMUSP00000001780,10090.ENSMUSP00000002180,10090.ENSMUSP00000002320,10090.ENSMUSP00000005532,10090.ENSMUSP00000005950,10090.ENSMUSP00000006508,10090.ENSMUSP00000006614,10090.ENSMUSP00000007959,10090.ENSMUSP00000010286,10090.ENSMUSP00000013807,10090.ENSMUSP00000014743,10090.ENSMUSP00000015800,10090.ENSMUSP00000018094,10090.ENSMUSP00000018645…	Sox9,Hk2,Akt1,Spi1,Ppard,Nid1,Mmp12,Ggt1,Epha2,Rhoa,Tnfrsf13b,Pten,Csf1,Hspa8,Hnf4a,Ncor1,Arg1,Ddit4,Slc9a3r1,Arg2,Ryr2,Irf4,Glud1,Cpb2,Aco2,Cldn1,Adamts1,Aqp2,Krt8,Igf2r,Zeb1,H2-K1,Tnf,Diaph1,Hsd17b4,Cpt1a,Chuk,Itgb8,Zap70,Mr1,Lamc1,Batf3,Hsd17b7,Vim,Bmi1,Xirp2,Cat,Pck1,Egf,Tnfsf8,Tnfrsf1b,Cyp4a14,Mfn2,Fosl2,Areg,Aacs,Sec61a1,Adipor2,Il4ra,Umod,Ebp,Nsdhl,F7,Acat1,Aldh1a2,Nedd4,Ireb2,Smad3,Gak,Cy…
GO:1901362	Organic cyclic compound biosynthetic process	66	1081	0.43	1.04	2.17e-10	10090.ENSMUSP00000000579,10090.ENSMUSP00000001507,10090.ENSMUSP00000003907,10090.ENSMUSP00000005829,10090.ENSMUSP00000011058,10090.ENSMUSP00000016105,10090.ENSMUSP00000018094,10090.ENSMUSP00000020241,10090.ENSMUSP00000020886,10090.ENSMUSP00000022268,10090.ENSMUSP00000025696,10090.ENSMUSP00000026470,10090.ENSMUSP00000027111,10090.ENSMUSP00000027989,10090.ENSMUSP00000028944,10090.ENSMUSP00000029135…	Sox9,Cyp51,Gcdh,Ampd3,Pdhx,Adss,Hnf4a,Pah,Nampt,Pdhb,Ak3,Shmt2,Ndufs1,Hsd17b7,Acss1,Acss2,Abcd3,Ctps,Fosl2,Nadsyn1,Ebp,Acsl4,Pdha1,Nsdhl,Dkc1,Ces1c,Acat1,Dlat,Ireb2,Smad3,Cyp7b1,Dhcr24,Ddx21,Lss,Atp5l,Ndufv3,Sc5d,Insig1,Junb,Ndufa8,Amacr,Cebpb,Nfatc2,Ndufa3,Scarb1,Tfam,Smarca4,Nadk,Ak4,Hsd3b3,Idh2,Acly,Arrb2,Polr2c,Mvk,Dao,Flna,Entpd8,Ndufb11,Mthfd1l,Enpp1,Stat3,Kars,Idi1,Ak9,Gm17949
GO:0051246	Regulation of protein metabolic process	122	2782	0.28	0.84	2.32e-10	10090.ENSMUSP00000000188,10090.ENSMUSP00000000579,10090.ENSMUSP00000001507,10090.ENSMUSP00000001780,10090.ENSMUSP00000002152,10090.ENSMUSP00000002180,10090.ENSMUSP00000003808,10090.ENSMUSP00000004728,10090.ENSMUSP00000005077,10090.ENSMUSP00000005108,10090.ENSMUSP00000005606,10090.ENSMUSP00000007959,10090.ENSMUSP00000013807,10090.ENSMUSP00000014743,10090.ENSMUSP00000015800,10090.ENSMUSP00000016094…	Ccnd2,Sox9,Cyp51,Akt1,Bbc3,Spi1,Gdf15,Cd33,Hspb1,Kdm5a,Prkaca,Rhoa,Pten,Csf1,Hspa8,Ncf1,Hnf4a,Ncor1,Ifngr1,Ddit4,Hspa4,Mrnip,Slc9a3r1,Nfkbia,Cpb2,Hrg,Etf1,Tnf,Pmaip1,Shmt2,Sirt3,Pde8a,Casp1,Vil1,Vim,Bmi1,Dnajc10,Egf,Eif4e,Sdcbp,Tnfrsf1b,Prkcz,Tnfrsf4,Areg,Adipor2,Arl6ip1,Rps3,Pycard,Nedd4,Ireb2,Smad3,Dhx29,Dhcr24,Lyn,Slc22a2,Ddx58,Ddx21,Itih2,Serpina10,Serpinf2,Ubqln1,Cmya5,Irgm1,Bst2,Cxcr4,Fn1,F…
GO:0048523	Negative regulation of cellular process	186	5049	0.21	0.74	2.41e-10	10090.ENSMUSP00000000188,10090.ENSMUSP00000000579,10090.ENSMUSP00000000642,10090.ENSMUSP00000001507,10090.ENSMUSP00000001534,10090.ENSMUSP00000001780,10090.ENSMUSP00000002152,10090.ENSMUSP00000002180,10090.ENSMUSP00000002320,10090.ENSMUSP00000003370,10090.ENSMUSP00000003808,10090.ENSMUSP00000005077,10090.ENSMUSP00000005108,10090.ENSMUSP00000005606,10090.ENSMUSP00000005950,10090.ENSMUSP00000006094…	Ccnd2,Sox9,Hk2,Cyp51,Sost,Akt1,Bbc3,Spi1,Ppard,Hck,Gdf15,Hspb1,Kdm5a,Prkaca,Mmp12,Cyp2d26,Epha2,Sptbn1,Rhoa,Tnfrsf13b,Ifi35,Pten,Csf1,Hspa8,Cers2,Cd274,Dhx58,Hnf4a,Ncor1,Lims1,Arg1,Ddit4,Pfkl,Hspa4,Mrnip,Havcr2,Nampt,Slc9a3r1,Nfkbia,Arg2,Ryr2,Irf4,Cpb2,Crebbp,Nr1i2,Hrg,Krt18,Zeb1,H2-K1,Apom,Tnf,Pmaip1,Shmt2,Pde8a,Ctla4,Vil1,Batf3,Vim,Bmi1,Il2ra,Dnajc10,Cat,Anxa5,Hadh,Eif4e,Sdcbp,Ndufaf4,Tnfrsf1b,…
GO:0006084	acetyl-CoA metabolic process	14	35	1.24	2.12	2.56e-10	10090.ENSMUSP00000011058,10090.ENSMUSP00000017597,10090.ENSMUSP00000022120,10090.ENSMUSP00000022268,10090.ENSMUSP00000028944,10090.ENSMUSP00000029135,10090.ENSMUSP00000031707,10090.ENSMUSP00000033662,10090.ENSMUSP00000034547,10090.ENSMUSP00000034567,10090.ENSMUSP00000060346,10090.ENSMUSP00000078436,10090.ENSMUSP00000103012,10090.ENSMUSP00000107858	Pdhx,Pipox,Acot12,Pdhb,Acss1,Acss2,Aass,Pdha1,Acat1,Dlat,Dlst,Aadat,Acly,Mvk
GO:0009893	Positive regulation of metabolic process	159	4079	0.23	0.77	3.42e-10	10090.ENSMUSP00000000188,10090.ENSMUSP00000000579,10090.ENSMUSP00000001534,10090.ENSMUSP00000001780,10090.ENSMUSP00000002152,10090.ENSMUSP00000002180,10090.ENSMUSP00000002320,10090.ENSMUSP00000003808,10090.ENSMUSP00000004728,10090.ENSMUSP00000004829,10090.ENSMUSP00000005077,10090.ENSMUSP00000005108,10090.ENSMUSP00000005950,10090.ENSMUSP00000006614,10090.ENSMUSP00000006629,10090.ENSMUSP00000007959…	Ccnd2,Sox9,Sost,Akt1,Bbc3,Spi1,Ppard,Gdf15,Cd33,Cd244a,Hspb1,Kdm5a,Mmp12,Epha2,Sptbn1,Rhoa,Pten,Csf1,Hspa8,Ncf1,Cd274,Dhx58,Hnf4a,Ncor1,Lims1,Ifngr1,Mrnip,Havcr2,Nampt,Nfkbia,Arg2,Irf4,Crebbp,Gsdmd,Nr1i2,Zeb1,Tnf,Pmaip1,Cpt1a,Trub1,Chuk,Itgb8,Sirt3,Pde8a,Casp1,Vim,Bmi1,Pck1,Hadh,Egf,Sdcbp,Tnfsf8,Tnfrsf1b,Mfn2,Prkcz,Tnfrsf4,Fosl2,Areg,Adipor2,Rps3,Il4ra,Pycard,Dkc1,Slc25a4,Ces1c,Aldh1a2,Nedd4,Smad…
GO:0002250	Adaptive immune response	34	333	0.65	1.36	3.45e-10	10090.ENSMUSP00000004829,10090.ENSMUSP00000010286,10090.ENSMUSP00000016640,10090.ENSMUSP00000020161,10090.ENSMUSP00000020668,10090.ENSMUSP00000021550,10090.ENSMUSP00000021784,10090.ENSMUSP00000025181,10090.ENSMUSP00000027164,10090.ENSMUSP00000027291,10090.ENSMUSP00000031663,10090.ENSMUSP00000033004,10090.ENSMUSP00000034740,10090.ENSMUSP00000038838,10090.ENSMUSP00000039472,10090.ENSMUSP00000041855…	Cd244a,Tnfrsf13b,Cd274,Arg1,Havcr2,Arg2,Irf4,H2-K1,Ctla4,Zap70,C8b,Il4ra,Nedd4,Lyn,Fgb,C8g,Vtcn1,C8a,Cfi,Fcer1g,Icam1,Cd86,Relb,Serpinb9,Prkcd,Bcl3,Stat3,Unc93b1,C1s1,Fga,H2-D1,Fgg,Cx3cr1,Csf2rb
GO:0009725	Response to hormone	57	859	0.46	1.08	3.64e-10	10090.ENSMUSP00000001534,10090.ENSMUSP00000001780,10090.ENSMUSP00000002320,10090.ENSMUSP00000003121,10090.ENSMUSP00000005606,10090.ENSMUSP00000007959,10090.ENSMUSP00000013807,10090.ENSMUSP00000015800,10090.ENSMUSP00000020161,10090.ENSMUSP00000020308,10090.ENSMUSP00000023154,10090.ENSMUSP00000025263,10090.ENSMUSP00000026208,10090.ENSMUSP00000026217,10090.ENSMUSP00000028071,10090.ENSMUSP00000028610…	Sost,Akt1,Ppard,Rab8a,Prkaca,Rhoa,Pten,Hspa8,Arg1,Ddit4,Cldn1,Tnf,Abcc2,Chuk,Bmi1,Cat,Pck1,Anxa5,Hadh,Eif4e,Prkcz,Areg,Adipor2,F7,Acat1,Nedd4,Apob,Cyp7b1,Dhcr24,Lyn,Fgb,Pdk2,Ephx1,Pcsk9,Insig1,Tgfbr2,Rarb,Lpin1,Lrp2,Stat2,Ccnd1,Nfe2l2,Ass1,Gck,Hsd3b3,Oxct1,Prkcd,Il1rn,Enpp1,Stat3,Nos1,Hadha,Iqgap1,Ncf2,Dag1,Gja1,Slc34a1
GO:0010647	Positive regulation of cell communication	92	1846	0.34	0.91	3.65e-10	10090.ENSMUSP00000000579,10090.ENSMUSP00000002152,10090.ENSMUSP00000002180,10090.ENSMUSP00000002320,10090.ENSMUSP00000003808,10090.ENSMUSP00000005532,10090.ENSMUSP00000005950,10090.ENSMUSP00000007959,10090.ENSMUSP00000010502,10090.ENSMUSP00000013807,10090.ENSMUSP00000014743,10090.ENSMUSP00000016094,10090.ENSMUSP00000017974,10090.ENSMUSP00000020077,10090.ENSMUSP00000020668,10090.ENSMUSP00000021077…	Sox9,Bbc3,Spi1,Ppard,Gdf15,Nid1,Mmp12,Rhoa,Ifi35,Pten,Csf1,Ncf1,Dhx58,Lims1,Havcr2,Slc9a3r1,Glud1,Crebbp,Tnf,Pmaip1,Chuk,Pde8a,Casp1,Zap70,Lamc1,Cat,Zbp1,Egf,Sdcbp,Mfn2,Prkcz,Areg,Aacs,Rps3,Pycard,Acsl4,F7,Nedd4,Smad3,Lyn,Fgb,Rbpj,Ddx21,Mcl1,Serpinf2,Runx3,Irgm1,Cxcr4,Fn1,Bdnf,Tgfbr2,Ddx60,Irak4,Trim30a,Lrp2,Glul,Icam1,Cd86,Smarca4,Pla2g5,Gck,Sox4,Nadk,Itgal,Myo1c,Arrb2,Oxct1,Arhgef7,Oasl1,Prkcd,…
GO:1901566	Organonitrogen compound biosynthetic process	73	1293	0.39	0.98	4.18e-10	10090.ENSMUSP00000001780,10090.ENSMUSP00000003907,10090.ENSMUSP00000005829,10090.ENSMUSP00000006508,10090.ENSMUSP00000011058,10090.ENSMUSP00000015858,10090.ENSMUSP00000015941,10090.ENSMUSP00000016105,10090.ENSMUSP00000020161,10090.ENSMUSP00000020241,10090.ENSMUSP00000020886,10090.ENSMUSP00000021550,10090.ENSMUSP00000022268,10090.ENSMUSP00000025218,10090.ENSMUSP00000025696,10090.ENSMUSP00000026470…	Akt1,Gcdh,Ampd3,Ggt1,Pdhx,Cers2,Bhmt2,Adss,Arg1,Pah,Nampt,Arg2,Pdhb,Etf1,Ak3,Shmt2,Ndufs1,Mrpl44,Acss1,Acss2,Eif4e,Abca1,Ctps,Aass,Rps3,Acer3,Nadsyn1,Acsl4,Pdha1,Acat1,Dlat,Ireb2,Mrpl3,Dhx29,Apob,Lyn,Gls2,Atp5l,Ndufv3,Irgm1,Rps21,Ndufa8,Mrps21,Acadm,Ndufa3,Eif1a,Gss,Ptcd3,Glul,Mttp,Mtr,Pla2g5,Tnip1,Ass1,Nadk,Ak4,Idh2,Acly,Dao,Mrpl53,Ndufb11,Mrps17,Mthfd1l,Cth,Mrpl48,Kars,Rpl3l,Ak9,Cers6,Tet2,Ckm,…
GO:0023056	Positive regulation of signaling	92	1853	0.34	0.9	4.4e-10	10090.ENSMUSP00000000579,10090.ENSMUSP00000002152,10090.ENSMUSP00000002180,10090.ENSMUSP00000002320,10090.ENSMUSP00000003808,10090.ENSMUSP00000005532,10090.ENSMUSP00000005950,10090.ENSMUSP00000007959,10090.ENSMUSP00000010502,10090.ENSMUSP00000013807,10090.ENSMUSP00000014743,10090.ENSMUSP00000016094,10090.ENSMUSP00000017974,10090.ENSMUSP00000020077,10090.ENSMUSP00000020668,10090.ENSMUSP00000021077…	Sox9,Bbc3,Spi1,Ppard,Gdf15,Nid1,Mmp12,Rhoa,Ifi35,Pten,Csf1,Ncf1,Dhx58,Lims1,Havcr2,Slc9a3r1,Glud1,Crebbp,Tnf,Pmaip1,Chuk,Pde8a,Casp1,Zap70,Lamc1,Cat,Zbp1,Egf,Sdcbp,Mfn2,Prkcz,Areg,Aacs,Rps3,Pycard,Acsl4,F7,Nedd4,Smad3,Lyn,Fgb,Rbpj,Ddx21,Mcl1,Serpinf2,Runx3,Irgm1,Cxcr4,Fn1,Bdnf,Tgfbr2,Ddx60,Irak4,Trim30a,Lrp2,Glul,Icam1,Cd86,Smarca4,Pla2g5,Gck,Sox4,Nadk,Itgal,Myo1c,Arrb2,Oxct1,Arhgef7,Oasl1,Prkcd,…
GO:0071495	Cellular response to endogenous stimulus	67	1133	0.41	1	5.2e-10	10090.ENSMUSP00000000579,10090.ENSMUSP00000001534,10090.ENSMUSP00000001780,10090.ENSMUSP00000002180,10090.ENSMUSP00000002320,10090.ENSMUSP00000003121,10090.ENSMUSP00000003808,10090.ENSMUSP00000005606,10090.ENSMUSP00000007959,10090.ENSMUSP00000013807,10090.ENSMUSP00000020161,10090.ENSMUSP00000020308,10090.ENSMUSP00000021077,10090.ENSMUSP00000021750,10090.ENSMUSP00000023154,10090.ENSMUSP00000025081…	Sox9,Sost,Akt1,Spi1,Ppard,Rab8a,Gdf15,Prkaca,Rhoa,Pten,Arg1,Ddit4,Slc9a3r1,Ryr2,Cldn1,Zeb1,Tnf,Diaph1,Itgb8,Pde8a,Vil1,Vim,Bmi1,Pck1,Anxa5,Eif4e,Prkcz,Adipor2,Rps3,Nedd4,Ireb2,Smad3,Apob,Cyp7b1,Kdm5b,Fgb,Pdk2,Ephx1,Pcsk9,Bdnf,Insig1,Tgfbr2,Smad5,Rarb,Cebpb,Lpin1,Cav3,Icam1,Abcc1,Nfe2l2,Ass1,Gck,Arrb2,Prkcd,Runx2,Flna,Enpp1,Stat3,Nos1,Iqgap1,Cd36,Fgfr3,Ncf2,Cx3cr1,Gja1,Slc34a1,Fst
GO:0032879	Regulation of localization	108	2366	0.3	0.85	5.85e-10	10090.ENSMUSP00000000642,10090.ENSMUSP00000001507,10090.ENSMUSP00000001780,10090.ENSMUSP00000002152,10090.ENSMUSP00000002180,10090.ENSMUSP00000002320,10090.ENSMUSP00000003121,10090.ENSMUSP00000003370,10090.ENSMUSP00000004728,10090.ENSMUSP00000005606,10090.ENSMUSP00000006614,10090.ENSMUSP00000006629,10090.ENSMUSP00000007959,10090.ENSMUSP00000009058,10090.ENSMUSP00000013807,10090.ENSMUSP00000015800…	Hk2,Cyp51,Akt1,Bbc3,Spi1,Ppard,Rab8a,Hck,Cd33,Prkaca,Epha2,Sptbn1,Rhoa,Abcb1b,Pten,Hspa8,Hnf4a,Arg1,Ifngr1,Pfkl,Slc9a3r1,Nfkbia,Arg2,Ryr2,Glud1,Cpb2,Ifngr2,Aqp2,Tnf,Diaph1,Pmaip1,Cpt1a,Vil1,Anxa5,Hadh,Egf,Sdcbp,Abca1,Tnfrsf1b,Mfn2,Prkcz,Aacs,Adipor2,Arl6ip1,Il4ra,Pycard,Umod,Acsl4,Dkc1,Slc25a4,Ces1c,Nedd4,Apob,Kdm5b,Lyn,Fgb,Acsl3,Ubqln1,Pard6b,Cxcr4,Pcsk9,Insig1,Abcg5,Cebpb,Cav3,Trim30a,Fcer1g,Lr…
GO:1901698	Response to nitrogen compound	69	1192	0.4	0.99	5.93e-10	10090.ENSMUSP00000000579,10090.ENSMUSP00000001780,10090.ENSMUSP00000003121,10090.ENSMUSP00000013807,10090.ENSMUSP00000016105,10090.ENSMUSP00000020161,10090.ENSMUSP00000021077,10090.ENSMUSP00000021413,10090.ENSMUSP00000021750,10090.ENSMUSP00000023165,10090.ENSMUSP00000025081,10090.ENSMUSP00000025263,10090.ENSMUSP00000025337,10090.ENSMUSP00000025399,10090.ENSMUSP00000025778,10090.ENSMUSP00000025835…	Sox9,Akt1,Rab8a,Pten,Adss,Arg1,Slc9a3r1,Nfkbia,Ryr2,Crebbp,Zeb1,Tnf,Diaph1,Pmaip1,Gldc,Cpt1a,Chuk,Casp1,Vim,Dnajc10,Cat,Pck1,Anxa5,Hadh,Prkcz,Areg,Aacs,Adipor2,Cd9,Umod,F7,Ces1c,Lyn,Pdk2,Ddx58,Ddx21,Ubqln1,Cxcr4,Pcsk9,Ly6e,Bdnf,Insig1,Cebpb,Lpin1,Cav3,Fcer1g,Stat2,Icam1,Ccnd1,Mtr,Abcc1,Nfe2l2,Ass1,Gck,Nlrp1a,Prkcd,Flna,Enpp1,Stat3,Nos1,Hadha,Irf5,Iqgap1,Cd36,Birc2,Dag1,Gja1,Slc34a1,Cbs
GO:0032496	Response to lipopolysaccharide	35	362	0.63	1.3	6.4e-10	10090.ENSMUSP00000001780,10090.ENSMUSP00000002180,10090.ENSMUSP00000002320,10090.ENSMUSP00000006508,10090.ENSMUSP00000007959,10090.ENSMUSP00000016640,10090.ENSMUSP00000020161,10090.ENSMUSP00000020668,10090.ENSMUSP00000021413,10090.ENSMUSP00000023154,10090.ENSMUSP00000025263,10090.ENSMUSP00000026217,10090.ENSMUSP00000027015,10090.ENSMUSP00000028062,10090.ENSMUSP00000029017,10090.ENSMUSP00000030010…	Akt1,Spi1,Ppard,Ggt1,Rhoa,Cd274,Arg1,Havcr2,Nfkbia,Cldn1,Tnf,Chuk,Casp1,Vim,Pck1,Abca1,Tnfrsf1b,Adipor2,Pycard,Umod,Apob,Lyn,Irgm1,Cebpb,Scarb1,Cd86,Tnip1,Ass1,Cxcl9,Il23r,Nos1,Cd36,Ncf2,Cx3cr1,Gja1
GO:0009888	Tissue development	93	1902	0.33	0.89	7.14e-10	10090.ENSMUSP00000000579,10090.ENSMUSP00000001780,10090.ENSMUSP00000002320,10090.ENSMUSP00000005606,10090.ENSMUSP00000005950,10090.ENSMUSP00000006508,10090.ENSMUSP00000006614,10090.ENSMUSP00000007959,10090.ENSMUSP00000009058,10090.ENSMUSP00000013807,10090.ENSMUSP00000014743,10090.ENSMUSP00000015800,10090.ENSMUSP00000018094,10090.ENSMUSP00000018645,10090.ENSMUSP00000021077,10090.ENSMUSP00000021550…	Sox9,Akt1,Ppard,Prkaca,Mmp12,Ggt1,Epha2,Rhoa,Abcb1b,Pten,Csf1,Hspa8,Hnf4a,Ncor1,Slc9a3r1,Arg2,Ryr2,Cldn1,Krt8,Zeb1,Hsd17b4,Cpt1a,Chuk,Itgb8,Vil1,Lamc1,Vim,Bmi1,Xirp2,Cat,Pck1,Egf,Fosl2,Areg,Vasp,Umod,Nsdhl,Ces1c,Acat1,Aldh1a2,Nedd4,Smad3,Pgm5,Gak,Cyp7b1,Dhcr24,Kdm5b,Rbpj,Tigar,Runx3,Flnb,Cxcr4,Fn1,Ly6e,Bdnf,Socs3,Epcam,Tgfbr2,Junb,Smad5,Rarb,Cebpb,Acadm,Postn,Plec,Aldh3a2,Cav3,Arhgap35,Rad51b,Lrp…
GO:0046394	Carboxylic acid biosynthetic process	29	249	0.71	1.41	7.36e-10	10090.ENSMUSP00000006508,10090.ENSMUSP00000015941,10090.ENSMUSP00000020241,10090.ENSMUSP00000026211,10090.ENSMUSP00000026470,10090.ENSMUSP00000028944,10090.ENSMUSP00000029135,10090.ENSMUSP00000029770,10090.ENSMUSP00000030487,10090.ENSMUSP00000031707,10090.ENSMUSP00000031982,10090.ENSMUSP00000034723,10090.ENSMUSP00000036140,10090.ENSMUSP00000037487,10090.ENSMUSP00000038878,10090.ENSMUSP00000045291…	Ggt1,Bhmt2,Pah,Cyp2c23,Shmt2,Acss1,Acss2,Abcd3,Cyp4a14,Aass,Hpgds,Aldh1a2,Acsm1,Cyp7b1,Aldh8a1,Acsl3,Decr2,Gls2,Amacr,Glul,Mtr,Pla2g5,Ass1,Acsm3,Acly,Mthfd1l,Cth,Mtrr,Cbs
GO:0051049	Regulation of transport	96	1998	0.32	0.87	7.69e-10	10090.ENSMUSP00000000642,10090.ENSMUSP00000001507,10090.ENSMUSP00000001780,10090.ENSMUSP00000002152,10090.ENSMUSP00000002180,10090.ENSMUSP00000002320,10090.ENSMUSP00000003121,10090.ENSMUSP00000003370,10090.ENSMUSP00000004728,10090.ENSMUSP00000005606,10090.ENSMUSP00000007959,10090.ENSMUSP00000009058,10090.ENSMUSP00000013807,10090.ENSMUSP00000015800,10090.ENSMUSP00000018094,10090.ENSMUSP00000020161…	Hk2,Cyp51,Akt1,Bbc3,Spi1,Ppard,Rab8a,Hck,Cd33,Prkaca,Rhoa,Abcb1b,Pten,Hspa8,Hnf4a,Arg1,Ifngr1,Pfkl,Slc9a3r1,Nfkbia,Arg2,Ryr2,Glud1,Cpb2,Ifngr2,Aqp2,Tnf,Diaph1,Pmaip1,Cpt1a,Anxa5,Hadh,Egf,Sdcbp,Abca1,Tnfrsf1b,Mfn2,Prkcz,Aacs,Adipor2,Arl6ip1,Il4ra,Pycard,Umod,Acsl4,Slc25a4,Ces1c,Nedd4,Kdm5b,Lyn,Fgb,Acsl3,Ubqln1,Cxcr4,Pcsk9,Insig1,Abcg5,Cebpb,Cav3,Fcer1g,Lrp2,Scarb1,Glul,Icam1,Pla2g5,Nfe2l2,Vdac1,Gc…
GO:0061041	Regulation of wound healing	22	136	0.85	1.6	8.99e-10	10090.ENSMUSP00000013807,10090.ENSMUSP00000022576,10090.ENSMUSP00000023154,10090.ENSMUSP00000023590,10090.ENSMUSP00000025263,10090.ENSMUSP00000026907,10090.ENSMUSP00000027366,10090.ENSMUSP00000029266,10090.ENSMUSP00000032492,10090.ENSMUSP00000033820,10090.ENSMUSP00000034973,10090.ENSMUSP00000039472,10090.ENSMUSP00000048704,10090.ENSMUSP00000053489,10090.ENSMUSP00000068971,10090.ENSMUSP00000099733…	Pten,Cpb2,Cldn1,Hrg,Tnf,Klkb1,Vil1,Anxa5,Cd9,F7,Smad3,Fgb,Serpinf2,Cxcr4,Serpinc1,Nfe2l2,Prkcd,Cd36,Fga,Fgg,Gja1,Proc
GO:0045785	Positive regulation of cell adhesion	42	518	0.55	1.18	9.1e-10	10090.ENSMUSP00000004829,10090.ENSMUSP00000005532,10090.ENSMUSP00000007959,10090.ENSMUSP00000014743,10090.ENSMUSP00000016640,10090.ENSMUSP00000020077,10090.ENSMUSP00000020668,10090.ENSMUSP00000023590,10090.ENSMUSP00000025263,10090.ENSMUSP00000027291,10090.ENSMUSP00000027752,10090.ENSMUSP00000028071,10090.ENSMUSP00000028111,10090.ENSMUSP00000029017,10090.ENSMUSP00000030922,10090.ENSMUSP00000032998…	Cd244a,Nid1,Rhoa,Csf1,Cd274,Lims1,Havcr2,Hrg,Tnf,Zap70,Lamc1,Bmi1,Il2ra,Pck1,Prkcz,Rps3,Il4ra,Pycard,Smad3,Fgb,Nfkbiz,Runx3,Fn1,Fbln1,Vtcn1,Tgfbr2,Icam1,Cd86,Smarca4,Icos,Sox4,Itgal,Ccr5,Flna,Nck1,Il23r,Cdk6,Iqgap1,Cd36,Fga,Fgg,Dag1
GO:0010243	Response to organonitrogen compound	64	1070	0.42	1	9.8e-10	10090.ENSMUSP00000000579,10090.ENSMUSP00000001780,10090.ENSMUSP00000003121,10090.ENSMUSP00000013807,10090.ENSMUSP00000016105,10090.ENSMUSP00000020161,10090.ENSMUSP00000021077,10090.ENSMUSP00000021413,10090.ENSMUSP00000021750,10090.ENSMUSP00000023165,10090.ENSMUSP00000025081,10090.ENSMUSP00000025263,10090.ENSMUSP00000025337,10090.ENSMUSP00000025778,10090.ENSMUSP00000025835,10090.ENSMUSP00000026217…	Sox9,Akt1,Rab8a,Pten,Adss,Arg1,Slc9a3r1,Nfkbia,Ryr2,Crebbp,Zeb1,Tnf,Diaph1,Gldc,Cpt1a,Chuk,Casp1,Vim,Dnajc10,Cat,Pck1,Anxa5,Hadh,Prkcz,Areg,Aacs,Adipor2,Cd9,Umod,F7,Ces1c,Lyn,Pdk2,Ubqln1,Cxcr4,Pcsk9,Bdnf,Insig1,Cebpb,Lpin1,Cav3,Fcer1g,Stat2,Icam1,Ccnd1,Abcc1,Nfe2l2,Ass1,Gck,Nlrp1a,Prkcd,Flna,Enpp1,Stat3,Nos1,Hadha,Irf5,Iqgap1,Cd36,Birc2,Dag1,Gja1,Slc34a1,Cbs
GO:0060429	Epithelium development	70	1237	0.39	0.96	1.02e-09	10090.ENSMUSP00000000579,10090.ENSMUSP00000005606,10090.ENSMUSP00000005950,10090.ENSMUSP00000006508,10090.ENSMUSP00000006614,10090.ENSMUSP00000007959,10090.ENSMUSP00000009058,10090.ENSMUSP00000014743,10090.ENSMUSP00000018094,10090.ENSMUSP00000021077,10090.ENSMUSP00000021550,10090.ENSMUSP00000021750,10090.ENSMUSP00000023154,10090.ENSMUSP00000023952,10090.ENSMUSP00000025385,10090.ENSMUSP00000025835…	Sox9,Prkaca,Mmp12,Ggt1,Epha2,Rhoa,Abcb1b,Csf1,Hnf4a,Slc9a3r1,Arg2,Ryr2,Cldn1,Krt8,Hsd17b4,Cpt1a,Chuk,Vil1,Lamc1,Vim,Bmi1,Cat,Pck1,Egf,Fosl2,Areg,Vasp,Umod,Nsdhl,Ces1c,Acat1,Aldh1a2,Smad3,Gak,Cyp7b1,Kdm5b,Rbpj,Tigar,Runx3,Flnb,Cxcr4,Bdnf,Socs3,Epcam,Tgfbr2,Smad5,Rarb,Cebpb,Plec,Arhgap35,Rad51b,Lrp2,Icam1,Ccnd1,Smarca4,Acadvl,Vdac1,Sox4,Ttn,Flna,Mthfd1l,Enpp1,Cdk6,Iqgap1,Fgfr3,Zeb2,Dag1,Cyp26b1,Gja…
GO:0009060	Aerobic respiration	24	168	0.8	1.52	1.04e-09	10090.ENSMUSP00000021993,10090.ENSMUSP00000022268,10090.ENSMUSP00000023116,10090.ENSMUSP00000026559,10090.ENSMUSP00000027111,10090.ENSMUSP00000028610,10090.ENSMUSP00000028768,10090.ENSMUSP00000028892,10090.ENSMUSP00000033662,10090.ENSMUSP00000034567,10090.ENSMUSP00000034843,10090.ENSMUSP00000049000,10090.ENSMUSP00000057989,10090.ENSMUSP00000060346,10090.ENSMUSP00000065352,10090.ENSMUSP00000075150…	Uqcrb,Pdhb,Aco2,Sirt3,Ndufs1,Cat,Ndufaf1,Idh3b,Pdha1,Dlat,Ireb2,Ndufv3,Bdnf,Dlst,Ndufa8,Cox6b1,Ndufa3,Ogdh,Aco1,Idh2,Ndufb11,Cox7c,Sucla2,Cox4i1
GO:0032103	Positive regulation of response to external stimulus	40	476	0.56	1.2	1.04e-09	10090.ENSMUSP00000002180,10090.ENSMUSP00000005077,10090.ENSMUSP00000005950,10090.ENSMUSP00000010502,10090.ENSMUSP00000014743,10090.ENSMUSP00000017974,10090.ENSMUSP00000020161,10090.ENSMUSP00000020668,10090.ENSMUSP00000021413,10090.ENSMUSP00000022576,10090.ENSMUSP00000023590,10090.ENSMUSP00000025263,10090.ENSMUSP00000027015,10090.ENSMUSP00000029018,10090.ENSMUSP00000033056,10090.ENSMUSP00000033820…	Spi1,Hspb1,Mmp12,Ifi35,Csf1,Dhx58,Arg1,Havcr2,Nfkbia,Cpb2,Hrg,Tnf,Casp1,Zbp1,Pycard,F7,Smad3,Pvr,Nfkbiz,Serpinf2,Irgm1,Cxcr4,Fn1,Cebpb,Ddx60,Trim30a,Fcer1g,Abcc1,Mefv,Pla2g5,Tnip1,Nlrp1a,Ccr5,Oasl1,Flna,Parp9,Kars,Nlrp6,Nlrc5,Cx3cr1
GO:1901293	Nucleoside phosphate biosynthetic process	29	254	0.7	1.39	1.08e-09	10090.ENSMUSP00000003907,10090.ENSMUSP00000005829,10090.ENSMUSP00000011058,10090.ENSMUSP00000016105,10090.ENSMUSP00000020886,10090.ENSMUSP00000022268,10090.ENSMUSP00000025696,10090.ENSMUSP00000027111,10090.ENSMUSP00000028944,10090.ENSMUSP00000029135,10090.ENSMUSP00000030381,10090.ENSMUSP00000033415,10090.ENSMUSP00000033634,10090.ENSMUSP00000033662,10090.ENSMUSP00000034547,10090.ENSMUSP00000034567…	Gcdh,Ampd3,Pdhx,Adss,Nampt,Pdhb,Ak3,Ndufs1,Acss1,Acss2,Ctps,Nadsyn1,Acsl4,Pdha1,Acat1,Dlat,Atp5l,Ndufv3,Ndufa8,Ndufa3,Nadk,Ak4,Idh2,Acly,Entpd8,Ndufb11,Kars,Ak9,Gm17949
GO:0050865	Regulation of cell activation	49	688	0.49	1.1	1.18e-09	10090.ENSMUSP00000002180,10090.ENSMUSP00000004728,10090.ENSMUSP00000004829,10090.ENSMUSP00000005077,10090.ENSMUSP00000007959,10090.ENSMUSP00000010286,10090.ENSMUSP00000013807,10090.ENSMUSP00000016640,10090.ENSMUSP00000020161,10090.ENSMUSP00000020668,10090.ENSMUSP00000021550,10090.ENSMUSP00000023590,10090.ENSMUSP00000025081,10090.ENSMUSP00000025263,10090.ENSMUSP00000027164,10090.ENSMUSP00000027291…	Spi1,Cd33,Cd244a,Hspb1,Rhoa,Tnfrsf13b,Pten,Cd274,Arg1,Havcr2,Arg2,Hrg,Zeb1,Tnf,Ctla4,Zap70,Bmi1,Il2ra,Pck1,Tnfrsf1b,Prkcz,Tnfrsf4,Cd9,Rps3,Il4ra,Pycard,Lyn,Nfkbiz,Runx3,Fn1,Vtcn1,Tgfbr2,Cebpb,Nfatc2,Fcer1g,Cd86,Smarca4,Bst1,Pla2g5,Icos,Sox4,Itgal,Prkcd,Flna,Nck1,Il23r,Kars,Fgg,Cyp26b1
GO:0045333	Cellular respiration	26	204	0.75	1.44	1.4e-09	10090.ENSMUSP00000021993,10090.ENSMUSP00000022268,10090.ENSMUSP00000023116,10090.ENSMUSP00000026559,10090.ENSMUSP00000027111,10090.ENSMUSP00000028610,10090.ENSMUSP00000028768,10090.ENSMUSP00000028892,10090.ENSMUSP00000029386,10090.ENSMUSP00000033662,10090.ENSMUSP00000034567,10090.ENSMUSP00000034843,10090.ENSMUSP00000049000,10090.ENSMUSP00000057989,10090.ENSMUSP00000060346,10090.ENSMUSP00000065352…	Uqcrb,Pdhb,Aco2,Sirt3,Ndufs1,Cat,Ndufaf1,Idh3b,Etfdh,Pdha1,Dlat,Ireb2,Ndufv3,Bdnf,Dlst,Ndufa8,Plec,Cox6b1,Ndufa3,Ogdh,Aco1,Idh2,Ndufb11,Cox7c,Sucla2,Cox4i1
GO:0002252	Immune effector process	36	397	0.6	1.24	1.57e-09	10090.ENSMUSP00000002180,10090.ENSMUSP00000004829,10090.ENSMUSP00000010502,10090.ENSMUSP00000016094,10090.ENSMUSP00000020668,10090.ENSMUSP00000021784,10090.ENSMUSP00000025181,10090.ENSMUSP00000031663,10090.ENSMUSP00000033004,10090.ENSMUSP00000033056,10090.ENSMUSP00000038838,10090.ENSMUSP00000041855,10090.ENSMUSP00000067541,10090.ENSMUSP00000069850,10090.ENSMUSP00000073124,10090.ENSMUSP00000074471…	Spi1,Cd244a,Ifi35,Ncf1,Havcr2,Irf4,H2-K1,C8b,Il4ra,Pycard,Lyn,C8g,C8a,Cebpb,Plec,Irak4,Cfi,Fcer1g,Icam1,Relb,Serpinb9,Itgal,Prkcd,Il23r,Bcl3,Enpp1,Lcp1,Cebpg,Stat3,Unc93b1,C1s1,Kars,H2-D1,Nlrp6,Cx3cr1,Csf2rb
GO:0048856	Anatomical structure development	195	5513	0.19	0.7	1.68e-09	10090.ENSMUSP00000000579,10090.ENSMUSP00000000642,10090.ENSMUSP00000001780,10090.ENSMUSP00000002180,10090.ENSMUSP00000002320,10090.ENSMUSP00000003121,10090.ENSMUSP00000005532,10090.ENSMUSP00000005606,10090.ENSMUSP00000005950,10090.ENSMUSP00000006508,10090.ENSMUSP00000006614,10090.ENSMUSP00000006629,10090.ENSMUSP00000007959,10090.ENSMUSP00000009058,10090.ENSMUSP00000010286,10090.ENSMUSP00000013807…	Sox9,Hk2,Akt1,Spi1,Ppard,Rab8a,Nid1,Prkaca,Mmp12,Ggt1,Epha2,Sptbn1,Rhoa,Abcb1b,Tnfrsf13b,Pten,Csf1,Hspa8,Hnf4a,Ncor1,Lims1,Arg1,Ifngr1,Ddit4,Havcr2,Slc9a3r1,Arg2,Ryr2,Irf4,Glud1,Cpb2,Aco2,Cldn1,Crebbp,Hrg,Adamts1,Aqp2,Krt8,Igf2r,Bysl,Zeb1,H2-K1,Tnf,Diaph1,Hsd17b4,Cpt1a,Chuk,Itgb8,Casp1,Zap70,Vil1,Mr1,Lamc1,Batf3,Hsd17b7,Vim,Bmi1,Xirp2,Cat,Pck1,Egf,Eif4e,Sdcbp,Tnfsf8,Tnfrsf1b,Cyp4a14,Mfn2,Prkcz,Fo…
GO:0010604	Positive regulation of macromolecule metabolic process	147	3742	0.23	0.76	1.7e-09	10090.ENSMUSP00000000188,10090.ENSMUSP00000000579,10090.ENSMUSP00000001534,10090.ENSMUSP00000001780,10090.ENSMUSP00000002152,10090.ENSMUSP00000002180,10090.ENSMUSP00000002320,10090.ENSMUSP00000003808,10090.ENSMUSP00000004728,10090.ENSMUSP00000004829,10090.ENSMUSP00000005077,10090.ENSMUSP00000005108,10090.ENSMUSP00000005950,10090.ENSMUSP00000006629,10090.ENSMUSP00000007959,10090.ENSMUSP00000013807…	Ccnd2,Sox9,Sost,Akt1,Bbc3,Spi1,Ppard,Gdf15,Cd33,Cd244a,Hspb1,Kdm5a,Mmp12,Sptbn1,Rhoa,Pten,Csf1,Hspa8,Ncf1,Cd274,Dhx58,Hnf4a,Ncor1,Lims1,Ifngr1,Mrnip,Havcr2,Nampt,Nfkbia,Irf4,Crebbp,Gsdmd,Nr1i2,Zeb1,Tnf,Pmaip1,Trub1,Chuk,Itgb8,Sirt3,Pde8a,Casp1,Vim,Bmi1,Pck1,Egf,Sdcbp,Tnfsf8,Tnfrsf1b,Mfn2,Prkcz,Tnfrsf4,Fosl2,Areg,Adipor2,Rps3,Il4ra,Pycard,Dkc1,Aldh1a2,Nedd4,Smad3,Dhx29,Apob,Kdm5b,Lyn,Rbpj,Lum,Slc2…
GO:0001676	Long-chain fatty acid metabolic process	21	127	0.86	1.58	1.72e-09	10090.ENSMUSP00000006094,10090.ENSMUSP00000022437,10090.ENSMUSP00000025835,10090.ENSMUSP00000025966,10090.ENSMUSP00000026211,10090.ENSMUSP00000029770,10090.ENSMUSP00000030305,10090.ENSMUSP00000030487,10090.ENSMUSP00000033634,10090.ENSMUSP00000036140,10090.ENSMUSP00000044722,10090.ENSMUSP00000045291,10090.ENSMUSP00000047551,10090.ENSMUSP00000050478,10090.ENSMUSP00000080846,10090.ENSMUSP00000101944…	Cyp2d26,Hacl1,Cpt1a,Cyp2c55,Cyp2c23,Abcd3,Cyp2j13,Cyp4a14,Acsl4,Acsm1,Cyp2c38,Acsl3,Ephx1,Cyp4f14,Cyp2b9,Cyp2u1,Cyp4f15,Cyp2j11,Cd36,Cyp2j8,Cyp2c40
GO:0023057	Negative regulation of signaling	76	1431	0.37	0.92	2.02e-09	10090.ENSMUSP00000000579,10090.ENSMUSP00000001534,10090.ENSMUSP00000001780,10090.ENSMUSP00000002180,10090.ENSMUSP00000003808,10090.ENSMUSP00000005077,10090.ENSMUSP00000005606,10090.ENSMUSP00000005950,10090.ENSMUSP00000006614,10090.ENSMUSP00000007959,10090.ENSMUSP00000010502,10090.ENSMUSP00000013807,10090.ENSMUSP00000017974,10090.ENSMUSP00000018094,10090.ENSMUSP00000018645,10090.ENSMUSP00000020161…	Sox9,Sost,Akt1,Spi1,Gdf15,Hspb1,Prkaca,Mmp12,Epha2,Rhoa,Ifi35,Pten,Dhx58,Hnf4a,Ncor1,Arg1,Ddit4,Pfkl,Slc9a3r1,Nfkbia,Irf4,Hrg,Tnf,Bmi1,Anxa5,Hadh,Mfn2,Prkcz,Tnfrsf4,Usp18,Pycard,Slc25a4,Nedd4,Cyp7b1,Lyn,Fgb,Mcl1,Ubqln1,Cmya5,Fbln1,Pcsk9,Bdnf,Socs3,Insig1,Foxm1,Cav3,Arhgap35,Trim30a,Lrp2,Gm45837,Stat2,Icam1,Rnf213,Smarca4,Nfe2l2,Tnip1,Arrb2,Tpt1,Prkcd,Runx2,Il1rn,Nck1,Cth,Bcl3,Enpp1,Nos1,Cul3,Fgfr…
GO:0046483	Heterocycle metabolic process	119	2789	0.27	0.8	2.19e-09	10090.ENSMUSP00000000579,10090.ENSMUSP00000000642,10090.ENSMUSP00000001183,10090.ENSMUSP00000003720,10090.ENSMUSP00000003907,10090.ENSMUSP00000004172,10090.ENSMUSP00000005606,10090.ENSMUSP00000005829,10090.ENSMUSP00000006094,10090.ENSMUSP00000006614,10090.ENSMUSP00000007959,10090.ENSMUSP00000011058,10090.ENSMUSP00000015800,10090.ENSMUSP00000016094,10090.ENSMUSP00000016105,10090.ENSMUSP00000017597…	Sox9,Hk2,Ftcd,Crot,Gcdh,Hmox2,Prkaca,Ampd3,Cyp2d26,Epha2,Rhoa,Pdhx,Hspa8,Ncf1,Adss,Pipox,Hnf4a,Rad51d,Pfkl,Mrnip,Nampt,Acot2,Acot12,Pdhb,Mtrex,Ehhadh,Bysl,Etf1,Hsd17b4,Ak3,Noc3l,Trub1,Abcc2,Shmt2,Pde8a,Ndufs1,Mrpl44,Bmi1,Acss1,Acss2,Ctps,Hmgcl,Fosl2,Aass,Rps3,Umod,Nadsyn1,Acsl4,Pdha1,Dkc1,Acat1,Dlat,Ireb2,Smad3,Acsm1,Dmgdh,Ddx21,Acsl3,Ephx1,Mcee,Atp5l,Tigar,Ndufv3,Wdr36,Rps21,Dlst,Ahcy,Junb,Ndufa…
GO:0009968	Negative regulation of signal transduction	71	1291	0.38	0.93	2.28e-09	10090.ENSMUSP00000000579,10090.ENSMUSP00000001534,10090.ENSMUSP00000001780,10090.ENSMUSP00000002180,10090.ENSMUSP00000003808,10090.ENSMUSP00000005077,10090.ENSMUSP00000005606,10090.ENSMUSP00000005950,10090.ENSMUSP00000006614,10090.ENSMUSP00000007959,10090.ENSMUSP00000010502,10090.ENSMUSP00000013807,10090.ENSMUSP00000017974,10090.ENSMUSP00000018094,10090.ENSMUSP00000018645,10090.ENSMUSP00000020161…	Sox9,Sost,Akt1,Spi1,Gdf15,Hspb1,Prkaca,Mmp12,Epha2,Rhoa,Ifi35,Pten,Dhx58,Hnf4a,Ncor1,Arg1,Ddit4,Slc9a3r1,Nfkbia,Irf4,Hrg,Tnf,Bmi1,Mfn2,Prkcz,Tnfrsf4,Usp18,Pycard,Slc25a4,Nedd4,Cyp7b1,Lyn,Fgb,Mcl1,Ubqln1,Cmya5,Fbln1,Bdnf,Socs3,Insig1,Foxm1,Cav3,Arhgap35,Trim30a,Lrp2,Gm45837,Stat2,Icam1,Rnf213,Smarca4,Nfe2l2,Tnip1,Arrb2,Tpt1,Prkcd,Runx2,Il1rn,Nck1,Cth,Bcl3,Enpp1,Cul3,Fgfr3,Fga,Nlrp6,Fgg,Dag1,Cyp26b…
GO:0035295	Tube development	61	1016	0.42	0.98	2.51e-09	10090.ENSMUSP00000000579,10090.ENSMUSP00000001780,10090.ENSMUSP00000002180,10090.ENSMUSP00000005606,10090.ENSMUSP00000005950,10090.ENSMUSP00000006614,10090.ENSMUSP00000007959,10090.ENSMUSP00000013807,10090.ENSMUSP00000014743,10090.ENSMUSP00000020161,10090.ENSMUSP00000021550,10090.ENSMUSP00000021750,10090.ENSMUSP00000023590,10090.ENSMUSP00000023752,10090.ENSMUSP00000025081,10090.ENSMUSP00000025263…	Sox9,Akt1,Spi1,Prkaca,Mmp12,Epha2,Rhoa,Pten,Csf1,Arg1,Arg2,Ryr2,Hrg,Aqp2,Zeb1,Tnf,Itgb8,Bmi1,Cat,Egf,Areg,Adipor2,Vasp,Umod,Acat1,Aldh1a2,Nedd4,Smad3,Apob,Gak,Kdm5b,Rbpj,Tigar,Serpinf2,Cxcr4,Fn1,Bdnf,Epcam,Tgfbr2,Junb,Smad5,Rarb,Foxm1,Arhgap35,Lrp2,Glul,Fmnl3,Rnf213,Smarca4,Ass1,Sox4,Flna,Mthfd1l,Sgpl1,Enpp1,Yjefn3,Hspg2,Fgfr3,Zeb2,Dag1,Gja1
GO:1902531	Regulation of intracellular signal transduction	85	1707	0.34	0.88	2.52e-09	10090.ENSMUSP00000000579,10090.ENSMUSP00000001780,10090.ENSMUSP00000002152,10090.ENSMUSP00000002180,10090.ENSMUSP00000002320,10090.ENSMUSP00000003808,10090.ENSMUSP00000005077,10090.ENSMUSP00000006614,10090.ENSMUSP00000007959,10090.ENSMUSP00000010502,10090.ENSMUSP00000013807,10090.ENSMUSP00000014743,10090.ENSMUSP00000016094,10090.ENSMUSP00000017974,10090.ENSMUSP00000018645,10090.ENSMUSP00000020077…	Sox9,Akt1,Bbc3,Spi1,Ppard,Gdf15,Hspb1,Epha2,Rhoa,Ifi35,Pten,Csf1,Ncf1,Dhx58,Ncor1,Lims1,Ddit4,Havcr2,Slc9a3r1,Crebbp,Tnf,Pmaip1,Chuk,Pde8a,Casp1,Zap70,Cat,Egf,Abca1,Mfn2,Prkcz,Rps3,Pycard,F7,Nedd4,Lyn,Fgb,Pdk2,Ddx21,Mcl1,Serpinf2,Ubqln1,Cmya5,Cxcr4,Fn1,Fbln1,Ddx60,Foxm1,Irak4,Cav3,Arhgap35,Trim30a,Lrp2,Gm45837,Icam1,Cd86,Bst1,Pla2g5,Nfe2l2,Tnip1,Sox4,Itgal,Arrb2,Tpt1,Oasl1,Prkcd,Flna,Il1rn,Thpo,N…
GO:1903034	Regulation of response to wounding	24	177	0.77	1.45	2.54e-09	10090.ENSMUSP00000013807,10090.ENSMUSP00000015858,10090.ENSMUSP00000022576,10090.ENSMUSP00000023154,10090.ENSMUSP00000023590,10090.ENSMUSP00000025263,10090.ENSMUSP00000026907,10090.ENSMUSP00000027366,10090.ENSMUSP00000029266,10090.ENSMUSP00000032492,10090.ENSMUSP00000033820,10090.ENSMUSP00000034973,10090.ENSMUSP00000039472,10090.ENSMUSP00000048704,10090.ENSMUSP00000053489,10090.ENSMUSP00000068971…	Pten,Cers2,Cpb2,Cldn1,Hrg,Tnf,Klkb1,Vil1,Anxa5,Cd9,F7,Smad3,Fgb,Serpinf2,Cxcr4,Serpinc1,Nfe2l2,Prkcd,Flna,Cd36,Fga,Fgg,Gja1,Proc
GO:0060548	Negative regulation of cell death	68	1216	0.39	0.94	3.13e-09	10090.ENSMUSP00000000188,10090.ENSMUSP00000000579,10090.ENSMUSP00000001780,10090.ENSMUSP00000002320,10090.ENSMUSP00000003370,10090.ENSMUSP00000005077,10090.ENSMUSP00000007959,10090.ENSMUSP00000013807,10090.ENSMUSP00000014743,10090.ENSMUSP00000015800,10090.ENSMUSP00000020077,10090.ENSMUSP00000020630,10090.ENSMUSP00000021550,10090.ENSMUSP00000023803,10090.ENSMUSP00000025263,10090.ENSMUSP00000026672…	Ccnd2,Sox9,Akt1,Ppard,Hck,Hspb1,Rhoa,Pten,Csf1,Hspa8,Lims1,Hspa4,Arg2,Krt18,Tnf,Pde8a,Vil1,Bmi1,Cat,Ndufaf4,Tnfrsf1b,Mfn2,Prkcz,Tnfrsf4,Arl6ip1,Slc25a4,Smad3,Dhcr24,Fgb,Mcl1,Tigar,Fn1,Vtcn1,Bdnf,Socs3,Epcam,Cebpb,Fcer1g,Lrp2,Mgmt,Icam1,Nes,Ccnd1,Smarca4,Abcc1,Serpinb9,Nfe2l2,Vdac1,Sox4,Arrb2,Tpt1,Ccr5,Prkcd,Flna,Il1rn,Nck1,Cth,Bcl3,Stat3,Nos1,Hspg2,Fga,Birc2,Fgg,Cx3cr1,Sirt5,Proc,Cbs
GO:1901565	Organonitrogen compound catabolic process	64	1105	0.4	0.96	3.19e-09	10090.ENSMUSP00000000349,10090.ENSMUSP00000001183,10090.ENSMUSP00000001780,10090.ENSMUSP00000004172,10090.ENSMUSP00000005829,10090.ENSMUSP00000005950,10090.ENSMUSP00000006094,10090.ENSMUSP00000006508,10090.ENSMUSP00000015800,10090.ENSMUSP00000016094,10090.ENSMUSP00000017597,10090.ENSMUSP00000020161,10090.ENSMUSP00000020241,10090.ENSMUSP00000021550,10090.ENSMUSP00000021913,10090.ENSMUSP00000022322…	Dbt,Ftcd,Akt1,Hmox2,Ampd3,Mmp12,Cyp2d26,Ggt1,Hspa8,Ncf1,Pipox,Arg1,Pah,Arg2,Auh,Glud1,Cpb2,Pmaip1,Gldc,Shmt2,Pde8a,Dnajc10,Ivd,Hmgcl,Aass,Usp18,Acer3,Umod,Acat1,Nedd4,Amt,Apob,Aldh8a1,Dmgdh,Hibch,Gls2,Ubqln1,Pcsk9,Dlst,Ahcy,Prodh2,Art2b,Bckdha,Aadat,Dtx3l,Gm45837,Aldh6a1,Rnf213,Pla2g5,Nfe2l2,Kyat3,Arrb2,Dao,Kyat1,Sgpl1,Nos1,Hgd,Cul3,Birc2,Ncf2,Tet2,Mtrr,Proc,Cbs
GO:0009967	Positive regulation of signal transduction	82	1630	0.34	0.88	3.65e-09	10090.ENSMUSP00000000579,10090.ENSMUSP00000002152,10090.ENSMUSP00000002180,10090.ENSMUSP00000002320,10090.ENSMUSP00000003808,10090.ENSMUSP00000005532,10090.ENSMUSP00000005950,10090.ENSMUSP00000007959,10090.ENSMUSP00000010502,10090.ENSMUSP00000013807,10090.ENSMUSP00000014743,10090.ENSMUSP00000016094,10090.ENSMUSP00000017974,10090.ENSMUSP00000020077,10090.ENSMUSP00000020668,10090.ENSMUSP00000021077…	Sox9,Bbc3,Spi1,Ppard,Gdf15,Nid1,Mmp12,Rhoa,Ifi35,Pten,Csf1,Ncf1,Dhx58,Lims1,Havcr2,Slc9a3r1,Crebbp,Tnf,Pmaip1,Chuk,Pde8a,Casp1,Zap70,Lamc1,Cat,Zbp1,Egf,Sdcbp,Mfn2,Prkcz,Areg,Rps3,Pycard,F7,Nedd4,Smad3,Lyn,Fgb,Rbpj,Ddx21,Mcl1,Serpinf2,Runx3,Irgm1,Cxcr4,Fn1,Bdnf,Tgfbr2,Ddx60,Irak4,Trim30a,Lrp2,Icam1,Cd86,Smarca4,Pla2g5,Sox4,Itgal,Myo1c,Arrb2,Oasl1,Prkcd,Flna,Il1rn,Parp9,Thpo,Nck1,Il23r,Cth,Stat3,No…
GO:0010648	Negative regulation of cell communication	75	1427	0.36	0.9	4.21e-09	10090.ENSMUSP00000000579,10090.ENSMUSP00000001534,10090.ENSMUSP00000001780,10090.ENSMUSP00000002180,10090.ENSMUSP00000003808,10090.ENSMUSP00000005077,10090.ENSMUSP00000005606,10090.ENSMUSP00000005950,10090.ENSMUSP00000006614,10090.ENSMUSP00000007959,10090.ENSMUSP00000010502,10090.ENSMUSP00000013807,10090.ENSMUSP00000017974,10090.ENSMUSP00000018094,10090.ENSMUSP00000018645,10090.ENSMUSP00000020161…	Sox9,Sost,Akt1,Spi1,Gdf15,Hspb1,Prkaca,Mmp12,Epha2,Rhoa,Ifi35,Pten,Dhx58,Hnf4a,Ncor1,Arg1,Ddit4,Pfkl,Slc9a3r1,Nfkbia,Irf4,Hrg,Tnf,Bmi1,Anxa5,Hadh,Mfn2,Prkcz,Tnfrsf4,Usp18,Pycard,Slc25a4,Nedd4,Cyp7b1,Lyn,Fgb,Mcl1,Ubqln1,Cmya5,Fbln1,Bdnf,Socs3,Insig1,Foxm1,Cav3,Arhgap35,Trim30a,Lrp2,Gm45837,Stat2,Icam1,Rnf213,Smarca4,Nfe2l2,Tnip1,Arrb2,Tpt1,Prkcd,Runx2,Il1rn,Nck1,Cth,Bcl3,Enpp1,Nos1,Cul3,Fgfr3,Fga,…
[truncated: 954 more rows]

## Sheet: Spleen_Liver_Unique_Hubs
Top 500 in network for cytoscape_spleen_liver_shor ranked by MCC method
Rank	Name	Score
1	Adcy4	733832
2	Adcy1	731794
3	Adcy9	731760
4	Adcy6	731646
5	Adcy2	731640
6	Gnb4	728122
7	Gng2	728116
8	Gng12	727970
9	Gng8	727968
10	Prkcb	363287
11	Akt2	362928
12	Ndufv2	133026
13	Ndufv1	133006
14	Ndufb10	132923
15	Ndufs6	132857
16	Ndufb9	132699
17	Ndufb7	132626
18	Cox4i2	120984
19	Cox6a1	120961
20	Blvrb	45366
21	Nmral1	45360
22	Cox6b2	40321
[truncated: 478 more rows]

## Sheet: Spleen_Liver_Unique_Hub_GO
#term ID	term description	observed gene count	background gene count	strength	signal	false discovery rate	matching proteins in your network (IDs)	matching proteins in your network (labels)
[truncated: 820 more rows]

[truncated: 2 more sheets: Kidney_Spleen_Unique_Hubs, Kidney_Spleen_Unique_Hub_GO]
