# Supplementary material for: Deciphering the Transcriptomic Signatures of Aging Across Organs in Mice
Source: Aging Cell. 2026 Jan 8;25(2):e70357. doi: 10.1111/acel.70357 (PMC12783705; doi:10.1111/acel.70357)
Supplement: Supplementary file 13 — Table S8: Correlation analysis and functional annotation of shared gene hubs kidney‐liver, kidney‐spleen, liver‐spleen and liver, kidney and spleen. Shared DEGs between organ pairs were assessed for correlation of gene changes using Spearman's rank correlation coefficient. Gene ontology enrichment analysis of the most enriched gene hubs for the 3 mouse organ pairs was done in STRING. Abbreviations: Kd‐ kidney, Lv‐ liver, and Sp‐ spleen. [file ACEL-25-e70357-s004.xlsx]

## Sheet: Kd_Lv_Spearman_correlation
Gene	Correlation
Pzp	0.485714
Gm29397	-0.6
Dhcr24	0.6
Umod	0.0857143
Gm5131	0.257143
Idi1	0.314286
Kctd10	-0.714286
Ctsd	-0.428571
Ndufs1	-0.2
Acsm3	0.142857
Vps4a	-0.2
Cd34	-0.771429
Plppr3	0.657143
Pdxk	0.828571
Ppp1r1b	0.257143
Calu	-0.542857
Yae1d1	-0.257143
Gm10110	-0.6
Abca3	0.485714
Gm14121	-0.0857143
Mrpl3	-0.257143
Pfkl	-0.371429
Cyp4f14	-0.257143
Gm13456	0.657143
D5Ertd579e	0.0857143
Rragd	-0.257143
Exoc8	-0.0857143
Atp5b	-0.257143
Otud6b	0.0857143
Klhl24	-0.257143
B4galnt1	0.714286
Ei24	0.314286
Slc3a1	0.371429
Gm47155	0.828571
Fam20b	-0.371429
Gm5454	-0.428571
Slc41a1	-0.142857
Thap12	-0.2
D6Wsu163e	-0.2
Itgb8	0.371429
Dld	-0.2
Prpf38a	-0.942857
Abcf2	-0.0857143
Hadha	-0.257143
Cldn2	0.371429
Ccnd1	-0.6
Cyp4v3	0.942857
X1700030J22Rik	-0.0857143
Fam122b	-0.0285714
Fitm2	-0.2
Zwint	0.2
Xrcc2	-0.485714
Fads2	0.485714
Prpf31	-0.657143
Dnaja4	-0.142857
Ctsf	0.0285714
Pdha1	-0.2
Gmps	-0.314286
Bnip3l.ps	-0.0857143
Gm6206	-0.428571
Hk1	-0.714286
Eif1ax	0.371429
Pkm	-0.771429
Eif4g2	-0.6
Spg7	-0.257143
Stk17b	-0.942857
Cldn8	0.6
Mmgt1	0.0285714
Mia3	0.428571
Ppp1cb	-0.6
Hdhd2	-0.0285714
Tspyl1	0.0857143
Fam210b	0.542857
Ccng1	-0.542857
Taf9b	0.6
Atp5a1	-0.0285714
Akt1	-0.771429
Rcn2	-0.6
Nomo1	-0.485714
Enpp4	-0.542857
Nf2	0.0285714
Csrp1	-0.828571
Dync1li1	-0.428571
Asb1	-0.2
Mtmr6	-0.0857143
Srp54c	-0.314286
Ccdc82	-0.371429
Pitrm1	0.0285714
Scd1	0.6
Etf1	-0.828571
B230219D22Rik	-0.0857143
Trak2	-0.257143
Fam107a	0.142857
Ptgr2	-0.257143
Etfdh	-0.2
Vldlr	-0.2
Fzr1	-0.714286
Bmi1	-0.542857
Smpd1	0.0857143
Hdac11	0.0285714
Pdhb	-0.314286
Dhrs7	-0.942857
Myo5a	-0.257143
Gpbp1	-0.2
Hacd3	0.142857
Opa1	-0.2
Capza2	-0.6
Cxadr	0.714286
Ifngr2	-1
Gnai1	0.0857143
Arhgef7	0.0857143
Slc19a2	0.6
Cog6	-0.485714
Ccdc102a	-0.885714
Fads1	0.771429
Mtrex	0.257143
Muc20	0.428571
Smyd2	-0.257143
Nedd4	-0.314286
Pcdh1	0.371429
Fzd2	-0.6
Usp15	0.0285714
Rrm2b	0.542857
Acsl4	0.942857
Smad5	-0.257143
Nphp1	0.0285714
Gpld1	-0.0857143
Mfge8	-0.828571
Mfsd1	0.371429
Ints10	0.542857
Sdha	-0.0285714
Agpat5	-0.257143
Vdac3.ps1	-0.142857
Hsd17b12	0.6
Gm10031	0.0285714
Mcrs1	-0.371429
Brox	-0.485714
Vps35	0.142857
Pfkm	0.257143
Trmt5	-0.428571
Qsox1	0.428571
Cul3	-0.0285714
Ipo5	-0.771429
Enah	-0.0857143
Top2b	-0.0857143
Snrpb	-0.714286
Zbtb1	-0.314286
Zfyve16	-0.257143
Reps2	-0.0857143
Kcnj10	0.2
Pygb	-0.714286
Tmx1	-0.6
Bysl	0.0857143
Slc25a44	0.0285714
Csde1	-0.2
Als2	0.542857
Hipk3	-0.257143
Hnrnpa1	-0.828571
Fyco1	-0.257143
Zfp770	-0.485714
Pten	0.428571
Sec14l1	-0.942857
Mfsd8	-0.0857143
Mapkapk2	-0.828571
Actr1a	-0.6
Slc25a46	-0.2
Ccdc127	-0.142857
Aqp4	-0.0285714
Hectd1	0.6
Rnf10	-0.2
Fubp3	0.6
Mageh1	-0.6
Pacsin2	-0.371429
Ppp1r8	-0.428571
Fam13b	0.828571
Cd82	0.942857
Sav1	-0.657143
Slc38a3	0.0857143
Trappc10	-0.0857143
Dnajc10	-0.942857
Stx12	-0.428571
Eif1a	0.942857
Golga3	-0.314286
Ptges2	-0.542857
Nrd1	-0.2
Rpa1	-0.485714
Vps4b	0.828571
Mtfp1	0.371429
Lifr	0.142857
E2f6	-0.428571
Ermp1	0.6
Wdr35	0.485714
Pcgf6	0.942857
Vapb	-0.0857143
Qsox2	0.257143
Cep104	-0.142857
Atl3	0.942857
Gak	0.542857
Dhx29	0.2
Msh2	-0.314286
Lbh	-1
Tars	0.485714
Snx17	-0.142857
Gne	-0.2
Abhd5	-0.428571
Mipep	0.257143
Hspa4	-0.0857143
Nap1l4	-0.542857
Psap	-0.828571
Tab3	0.0285714
Mfn1	-0.0857143
Hsd17b7	0.485714
Bcl2l13	-0.371429
Serpinb9	-1
Man2b2	0.257143
Zfp260	0.257143
Pde4dip	-0.142857
Lmbrd1	0.371429
X1110004F10Rik	-0.485714
Sec61a1	0.771429
Bag5	-0.314286
Rmc1	0.142857
Chordc1	0.428571
Arhgap35	0.485714
Ctso	1
Etfrf1	-0.142857
Sc5d	-0.257143
Pwp1	-0.771429
Vdac3	-0.428571
Adss	-0.0285714
Zfp518a	-0.771429
Tmem242	-0.428571
Chmp4b	-0.942857
Zfp111	0.657143
Dnaja2	-0.2
Aco2	0.257143
Fam91a1	0.371429
Fst	0.942857
Anp32e	-0.0857143
Gabarapl2	-0.257143
Prmt3	0.428571
Nampt	-0.6
Pdhx	-0.142857
Trim28	0.942857
Tfam	0.0857143
Ptcd3	0.0285714
Gca	-0.428571
Mospd2	0.6
Twsg1	-0.828571
Cfap97	0.0857143
Enpp2	0.0285714
Ireb2	0.485714
Cops2	-0.485714
Cd99l2	-0.257143
Plec	-0.657143
Reep5	0.6
Ing1	0.0285714
Fbh1	-0.485714
Dag1	-0.771429
Ubr5	-0.714286
Ift46	0.142857
Atxn1l	0.714286
Nipa2	0.771429
Wbp11	0.0285714
Uggt1	0.6
Serinc2	0.771429
Mbnl1	-0.771429
Cnih4	-0.657143
Snap23	-0.6
Afg3l2	0.142857
Ccdc43	-0.2
Sdcbp	-1
X2610507B11Rik	0.0857143
Tspan3	0.714286
Kazn	0.428571
Taco1	-0.0857143
Fndc3a	0.828571
Poldip2	0.142857
Acbd5	0.0857143
X4932438A13Rik	0.542857
Uba3	-0.428571
Bcr	-0.257143
Ubr3	0.142857
Ift172	0.0857143
Edem1	0.485714
Snap47	-0.257143
Hnrnpm	-0.371429
Rab12	-0.657143
Abca1	0.828571
Ubac1	-0.142857
Anapc5	-0.657143
Lars	-0.2
Fastkd2	-0.371429
Clint1	0.771429
Rgs5	-1
Wdr36	-0.485714
Acly	0.6
Slk	-0.371429
Pdxdc1	-0.0285714
Lsm14b	-0.0285714
Zfp106	0.0857143
Naa35	0.257143
Laptm4b	-0.885714
Dlat	0.142857
Mtrr	-0.2
Cebpg	0.657143
Slc30a9	0.142857
Acsl5	0.942857
Ubqln1	-0.142857
Bmpr1a	-0.657143
X2310022B05Rik	-0.371429
Eif4e	0.257143
Pcmt1	0.2
Fam69a	0.371429
Tecr	-0.0285714
Cdk16	0.542857
Rab8a	-0.142857
Fads6	-0.371429
Mboat7	0.257143
Fxr2	0.0857143
Sh3glb1	-0.428571
Bnip3l	-0.657143
Coq2	0.0857143
Vezf1	-0.6
Dars	-0.0857143
Noc3l	-0.0857143
Nek9	-0.371429
X2010315B03Rik	0.0285714
Ywhaz	-0.2
Zfp827	0.714286
Mtr	0.0857143
Rab22a	0.0285714
Svip	0.942857
Axl	-0.942857
Zzz3	0.6
Ctps	-0.542857
Rps6ka3	-0.828571
Ghitm	0.0857143
Nck1	-0.542857
Aplp2	-0.371429
Prkaca	0.371429
Mapre1	-0.6
Slmap	0.0857143
Atp6v1a	-0.257143
Pdcd4	0.714286
Hps3	-0.657143
Tent4b	-0.142857
Xpr1	0.142857
Specc1l	-0.428571
Ankrd40	0.0857143
Sppl2a	0.828571
Gnpda2	-1
Maea	-0.942857
Glud1	-0.0285714
Uhrf1bp1l	0.0857143
Ubr4	0.0285714
Rad54l2	-0.257143
P4ha2	-0.714286
Mtmr2	0.6
Ahcyl2	0.0285714
Sptbn1	-0.257143
Ppfibp1	-0.6
Higd1a	0.6
Tlk2	-0.0285714
Lamc1	-0.885714
Pnkd	-0.542857
Galnt2	0.2
Tmod3	-0.885714
Nln	0.657143
Mtmr4	0.0857143
Ell2	0.0857143
Exoc1	0.828571
Rbbp7	-0.942857
Ubr7	-0.0857143
Sgk1	-0.428571
Npr3	0.2
Nadk	0.6
Jmy	0.257143
Slc25a36	-0.0857143
Adipor2	0.314286
Pnpla8	0.0285714
Bnip2	-0.942857
Fam210a	-0.142857
Diaph1	0.771429
Pxk	0.6
Krr1	0.257143
Grsf1	0.0285714
Ttc8	-0.371429
Epb41l2	-0.771429
Scnm1	0.0857143
Tm7sf3	0.428571
Ppp4r3a	0.314286
Tmem143	0.0285714
Mfap3	0.6
Chp1	0.542857
Hsd17b4	0.257143
Dhdds	-0.828571
Vsig10	-0.828571
Poc5	-0.0857143
Abcc1	-0.828571
Ubxn2a	0.6
Golim4	0.542857
Pggt1b	-0.314286
Cdip1	-0.6
Atf1	-0.885714
Emx1	-0.485714
Map3k4	0.142857
Fig4	0.371429
Rcor3	-0.485714
Nfxl1	0.371429
Egln1	0.0857143
Washc4	0.942857
Sod2	0.0857143
Strbp	-0.371429
Agl	0.314286
Xxylt1	-0.314286
Dlst	-0.2
Polh	-0.828571
Itgb1	-0.885714
Iqgap1	-0.828571
Cttnbp2nl	-0.657143
Myh14	0.142857
Cd2ap	0.885714
Tbc1d8b	0.6
BC003965	0.371429
Cavin1	-0.942857
AI854703	0.428571
Trp53inp1	0.942857
Inip	-0.6
Epas1	0.0285714
Cdc37l1	0.0857143
Cyb5b	0.371429
Pard6b	0.657143
Zbtb24	0.257143
Rhoa	-0.885714
Sipa1l1	-0.371429
Inpp5b	-0.142857
Chd3	0.0857143
Ap2a2	0.6
Nde1	-0.657143
Pcyt1a	0.0285714
Sucla2	0.0285714
Mb21d2	-0.428571
Bag2	-0.942857
Wnk1	-0.314286
Ankfy1	0.942857
Ccser2	-0.0285714
Tuba4a	0.257143
Pank3	-0.257143
Lzic	-0.6
Sel1l3	-0.0857143
Prom1	0.542857
Lgr4	0.257143
Hectd3	-0.0285714
Nceh1	0.257143
Fbxw5	0.0857143
Abat	-0.0857143
Npr1	0.142857
Trpm7	-0.371429
Rps3	-0.942857
Ptpra	0.542857
Arf2	-1
Cast	-0.542857
Fam174b	-0.828571
Col4a1	-0.6
Arfgap2	0.6
Vwa5a	-0.942857
Ptpn14	-1
Prkaa2	-0.0857143
Add3	-0.0857143
Tsc22d1	-0.942857
Morf4l1	-0.2
Slc16a7	0.0285714
Dclk3	-0.0857143
Wdr81	-0.0285714
Tigar	0.6
Nphp3	-0.0857143
Txndc5	0.771429
Dusp16	0.771429
Tm4sf1	-0.942857
Gjb1	-0.0285714
Oxnad1	0.0857143
Kdr	0.142857
Gtf2i	0.257143
Nek6	0.828571
Tbc1d13	0.142857
Enpp1	0.542857
Tmprss2	0.542857
Asb13	-0.142857
Cdc42ep4	0.942857
Ugt3a1	0.314286
Ercc1	-0.828571
Idh3b	0.257143
Hs6st1	0.6
Aldh3a2	0.0857143
Mcl1	-1
Slc35e4	-0.142857
Ahnak	-0.885714
Dsp	-0.542857
Trub1	-0.371429
Ndufaf1	0.0285714
Plxnb1	0.771429
Tnfrsf21	-0.2
Ehd3	-0.771429
Amt	-0.0857143
Ngef	-0.371429
Serinc3	-0.771429
Acsl3	-0.485714
Atp7a	0.771429
Immt	0.0857143
Mgat3	-0.0857143
Mr1	-0.657143
Chuk	-0.0285714
Med30	-0.0857143
Galc	-0.0285714
P2ry2	-0.657143
Cers2	0.371429
Ttc39c	-0.257143
Sema3f	-0.885714
Hlf	-0.428571
Slc11a2	0.0857143
Nusap1	-0.714286
Ifngr1	-0.828571
Ak3	-0.314286
Maged2	-0.828571
Casp3	0.771429
Hibch	0.0857143
Mpeg1	0.657143
Kbtbd11	-0.257143
Kars	-0.371429
Itga6	-0.942857
Epb41l3	-0.257143
Pex1	-0.0285714
Nxt2	-0.0857143
Plat	-0.771429
Epn3	-0.942857
Irf5	0.771429
X2.Sep	-1
Abcd3	0.314286
Dnajb14	-0.371429
Myo1c	-0.771429
Mvk	0.314286
Fzd4	-0.771429
X4930412C18Rik	-0.0857143
Ankib1	0.0285714
Apoe	0.485714
Stom	-0.885714
Lrrc3	-0.0285714
Ano10	-0.657143
Aimp2	-0.0857143
Akr1c19	1
Slc31a2	-0.828571
Ivns1abp	-0.942857
Erlin1	-0.0857143
Aldh1a1	0.714286
Ttc37	0.771429
Egf	-0.0857143
Mum1l1	0.771429
Chdh	0.6
Jpt2	0.828571
Bpnt1	-0.2
Hmgcl	-0.142857
Tmem229a	0.0285714
Klhdc8a	-0.542857
Dmtn	-0.314286
X9.Sep	0.885714
Slc7a2	0.542857
Jag1	-0.714286
Zmym3	-0.2
Znfx1	0.657143
Tspan6	-0.714286
Abcg2	0.0285714
Sbk1	0.485714
Ctnnal1	-0.714286
Galnt1	0.0857143
Sdc1	1
Cd33	-0.6
Vdac1	0.485714
Itpripl2	-1
Slc25a16	0.142857
Dtx3l	0.828571
Enpep	0.657143
X2900026A02Rik	-0.828571
Ppp1r21	-0.314286
Ampd3	-0.6
Sepsecs	-0.2
Pros1	1
Vps53	-1
Serpinb6a	-0.885714
Mrpl48	0.6
Stat3	0.771429
Cpt1a	0.0857143
Sh2d4a	-0.828571
Wnt5a	-0.828571
Calb1	-0.142857
Msantd3	-0.0857143
Scrn3	-0.257143
Por	-0.0285714
Cmtr2	-0.542857
Golm1	-0.771429
Rab11fip4	0.142857
Sowahb	0.771429
C77080	0.942857
Ppp4r1	-0.771429
Paqr9	-0.257143
Cdh16	0.371429
Gm40466	1
Znrf2	-0.0857143
Anxa5	-1
Slc38a2	-0.885714
Acadvl	-0.257143
Acss1	-0.0857143
Atp4a	0.828571
Aco1	0.0285714
Cd151	-0.828571
Slc6a19	-0.2
Pcx	-0.0285714
Fhl1	0.371429
Tmem56	-0.0857143
Glul	-0.2
Osbp2	1
Tpm1	-0.771429
Ncapd2	-0.428571
Pcsk9	0.771429
Akap12	-0.942857
Cpne2	0.6
Ikbkb	0.942857
Adprm	0.0857143
Slc9a3	-0.314286
Crot	-0.0285714
Prodh	-0.0857143
Bcam	-1
Sema3g	-0.771429
Atp6v0a4	-0.2
Aldh1l1	-0.0285714
Galnt11	0.0285714
Hykk	0.0857143
Sms	0.942857
Cdhr2	0.257143
Prkcd	0.828571
Slc6a13	0.0285714
Gas2	0.2
Tspan4	0.828571
Tifa	0.828571
Pde3b	0.942857
Anxa4	0.714286
Pwwp2b	-0.314286
Nsdhl	0.142857
Acadm	0.142857
Aldh7a1	-0.0285714
Pgm3	0.142857
Pdlim5	-0.828571
Nes	-0.771429
Abhd3	-0.0857143
Ly6e	0.657143
Spon1	-0.942857
Esyt1	-0.6
Pgd	0.6
Fat1	0.6
Nfe2l2	0.6
Folh1	0.371429
Pls1	-0.257143
Zfp189	0.828571
Mmp9	-0.942857
Cbs	-0.0285714
Adamts1	-0.828571
F13b	0.314286
Slc25a4	0.714286
Car12	-0.6
Flna	-0.771429
Trim68	-0.771429
Syncrip	-0.314286
Slc6a12	0.657143
Tex2	-0.6
Pgpep1	0.0285714
Tmem123	-0.942857
Irf6	0.714286
Setdb2	0.428571
Irak4	1
Slc40a1	0.885714
Ckb	0.314286
Plet1os	-0.542857
Vil1	-0.2
Syde2	0.371429
Slc25a30	0.485714
Ephb4	-0.771429
Mfn2	0.428571
Ehhadh	-0.0857143
Plin2	0.714286
Cryz	0.257143
Ifih1	0.714286
Gm26697	-0.2
Slc35f5	-0.885714
Slc5a8	-0.314286
Clpx	-0.314286
Tmem183a	-0.428571
Extl1	1
Ahr	1
Lss	0.257143
Sardh	0.0285714
Hacl1	0.657143
Apob	0.6
Slc25a24	-0.942857
Ces2c	-0.257143
Sema4g	-0.485714
Camk2n1	-0.428571
Prkd3	0.0285714
Slc46a1	-0.371429
Gpx6	0.0285714
Arhgap9	-0.714286
Ccl28	-0.257143
Acat1	0.0857143
Slc23a1	-0.142857
Myo9b	0.714286
Hic1	-0.485714
Notch2	0.771429
X2610008E11Rik	-0.371429
Igf1	0.371429
Slco4c1	-0.314286
Srpr	0.657143
Mep1a	0.0857143
Anxa2	-0.771429
Mpzl2	0.714286
Col18a1	0.942857
Tmem8b	0.942857
Slc35g1	0.771429
Mxra8	-0.6
Nap1l3	-0.428571
Cd274	-1
Emp1	-0.942857
Napsa	0.257143
Ehd2	-0.828571
Tmem30b	0.771429
Pdzk1	-0.0857143
Sema4c	-0.828571
Fkbp4	0.0285714
Cryzl2	-0.0857143
Sgpl1	1
Gucy1a1	-0.6
Ckap4	-1
Bst1	-0.542857
Bco2	-0.6
Ddit4	-0.714286
Ugt2b38	-0.142857
Cgn	1
Slc37a4	-0.0857143
Slc46a3	-0.257143
Spns2	0.828571
Slc30a7	0.885714
Gpt2	0.142857
Camk1	-0.828571
Slc44a4	-0.2
Sec14l3	-0.2
Mfsd2a	-0.428571
Rab32	0.885714
Gcdh	-0.257143
Ndufaf4	0.428571
Mapk1ip1	0.828571
Gm5182	0.142857
Olfm3	-0.142857
Apom	-0.0285714
Fkbp10	-0.371429
Slc39a8	-0.257143
Hsd17b11	-0.142857
Ppard	0.0857143
Slc2a12	0.142857
Cldn1	0.942857
Echs1	0.142857
Abhd14b	-0.428571
Mast3	-0.828571
Abcb10	0.371429
Lum	-0.657143
Grem2	0.942857
Tubb6	-0.942857
Tpm4	-0.771429
Zc3h7b	0.6
Col6a2	-0.771429
Acvrl1	-0.828571
Selenon	-0.828571
Dixdc1	-0.828571
Rcc2	0.771429
Gimap8	-0.942857
Adgre5	-0.714286
Sv2a	-0.2
Samd8	-0.0857143
Kctd12	0.0857143
Cpox	-0.371429
P2ry1	0.542857
Gm13502	-0.0285714
C4b	0.828571
Gm6377	0.771429
Pdk2	0.142857
Usp6nl	0.828571
Plekhb1	-0.0857143
Dhrs3	-0.0857143
Birc2	-1
Wasf3	-0.0857143
Sspn	-0.885714
Ptgfrn	-0.485714
Itih5	-0.485714
Lactb2	0.0857143
Cnnm1	-0.0857143
Rps21	-0.828571
Foxred2	0.485714
Nfic	-0.942857
Gpm6a	-0.142857
Pklr	0.885714
Slc6a18	0.0285714
Gm16010	0.714286
Ctsk	-0.828571
Igfbp2	0.771429
Aebp1	-0.6
Bdnf	0.885714
Ankrd13c	-0.0857143
Fmo1	-0.0857143
Dnajc6	-0.0857143
Fga	1
Spin4	-0.6
Papss2	0.428571
Mmp2	-0.771429
Entpd2	-0.6
Gpd2	-0.428571
Lox	-0.828571
Phlda3	-0.942857
Ndufaf3	0.485714
Ddx58	0.714286
Bphl	0.0857143
Cd36	0.428571
Fmo5	-0.428571
Chmp4c	-0.771429
Slc5a2	-0.2
Tinagl1	-0.771429
Tmem26	0.142857
Tm6sf1	-0.828571
Usp35	-0.0285714
Plekho2	-0.828571
Slc6a17	-0.142857
Ltbp3	-0.942857
Pmaip1	0.6
Sult1d1	-0.0857143
Lgals9	0.771429
Mccc1os	0.942857
Kif20a	-0.257143
Fbxo40	0.542857
Hnf4a	-0.0857143
Casp1	-0.657143
Dnajb2	0.485714
Thbd	-0.771429
Junb	0.428571
Sulf2	-0.828571
Tmc4	0.828571
Brap	-0.371429
Flot1	-0.942857
C1qtnf3	-0.657143
Dap	0.885714
Tmem8	-0.2
Efemp2	-0.942857
Il4ra	0.771429
Gjb2	-0.485714
Slc22a19	-0.428571
Serpina3n	0.714286
Ass1	-0.142857
Zfp184	-0.771429
Bhmt2	0.142857
Tnfrsf11b	0.428571
Gm11407	0.485714
Slc44a2	-0.485714
Fn1	0.942857
Col5a2	-0.142857
Prok1	-0.231908
Gatm	0.257143
Kl	-0.371429
Irgm1	0.6
Car14	0.0857143
Snhg1	-0.485714
Gm15848	-0.485714
Rgs10	-0.657143
Rel	-1
Serpinb6b	-0.771429
Cyp46a1	-0.0857143
Polk	0.771429
H2.K1	0.942857
Twf2	-0.771429
Npl	0.828571
Mical1	-0.828571
Pink1	0.142857
Sirt3	-0.371429
Adra2b	-0.257143
Krt20	0.714286
Dubr	-0.485714
Rgs2	-0.257143
Dpys	-0.2
Rarres2	0.542857
Col15a1	-0.771429
Nudt10	-0.257143
Pank1	-0.428571
Slco1a1	-0.428571
X1700017B05Rik	0.885714
Fgg	0.942857
Lrp2	-0.314286
Slc12a7	0.142857
Gja1	0.771429
Tnip1	-0.714286
Gabbr1	-0.2
Cyp2j13	-0.714286
Slco4a1	0.6
Gys2	-0.0285714
Errfi1	-0.6
B230369F24Rik	0.485714
Irf9	0.771429
Nipal1	0.885714
Snhg11	-0.142857
Man1c1	-0.428571
Gm28439	0.0285714
Peg3	-0.2
Pah	-0.0857143
Scarf2	-0.942857
Ece1	-0.828571
Gstm3	-0.371429
H2.D1	0.828571
Ephx1	0.828571
Slc22a26	-0.428571
Slc16a14	-0.542857
Cyp4f15	-0.771429
Kcnt1	-0.428571
Yjefn3	0.714286
Mpv17l	-0.428571
Pdpn	-0.828571
Ctla2a	-0.885714
Gfra1	-0.828571
Gatad1	0.485714
Pnpla6	0.0285714
Cerk	-0.314286
Xrn2	0.942857
Vcam1	-0.828571
Stk32c	-0.257143
Dhh	-0.314286
Fgb	0.6
Gk	-0.0857143
Coro1a	-0.0857143
Camk4	-0.428571
Slc34a2	-1
X4930429F24Rik	0.828571
Mpped1	-0.257143
Slc17a3	-0.485714
Ugt3a2	0.0857143
Krt18	0.942857
P2ry10	-0.828571
Akr1c13	1
Col3a1	-1
Gabrb3	-0.142857
Gm15889	-0.142857
Gcnt1	-0.6
Aadat	-0.485714
Itih2	-0.485714
Lsr	0.885714
Cfp	-0.0857143
Tnfrsf1b	0.828571
Slc16a4	-0.542857
Thnsl2	-0.257143
Sh3bp4	-0.828571
Gbp2	-0.657143
Wscd2	-0.371429
Acot12	-0.485714
Irgm2	0.828571
Cdc25b	-0.428571
Dnajc22	-0.371429
Tcn2	-0.428571
Rab3a	0.142857
Csrnp3	-0.0857143
Gpr12	-0.428571
Tmem88b	-0.371429
Ivd	0.542857
Krt8	0.885714
Atp6v1g2	-0.257143
Gm16589	-0.6
X4931406C07Rik	-0.542857
C3	0.828571
Proz	-0.428571
Thbs2	-0.942857
Epcam	0.6
Bace2	-0.657143
Ddah2	-0.942857
Cygb	-0.714286
Ggt1	-0.542857
D130043K22Rik	-0.6
Slitrk1	-0.2
Susd2	-0.0857143
Psd4	0.828571
Ccna2	-0.828571
Rcn1	-0.428571
Pdgfra	-0.657143
Ly75	0.771429
Sox9	0.657143
Cfh	0.771429
Arg2	0.6
Parp9	0.828571
Atp6v1b2	0.0857143
Gm29216	-0.0285714
Acox1	-0.485714
Rnf24	-0.485714
N4bp3	-0.314286
Cfd	-0.6
Syn2	-0.2
Dpysl3	-0.885714
Pycard	-0.6
Msrb2	0.828571
Srcin1	-0.0857143
Lbp	0.542857
Cyp4b1	-0.714286
Aldh1a2	-1
Serpina3g	0.885714
Ccs	-0.371429
Gm6300	-0.371429
Ak4	0.371429
Trpv5	-0.142857
Cpne4	-0.142857
Cldn3	0.542857
Sorbs2	-0.371429
Art4	-0.828571
Cyp2d26	-0.257143
Ddn	-0.2
Sez6l2	-0.257143
Slc22a6	-0.371429
Zfp516	-0.485714
Grn	0.485714
Ifi27	0.942857
Abcc9	-0.0857143
F5	-0.6
Acsm5	-0.714286
Kifc2	-0.142857
A430046D13Rik	0.714286
X2810425M01Rik	-0.0303588
Amacr	-0.542857
Aldh1a7	0.771429
Abhd14a	-0.485714
Postn	-0.942857
Svop	-0.257143
Etnppl	-0.828571
Hrg	-0.428571
Cyp51	-0.6
Elavl3	-0.2
Cercam	-0.485714
Cfap157	-0.6
Capg	-0.6
Acy3	-0.6
Mttp	-0.485714
Nos1	-0.2
Dock9	1
Slc29a3	-0.257143
Dpt	-0.657143
Ighg1	0.885714
Slco1a4	-0.714286
P3h4	-0.714286
Klf15	-0.828571
Nfasc	-0.428571
Jpt1	-0.485714
C8a	-0.714286
Aass	-0.314286
Rrad	-0.714286
Cebpd	-0.257143
Ccl9	0.485714
Mogat1	-0.542857
Lrg1	0.6
Ccnd2	-0.6
Frmpd3	0.828571
Kyat3	-0.485714
Map4k4	-0.714286
Hp	0.485714
Fbln2	-0.714286
Itpr3	-0.6
Gm26721	0.0857143
Slc7a7	-0.0285714
Oas3	0.257143
Edn1	-0.942857
Mthfd1	-0.314286
Lipg	0.828571
G6pc	0.0857143
Anks1b	-0.257143
Cyp4a14	0.771429
A1cf	-0.485714
Stc1	-1
Kcna6	-0.2
Mycl	0.6
Gls2	-0.771429
Plin3	-0.828571
B3gnt5	-0.828571
C3ar1	-0.771429
Cit	-0.257143
Mis18a	-0.771429
Oprm1	-0.2
Nxpe3	-0.485714
Cckar	-0.657143
Cybb	0.771429
Cdon	-0.0857143
Thbs1	-0.942857
Aqp2	0.771429
Rbm24	0.771429
Edil3	-0.2
Miox	-0.142857
Rell1	1
Serpinf1	0.428571
Mx2	0.828571
Sfxn5	-0.828571
Ryr2	0.714286
Prrg4	0.542857
Slc22a22	0.142857
Gm15753	-0.428571
Mep1b	-0.542857
Ces1c	-0.428571
Bgn	-0.714286
Ccdc169	-0.0285714
Dusp28	0.885714
Anxa1	-0.828571
Tmco5	0.371429
Entpd4b	-0.314286
Fcrls	-1
Dnase1	-0.257143
Bbc3	0.885714
Lurap1l	-0.257143
Slc19a1	-0.0857143
Gsdmd	0.885714
Rorb	-0.0285714
AA467197	-0.657143
Vipr1	-0.828571
Cabyr	-0.771429
Aldh1l2	-0.485714
Reln	-0.885714
Lcp1	0.828571
Slc27a2	-0.542857
Klra2	0.428571
Scarb1	0.371429
Panx1	-0.142857
Mgat5b	-0.0285714
Podn	0.485714
Itga4	0.771429
Dusp5	0.0857143
Gldc	0.142857
Irf4	-0.828571
Gprc5a	-1
Ncf1	0.657143
Gm8439	-0.828571
Akr1c14	-0.542857
Tacc1	-0.0857143
Socs3	0.6
Dgkb	-0.2
Fgf18	-0.771429
Lig1	0.828571
Adamtsl4	-0.257143
Fstl1	-0.6
Hebp1	-0.771429
Lsamp	-0.2
Iigp1	0.828571
Arg1	0.257143
Cfi	0.942857
Foxm1	-0.542857
Crip1	-0.828571
Nlrp10	-0.657143
Gm11427	0.542857
Pla2g5	-0.942857
Serping1	0.828571
Slc7a1	-0.0857143
Fbxw9	0.0857143
Spag5	0.828571
X3830403N18Rik	-0.314286
Hao2	0.0285714
Slc22a7	-0.542857
Rxfp1	-0.771429
Slfn9	0.828571
Sparc	-0.6
Aifm3	-0.542857
Lrrc66	-0.771429
Cxcl13	0.714286
Clip4	0.828571
Prob1	0.485714
Armh4	0.828571
Zic5	-0.428571
Map3k21	1
Kcnj12	0.828571
Ccl8	-0.771429
Zfp52	-0.6
Hnrnph3	0.828571
Zfp469	-0.428571
Art2b	0.657143
Pi16	-0.828571
Lin7a	-0.714286
Retn	-0.314286
Gm5345	0.6
Tcte2	0.428571
Tgfb2	-0.0857143
Cyp2c23	0.0857143
Nwd2	-0.371429
Gstz1	-0.885714
Ces1f	-0.485714
Gm26684	0.0857143
Pclo	-0.485714
Lyve1	-0.942857
Gamt	-0.142857
Plk1	-0.142857
Aqp11	-0.542857
Kcnj15	-0.771429
Ifi27l2b	0.714286
Fosl2	-0.485714
Tagln2	-0.942857
Pon2	-0.0857143
Inmt	-0.542857
Phf11d	-0.771429
Fam217a	0.6
H2.Q6	0.942857
Igha	0.771429
Acad10	-0.485714
Cd9	-0.942857
Medag	-0.828571
Haao	-0.942857
Pex5l	-0.0857143
Ifi30	0.828571
Usf3	0.0285714
Irf7	0.771429
Akr1c12	0.885714
H2.Q7	0.771429
Dtx4	0.771429
Il17rb	0.828571
Havcr1	0.428571
Cd4	0.771429
Atf5	0.542857
Isoc2a	-0.6
Trbc2	0.942857
Cenpa	-0.542857
Mrap2	-0.771429
Plpp2	0.714286
Nat8f1	-0.657143
Zap70	1
Nfam1	0.771429
Aacs	-0.6
Csmd2	-0.371429
Ccl5	0.771429
Ahcy	-0.885714
Dcbld2	-0.142857
Acox2	-0.657143
Sfrp5	-0.542857
Ighg2b	0.485714
Sall2	-0.0857143
Nr2f1	-0.0285714
Gchfr	-0.885714
Rab11fip3	-0.257143
Slc28a2	-0.428571
Sulf1	-0.485714
Lpcat2	0.485714
Rtn4ip1	0.142857
Itgal	0.714286
Galm	-0.142857
Gsta2	0.428571
Mmaa	0.942857
Tmem38b	-0.485714
Prrx1	-0.542857
Scrn2	-0.771429
Bcl2l14	-0.657143
Eps8l3	-0.485714
Entpd7	-0.714286
Khk	-0.942857
Gas2l3	0.428571
Depdc1b	-0.428571
Mmp3	-0.485714
Slc47a1	-0.542857
Klrk1	0.485714
Mefv	0.771429
Ppp2r2b	-0.714286
Sell	-0.257143
Vwa8	0.142857
Paqr7	-0.714286
Ffar4	0.371429
Pbk	-0.0857143
Guca2b	-0.142857
Gm2619	0.257143
BC023105	0.942857
Mcam	-0.828571
Cwh43	-0.6
Sntg1	0.485714
Gm47905	-0.828571
Prkx	-0.657143
Cd300ld	0.942857
Slc9a8	-0.828571
Atp5s	0.828571
Cxcl9	0.771429
Gm13710	0.885714
Lmna	-0.542857
Fbxo7	-0.828571
Havcr2	0.428571
Grip2	1
B430306N03Rik	0.771429
Dcun1d2	0.828571
Rgs18	-0.6
Lyz1	-0.6
Tbc1d10c	-0.6
Camk2b	-0.0285714
Tmem110	-0.0285714
Mfap4	-0.657143
Cd5	0.428571
Dst	0.657143
Kcnd3os	0.885714
Vasp	-0.828571
Oas1g	0.542857
F7	0.314286
Kcnk6	-0.6
Ccl12	-0.6
Odf4	0.257143
Serpina3f	0.771429
Gm47904	-0.771429
Timeless	-0.542857
Serpina10	0.828571
Oasl1	0.714286
X0610031O16Rik	-0.485714
Galntl6	-0.314286
Cyp2u1	-0.714286
X9030619P08Rik	-0.714286
Hpgds	0.428571
Whamm	-0.828571
Pvalb	-0.485714
Lpl	0.942857
Sh3kbp1	-0.314286
Ncam2	-1
Oxct1	0.6
Opcml	-0.428571
Serpinf2	-0.6
Slc22a23	-0.942857
Lmod2	0.428571
Otulinl	0.714286
Cdh12	-0.6
BC051142	-0.657143
Dglucy	-0.0857143
Loxl2	-0.428571
Gm37336	-0.771429
Cyp26b1	0.942857
Saa3	0.2
Actn2	0.771429
Apol11b	0.0857143
Slc34a1	-0.828571
Fcgr4	0.428571
Prss54	0.714286
E330017L17Rik	0.542857
Cyb5a	-0.942857
Cd3e	0.428571
Spp1	0.542857
Ifi205	-0.828571
Tnf	-0.428571
Ano3	-0.485714
Lgals1	-0.657143
Gm48728	-0.0857143
Calhm6	0.6
Sh2d1a	0.2
Dgki	-0.771429
Sox2ot	-0.542857
B3gnt3	-0.828571
Mgst1	0.657143
Csmd1	0.2
Clec4a2	-0.257143
X1700109G14Rik	0.2
Mmp12	0.142857
Scn10a	0.542857
Trpv2	0.2
Mb	0.485714
Ces1e	-0.942857
Lilra6	0.6
Pxdc1	0.6
Rtp4	1
X9330151L19Rik	-0.828571
Bcl6	-0.2
Nid1	-0.714286
Csf2rb	0.657143
E2f8	0.714286
Gm48617	0.657143
Col6a1	-0.657143
Scn7a	-0.428571
Ubash3b	-0.0857143
Ckm	0.0857143
Phf11a	0.371429
Sash1	0.885714
Clcf1	0.6
Gm38303	-0.637748
Mrm3	0.828571
Igkv5.39	0.885714
Sypl2	-0.657143
Derl3	0.771429
Cbr2	-0.542857
Naaa	-0.6
Retnla	-0.6
Cd22	0.485714
Tmem171	-0.771429
Ehd4	-0.828571
Emp3	-0.771429
X2900079G21Rik	0.0857143
Plcz1	0.0857143
X5033428I22Rik	0.828571
Dhx58	0.828571
B3galt1	-0.0285714
Ppp1r36	0.0857143
Xaf1	1
Rabgap1l	-1
Ralyl	-0.6
Gm30504	-0.771429
Srpx2	-0.257143
Lingo2	-0.771429
Ubd	0.542857
Gvin1	0.657143
Csmd3	-0.6
X4930578G10Rik	-0.142857
Tnnt3	-0.828571
Cyp2j11	-0.885714
X4930477G07Rik	-0.485714
Fah	-1
Acta1	0.6
Mcmdc2	-0.6
X4932431P20Rik	0.542857
Ddc	-0.142857
Trib1	0.0857143
Best1	0.542857
Ereg	-0.142857
Gm10925	0.0857143
Ctla2b	-0.657143
Lrrc25	0.942857
Gm31333	-0.828571
Myh6	0.428571
Uts2b	0.885714
St8sia3os	-0.942857
Gm46224	0.6
Fxyd5	-0.657143
Lair1	0.542857
X4933438B17Rik	-0.828571
Rnase4	0.885714
Chchd7	0.771429
Cd209f	-0.485714
Enkur	-0.714286
Cnn1	-0.485714
Gripap1	-0.942857
Hgd	-0.6
Gm28068	0.0857143
Ebi3	-0.428571
Clca3a1	0.828571
Cntnap4	-0.485714
Gm3376	0.314286
Mmp27	0.771429
Acod1	0.257143
Atp1a4	-0.485714
Perm1	0.828571
H2.M2	0.485714
Ehbp1l1	-0.485714
Ctla4	-0.428571
Ralgps2	-0.542857
Sorcs3	-0.428571
Dusp15	-0.6
Aida	-0.542857
Pygm	0.6
Csnk1e	-0.0857143
Lilra5	0.771429
Atad2	0.6
Tent5c	-0.714286
Cd5l	0.542857
Mettl7a1	-0.314286
Ubash3a	0.542857
Dcc	-0.6
Prodh2	-0.828571
Gm34821	-0.0857143
Gdpd5	0.142857
Krt19	-0.828571
Cyp2c40	-0.142857
X2610318N02Rik	0.2
X1810064F22Rik	0.6
Gm47034	-0.550782
Acmsd	-0.314286
Tnfrsf4	-0.714286
Racgap1	-0.6
Xdh	0.885714
Matn2	-0.428571
Nkd2	-0.428571
Tcp10c	0.828571
Il1rn	0.542857
Dnase2a	0.6
Hnf4aos	-1
Unc5b	-0.2
Sp140	0.828571
Hspb8	-0.314286
X4930430A15Rik	0.6
S1pr2	-0.657143
Wbscr25	-0.257143
Pigk	-0.485714
Mug2	-0.542857
X6030408B16Rik	-0.257143
Slc9a3r1	-0.771429
Gm40293	-0.428571
Slc17a1	-0.257143
Gm10644	-0.885714
Srgn	-0.542857
Gm3716	-0.6
Gm20627	0.428571
Gm36235	0.771429
Pglyrp2	0.6
Clec5a	-0.6
Coro6	0.942857
Mpp4	-0.371429
Tnfrsf13b	-0.6
Leprot	-0.942857
Tnni3	0.485714
Mylk4	0.771429
Gm15348	-0.714286
Mlf1	-0.142857
A2ml1	-0.885714
Fam124a	0.0857143
Ccdc63	0.142857
Rps6kl1	-1
Fpr1	0.542857
Akr1c21	-0.2
Fndc3b	0.828571
Gbp2b	0.2
Shroom1	-0.828571
Slc5a12	-0.371429
Wdhd1	0.485714
Zfp804b	-1
Gm20139	-0.485714
Gm16156	-0.542857
Piwil1	0.714286
Dnajc12	-0.885714
Abca16	-0.542857
Gm34121	-0.657143
Ssbp4	-0.6
Proc	-0.942857
Gm26763	0.0857143
Cmtm6	-0.885714
Isg15	1
Gm35041	0.885714
Tnnt2	0.485714
Azgp1	-0.885714
Gm4841	0.6
Dram1	-0.6
Kap	-0.6
Igf2r	0.0285714
Ctnna2	-0.6
X2500002B13Rik	0.257143
Sgca	0.257143
Skint10	-0.371429
Tlr8	0.828571
Tbx20	0.485714
X4933440M02Rik	0.0857143
Trim30c	0.371429
Cldn18	0.828571
Gm9530	0.714286
Rtp3	-0.942857
Adprhl1	0.371429
Gm17586	-0.257143
Mx1	0.657143
Ces4a	-0.2
Cntrl	0.485714
Gm26629	-0.428571
Rcn3	-0.485714
Ftcd	0.0857143
C8b	-0.942857
Cd244a	0.771429
Dnase1l3	0.485714
Gm31013	0.714286
Gm34730	-0.428571
X1700016D06Rik	-0.0857143
Il1rl1	-0.771429
Cp	0.942857
Sgpp1	0.0285714
Fndc1	-0.6
H2.Q4	0.771429
Stc2	-0.828571
Fmo4	0.0857143
Muc4	-0.485714
Ccdc38	0.0857143
Dmgdh	-0.828571
Hadh	0.714286
Stk33	0.0857143
Rai1	-0.314286
Fam71f2	0.0857143
Fgd2	0.942857
X2310039L15Rik	0.885714
Tmsb4x	-0.485714
Tcp10b	0.371429
C6	0.714286
Gm17749	0.657143
Trim55	0.828571
Trp53cor1	0.657143
Tep1	1
Il27ra	-0.942857
Spic	0.428571
Fa2h	-0.428571
Btnl9	0.714286
Abca12	0.314286
Cx3cr1	0.6
Mrpl44	0.885714
Gm8995	-0.6
Mybphl	0.142857
Nat8f6	-0.724714
X4933421A08Rik	-0.942857
Pla2g12b	0.828571
Spsb1	-0.257143
Zbp1	0.885714
Siglece	0.542857
Gm11775	0.6
Ccn5	-0.142857
Slc22a15	0.0857143
Art2a.ps	0.6
Tns3	0.828571
AI467606	-0.542857
Vsig4	0.542857
Lrrc36	0.257143
Insig1	-0.428571
Rhcg	-0.542857
Gm14421	-0.714286
Rgs1	0.542857
Tnfrsf12a	-0.828571
Cntnap5b	0.771429
Gck	-0.885714
Icam1	1
Hrc	0.257143
Scn4a	-0.0285714
Gja3	0.542857
Vim	-0.485714
Sycp1	-0.142857
Gm26862	0.714286
Ikbke	0.485714
X4930412E21Rik	-0.257143
Casq2	0.6
Cav3	-0.0285714
Tesc	0.0857143
Apobec1	0.771429
Aspg	-0.942857
Bmp1	0.885714
Gm31992	-0.942857
Kmo	-0.771429
Tbx5	0.371429
Gstp3	0.771429
Cyp2c55	-0.485714
Grm8	-0.771429
Cyp4a32	-0.828571
X9230104L09Rik	0.6
Cenpf	-0.428571
Areg	0.485714
Vmn2r3	-0.542857
Dydc1	0.257143
Fitm1	0.942857
Fcer1g	0.0285714
Zbbx	0.314286
Ahnak2	-0.428571
Cfhr3	-0.714286
Olfr643	-0.142857
Fgfr3	-0.6
Oas1a	0.942857
Fbn1	-0.428571
A530030E21Rik	0.714286
Acsm1	-1
Ccr5	0.485714
Mov10l1	0.6
Spink5	-0.257143
Msn	-0.828571
Ccr7	-0.0857143
D830013O20Rik	0.714286
Ddah1	-0.771429
Fmnl3	-0.714286
Antxr1	-0.428571
F630028O10Rik	-0.371429
Hps5	-0.657143
Kcnc3	-1
Gm40645	0.142857
B930025P03Rik	-0.714286
Gm32531	-0.142857
Gm35822	-0.371429
Tlr1	0.714286
Stk31	0.314286
Meig1	0.6
Stard5	-0.142857
Slc22a1	-0.0285714
Dlec1	-0.714286
Hgf	0.6
Mmp14	0.714286
Dcstamp	0.942857
Trbc1	0.542857
Sfxn2	-0.771429
Sh3rf2	0.542857
ENSMUSG00000100371	-0.485714
Hspa8	0.942857
Gm11963	-0.942857
Cd96	0.257143
Gm14798	0.428571
Litaf	0.828571
Ifit1	0.942857
Gm572	-0.257143
Rbpj	-0.428571
Ticrr	-0.371429
Eml4	-0.0857143
Gm27216	-0.714286
X9030622O22Rik	-0.542857
Gm12514	-0.257143
Sucnr1	-0.885714
Gm35572	0.2
Fam198b	-0.6
Pbld1	-1
Rnf213	0.771429
Tnfsf8	0.714286
Xirp2	-0.257143
Cdh18	-0.885714
Alkbh7	0.542857
Cmc2	0.942857
Cyp4a31	-0.371429
Slc13a5	-0.885714
X2310016D03Rik	0.885714
Dchs2	0.142857
Mns1	-0.142857
Dhrs9	0.371429
Gpx3	0.0857143
Khdrbs2	-0.428571
Masp1	0.657143
Gm11408	0.6
Arhgef19	-0.428571
Spp2	-0.828571
Ms4a4d	-0.542857
D630023O14Rik	-0.6
Casp12	-0.828571
Ttc23l	-0.371429
Gch1	0.142857
Gm38019	0.0857143
Msr1	0.885714
Olfml1	0.428571
Dcdc2c	-0.542857
Smcp	0.542857
Sh3bgrl3	-0.257143
Myl3	0.485714
C1qtnf9	0.885714
Sox4	-0.428571
X4930519F16Rik	-1
Mboat1	-0.714286
Col14a1	0.828571
X2410018L13Rik	-0.0857143
Gm39383	-0.428571
Usp18	0.771429
C1qtnf7	-0.371429
Slc25a10	-0.485714
Arl5c	0.257143
Cacna1d	-0.142857
Fam178b	0.142857
Spc24	0.428571
Acsm2	-0.771429
X5430437J10Rik	0.371429
Rpl3l	0.942857
Nadsyn1	-0.714286
Gm32511	0.0857143
Kdelr3	-0.714286
Arl13b	-0.0857143
Gm10221	0.314286
Ano4	0.771429
H2.DMb1	0.885714
Rnf180	0.0285714
Gm44196	-0.6
Bckdha	-0.542857
Gm7133	-0.0285714
Zyg11a	-0.2
Unc93b1	0.942857
Mpc2	0.428571
B230110C06Rik	0.942857
X4933406J09Rik	-0.257143
X8.Mar	-0.6
Cyp7b1	-0.828571
Bcl3	0.771429
Gja5	-0.371429
Lrrc2	0.428571
Tprkb	-1
Skint4	-0.6
Akap17b	0.142857
Gm48112	0.371429
Ms4a8a	0.257143
Tcaf2	-0.428571
Slc13a1	0.428571
Sirpb1c	-0.142857
ENSMUSG00000112356	0.657143
Usp42	-0.0285714
Gm26870	-0.714286
Aoc3	0.6
Ttr	-0.942857
Hacd2	-1
X4930586N03Rik	-0.371429
Vtcn1	0.885714
Ndufv3	0.885714
C330021F23Rik	-0.942857
Chsy3	-0.0857143
Frmpd4	-0.6
Itga1	0.942857
Ccnf	-0.142857
Cyp2a21.ps	-0.828571
Gm26520	0.314286
Gm36879	-0.257143
Tmem71	-0.6
Gm45321	0.0285714
Gm32816	-0.6
Clec4n	0.542857
Nr1i2	0.428571
Tead2	-0.657143
Chrna4	-0.771429
Pf4	-0.657143
Tgfbr2	-0.771429
Vegfd	0.428571
Csnka2ip	-0.142857
Gm3953	-0.942857
Gm48825	-0.6
Plp2	-0.6
Gm46348	-0.771429
Rgs13	-0.0857143
Dusp27	-0.0857143
Hectd2os	0.771429
Dusp3	-0.0857143
Ogdh	0.314286
Scpep1os	-0.828571
Xylb	-0.942857
X6030498E09Rik	-0.828571
Gm4951	0.657143
St6gal1	0.485714
Tspear	-0.428571
Acat3	0.0857143
Sost	-0.0857143
Isg20	-0.542857
Gm12718	-0.6
Slc2a10	-0.542857
Ifitm3	0.942857
Saxo1	-0.0857143
Rad51d	-1
Blk	-0.257143
Il23r	-0.6
Dock10	0.2
Satl1	0.6
Slc16a2	-0.6
Lrrc63	0.0285714
Asb4	0.314286
Serpine1	-0.828571
Myadml2os	0.942857
Gm13479	-0.0857143
Kir3dl2	-0.314286
Gm28437	0.942857
Gm11751	-0.771429
Gm43568	-0.885714
Gm37988	-0.657143
Gmpr	0.485714
C1s1	0.485714
Slc22a30	-0.828571
Cyp2c38	-0.428571
Klkb1	-0.828571
X1810062G17Rik	0.371429
Mettl7b	-0.828571
Mlkl	0.714286
Ss18l2	0.885714
X4921539E11Rik	0.142857
F3	-0.942857
Dqx1	-0.828571
Ankrd1	-0.542857
Pkhd1l1	0.714286
Cdc6	-0.714286
Gm7115	0.0857143
Cltrn	-0.314286
Gm46329	0.0857143
Shmt2	-0.371429
Cycs	0.714286
Tenm2	-0.428571
Keg1	-0.828571
Hivep3	0.0857143
Bst2	1
Cngb3	0.828571
Prelid2	0.142857
Rims2	-0.657143
Ccdc110	0.428571
Cd6	0.2
Traf3ip2	-0.428571
Dao	-0.885714
X4930401C15Rik	-0.828571
C1ra	0.828571
Tox	-0.0857143
Klrb1.ps1	1
Lat2	-0.371429
Arhgap45	0.828571
Arhgap8	-0.771429
Gm40123	-0.142857
Dbt	-0.428571
Slc16a9	-0.885714
C7	-0.428571
Nlrp1a	0.371429
Pcbd1	-0.942857
Eif2ak2	0.942857
Col5a1	-0.828571
Abcb1b	-0.885714
Gm18252	0.257143
X1500026H17Rik	-0.828571
Decr2	-0.942857
Anapc13	0.542857
Pid1	-0.0285714
Icos	0.142857
Il2ra	-0.485714
Kif21a	-0.942857
X6530403H02Rik	-0.0285714
Cldn14	-0.314286
Slc16a3	-0.714286
Rgs22	0.428571
Gm5751	0.0857143
Cdc42ep2	-0.942857
X1700113H08Rik	-0.0285714
Slc26a3	0.142857
Slc37a1	0.6
Kifc1	0.142857
Bmx	-0.428571
Gm39094	0.6
Fam114a1	0.828571
X1700020G17Rik	0.314286
Gm16332	0.142857
Gpat2	-0.542857
Fyb	0.542857
Pgam2	0.942857
Gm33838	-0.485714
Soat2	0.657143
Fignl1	-0.714286
Muc16	0.485714
A230108P19Rik	-0.0857143
Gckr	0.142857
Pdzrn4	1
Gm6249	0.771429
Stab1	-0.371429
Kbtbd12	0.257143
Agtr1b	0.371429
Rhpn2	0.657143
Adam5	-0.0857143
Gm30097	-0.371429
Gm45861	-0.371429
Ptpn22	0.771429
Pik3r5	0.771429
X1700019D03Rik	0.828571
Vgll3	-0.771429
Gm5150	-0.257143
Sytl5	-0.142857
Arhgef6	-0.542857
Iqcf3	-0.0857143
Ccl7	-0.828571
Epha3	0.257143
Cpn1	0.771429
Arhgap30	0.942857
Spi1	0.828571
Lst1	0.771429
Sys1	-0.6
Ccdc107	-0.714286
Kcnk5	-0.714286
Fmc1	0.942857
Trib3	0.828571
Gm47431	-0.942857
Gm32647	-0.371429
Suclg2	-0.0857143
Tc2n	-0.6
Gm26561	-0.0857143
Ugt8a	-0.885714
Stox1	0.771429
X1200007C13Rik	0.657143
Pter	-0.542857
Slc25a12	0.828571
Gm15564	0.142857
Gm35330	-0.0857143
Mybpc2	-0.428571
Acta2	-0.485714
Hdhd3	-0.6
Ankrd65	-0.371429
Mgam	-1
Pyroxd2	-0.542857
Map7	-0.6
Itk	0.542857
Rab19	0.6
Dock7	0.257143
Smoc2	-0.485714
Slc10a6	-0.6
Slc17a9	0.2
Col4a2	-0.542857
F830016B08Rik	0.771429
Gm12295	0.485714
Lrrc75a	-0.0285714
Prlr	0.657143
S100a6	-0.428571
Cxcl1	0.828571
Grb7	-0.6
Cyp2c69	-0.371429
Cmbl	-0.885714
X1810062O18Rik	-0.485714
Lacc1	0.828571
Cdc42ep5	0.371429
Clec4b1	-0.371429
Kif2c	-0.485714
Gm48089	-0.142857
Nlrp1b	0.428571
Gm14221	0.485714
C5ar1	-0.6
Gm7247	-0.428571
Naip5	-0.142857
Abcg5	-0.6
Pdlim7	-0.428571
Gpr176	0.142857
Vwa1	0.828571
Gm10222	0.885714
Megf6	0.0857143
Batf3	0.542857
[truncated: 1,509 more rows]

## Sheet: Kd_Lv_Correlation_GO
#term ID	term description	observed gene count	background gene count	strength	signal	false discovery rate	matching proteins in your network (IDs)	matching proteins in your network (labels)
GO:0006952	Defense response	136	1439	0.51	1.68	2.66e-28	10090.ENSMUSP00000002180,10090.ENSMUSP00000003370,10090.ENSMUSP00000004829,10090.ENSMUSP00000005705,10090.ENSMUSP00000006614,10090.ENSMUSP00000009425,10090.ENSMUSP00000010502,10090.ENSMUSP00000015484,10090.ENSMUSP00000015998,10090.ENSMUSP00000016094,10090.ENSMUSP00000016168,10090.ENSMUSP00000017974,10090.ENSMUSP00000020911,10090.ENSMUSP00000021506,10090.ENSMUSP00000021550,10090.ENSMUSP00000021860…	Spi1,Hck,Cd244a,Trim28,Epha2,Rarres2,Ifi35,Cybb,Cd5l,Ncf1,Lbp,Dhx58,Sdc1,Serpina3n,Arg2,Ly86,Cd180,Rnase4,Ciita,Cldn1,Gsdmd,Cxadr,Cxcl13,Serping1,Cd4,Clec4n,Eif2ak2,C3,Pmaip1,Atl3,Ifitm3,Irf7,Als2,Il1r1,Zap70,Kynu,Ifih1,Zbp1,Trim55,Tnfsf8,Tnfrsf1b,Fgr,Cxcl1,Gm4951,Clec2d,Iigp1,Siglece,Il4ra,Trim30d,Btk,Mylk3,Il15,Ubd,Scd1,Lyn,Fgb,Ccl5,Batf,Nfkbiz,Ifi27l2b,Ddx58,Ddx21,Slfn9,Gbp7,Znfx1,Irgm1,Bst2,F…
GO:0002376	Immune system process	174	2249	0.42	1.43	2.93e-28	10090.ENSMUSP00000002180,10090.ENSMUSP00000003370,10090.ENSMUSP00000003910,10090.ENSMUSP00000004829,10090.ENSMUSP00000005705,10090.ENSMUSP00000005889,10090.ENSMUSP00000006614,10090.ENSMUSP00000009425,10090.ENSMUSP00000010502,10090.ENSMUSP00000015277,10090.ENSMUSP00000015484,10090.ENSMUSP00000015998,10090.ENSMUSP00000016094,10090.ENSMUSP00000016168,10090.ENSMUSP00000017974,10090.ENSMUSP00000019974…	Spi1,Hck,Dnase2a,Cd244a,Trim28,Vav1,Epha2,Rarres2,Ifi35,Lrrk1,Cybb,Cd5l,Ncf1,Lbp,Dhx58,Rab32,Arg2,Ly86,Cd180,Rgcc,Dcstamp,Ciita,Cldn1,Gsdmd,Cxadr,Cxcl13,Serping1,Cd4,Clec4n,Eif2ak2,C3,Pmaip1,Atl3,Ifitm3,Irf7,Slc40a1,Zap70,Batf3,Kynu,Ifih1,Fam210b,Zbp1,Trim55,Ptpn22,Il6ra,Nfkb1,Tnfsf8,Tnfrsf1b,Tal1,Fgr,Cxcl1,Lrmp,Iigp1,Il4ra,Trim30d,Btk,Ikbkb,Il15,Mpzl2,Myo1e,Csk,Ubd,Lyn,Fgb,Ccl5,Batf,Nfkbiz,Ifi27…
GO:0051707	Response to other organism	136	1451	0.51	1.67	2.93e-28	10090.ENSMUSP00000002180,10090.ENSMUSP00000003370,10090.ENSMUSP00000004829,10090.ENSMUSP00000005705,10090.ENSMUSP00000006614,10090.ENSMUSP00000009425,10090.ENSMUSP00000010502,10090.ENSMUSP00000015484,10090.ENSMUSP00000015712,10090.ENSMUSP00000016094,10090.ENSMUSP00000016168,10090.ENSMUSP00000017974,10090.ENSMUSP00000020938,10090.ENSMUSP00000021506,10090.ENSMUSP00000021550,10090.ENSMUSP00000021860…	Spi1,Hck,Cd244a,Trim28,Epha2,Rarres2,Ifi35,Cybb,Lpl,Ncf1,Lbp,Dhx58,Fam20a,Serpina3n,Arg2,Ly86,Cd180,Rnase4,Litaf,Ciita,Cldn1,Gsdmd,Cxadr,Cxcl13,Krt8,Serping1,Cd4,Clec4n,Eif2ak2,C3,Pmaip1,Atl3,Ifitm3,Irf7,Zap70,Batf3,Kynu,Ifih1,Zbp1,Ptpn22,Nfkb1,Abca1,Tnfsf8,Tnfrsf1b,Fgr,Cxcl1,Usp18,Iigp1,Il4ra,Trim30d,Btk,Pklr,Ubd,Apob,Scd1,Lrg1,Lyn,Fgb,Ccl5,Batf,Ifi27l2b,Ddx58,Ddx21,Slfn9,Gbp7,Znfx1,Irgm1,Bst2,M…
GO:0009607	Response to biotic stimulus	137	1494	0.5	1.63	5.3e-28	10090.ENSMUSP00000002180,10090.ENSMUSP00000003370,10090.ENSMUSP00000004829,10090.ENSMUSP00000005705,10090.ENSMUSP00000006614,10090.ENSMUSP00000009425,10090.ENSMUSP00000010502,10090.ENSMUSP00000015484,10090.ENSMUSP00000015712,10090.ENSMUSP00000016094,10090.ENSMUSP00000016168,10090.ENSMUSP00000017974,10090.ENSMUSP00000020938,10090.ENSMUSP00000021506,10090.ENSMUSP00000021550,10090.ENSMUSP00000021860…	Spi1,Hck,Cd244a,Trim28,Epha2,Rarres2,Ifi35,Cybb,Lpl,Ncf1,Lbp,Dhx58,Fam20a,Serpina3n,Arg2,Ly86,Atg10,Cd180,Rnase4,Litaf,Ciita,Cldn1,Gsdmd,Cxadr,Cxcl13,Krt8,Serping1,Cd4,Clec4n,Eif2ak2,C3,Pmaip1,Atl3,Ifitm3,Irf7,Zap70,Batf3,Kynu,Ifih1,Zbp1,Ptpn22,Nfkb1,Abca1,Tnfsf8,Tnfrsf1b,Fgr,Cxcl1,Usp18,Iigp1,Il4ra,Trim30d,Btk,Pklr,Ubd,Apob,Scd1,Lrg1,Lyn,Fgb,Ccl5,Batf,Ifi27l2b,Ddx58,Ddx21,Slfn9,Gbp7,Znfx1,Irgm1,…
GO:0044419	Biological process involved in interspecies interaction between organisms	142	1609	0.48	1.58	1.13e-27	10090.ENSMUSP00000002180,10090.ENSMUSP00000003370,10090.ENSMUSP00000004829,10090.ENSMUSP00000005705,10090.ENSMUSP00000006614,10090.ENSMUSP00000009425,10090.ENSMUSP00000010502,10090.ENSMUSP00000015484,10090.ENSMUSP00000015712,10090.ENSMUSP00000015800,10090.ENSMUSP00000016094,10090.ENSMUSP00000016168,10090.ENSMUSP00000017974,10090.ENSMUSP00000020938,10090.ENSMUSP00000021506,10090.ENSMUSP00000021550…	Spi1,Hck,Cd244a,Trim28,Epha2,Rarres2,Ifi35,Cybb,Lpl,Hspa8,Ncf1,Lbp,Dhx58,Fam20a,Serpina3n,Arg2,Ly86,Cd180,Rnase4,Litaf,Ciita,Cldn1,Gsdmd,Cxadr,Cxcl13,Krt8,Serping1,Cd4,Clec4n,Eif2ak2,Jpt2,C3,Pmaip1,Atl3,Ifitm3,Irf7,Zap70,Batf3,Kynu,Ifih1,Zbp1,Ptpn22,Nfkb1,Abca1,Tnfsf8,Tnfrsf1b,Fgr,Cxcl1,Usp18,Iigp1,Il4ra,Trim30d,Btk,Pklr,Ubd,Apob,Scd1,Lrg1,Lyn,Fgb,Ccl5,Batf,Ifi27l2b,Ddx58,Ddx21,Slfn9,Cd300ld,Gbp7…
GO:0009605	Response to external stimulus	182	2575	0.38	1.31	1.12e-25	10090.ENSMUSP00000000466,10090.ENSMUSP00000000579,10090.ENSMUSP00000002180,10090.ENSMUSP00000002518,10090.ENSMUSP00000003370,10090.ENSMUSP00000003808,10090.ENSMUSP00000004715,10090.ENSMUSP00000004829,10090.ENSMUSP00000005705,10090.ENSMUSP00000005889,10090.ENSMUSP00000006614,10090.ENSMUSP00000009425,10090.ENSMUSP00000010502,10090.ENSMUSP00000010807,10090.ENSMUSP00000015484,10090.ENSMUSP00000015712…	Plin2,Sox9,Spi1,Tle5,Hck,Gdf15,Mospd2,Cd244a,Trim28,Vav1,Epha2,Rarres2,Ifi35,Fads1,Cybb,Lpl,Hspa8,Ncf1,Lbp,Krt20,Dhx58,Rab32,Fam20a,Serpina3n,Arg2,Ryr2,Ly86,Cd180,Rnase4,Litaf,Ciita,Cldn1,Gsdmd,Cxadr,Aqp2,Cxcl13,Krt8,Serping1,Cd4,Clec4n,Eif2ak2,C3,Pmaip1,Atl3,Ifitm3,Irf7,Zap70,Batf3,Kynu,Ifih1,Zbp1,Map1lc3a,P2ry1,Ptpn22,Nfkb1,Abca1,Tnfsf8,Tnfrsf1b,Fgr,Cxcl1,Usp18,Iigp1,Il4ra,Bag3,Trim30d,Btk,Il15…
GO:0098542	Defense response to other organism	106	1040	0.54	1.71	3.14e-24	10090.ENSMUSP00000003370,10090.ENSMUSP00000004829,10090.ENSMUSP00000005705,10090.ENSMUSP00000006614,10090.ENSMUSP00000009425,10090.ENSMUSP00000010502,10090.ENSMUSP00000015484,10090.ENSMUSP00000016094,10090.ENSMUSP00000016168,10090.ENSMUSP00000017974,10090.ENSMUSP00000021550,10090.ENSMUSP00000021860,10090.ENSMUSP00000022124,10090.ENSMUSP00000022428,10090.ENSMUSP00000023147,10090.ENSMUSP00000023154…	Hck,Cd244a,Trim28,Epha2,Rarres2,Ifi35,Cybb,Ncf1,Lbp,Dhx58,Arg2,Ly86,Cd180,Rnase4,Ciita,Cldn1,Gsdmd,Cxadr,Cxcl13,Serping1,Cd4,Clec4n,Eif2ak2,C3,Pmaip1,Atl3,Ifitm3,Irf7,Zap70,Kynu,Ifih1,Zbp1,Tnfsf8,Fgr,Cxcl1,Iigp1,Il4ra,Trim30d,Btk,Ubd,Scd1,Lyn,Fgb,Ccl5,Batf,Ifi27l2b,Ddx58,Ddx21,Slfn9,Gbp7,Znfx1,Irgm1,Bst2,Mlkl,Irgm2,Lacc1,C1ra,Lgals4,C4b,Ddx60,Irak4,Cfi,Notch2,Oas1a,Dtx3l,Akirin2,Ifi27,Isg15,Stat2…
GO:0006955	Immune response	116	1284	0.49	1.53	1.03e-22	10090.ENSMUSP00000002180,10090.ENSMUSP00000003370,10090.ENSMUSP00000004829,10090.ENSMUSP00000005705,10090.ENSMUSP00000005889,10090.ENSMUSP00000009425,10090.ENSMUSP00000010502,10090.ENSMUSP00000015484,10090.ENSMUSP00000016168,10090.ENSMUSP00000017974,10090.ENSMUSP00000021550,10090.ENSMUSP00000021860,10090.ENSMUSP00000022124,10090.ENSMUSP00000022595,10090.ENSMUSP00000023147,10090.ENSMUSP00000023154…	Spi1,Hck,Cd244a,Trim28,Vav1,Rarres2,Ifi35,Cybb,Lbp,Dhx58,Arg2,Ly86,Cd180,Rgcc,Ciita,Cldn1,Gsdmd,Cxcl13,Serping1,Cd4,Clec4n,Eif2ak2,C3,Atl3,Ifitm3,Irf7,Zap70,Kynu,Ifih1,Zbp1,Il6ra,Tnfsf8,Tnfrsf1b,Fgr,Cxcl1,Iigp1,Il4ra,Trim30d,Btk,Il15,Csk,Ubd,Lyn,Fgb,Ccl5,Batf,Ifi27l2b,Ddx58,Ddx21,Gbp7,Znfx1,Irgm1,Bst2,Irgm2,Vtcn1,Atp7a,Lacc1,C1ra,Lgals4,C4b,Lpin1,Irak4,Cfi,Notch2,Oas1a,Dtx3l,Akirin2,Ifi27,Isg15,S…
GO:0006950	Response to stress	207	3453	0.31	1.1	2.72e-21	10090.ENSMUSP00000000466,10090.ENSMUSP00000002152,10090.ENSMUSP00000002180,10090.ENSMUSP00000002737,10090.ENSMUSP00000003370,10090.ENSMUSP00000004829,10090.ENSMUSP00000005705,10090.ENSMUSP00000006614,10090.ENSMUSP00000006856,10090.ENSMUSP00000009236,10090.ENSMUSP00000009425,10090.ENSMUSP00000010502,10090.ENSMUSP00000010807,10090.ENSMUSP00000015484,10090.ENSMUSP00000015712,10090.ENSMUSP00000015800…	Plin2,Bbc3,Spi1,Alkbh7,Hck,Cd244a,Trim28,Epha2,Pola1,Derl3,Rarres2,Ifi35,Fads1,Cybb,Lpl,Hspa8,Cd5l,Ncf1,Lbp,Krt20,Dhx58,Sdc1,Serpina3n,Arg2,Ryr2,Ly86,Atg10,Cd180,Polk,Rnase4,Rgcc,Rrm2b,Ciita,Cldn1,Gsdmd,Ndufb4,Cxadr,Pros1,Aqp2,Cxcl13,Msrb2,Krt8,Serping1,Cd4,Clec4n,Eif2ak2,C3,Pmaip1,Atl3,Cdk2,Ifitm3,Irf7,Als2,Il1r1,Zap70,Kynu,Ifih1,Xrn2,Zbp1,Map1lc3a,Trim55,P2ry1,Nfkb1,Trp53inp1,Abca1,Tnfsf8,Tnfrs…
GO:0002682	Regulation of immune system process	116	1523	0.42	1.25	3.93e-17	10090.ENSMUSP00000000579,10090.ENSMUSP00000002180,10090.ENSMUSP00000003910,10090.ENSMUSP00000004715,10090.ENSMUSP00000004829,10090.ENSMUSP00000005889,10090.ENSMUSP00000009425,10090.ENSMUSP00000010502,10090.ENSMUSP00000015800,10090.ENSMUSP00000015998,10090.ENSMUSP00000016094,10090.ENSMUSP00000016168,10090.ENSMUSP00000017974,10090.ENSMUSP00000021550,10090.ENSMUSP00000022124,10090.ENSMUSP00000022595…	Sox9,Spi1,Dnase2a,Mospd2,Cd244a,Vav1,Rarres2,Ifi35,Hspa8,Cd5l,Ncf1,Lbp,Dhx58,Arg2,Cd180,Rgcc,Dcstamp,Litaf,Cxcl13,Serping1,Cd4,Clec4n,C3,Irf7,Il1r1,Zap70,Ifih1,Sppl2a,Fam210b,Zbp1,Ptpn22,Tnfrsf1b,Tal1,Fgr,Cxcl1,P2rx4,Usp18,Clec2d,Il4ra,Trim30d,Btk,Il15,Csk,Cldn18,Lyn,Ccl5,Nfkbiz,Ddx58,Ddx21,Spns2,Clcf1,Btnl9,Elf1,Igfbp2,Znfx1,Gm6377,Runx3,Irgm1,Vsig4,Bst2,Fpr1,Fn1,Vtcn1,Lacc1,C1ra,C4b,Ddx60,Cfi,N…
GO:0045087	Innate immune response	77	748	0.55	1.54	3.93e-17	10090.ENSMUSP00000003370,10090.ENSMUSP00000004829,10090.ENSMUSP00000005705,10090.ENSMUSP00000009425,10090.ENSMUSP00000010502,10090.ENSMUSP00000015484,10090.ENSMUSP00000016168,10090.ENSMUSP00000017974,10090.ENSMUSP00000021550,10090.ENSMUSP00000021860,10090.ENSMUSP00000022124,10090.ENSMUSP00000023147,10090.ENSMUSP00000023154,10090.ENSMUSP00000023238,10090.ENSMUSP00000023994,10090.ENSMUSP00000024118…	Hck,Cd244a,Trim28,Rarres2,Ifi35,Cybb,Lbp,Dhx58,Arg2,Ly86,Cd180,Ciita,Cldn1,Gsdmd,Serping1,Clec4n,Eif2ak2,C3,Atl3,Ifitm3,Irf7,Zap70,Kynu,Ifih1,Zbp1,Fgr,Iigp1,Trim30d,Btk,Ubd,Lyn,Fgb,Ccl5,Ifi27l2b,Ddx58,Ddx21,Gbp7,Znfx1,Irgm1,Bst2,Irgm2,Lacc1,C1ra,C4b,Irak4,Cfi,Oas1a,Dtx3l,Akirin2,Ifi27,Isg15,Stat2,Oas1g,Masp1,Relb,Mefv,Ifit1,Pik3cd,Cdc42ep4,Cfh,Oasl1,Tlr8,Mpeg1,Parp9,Zc3hav1,Cebpg,Cd84,Unc93b1,C6,…
GO:0050776	Regulation of immune response	83	861	0.52	1.47	4.51e-17	10090.ENSMUSP00000002180,10090.ENSMUSP00000003910,10090.ENSMUSP00000005889,10090.ENSMUSP00000010502,10090.ENSMUSP00000015800,10090.ENSMUSP00000015998,10090.ENSMUSP00000016094,10090.ENSMUSP00000016168,10090.ENSMUSP00000017974,10090.ENSMUSP00000021550,10090.ENSMUSP00000022124,10090.ENSMUSP00000022595,10090.ENSMUSP00000023994,10090.ENSMUSP00000024044,10090.ENSMUSP00000024118,10090.ENSMUSP00000024988…	Spi1,Dnase2a,Vav1,Ifi35,Hspa8,Cd5l,Ncf1,Lbp,Dhx58,Arg2,Cd180,Rgcc,Serping1,Cd4,Clec4n,C3,Irf7,Il1r1,Zap70,Ifih1,Sppl2a,Zbp1,Ptpn22,Tnfrsf1b,Fgr,Usp18,Clec2d,Il4ra,Trim30d,Btk,Il15,Csk,Lyn,Nfkbiz,Ddx58,Spns2,Clcf1,Btnl9,Elf1,Znfx1,Gm6377,Irgm1,Vsig4,Fpr1,Vtcn1,Lacc1,C1ra,C4b,Ddx60,Cfi,Oas1a,Akirin2,Isg15,Stat2,Card11,Oas1g,Myo1f,Cd86,Masp1,Fyb,Mefv,Nfe2l2,Cd300a,Fyb2,Lgals9,Itk,Cfh,Oasl1,Tlr8,Parp…
GO:0048518	Positive regulation of biological process	300	6612	0.19	0.82	2.77e-15	10090.ENSMUSP00000000395,10090.ENSMUSP00000000466,10090.ENSMUSP00000000579,10090.ENSMUSP00000001179,10090.ENSMUSP00000001927,10090.ENSMUSP00000002044,10090.ENSMUSP00000002152,10090.ENSMUSP00000002180,10090.ENSMUSP00000002518,10090.ENSMUSP00000003370,10090.ENSMUSP00000003808,10090.ENSMUSP00000004715,10090.ENSMUSP00000004829,10090.ENSMUSP00000005705,10090.ENSMUSP00000005889,10090.ENSMUSP00000006311…	Tmprss2,Plin2,Sox9,Pcnt,Ltbp1,Map3k3,Bbc3,Spi1,Tle5,Hck,Gdf15,Mospd2,Cd244a,Trim28,Vav1,Tead4,Epha2,Rarres2,Ifi35,Birc3,Chp1,Lrrk1,Sash1,Cybb,Lpl,Hspa8,Cd5l,Ncf1,Il17rb,Lbp,Dhx58,Ybx2,Tns3,Sdc1,Fam20a,Pik3r5,Arg2,Ryr2,Ly86,Atg10,Cd180,Samd4,Rgcc,Adam2,Bmp1,Fitm1,Rrm2b,Dcstamp,Litaf,Ciita,Cldn1,Gsdmd,Cxadr,Pros1,Aqp2,Cxcl13,Serping1,Cd4,Clec4n,Cd2ap,Fgd2,Xdh,Eif2ak2,C3,Diaph1,Pmaip1,Atl3,C1qtnf9,M…
GO:0051239	Regulation of multicellular organismal process	174	3060	0.29	0.97	7.8e-15	10090.ENSMUSP00000000579,10090.ENSMUSP00000001927,10090.ENSMUSP00000002044,10090.ENSMUSP00000002180,10090.ENSMUSP00000003808,10090.ENSMUSP00000004829,10090.ENSMUSP00000005352,10090.ENSMUSP00000006311,10090.ENSMUSP00000006614,10090.ENSMUSP00000006856,10090.ENSMUSP00000006900,10090.ENSMUSP00000015449,10090.ENSMUSP00000015484,10090.ENSMUSP00000015712,10090.ENSMUSP00000016094,10090.ENSMUSP00000016110…	Sox9,Ltbp1,Map3k3,Spi1,Gdf15,Cd244a,Corin,Tead4,Epha2,Pola1,Acot13,Sash1,Cybb,Lpl,Ncf1,Il17rb,Lbp,Dhx58,Ybx2,Rflnb,Arg2,Ryr2,Vcl,Rgcc,Bmp1,Dcstamp,Litaf,Gsdmd,Cxadr,Pros1,Cxcl13,Serping1,Cd4,Clec4n,Cd2ap,Xdh,Eif2ak2,C3,Irf7,Il1r1,Zap70,Esrrg,Ifih1,Fam210b,P2ry1,Ptpn22,Casq2,Il6ra,Hadh,Nfkb1,Abca1,Tnfrsf1b,Mycl,Tal1,Fgr,P2rx4,Clec2d,Pde3b,Il4ra,Btk,Ikbkb,Slc25a4,Il15,Mtmr2,Csk,Cldn18,Ss18l2,Scd1,L…
GO:0009617	Response to bacterium	75	794	0.51	1.38	8.07e-15	10090.ENSMUSP00000002180,10090.ENSMUSP00000003370,10090.ENSMUSP00000006614,10090.ENSMUSP00000009425,10090.ENSMUSP00000015712,10090.ENSMUSP00000016094,10090.ENSMUSP00000016168,10090.ENSMUSP00000017974,10090.ENSMUSP00000020938,10090.ENSMUSP00000021506,10090.ENSMUSP00000021860,10090.ENSMUSP00000022124,10090.ENSMUSP00000022428,10090.ENSMUSP00000023143,10090.ENSMUSP00000023154,10090.ENSMUSP00000023238…	Spi1,Hck,Epha2,Rarres2,Lpl,Ncf1,Lbp,Dhx58,Fam20a,Serpina3n,Ly86,Cd180,Rnase4,Litaf,Cldn1,Gsdmd,Cxcl13,Cd4,Eif2ak2,C3,Atl3,Ptpn22,Nfkb1,Abca1,Tnfsf8,Tnfrsf1b,Fgr,Cxcl1,Usp18,Iigp1,Btk,Apob,Scd1,Lrg1,Lyn,Fgb,Ccl5,Gbp7,Znfx1,Irgm1,Irgm2,Lgals4,Pdcd4,Notch2,Oas1a,Akirin2,Isg15,Oas1g,Myo1f,Cd86,Rnf213,Cldn3,Trdn,Ifit1,Lgals9,Prkcd,Plac8,Mpeg1,Cxcl9,Mgst1,Bcl3,Serpina3f,Enpp1,Prlr,Irf5,Fga,Ncf2,Rgs1,Tl…
GO:0002831	Regulation of response to biotic stimulus	49	377	0.65	1.62	8.18e-14	10090.ENSMUSP00000002180,10090.ENSMUSP00000005889,10090.ENSMUSP00000010502,10090.ENSMUSP00000015449,10090.ENSMUSP00000016094,10090.ENSMUSP00000016168,10090.ENSMUSP00000017974,10090.ENSMUSP00000021550,10090.ENSMUSP00000021860,10090.ENSMUSP00000022124,10090.ENSMUSP00000023994,10090.ENSMUSP00000024118,10090.ENSMUSP00000024988,10090.ENSMUSP00000026571,10090.ENSMUSP00000029018,10090.ENSMUSP00000029433…	Spi1,Vav1,Ifi35,Sash1,Ncf1,Lbp,Dhx58,Arg2,Ly86,Cd180,Serping1,Clec4n,C3,Irf7,Zbp1,Ptpn22,Fgr,Cxcl1,Usp18,Clec2d,Trim30d,Il15,Ccl5,Ddx58,Tigar,Znfx1,Irgm1,Vsig4,Ddx60,Cfi,Oas1a,Dtx3l,Akirin2,Isg15,Stat2,Oas1g,Myo1f,Masp1,Nfe2l2,Lgals9,Cfh,Oasl1,Tlr8,Parp9,Zc3hav1,Ahr,Cd84,Ifi206,Nlrc5
GO:0032101	Regulation of response to external stimulus	84	1019	0.45	1.23	1.23e-13	10090.ENSMUSP00000002180,10090.ENSMUSP00000004715,10090.ENSMUSP00000005889,10090.ENSMUSP00000009425,10090.ENSMUSP00000010502,10090.ENSMUSP00000015449,10090.ENSMUSP00000015712,10090.ENSMUSP00000016094,10090.ENSMUSP00000016110,10090.ENSMUSP00000016168,10090.ENSMUSP00000017974,10090.ENSMUSP00000021550,10090.ENSMUSP00000021860,10090.ENSMUSP00000022124,10090.ENSMUSP00000023629,10090.ENSMUSP00000023840…	Spi1,Mospd2,Vav1,Rarres2,Ifi35,Sash1,Lpl,Ncf1,Il17rb,Lbp,Dhx58,Arg2,Ly86,Cd180,Pros1,Cxcl13,Serping1,Clec4n,C3,Irf7,Il1r1,Zbp1,Ptpn22,Nfkb1,Tnfrsf1b,Fgr,Cxcl1,P2rx4,Usp18,Clec2d,Siglece,Trim30d,Btk,Il15,Lyn,Fgb,Ccl5,Nfkbiz,Ddx58,Clcf1,Nenf,Znfx1,Irgm1,Vsig4,Fn1,Socs3,Lacc1,Ddx60,Pdcd4,Cfi,Oas1a,Dtx3l,Akirin2,Isg15,Stat2,Oas1g,Myo1f,Masp1,Cldn3,Mefv,Aoc3,Nfe2l2,Tnc,Lgals9,Cfh,Oasl1,Tlr8,Prkcd,Parp…
GO:0034097	Response to cytokine	79	931	0.46	1.24	2.35e-13	10090.ENSMUSP00000000579,10090.ENSMUSP00000002180,10090.ENSMUSP00000002518,10090.ENSMUSP00000013949,10090.ENSMUSP00000016110,10090.ENSMUSP00000020962,10090.ENSMUSP00000021506,10090.ENSMUSP00000022913,10090.ENSMUSP00000023147,10090.ENSMUSP00000023154,10090.ENSMUSP00000023803,10090.ENSMUSP00000023840,10090.ENSMUSP00000023952,10090.ENSMUSP00000024044,10090.ENSMUSP00000024884,10090.ENSMUSP00000025668…	Sox9,Spi1,Tle5,Birc3,Il17rb,Ubxn2a,Serpina3n,Dcstamp,Ciita,Cldn1,Krt18,Cxcl13,Krt8,Cd4,Eif2ak2,Atl3,Ifitm3,Irf7,Il1r1,Kynu,Il6ra,Nfkb1,Tnfrsf1b,Cxcl1,Gm4951,Prdm5,Iigp1,Il4ra,Btk,Ikbkb,Mylk3,Il15,Cldn18,Ubd,Apob,Lyn,Fgb,Ccl5,Lilra6,Gbp7,Grem2,Irgm1,Bst2,Fn1,Irgm2,Socs3,Irak4,Csf2ra,Oas1a,Ifi27,Isg15,Stat2,Oas1g,Icam1,Spp1,Gm4841,Relb,Mefv,Itga4,Nfe2l2,Ifit1,Trim63,Cdc42ep4,Cfh,Oasl1,Cxcl9,Lilra5,…
GO:0001817	Regulation of cytokine production	72	798	0.49	1.28	2.89e-13	10090.ENSMUSP00000001927,10090.ENSMUSP00000004829,10090.ENSMUSP00000006614,10090.ENSMUSP00000006856,10090.ENSMUSP00000015484,10090.ENSMUSP00000015712,10090.ENSMUSP00000016110,10090.ENSMUSP00000016168,10090.ENSMUSP00000017974,10090.ENSMUSP00000021550,10090.ENSMUSP00000022595,10090.ENSMUSP00000023143,10090.ENSMUSP00000023238,10090.ENSMUSP00000024118,10090.ENSMUSP00000024709,10090.ENSMUSP00000024884…	Ltbp1,Cd244a,Epha2,Pola1,Cybb,Lpl,Il17rb,Lbp,Dhx58,Arg2,Rgcc,Litaf,Gsdmd,Clec4n,Cd2ap,Eif2ak2,C3,Irf7,Il1r1,Ifih1,Ptpn22,Il6ra,Nfkb1,Tnfrsf1b,Fgr,Il4ra,Btk,Il15,Csk,Lyn,Ccl5,Batf,Ddx58,Ddx21,Btnl9,Elf1,Cd300ld,Gbp7,Vsig4,Bst2,Fn1,Vtcn1,Lacc1,Pdcd4,Oas1a,Akirin2,Isg15,Card11,Oas1g,Relb,Mefv,Tek,Lgals9,Pou2f2,Itk,Tlr8,Anxa4,Zc3hav1,Lilra5,Bcl3,Cebpg,Stat3,Cd84,Unc93b1,Irf5,Ifi206,Tlr1,Hgf,Cx3cr1,Nf…
GO:0009615	Response to virus	46	352	0.65	1.58	5e-13	10090.ENSMUSP00000005705,10090.ENSMUSP00000017974,10090.ENSMUSP00000023572,10090.ENSMUSP00000024884,10090.ENSMUSP00000025399,10090.ENSMUSP00000026565,10090.ENSMUSP00000026571,10090.ENSMUSP00000027943,10090.ENSMUSP00000028259,10090.ENSMUSP00000029018,10090.ENSMUSP00000029812,10090.ENSMUSP00000033211,10090.ENSMUSP00000036044,10090.ENSMUSP00000041712,10090.ENSMUSP00000042433,10090.ENSMUSP00000042691…	Trim28,Dhx58,Cxadr,Eif2ak2,Pmaip1,Ifitm3,Irf7,Batf3,Ifih1,Zbp1,Nfkb1,Trim30d,Apob,Ifi27l2b,Ddx58,Ddx21,Slfn9,Gbp7,Znfx1,Irgm1,Bst2,Mlkl,Ddx60,Oas1a,Dtx3l,Ifi27,Isg15,Stat2,Oas1g,Cd86,Ifit1,Lgals9,Pou2f2,Oasl1,Tlr8,Apobec1,Cxcl9,Parp9,Zc3hav1,Bcl3,Unc93b1,Cdk6,Irf5,Ifi206,Rtp4,Nlrc5
GO:0031347	Regulation of defense response	64	665	0.52	1.32	8.14e-13	10090.ENSMUSP00000002180,10090.ENSMUSP00000005889,10090.ENSMUSP00000010502,10090.ENSMUSP00000015712,10090.ENSMUSP00000016094,10090.ENSMUSP00000016110,10090.ENSMUSP00000016168,10090.ENSMUSP00000017974,10090.ENSMUSP00000021550,10090.ENSMUSP00000023994,10090.ENSMUSP00000024118,10090.ENSMUSP00000024988,10090.ENSMUSP00000026571,10090.ENSMUSP00000027241,10090.ENSMUSP00000029018,10090.ENSMUSP00000029433…	Spi1,Vav1,Ifi35,Lpl,Ncf1,Il17rb,Lbp,Dhx58,Arg2,Serping1,Clec4n,C3,Irf7,Il1r1,Zbp1,Ptpn22,Nfkb1,Tnfrsf1b,Fgr,Cxcl1,Usp18,Clec2d,Siglece,Trim30d,Btk,Il15,Lyn,Ccl5,Nfkbiz,Ddx58,Clcf1,Znfx1,Irgm1,Vsig4,Socs3,Lacc1,Pdcd4,Cfi,Oas1a,Dtx3l,Akirin2,Isg15,Stat2,Oas1g,Myo1f,Masp1,Mefv,Aoc3,Nfe2l2,Tnc,Lgals9,Cfh,Tlr8,Parp9,Zc3hav1,Lilra5,Slc7a2,Ifi206,Hgf,Nlrc5,Cx3cr1,Sbno2,Gja1,Pglyrp2
GO:0010033	Response to organic substance	173	3234	0.26	0.88	1.83e-12	10090.ENSMUSP00000000466,10090.ENSMUSP00000000579,10090.ENSMUSP00000001927,10090.ENSMUSP00000002180,10090.ENSMUSP00000002518,10090.ENSMUSP00000003808,10090.ENSMUSP00000006614,10090.ENSMUSP00000009236,10090.ENSMUSP00000009425,10090.ENSMUSP00000013949,10090.ENSMUSP00000015484,10090.ENSMUSP00000015712,10090.ENSMUSP00000015800,10090.ENSMUSP00000016110,10090.ENSMUSP00000016168,10090.ENSMUSP00000020911…	Plin2,Sox9,Ltbp1,Spi1,Tle5,Gdf15,Epha2,Derl3,Rarres2,Birc3,Cybb,Lpl,Hspa8,Il17rb,Lbp,Sdc1,Ubxn2a,Serpina3n,Ryr2,Ly86,Cd180,Rrm2b,Dcstamp,Litaf,Ciita,Cldn1,Krt18,Cxcl13,Krt8,Cd4,Eif2ak2,Diaph1,Pmaip1,Aldh1a7,Atl3,Cpn1,Cdk2,Ifitm3,Irf7,Il1r1,Esrrg,Kynu,Grb14,Ifih1,Fam210b,Map1lc3a,P2ry1,Ptpn22,Casq2,Il6ra,Hadh,Nfkb1,Trp53inp1,Abca1,Tnfrsf1b,Ptpru,Cxcl1,P2rx4,Gm4951,Prdm5,Usp18,Iigp1,Pde3b,Il4ra,Bag…
GO:0070887	Cellular response to chemical stimulus	157	2827	0.28	0.9	2.71e-12	10090.ENSMUSP00000000579,10090.ENSMUSP00000001927,10090.ENSMUSP00000002152,10090.ENSMUSP00000002180,10090.ENSMUSP00000003808,10090.ENSMUSP00000005889,10090.ENSMUSP00000006614,10090.ENSMUSP00000009236,10090.ENSMUSP00000009425,10090.ENSMUSP00000013949,10090.ENSMUSP00000015484,10090.ENSMUSP00000015712,10090.ENSMUSP00000015800,10090.ENSMUSP00000016094,10090.ENSMUSP00000016110,10090.ENSMUSP00000016168…	Sox9,Ltbp1,Bbc3,Spi1,Gdf15,Vav1,Epha2,Derl3,Rarres2,Birc3,Cybb,Lpl,Hspa8,Ncf1,Il17rb,Lbp,Ubxn2a,Akr1c12,Akr1c13,Ryr2,Ly86,Cd180,Rgcc,Dcstamp,Litaf,Ciita,Cldn1,Cxadr,Aqp2,Krt18,Cxcl13,Krt8,Cd4,Eif2ak2,Diaph1,Aldh1a7,Atl3,Cdk2,Ifitm3,Irf7,Slc40a1,Il1r1,Esrrg,Grb14,Ifih1,Fam210b,Map1lc3a,P2ry1,Ptpn22,Casq2,Il6ra,Nfkb1,Trp53inp1,Abca1,Tnfrsf1b,Cxcl1,P2rx4,Gm4951,Pon3,Prdm5,Iigp1,Pde3b,Il4ra,Bag3,Btk,…
GO:0048583	Regulation of response to stimulus	201	4029	0.23	0.83	3.51e-12	10090.ENSMUSP00000000579,10090.ENSMUSP00000001927,10090.ENSMUSP00000002044,10090.ENSMUSP00000002152,10090.ENSMUSP00000002180,10090.ENSMUSP00000002518,10090.ENSMUSP00000003808,10090.ENSMUSP00000003910,10090.ENSMUSP00000004715,10090.ENSMUSP00000005647,10090.ENSMUSP00000005705,10090.ENSMUSP00000005889,10090.ENSMUSP00000006614,10090.ENSMUSP00000009425,10090.ENSMUSP00000010502,10090.ENSMUSP00000013949…	Sox9,Ltbp1,Map3k3,Bbc3,Spi1,Tle5,Gdf15,Dnase2a,Mospd2,Ndufs3,Trim28,Vav1,Epha2,Rarres2,Ifi35,Birc3,Chp1,Lrrk1,Sash1,Lpl,Hspa8,Cd5l,Ncf1,Il17rb,Lbp,Dhx58,Pik3r5,Arg2,Ly86,Cd180,Rgcc,Rrm2b,Litaf,Cldn1,Pros1,Cxcl13,Serping1,Cd4,Clec4n,Cd2ap,Fgd2,Xdh,Eif2ak2,Jpt2,C3,Pmaip1,C1qtnf9,Irf7,Il1r1,Zap70,Grb14,Ifih1,Sppl2a,Zbp1,P2ry1,Ptpn22,Il6ra,Nfkb1,Abca1,Tnfrsf1b,Fgr,Ptpru,Cxcl1,P2rx4,Usp18,Clec2d,Sigle…
GO:0051607	Defense response to virus	38	259	0.7	1.6	5.51e-12	10090.ENSMUSP00000005705,10090.ENSMUSP00000017974,10090.ENSMUSP00000023572,10090.ENSMUSP00000024884,10090.ENSMUSP00000025399,10090.ENSMUSP00000026565,10090.ENSMUSP00000026571,10090.ENSMUSP00000028259,10090.ENSMUSP00000029018,10090.ENSMUSP00000033211,10090.ENSMUSP00000041712,10090.ENSMUSP00000042433,10090.ENSMUSP00000042691,10090.ENSMUSP00000044435,10090.ENSMUSP00000049104,10090.ENSMUSP00000049404…	Trim28,Dhx58,Cxadr,Eif2ak2,Pmaip1,Ifitm3,Irf7,Ifih1,Zbp1,Trim30d,Ifi27l2b,Ddx58,Ddx21,Slfn9,Gbp7,Znfx1,Bst2,Mlkl,Ddx60,Oas1a,Dtx3l,Ifi27,Isg15,Stat2,Oas1g,Cd86,Ifit1,Oasl1,Tlr8,Apobec1,Cxcl9,Parp9,Zc3hav1,Unc93b1,Irf5,Ifi206,Rtp4,Nlrc5
GO:0048584	Positive regulation of response to stimulus	133	2261	0.3	0.93	9.76e-12	10090.ENSMUSP00000000579,10090.ENSMUSP00000002044,10090.ENSMUSP00000002152,10090.ENSMUSP00000002180,10090.ENSMUSP00000003808,10090.ENSMUSP00000004715,10090.ENSMUSP00000005705,10090.ENSMUSP00000005889,10090.ENSMUSP00000009425,10090.ENSMUSP00000010502,10090.ENSMUSP00000015277,10090.ENSMUSP00000015449,10090.ENSMUSP00000015712,10090.ENSMUSP00000015800,10090.ENSMUSP00000016094,10090.ENSMUSP00000016110…	Sox9,Map3k3,Bbc3,Spi1,Gdf15,Mospd2,Trim28,Vav1,Rarres2,Ifi35,Lrrk1,Sash1,Lpl,Hspa8,Ncf1,Il17rb,Lbp,Dhx58,Pik3r5,Ly86,Cd180,Rgcc,Litaf,Cldn1,Cxcl13,Serping1,Cd4,Clec4n,Fgd2,Xdh,Eif2ak2,C3,Pmaip1,C1qtnf9,Irf7,Il1r1,Zap70,Ifih1,Zbp1,P2ry1,Ptpn22,Il6ra,Nfkb1,Fgr,Cxcl1,P2rx4,Ttc23,Il4ra,Trim30d,Btk,Ikbkb,Il15,Csk,Ubd,Lrg1,Lyn,Fgb,Ccl5,Nfkbiz,Ddx58,Ddx21,Clcf1,Btnl9,Nenf,Tigar,Znfx1,Runx3,Irgm1,Plekha4…
GO:0071310	Cellular response to organic substance	130	2191	0.31	0.93	1.1e-11	10090.ENSMUSP00000000579,10090.ENSMUSP00000001927,10090.ENSMUSP00000002180,10090.ENSMUSP00000003808,10090.ENSMUSP00000009236,10090.ENSMUSP00000009425,10090.ENSMUSP00000013949,10090.ENSMUSP00000015484,10090.ENSMUSP00000015712,10090.ENSMUSP00000015800,10090.ENSMUSP00000016110,10090.ENSMUSP00000016168,10090.ENSMUSP00000020962,10090.ENSMUSP00000021750,10090.ENSMUSP00000021860,10090.ENSMUSP00000022124…	Sox9,Ltbp1,Spi1,Gdf15,Derl3,Rarres2,Birc3,Cybb,Lpl,Hspa8,Il17rb,Lbp,Ubxn2a,Ryr2,Ly86,Cd180,Dcstamp,Litaf,Ciita,Cldn1,Krt18,Cxcl13,Krt8,Cd4,Eif2ak2,Diaph1,Atl3,Cdk2,Ifitm3,Irf7,Il1r1,Esrrg,Grb14,Ifih1,Fam210b,P2ry1,Ptpn22,Casq2,Il6ra,Nfkb1,Trp53inp1,Abca1,Tnfrsf1b,Cxcl1,P2rx4,Gm4951,Prdm5,Iigp1,Pde3b,Il4ra,Bag3,Btk,Ikbkb,Mylk3,Il15,Acta1,Csk,Cldn18,Pklr,Apob,Uggt1,Lyn,Fgb,Ccl5,Trib3,Ddx58,Lilra6,I…
GO:0002684	Positive regulation of immune system process	74	928	0.44	1.11	2.78e-11	10090.ENSMUSP00000002180,10090.ENSMUSP00000004715,10090.ENSMUSP00000004829,10090.ENSMUSP00000005889,10090.ENSMUSP00000009425,10090.ENSMUSP00000010502,10090.ENSMUSP00000015800,10090.ENSMUSP00000016168,10090.ENSMUSP00000017974,10090.ENSMUSP00000022595,10090.ENSMUSP00000022913,10090.ENSMUSP00000023840,10090.ENSMUSP00000023994,10090.ENSMUSP00000024044,10090.ENSMUSP00000024118,10090.ENSMUSP00000024988…	Spi1,Mospd2,Cd244a,Vav1,Rarres2,Ifi35,Hspa8,Lbp,Dhx58,Rgcc,Dcstamp,Cxcl13,Serping1,Cd4,Clec4n,C3,Irf7,Il1r1,Zap70,Zbp1,Ptpn22,Fgr,Cxcl1,P2rx4,Il4ra,Trim30d,Btk,Il15,Lyn,Ccl5,Nfkbiz,Ddx58,Ddx21,Clcf1,Btnl9,Igfbp2,Znfx1,Runx3,Irgm1,Fpr1,Vtcn1,Lacc1,C1ra,C4b,Ddx60,Cfi,Notch2,Akirin2,Card11,Icam1,Myo1f,Cd86,Mmp14,Masp1,Fyb,Aoc3,Itga4,Tek,Pik3cd,Itgal,Cd300a,Fyb2,Lgals9,Itk,Cfh,Tlr8,Parp9,Cd84,C6,Lck,…
GO:0001775	Cell activation	65	758	0.47	1.15	5.08e-11	10090.ENSMUSP00000002180,10090.ENSMUSP00000004829,10090.ENSMUSP00000005889,10090.ENSMUSP00000010502,10090.ENSMUSP00000016168,10090.ENSMUSP00000022124,10090.ENSMUSP00000022595,10090.ENSMUSP00000022913,10090.ENSMUSP00000023572,10090.ENSMUSP00000024044,10090.ENSMUSP00000027291,10090.ENSMUSP00000027943,10090.ENSMUSP00000029331,10090.ENSMUSP00000029433,10090.ENSMUSP00000029559,10090.ENSMUSP00000030047…	Spi1,Cd244a,Vav1,Ifi35,Lbp,Cd180,Rgcc,Dcstamp,Cxadr,Cd4,Zap70,Batf3,P2ry1,Ptpn22,Il6ra,Tnfsf8,Il4ra,Btk,Il15,Mpzl2,Ubd,Fermt3,Lyn,Fgb,Ccl5,Batf,Clcf1,Hectd1,Fn1,Atp7a,Notch2,Card11,Icam1,Myo1f,Cd86,Dock2,Relb,Pik3cd,Itgal,Cd300a,Pou2f2,Ntn1,Itk,Cfh,Prkcd,Ahr,Slc7a2,Bcl3,Enpp1,Lcp1,Cebpg,Stat3,Tcirg1,Cd84,Lck,Cdk6,Fga,Fgg,Tlr1,Cyp26b1,Skap2,Cx3cr1,Sbno2,Gja1,Nfam1
GO:0048522	Positive regulation of cellular process	262	5948	0.18	0.74	5.08e-11	10090.ENSMUSP00000000579,10090.ENSMUSP00000001179,10090.ENSMUSP00000002044,10090.ENSMUSP00000002152,10090.ENSMUSP00000002180,10090.ENSMUSP00000002518,10090.ENSMUSP00000003370,10090.ENSMUSP00000003808,10090.ENSMUSP00000004715,10090.ENSMUSP00000004829,10090.ENSMUSP00000005705,10090.ENSMUSP00000005889,10090.ENSMUSP00000006311,10090.ENSMUSP00000006614,10090.ENSMUSP00000009425,10090.ENSMUSP00000010502…	Sox9,Pcnt,Map3k3,Bbc3,Spi1,Tle5,Hck,Gdf15,Mospd2,Cd244a,Trim28,Vav1,Tead4,Epha2,Rarres2,Ifi35,Chp1,Lrrk1,Sash1,Lpl,Hspa8,Cd5l,Ncf1,Lbp,Dhx58,Tns3,Sdc1,Fam20a,Pik3r5,Arg2,Ryr2,Ly86,Cd180,Samd4,Rgcc,Rrm2b,Dcstamp,Litaf,Ciita,Cldn1,Cxadr,Cxcl13,Cd4,Clec4n,Cd2ap,Fgd2,Xdh,Eif2ak2,C3,Diaph1,Pmaip1,Atl3,C1qtnf9,Msr1,Cdk2,Irf7,Slco3a1,Rp1,Slc40a1,Als2,Il1r1,Zap70,Esrrg,Hsd17b12,Patl2,Fam210b,Zbp1,P2ry1,P…
GO:0006954	Inflammatory response	53	539	0.53	1.23	8.23e-11	10090.ENSMUSP00000003370,10090.ENSMUSP00000006614,10090.ENSMUSP00000009425,10090.ENSMUSP00000015484,10090.ENSMUSP00000015998,10090.ENSMUSP00000016094,10090.ENSMUSP00000016168,10090.ENSMUSP00000020911,10090.ENSMUSP00000021506,10090.ENSMUSP00000021860,10090.ENSMUSP00000022124,10090.ENSMUSP00000023147,10090.ENSMUSP00000023238,10090.ENSMUSP00000023840,10090.ENSMUSP00000024988,10090.ENSMUSP00000027241…	Hck,Epha2,Rarres2,Cybb,Cd5l,Ncf1,Lbp,Sdc1,Serpina3n,Ly86,Cd180,Ciita,Gsdmd,Cxcl13,C3,Il1r1,Trim55,Tnfrsf1b,Cxcl1,Siglece,Il4ra,Btk,Mylk3,Il15,Lyn,Ccl5,Nfkbiz,Fpr1,Fn1,Lacc1,C4b,Notch2,Icam1,Relb,Mefv,Aoc3,Nfe2l2,Pik3cd,Cd300a,Cfh,Tlr8,Cxcl9,Il1rn,Slc7a2,Enpp1,Stat3,Tcirg1,Irf5,Tlr1,Cyp26b1,Cx3cr1,Gja1,Pxk
GO:0071345	Cellular response to cytokine stimulus	66	810	0.44	1.09	2.6e-10	10090.ENSMUSP00000000579,10090.ENSMUSP00000002180,10090.ENSMUSP00000013949,10090.ENSMUSP00000016110,10090.ENSMUSP00000020962,10090.ENSMUSP00000022913,10090.ENSMUSP00000023147,10090.ENSMUSP00000023154,10090.ENSMUSP00000023803,10090.ENSMUSP00000023840,10090.ENSMUSP00000023952,10090.ENSMUSP00000024044,10090.ENSMUSP00000025668,10090.ENSMUSP00000026565,10090.ENSMUSP00000026571,10090.ENSMUSP00000027241…	Sox9,Spi1,Birc3,Il17rb,Ubxn2a,Dcstamp,Ciita,Cldn1,Krt18,Cxcl13,Krt8,Cd4,Atl3,Ifitm3,Irf7,Il1r1,Il6ra,Nfkb1,Tnfrsf1b,Cxcl1,Gm4951,Prdm5,Iigp1,Il4ra,Btk,Ikbkb,Mylk3,Il15,Cldn18,Apob,Lyn,Fgb,Ccl5,Lilra6,Gbp7,Grem2,Irgm1,Fn1,Irgm2,Socs3,Irak4,Csf2ra,Oas1a,Ifi27,Stat2,Oas1g,Icam1,Spp1,Gm4841,Itga4,Nfe2l2,Ifit1,Cdc42ep4,Oasl1,Cxcl9,Lilra5,Stat3,Tcirg1,Prlr,Irf5,F830016B08Rik,Ifi206,Fgg,Cx3cr1,Sbno2,Csf…
GO:0050896	Response to stimulus	358	9122	0.13	0.67	2.87e-10	10090.ENSMUSP00000000466,10090.ENSMUSP00000000579,10090.ENSMUSP00000001179,10090.ENSMUSP00000001927,10090.ENSMUSP00000002044,10090.ENSMUSP00000002152,10090.ENSMUSP00000002180,10090.ENSMUSP00000002518,10090.ENSMUSP00000002737,10090.ENSMUSP00000003370,10090.ENSMUSP00000003808,10090.ENSMUSP00000004715,10090.ENSMUSP00000004829,10090.ENSMUSP00000005692,10090.ENSMUSP00000005705,10090.ENSMUSP00000005889…	Plin2,Sox9,Pcnt,Ltbp1,Map3k3,Bbc3,Spi1,Tle5,Alkbh7,Hck,Gdf15,Mospd2,Cd244a,Atp4a,Trim28,Vav1,Tead4,Epha2,Pola1,Derl3,Rarres2,Ifi35,Fads1,Birc3,Chp1,Lrrk1,Cybb,Lpl,Hspa8,Cd5l,Ncf1,Il17rb,Lbp,Krt20,Wsb1,Dhx58,Rab32,Pgam2,Sdc1,Fam20a,Ubxn2a,Pik3r5,Serpina3n,Arg2,Akr1c12,Akr1c13,Ryr2,Ly86,Atg10,Cd180,Polk,Rnase4,Rgcc,Adam2,Bmp1,Rrm2b,Dcstamp,Litaf,Ciita,Cldn1,Gsdmd,Ndufb4,Cxadr,Pros1,Aqp2,Krt18,Cxcl1…
GO:0045321	Leukocyte activation	57	666	0.47	1.07	1.72e-09	10090.ENSMUSP00000002180,10090.ENSMUSP00000004829,10090.ENSMUSP00000005889,10090.ENSMUSP00000010502,10090.ENSMUSP00000016168,10090.ENSMUSP00000022124,10090.ENSMUSP00000022913,10090.ENSMUSP00000023572,10090.ENSMUSP00000024044,10090.ENSMUSP00000027291,10090.ENSMUSP00000027943,10090.ENSMUSP00000029433,10090.ENSMUSP00000029559,10090.ENSMUSP00000030047,10090.ENSMUSP00000033004,10090.ENSMUSP00000033617…	Spi1,Cd244a,Vav1,Ifi35,Lbp,Cd180,Dcstamp,Cxadr,Cd4,Zap70,Batf3,Ptpn22,Il6ra,Tnfsf8,Il4ra,Btk,Il15,Mpzl2,Ubd,Lyn,Ccl5,Batf,Clcf1,Hectd1,Atp7a,Notch2,Card11,Icam1,Myo1f,Cd86,Dock2,Relb,Pik3cd,Itgal,Cd300a,Pou2f2,Ntn1,Itk,Prkcd,Ahr,Slc7a2,Bcl3,Enpp1,Lcp1,Cebpg,Stat3,Tcirg1,Cd84,Lck,Cdk6,Tlr1,Cyp26b1,Skap2,Cx3cr1,Sbno2,Gja1,Nfam1
GO:0045088	Regulation of innate immune response	33	245	0.66	1.34	1.88e-09	10090.ENSMUSP00000002180,10090.ENSMUSP00000005889,10090.ENSMUSP00000010502,10090.ENSMUSP00000016094,10090.ENSMUSP00000016168,10090.ENSMUSP00000017974,10090.ENSMUSP00000023994,10090.ENSMUSP00000024118,10090.ENSMUSP00000024988,10090.ENSMUSP00000026571,10090.ENSMUSP00000029018,10090.ENSMUSP00000030693,10090.ENSMUSP00000032198,10090.ENSMUSP00000032260,10090.ENSMUSP00000033211,10090.ENSMUSP00000049404…	Spi1,Vav1,Ifi35,Ncf1,Lbp,Dhx58,Serping1,Clec4n,C3,Irf7,Zbp1,Fgr,Usp18,Clec2d,Trim30d,Znfx1,Irgm1,Vsig4,Cfi,Oas1a,Akirin2,Isg15,Stat2,Oas1g,Myo1f,Masp1,Nfe2l2,Lgals9,Cfh,Tlr8,Parp9,Ifi206,Nlrc5
GO:0001819	Positive regulation of cytokine production	49	520	0.51	1.12	2.52e-09	10090.ENSMUSP00000004829,10090.ENSMUSP00000015484,10090.ENSMUSP00000015712,10090.ENSMUSP00000016110,10090.ENSMUSP00000016168,10090.ENSMUSP00000017974,10090.ENSMUSP00000022595,10090.ENSMUSP00000023238,10090.ENSMUSP00000024118,10090.ENSMUSP00000024884,10090.ENSMUSP00000024988,10090.ENSMUSP00000026571,10090.ENSMUSP00000027241,10090.ENSMUSP00000028259,10090.ENSMUSP00000029433,10090.ENSMUSP00000029559…	Cd244a,Cybb,Lpl,Il17rb,Lbp,Dhx58,Rgcc,Gsdmd,Clec4n,Eif2ak2,C3,Irf7,Il1r1,Ifih1,Ptpn22,Il6ra,Fgr,Il4ra,Btk,Il15,Ccl5,Batf,Ddx58,Ddx21,Vtcn1,Lacc1,Oas1a,Akirin2,Isg15,Card11,Oas1g,Mefv,Tek,Lgals9,Pou2f2,Itk,Tlr8,Zc3hav1,Lilra5,Bcl3,Cebpg,Stat3,Cd84,Unc93b1,Irf5,Ifi206,Tlr1,Hgf,Nfam1
GO:0002252	Immune effector process	42	397	0.56	1.18	2.99e-09	10090.ENSMUSP00000002180,10090.ENSMUSP00000004829,10090.ENSMUSP00000010502,10090.ENSMUSP00000016094,10090.ENSMUSP00000016168,10090.ENSMUSP00000022124,10090.ENSMUSP00000022595,10090.ENSMUSP00000023994,10090.ENSMUSP00000024988,10090.ENSMUSP00000026571,10090.ENSMUSP00000029559,10090.ENSMUSP00000033004,10090.ENSMUSP00000033617,10090.ENSMUSP00000038838,10090.ENSMUSP00000040706,10090.ENSMUSP00000058840…	Spi1,Cd244a,Ifi35,Ncf1,Lbp,Cd180,Rgcc,Serping1,C3,Irf7,Il6ra,Il4ra,Btk,Lyn,Batf,Atp7a,C1ra,C4b,Irak4,Cfi,Notch2,Icam1,Myo1f,Masp1,Dock2,Relb,Itgal,Cd300a,Ntn1,Cfh,Prkcd,Bcl3,Enpp1,Lcp1,Cebpg,Stat3,Tcirg1,Unc93b1,C6,Cx3cr1,Sbno2,Csf2rb
GO:0002250	Adaptive immune response	38	333	0.59	1.22	3.91e-09	10090.ENSMUSP00000004829,10090.ENSMUSP00000021550,10090.ENSMUSP00000023994,10090.ENSMUSP00000024044,10090.ENSMUSP00000024118,10090.ENSMUSP00000024988,10090.ENSMUSP00000026571,10090.ENSMUSP00000027291,10090.ENSMUSP00000029559,10090.ENSMUSP00000033004,10090.ENSMUSP00000033617,10090.ENSMUSP00000034863,10090.ENSMUSP00000038838,10090.ENSMUSP00000039472,10090.ENSMUSP00000040706,10090.ENSMUSP00000057721…	Cd244a,Arg2,Serping1,Cd4,Clec4n,C3,Irf7,Zap70,Il6ra,Il4ra,Btk,Csk,Lyn,Fgb,Batf,Vtcn1,C1ra,C4b,Cfi,Akirin2,Icam1,Adgre1,Cd86,Relb,Pik3cd,Ntn1,Itk,Prkcd,Bcl3,Stat3,Tcirg1,Cd84,Unc93b1,C6,Fga,Fgg,Cx3cr1,Csf2rb
GO:0050778	Positive regulation of immune response	46	511	0.49	1.01	4.33e-08	10090.ENSMUSP00000002180,10090.ENSMUSP00000005889,10090.ENSMUSP00000010502,10090.ENSMUSP00000015800,10090.ENSMUSP00000016168,10090.ENSMUSP00000022595,10090.ENSMUSP00000023994,10090.ENSMUSP00000024044,10090.ENSMUSP00000024118,10090.ENSMUSP00000024988,10090.ENSMUSP00000026571,10090.ENSMUSP00000027241,10090.ENSMUSP00000027291,10090.ENSMUSP00000029018,10090.ENSMUSP00000029433,10090.ENSMUSP00000030693…	Spi1,Vav1,Ifi35,Hspa8,Lbp,Rgcc,Serping1,Cd4,Clec4n,C3,Irf7,Il1r1,Zap70,Zbp1,Ptpn22,Fgr,Il4ra,Trim30d,Btk,Il15,Lyn,Nfkbiz,Clcf1,Btnl9,Znfx1,Irgm1,Fpr1,Vtcn1,C1ra,C4b,Cfi,Akirin2,Card11,Masp1,Fyb,Fyb2,Lgals9,Itk,Cfh,Tlr8,Parp9,C6,Lck,Ifi206,Nlrc5,Nfam1
GO:0051240	Positive regulation of multicellular organismal process	100	1733	0.29	0.79	6.29e-08	10090.ENSMUSP00000000579,10090.ENSMUSP00000004829,10090.ENSMUSP00000006311,10090.ENSMUSP00000015449,10090.ENSMUSP00000015484,10090.ENSMUSP00000015712,10090.ENSMUSP00000016110,10090.ENSMUSP00000016168,10090.ENSMUSP00000017974,10090.ENSMUSP00000018698,10090.ENSMUSP00000021750,10090.ENSMUSP00000022595,10090.ENSMUSP00000022693,10090.ENSMUSP00000022913,10090.ENSMUSP00000023238,10090.ENSMUSP00000024044…	Sox9,Cd244a,Tead4,Sash1,Cybb,Lpl,Il17rb,Lbp,Dhx58,Ybx2,Ryr2,Rgcc,Bmp1,Dcstamp,Gsdmd,Cd4,Clec4n,Eif2ak2,C3,Irf7,Il1r1,Zap70,Esrrg,Ifih1,P2ry1,Ptpn22,Il6ra,Hadh,Abca1,Tnfrsf1b,Fgr,Il4ra,Btk,Slc25a4,Il15,Ss18l2,Scd1,Lrg1,Lyn,Fgb,Ccl5,Batf,Nfkbiz,Ddx58,Ddx21,Clcf1,Runx3,Fn1,Osr1,Vtcn1,Bdnf,Lacc1,Lipg,Lpin1,Plxnb1,Ptpra,Notch2,Oas1a,Akirin2,Isg15,Card11,Oas1g,Icam1,Spp1,Mmp14,Mefv,Nfe2l2,Tek,Pik3cd,Lg…
GO:0002697	Regulation of immune effector process	41	427	0.52	1.03	7.46e-08	10090.ENSMUSP00000002180,10090.ENSMUSP00000004829,10090.ENSMUSP00000005889,10090.ENSMUSP00000015800,10090.ENSMUSP00000015998,10090.ENSMUSP00000016094,10090.ENSMUSP00000016168,10090.ENSMUSP00000017974,10090.ENSMUSP00000023143,10090.ENSMUSP00000023994,10090.ENSMUSP00000024988,10090.ENSMUSP00000027241,10090.ENSMUSP00000029433,10090.ENSMUSP00000030336,10090.ENSMUSP00000030693,10090.ENSMUSP00000031327…	Spi1,Cd244a,Vav1,Hspa8,Cd5l,Ncf1,Lbp,Dhx58,Litaf,Serping1,C3,Il1r1,Ptpn22,Tnfrsf1b,Fgr,Cxcl1,Clec2d,Il4ra,Btk,Lyn,Nfkbiz,Ddx58,Ddx21,Clcf1,Vsig4,Bst2,Lacc1,C4b,Ddx60,Cfi,Cd86,Masp1,Tek,Cd300a,Lgals9,Cfh,Ahr,Cd84,C6,Cx3cr1,Pglyrp2
GO:0048519	Negative regulation of biological process	241	5717	0.16	0.64	7.53e-08	10090.ENSMUSP00000000579,10090.ENSMUSP00000001179,10090.ENSMUSP00000001927,10090.ENSMUSP00000002044,10090.ENSMUSP00000002152,10090.ENSMUSP00000002180,10090.ENSMUSP00000002518,10090.ENSMUSP00000003370,10090.ENSMUSP00000003808,10090.ENSMUSP00000005647,10090.ENSMUSP00000005705,10090.ENSMUSP00000006614,10090.ENSMUSP00000006900,10090.ENSMUSP00000009236,10090.ENSMUSP00000010502,10090.ENSMUSP00000013949…	Sox9,Pcnt,Ltbp1,Map3k3,Bbc3,Spi1,Tle5,Hck,Gdf15,Ndufs3,Trim28,Epha2,Acot13,Derl3,Ifi35,Birc3,Chp1,Lrrk1,Mov10l1,Lpl,Hspa8,Lbp,Dhx58,Ybx2,Fmc1,Best3,Rflnb,Serpina3n,Arg2,Ryr2,Samd4,Rgcc,Rrm2b,Dcstamp,Litaf,Ciita,Cxadr,Pros1,Krt18,Cxcl13,Serping1,Cd2ap,Xdh,Eif2ak2,C3,Pmaip1,Msr1,Pcgf6,Cdk2,Ifitm3,Rp1,Slc40a1,Batf3,Grb14,Ifih1,Patl2,Xrn2,P2ry1,Ptpn22,Casq2,Il6ra,Hadh,Nfkb1,Trp53inp1,Tnfrsf1b,Tal1,Fg…
GO:0032879	Regulation of localization	124	2366	0.25	0.74	9.29e-08	10090.ENSMUSP00000000466,10090.ENSMUSP00000001179,10090.ENSMUSP00000002152,10090.ENSMUSP00000002180,10090.ENSMUSP00000002737,10090.ENSMUSP00000003370,10090.ENSMUSP00000005352,10090.ENSMUSP00000005692,10090.ENSMUSP00000005705,10090.ENSMUSP00000006614,10090.ENSMUSP00000009236,10090.ENSMUSP00000014221,10090.ENSMUSP00000015484,10090.ENSMUSP00000015712,10090.ENSMUSP00000015800,10090.ENSMUSP00000016168…	Plin2,Pcnt,Bbc3,Spi1,Alkbh7,Hck,Corin,Atp4a,Trim28,Epha2,Derl3,Chp1,Cybb,Lpl,Hspa8,Lbp,Krt20,Best3,Sdc1,Arg2,Ryr2,Vcl,Rgcc,Fitm1,Pros1,Aqp2,Cd4,Cd2ap,C3,Diaph1,Pmaip1,Doc2g,Msr1,P2ry1,Ptpn22,Casq2,Hadh,Abca1,Tnfrsf1b,Fgr,Cxcl1,P2rx4,Siglece,Pde3b,Il4ra,Bag3,Trim30d,Cdk16,Btk,Acsl4,Ikbkb,Slc25a4,Il15,Mtmr2,Csk,Cldn18,Apob,Catsper2,Tmem30b,Lyn,Fgb,Ccl5,Kcnj12,Trib3,Spag5,Clcf1,Acsl5,Hectd1,Pard6b,O…
GO:0010628	Positive regulation of gene expression	80	1274	0.33	0.81	1.35e-07	10090.ENSMUSP00000000579,10090.ENSMUSP00000002180,10090.ENSMUSP00000004829,10090.ENSMUSP00000015484,10090.ENSMUSP00000015712,10090.ENSMUSP00000015800,10090.ENSMUSP00000016110,10090.ENSMUSP00000016168,10090.ENSMUSP00000017974,10090.ENSMUSP00000018698,10090.ENSMUSP00000022386,10090.ENSMUSP00000022595,10090.ENSMUSP00000022618,10090.ENSMUSP00000023238,10090.ENSMUSP00000024118,10090.ENSMUSP00000024884…	Sox9,Spi1,Cd244a,Cybb,Lpl,Hspa8,Il17rb,Lbp,Dhx58,Ybx2,Samd4,Rgcc,Adam2,Gsdmd,Clec4n,Eif2ak2,C3,Irf7,Il1r1,Ifih1,Ptpn22,Il6ra,Nfkb1,Trp53inp1,Fgr,Il4ra,Btk,Il15,Acta1,Apob,Ccl5,Batf,Ddx58,Ddx21,Rbm24,Rmnd1,Clcf1,Fubp3,Fn1,Osr1,Vtcn1,Lacc1,Cpeb3,Oas1a,Timm17a,Akirin2,Isg15,Card11,Oas1g,Cd86,Mmp14,Cldn3,Mefv,Nfe2l2,Tek,Pik3cd,Tnc,Lgals9,Pou2f2,Itk,Tlr8,Apobec1,Zc3hav1,Lilra5,Bcl3,Stox1,Ppargc1a,Cebp…
GO:0006119	Oxidative phosphorylation	21	120	0.78	1.25	1.88e-07	10090.ENSMUSP00000005647,10090.ENSMUSP00000021993,10090.ENSMUSP00000023514,10090.ENSMUSP00000049000,10090.ENSMUSP00000053145,10090.ENSMUSP00000057989,10090.ENSMUSP00000065352,10090.ENSMUSP00000075150,10090.ENSMUSP00000075953,10090.ENSMUSP00000093972,10090.ENSMUSP00000095695,10090.ENSMUSP00000102147,10090.ENSMUSP00000106968,10090.ENSMUSP00000112320,10090.ENSMUSP00000115419,10090.ENSMUSP00000118918…	Ndufs3,Uqcrb,Ndufb4,Ndufv3,Uqcrq,Bdnf,Ndufa8,Cox6b1,Ndufa3,Uqcc3,Coq7,Atp5h,Sdhc,Ndufb11,Cox7c,Ndufb2,Cox6c,Cycs,Atp5j2,Cox4i1,Cox5b
GO:0009893	Positive regulation of metabolic process	183	4079	0.19	0.65	3.9e-07	10090.ENSMUSP00000000579,10090.ENSMUSP00000001927,10090.ENSMUSP00000002152,10090.ENSMUSP00000002180,10090.ENSMUSP00000003808,10090.ENSMUSP00000004829,10090.ENSMUSP00000005705,10090.ENSMUSP00000006311,10090.ENSMUSP00000006614,10090.ENSMUSP00000009425,10090.ENSMUSP00000013949,10090.ENSMUSP00000014221,10090.ENSMUSP00000015277,10090.ENSMUSP00000015449,10090.ENSMUSP00000015484,10090.ENSMUSP00000015712…	Sox9,Ltbp1,Bbc3,Spi1,Gdf15,Cd244a,Trim28,Tead4,Epha2,Rarres2,Birc3,Chp1,Lrrk1,Sash1,Cybb,Lpl,Hspa8,Ncf1,Il17rb,Lbp,Dhx58,Ybx2,Fam20a,Pik3r5,Arg2,Atg10,Samd4,Rgcc,Adam2,Litaf,Ciita,Gsdmd,Cd4,Clec4n,Fgd2,Xdh,Eif2ak2,C3,Pmaip1,C1qtnf9,Cdk2,Irf7,Slco3a1,Slc40a1,Als2,Il1r1,Esrrg,Ifih1,Patl2,P2ry1,Ptpn22,Il6ra,Hadh,Nfkb1,Trp53inp1,Tnfsf8,Tnfrsf1b,Tal1,Fgr,Cxcl1,Prdm5,Il4ra,Bag3,Trim30d,Cdk16,Btk,Ikbkb,…
GO:0032103	Positive regulation of response to external stimulus	42	476	0.48	0.93	4.13e-07	10090.ENSMUSP00000002180,10090.ENSMUSP00000004715,10090.ENSMUSP00000005889,10090.ENSMUSP00000009425,10090.ENSMUSP00000010502,10090.ENSMUSP00000015449,10090.ENSMUSP00000015712,10090.ENSMUSP00000016110,10090.ENSMUSP00000016168,10090.ENSMUSP00000017974,10090.ENSMUSP00000021860,10090.ENSMUSP00000022124,10090.ENSMUSP00000023840,10090.ENSMUSP00000024118,10090.ENSMUSP00000024988,10090.ENSMUSP00000026571…	Spi1,Mospd2,Vav1,Rarres2,Ifi35,Sash1,Lpl,Il17rb,Lbp,Dhx58,Ly86,Cd180,Cxcl13,Clec4n,C3,Irf7,Zbp1,Cxcl1,P2rx4,Trim30d,Btk,Ccl5,Nfkbiz,Znfx1,Irgm1,Fn1,Ddx60,Pdcd4,Akirin2,Masp1,Mefv,Aoc3,Lgals9,Oasl1,Tlr8,Parp9,Zc3hav1,Lilra5,Cdh13,Ifi206,Nlrc5,Cx3cr1
GO:0080134	Regulation of response to stress	86	1454	0.31	0.76	4.13e-07	10090.ENSMUSP00000002044,10090.ENSMUSP00000002180,10090.ENSMUSP00000005705,10090.ENSMUSP00000005889,10090.ENSMUSP00000010502,10090.ENSMUSP00000015449,10090.ENSMUSP00000015712,10090.ENSMUSP00000015800,10090.ENSMUSP00000016094,10090.ENSMUSP00000016110,10090.ENSMUSP00000016168,10090.ENSMUSP00000017974,10090.ENSMUSP00000021550,10090.ENSMUSP00000023154,10090.ENSMUSP00000023629,10090.ENSMUSP00000023994…	Map3k3,Spi1,Trim28,Vav1,Ifi35,Sash1,Lpl,Hspa8,Ncf1,Il17rb,Lbp,Dhx58,Arg2,Cldn1,Pros1,Serping1,Clec4n,Xdh,Eif2ak2,C3,Pmaip1,Irf7,Il1r1,Zbp1,Ptpn22,Nfkb1,Tnfrsf1b,Fgr,Cxcl1,Usp18,Clec2d,Siglece,Trim30d,Btk,Il15,Lyn,Fgb,Ccl5,Nfkbiz,Ddx58,Clcf1,Tigar,Znfx1,Irgm1,Vsig4,Atp7a,Socs3,Lacc1,Sh3rf2,Pdcd4,Cfi,Oas1a,Dtx3l,Akirin2,Isg15,Stat2,Oas1g,Myo1f,Masp1,Cldn3,Svip,Mefv,Dusp16,Aoc3,Nfe2l2,Tnc,Lgals9,Cfh…
GO:0065009	Regulation of molecular function	150	3149	0.21	0.67	4.7e-07	10090.ENSMUSP00000002152,10090.ENSMUSP00000002180,10090.ENSMUSP00000002518,10090.ENSMUSP00000003370,10090.ENSMUSP00000005705,10090.ENSMUSP00000005889,10090.ENSMUSP00000006614,10090.ENSMUSP00000013949,10090.ENSMUSP00000014221,10090.ENSMUSP00000015449,10090.ENSMUSP00000015800,10090.ENSMUSP00000016094,10090.ENSMUSP00000018698,10090.ENSMUSP00000020938,10090.ENSMUSP00000021283,10090.ENSMUSP00000021506…	Bbc3,Spi1,Tle5,Hck,Trim28,Vav1,Epha2,Birc3,Chp1,Sash1,Hspa8,Ncf1,Ybx2,Fam20a,Pik3r5,Serpina3n,Arg2,Ryr2,Rgcc,Cxcl13,Serping1,Cd4,Fgd2,Xdh,Eif2ak2,C3,Pmaip1,C1qtnf9,Slco3a1,Als2,Arfgap2,P2ry1,Ptpn22,Casq2,Il6ra,Nfkb1,Tal1,Fgr,Trim30d,Btk,Ikbkb,Slc25a4,Csk,Arap3,Dhcr24,Fam13b,Lyn,Ccl5,Serpina3g,Trib3,Ddx58,Usp6nl,Dap,Dcun1d2,Dock9,Serpina10,Tigar,Grem2,Irgm1,Bst2,Rnf7,Fn1,Higd1a,Osr1,Pcsk9,Bod1,Ly6…
GO:0051049	Regulation of transport	107	1998	0.26	0.71	5.86e-07	10090.ENSMUSP00000001179,10090.ENSMUSP00000002152,10090.ENSMUSP00000002180,10090.ENSMUSP00000003370,10090.ENSMUSP00000005352,10090.ENSMUSP00000005692,10090.ENSMUSP00000005705,10090.ENSMUSP00000009236,10090.ENSMUSP00000014221,10090.ENSMUSP00000015484,10090.ENSMUSP00000015800,10090.ENSMUSP00000016168,10090.ENSMUSP00000017743,10090.ENSMUSP00000020378,10090.ENSMUSP00000020911,10090.ENSMUSP00000021550…	Pcnt,Bbc3,Spi1,Hck,Corin,Atp4a,Trim28,Derl3,Chp1,Cybb,Hspa8,Lbp,Krt20,Best3,Sdc1,Arg2,Ryr2,Rgcc,Pros1,Aqp2,Cd4,Cd2ap,C3,Diaph1,Pmaip1,Doc2g,P2ry1,Ptpn22,Casq2,Hadh,Abca1,Tnfrsf1b,Fgr,Cxcl1,P2rx4,Siglece,Pde3b,Il4ra,Bag3,Cdk16,Btk,Acsl4,Ikbkb,Slc25a4,Il15,Mtmr2,Csk,Catsper2,Tmem30b,Lyn,Fgb,Ccl5,Kcnj12,Trib3,Spag5,Clcf1,Acsl5,Osr1,Pcsk9,Atp7a,Lipg,Actn2,C4b,Idua,Scn10a,Ifi27,Icam1,Spp1,Masp1,Dock2,…
GO:0009987	Cellular process	538	16238	0.05	0.52	6.84e-07	10090.ENSMUSP00000000466,10090.ENSMUSP00000000579,10090.ENSMUSP00000001179,10090.ENSMUSP00000001279,10090.ENSMUSP00000001927,10090.ENSMUSP00000002044,10090.ENSMUSP00000002152,10090.ENSMUSP00000002180,10090.ENSMUSP00000002518,10090.ENSMUSP00000002737,10090.ENSMUSP00000003038,10090.ENSMUSP00000003370,10090.ENSMUSP00000003808,10090.ENSMUSP00000003910,10090.ENSMUSP00000004829,10090.ENSMUSP00000005352…	Plin2,Sox9,Pcnt,Lsr,Ltbp1,Map3k3,Bbc3,Spi1,Tle5,Alkbh7,Ap2a2,Hck,Gdf15,Dnase2a,Cd244a,Corin,Ndufs3,Atp4a,Trim28,Vav1,Reep5,Tead4,Tep1,Epha2,Pola1,Acot13,B4galnt1,Derl3,Rarres2,Pla2g12b,Ifi35,Fads1,Birc3,Chp1,Lrrk1,Cybb,Mov10l1,Lpl,Hspa8,Cd5l,Ncf1,Il17rb,Lbp,Krt20,Wsb1,Dhx58,Ybx2,Mrpl45,Fmc1,Rab32,Hnrnph3,Best3,Tns3,Pgam2,Sdc1,Rdh14,Ubxn2a,Rflnb,Abcc3,Pik3r5,Arg2,Akr1c12,Akr1c13,Ryr2,Ly86,Auh,Uqcr…
GO:0046649	Lymphocyte activation	44	529	0.45	0.88	8.13e-07	10090.ENSMUSP00000002180,10090.ENSMUSP00000004829,10090.ENSMUSP00000005889,10090.ENSMUSP00000022124,10090.ENSMUSP00000023572,10090.ENSMUSP00000024044,10090.ENSMUSP00000027291,10090.ENSMUSP00000029433,10090.ENSMUSP00000029559,10090.ENSMUSP00000030047,10090.ENSMUSP00000033004,10090.ENSMUSP00000033617,10090.ENSMUSP00000034148,10090.ENSMUSP00000034600,10090.ENSMUSP00000040706,10090.ENSMUSP00000045562…	Spi1,Cd244a,Vav1,Cd180,Cxadr,Cd4,Zap70,Ptpn22,Il6ra,Tnfsf8,Il4ra,Btk,Il15,Mpzl2,Batf,Clcf1,Hectd1,Atp7a,Notch2,Card11,Icam1,Cd86,Dock2,Relb,Pik3cd,Itgal,Pou2f2,Ntn1,Itk,Prkcd,Ahr,Bcl3,Enpp1,Lcp1,Cebpg,Stat3,Tcirg1,Cd84,Lck,Cdk6,Cyp26b1,Skap2,Gja1,Nfam1
GO:0051241	Negative regulation of multicellular organismal process	73	1172	0.33	0.76	9.99e-07	10090.ENSMUSP00000000579,10090.ENSMUSP00000002180,10090.ENSMUSP00000003808,10090.ENSMUSP00000006614,10090.ENSMUSP00000006900,10090.ENSMUSP00000016168,10090.ENSMUSP00000017974,10090.ENSMUSP00000021207,10090.ENSMUSP00000021550,10090.ENSMUSP00000022595,10090.ENSMUSP00000023572,10090.ENSMUSP00000023629,10090.ENSMUSP00000023840,10090.ENSMUSP00000023994,10090.ENSMUSP00000024709,10090.ENSMUSP00000029433…	Sox9,Spi1,Gdf15,Epha2,Acot13,Lbp,Dhx58,Rflnb,Arg2,Rgcc,Cxadr,Pros1,Cxcl13,Serping1,Cd2ap,Ptpn22,Nfkb1,Tnfrsf1b,P2rx4,Clec2d,Pde3b,Il4ra,Btk,Il15,Mtmr2,Csk,Cldn18,Lyn,Fgb,Atf5,Alpk2,Gbp7,Runx3,Vsig4,Bst2,Fn1,Osr1,Pcsk9,Bdnf,Arhgap4,Lpin1,Idua,Pdcd4,Oas1a,Oas1g,Cd86,Relb,Foxp4,Mefv,Tek,Trim63,Idh2,Lgals9,Ntn1,Tlr8,Prkcd,Plac8,Anxa4,Ahr,Lilra5,Bcl3,Enpp1,Yjefn3,Cd84,Cdk6,Fga,Fgg,Hgf,Cx3cr1,Robo4,Gja…
GO:0002833	Positive regulation of response to biotic stimulus	25	193	0.65	1.05	1.03e-06	10090.ENSMUSP00000002180,10090.ENSMUSP00000005889,10090.ENSMUSP00000010502,10090.ENSMUSP00000015449,10090.ENSMUSP00000016168,10090.ENSMUSP00000017974,10090.ENSMUSP00000021860,10090.ENSMUSP00000022124,10090.ENSMUSP00000024118,10090.ENSMUSP00000026571,10090.ENSMUSP00000029018,10090.ENSMUSP00000031327,10090.ENSMUSP00000033211,10090.ENSMUSP00000049404,10090.ENSMUSP00000050446,10090.ENSMUSP00000070741…	Spi1,Vav1,Ifi35,Sash1,Lbp,Dhx58,Ly86,Cd180,Clec4n,Irf7,Zbp1,Cxcl1,Trim30d,Znfx1,Irgm1,Ddx60,Akirin2,Masp1,Lgals9,Oasl1,Tlr8,Parp9,Zc3hav1,Ifi206,Nlrc5
GO:0002764	Immune response-regulating signaling pathway	30	278	0.57	0.97	1.4e-06	10090.ENSMUSP00000017974,10090.ENSMUSP00000022124,10090.ENSMUSP00000024118,10090.ENSMUSP00000027291,10090.ENSMUSP00000028259,10090.ENSMUSP00000029433,10090.ENSMUSP00000033617,10090.ENSMUSP00000038838,10090.ENSMUSP00000041173,10090.ENSMUSP00000042433,10090.ENSMUSP00000046229,10090.ENSMUSP00000050446,10090.ENSMUSP00000052894,10090.ENSMUSP00000057721,10090.ENSMUSP00000059173,10090.ENSMUSP00000079198…	Dhx58,Cd180,Clec4n,Zap70,Ifih1,Ptpn22,Btk,Lyn,Nfkbiz,Ddx58,Btnl9,Irgm1,Fpr1,Vtcn1,Lacc1,Oas1a,Oas1g,Cd86,Masp1,Fyb,Mefv,Fyb2,Lgals9,Itk,Tlr8,Unc93b1,Lck,Tifa,Tlr1,Nfam1
GO:0006793	Phosphorus metabolic process	101	1886	0.26	0.69	1.64e-06	10090.ENSMUSP00000000579,10090.ENSMUSP00000002044,10090.ENSMUSP00000003370,10090.ENSMUSP00000005647,10090.ENSMUSP00000005705,10090.ENSMUSP00000006614,10090.ENSMUSP00000009790,10090.ENSMUSP00000015277,10090.ENSMUSP00000015800,10090.ENSMUSP00000016094,10090.ENSMUSP00000020695,10090.ENSMUSP00000020768,10090.ENSMUSP00000021283,10090.ENSMUSP00000022826,10090.ENSMUSP00000022901,10090.ENSMUSP00000023147…	Sox9,Map3k3,Hck,Ndufs3,Trim28,Epha2,Pla2g12b,Lrrk1,Hspa8,Ncf1,Tns3,Pgam2,Pik3r5,Fitm1,Rrm2b,Ciita,Chkb,Ndufb4,Cd4,Xdh,Eif2ak2,Pip5k1b,Cdk2,Zap70,Kynu,Ptpn22,Fgr,Ptpru,Cdk16,Btk,Acsl4,Ikbkb,Mylk3,Il15,Map3k21,Mtmr2,Csk,Pklr,Gak,Uggt1,Pdxk,Lyn,Gtf2h5,Trib3,Ptpn7,Acsl5,Mcee,Atp5l,Tigar,Alpk2,Ndufv3,Nek6,Runx3,Mlkl,Pcsk9,Dusp28,Bdnf,Atp7a,Socs3,Mylk4,Phka1,Ndufa8,Art2b,Plpp2,Tnni3k,Lpin1,Irak4,Csf2ra…
GO:0006796	Phosphate-containing compound metabolic process	100	1863	0.26	0.69	1.74e-06	10090.ENSMUSP00000000579,10090.ENSMUSP00000002044,10090.ENSMUSP00000003370,10090.ENSMUSP00000005647,10090.ENSMUSP00000005705,10090.ENSMUSP00000006614,10090.ENSMUSP00000009790,10090.ENSMUSP00000015277,10090.ENSMUSP00000015800,10090.ENSMUSP00000016094,10090.ENSMUSP00000020695,10090.ENSMUSP00000020768,10090.ENSMUSP00000021283,10090.ENSMUSP00000022826,10090.ENSMUSP00000022901,10090.ENSMUSP00000023147…	Sox9,Map3k3,Hck,Ndufs3,Trim28,Epha2,Pla2g12b,Lrrk1,Hspa8,Ncf1,Tns3,Pgam2,Pik3r5,Fitm1,Rrm2b,Ciita,Chkb,Ndufb4,Cd4,Xdh,Eif2ak2,Pip5k1b,Cdk2,Zap70,Kynu,Ptpn22,Fgr,Ptpru,Cdk16,Btk,Acsl4,Ikbkb,Mylk3,Il15,Map3k21,Mtmr2,Csk,Pklr,Gak,Pdxk,Lyn,Gtf2h5,Trib3,Ptpn7,Acsl5,Mcee,Atp5l,Tigar,Alpk2,Ndufv3,Nek6,Runx3,Mlkl,Pcsk9,Dusp28,Bdnf,Atp7a,Socs3,Mylk4,Phka1,Ndufa8,Art2b,Plpp2,Tnni3k,Lpin1,Irak4,Csf2ra,Ndufa…
GO:0019221	Cytokine-mediated signaling pathway	35	371	0.51	0.9	1.76e-06	10090.ENSMUSP00000002180,10090.ENSMUSP00000016110,10090.ENSMUSP00000023803,10090.ENSMUSP00000023840,10090.ENSMUSP00000023952,10090.ENSMUSP00000024044,10090.ENSMUSP00000026565,10090.ENSMUSP00000026571,10090.ENSMUSP00000027241,10090.ENSMUSP00000029559,10090.ENSMUSP00000030336,10090.ENSMUSP00000031327,10090.ENSMUSP00000032473,10090.ENSMUSP00000033004,10090.ENSMUSP00000033939,10090.ENSMUSP00000034148…	Spi1,Il17rb,Krt18,Cxcl13,Krt8,Cd4,Ifitm3,Irf7,Il1r1,Il6ra,Tnfrsf1b,Cxcl1,Iigp1,Il4ra,Ikbkb,Il15,Cldn18,Lyn,Ccl5,Lilra6,Grem2,Irak4,Csf2ra,Oas1a,Ifi27,Stat2,Oas1g,Oasl1,Cxcl9,Lilra5,Stat3,Prlr,Irf5,Cx3cr1,Csf2rb
GO:0010604	Positive regulation of macromolecule metabolic process	168	3742	0.19	0.62	1.95e-06	10090.ENSMUSP00000000579,10090.ENSMUSP00000002152,10090.ENSMUSP00000002180,10090.ENSMUSP00000003808,10090.ENSMUSP00000004829,10090.ENSMUSP00000005705,10090.ENSMUSP00000006311,10090.ENSMUSP00000009425,10090.ENSMUSP00000013949,10090.ENSMUSP00000014221,10090.ENSMUSP00000015277,10090.ENSMUSP00000015449,10090.ENSMUSP00000015484,10090.ENSMUSP00000015712,10090.ENSMUSP00000015800,10090.ENSMUSP00000016094…	Sox9,Bbc3,Spi1,Gdf15,Cd244a,Trim28,Tead4,Rarres2,Birc3,Chp1,Lrrk1,Sash1,Cybb,Lpl,Hspa8,Ncf1,Il17rb,Lbp,Dhx58,Ybx2,Fam20a,Pik3r5,Atg10,Samd4,Rgcc,Adam2,Litaf,Ciita,Gsdmd,Cd4,Clec4n,Fgd2,Xdh,Eif2ak2,C3,Pmaip1,C1qtnf9,Cdk2,Irf7,Slco3a1,Slc40a1,Als2,Il1r1,Esrrg,Ifih1,Patl2,P2ry1,Ptpn22,Il6ra,Nfkb1,Trp53inp1,Tnfsf8,Tnfrsf1b,Tal1,Fgr,Prdm5,Il4ra,Trim30d,Btk,Ikbkb,Il15,Acta1,Nnmt,Csk,Ss18l2,Apob,Myrfl,L…
GO:1903131	Mononuclear cell differentiation	35	373	0.51	0.9	1.95e-06	10090.ENSMUSP00000002180,10090.ENSMUSP00000005889,10090.ENSMUSP00000022913,10090.ENSMUSP00000024044,10090.ENSMUSP00000027291,10090.ENSMUSP00000027943,10090.ENSMUSP00000029433,10090.ENSMUSP00000029559,10090.ENSMUSP00000030047,10090.ENSMUSP00000033004,10090.ENSMUSP00000033617,10090.ENSMUSP00000034148,10090.ENSMUSP00000034600,10090.ENSMUSP00000035808,10090.ENSMUSP00000038838,10090.ENSMUSP00000040706…	Spi1,Vav1,Dcstamp,Cd4,Zap70,Batf3,Ptpn22,Il6ra,Tnfsf8,Il4ra,Btk,Il15,Mpzl2,Ubd,Lyn,Batf,Clcf1,Hectd1,Atp7a,Notch2,Card11,Dock2,Relb,Pou2f2,Itk,Ahr,Bcl3,Enpp1,Cebpg,Stat3,Tcirg1,Lck,Cdk6,Ifi206,Nfam1
GO:1902533	Positive regulation of intracellular signal transduction	66	1047	0.33	0.73	3.42e-06	10090.ENSMUSP00000000579,10090.ENSMUSP00000002044,10090.ENSMUSP00000002152,10090.ENSMUSP00000002180,10090.ENSMUSP00000003808,10090.ENSMUSP00000010502,10090.ENSMUSP00000015277,10090.ENSMUSP00000015449,10090.ENSMUSP00000016094,10090.ENSMUSP00000017974,10090.ENSMUSP00000021283,10090.ENSMUSP00000023143,10090.ENSMUSP00000024044,10090.ENSMUSP00000024118,10090.ENSMUSP00000024810,10090.ENSMUSP00000024866…	Sox9,Map3k3,Bbc3,Spi1,Gdf15,Ifi35,Lrrk1,Sash1,Ncf1,Dhx58,Pik3r5,Litaf,Cd4,Clec4n,Fgd2,Xdh,Eif2ak2,C3,Pmaip1,Zap70,P2ry1,Ptpn22,Il6ra,Fgr,P2rx4,Trim30d,Ikbkb,Csk,Ubd,Lyn,Fgb,Ccl5,Ddx21,Nenf,Fn1,Ddx60,Sh3rf2,Plxnb1,Pdcd4,Irak4,Itga1,Notch2,Card11,Icam1,Cd86,Dock2,Tek,Pik3cd,Itgal,Oasl1,Prkcd,Il1rn,Zc3hav1,Lilra5,Cdh13,Stox1,Rell1,Cd84,Lck,Tifa,Akap13,Fga,Auts2,Fgg,Hgf,Cx3cr1
GO:0009060	Aerobic respiration	22	168	0.65	0.96	6.51e-06	10090.ENSMUSP00000005647,10090.ENSMUSP00000021993,10090.ENSMUSP00000023514,10090.ENSMUSP00000049000,10090.ENSMUSP00000053145,10090.ENSMUSP00000057989,10090.ENSMUSP00000065352,10090.ENSMUSP00000075150,10090.ENSMUSP00000075953,10090.ENSMUSP00000093972,10090.ENSMUSP00000095695,10090.ENSMUSP00000102147,10090.ENSMUSP00000103007,10090.ENSMUSP00000106968,10090.ENSMUSP00000112320,10090.ENSMUSP00000115419…	Ndufs3,Uqcrb,Ndufb4,Ndufv3,Uqcrq,Bdnf,Ndufa8,Cox6b1,Ndufa3,Uqcc3,Coq7,Atp5h,Idh2,Sdhc,Ndufb11,Cox7c,Ndufb2,Cox6c,Cycs,Atp5j2,Cox4i1,Cox5b
GO:0002521	Leukocyte differentiation	38	453	0.46	0.81	6.79e-06	10090.ENSMUSP00000002180,10090.ENSMUSP00000005889,10090.ENSMUSP00000006614,10090.ENSMUSP00000015277,10090.ENSMUSP00000022913,10090.ENSMUSP00000024044,10090.ENSMUSP00000027291,10090.ENSMUSP00000027943,10090.ENSMUSP00000029433,10090.ENSMUSP00000029559,10090.ENSMUSP00000030047,10090.ENSMUSP00000033004,10090.ENSMUSP00000033617,10090.ENSMUSP00000034148,10090.ENSMUSP00000034600,10090.ENSMUSP00000035808…	Spi1,Vav1,Epha2,Lrrk1,Dcstamp,Cd4,Zap70,Batf3,Ptpn22,Il6ra,Tnfsf8,Il4ra,Btk,Il15,Mpzl2,Ubd,Lyn,Batf,Clcf1,Hectd1,Atp7a,Notch2,Card11,Dock2,Relb,Pou2f2,Itk,Ahr,Bcl3,Enpp1,Cebpg,Stat3,Tcirg1,Lck,Cdk6,Ifi206,Sbno2,Nfam1
GO:0010647	Positive regulation of cell communication	97	1846	0.25	0.64	7.38e-06	10090.ENSMUSP00000000579,10090.ENSMUSP00000002044,10090.ENSMUSP00000002152,10090.ENSMUSP00000002180,10090.ENSMUSP00000003808,10090.ENSMUSP00000010502,10090.ENSMUSP00000015277,10090.ENSMUSP00000015449,10090.ENSMUSP00000016094,10090.ENSMUSP00000016168,10090.ENSMUSP00000017974,10090.ENSMUSP00000021283,10090.ENSMUSP00000021860,10090.ENSMUSP00000022124,10090.ENSMUSP00000023143,10090.ENSMUSP00000024044…	Sox9,Map3k3,Bbc3,Spi1,Gdf15,Ifi35,Lrrk1,Sash1,Ncf1,Lbp,Dhx58,Pik3r5,Ly86,Cd180,Litaf,Cd4,Clec4n,Fgd2,Xdh,Eif2ak2,C3,Pmaip1,Irf7,Il1r1,Zap70,Zbp1,P2ry1,Ptpn22,Il6ra,Nfkb1,Fgr,P2rx4,Ttc23,Trim30d,Acsl4,Ikbkb,Csk,Ubd,Lrg1,Lyn,Fgb,Ccl5,Ddx21,Clcf1,Nenf,Runx3,Irgm1,Plekha4,Fn1,Bdnf,Dcdc2a,Ddx60,Sh3rf2,Plxnb1,Pdcd4,Irak4,Itga1,Cpeb3,Notch2,Card11,Icam1,Spp1,Cd86,Dock2,Tek,Nadk,Pik3cd,Itgal,Lgals9,Oxct1…
GO:0002253	Activation of immune response	27	252	0.56	0.88	8e-06	10090.ENSMUSP00000022595,10090.ENSMUSP00000023994,10090.ENSMUSP00000024118,10090.ENSMUSP00000024988,10090.ENSMUSP00000027291,10090.ENSMUSP00000029018,10090.ENSMUSP00000029433,10090.ENSMUSP00000033211,10090.ENSMUSP00000033617,10090.ENSMUSP00000038838,10090.ENSMUSP00000041173,10090.ENSMUSP00000046229,10090.ENSMUSP00000049404,10090.ENSMUSP00000052894,10090.ENSMUSP00000057721,10090.ENSMUSP00000063707…	Rgcc,Serping1,Clec4n,C3,Zap70,Zbp1,Ptpn22,Trim30d,Btk,Lyn,Nfkbiz,Btnl9,Znfx1,Fpr1,Vtcn1,C1ra,C4b,Cfi,Masp1,Fyb,Fyb2,Itk,Cfh,C6,Lck,Ifi206,Nfam1
GO:0007166	Cell surface receptor signaling pathway	103	2010	0.24	0.63	8.35e-06	10090.ENSMUSP00000000579,10090.ENSMUSP00000001927,10090.ENSMUSP00000002180,10090.ENSMUSP00000002518,10090.ENSMUSP00000003370,10090.ENSMUSP00000003808,10090.ENSMUSP00000005889,10090.ENSMUSP00000006614,10090.ENSMUSP00000009425,10090.ENSMUSP00000016110,10090.ENSMUSP00000016168,10090.ENSMUSP00000020768,10090.ENSMUSP00000020911,10090.ENSMUSP00000021860,10090.ENSMUSP00000022124,10090.ENSMUSP00000023803…	Sox9,Ltbp1,Spi1,Tle5,Hck,Gdf15,Vav1,Epha2,Rarres2,Il17rb,Lbp,Pgam2,Sdc1,Ly86,Cd180,Krt18,Cxcl13,Krt8,Cd4,Clec4n,C3,Adgre4,Ifitm3,Irf7,Il1r1,Zap70,Grb14,P2ry1,Ptpn22,Il6ra,Abca1,Tnfrsf1b,Tal1,Fgr,Cxcl1,P2rx4,Iigp1,Il4ra,Bag3,Btk,Ikbkb,Il15,Myo1e,Cldn18,Fermt3,Lyn,Ccl5,Dtx4,Nfkbiz,Lilra6,Itga9,Clcf1,Btnl9,Grem2,Fpr1,Fn1,Mlkl,Vtcn1,Bdnf,Socs3,Rcc2,Plxnb1,Pdcd4,Irak4,Csf2ra,Ptpra,Itga1,Notch2,Oas1a,D…
GO:0023056	Positive regulation of signaling	97	1853	0.25	0.64	8.41e-06	10090.ENSMUSP00000000579,10090.ENSMUSP00000002044,10090.ENSMUSP00000002152,10090.ENSMUSP00000002180,10090.ENSMUSP00000003808,10090.ENSMUSP00000010502,10090.ENSMUSP00000015277,10090.ENSMUSP00000015449,10090.ENSMUSP00000016094,10090.ENSMUSP00000016168,10090.ENSMUSP00000017974,10090.ENSMUSP00000021283,10090.ENSMUSP00000021860,10090.ENSMUSP00000022124,10090.ENSMUSP00000023143,10090.ENSMUSP00000024044…	Sox9,Map3k3,Bbc3,Spi1,Gdf15,Ifi35,Lrrk1,Sash1,Ncf1,Lbp,Dhx58,Pik3r5,Ly86,Cd180,Litaf,Cd4,Clec4n,Fgd2,Xdh,Eif2ak2,C3,Pmaip1,Irf7,Il1r1,Zap70,Zbp1,P2ry1,Ptpn22,Il6ra,Nfkb1,Fgr,P2rx4,Ttc23,Trim30d,Acsl4,Ikbkb,Csk,Ubd,Lrg1,Lyn,Fgb,Ccl5,Ddx21,Clcf1,Nenf,Runx3,Irgm1,Plekha4,Fn1,Bdnf,Dcdc2a,Ddx60,Sh3rf2,Plxnb1,Pdcd4,Irak4,Itga1,Cpeb3,Notch2,Card11,Icam1,Spp1,Cd86,Dock2,Tek,Nadk,Pik3cd,Itgal,Lgals9,Oxct1…
GO:0002274	Myeloid leukocyte activation	22	172	0.64	0.93	8.7e-06	10090.ENSMUSP00000002180,10090.ENSMUSP00000004829,10090.ENSMUSP00000010502,10090.ENSMUSP00000016168,10090.ENSMUSP00000022913,10090.ENSMUSP00000027943,10090.ENSMUSP00000033617,10090.ENSMUSP00000034148,10090.ENSMUSP00000035808,10090.ENSMUSP00000038838,10090.ENSMUSP00000039600,10090.ENSMUSP00000040706,10090.ENSMUSP00000078741,10090.ENSMUSP00000084887,10090.ENSMUSP00000090884,10090.ENSMUSP00000092355…	Spi1,Cd244a,Ifi35,Lbp,Dcstamp,Batf3,Btk,Il15,Ubd,Lyn,Ccl5,Batf,Notch2,Myo1f,Dock2,Relb,Cd300a,Prkcd,Slc7a2,Tlr1,Cx3cr1,Sbno2
GO:0045333	Cellular respiration	24	204	0.6	0.91	8.87e-06	10090.ENSMUSP00000005647,10090.ENSMUSP00000021993,10090.ENSMUSP00000023514,10090.ENSMUSP00000049000,10090.ENSMUSP00000053145,10090.ENSMUSP00000057989,10090.ENSMUSP00000065352,10090.ENSMUSP00000075150,10090.ENSMUSP00000075953,10090.ENSMUSP00000093972,10090.ENSMUSP00000095695,10090.ENSMUSP00000102147,10090.ENSMUSP00000103007,10090.ENSMUSP00000106968,10090.ENSMUSP00000112320,10090.ENSMUSP00000115419…	Ndufs3,Uqcrb,Ndufb4,Ndufv3,Uqcrq,Bdnf,Ndufa8,Cox6b1,Ndufa3,Uqcc3,Coq7,Atp5h,Idh2,Sdhc,Ndufb11,Cox7c,Ppargc1a,Ndufb2,Slc25a12,Cox6c,Cycs,Atp5j2,Cox4i1,Cox5b
GO:0002221	Pattern recognition receptor signaling pathway	17	101	0.76	1.01	8.94e-06	10090.ENSMUSP00000017974,10090.ENSMUSP00000022124,10090.ENSMUSP00000028259,10090.ENSMUSP00000038838,10090.ENSMUSP00000042433,10090.ENSMUSP00000050446,10090.ENSMUSP00000059173,10090.ENSMUSP00000079198,10090.ENSMUSP00000083555,10090.ENSMUSP00000087047,10090.ENSMUSP00000087327,10090.ENSMUSP00000097795,10090.ENSMUSP00000103904,10090.ENSMUSP00000107793,10090.ENSMUSP00000124272,10090.ENSMUSP00000127700…	Dhx58,Cd180,Ifih1,Lyn,Ddx58,Irgm1,Lacc1,Oas1a,Oas1g,Cd86,Masp1,Mefv,Lgals9,Tlr8,Unc93b1,Tifa,Tlr1
GO:0009967	Positive regulation of signal transduction	88	1630	0.27	0.65	1.03e-05	10090.ENSMUSP00000000579,10090.ENSMUSP00000002044,10090.ENSMUSP00000002152,10090.ENSMUSP00000002180,10090.ENSMUSP00000003808,10090.ENSMUSP00000010502,10090.ENSMUSP00000015277,10090.ENSMUSP00000015449,10090.ENSMUSP00000016094,10090.ENSMUSP00000016168,10090.ENSMUSP00000017974,10090.ENSMUSP00000021283,10090.ENSMUSP00000021860,10090.ENSMUSP00000022124,10090.ENSMUSP00000023143,10090.ENSMUSP00000024044…	Sox9,Map3k3,Bbc3,Spi1,Gdf15,Ifi35,Lrrk1,Sash1,Ncf1,Lbp,Dhx58,Pik3r5,Ly86,Cd180,Litaf,Cd4,Clec4n,Fgd2,Xdh,Eif2ak2,C3,Pmaip1,Irf7,Il1r1,Zap70,Zbp1,P2ry1,Ptpn22,Il6ra,Nfkb1,Fgr,P2rx4,Ttc23,Trim30d,Ikbkb,Csk,Ubd,Lrg1,Lyn,Fgb,Ccl5,Ddx21,Nenf,Runx3,Irgm1,Plekha4,Fn1,Bdnf,Dcdc2a,Ddx60,Sh3rf2,Plxnb1,Pdcd4,Irak4,Itga1,Notch2,Card11,Icam1,Cd86,Dock2,Tek,Pik3cd,Itgal,Lgals9,Oasl1,Prkcd,Il1rn,Parp9,Zc3hav1,L…
GO:0009966	Regulation of signal transduction	139	3013	0.2	0.59	1.06e-05	10090.ENSMUSP00000000579,10090.ENSMUSP00000001927,10090.ENSMUSP00000002044,10090.ENSMUSP00000002152,10090.ENSMUSP00000002180,10090.ENSMUSP00000002518,10090.ENSMUSP00000003808,10090.ENSMUSP00000005647,10090.ENSMUSP00000006614,10090.ENSMUSP00000009425,10090.ENSMUSP00000010502,10090.ENSMUSP00000013949,10090.ENSMUSP00000014221,10090.ENSMUSP00000015277,10090.ENSMUSP00000015449,10090.ENSMUSP00000016094…	Sox9,Ltbp1,Map3k3,Bbc3,Spi1,Tle5,Gdf15,Ndufs3,Epha2,Rarres2,Ifi35,Birc3,Chp1,Lrrk1,Sash1,Ncf1,Lbp,Dhx58,Pik3r5,Ly86,Cd180,Rrm2b,Litaf,Cd4,Clec4n,Cd2ap,Fgd2,Xdh,Eif2ak2,Jpt2,C3,Pmaip1,Irf7,Il1r1,Zap70,Grb14,Zbp1,P2ry1,Ptpn22,Il6ra,Nfkb1,Abca1,Fgr,Ptpru,P2rx4,Usp18,Ttc23,Pde3b,Trim30d,Ikbkb,Slc25a4,Mtmr2,Csk,Arap3,Ubd,Lrg1,Lyn,Fgb,Ccl5,Ddx21,Clcf1,Nenf,Elf1,Acsl5,Igfbp2,Alpk2,Gbp7,Grem2,Gm6377,Runx…
GO:0030155	Regulation of cell adhesion	55	829	0.36	0.71	1.06e-05	10090.ENSMUSP00000000579,10090.ENSMUSP00000002180,10090.ENSMUSP00000004829,10090.ENSMUSP00000005889,10090.ENSMUSP00000006614,10090.ENSMUSP00000021550,10090.ENSMUSP00000022369,10090.ENSMUSP00000022595,10090.ENSMUSP00000023840,10090.ENSMUSP00000024044,10090.ENSMUSP00000027291,10090.ENSMUSP00000028619,10090.ENSMUSP00000029433,10090.ENSMUSP00000029559,10090.ENSMUSP00000030741,10090.ENSMUSP00000032909…	Sox9,Spi1,Cd244a,Vav1,Epha2,Arg2,Vcl,Rgcc,Cxcl13,Cd4,Zap70,Hsd17b12,Ptpn22,Il6ra,Ptpru,Pde3b,Il4ra,Il15,Fermt3,Lyn,Fgb,Ccl5,Nfkbiz,Igfbp2,Runx3,Vsig4,Fn1,Vtcn1,Epcam,Rcc2,Plxnb1,Ptpra,Dock1,Card11,Icam1,Spp1,Myo1f,Cd86,Mmp14,Itga4,Tek,Itgal,Cd300a,Tnc,Lgals9,Prkcd,Il1rn,Emcn,Cdh13,Prlr,Lck,Cdk6,Fga,Fgg,Casp3
GO:1901700	Response to oxygen-containing compound	93	1763	0.26	0.64	1.09e-05	10090.ENSMUSP00000000579,10090.ENSMUSP00000002180,10090.ENSMUSP00000009425,10090.ENSMUSP00000015484,10090.ENSMUSP00000015712,10090.ENSMUSP00000015800,10090.ENSMUSP00000016094,10090.ENSMUSP00000016168,10090.ENSMUSP00000020911,10090.ENSMUSP00000021506,10090.ENSMUSP00000021750,10090.ENSMUSP00000021860,10090.ENSMUSP00000022124,10090.ENSMUSP00000023143,10090.ENSMUSP00000023154,10090.ENSMUSP00000023752…	Sox9,Spi1,Rarres2,Cybb,Lpl,Hspa8,Ncf1,Lbp,Sdc1,Serpina3n,Ryr2,Ly86,Cd180,Litaf,Cldn1,Aqp2,Cxcl13,Krt8,Eif2ak2,Aldh1a7,Cdk2,Kynu,Grb14,Fam210b,Map1lc3a,Ptpn22,Hadh,Nfkb1,Trp53inp1,Abca1,Tnfrsf1b,Cxcl1,P2rx4,Pde3b,Btk,Ikbkb,Il15,Csk,Cldn18,Pklr,Apob,Scd1,Lyn,Ccl5,Trib3,Igfbp2,Pygm,Irgm1,Osr1,Pcsk9,Ly6e,Bdnf,Atp7a,Gja3,Actn2,Lpin1,Pdcd4,Ptpra,Cpeb3,Akirin2,Stat2,Icam1,Spp1,Cd86,Cldn3,Pam,Itga4,Nfe2l…
GO:0010646	Regulation of cell communication	154	3447	0.18	0.58	1.15e-05	10090.ENSMUSP00000000579,10090.ENSMUSP00000001927,10090.ENSMUSP00000002044,10090.ENSMUSP00000002152,10090.ENSMUSP00000002180,10090.ENSMUSP00000002518,10090.ENSMUSP00000003808,10090.ENSMUSP00000005647,10090.ENSMUSP00000006614,10090.ENSMUSP00000009425,10090.ENSMUSP00000010502,10090.ENSMUSP00000013949,10090.ENSMUSP00000014221,10090.ENSMUSP00000015277,10090.ENSMUSP00000015449,10090.ENSMUSP00000016094…	Sox9,Ltbp1,Map3k3,Bbc3,Spi1,Tle5,Gdf15,Ndufs3,Epha2,Rarres2,Ifi35,Birc3,Chp1,Lrrk1,Sash1,Ncf1,Lbp,Dhx58,Pik3r5,Ryr2,Ly86,Cd180,Rrm2b,Litaf,Cxadr,Cd4,Clec4n,Cd2ap,Fgd2,Xdh,Eif2ak2,Jpt2,C3,Pmaip1,Irf7,Il1r1,Zap70,Grb14,Zbp1,P2ry1,Ptpn22,Casq2,Il6ra,Hadh,Nfkb1,Abca1,Fgr,Ptpru,P2rx4,Usp18,Ttc23,Pde3b,Trim30d,Cdk16,Acsl4,Ikbkb,Slc25a4,Mtmr2,Csk,Arap3,Ubd,Lrg1,Lyn,Fgb,Ccl5,Ddx21,Clcf1,Nenf,Elf1,Acsl5,I…
GO:0042742	Defense response to bacterium	32	350	0.49	0.81	1.18e-05	10090.ENSMUSP00000003370,10090.ENSMUSP00000006614,10090.ENSMUSP00000009425,10090.ENSMUSP00000016094,10090.ENSMUSP00000016168,10090.ENSMUSP00000022428,10090.ENSMUSP00000023238,10090.ENSMUSP00000023840,10090.ENSMUSP00000024044,10090.ENSMUSP00000030047,10090.ENSMUSP00000030693,10090.ENSMUSP00000032473,10090.ENSMUSP00000036936,10090.ENSMUSP00000039472,10090.ENSMUSP00000049104,10090.ENSMUSP00000049404…	Hck,Epha2,Rarres2,Ncf1,Lbp,Rnase4,Gsdmd,Cxcl13,Cd4,Tnfsf8,Fgr,Iigp1,Scd1,Fgb,Gbp7,Znfx1,Irgm1,Irgm2,Lgals4,Notch2,Oas1a,Akirin2,Isg15,Oas1g,Myo1f,Rnf213,Prkcd,Plac8,Mpeg1,Bcl3,Fga,Pglyrp2
GO:0044093	Positive regulation of molecular function	87	1615	0.27	0.64	1.26e-05	10090.ENSMUSP00000002152,10090.ENSMUSP00000005705,10090.ENSMUSP00000005889,10090.ENSMUSP00000006614,10090.ENSMUSP00000014221,10090.ENSMUSP00000015449,10090.ENSMUSP00000015800,10090.ENSMUSP00000016094,10090.ENSMUSP00000020938,10090.ENSMUSP00000021283,10090.ENSMUSP00000021750,10090.ENSMUSP00000022595,10090.ENSMUSP00000023840,10090.ENSMUSP00000024044,10090.ENSMUSP00000024810,10090.ENSMUSP00000024866…	Bbc3,Trim28,Vav1,Epha2,Chp1,Sash1,Hspa8,Ncf1,Fam20a,Pik3r5,Ryr2,Rgcc,Cxcl13,Cd4,Fgd2,Xdh,Eif2ak2,Pmaip1,C1qtnf9,Slco3a1,Als2,Il6ra,Tal1,Fgr,Trim30d,Ikbkb,Slc25a4,Csk,Arap3,Lyn,Ccl5,Trib3,Ddx58,Usp6nl,Dap,Dcun1d2,Dock9,Tigar,Irgm1,Rnf7,Fn1,Higd1a,Bdnf,Atp7a,Actn2,Rcc2,Plxnb1,Itga1,Dtx3l,Akirin2,Card11,Icam1,Cd86,Cldn3,Rasgrp3,Trdn,Tbc1d8b,Mefv,Tek,Arhgap45,Serinc2,Cd300a,Lgals9,Arhgef15,Itk,Prkcd,…
GO:0035456	Response to interferon-beta	14	69	0.84	1.01	1.68e-05	10090.ENSMUSP00000026565,10090.ENSMUSP00000031549,10090.ENSMUSP00000032473,10090.ENSMUSP00000049104,10090.ENSMUSP00000050446,10090.ENSMUSP00000051921,10090.ENSMUSP00000056001,10090.ENSMUSP00000079198,10090.ENSMUSP00000083555,10090.ENSMUSP00000087727,10090.ENSMUSP00000099888,10090.ENSMUSP00000123011,10090.ENSMUSP00000131437,10090.ENSMUSP00000134646	Ifitm3,Gm4951,Iigp1,Gbp7,Irgm1,Bst2,Irgm2,Oas1a,Oas1g,Gm4841,Ifit1,Xaf1,F830016B08Rik,Ifi206
GO:0006091	Generation of precursor metabolites and energy	33	378	0.47	0.78	1.92e-05	10090.ENSMUSP00000005647,10090.ENSMUSP00000015484,10090.ENSMUSP00000020768,10090.ENSMUSP00000021993,10090.ENSMUSP00000023514,10090.ENSMUSP00000035417,10090.ENSMUSP00000047564,10090.ENSMUSP00000048643,10090.ENSMUSP00000049000,10090.ENSMUSP00000053145,10090.ENSMUSP00000057989,10090.ENSMUSP00000061991,10090.ENSMUSP00000065352,10090.ENSMUSP00000075150,10090.ENSMUSP00000075953,10090.ENSMUSP00000081141…	Ndufs3,Cybb,Pgam2,Uqcrb,Ndufb4,Pklr,Pygm,Tigar,Ndufv3,Uqcrq,Bdnf,Phka1,Ndufa8,Cox6b1,Ndufa3,Pgd,Uqcc3,Coq7,Atp5h,Idh2,Oxct1,Sdhc,Ndufb11,Enpp1,Cox7c,Ppargc1a,Ndufb2,Slc25a12,Cox6c,Cycs,Atp5j2,Cox4i1,Cox5b
GO:0048534	Hematopoietic or lymphoid organ development	54	826	0.35	0.69	1.99e-05	10090.ENSMUSP00000002180,10090.ENSMUSP00000003910,10090.ENSMUSP00000005889,10090.ENSMUSP00000006614,10090.ENSMUSP00000015277,10090.ENSMUSP00000022913,10090.ENSMUSP00000023840,10090.ENSMUSP00000024044,10090.ENSMUSP00000027137,10090.ENSMUSP00000027291,10090.ENSMUSP00000027943,10090.ENSMUSP00000028995,10090.ENSMUSP00000029433,10090.ENSMUSP00000029559,10090.ENSMUSP00000029812,10090.ENSMUSP00000030047…	Spi1,Dnase2a,Vav1,Epha2,Lrrk1,Dcstamp,Cxcl13,Cd4,Slc40a1,Zap70,Batf3,Fam210b,Ptpn22,Il6ra,Nfkb1,Tnfsf8,Tal1,Il4ra,Btk,Il15,Mpzl2,Myo1e,Ubd,Lyn,Batf,Spns2,Clcf1,Hectd1,Runx3,Atp7a,Notch2,Wasf2,Dock1,Card11,Dock2,Relb,Tek,Pou2f2,Itk,Ahr,Sgpl1,Bcl3,Enpp1,Cebpg,Yjefn3,Stat3,Tcirg1,Lck,Cdk6,Ifi206,Casp3,Sbno2,Nfam1,Fst
GO:0045071	Negative regulation of viral genome replication	13	59	0.88	1.01	2.03e-05	10090.ENSMUSP00000005705,10090.ENSMUSP00000024884,10090.ENSMUSP00000026565,10090.ENSMUSP00000028259,10090.ENSMUSP00000039600,10090.ENSMUSP00000049404,10090.ENSMUSP00000051921,10090.ENSMUSP00000079198,10090.ENSMUSP00000082548,10090.ENSMUSP00000083555,10090.ENSMUSP00000107771,10090.ENSMUSP00000110550,10090.ENSMUSP00000134646	Trim28,Eif2ak2,Ifitm3,Ifih1,Ccl5,Znfx1,Bst2,Oas1a,Isg15,Oas1g,Oasl1,Zc3hav1,Ifi206
GO:0023051	Regulation of signaling	153	3456	0.18	0.56	2.08e-05	10090.ENSMUSP00000000579,10090.ENSMUSP00000001927,10090.ENSMUSP00000002044,10090.ENSMUSP00000002152,10090.ENSMUSP00000002180,10090.ENSMUSP00000002518,10090.ENSMUSP00000003808,10090.ENSMUSP00000005647,10090.ENSMUSP00000006614,10090.ENSMUSP00000009425,10090.ENSMUSP00000010502,10090.ENSMUSP00000013949,10090.ENSMUSP00000014221,10090.ENSMUSP00000015277,10090.ENSMUSP00000015449,10090.ENSMUSP00000016094…	Sox9,Ltbp1,Map3k3,Bbc3,Spi1,Tle5,Gdf15,Ndufs3,Epha2,Rarres2,Ifi35,Birc3,Chp1,Lrrk1,Sash1,Ncf1,Lbp,Dhx58,Pik3r5,Ryr2,Ly86,Cd180,Rrm2b,Litaf,Cd4,Clec4n,Cd2ap,Fgd2,Xdh,Eif2ak2,Jpt2,C3,Pmaip1,Irf7,Il1r1,Zap70,Grb14,Zbp1,P2ry1,Ptpn22,Il6ra,Hadh,Nfkb1,Abca1,Fgr,Ptpru,P2rx4,Usp18,Ttc23,Pde3b,Trim30d,Cdk16,Acsl4,Ikbkb,Slc25a4,Mtmr2,Csk,Arap3,Ubd,Lrg1,Lyn,Fgb,Ccl5,Ddx21,Clcf1,Nenf,Elf1,Acsl5,Igfbp2,Alpk2,…
GO:0030098	Lymphocyte differentiation	30	323	0.5	0.79	2.08e-05	10090.ENSMUSP00000002180,10090.ENSMUSP00000005889,10090.ENSMUSP00000024044,10090.ENSMUSP00000027291,10090.ENSMUSP00000029433,10090.ENSMUSP00000029559,10090.ENSMUSP00000030047,10090.ENSMUSP00000033004,10090.ENSMUSP00000033617,10090.ENSMUSP00000034148,10090.ENSMUSP00000034600,10090.ENSMUSP00000040706,10090.ENSMUSP00000045562,10090.ENSMUSP00000046766,10090.ENSMUSP00000058840,10090.ENSMUSP00000078741…	Spi1,Vav1,Cd4,Zap70,Ptpn22,Il6ra,Tnfsf8,Il4ra,Btk,Il15,Mpzl2,Batf,Clcf1,Hectd1,Atp7a,Notch2,Card11,Dock2,Relb,Pou2f2,Itk,Ahr,Bcl3,Enpp1,Cebpg,Stat3,Tcirg1,Lck,Cdk6,Nfam1
GO:0031349	Positive regulation of defense response	29	307	0.51	0.79	2.38e-05	10090.ENSMUSP00000002180,10090.ENSMUSP00000005889,10090.ENSMUSP00000010502,10090.ENSMUSP00000015712,10090.ENSMUSP00000016110,10090.ENSMUSP00000016168,10090.ENSMUSP00000024118,10090.ENSMUSP00000024988,10090.ENSMUSP00000026571,10090.ENSMUSP00000029018,10090.ENSMUSP00000031327,10090.ENSMUSP00000033211,10090.ENSMUSP00000033617,10090.ENSMUSP00000039600,10090.ENSMUSP00000041173,10090.ENSMUSP00000049404…	Spi1,Vav1,Ifi35,Lpl,Il17rb,Lbp,Clec4n,C3,Irf7,Zbp1,Cxcl1,Trim30d,Btk,Ccl5,Nfkbiz,Znfx1,Irgm1,Pdcd4,Akirin2,Masp1,Mefv,Aoc3,Lgals9,Tlr8,Parp9,Lilra5,Ifi206,Nlrc5,Gja1
GO:0048513	Animal organ development	157	3588	0.17	0.55	2.63e-05	10090.ENSMUSP00000000579,10090.ENSMUSP00000001179,10090.ENSMUSP00000001279,10090.ENSMUSP00000001927,10090.ENSMUSP00000002180,10090.ENSMUSP00000003910,10090.ENSMUSP00000005705,10090.ENSMUSP00000005889,10090.ENSMUSP00000006311,10090.ENSMUSP00000006614,10090.ENSMUSP00000009425,10090.ENSMUSP00000015277,10090.ENSMUSP00000015800,10090.ENSMUSP00000020695,10090.ENSMUSP00000020911,10090.ENSMUSP00000020938…	Sox9,Pcnt,Lsr,Ltbp1,Spi1,Dnase2a,Trim28,Vav1,Tead4,Epha2,Rarres2,Lrrk1,Hspa8,Tns3,Sdc1,Fam20a,Rflnb,Arg2,Ryr2,Bmp1,Rrm2b,Dcstamp,Cldn1,Chkb,Cxadr,Aqp2,Cxcl13,Krt8,Cd4,Xdh,Diaph1,Rp1,Slc40a1,Zap70,Batf3,Xrn2,Fam210b,Ptpn22,Il6ra,Enpep,Nfkb1,Tnfsf8,Tnfrsf1b,Cyp4a14,Tal1,Fgr,Ptpru,Sec61a1,Pde3b,Il4ra,Bag3,Btk,Coprs,Mylk3,Il15,Acta1,Mpzl2,Myo1e,Nnmt,Csk,Ubd,Gak,Scd1,Dhcr24,Lyn,Batf,Fhod3,Rbm24,Spns2,…
GO:0050790	Regulation of catalytic activity	114	2369	0.22	0.58	2.63e-05	10090.ENSMUSP00000002152,10090.ENSMUSP00000005889,10090.ENSMUSP00000006614,10090.ENSMUSP00000013949,10090.ENSMUSP00000014221,10090.ENSMUSP00000015449,10090.ENSMUSP00000015800,10090.ENSMUSP00000016094,10090.ENSMUSP00000020938,10090.ENSMUSP00000021283,10090.ENSMUSP00000021506,10090.ENSMUSP00000021550,10090.ENSMUSP00000022595,10090.ENSMUSP00000023840,10090.ENSMUSP00000023994,10090.ENSMUSP00000024044…	Bbc3,Vav1,Epha2,Birc3,Chp1,Sash1,Hspa8,Ncf1,Fam20a,Pik3r5,Serpina3n,Arg2,Rgcc,Cxcl13,Serping1,Cd4,Fgd2,Xdh,C3,Pmaip1,C1qtnf9,Als2,Arfgap2,Ptpn22,Il6ra,Nfkb1,Tal1,Fgr,Btk,Ikbkb,Csk,Arap3,Dhcr24,Fam13b,Lyn,Ccl5,Serpina3g,Trib3,Usp6nl,Dap,Dcun1d2,Dock9,Serpina10,Tigar,Irgm1,Bst2,Rnf7,Fn1,Higd1a,Bod1,Atp7a,Socs3,Arhgap30,Arhgap4,C4b,Lpin1,Rcc2,Sh3rf2,Plxnb1,Pdcd4,Arhgap10,Itga1,Oas1a,Dtx3l,Akirin2,Do…
GO:0042775	Mitochondrial ATP synthesis coupled electron transport	14	73	0.82	0.96	2.78e-05	10090.ENSMUSP00000005647,10090.ENSMUSP00000021993,10090.ENSMUSP00000049000,10090.ENSMUSP00000053145,10090.ENSMUSP00000057989,10090.ENSMUSP00000065352,10090.ENSMUSP00000093972,10090.ENSMUSP00000095695,10090.ENSMUSP00000106968,10090.ENSMUSP00000115419,10090.ENSMUSP00000123609,10090.ENSMUSP00000124523,10090.ENSMUSP00000138019,10090.ENSMUSP00000141554	Ndufs3,Uqcrb,Ndufv3,Uqcrq,Bdnf,Ndufa8,Uqcc3,Coq7,Sdhc,Cox7c,Cox6c,Cycs,Cox4i1,Cox5b
GO:0015980	Energy derivation by oxidation of organic compounds	27	275	0.53	0.79	3.04e-05	10090.ENSMUSP00000005647,10090.ENSMUSP00000021993,10090.ENSMUSP00000023514,10090.ENSMUSP00000047564,10090.ENSMUSP00000048643,10090.ENSMUSP00000049000,10090.ENSMUSP00000053145,10090.ENSMUSP00000057989,10090.ENSMUSP00000061991,10090.ENSMUSP00000065352,10090.ENSMUSP00000075150,10090.ENSMUSP00000075953,10090.ENSMUSP00000093972,10090.ENSMUSP00000095695,10090.ENSMUSP00000102147,10090.ENSMUSP00000103007…	Ndufs3,Uqcrb,Ndufb4,Pygm,Tigar,Ndufv3,Uqcrq,Bdnf,Phka1,Ndufa8,Cox6b1,Ndufa3,Uqcc3,Coq7,Atp5h,Idh2,Sdhc,Ndufb11,Cox7c,Ppargc1a,Ndufb2,Slc25a12,Cox6c,Cycs,Atp5j2,Cox4i1,Cox5b
GO:0002366	Leukocyte activation involved in immune response	24	223	0.57	0.82	3.15e-05	10090.ENSMUSP00000002180,10090.ENSMUSP00000004829,10090.ENSMUSP00000010502,10090.ENSMUSP00000016168,10090.ENSMUSP00000022124,10090.ENSMUSP00000029559,10090.ENSMUSP00000033004,10090.ENSMUSP00000033617,10090.ENSMUSP00000038838,10090.ENSMUSP00000040706,10090.ENSMUSP00000058840,10090.ENSMUSP00000078741,10090.ENSMUSP00000083587,10090.ENSMUSP00000084887,10090.ENSMUSP00000090884,10090.ENSMUSP00000092355…	Spi1,Cd244a,Ifi35,Lbp,Cd180,Il6ra,Il4ra,Btk,Lyn,Batf,Atp7a,Notch2,Icam1,Myo1f,Dock2,Relb,Itgal,Cd300a,Bcl3,Enpp1,Lcp1,Stat3,Cx3cr1,Sbno2
GO:0048523	Negative regulation of cellular process	205	5049	0.14	0.52	3.68e-05	10090.ENSMUSP00000000579,10090.ENSMUSP00000001179,10090.ENSMUSP00000001927,10090.ENSMUSP00000002044,10090.ENSMUSP00000002152,10090.ENSMUSP00000002180,10090.ENSMUSP00000002518,10090.ENSMUSP00000003370,10090.ENSMUSP00000003808,10090.ENSMUSP00000005647,10090.ENSMUSP00000005705,10090.ENSMUSP00000006614,10090.ENSMUSP00000009236,10090.ENSMUSP00000010502,10090.ENSMUSP00000013949,10090.ENSMUSP00000014221…	Sox9,Pcnt,Ltbp1,Map3k3,Bbc3,Spi1,Tle5,Hck,Gdf15,Ndufs3,Trim28,Epha2,Derl3,Ifi35,Birc3,Chp1,Lrrk1,Mov10l1,Lpl,Hspa8,Dhx58,Ybx2,Rflnb,Arg2,Ryr2,Samd4,Rgcc,Rrm2b,Dcstamp,Litaf,Ciita,Cxadr,Krt18,Cxcl13,Cd2ap,Xdh,Eif2ak2,Pmaip1,Pcgf6,Cdk2,Ifitm3,Rp1,Slc40a1,Batf3,Grb14,Patl2,P2ry1,Ptpn22,Casq2,Hadh,Nfkb1,Trp53inp1,Tnfrsf1b,Tal1,Fgr,Ptpru,Pon3,Prdm5,Usp18,Clec2d,Siglece,Rhpn2,Pde3b,Il4ra,Bag3,Btk,Acsl4…
GO:0022904	Respiratory electron transport chain	16	102	0.73	0.89	4.03e-05	10090.ENSMUSP00000005647,10090.ENSMUSP00000021993,10090.ENSMUSP00000049000,10090.ENSMUSP00000053145,10090.ENSMUSP00000057989,10090.ENSMUSP00000065352,10090.ENSMUSP00000093972,10090.ENSMUSP00000095695,10090.ENSMUSP00000106968,10090.ENSMUSP00000115419,10090.ENSMUSP00000117040,10090.ENSMUSP00000122103,10090.ENSMUSP00000123609,10090.ENSMUSP00000124523,10090.ENSMUSP00000138019,10090.ENSMUSP00000141554	Ndufs3,Uqcrb,Ndufv3,Uqcrq,Bdnf,Ndufa8,Uqcc3,Coq7,Sdhc,Cox7c,Ppargc1a,Slc25a12,Cox6c,Cycs,Cox4i1,Cox5b
GO:0001818	Negative regulation of cytokine production	28	301	0.5	0.76	4.67e-05	10090.ENSMUSP00000006614,10090.ENSMUSP00000016168,10090.ENSMUSP00000017974,10090.ENSMUSP00000021550,10090.ENSMUSP00000022595,10090.ENSMUSP00000024709,10090.ENSMUSP00000029433,10090.ENSMUSP00000029812,10090.ENSMUSP00000033617,10090.ENSMUSP00000034863,10090.ENSMUSP00000049104,10090.ENSMUSP00000051521,10090.ENSMUSP00000051921,10090.ENSMUSP00000054499,10090.ENSMUSP00000073975,10090.ENSMUSP00000079198…	Epha2,Lbp,Dhx58,Arg2,Rgcc,Cd2ap,Ptpn22,Nfkb1,Btk,Csk,Gbp7,Vsig4,Bst2,Fn1,Pdcd4,Oas1a,Oas1g,Relb,Mefv,Lgals9,Tlr8,Anxa4,Lilra5,Bcl3,Cd84,Hgf,Cx3cr1,Pglyrp2
GO:0048525	Negative regulation of viral process	16	104	0.72	0.88	4.94e-05	10090.ENSMUSP00000005705,10090.ENSMUSP00000023147,10090.ENSMUSP00000024884,10090.ENSMUSP00000026565,10090.ENSMUSP00000028259,10090.ENSMUSP00000033211,10090.ENSMUSP00000039600,10090.ENSMUSP00000049404,10090.ENSMUSP00000051921,10090.ENSMUSP00000056703,10090.ENSMUSP00000079198,10090.ENSMUSP00000082548,10090.ENSMUSP00000083555,10090.ENSMUSP00000107771,10090.ENSMUSP00000110550,10090.ENSMUSP00000134646	Trim28,Ciita,Eif2ak2,Ifitm3,Ifih1,Trim30d,Ccl5,Znfx1,Bst2,Ly6e,Oas1a,Isg15,Oas1g,Oasl1,Zc3hav1,Ifi206
GO:1903900	Regulation of viral life cycle	19	148	0.64	0.83	4.97e-05	10090.ENSMUSP00000000395,10090.ENSMUSP00000005705,10090.ENSMUSP00000023147,10090.ENSMUSP00000024044,10090.ENSMUSP00000024884,10090.ENSMUSP00000026565,10090.ENSMUSP00000028259,10090.ENSMUSP00000033211,10090.ENSMUSP00000039600,10090.ENSMUSP00000049104,10090.ENSMUSP00000049404,10090.ENSMUSP00000051921,10090.ENSMUSP00000056703,10090.ENSMUSP00000079198,10090.ENSMUSP00000082548,10090.ENSMUSP00000083555…	Tmprss2,Trim28,Ciita,Cd4,Eif2ak2,Ifitm3,Ifih1,Trim30d,Ccl5,Gbp7,Znfx1,Bst2,Ly6e,Oas1a,Isg15,Oas1g,Oasl1,Zc3hav1,Ifi206
GO:0030097	Hemopoiesis	50	768	0.35	0.65	5.56e-05	10090.ENSMUSP00000002180,10090.ENSMUSP00000003910,10090.ENSMUSP00000005889,10090.ENSMUSP00000006614,10090.ENSMUSP00000015277,10090.ENSMUSP00000022913,10090.ENSMUSP00000024044,10090.ENSMUSP00000027291,10090.ENSMUSP00000027943,10090.ENSMUSP00000028995,10090.ENSMUSP00000029433,10090.ENSMUSP00000029559,10090.ENSMUSP00000030047,10090.ENSMUSP00000030489,10090.ENSMUSP00000033004,10090.ENSMUSP00000033617…	Spi1,Dnase2a,Vav1,Epha2,Lrrk1,Dcstamp,Cd4,Zap70,Batf3,Fam210b,Ptpn22,Il6ra,Tnfsf8,Tal1,Il4ra,Btk,Il15,Mpzl2,Myo1e,Ubd,Lyn,Batf,Clcf1,Hectd1,Runx3,Atp7a,Notch2,Wasf2,Dock1,Card11,Dock2,Relb,Tek,Pou2f2,Itk,Ahr,Sgpl1,Bcl3,Enpp1,Cebpg,Yjefn3,Stat3,Tcirg1,Lck,Cdk6,Ifi206,Casp3,Sbno2,Nfam1,Fst
GO:0046034	ATP metabolic process	20	165	0.62	0.81	5.56e-05	10090.ENSMUSP00000005647,10090.ENSMUSP00000015800,10090.ENSMUSP00000020768,10090.ENSMUSP00000023514,10090.ENSMUSP00000035417,10090.ENSMUSP00000047960,10090.ENSMUSP00000048643,10090.ENSMUSP00000049000,10090.ENSMUSP00000058840,10090.ENSMUSP00000065352,10090.ENSMUSP00000075953,10090.ENSMUSP00000093972,10090.ENSMUSP00000102147,10090.ENSMUSP00000106968,10090.ENSMUSP00000107607,10090.ENSMUSP00000112320…	Ndufs3,Hspa8,Pgam2,Ndufb4,Pklr,Atp5l,Tigar,Ndufv3,Atp7a,Ndufa8,Ndufa3,Uqcc3,Atp5h,Sdhc,Cfh,Ndufb11,Enpp1,Ndufb2,Atp5j2,Dmac2l
GO:0030217	T cell differentiation	22	198	0.58	0.79	5.6e-05	10090.ENSMUSP00000002180,10090.ENSMUSP00000005889,10090.ENSMUSP00000024044,10090.ENSMUSP00000027291,10090.ENSMUSP00000029433,10090.ENSMUSP00000029559,10090.ENSMUSP00000030047,10090.ENSMUSP00000033004,10090.ENSMUSP00000034148,10090.ENSMUSP00000034600,10090.ENSMUSP00000040706,10090.ENSMUSP00000058840,10090.ENSMUSP00000082941,10090.ENSMUSP00000090884,10090.ENSMUSP00000092355,10090.ENSMUSP00000104860…	Spi1,Vav1,Cd4,Zap70,Ptpn22,Il6ra,Tnfsf8,Il4ra,Il15,Mpzl2,Batf,Atp7a,Card11,Dock2,Relb,Itk,Bcl3,Enpp1,Stat3,Tcirg1,Lck,Cdk6
GO:0002699	Positive regulation of immune effector process	27	288	0.51	0.74	6.22e-05	10090.ENSMUSP00000002180,10090.ENSMUSP00000004829,10090.ENSMUSP00000005889,10090.ENSMUSP00000015800,10090.ENSMUSP00000016168,10090.ENSMUSP00000017974,10090.ENSMUSP00000024988,10090.ENSMUSP00000027241,10090.ENSMUSP00000029433,10090.ENSMUSP00000030693,10090.ENSMUSP00000031327,10090.ENSMUSP00000033004,10090.ENSMUSP00000033617,10090.ENSMUSP00000038838,10090.ENSMUSP00000041173,10090.ENSMUSP00000042433…	Spi1,Cd244a,Vav1,Hspa8,Lbp,Dhx58,C3,Il1r1,Ptpn22,Fgr,Cxcl1,Il4ra,Btk,Lyn,Nfkbiz,Ddx58,Ddx21,Clcf1,Lacc1,C4b,Ddx60,Cd86,Masp1,Tek,Cd300a,Cd84,C6
GO:0008152	Metabolic process	299	8096	0.1	0.48	7.2e-05	10090.ENSMUSP00000000395,10090.ENSMUSP00000000579,10090.ENSMUSP00000002044,10090.ENSMUSP00000002180,10090.ENSMUSP00000002737,10090.ENSMUSP00000003370,10090.ENSMUSP00000003910,10090.ENSMUSP00000005352,10090.ENSMUSP00000005647,10090.ENSMUSP00000005705,10090.ENSMUSP00000005889,10090.ENSMUSP00000006311,10090.ENSMUSP00000006444,10090.ENSMUSP00000006614,10090.ENSMUSP00000006856,10090.ENSMUSP00000006900…	Tmprss2,Sox9,Map3k3,Spi1,Alkbh7,Hck,Dnase2a,Corin,Ndufs3,Trim28,Vav1,Tead4,Tep1,Epha2,Pola1,Acot13,B4galnt1,Derl3,Rarres2,Pla2g12b,Fads1,Birc3,Lrrk1,Sash1,Cybb,Mov10l1,Lpl,Hspa8,Cd5l,Ncf1,Wsb1,Mrpl45,Tns3,Pgam2,Rdh14,Ubxn2a,Pik3r5,Arg2,Akr1c12,Akr1c13,Auh,Uqcrb,Atg10,Polk,Samd4,Rnase4,Hacl1,Adam2,Bmp1,Fitm1,Rrm2b,Ciita,Chkb,Ndufb4,Soat2,Msrb2,Cd4,Cd2ap,Xdh,Eif2ak2,C3,Pmaip1,Aldh1a7,Pip5k1b,C1qtnf…
GO:0022900	Electron transport chain	17	125	0.67	0.81	9.38e-05	10090.ENSMUSP00000005647,10090.ENSMUSP00000015484,10090.ENSMUSP00000021993,10090.ENSMUSP00000049000,10090.ENSMUSP00000053145,10090.ENSMUSP00000057989,10090.ENSMUSP00000065352,10090.ENSMUSP00000093972,10090.ENSMUSP00000095695,10090.ENSMUSP00000106968,10090.ENSMUSP00000115419,10090.ENSMUSP00000117040,10090.ENSMUSP00000122103,10090.ENSMUSP00000123609,10090.ENSMUSP00000124523,10090.ENSMUSP00000138019…	Ndufs3,Cybb,Uqcrb,Ndufv3,Uqcrq,Bdnf,Ndufa8,Uqcc3,Coq7,Sdhc,Cox7c,Ppargc1a,Slc25a12,Cox6c,Cycs,Cox4i1,Cox5b
GO:0002683	Negative regulation of immune system process	36	478	0.41	0.66	0.00011	10090.ENSMUSP00000000579,10090.ENSMUSP00000002180,10090.ENSMUSP00000017974,10090.ENSMUSP00000021550,10090.ENSMUSP00000023994,10090.ENSMUSP00000029433,10090.ENSMUSP00000030693,10090.ENSMUSP00000032198,10090.ENSMUSP00000032260,10090.ENSMUSP00000033004,10090.ENSMUSP00000033617,10090.ENSMUSP00000035048,10090.ENSMUSP00000038838,10090.ENSMUSP00000046515,10090.ENSMUSP00000050353,10090.ENSMUSP00000051521…	Sox9,Spi1,Dhx58,Arg2,Serping1,Ptpn22,Fgr,Usp18,Clec2d,Il4ra,Btk,Cldn18,Lyn,Elf1,Runx3,Vsig4,Bst2,Vtcn1,Oas1a,Isg15,Stat2,Oas1g,Cd86,Masp1,Lst1,Cd300a,Lgals9,Ahr,Cd84,Cdk6,Ifi206,Casp3,Nlrc5,Cx3cr1,Pglyrp2,Ubash3a
GO:0002460	Adaptive immune response based on somatic recombination of immune receptors built from immunoglobulin superfamily domains	20	175	0.59	0.76	0.00012	10090.ENSMUSP00000023994,10090.ENSMUSP00000024988,10090.ENSMUSP00000026571,10090.ENSMUSP00000029559,10090.ENSMUSP00000033004,10090.ENSMUSP00000033617,10090.ENSMUSP00000040706,10090.ENSMUSP00000063707,10090.ENSMUSP00000069418,10090.ENSMUSP00000077074,10090.ENSMUSP00000083587,10090.ENSMUSP00000092355,10090.ENSMUSP00000104314,10090.ENSMUSP00000107830,10090.ENSMUSP00000113851,10090.ENSMUSP00000120152…	Serping1,C3,Irf7,Il6ra,Il4ra,Btk,Batf,C1ra,C4b,Cfi,Icam1,Relb,Ntn1,Prkcd,Bcl3,Stat3,Tcirg1,Unc93b1,C6,Csf2rb
GO:0006754	ATP biosynthetic process	14	85	0.75	0.83	0.00012	10090.ENSMUSP00000005647,10090.ENSMUSP00000023514,10090.ENSMUSP00000035417,10090.ENSMUSP00000047960,10090.ENSMUSP00000049000,10090.ENSMUSP00000065352,10090.ENSMUSP00000075953,10090.ENSMUSP00000093972,10090.ENSMUSP00000102147,10090.ENSMUSP00000106968,10090.ENSMUSP00000112320,10090.ENSMUSP00000118918,10090.ENSMUSP00000125504,10090.ENSMUSP00000152430	Ndufs3,Ndufb4,Pklr,Atp5l,Ndufv3,Ndufa8,Ndufa3,Uqcc3,Atp5h,Sdhc,Ndufb11,Ndufb2,Atp5j2,Dmac2l
GO:0019724	B cell mediated immunity	15	99	0.71	0.81	0.00012	10090.ENSMUSP00000023994,10090.ENSMUSP00000024988,10090.ENSMUSP00000026571,10090.ENSMUSP00000033004,10090.ENSMUSP00000033617,10090.ENSMUSP00000040706,10090.ENSMUSP00000063707,10090.ENSMUSP00000069418,10090.ENSMUSP00000077074,10090.ENSMUSP00000104314,10090.ENSMUSP00000107830,10090.ENSMUSP00000113851,10090.ENSMUSP00000120531,10090.ENSMUSP00000124417,10090.ENSMUSP00000154836	Serping1,C3,Irf7,Il4ra,Btk,Batf,C1ra,C4b,Cfi,Ntn1,Prkcd,Bcl3,Tcirg1,C6,Csf2rb
GO:0002237	Response to molecule of bacterial origin	31	380	0.45	0.67	0.00013	10090.ENSMUSP00000002180,10090.ENSMUSP00000016168,10090.ENSMUSP00000021860,10090.ENSMUSP00000022124,10090.ENSMUSP00000023143,10090.ENSMUSP00000023154,10090.ENSMUSP00000023840,10090.ENSMUSP00000024884,10090.ENSMUSP00000029433,10090.ENSMUSP00000029812,10090.ENSMUSP00000030010,10090.ENSMUSP00000030336,10090.ENSMUSP00000031327,10090.ENSMUSP00000033617,10090.ENSMUSP00000036044,10090.ENSMUSP00000038838…	Spi1,Lbp,Ly86,Cd180,Litaf,Cldn1,Cxcl13,Eif2ak2,Ptpn22,Nfkb1,Abca1,Tnfrsf1b,Cxcl1,Btk,Apob,Lyn,Ccl5,Irgm1,Pdcd4,Akirin2,Cd86,Lgals9,Cxcl9,Mgst1,Irf5,Ncf2,Tlr1,Casp3,Cx3cr1,Sbno2,Gja1
GO:0042221	Response to chemical	211	5335	0.13	0.49	0.00013	10090.ENSMUSP00000000466,10090.ENSMUSP00000000579,10090.ENSMUSP00000001927,10090.ENSMUSP00000002152,10090.ENSMUSP00000002180,10090.ENSMUSP00000002518,10090.ENSMUSP00000003808,10090.ENSMUSP00000004715,10090.ENSMUSP00000005692,10090.ENSMUSP00000005889,10090.ENSMUSP00000006614,10090.ENSMUSP00000009236,10090.ENSMUSP00000009425,10090.ENSMUSP00000013949,10090.ENSMUSP00000015484,10090.ENSMUSP00000015712…	Plin2,Sox9,Ltbp1,Bbc3,Spi1,Tle5,Gdf15,Mospd2,Atp4a,Vav1,Epha2,Derl3,Rarres2,Birc3,Cybb,Lpl,Hspa8,Ncf1,Il17rb,Lbp,Pgam2,Sdc1,Ubxn2a,Serpina3n,Akr1c12,Akr1c13,Ryr2,Ly86,Cd180,Rgcc,Rrm2b,Dcstamp,Litaf,Ciita,Cldn1,Cxadr,Aqp2,Krt18,Cxcl13,Krt8,Cd4,Xdh,Eif2ak2,Diaph1,Pmaip1,Aldh1a7,Atl3,Cpn1,Cdk2,Ifitm3,Irf7,Slc40a1,Il1r1,Esrrg,Kynu,Grb14,Ifih1,Fam210b,Map1lc3a,P2ry1,Ptpn22,Casq2,Il6ra,Hadh,Nfkb1,Trp53…
GO:0043085	Positive regulation of catalytic activity	66	1183	0.28	0.58	0.00013	10090.ENSMUSP00000002152,10090.ENSMUSP00000005889,10090.ENSMUSP00000006614,10090.ENSMUSP00000015449,10090.ENSMUSP00000015800,10090.ENSMUSP00000016094,10090.ENSMUSP00000020938,10090.ENSMUSP00000021283,10090.ENSMUSP00000022595,10090.ENSMUSP00000023840,10090.ENSMUSP00000024044,10090.ENSMUSP00000024810,10090.ENSMUSP00000024866,10090.ENSMUSP00000025399,10090.ENSMUSP00000025940,10090.ENSMUSP00000027178…	Bbc3,Vav1,Epha2,Sash1,Hspa8,Ncf1,Fam20a,Pik3r5,Rgcc,Cxcl13,Cd4,Fgd2,Xdh,Pmaip1,C1qtnf9,Als2,Il6ra,Tal1,Fgr,Csk,Arap3,Lyn,Ccl5,Trib3,Usp6nl,Dap,Dcun1d2,Dock9,Tigar,Irgm1,Rnf7,Fn1,Higd1a,Atp7a,Rcc2,Plxnb1,Itga1,Dtx3l,Akirin2,Icam1,Cd86,Cldn3,Rasgrp3,Tbc1d8b,Mefv,Tek,Arhgap45,Serinc2,Cd300a,Lgals9,Arhgef15,Itk,Prkcd,Il1rn,Lilra5,Stox1,Stat3,Prlr,Cycs,Lck,Myo9b,Akap13,Ifi206,Rgs6,Rgs1,Tlr1
GO:0016310	Phosphorylation	58	993	0.3	0.58	0.00016	10090.ENSMUSP00000000579,10090.ENSMUSP00000002044,10090.ENSMUSP00000003370,10090.ENSMUSP00000005705,10090.ENSMUSP00000006614,10090.ENSMUSP00000015277,10090.ENSMUSP00000015800,10090.ENSMUSP00000020768,10090.ENSMUSP00000021283,10090.ENSMUSP00000023147,10090.ENSMUSP00000023289,10090.ENSMUSP00000024044,10090.ENSMUSP00000024884,10090.ENSMUSP00000025800,10090.ENSMUSP00000026416,10090.ENSMUSP00000027291…	Sox9,Map3k3,Hck,Trim28,Epha2,Lrrk1,Hspa8,Pgam2,Pik3r5,Ciita,Chkb,Cd4,Eif2ak2,Pip5k1b,Cdk2,Zap70,Fgr,Cdk16,Btk,Ikbkb,Mylk3,Il15,Map3k21,Csk,Pklr,Gak,Pdxk,Lyn,Gtf2h5,Trib3,Tigar,Alpk2,Nek6,Runx3,Mlkl,Bdnf,Mylk4,Phka1,Tnni3k,Irak4,Csf2ra,Ptpra,Uqcc3,Tek,Nadk,Pik3cd,Coq8b,Itk,Prkcd,Enpp1,Stat3,Prlr,Lck,Cdk6,Pik3c2a,Gm17949,Pxk,Csf2rb
GO:0050727	Regulation of inflammatory response	30	365	0.45	0.66	0.00017	10090.ENSMUSP00000010502,10090.ENSMUSP00000015712,10090.ENSMUSP00000016094,10090.ENSMUSP00000016110,10090.ENSMUSP00000016168,10090.ENSMUSP00000024988,10090.ENSMUSP00000027241,10090.ENSMUSP00000029018,10090.ENSMUSP00000029812,10090.ENSMUSP00000030336,10090.ENSMUSP00000032198,10090.ENSMUSP00000032667,10090.ENSMUSP00000033617,10090.ENSMUSP00000038838,10090.ENSMUSP00000039600,10090.ENSMUSP00000041173…	Ifi35,Lpl,Ncf1,Il17rb,Lbp,C3,Il1r1,Zbp1,Nfkb1,Tnfrsf1b,Usp18,Siglece,Btk,Lyn,Ccl5,Nfkbiz,Clcf1,Socs3,Lacc1,Pdcd4,Mefv,Aoc3,Tnc,Lgals9,Lilra5,Slc7a2,Hgf,Cx3cr1,Sbno2,Pglyrp2
GO:0044237	Cellular metabolic process	248	6530	0.11	0.47	0.00019	10090.ENSMUSP00000000579,10090.ENSMUSP00000002044,10090.ENSMUSP00000002180,10090.ENSMUSP00000002737,10090.ENSMUSP00000003370,10090.ENSMUSP00000003910,10090.ENSMUSP00000005352,10090.ENSMUSP00000005647,10090.ENSMUSP00000005705,10090.ENSMUSP00000005889,10090.ENSMUSP00000006311,10090.ENSMUSP00000006444,10090.ENSMUSP00000006614,10090.ENSMUSP00000006856,10090.ENSMUSP00000006914,10090.ENSMUSP00000009236…	Sox9,Map3k3,Spi1,Alkbh7,Hck,Dnase2a,Corin,Ndufs3,Trim28,Vav1,Tead4,Tep1,Epha2,Pola1,B4galnt1,Derl3,Rarres2,Pla2g12b,Fads1,Lrrk1,Cybb,Mov10l1,Lpl,Hspa8,Ncf1,Mrpl45,Tns3,Pgam2,Rdh14,Ubxn2a,Pik3r5,Arg2,Akr1c12,Akr1c13,Auh,Uqcrb,Atg10,Polk,Samd4,Rnase4,Hacl1,Fitm1,Rrm2b,Ciita,Chkb,Ndufb4,Soat2,Cd4,Cd2ap,Xdh,Eif2ak2,C3,Pmaip1,Pip5k1b,C1qtnf9,Cpn1,Cdk2,Slc40a1,Als2,Zap70,Mrpl44,Kynu,Hsd17b12,Patl2,Ivd,…
GO:0002443	Leukocyte mediated immunity	23	235	0.52	0.69	0.0002	10090.ENSMUSP00000016094,10090.ENSMUSP00000023994,10090.ENSMUSP00000024988,10090.ENSMUSP00000026571,10090.ENSMUSP00000033004,10090.ENSMUSP00000033617,10090.ENSMUSP00000038838,10090.ENSMUSP00000040706,10090.ENSMUSP00000063707,10090.ENSMUSP00000069418,10090.ENSMUSP00000074471,10090.ENSMUSP00000077074,10090.ENSMUSP00000083587,10090.ENSMUSP00000084887,10090.ENSMUSP00000102192,10090.ENSMUSP00000104314…	Ncf1,Serping1,C3,Irf7,Il4ra,Btk,Lyn,Batf,C1ra,C4b,Irak4,Cfi,Icam1,Myo1f,Cd300a,Ntn1,Prkcd,Bcl3,Cebpg,Tcirg1,Unc93b1,C6,Csf2rb
GO:0045069	Regulation of viral genome replication	14	90	0.73	0.78	0.0002	10090.ENSMUSP00000005705,10090.ENSMUSP00000024884,10090.ENSMUSP00000026565,10090.ENSMUSP00000028259,10090.ENSMUSP00000039600,10090.ENSMUSP00000049104,10090.ENSMUSP00000049404,10090.ENSMUSP00000051921,10090.ENSMUSP00000079198,10090.ENSMUSP00000082548,10090.ENSMUSP00000083555,10090.ENSMUSP00000107771,10090.ENSMUSP00000110550,10090.ENSMUSP00000134646	Trim28,Eif2ak2,Ifitm3,Ifih1,Ccl5,Gbp7,Znfx1,Bst2,Oas1a,Isg15,Oas1g,Oasl1,Zc3hav1,Ifi206
GO:0051247	Positive regulation of protein metabolic process	81	1586	0.24	0.54	0.0002	10090.ENSMUSP00000000579,10090.ENSMUSP00000002152,10090.ENSMUSP00000003808,10090.ENSMUSP00000009425,10090.ENSMUSP00000013949,10090.ENSMUSP00000014221,10090.ENSMUSP00000015277,10090.ENSMUSP00000015449,10090.ENSMUSP00000015800,10090.ENSMUSP00000016094,10090.ENSMUSP00000020938,10090.ENSMUSP00000021283,10090.ENSMUSP00000022119,10090.ENSMUSP00000022386,10090.ENSMUSP00000022595,10090.ENSMUSP00000024044…	Sox9,Bbc3,Gdf15,Rarres2,Birc3,Chp1,Lrrk1,Sash1,Hspa8,Ncf1,Fam20a,Pik3r5,Atg10,Samd4,Rgcc,Cd4,Clec4n,Fgd2,Xdh,C3,Pmaip1,C1qtnf9,Slco3a1,Als2,P2ry1,Ptpn22,Il6ra,Tnfrsf1b,Tal1,Il15,Nnmt,Csk,Lyn,Ccl5,Trib3,Ddx58,Ddx21,Rmnd1,Clcf1,Dap,Dcun1d2,Irgm1,Rnf7,Fn1,Higd1a,Pcsk9,Bdnf,Lpin1,Sh3rf2,Itga1,Cpeb3,Timm17a,Akirin2,Icam1,Cd86,Mmp14,Cldn3,Svip,Mefv,Tek,Cd300a,Lgals9,Prkcd,Il1rn,Parp9,Lilra5,Bcl3,Stox1,…
GO:0019646	Aerobic electron transport chain	12	65	0.8	0.8	0.00023	10090.ENSMUSP00000005647,10090.ENSMUSP00000021993,10090.ENSMUSP00000053145,10090.ENSMUSP00000057989,10090.ENSMUSP00000065352,10090.ENSMUSP00000093972,10090.ENSMUSP00000106968,10090.ENSMUSP00000115419,10090.ENSMUSP00000123609,10090.ENSMUSP00000124523,10090.ENSMUSP00000138019,10090.ENSMUSP00000141554	Ndufs3,Uqcrb,Uqcrq,Bdnf,Ndufa8,Uqcc3,Sdhc,Cox7c,Cox6c,Cycs,Cox4i1,Cox5b
GO:0009141	Nucleoside triphosphate metabolic process	22	220	0.53	0.69	0.00024	10090.ENSMUSP00000005647,10090.ENSMUSP00000015800,10090.ENSMUSP00000020768,10090.ENSMUSP00000022901,10090.ENSMUSP00000023514,10090.ENSMUSP00000035417,10090.ENSMUSP00000047960,10090.ENSMUSP00000048643,10090.ENSMUSP00000049000,10090.ENSMUSP00000058840,10090.ENSMUSP00000065352,10090.ENSMUSP00000075953,10090.ENSMUSP00000093972,10090.ENSMUSP00000102147,10090.ENSMUSP00000106968,10090.ENSMUSP00000107607…	Ndufs3,Hspa8,Pgam2,Rrm2b,Ndufb4,Pklr,Atp5l,Tigar,Ndufv3,Atp7a,Ndufa8,Ndufa3,Uqcc3,Atp5h,Sdhc,Cfh,Ndufb11,Enpp1,Ndufb2,Atp5j2,Gm17949,Dmac2l
GO:0032675	Regulation of interleukin-6 production	19	169	0.58	0.71	0.00025	10090.ENSMUSP00000015712,10090.ENSMUSP00000016168,10090.ENSMUSP00000028259,10090.ENSMUSP00000029433,10090.ENSMUSP00000029559,10090.ENSMUSP00000033617,10090.ENSMUSP00000034863,10090.ENSMUSP00000042433,10090.ENSMUSP00000047022,10090.ENSMUSP00000081322,10090.ENSMUSP00000103904,10090.ENSMUSP00000104056,10090.ENSMUSP00000107793,10090.ENSMUSP00000113091,10090.ENSMUSP00000120152,10090.ENSMUSP00000120881…	Lpl,Lbp,Ifih1,Ptpn22,Il6ra,Btk,Csk,Ddx58,Cd300ld,Akirin2,Lgals9,Pou2f2,Tlr8,Lilra5,Stat3,Cd84,Unc93b1,Tlr1,Hgf
GO:1902531	Regulation of intracellular signal transduction	85	1707	0.23	0.52	0.00026	10090.ENSMUSP00000000579,10090.ENSMUSP00000002044,10090.ENSMUSP00000002152,10090.ENSMUSP00000002180,10090.ENSMUSP00000003808,10090.ENSMUSP00000005647,10090.ENSMUSP00000006614,10090.ENSMUSP00000010502,10090.ENSMUSP00000013949,10090.ENSMUSP00000014221,10090.ENSMUSP00000015277,10090.ENSMUSP00000015449,10090.ENSMUSP00000016094,10090.ENSMUSP00000017974,10090.ENSMUSP00000021283,10090.ENSMUSP00000022901…	Sox9,Map3k3,Bbc3,Spi1,Gdf15,Ndufs3,Epha2,Ifi35,Birc3,Chp1,Lrrk1,Sash1,Ncf1,Dhx58,Pik3r5,Rrm2b,Litaf,Cd4,Clec4n,Cd2ap,Fgd2,Xdh,Eif2ak2,Jpt2,C3,Pmaip1,Zap70,P2ry1,Ptpn22,Il6ra,Abca1,Fgr,P2rx4,Pde3b,Trim30d,Ikbkb,Csk,Arap3,Ubd,Lyn,Fgb,Ccl5,Ddx21,Clcf1,Nenf,Gbp7,Fn1,Ddx60,Sh3rf2,Plxnb1,Pdcd4,Irak4,Itga1,Notch2,Card11,Icam1,Cd86,Dock2,Dusp16,Nfe2l2,Tek,Psd4,Pik3cd,Itgal,Cd300a,Oasl1,Prkcd,Il1rn,Zc3hav…
GO:0001773	Myeloid dendritic cell activation	9	33	0.97	0.83	0.00028	10090.ENSMUSP00000002180,10090.ENSMUSP00000004829,10090.ENSMUSP00000022913,10090.ENSMUSP00000027943,10090.ENSMUSP00000035808,10090.ENSMUSP00000040706,10090.ENSMUSP00000078741,10090.ENSMUSP00000090884,10090.ENSMUSP00000092355	Spi1,Cd244a,Dcstamp,Batf3,Ubd,Batf,Notch2,Dock2,Relb
GO:0010038	Response to metal ion	31	398	0.43	0.62	0.00029	10090.ENSMUSP00000015484,10090.ENSMUSP00000015800,10090.ENSMUSP00000016094,10090.ENSMUSP00000020768,10090.ENSMUSP00000020911,10090.ENSMUSP00000021750,10090.ENSMUSP00000023154,10090.ENSMUSP00000023752,10090.ENSMUSP00000024866,10090.ENSMUSP00000027137,10090.ENSMUSP00000029128,10090.ENSMUSP00000031429,10090.ENSMUSP00000034453,10090.ENSMUSP00000035417,10090.ENSMUSP00000039472,10090.ENSMUSP00000045755…	Cybb,Hspa8,Ncf1,Pgam2,Sdc1,Ryr2,Cldn1,Aqp2,Xdh,Slc40a1,Map1lc3a,P2rx4,Acta1,Pklr,Fgb,Cpne2,Igfbp2,Tigar,Fn1,Atp7a,Pam,Nfe2l2,Cp,Apobec1,Enpp1,Tcirg1,Slc25a12,Lck,Fga,Fgg,Casp3
GO:0016064	Immunoglobulin mediated immune response	14	94	0.71	0.75	0.0003	10090.ENSMUSP00000023994,10090.ENSMUSP00000024988,10090.ENSMUSP00000026571,10090.ENSMUSP00000033004,10090.ENSMUSP00000033617,10090.ENSMUSP00000040706,10090.ENSMUSP00000063707,10090.ENSMUSP00000069418,10090.ENSMUSP00000077074,10090.ENSMUSP00000107830,10090.ENSMUSP00000113851,10090.ENSMUSP00000120531,10090.ENSMUSP00000124417,10090.ENSMUSP00000154836	Serping1,C3,Irf7,Il4ra,Btk,Batf,C1ra,C4b,Cfi,Prkcd,Bcl3,Tcirg1,C6,Csf2rb
GO:0009117	Nucleotide metabolic process	35	484	0.39	0.6	0.00031	10090.ENSMUSP00000005647,10090.ENSMUSP00000006614,10090.ENSMUSP00000015800,10090.ENSMUSP00000016094,10090.ENSMUSP00000020768,10090.ENSMUSP00000022901,10090.ENSMUSP00000023514,10090.ENSMUSP00000024866,10090.ENSMUSP00000028223,10090.ENSMUSP00000033634,10090.ENSMUSP00000035417,10090.ENSMUSP00000046585,10090.ENSMUSP00000047855,10090.ENSMUSP00000047960,10090.ENSMUSP00000048643,10090.ENSMUSP00000049000…	Ndufs3,Epha2,Hspa8,Ncf1,Pgam2,Rrm2b,Ndufb4,Xdh,Kynu,Acsl4,Pklr,Acsl5,Mcee,Atp5l,Tigar,Ndufv3,Atp7a,Ndufa8,Art2b,Ndufa3,Oas1a,Uqcc3,Nadk,Atp5h,Idh2,Acly,Sdhc,Cfh,Ndufb11,Enpp1,Ndufb2,Atp5j2,Ncf2,Gm17949,Dmac2l
GO:0086065	Cell communication involved in cardiac conduction	9	34	0.96	0.81	0.00034	10090.ENSMUSP00000021750,10090.ENSMUSP00000023572,10090.ENSMUSP00000057096,10090.ENSMUSP00000070561,10090.ENSMUSP00000081845,10090.ENSMUSP00000101080,10090.ENSMUSP00000110371,10090.ENSMUSP00000132809,10090.ENSMUSP00000151620	Ryr2,Cxadr,Dsg2,Tnni3k,Scn10a,Ctnna3,Cacnb2,Slc8a1,Gja1
GO:0032496	Response to lipopolysaccharide	29	362	0.44	0.62	0.00036	10090.ENSMUSP00000002180,10090.ENSMUSP00000016168,10090.ENSMUSP00000021860,10090.ENSMUSP00000022124,10090.ENSMUSP00000023143,10090.ENSMUSP00000023154,10090.ENSMUSP00000023840,10090.ENSMUSP00000024884,10090.ENSMUSP00000029433,10090.ENSMUSP00000029812,10090.ENSMUSP00000030010,10090.ENSMUSP00000030336,10090.ENSMUSP00000031327,10090.ENSMUSP00000033617,10090.ENSMUSP00000036044,10090.ENSMUSP00000038838…	Spi1,Lbp,Ly86,Cd180,Litaf,Cldn1,Cxcl13,Eif2ak2,Ptpn22,Nfkb1,Abca1,Tnfrsf1b,Cxcl1,Btk,Apob,Lyn,Ccl5,Irgm1,Pdcd4,Akirin2,Cd86,Lgals9,Cxcl9,Mgst1,Ncf2,Casp3,Cx3cr1,Sbno2,Gja1
GO:0048585	Negative regulation of response to stimulus	84	1697	0.23	0.51	0.00036	10090.ENSMUSP00000000579,10090.ENSMUSP00000001927,10090.ENSMUSP00000002180,10090.ENSMUSP00000002518,10090.ENSMUSP00000003808,10090.ENSMUSP00000005647,10090.ENSMUSP00000006614,10090.ENSMUSP00000010502,10090.ENSMUSP00000014221,10090.ENSMUSP00000015712,10090.ENSMUSP00000015800,10090.ENSMUSP00000017974,10090.ENSMUSP00000021550,10090.ENSMUSP00000022901,10090.ENSMUSP00000023143,10090.ENSMUSP00000023629…	Sox9,Ltbp1,Spi1,Tle5,Gdf15,Ndufs3,Epha2,Ifi35,Chp1,Lpl,Hspa8,Dhx58,Arg2,Rrm2b,Litaf,Pros1,Cxcl13,Serping1,Cd2ap,Xdh,Grb14,Ptpn22,Nfkb1,Tnfrsf1b,Ptpru,Usp18,Clec2d,Siglece,Pde3b,Il4ra,Slc25a4,Mtmr2,Csk,Arap3,Lyn,Fgb,Ccl5,Nenf,Elf1,Alpk2,Gbp7,Grem2,Vsig4,Higd1a,Bdnf,Socs3,Sh3rf2,Pdcd4,Itga1,Oas1a,Isg15,Stat2,Oas1g,Icam1,Mmp14,Masp1,Rnf213,Cldn3,Svip,Mefv,Dusp16,Nfe2l2,Cd300a,Lgals9,Prkcd,Il1rn,Ahr,…
GO:0048731	System development	168	4105	0.15	0.47	0.00036	10090.ENSMUSP00000000579,10090.ENSMUSP00000001179,10090.ENSMUSP00000001279,10090.ENSMUSP00000001927,10090.ENSMUSP00000002044,10090.ENSMUSP00000002180,10090.ENSMUSP00000002518,10090.ENSMUSP00000003910,10090.ENSMUSP00000005352,10090.ENSMUSP00000005705,10090.ENSMUSP00000005889,10090.ENSMUSP00000006614,10090.ENSMUSP00000009425,10090.ENSMUSP00000015277,10090.ENSMUSP00000015800,10090.ENSMUSP00000020695…	Sox9,Pcnt,Lsr,Ltbp1,Map3k3,Spi1,Tle5,Dnase2a,Corin,Trim28,Vav1,Epha2,Rarres2,Lrrk1,Hspa8,Tns3,Sdc1,Rflnb,Arg2,Ryr2,Vcl,Bmp1,Rrm2b,Dcstamp,Cldn1,Cxadr,Aqp2,Cxcl13,Krt8,Cd4,C3,Diaph1,Rp1,Slc40a1,Als2,Zap70,Batf3,Xrn2,Fam210b,P2ry1,Ptpn22,Il6ra,Enpep,Nfkb1,Tnfsf8,Tnfrsf1b,Cyp4a14,Tal1,Fgr,Sec61a1,Pde3b,Il4ra,Bag3,Cdk16,Btk,Acsl4,Ikbkb,Mylk3,Il15,Mtmr2,Mpzl2,Myo1e,Csk,Cldn18,Ubd,Apob,Gak,Dhcr24,Lyn,B…
GO:0042110	T cell activation	29	363	0.44	0.62	0.00037	10090.ENSMUSP00000002180,10090.ENSMUSP00000005889,10090.ENSMUSP00000023572,10090.ENSMUSP00000024044,10090.ENSMUSP00000027291,10090.ENSMUSP00000029433,10090.ENSMUSP00000029559,10090.ENSMUSP00000030047,10090.ENSMUSP00000033004,10090.ENSMUSP00000034148,10090.ENSMUSP00000034600,10090.ENSMUSP00000040706,10090.ENSMUSP00000058840,10090.ENSMUSP00000082941,10090.ENSMUSP00000083587,10090.ENSMUSP00000090884…	Spi1,Vav1,Cxadr,Cd4,Zap70,Ptpn22,Il6ra,Tnfsf8,Il4ra,Il15,Mpzl2,Batf,Atp7a,Card11,Icam1,Dock2,Relb,Itgal,Itk,Bcl3,Enpp1,Lcp1,Stat3,Tcirg1,Cd84,Lck,Cdk6,Cyp26b1,Gja1
GO:2000147	Positive regulation of cell motility	41	622	0.35	0.57	0.00037	10090.ENSMUSP00000000579,10090.ENSMUSP00000002044,10090.ENSMUSP00000002180,10090.ENSMUSP00000004715,10090.ENSMUSP00000006614,10090.ENSMUSP00000009425,10090.ENSMUSP00000015449,10090.ENSMUSP00000016168,10090.ENSMUSP00000023154,10090.ENSMUSP00000023840,10090.ENSMUSP00000025337,10090.ENSMUSP00000027241,10090.ENSMUSP00000030693,10090.ENSMUSP00000031429,10090.ENSMUSP00000037858,10090.ENSMUSP00000038838…	Sox9,Map3k3,Spi1,Mospd2,Epha2,Rarres2,Sash1,Lbp,Cldn1,Cxcl13,Diaph1,Il1r1,Fgr,P2rx4,Fermt3,Lyn,Ccl5,Fn1,Atp7a,Epcam,Sh3rf2,Dock1,Icam1,Myo1f,Mmp14,Cldn3,Aoc3,Itga4,Nfe2l2,Tek,Col18a1,Pik3cd,Lgals9,Ntn1,Cdh13,Stat3,Pik3c2a,Slc8a1,Fga,Hgf,Cx3cr1
GO:1901701	Cellular response to oxygen-containing compound	63	1154	0.27	0.53	0.00038	10090.ENSMUSP00000000579,10090.ENSMUSP00000002180,10090.ENSMUSP00000009425,10090.ENSMUSP00000015484,10090.ENSMUSP00000015712,10090.ENSMUSP00000016094,10090.ENSMUSP00000016168,10090.ENSMUSP00000021750,10090.ENSMUSP00000021860,10090.ENSMUSP00000022124,10090.ENSMUSP00000023143,10090.ENSMUSP00000023154,10090.ENSMUSP00000023752,10090.ENSMUSP00000023840,10090.ENSMUSP00000025656,10090.ENSMUSP00000026416…	Sox9,Spi1,Rarres2,Cybb,Lpl,Ncf1,Lbp,Ryr2,Ly86,Cd180,Litaf,Cldn1,Aqp2,Cxcl13,Aldh1a7,Cdk2,Grb14,Fam210b,Map1lc3a,Ptpn22,Nfkb1,Trp53inp1,Abca1,Tnfrsf1b,Cxcl1,P2rx4,Pde3b,Btk,Il15,Csk,Pklr,Lyn,Ccl5,Trib3,Irgm1,Osr1,Pcsk9,Ly6e,Atp7a,Actn2,Lpin1,Pdcd4,Ptpra,Cpeb3,Icam1,Spp1,Cd86,Itga4,Nfe2l2,Trim63,Prkcd,Cxcl9,Ahr,Mgst1,Enpp1,Stat3,Slc8a1,Cyp26b1,Spaar,Cx3cr1,Sbno2,Gja1,Aldh1a1
GO:0030334	Regulation of cell migration	57	1007	0.29	0.54	0.00041	10090.ENSMUSP00000000579,10090.ENSMUSP00000002044,10090.ENSMUSP00000002180,10090.ENSMUSP00000004715,10090.ENSMUSP00000006614,10090.ENSMUSP00000009425,10090.ENSMUSP00000015449,10090.ENSMUSP00000016168,10090.ENSMUSP00000022369,10090.ENSMUSP00000022595,10090.ENSMUSP00000023154,10090.ENSMUSP00000023840,10090.ENSMUSP00000025337,10090.ENSMUSP00000027241,10090.ENSMUSP00000029433,10090.ENSMUSP00000029865…	Sox9,Map3k3,Spi1,Mospd2,Epha2,Rarres2,Sash1,Lbp,Vcl,Rgcc,Cldn1,Cxcl13,Diaph1,Il1r1,Ptpn22,Trp53inp1,Fgr,Ptpru,P2rx4,Fermt3,Lyn,Ccl5,Ddx58,Spns2,Bst2,Fn1,Atp7a,Arhgap4,Rcc2,Sh3rf2,Plxnb1,Dock1,Icam1,Myo1f,Mmp14,Cldn3,Aoc3,Itga4,Nfe2l2,Tek,Col18a1,Pik3cd,Cd300a,Tnc,Idh2,Lgals9,Ntn1,Il1rn,Cdh13,Ppargc1a,Stat3,Pik3c2a,Slc8a1,Fga,Hgf,Cx3cr1,Robo4
GO:0002886	Regulation of myeloid leukocyte mediated immunity	12	71	0.76	0.74	0.00044	10090.ENSMUSP00000002180,10090.ENSMUSP00000024988,10090.ENSMUSP00000030693,10090.ENSMUSP00000031327,10090.ENSMUSP00000033004,10090.ENSMUSP00000033617,10090.ENSMUSP00000038838,10090.ENSMUSP00000042433,10090.ENSMUSP00000042691,10090.ENSMUSP00000102192,10090.ENSMUSP00000120881,10090.ENSMUSP00000150463	Spi1,C3,Fgr,Cxcl1,Il4ra,Btk,Lyn,Ddx58,Ddx21,Cd300a,Cd84,Cx3cr1
GO:0030449	Regulation of complement activation	8	26	1.02	0.8	0.00044	10090.ENSMUSP00000015998,10090.ENSMUSP00000023994,10090.ENSMUSP00000024988,10090.ENSMUSP00000051521,10090.ENSMUSP00000077074,10090.ENSMUSP00000087327,10090.ENSMUSP00000107607,10090.ENSMUSP00000124417	Cd5l,Serping1,C3,Vsig4,Cfi,Masp1,Cfh,C6
GO:0050777	Negative regulation of immune response	20	196	0.54	0.65	0.00044	10090.ENSMUSP00000002180,10090.ENSMUSP00000017974,10090.ENSMUSP00000021550,10090.ENSMUSP00000023994,10090.ENSMUSP00000032198,10090.ENSMUSP00000032260,10090.ENSMUSP00000033004,10090.ENSMUSP00000051521,10090.ENSMUSP00000079198,10090.ENSMUSP00000082548,10090.ENSMUSP00000082855,10090.ENSMUSP00000083555,10090.ENSMUSP00000087327,10090.ENSMUSP00000102192,10090.ENSMUSP00000103904,10090.ENSMUSP00000112137…	Spi1,Dhx58,Arg2,Serping1,Usp18,Clec2d,Il4ra,Vsig4,Oas1a,Isg15,Stat2,Oas1g,Masp1,Cd300a,Lgals9,Ahr,Cd84,Ifi206,Nlrc5,Pglyrp2
GO:0044281	Small molecule metabolic process	82	1658	0.23	0.5	0.00045	10090.ENSMUSP00000002737,10090.ENSMUSP00000005647,10090.ENSMUSP00000006614,10090.ENSMUSP00000010807,10090.ENSMUSP00000015712,10090.ENSMUSP00000015800,10090.ENSMUSP00000016094,10090.ENSMUSP00000020768,10090.ENSMUSP00000020947,10090.ENSMUSP00000021550,10090.ENSMUSP00000021913,10090.ENSMUSP00000022437,10090.ENSMUSP00000022901,10090.ENSMUSP00000023514,10090.ENSMUSP00000023806,10090.ENSMUSP00000024866…	Alkbh7,Ndufs3,Epha2,Fads1,Lpl,Hspa8,Ncf1,Pgam2,Rdh14,Arg2,Auh,Hacl1,Rrm2b,Ndufb4,Soat2,Xdh,C3,Aldh1a7,C1qtnf9,Kynu,Hsd17b12,Ivd,Hadh,Abca1,Cyp4a14,Pon3,Me3,Acsl4,Mtmr2,Nnmt,Pklr,Apob,Scd1,Npl,Uggt1,Dhcr24,Pdxk,Acsl5,Ephx1,Mcee,Atp5l,Tigar,Mmaa,Ndufv3,Pcsk9,Atp7a,Ndufa8,Art2b,Lipg,Plpp2,Lpin1,Ndufa3,Oas1a,Pgd,Oas1g,Spp1,Cyp4v3,Uqcc3,Pam,Coq7,Nadk,Atp5h,Idh2,Acly,Coq8b,Oxct1,Sdhc,Cfh,Apobec1,Ndufb1…
GO:0035458	Cellular response to interferon-beta	11	59	0.8	0.74	0.00047	10090.ENSMUSP00000031549,10090.ENSMUSP00000032473,10090.ENSMUSP00000049104,10090.ENSMUSP00000050446,10090.ENSMUSP00000056001,10090.ENSMUSP00000079198,10090.ENSMUSP00000083555,10090.ENSMUSP00000087727,10090.ENSMUSP00000099888,10090.ENSMUSP00000131437,10090.ENSMUSP00000134646	Gm4951,Iigp1,Gbp7,Irgm1,Irgm2,Oas1a,Oas1g,Gm4841,Ifit1,F830016B08Rik,Ifi206
GO:0045089	Positive regulation of innate immune response	17	146	0.6	0.67	0.00047	10090.ENSMUSP00000002180,10090.ENSMUSP00000005889,10090.ENSMUSP00000010502,10090.ENSMUSP00000016168,10090.ENSMUSP00000024118,10090.ENSMUSP00000026571,10090.ENSMUSP00000029018,10090.ENSMUSP00000033211,10090.ENSMUSP00000049404,10090.ENSMUSP00000050446,10090.ENSMUSP00000081322,10090.ENSMUSP00000087327,10090.ENSMUSP00000103904,10090.ENSMUSP00000107793,10090.ENSMUSP00000110528,10090.ENSMUSP00000134646…	Spi1,Vav1,Ifi35,Lbp,Clec4n,Irf7,Zbp1,Trim30d,Znfx1,Irgm1,Akirin2,Masp1,Lgals9,Tlr8,Parp9,Ifi206,Nlrc5
GO:0007155	Cell adhesion	53	918	0.3	0.53	0.00049	10090.ENSMUSP00000000579,10090.ENSMUSP00000006614,10090.ENSMUSP00000022369,10090.ENSMUSP00000022618,10090.ENSMUSP00000023154,10090.ENSMUSP00000023572,10090.ENSMUSP00000024044,10090.ENSMUSP00000024709,10090.ENSMUSP00000030741,10090.ENSMUSP00000032667,10090.ENSMUSP00000034600,10090.ENSMUSP00000035048,10090.ENSMUSP00000037858,10090.ENSMUSP00000038048,10090.ENSMUSP00000039472,10090.ENSMUSP00000039600…	Sox9,Epha2,Vcl,Adam2,Cldn1,Cxadr,Cd4,Cd2ap,Ptpru,Siglece,Mpzl2,Cldn18,Fermt3,Lrg1,Fgb,Ccl5,Itga9,Cldn8,Fn1,Dsg2,Epcam,Actn2,Rcc2,Itga1,Icam1,Cntnap5b,Spp1,Fndc3a,Cldn3,Col6a6,Aoc3,Itga4,Tek,Col18a1,Ctnna3,Itgal,Fyb2,Tnc,Tmem8b,Lgals9,Ntn1,Col14a1,Cfh,Emcn,Cdh13,Cd84,Fga,Dst,Fat1,Fndc3b,Fgg,Cx3cr1,Robo4
GO:0009142	Nucleoside triphosphate biosynthetic process	15	115	0.65	0.69	0.00049	10090.ENSMUSP00000005647,10090.ENSMUSP00000023514,10090.ENSMUSP00000035417,10090.ENSMUSP00000047960,10090.ENSMUSP00000049000,10090.ENSMUSP00000065352,10090.ENSMUSP00000075953,10090.ENSMUSP00000093972,10090.ENSMUSP00000102147,10090.ENSMUSP00000106968,10090.ENSMUSP00000112320,10090.ENSMUSP00000118918,10090.ENSMUSP00000125504,10090.ENSMUSP00000147681,10090.ENSMUSP00000152430	Ndufs3,Ndufb4,Pklr,Atp5l,Ndufv3,Ndufa8,Ndufa3,Uqcc3,Atp5h,Sdhc,Ndufb11,Ndufb2,Atp5j2,Gm17949,Dmac2l
GO:0009165	Nucleotide biosynthetic process	23	253	0.49	0.63	0.00049	10090.ENSMUSP00000005647,10090.ENSMUSP00000022901,10090.ENSMUSP00000023514,10090.ENSMUSP00000028223,10090.ENSMUSP00000033634,10090.ENSMUSP00000035417,10090.ENSMUSP00000046585,10090.ENSMUSP00000047960,10090.ENSMUSP00000049000,10090.ENSMUSP00000065352,10090.ENSMUSP00000075953,10090.ENSMUSP00000079198,10090.ENSMUSP00000093972,10090.ENSMUSP00000101238,10090.ENSMUSP00000102147,10090.ENSMUSP00000103007…	Ndufs3,Rrm2b,Ndufb4,Kynu,Acsl4,Pklr,Acsl5,Atp5l,Ndufv3,Ndufa8,Ndufa3,Oas1a,Uqcc3,Nadk,Atp5h,Idh2,Acly,Sdhc,Ndufb11,Ndufb2,Atp5j2,Gm17949,Dmac2l
GO:0009719	Response to endogenous stimulus	75	1478	0.24	0.51	0.00049	10090.ENSMUSP00000000579,10090.ENSMUSP00000001927,10090.ENSMUSP00000002180,10090.ENSMUSP00000003808,10090.ENSMUSP00000009425,10090.ENSMUSP00000015484,10090.ENSMUSP00000015712,10090.ENSMUSP00000015800,10090.ENSMUSP00000020911,10090.ENSMUSP00000021506,10090.ENSMUSP00000021750,10090.ENSMUSP00000023154,10090.ENSMUSP00000023840,10090.ENSMUSP00000025337,10090.ENSMUSP00000026210,10090.ENSMUSP00000026416…	Sox9,Ltbp1,Spi1,Gdf15,Rarres2,Cybb,Lpl,Hspa8,Sdc1,Serpina3n,Ryr2,Cldn1,Cxcl13,Diaph1,Cpn1,Cdk2,Esrrg,Grb14,P2ry1,Ptpn22,Casq2,Hadh,Nfkb1,Ptpru,P2rx4,Pde3b,Ikbkb,Acta1,Csk,Pklr,Apob,Dhcr24,Lyn,Fgb,Trib3,Igfbp2,Ephx1,Runx3,Pcsk9,Bdnf,Atp7a,Actn2,Lpin1,Pdcd4,Ptpra,Cpeb3,Notch2,Stat2,Icam1,Spp1,Mmp14,Pam,Itga4,Nfe2l2,Tek,Trim63,Oxct1,Prkcd,Il1rn,Steap2,Ahr,Cdh13,Serpina3f,Enpp1,Ppargc1a,Stat3,Prlr,Sl…
GO:0050793	Regulation of developmental process	122	2777	0.18	0.47	0.00049	10090.ENSMUSP00000000579,10090.ENSMUSP00000002180,10090.ENSMUSP00000003038,10090.ENSMUSP00000003370,10090.ENSMUSP00000003808,10090.ENSMUSP00000006311,10090.ENSMUSP00000006614,10090.ENSMUSP00000009425,10090.ENSMUSP00000015449,10090.ENSMUSP00000015484,10090.ENSMUSP00000015712,10090.ENSMUSP00000021207,10090.ENSMUSP00000022369,10090.ENSMUSP00000022595,10090.ENSMUSP00000022693,10090.ENSMUSP00000022913…	Sox9,Spi1,Ap2a2,Hck,Gdf15,Tead4,Epha2,Rarres2,Sash1,Cybb,Lpl,Rflnb,Vcl,Rgcc,Bmp1,Dcstamp,Cxadr,Cd4,Xdh,Eif2ak2,C3,Diaph1,Msr1,Zap70,Grb14,Fam210b,P2ry1,Trp53inp1,Tnfrsf1b,Mycl,Tal1,Fgr,Clec2d,Pde3b,Il4ra,Ikbkb,Slc25a4,Mylk3,Il15,Mtmr2,Cldn18,Ss18l2,Arap3,Apob,Lrg1,Lyn,Ccl5,Nfkbiz,Trib3,Rbm24,Clcf1,Atf5,Alpk2,Runx3,Plekha4,Fn1,Osr1,Bdnf,Socs3,Cdc42ep3,Arhgap4,Lpin1,Rcc2,Idua,Plxnb1,Prom1,Pdcd4,Ptp…
GO:0031325	Positive regulation of cellular metabolic process	140	3304	0.16	0.47	0.0005	10090.ENSMUSP00000000579,10090.ENSMUSP00000002180,10090.ENSMUSP00000003808,10090.ENSMUSP00000004829,10090.ENSMUSP00000005705,10090.ENSMUSP00000006311,10090.ENSMUSP00000006614,10090.ENSMUSP00000009425,10090.ENSMUSP00000014221,10090.ENSMUSP00000015277,10090.ENSMUSP00000015449,10090.ENSMUSP00000015800,10090.ENSMUSP00000016094,10090.ENSMUSP00000020938,10090.ENSMUSP00000021283,10090.ENSMUSP00000021550…	Sox9,Spi1,Gdf15,Cd244a,Trim28,Tead4,Epha2,Rarres2,Chp1,Lrrk1,Sash1,Hspa8,Ncf1,Fam20a,Pik3r5,Arg2,Samd4,Rgcc,Litaf,Ciita,Cd4,Clec4n,Fgd2,Xdh,C3,Pmaip1,C1qtnf9,Cdk2,Irf7,Slco3a1,Slc40a1,Als2,Esrrg,Patl2,P2ry1,Il6ra,Nfkb1,Trp53inp1,Tnfsf8,Tnfrsf1b,Tal1,Fgr,Cxcl1,Prdm5,Bag3,Trim30d,Cdk16,Ikbkb,Slc25a4,Il15,Nnmt,Csk,Ss18l2,Scd1,Myrfl,Lyn,Ccl5,Batf,Trib3,Ddx58,Ddx21,Rbm24,Rmnd1,Atad2,Clcf1,Elf1,Acsl5,A…
GO:0032728	Positive regulation of interferon-beta production	10	48	0.85	0.75	0.00051	10090.ENSMUSP00000017974,10090.ENSMUSP00000026571,10090.ENSMUSP00000028259,10090.ENSMUSP00000029433,10090.ENSMUSP00000042433,10090.ENSMUSP00000079198,10090.ENSMUSP00000082548,10090.ENSMUSP00000083555,10090.ENSMUSP00000107793,10090.ENSMUSP00000110550	Dhx58,Irf7,Ifih1,Ptpn22,Ddx58,Oas1a,Isg15,Oas1g,Tlr8,Zc3hav1
GO:0050789	Regulation of biological process	436	13021	0.06	0.41	0.00057	10090.ENSMUSP00000000395,10090.ENSMUSP00000000466,10090.ENSMUSP00000000579,10090.ENSMUSP00000001179,10090.ENSMUSP00000001279,10090.ENSMUSP00000001927,10090.ENSMUSP00000002044,10090.ENSMUSP00000002152,10090.ENSMUSP00000002180,10090.ENSMUSP00000002518,10090.ENSMUSP00000002737,10090.ENSMUSP00000003038,10090.ENSMUSP00000003370,10090.ENSMUSP00000003808,10090.ENSMUSP00000003910,10090.ENSMUSP00000004715…	Tmprss2,Plin2,Sox9,Pcnt,Lsr,Ltbp1,Map3k3,Bbc3,Spi1,Tle5,Alkbh7,Ap2a2,Hck,Gdf15,Dnase2a,Mospd2,Cd244a,Corin,Ndufs3,Atp4a,Trim28,Vav1,Tead4,Epha2,Pola1,Acot13,Derl3,Rarres2,Pla2g12b,Ifi35,Birc3,Chp1,Lrrk1,Sash1,Cybb,Mov10l1,Lpl,Hspa8,Cd5l,Ncf1,Il17rb,Lbp,Krt20,Wsb1,Dhx58,Ybx2,Fmc1,Hnrnph3,Best3,Tns3,Pgam2,Sdc1,Fam20a,Ubxn2a,Rflnb,Pik3r5,Serpina3n,Arg2,Ryr2,Ly86,Atg10,Cd180,Vcl,Samd4,Rgcc,Adam2,Bmp1…
GO:0034109	Homotypic cell-cell adhesion	10	49	0.84	0.74	0.00058	10090.ENSMUSP00000023572,10090.ENSMUSP00000030741,10090.ENSMUSP00000037858,10090.ENSMUSP00000039472,10090.ENSMUSP00000054499,10090.ENSMUSP00000057096,10090.ENSMUSP00000101080,10090.ENSMUSP00000107607,10090.ENSMUSP00000133117,10090.ENSMUSP00000141648	Cxadr,Ptpru,Fermt3,Fgb,Fn1,Dsg2,Ctnna3,Cfh,Fga,Fgg
GO:0022407	Regulation of cell-cell adhesion	35	505	0.37	0.56	0.00059	10090.ENSMUSP00000002180,10090.ENSMUSP00000004829,10090.ENSMUSP00000021550,10090.ENSMUSP00000022595,10090.ENSMUSP00000023840,10090.ENSMUSP00000024044,10090.ENSMUSP00000027291,10090.ENSMUSP00000029433,10090.ENSMUSP00000029559,10090.ENSMUSP00000030741,10090.ENSMUSP00000033004,10090.ENSMUSP00000034148,10090.ENSMUSP00000037858,10090.ENSMUSP00000038838,10090.ENSMUSP00000039472,10090.ENSMUSP00000039600…	Spi1,Cd244a,Arg2,Rgcc,Cxcl13,Cd4,Zap70,Ptpn22,Il6ra,Ptpru,Il4ra,Il15,Fermt3,Lyn,Fgb,Ccl5,Nfkbiz,Igfbp2,Runx3,Vsig4,Vtcn1,Epcam,Card11,Icam1,Cd86,Itga4,Itgal,Cd300a,Lgals9,Prkcd,Il1rn,Lck,Fga,Fgg,Casp3
GO:0030335	Positive regulation of cell migration	39	595	0.35	0.55	0.00059	10090.ENSMUSP00000000579,10090.ENSMUSP00000002044,10090.ENSMUSP00000002180,10090.ENSMUSP00000004715,10090.ENSMUSP00000006614,10090.ENSMUSP00000009425,10090.ENSMUSP00000015449,10090.ENSMUSP00000016168,10090.ENSMUSP00000023154,10090.ENSMUSP00000023840,10090.ENSMUSP00000025337,10090.ENSMUSP00000027241,10090.ENSMUSP00000030693,10090.ENSMUSP00000031429,10090.ENSMUSP00000037858,10090.ENSMUSP00000038838…	Sox9,Map3k3,Spi1,Mospd2,Epha2,Rarres2,Sash1,Lbp,Cldn1,Cxcl13,Diaph1,Il1r1,Fgr,P2rx4,Fermt3,Lyn,Ccl5,Fn1,Atp7a,Sh3rf2,Dock1,Icam1,Myo1f,Mmp14,Cldn3,Aoc3,Itga4,Nfe2l2,Tek,Col18a1,Pik3cd,Lgals9,Cdh13,Stat3,Pik3c2a,Slc8a1,Fga,Hgf,Cx3cr1
GO:0051050	Positive regulation of transport	60	1101	0.27	0.51	0.00059	10090.ENSMUSP00000001179,10090.ENSMUSP00000002152,10090.ENSMUSP00000005705,10090.ENSMUSP00000014221,10090.ENSMUSP00000015800,10090.ENSMUSP00000016168,10090.ENSMUSP00000020911,10090.ENSMUSP00000021750,10090.ENSMUSP00000022595,10090.ENSMUSP00000023629,10090.ENSMUSP00000023752,10090.ENSMUSP00000024044,10090.ENSMUSP00000024709,10090.ENSMUSP00000024988,10090.ENSMUSP00000025399,10090.ENSMUSP00000029331…	Pcnt,Bbc3,Trim28,Chp1,Hspa8,Lbp,Sdc1,Ryr2,Rgcc,Pros1,Aqp2,Cd4,Cd2ap,C3,Pmaip1,P2ry1,Ptpn22,Abca1,Fgr,Cxcl1,P2rx4,Il4ra,Bag3,Btk,Acsl4,Ikbkb,Slc25a4,Il15,Mtmr2,Tmem30b,Fgb,Ccl5,Spag5,Clcf1,Acsl5,Pcsk9,Atp7a,Lipg,Actn2,C4b,Spp1,Masp1,Dock2,Vps4b,Trdn,Aoc3,Nfe2l2,Tek,Nadk,Oxct1,Prkcd,Cxcl9,Exoc1,Cacnb2,Lilra5,Ankfy1,Fga,Oaz2,Fgg,Gja1
GO:0055086	Nucleobase-containing small molecule metabolic process	37	550	0.36	0.56	0.00059	10090.ENSMUSP00000005647,10090.ENSMUSP00000006614,10090.ENSMUSP00000015800,10090.ENSMUSP00000016094,10090.ENSMUSP00000020768,10090.ENSMUSP00000022901,10090.ENSMUSP00000023514,10090.ENSMUSP00000024866,10090.ENSMUSP00000028223,10090.ENSMUSP00000033634,10090.ENSMUSP00000035417,10090.ENSMUSP00000037930,10090.ENSMUSP00000046585,10090.ENSMUSP00000047855,10090.ENSMUSP00000047960,10090.ENSMUSP00000048643…	Ndufs3,Epha2,Hspa8,Ncf1,Pgam2,Rrm2b,Ndufb4,Xdh,Kynu,Acsl4,Pklr,Uggt1,Acsl5,Mcee,Atp5l,Tigar,Ndufv3,Atp7a,Ndufa8,Art2b,Ndufa3,Oas1a,Uqcc3,Nadk,Atp5h,Idh2,Acly,Sdhc,Cfh,Apobec1,Ndufb11,Enpp1,Ndufb2,Atp5j2,Ncf2,Gm17949,Dmac2l
GO:0065008	Regulation of biological quality	161	3943	0.14	0.45	0.00059	10090.ENSMUSP00000000579,10090.ENSMUSP00000001279,10090.ENSMUSP00000002152,10090.ENSMUSP00000002180,10090.ENSMUSP00000002737,10090.ENSMUSP00000003038,10090.ENSMUSP00000003910,10090.ENSMUSP00000005352,10090.ENSMUSP00000005692,10090.ENSMUSP00000005889,10090.ENSMUSP00000006900,10090.ENSMUSP00000009425,10090.ENSMUSP00000009790,10090.ENSMUSP00000014221,10090.ENSMUSP00000015277,10090.ENSMUSP00000015712…	Sox9,Lsr,Bbc3,Spi1,Alkbh7,Ap2a2,Dnase2a,Corin,Atp4a,Vav1,Acot13,Rarres2,Pla2g12b,Chp1,Lrrk1,Lpl,Hspa8,Lbp,Ybx2,Fam20a,Rdh14,Ryr2,Samd4,Dcstamp,Cldn1,Cxadr,Pros1,Aqp2,Soat2,Cxcl13,Serping1,Cd4,Xdh,C3,Pmaip1,Doc2g,C1qtnf9,Rp1,Slc40a1,Als2,Esrrg,Hsd17b12,Patl2,Fam210b,P2ry1,Casq2,Hadh,Enpep,Nfkb1,Abca1,Aqp7,Tnfrsf1b,Tal1,Cxcl1,P2rx4,Slc6a12,Pde3b,Il4ra,Bag3,Cdk16,Btk,Acsl4,Ikbkb,Slc25a4,Mylk3,Il15,M…
GO:0035556	Intracellular signal transduction	75	1493	0.23	0.49	0.00062	10090.ENSMUSP00000000579,10090.ENSMUSP00000002044,10090.ENSMUSP00000002152,10090.ENSMUSP00000005705,10090.ENSMUSP00000005889,10090.ENSMUSP00000006311,10090.ENSMUSP00000006614,10090.ENSMUSP00000015277,10090.ENSMUSP00000017821,10090.ENSMUSP00000017974,10090.ENSMUSP00000021283,10090.ENSMUSP00000021750,10090.ENSMUSP00000024044,10090.ENSMUSP00000025399,10090.ENSMUSP00000026416,10090.ENSMUSP00000027032…	Sox9,Map3k3,Bbc3,Trim28,Vav1,Tead4,Epha2,Lrrk1,Wsb1,Dhx58,Pik3r5,Ryr2,Cd4,Pmaip1,Cdk2,Rp1,Als2,Zap70,Ifih1,Casq2,Nfkb1,Tnfrsf1b,P2rx4,Btk,Ikbkb,Map3k21,Csk,Dhcr24,Lyn,Ccl5,Batf,Ifi27l2b,Trib3,Ddx58,Nenf,Dock9,Irgm1,Rnf7,Socs3,Lacc1,Arhgap30,Dcdc2a,Cdc42ep3,Irak4,Wasf2,Dock1,Card11,Dock2,Relb,Rasgrp3,Pik3cd,Itgal,Cdc42ep4,Ntn1,Itk,Tlr8,Prkcd,Exoc1,Ahr,Cdh13,Bcl3,Lcp1,Cycs,Lck,Pik3c2a,Tifa,Myo9b,Sl…
GO:0051716	Cellular response to stimulus	275	7536	0.1	0.43	0.00062	10090.ENSMUSP00000000466,10090.ENSMUSP00000000579,10090.ENSMUSP00000001179,10090.ENSMUSP00000001927,10090.ENSMUSP00000002044,10090.ENSMUSP00000002152,10090.ENSMUSP00000002180,10090.ENSMUSP00000002518,10090.ENSMUSP00000002737,10090.ENSMUSP00000003370,10090.ENSMUSP00000003808,10090.ENSMUSP00000005705,10090.ENSMUSP00000005889,10090.ENSMUSP00000006311,10090.ENSMUSP00000006614,10090.ENSMUSP00000006856…	Plin2,Sox9,Pcnt,Ltbp1,Map3k3,Bbc3,Spi1,Tle5,Alkbh7,Hck,Gdf15,Trim28,Vav1,Tead4,Epha2,Pola1,Derl3,Rarres2,Fads1,Birc3,Chp1,Lrrk1,Cybb,Lpl,Hspa8,Ncf1,Il17rb,Lbp,Krt20,Wsb1,Dhx58,Rab32,Pgam2,Sdc1,Ubxn2a,Pik3r5,Akr1c12,Akr1c13,Ryr2,Ly86,Atg10,Cd180,Polk,Rnase4,Rgcc,Bmp1,Rrm2b,Dcstamp,Litaf,Ciita,Cldn1,Gsdmd,Cxadr,Aqp2,Krt18,Cxcl13,Krt8,Cd4,Clec4n,Eif2ak2,C3,Adgre4,Diaph1,Pmaip1,Aldh1a7,Atl3,C1qtnf9,C…
GO:0002449	Lymphocyte mediated immunity	18	169	0.56	0.64	0.00066	10090.ENSMUSP00000023994,10090.ENSMUSP00000024988,10090.ENSMUSP00000026571,10090.ENSMUSP00000033004,10090.ENSMUSP00000033617,10090.ENSMUSP00000040706,10090.ENSMUSP00000063707,10090.ENSMUSP00000069418,10090.ENSMUSP00000077074,10090.ENSMUSP00000083587,10090.ENSMUSP00000104314,10090.ENSMUSP00000107830,10090.ENSMUSP00000113851,10090.ENSMUSP00000118588,10090.ENSMUSP00000120531,10090.ENSMUSP00000124272…	Serping1,C3,Irf7,Il4ra,Btk,Batf,C1ra,C4b,Cfi,Icam1,Ntn1,Prkcd,Bcl3,Cebpg,Tcirg1,Unc93b1,C6,Csf2rb
GO:0033993	Response to lipid	53	935	0.29	0.51	0.00072	10090.ENSMUSP00000000579,10090.ENSMUSP00000002180,10090.ENSMUSP00000015484,10090.ENSMUSP00000015712,10090.ENSMUSP00000015800,10090.ENSMUSP00000016168,10090.ENSMUSP00000020911,10090.ENSMUSP00000021860,10090.ENSMUSP00000022124,10090.ENSMUSP00000023143,10090.ENSMUSP00000023154,10090.ENSMUSP00000023840,10090.ENSMUSP00000024884,10090.ENSMUSP00000026210,10090.ENSMUSP00000027906,10090.ENSMUSP00000028995…	Sox9,Spi1,Cybb,Lpl,Hspa8,Lbp,Sdc1,Ly86,Cd180,Litaf,Cldn1,Cxcl13,Eif2ak2,Cpn1,Esrrg,Fam210b,Ptpn22,Nfkb1,Abca1,Tnfrsf1b,Ptpru,Cxcl1,Btk,Il15,Acta1,Apob,Scd1,Lyn,Ccl5,Igfbp2,Ephx1,Irgm1,Osr1,Pdcd4,Akirin2,Spp1,Cd86,Vps4b,Pam,Tek,Trim63,Lgals9,Cxcl9,Il1rn,Ahr,Mgst1,Stat3,Ncf2,Cyp26b1,Casp3,Cx3cr1,Sbno2,Gja1
GO:0071216	Cellular response to biotic stimulus	23	263	0.48	0.59	0.00078	10090.ENSMUSP00000002180,10090.ENSMUSP00000016168,10090.ENSMUSP00000021860,10090.ENSMUSP00000022119,10090.ENSMUSP00000022124,10090.ENSMUSP00000023143,10090.ENSMUSP00000023840,10090.ENSMUSP00000029433,10090.ENSMUSP00000029812,10090.ENSMUSP00000030010,10090.ENSMUSP00000030336,10090.ENSMUSP00000031327,10090.ENSMUSP00000033617,10090.ENSMUSP00000038838,10090.ENSMUSP00000039600,10090.ENSMUSP00000050446…	Spi1,Lbp,Ly86,Atg10,Cd180,Litaf,Cxcl13,Ptpn22,Nfkb1,Abca1,Tnfrsf1b,Cxcl1,Btk,Lyn,Ccl5,Irgm1,Pdcd4,Notch2,Cd86,Cxcl9,Tlr1,Cx3cr1,Sbno2
GO:0007229	Integrin-mediated signaling pathway	13	92	0.68	0.66	0.00083	10090.ENSMUSP00000005889,10090.ENSMUSP00000030693,10090.ENSMUSP00000037858,10090.ENSMUSP00000044227,10090.ENSMUSP00000054499,10090.ENSMUSP00000071163,10090.ENSMUSP00000076533,10090.ENSMUSP00000077132,10090.ENSMUSP00000082548,10090.ENSMUSP00000087947,10090.ENSMUSP00000099718,10090.ENSMUSP00000101913,10090.ENSMUSP00000102415	Vav1,Fgr,Fermt3,Itga9,Fn1,Rcc2,Ptpra,Itga1,Isg15,Fyb,Itga4,Itgal,Fyb2
GO:0070663	Regulation of leukocyte proliferation	24	284	0.46	0.58	0.00083	10090.ENSMUSP00000004829,10090.ENSMUSP00000021550,10090.ENSMUSP00000024044,10090.ENSMUSP00000027291,10090.ENSMUSP00000029433,10090.ENSMUSP00000030336,10090.ENSMUSP00000033617,10090.ENSMUSP00000034148,10090.ENSMUSP00000038838,10090.ENSMUSP00000039600,10090.ENSMUSP00000045562,10090.ENSMUSP00000046610,10090.ENSMUSP00000051521,10090.ENSMUSP00000057721,10090.ENSMUSP00000075423,10090.ENSMUSP00000082941…	Cd244a,Arg2,Cd4,Zap70,Ptpn22,Tnfrsf1b,Btk,Il15,Lyn,Ccl5,Clcf1,Igfbp2,Vsig4,Vtcn1,Csf2ra,Card11,Cd86,Lst1,Itgal,Cd300a,Lgals9,Ahr,Casp3,Csf2rb
GO:2000145	Regulation of cell motility	58	1066	0.27	0.5	0.00083	10090.ENSMUSP00000000579,10090.ENSMUSP00000002044,10090.ENSMUSP00000002180,10090.ENSMUSP00000004715,10090.ENSMUSP00000006614,10090.ENSMUSP00000009425,10090.ENSMUSP00000015449,10090.ENSMUSP00000016168,10090.ENSMUSP00000022369,10090.ENSMUSP00000022595,10090.ENSMUSP00000023154,10090.ENSMUSP00000023840,10090.ENSMUSP00000025337,10090.ENSMUSP00000027241,10090.ENSMUSP00000029433,10090.ENSMUSP00000029865…	Sox9,Map3k3,Spi1,Mospd2,Epha2,Rarres2,Sash1,Lbp,Vcl,Rgcc,Cldn1,Cxcl13,Diaph1,Il1r1,Ptpn22,Trp53inp1,Fgr,Ptpru,P2rx4,Fermt3,Lyn,Ccl5,Ddx58,Spns2,Bst2,Fn1,Atp7a,Epcam,Arhgap4,Rcc2,Sh3rf2,Plxnb1,Dock1,Icam1,Myo1f,Mmp14,Cldn3,Aoc3,Itga4,Nfe2l2,Tek,Col18a1,Pik3cd,Cd300a,Tnc,Idh2,Lgals9,Ntn1,Il1rn,Cdh13,Ppargc1a,Stat3,Pik3c2a,Slc8a1,Fga,Hgf,Cx3cr1,Robo4
GO:0042127	Regulation of cell population proliferation	87	1834	0.21	0.47	0.00086	10090.ENSMUSP00000000579,10090.ENSMUSP00000002044,10090.ENSMUSP00000003370,10090.ENSMUSP00000004829,10090.ENSMUSP00000010502,10090.ENSMUSP00000019833,10090.ENSMUSP00000020695,10090.ENSMUSP00000021550,10090.ENSMUSP00000022595,10090.ENSMUSP00000023154,10090.ENSMUSP00000023572,10090.ENSMUSP00000024044,10090.ENSMUSP00000024866,10090.ENSMUSP00000024884,10090.ENSMUSP00000025399,10090.ENSMUSP00000026416…	Sox9,Map3k3,Hck,Cd244a,Ifi35,Fmc1,Tns3,Arg2,Rgcc,Cldn1,Cxadr,Cd4,Xdh,Eif2ak2,Pmaip1,Cdk2,Ifitm3,Zap70,Ptpn22,Il6ra,Trp53inp1,Tnfrsf1b,Tal1,Ptpru,Cxcl1,Il4ra,Btk,Ikbkb,Il15,Csk,Gak,Lrg1,Dhcr24,Lyn,Ccl5,Clcf1,Igfbp2,Atf5,Runx3,Vsig4,Fn1,Osr1,Vtcn1,Bdnf,Atp7a,Epcam,Plxnb1,Pdcd4,Irak4,Csf2ra,Irf6,Itga1,Rad51b,Notch2,Akirin2,Stat2,Card11,Cd86,Atxn1l,Cldn3,Lst1,Itga4,Tek,Col18a1,Pik3cd,Itgal,Cd300a,Tnc…
GO:0071704	Organic substance metabolic process	278	7673	0.09	0.41	0.00091	10090.ENSMUSP00000000395,10090.ENSMUSP00000000579,10090.ENSMUSP00000002044,10090.ENSMUSP00000002180,10090.ENSMUSP00000002737,10090.ENSMUSP00000003370,10090.ENSMUSP00000003910,10090.ENSMUSP00000005352,10090.ENSMUSP00000005647,10090.ENSMUSP00000005705,10090.ENSMUSP00000006311,10090.ENSMUSP00000006444,10090.ENSMUSP00000006614,10090.ENSMUSP00000006856,10090.ENSMUSP00000006900,10090.ENSMUSP00000006914…	Tmprss2,Sox9,Map3k3,Spi1,Alkbh7,Hck,Dnase2a,Corin,Ndufs3,Trim28,Tead4,Tep1,Epha2,Pola1,Acot13,B4galnt1,Derl3,Rarres2,Pla2g12b,Fads1,Birc3,Lrrk1,Sash1,Mov10l1,Lpl,Hspa8,Cd5l,Ncf1,Wsb1,Mrpl45,Pgam2,Rdh14,Ubxn2a,Arg2,Akr1c12,Akr1c13,Auh,Atg10,Polk,Samd4,Rnase4,Hacl1,Adam2,Bmp1,Fitm1,Rrm2b,Chkb,Ndufb4,Soat2,Msrb2,Cd4,Cd2ap,Xdh,Eif2ak2,C3,Pmaip1,Aldh1a7,Pip5k1b,C1qtnf9,Pcgf6,Cpn1,Cdk2,Slc40a1,Als2,Zap…
GO:0032479	Regulation of type I interferon production	14	109	0.64	0.64	0.00099	10090.ENSMUSP00000006856,10090.ENSMUSP00000017974,10090.ENSMUSP00000026571,10090.ENSMUSP00000028259,10090.ENSMUSP00000029433,10090.ENSMUSP00000042433,10090.ENSMUSP00000049104,10090.ENSMUSP00000079198,10090.ENSMUSP00000082548,10090.ENSMUSP00000083555,10090.ENSMUSP00000092355,10090.ENSMUSP00000107793,10090.ENSMUSP00000110550,10090.ENSMUSP00000127021	Pola1,Dhx58,Irf7,Ifih1,Ptpn22,Ddx58,Gbp7,Oas1a,Isg15,Oas1g,Relb,Tlr8,Zc3hav1,Irf5
GO:0032755	Positive regulation of interleukin-6 production	14	109	0.64	0.64	0.00099	10090.ENSMUSP00000015712,10090.ENSMUSP00000016168,10090.ENSMUSP00000028259,10090.ENSMUSP00000029559,10090.ENSMUSP00000033617,10090.ENSMUSP00000042433,10090.ENSMUSP00000081322,10090.ENSMUSP00000103904,10090.ENSMUSP00000104056,10090.ENSMUSP00000107793,10090.ENSMUSP00000113091,10090.ENSMUSP00000120152,10090.ENSMUSP00000124272,10090.ENSMUSP00000142500	Lpl,Lbp,Ifih1,Il6ra,Btk,Ddx58,Akirin2,Lgals9,Pou2f2,Tlr8,Lilra5,Stat3,Unc93b1,Tlr1
GO:0010629	Negative regulation of gene expression	54	977	0.28	0.49	0.0011	10090.ENSMUSP00000000579,10090.ENSMUSP00000002180,10090.ENSMUSP00000002518,10090.ENSMUSP00000006614,10090.ENSMUSP00000015509,10090.ENSMUSP00000016168,10090.ENSMUSP00000017974,10090.ENSMUSP00000018698,10090.ENSMUSP00000021550,10090.ENSMUSP00000022386,10090.ENSMUSP00000022595,10090.ENSMUSP00000024709,10090.ENSMUSP00000024866,10090.ENSMUSP00000024884,10090.ENSMUSP00000026021,10090.ENSMUSP00000028665…	Sox9,Spi1,Tle5,Epha2,Mov10l1,Lbp,Dhx58,Ybx2,Arg2,Samd4,Rgcc,Cd2ap,Xdh,Eif2ak2,Msr1,Patl2,Xrn2,Ptpn22,Nfkb1,Trp53inp1,Btk,Csk,Rbm24,Gbp7,Znfx1,Vsig4,Bst2,Fn1,Pdcd4,Cpeb3,Notch2,Oas1a,Akirin2,Piwil1,Oas1g,Cldn3,Relb,Mefv,Pik3cd,Lgals9,Zc3h7b,Tlr8,Anxa4,Parp9,Lilra5,Bcl3,Stox1,Stat3,Cd84,Hgf,Cx3cr1,Gja1,Ttc37,Pglyrp2
GO:0032648	Regulation of interferon-beta production	11	67	0.75	0.66	0.0011	10090.ENSMUSP00000017974,10090.ENSMUSP00000026571,10090.ENSMUSP00000028259,10090.ENSMUSP00000029433,10090.ENSMUSP00000042433,10090.ENSMUSP00000079198,10090.ENSMUSP00000082548,10090.ENSMUSP00000083555,10090.ENSMUSP00000092355,10090.ENSMUSP00000107793,10090.ENSMUSP00000110550	Dhx58,Irf7,Ifih1,Ptpn22,Ddx58,Oas1a,Isg15,Oas1g,Relb,Tlr8,Zc3hav1
GO:0050865	Regulation of cell activation	42	688	0.32	0.5	0.0012	10090.ENSMUSP00000002180,10090.ENSMUSP00000004829,10090.ENSMUSP00000016168,10090.ENSMUSP00000021550,10090.ENSMUSP00000024044,10090.ENSMUSP00000027291,10090.ENSMUSP00000029433,10090.ENSMUSP00000029559,10090.ENSMUSP00000030336,10090.ENSMUSP00000030693,10090.ENSMUSP00000033004,10090.ENSMUSP00000033617,10090.ENSMUSP00000034148,10090.ENSMUSP00000034863,10090.ENSMUSP00000038838,10090.ENSMUSP00000039600…	Spi1,Cd244a,Lbp,Arg2,Cd4,Zap70,Ptpn22,Il6ra,Tnfrsf1b,Fgr,Il4ra,Btk,Il15,Csk,Lyn,Ccl5,Nfkbiz,Clcf1,Igfbp2,Runx3,Vsig4,Fn1,Vtcn1,Akirin2,Card11,Cd86,Mmp14,Lst1,Itgal,Cd300a,Lgals9,Prkcd,Ahr,Lilra5,Slc7a2,Cd84,Lck,Fgg,Cyp26b1,Casp3,Nfam1,Pglyrp2
GO:2000351	Regulation of endothelial cell apoptotic process	10	55	0.79	0.66	0.0012	10090.ENSMUSP00000022595,10090.ENSMUSP00000039472,10090.ENSMUSP00000073975,10090.ENSMUSP00000083587,10090.ENSMUSP00000099718,10090.ENSMUSP00000099733,10090.ENSMUSP00000099862,10090.ENSMUSP00000101049,10090.ENSMUSP00000133117,10090.ENSMUSP00000141648	Rgcc,Fgb,Pdcd4,Icam1,Itga4,Nfe2l2,Tek,Col18a1,Fga,Fgg
GO:0009725	Response to hormone	49	859	0.29	0.49	0.0013	10090.ENSMUSP00000009425,10090.ENSMUSP00000015484,10090.ENSMUSP00000015800,10090.ENSMUSP00000020911,10090.ENSMUSP00000021506,10090.ENSMUSP00000023154,10090.ENSMUSP00000026210,10090.ENSMUSP00000026416,10090.ENSMUSP00000027906,10090.ENSMUSP00000028252,10090.ENSMUSP00000029610,10090.ENSMUSP00000029812,10090.ENSMUSP00000030741,10090.ENSMUSP00000032909,10090.ENSMUSP00000033939,10090.ENSMUSP00000034453…	Rarres2,Cybb,Hspa8,Sdc1,Serpina3n,Cldn1,Cpn1,Cdk2,Esrrg,Grb14,Hadh,Nfkb1,Ptpru,Pde3b,Ikbkb,Acta1,Csk,Pklr,Apob,Dhcr24,Lyn,Fgb,Trib3,Igfbp2,Ephx1,Pcsk9,Actn2,Lpin1,Ptpra,Stat2,Spp1,Mmp14,Pam,Nfe2l2,Tek,Trim63,Oxct1,Prkcd,Il1rn,Steap2,Serpina3f,Enpp1,Ppargc1a,Stat3,Prlr,Ncf2,Cox5b,Casp3,Gja1
GO:0019220	Regulation of phosphate metabolic process	74	1505	0.23	0.46	0.0013	10090.ENSMUSP00000000579,10090.ENSMUSP00000003808,10090.ENSMUSP00000004829,10090.ENSMUSP00000006614,10090.ENSMUSP00000009425,10090.ENSMUSP00000013949,10090.ENSMUSP00000014221,10090.ENSMUSP00000015277,10090.ENSMUSP00000015449,10090.ENSMUSP00000016094,10090.ENSMUSP00000020938,10090.ENSMUSP00000021283,10090.ENSMUSP00000022595,10090.ENSMUSP00000024044,10090.ENSMUSP00000024118,10090.ENSMUSP00000024810…	Sox9,Gdf15,Cd244a,Epha2,Rarres2,Birc3,Chp1,Lrrk1,Sash1,Ncf1,Fam20a,Pik3r5,Rgcc,Cd4,Clec4n,Fgd2,Xdh,C3,C1qtnf9,Slco3a1,Als2,P2ry1,Ptpn22,Il6ra,Tal1,Fgr,Ikbkb,Il15,Mtmr2,Csk,Lyn,Ccl5,Trib3,Clcf1,Tigar,Irgm1,Fn1,Higd1a,Bod1,Bdnf,Socs3,Lacc1,Lpin1,Pdcd4,Itga1,Stat2,Icam1,Cd86,Cldn3,Dusp16,Tek,Cd300a,Lgals9,Tlr8,Prkcd,Il1rn,Parp9,Ahr,Lilra5,Enpp1,Stox1,Ppargc1a,Stat3,Slc25a12,Prlr,Lck,Arpp19,Akap13,Sl…
GO:0019222	Regulation of metabolic process	259	7094	0.1	0.4	0.0013	10090.ENSMUSP00000000579,10090.ENSMUSP00000001279,10090.ENSMUSP00000001927,10090.ENSMUSP00000002044,10090.ENSMUSP00000002152,10090.ENSMUSP00000002180,10090.ENSMUSP00000002518,10090.ENSMUSP00000003370,10090.ENSMUSP00000003808,10090.ENSMUSP00000004829,10090.ENSMUSP00000005705,10090.ENSMUSP00000006311,10090.ENSMUSP00000006614,10090.ENSMUSP00000006856,10090.ENSMUSP00000006900,10090.ENSMUSP00000009425…	Sox9,Lsr,Ltbp1,Map3k3,Bbc3,Spi1,Tle5,Hck,Gdf15,Cd244a,Trim28,Tead4,Epha2,Pola1,Acot13,Rarres2,Birc3,Chp1,Lrrk1,Sash1,Cybb,Mov10l1,Lpl,Hspa8,Ncf1,Il17rb,Lbp,Dhx58,Ybx2,Fmc1,Hnrnph3,Fam20a,Ubxn2a,Pik3r5,Serpina3n,Arg2,Atg10,Samd4,Rgcc,Adam2,Litaf,Ciita,Gsdmd,Serping1,Cd4,Clec4n,Cd2ap,Fgd2,Xdh,Eif2ak2,C3,Pmaip1,C1qtnf9,Msr1,Pcgf6,Cdk2,Irf7,Slco3a1,Slc40a1,Als2,Il1r1,Esrrg,Batf3,Ifih1,Patl2,Xrn2,P2ry…
GO:0015986	Proton motive force-driven ATP synthesis	11	69	0.74	0.64	0.0014	10090.ENSMUSP00000005647,10090.ENSMUSP00000023514,10090.ENSMUSP00000047960,10090.ENSMUSP00000049000,10090.ENSMUSP00000065352,10090.ENSMUSP00000075953,10090.ENSMUSP00000102147,10090.ENSMUSP00000106968,10090.ENSMUSP00000112320,10090.ENSMUSP00000118918,10090.ENSMUSP00000125504	Ndufs3,Ndufb4,Atp5l,Ndufv3,Ndufa8,Ndufa3,Atp5h,Sdhc,Ndufb11,Ndufb2,Atp5j2
GO:0019637	Organophosphate metabolic process	50	888	0.28	0.48	0.0014	10090.ENSMUSP00000005647,10090.ENSMUSP00000006614,10090.ENSMUSP00000009790,10090.ENSMUSP00000015800,10090.ENSMUSP00000016094,10090.ENSMUSP00000020768,10090.ENSMUSP00000022826,10090.ENSMUSP00000022901,10090.ENSMUSP00000023289,10090.ENSMUSP00000023514,10090.ENSMUSP00000024866,10090.ENSMUSP00000025800,10090.ENSMUSP00000028223,10090.ENSMUSP00000033634,10090.ENSMUSP00000034396,10090.ENSMUSP00000035417…	Ndufs3,Epha2,Pla2g12b,Hspa8,Ncf1,Pgam2,Fitm1,Rrm2b,Chkb,Ndufb4,Xdh,Pip5k1b,Kynu,Acsl4,Mtmr2,Pklr,Pdxk,Acsl5,Mcee,Atp5l,Tigar,Ndufv3,Pcsk9,Atp7a,Socs3,Ndufa8,Art2b,Plpp2,Lpin1,Ndufa3,Oas1a,Pgd,Plppr3,Uqcc3,Nadk,Pik3cd,Serinc2,Atp5h,Idh2,Acly,Sdhc,Cfh,Ndufb11,Enpp1,Ndufb2,Atp5j2,Pik3c2a,Ncf2,Gm17949,Dmac2l
GO:0050670	Regulation of lymphocyte proliferation	22	255	0.47	0.56	0.0014	10090.ENSMUSP00000004829,10090.ENSMUSP00000021550,10090.ENSMUSP00000024044,10090.ENSMUSP00000027291,10090.ENSMUSP00000029433,10090.ENSMUSP00000030336,10090.ENSMUSP00000033617,10090.ENSMUSP00000034148,10090.ENSMUSP00000038838,10090.ENSMUSP00000039600,10090.ENSMUSP00000045562,10090.ENSMUSP00000046610,10090.ENSMUSP00000051521,10090.ENSMUSP00000057721,10090.ENSMUSP00000082941,10090.ENSMUSP00000087047…	Cd244a,Arg2,Cd4,Zap70,Ptpn22,Tnfrsf1b,Btk,Il15,Lyn,Ccl5,Clcf1,Igfbp2,Vsig4,Vtcn1,Card11,Cd86,Lst1,Itgal,Cd300a,Lgals9,Ahr,Casp3
GO:0098609	Cell-cell adhesion	35	533	0.35	0.51	0.0015	10090.ENSMUSP00000000579,10090.ENSMUSP00000022369,10090.ENSMUSP00000023154,10090.ENSMUSP00000023572,10090.ENSMUSP00000024709,10090.ENSMUSP00000030741,10090.ENSMUSP00000034600,10090.ENSMUSP00000035048,10090.ENSMUSP00000037858,10090.ENSMUSP00000038048,10090.ENSMUSP00000039472,10090.ENSMUSP00000039600,10090.ENSMUSP00000044227,10090.ENSMUSP00000051887,10090.ENSMUSP00000054499,10090.ENSMUSP00000057096…	Sox9,Vcl,Cldn1,Cxadr,Cd2ap,Ptpru,Mpzl2,Cldn18,Fermt3,Lrg1,Fgb,Ccl5,Itga9,Cldn8,Fn1,Dsg2,Epcam,Itga1,Icam1,Fndc3a,Cldn3,Itga4,Tek,Ctnna3,Itgal,Lgals9,Ntn1,Cfh,Emcn,Cdh13,Fga,Fat1,Fgg,Cx3cr1,Robo4
GO:1901564	Organonitrogen compound metabolic process	194	5039	0.12	0.41	0.0015	10090.ENSMUSP00000000395,10090.ENSMUSP00000000579,10090.ENSMUSP00000002044,10090.ENSMUSP00000002180,10090.ENSMUSP00000003370,10090.ENSMUSP00000005352,10090.ENSMUSP00000005647,10090.ENSMUSP00000005705,10090.ENSMUSP00000006614,10090.ENSMUSP00000006914,10090.ENSMUSP00000009236,10090.ENSMUSP00000013949,10090.ENSMUSP00000015277,10090.ENSMUSP00000015449,10090.ENSMUSP00000015800,10090.ENSMUSP00000015998…	Tmprss2,Sox9,Map3k3,Spi1,Hck,Corin,Ndufs3,Trim28,Epha2,B4galnt1,Derl3,Birc3,Lrrk1,Sash1,Hspa8,Cd5l,Ncf1,Wsb1,Mrpl45,Pgam2,Ubxn2a,Arg2,Auh,Atg10,Adam2,Bmp1,Chkb,Ndufb4,Msrb2,Cd4,Cd2ap,Xdh,Eif2ak2,C3,Pmaip1,Pcgf6,Cpn1,Cdk2,Zap70,Mrpl44,Kynu,Ifih1,Ivd,Sppl2a,Trim55,Ptpn22,Ctso,Enpep,Abca1,Extl1,Fgr,Ptpru,Prdm5,Usp18,Bag3,Trim30d,Cdk16,Btk,Acsl4,Coprs,Ikbkb,Mylk3,Il15,Map3k21,Nnmt,Csk,Pklr,Ubd,Apob,G…
GO:0051345	Positive regulation of hydrolase activity	37	582	0.34	0.5	0.0016	10090.ENSMUSP00000002152,10090.ENSMUSP00000005889,10090.ENSMUSP00000006614,10090.ENSMUSP00000023840,10090.ENSMUSP00000024866,10090.ENSMUSP00000025399,10090.ENSMUSP00000027178,10090.ENSMUSP00000035662,10090.ENSMUSP00000038838,10090.ENSMUSP00000039600,10090.ENSMUSP00000043178,10090.ENSMUSP00000047186,10090.ENSMUSP00000047881,10090.ENSMUSP00000052856,10090.ENSMUSP00000054499,10090.ENSMUSP00000071163…	Bbc3,Vav1,Epha2,Cxcl13,Xdh,Pmaip1,Als2,Arap3,Lyn,Ccl5,Usp6nl,Dap,Dock9,Rnf7,Fn1,Rcc2,Plxnb1,Itga1,Akirin2,Icam1,Cd86,Cldn3,Rasgrp3,Tbc1d8b,Mefv,Arhgap45,Cd300a,Arhgef15,Itk,Prkcd,Stat3,Cycs,Lck,Myo9b,Ifi206,Rgs6,Rgs1
GO:0072359	Circulatory system development	54	993	0.27	0.47	0.0016	10090.ENSMUSP00000000579,10090.ENSMUSP00000001179,10090.ENSMUSP00000001927,10090.ENSMUSP00000002044,10090.ENSMUSP00000002180,10090.ENSMUSP00000006614,10090.ENSMUSP00000021750,10090.ENSMUSP00000023572,10090.ENSMUSP00000029658,10090.ENSMUSP00000030336,10090.ENSMUSP00000030489,10090.ENSMUSP00000032909,10090.ENSMUSP00000034133,10090.ENSMUSP00000034745,10090.ENSMUSP00000036044,10090.ENSMUSP00000041361…	Sox9,Pcnt,Ltbp1,Map3k3,Spi1,Epha2,Ryr2,Cxadr,Enpep,Tnfrsf1b,Tal1,Pde3b,Mylk3,Myo1e,Apob,Fhod3,Rbm24,Hectd1,Alpk2,Fn1,Osr1,Ly6e,E2f8,Dsg2,Atp7a,Socs3,Actn2,Pdcd4,Notch2,Wasf2,Hs6st1,Mmp14,Rnf213,Foxp4,Pam,Itga4,Tek,Col18a1,Arhgef15,Col14a1,Oxct1,Cfh,Cald1,Ahr,Emcn,Sgpl1,Cdh13,Enpp1,Yjefn3,Akap13,Slc8a1,Casp3,Robo4,Gja1
GO:0046631	Alpha-beta T cell activation	14	116	0.62	0.59	0.0017	10090.ENSMUSP00000027291,10090.ENSMUSP00000029559,10090.ENSMUSP00000030047,10090.ENSMUSP00000033004,10090.ENSMUSP00000034148,10090.ENSMUSP00000040706,10090.ENSMUSP00000058840,10090.ENSMUSP00000082941,10090.ENSMUSP00000090884,10090.ENSMUSP00000092355,10090.ENSMUSP00000104860,10090.ENSMUSP00000113851,10090.ENSMUSP00000120152,10090.ENSMUSP00000120531	Zap70,Il6ra,Tnfsf8,Il4ra,Il15,Batf,Atp7a,Card11,Dock2,Relb,Itk,Bcl3,Stat3,Tcirg1
GO:0032102	Negative regulation of response to external stimulus	29	407	0.39	0.51	0.0019	10090.ENSMUSP00000017974,10090.ENSMUSP00000021550,10090.ENSMUSP00000023629,10090.ENSMUSP00000023840,10090.ENSMUSP00000023994,10090.ENSMUSP00000029812,10090.ENSMUSP00000030336,10090.ENSMUSP00000032198,10090.ENSMUSP00000032260,10090.ENSMUSP00000032667,10090.ENSMUSP00000039472,10090.ENSMUSP00000046311,10090.ENSMUSP00000051521,10090.ENSMUSP00000059129,10090.ENSMUSP00000079198,10090.ENSMUSP00000082548…	Dhx58,Arg2,Pros1,Cxcl13,Serping1,Nfkb1,Tnfrsf1b,Usp18,Clec2d,Siglece,Fgb,Nenf,Vsig4,Socs3,Oas1a,Isg15,Stat2,Oas1g,Cldn3,Mefv,Lgals9,Prkcd,Fga,Ifi206,Fgg,Hgf,Nlrc5,Cx3cr1,Gja1
GO:0032481	Positive regulation of type I interferon production	11	72	0.72	0.61	0.0019	10090.ENSMUSP00000017974,10090.ENSMUSP00000026571,10090.ENSMUSP00000028259,10090.ENSMUSP00000029433,10090.ENSMUSP00000042433,10090.ENSMUSP00000079198,10090.ENSMUSP00000082548,10090.ENSMUSP00000083555,10090.ENSMUSP00000107793,10090.ENSMUSP00000110550,10090.ENSMUSP00000127021	Dhx58,Irf7,Ifih1,Ptpn22,Ddx58,Oas1a,Isg15,Oas1g,Tlr8,Zc3hav1,Irf5
GO:0051336	Regulation of hydrolase activity	57	1079	0.26	0.46	0.0019	10090.ENSMUSP00000002152,10090.ENSMUSP00000005889,10090.ENSMUSP00000006614,10090.ENSMUSP00000013949,10090.ENSMUSP00000014221,10090.ENSMUSP00000021506,10090.ENSMUSP00000023840,10090.ENSMUSP00000023994,10090.ENSMUSP00000024866,10090.ENSMUSP00000024988,10090.ENSMUSP00000025399,10090.ENSMUSP00000027178,10090.ENSMUSP00000033939,10090.ENSMUSP00000035662,10090.ENSMUSP00000038063,10090.ENSMUSP00000038838…	Bbc3,Vav1,Epha2,Birc3,Chp1,Serpina3n,Cxcl13,Serping1,Xdh,C3,Pmaip1,Als2,Ikbkb,Arap3,Dhcr24,Lyn,Ccl5,Serpina3g,Usp6nl,Dap,Dock9,Serpina10,Bst2,Rnf7,Fn1,Bod1,C4b,Lpin1,Rcc2,Plxnb1,Itga1,Oas1a,Akirin2,Oas1g,Icam1,Cd86,Cldn3,Rasgrp3,Tbc1d8b,Mefv,Arhgap45,Cd300a,Arhgef15,Itk,Oasl1,Prkcd,Ahr,Pttg1,Serpina3f,Stat3,Cycs,Lck,Myo9b,Ifi206,Rgs6,Rgs1,Hgf
GO:0045824	Negative regulation of innate immune response	12	87	0.67	0.59	0.002	10090.ENSMUSP00000017974,10090.ENSMUSP00000023994,10090.ENSMUSP00000032198,10090.ENSMUSP00000032260,10090.ENSMUSP00000051521,10090.ENSMUSP00000079198,10090.ENSMUSP00000082548,10090.ENSMUSP00000082855,10090.ENSMUSP00000083555,10090.ENSMUSP00000103904,10090.ENSMUSP00000134646,10090.ENSMUSP00000148677	Dhx58,Serping1,Usp18,Clec2d,Vsig4,Oas1a,Isg15,Stat2,Oas1g,Lgals9,Ifi206,Nlrc5
GO:0051173	Positive regulation of nitrogen compound metabolic process	137	3325	0.15	0.41	0.002	10090.ENSMUSP00000000579,10090.ENSMUSP00000002152,10090.ENSMUSP00000002180,10090.ENSMUSP00000003808,10090.ENSMUSP00000005705,10090.ENSMUSP00000006311,10090.ENSMUSP00000009425,10090.ENSMUSP00000013949,10090.ENSMUSP00000014221,10090.ENSMUSP00000015277,10090.ENSMUSP00000015449,10090.ENSMUSP00000015800,10090.ENSMUSP00000016094,10090.ENSMUSP00000020938,10090.ENSMUSP00000021283,10090.ENSMUSP00000022119…	Sox9,Bbc3,Spi1,Gdf15,Trim28,Tead4,Rarres2,Birc3,Chp1,Lrrk1,Sash1,Hspa8,Ncf1,Fam20a,Pik3r5,Atg10,Samd4,Rgcc,Litaf,Ciita,Cd4,Clec4n,Fgd2,Xdh,C3,Pmaip1,C1qtnf9,Cdk2,Irf7,Slco3a1,Slc40a1,Als2,Esrrg,Patl2,P2ry1,Ptpn22,Il6ra,Nfkb1,Trp53inp1,Tnfsf8,Tnfrsf1b,Tal1,Prdm5,Trim30d,Ikbkb,Il15,Nnmt,Csk,Ss18l2,Myrfl,Lyn,Ccl5,Batf,Trib3,Ddx58,Ddx21,Rbm24,Rmnd1,Atad2,Clcf1,Elf1,Dap,Dcun1d2,Atf5,Tigar,Runx3,Irgm1,…
GO:0007275	Multicellular organism development	176	4513	0.12	0.4	0.0021	10090.ENSMUSP00000000579,10090.ENSMUSP00000001179,10090.ENSMUSP00000001279,10090.ENSMUSP00000001927,10090.ENSMUSP00000002044,10090.ENSMUSP00000002180,10090.ENSMUSP00000002518,10090.ENSMUSP00000003910,10090.ENSMUSP00000005352,10090.ENSMUSP00000005705,10090.ENSMUSP00000005889,10090.ENSMUSP00000006311,10090.ENSMUSP00000006614,10090.ENSMUSP00000009425,10090.ENSMUSP00000015277,10090.ENSMUSP00000015800…	Sox9,Pcnt,Lsr,Ltbp1,Map3k3,Spi1,Tle5,Dnase2a,Corin,Trim28,Vav1,Tead4,Epha2,Rarres2,Lrrk1,Hspa8,Tns3,Sdc1,Rflnb,Arg2,Ryr2,Vcl,Bmp1,Rrm2b,Dcstamp,Cldn1,Cxadr,Aqp2,Cxcl13,Krt8,Cd4,C3,Diaph1,Rp1,Slc40a1,Als2,Zap70,Batf3,Xrn2,Fam210b,P2ry1,Ptpn22,Il6ra,Enpep,Nfkb1,Tnfsf8,Tnfrsf1b,Cyp4a14,Tal1,Fgr,Sec61a1,Pde3b,Il4ra,Bag3,Cdk16,Btk,Acsl4,Coprs,Ikbkb,Mylk3,Il15,Mtmr2,Mpzl2,Myo1e,Csk,Cldn18,Ubd,Apob,Gak,…
GO:0043011	Myeloid dendritic cell differentiation	7	25	0.98	0.65	0.0021	10090.ENSMUSP00000002180,10090.ENSMUSP00000022913,10090.ENSMUSP00000027943,10090.ENSMUSP00000035808,10090.ENSMUSP00000040706,10090.ENSMUSP00000078741,10090.ENSMUSP00000092355	Spi1,Dcstamp,Batf3,Ubd,Batf,Notch2,Relb
GO:0016043	Cellular component organization	207	5482	0.11	0.39	0.0022	10090.ENSMUSP00000000466,10090.ENSMUSP00000000579,10090.ENSMUSP00000001179,10090.ENSMUSP00000001279,10090.ENSMUSP00000002152,10090.ENSMUSP00000002180,10090.ENSMUSP00000002737,10090.ENSMUSP00000003910,10090.ENSMUSP00000005647,10090.ENSMUSP00000005705,10090.ENSMUSP00000005889,10090.ENSMUSP00000006027,10090.ENSMUSP00000006444,10090.ENSMUSP00000006614,10090.ENSMUSP00000006900,10090.ENSMUSP00000009790…	Plin2,Sox9,Pcnt,Lsr,Bbc3,Spi1,Alkbh7,Dnase2a,Ndufs3,Trim28,Vav1,Reep5,Tep1,Epha2,Acot13,Pla2g12b,Chp1,Mov10l1,Lpl,Hspa8,Krt20,Wsb1,Fmc1,Rab32,Ubxn2a,Rflnb,Vcl,Hacl1,Fitm1,Rrm2b,Dcstamp,Cldn1,Gsdmd,Ndufb4,Cxadr,Aqp2,Cox14,Krt18,Soat2,Msrb2,Krt8,Cd2ap,Fgd2,Clip4,Xdh,C3,Diaph1,Pmaip1,Atl3,C1qtnf9,Msr1,Cdk2,Tspan4,Rp1,Als2,Hsd17b12,Patl2,Arfgap2,Map1lc3a,Casq2,Trp53inp1,Abca1,Tal1,Prdm5,Rab19,Sec61a1…
GO:0032680	Regulation of tumor necrosis factor production	18	189	0.51	0.54	0.0022	10090.ENSMUSP00000015484,10090.ENSMUSP00000015712,10090.ENSMUSP00000016168,10090.ENSMUSP00000021550,10090.ENSMUSP00000028259,10090.ENSMUSP00000029433,10090.ENSMUSP00000033617,10090.ENSMUSP00000042433,10090.ENSMUSP00000047022,10090.ENSMUSP00000079198,10090.ENSMUSP00000083555,10090.ENSMUSP00000103904,10090.ENSMUSP00000113091,10090.ENSMUSP00000113851,10090.ENSMUSP00000120152,10090.ENSMUSP00000120881…	Cybb,Lpl,Lbp,Arg2,Ifih1,Ptpn22,Btk,Ddx58,Cd300ld,Oas1a,Oas1g,Lgals9,Lilra5,Bcl3,Stat3,Cd84,Tlr1,Cx3cr1
GO:0060759	Regulation of response to cytokine stimulus	16	153	0.55	0.55	0.0022	10090.ENSMUSP00000002518,10090.ENSMUSP00000026571,10090.ENSMUSP00000027241,10090.ENSMUSP00000028259,10090.ENSMUSP00000029018,10090.ENSMUSP00000032198,10090.ENSMUSP00000039600,10090.ENSMUSP00000042433,10090.ENSMUSP00000050446,10090.ENSMUSP00000079198,10090.ENSMUSP00000082548,10090.ENSMUSP00000082855,10090.ENSMUSP00000083555,10090.ENSMUSP00000110126,10090.ENSMUSP00000110528,10090.ENSMUSP00000148677	Tle5,Irf7,Il1r1,Ifih1,Zbp1,Usp18,Ccl5,Ddx58,Irgm1,Oas1a,Isg15,Stat2,Oas1g,Il1rn,Parp9,Nlrc5
GO:0002832	Negative regulation of response to biotic stimulus	14	120	0.6	0.56	0.0023	10090.ENSMUSP00000017974,10090.ENSMUSP00000021550,10090.ENSMUSP00000023994,10090.ENSMUSP00000032198,10090.ENSMUSP00000032260,10090.ENSMUSP00000051521,10090.ENSMUSP00000079198,10090.ENSMUSP00000082548,10090.ENSMUSP00000082855,10090.ENSMUSP00000083555,10090.ENSMUSP00000103904,10090.ENSMUSP00000112137,10090.ENSMUSP00000134646,10090.ENSMUSP00000148677	Dhx58,Arg2,Serping1,Usp18,Clec2d,Vsig4,Oas1a,Isg15,Stat2,Oas1g,Lgals9,Ahr,Ifi206,Nlrc5
GO:1901698	Response to nitrogen compound	61	1192	0.24	0.44	0.0023	10090.ENSMUSP00000000579,10090.ENSMUSP00000009236,10090.ENSMUSP00000009425,10090.ENSMUSP00000015484,10090.ENSMUSP00000015712,10090.ENSMUSP00000020911,10090.ENSMUSP00000021506,10090.ENSMUSP00000021750,10090.ENSMUSP00000022901,10090.ENSMUSP00000023147,10090.ENSMUSP00000025337,10090.ENSMUSP00000025399,10090.ENSMUSP00000026416,10090.ENSMUSP00000028223,10090.ENSMUSP00000028252,10090.ENSMUSP00000028259…	Sox9,Derl3,Rarres2,Cybb,Lpl,Sdc1,Serpina3n,Ryr2,Rrm2b,Ciita,Diaph1,Pmaip1,Cdk2,Kynu,Grb14,Ifih1,Map1lc3a,P2ry1,Ptpn22,Casq2,Hadh,Nfkb1,P2rx4,Pde3b,Ikbkb,Acta1,Nnmt,Csk,Pklr,Uggt1,Lyn,Trib3,Ddx58,Ddx21,Pygm,Pcsk9,Ly6e,Bdnf,Atp7a,Actn2,Lpin1,Ptpra,Cpeb3,Stat2,Icam1,Itga4,Nfe2l2,Prkcd,Zc3hav1,Ahr,Mgst1,Cdh13,Serpina3f,Enpp1,Stat3,Irf5,Slc8a1,Cox5b,Casp3,Spaar,Gja1
GO:0007005	Mitochondrion organization	32	481	0.36	0.48	0.0024	10090.ENSMUSP00000002152,10090.ENSMUSP00000002737,10090.ENSMUSP00000005647,10090.ENSMUSP00000019833,10090.ENSMUSP00000019974,10090.ENSMUSP00000022901,10090.ENSMUSP00000023514,10090.ENSMUSP00000023572,10090.ENSMUSP00000023761,10090.ENSMUSP00000025399,10090.ENSMUSP00000029128,10090.ENSMUSP00000034049,10090.ENSMUSP00000048643,10090.ENSMUSP00000052856,10090.ENSMUSP00000054881,10090.ENSMUSP00000058840…	Bbc3,Alkbh7,Ndufs3,Fmc1,Rab32,Rrm2b,Ndufb4,Cxadr,Cox14,Pmaip1,Map1lc3a,Slc25a4,Tigar,Rnf7,Higd1a,Atp7a,Ndufa8,Chchd3,Lpin1,Ndufa3,Timm17a,Uqcc3,Coq7,Ndufaf8,Cfh,Apoo,Ndufb11,Chchd7,Enpp1,Ppargc1a,Ndufb2,Stat3
GO:0010035	Response to inorganic substance	37	596	0.33	0.47	0.0024	10090.ENSMUSP00000015484,10090.ENSMUSP00000015800,10090.ENSMUSP00000016094,10090.ENSMUSP00000020768,10090.ENSMUSP00000020911,10090.ENSMUSP00000021750,10090.ENSMUSP00000023154,10090.ENSMUSP00000023752,10090.ENSMUSP00000023952,10090.ENSMUSP00000024866,10090.ENSMUSP00000027137,10090.ENSMUSP00000029128,10090.ENSMUSP00000031429,10090.ENSMUSP00000034453,10090.ENSMUSP00000035417,10090.ENSMUSP00000036044…	Cybb,Hspa8,Ncf1,Pgam2,Sdc1,Ryr2,Cldn1,Aqp2,Krt8,Xdh,Slc40a1,Map1lc3a,P2rx4,Acta1,Pklr,Apob,Fgb,Cpne2,Igfbp2,Tigar,Fn1,Atp7a,Gja3,Pam,Nfe2l2,Cp,Prkcd,Apobec1,Enpp1,Tcirg1,Slc25a12,Lck,Slc8a1,Fga,Lig1,Fgg,Casp3
GO:0050764	Regulation of phagocytosis	14	121	0.6	0.56	0.0024	10090.ENSMUSP00000003370,10090.ENSMUSP00000015800,10090.ENSMUSP00000016168,10090.ENSMUSP00000023629,10090.ENSMUSP00000024988,10090.ENSMUSP00000030693,10090.ENSMUSP00000032667,10090.ENSMUSP00000033617,10090.ENSMUSP00000034148,10090.ENSMUSP00000034863,10090.ENSMUSP00000069418,10090.ENSMUSP00000087327,10090.ENSMUSP00000090884,10090.ENSMUSP00000102192	Hck,Hspa8,Lbp,Pros1,C3,Fgr,Siglece,Btk,Il15,Csk,C4b,Masp1,Dock2,Cd300a
GO:0042776	Proton motive force-driven mitochondrial ATP synthesis	10	62	0.74	0.59	0.0026	10090.ENSMUSP00000005647,10090.ENSMUSP00000023514,10090.ENSMUSP00000049000,10090.ENSMUSP00000065352,10090.ENSMUSP00000075953,10090.ENSMUSP00000102147,10090.ENSMUSP00000106968,10090.ENSMUSP00000112320,10090.ENSMUSP00000118918,10090.ENSMUSP00000125504	Ndufs3,Ndufb4,Ndufv3,Ndufa8,Ndufa3,Atp5h,Sdhc,Ndufb11,Ndufb2,Atp5j2
GO:0009991	Response to extracellular stimulus	36	577	0.33	0.47	0.0027	10090.ENSMUSP00000000466,10090.ENSMUSP00000002518,10090.ENSMUSP00000003808,10090.ENSMUSP00000010807,10090.ENSMUSP00000015484,10090.ENSMUSP00000015712,10090.ENSMUSP00000015800,10090.ENSMUSP00000017743,10090.ENSMUSP00000022428,10090.ENSMUSP00000023238,10090.ENSMUSP00000023752,10090.ENSMUSP00000024884,10090.ENSMUSP00000025399,10090.ENSMUSP00000028223,10090.ENSMUSP00000029128,10090.ENSMUSP00000034148…	Plin2,Tle5,Gdf15,Fads1,Cybb,Lpl,Hspa8,Krt20,Rnase4,Gsdmd,Aqp2,Eif2ak2,Pmaip1,Kynu,Map1lc3a,Il15,Acta1,Pklr,Lyn,Nenf,Igfbp2,Dap,Higd1a,Pcsk9,Lipg,Spp1,Itga4,Nfe2l2,Oxct1,Cfh,Enpp1,Ppargc1a,Pik3c2a,Slc8a1,Ifi206,Cyp26b1
GO:0045937	Positive regulation of phosphate metabolic process	53	993	0.26	0.44	0.0027	10090.ENSMUSP00000000579,10090.ENSMUSP00000003808,10090.ENSMUSP00000004829,10090.ENSMUSP00000006614,10090.ENSMUSP00000009425,10090.ENSMUSP00000014221,10090.ENSMUSP00000015277,10090.ENSMUSP00000015449,10090.ENSMUSP00000016094,10090.ENSMUSP00000020938,10090.ENSMUSP00000021283,10090.ENSMUSP00000022595,10090.ENSMUSP00000024044,10090.ENSMUSP00000024118,10090.ENSMUSP00000024810,10090.ENSMUSP00000024988…	Sox9,Gdf15,Cd244a,Epha2,Rarres2,Chp1,Lrrk1,Sash1,Ncf1,Fam20a,Pik3r5,Rgcc,Cd4,Clec4n,Fgd2,C3,C1qtnf9,Slco3a1,Als2,P2ry1,Il6ra,Tal1,Fgr,Il15,Csk,Lyn,Ccl5,Clcf1,Tigar,Irgm1,Higd1a,Bdnf,Itga1,Icam1,Cd86,Cldn3,Tek,Cd300a,Lgals9,Prkcd,Il1rn,Parp9,Lilra5,Stox1,Ppargc1a,Stat3,Slc25a12,Prlr,Lck,Akap13,Tlr1,Hgf,Cx3cr1
GO:0065007	Biological regulation	451	13744	0.05	0.36	0.0027	10090.ENSMUSP00000000395,10090.ENSMUSP00000000466,10090.ENSMUSP00000000579,10090.ENSMUSP00000001179,10090.ENSMUSP00000001279,10090.ENSMUSP00000001927,10090.ENSMUSP00000002044,10090.ENSMUSP00000002152,10090.ENSMUSP00000002180,10090.ENSMUSP00000002518,10090.ENSMUSP00000002737,10090.ENSMUSP00000003038,10090.ENSMUSP00000003370,10090.ENSMUSP00000003808,10090.ENSMUSP00000003910,10090.ENSMUSP00000004715…	Tmprss2,Plin2,Sox9,Pcnt,Lsr,Ltbp1,Map3k3,Bbc3,Spi1,Tle5,Alkbh7,Ap2a2,Hck,Gdf15,Dnase2a,Mospd2,Cd244a,Corin,Ndufs3,Atp4a,Trim28,Vav1,Tead4,Epha2,Pola1,Acot13,Derl3,Rarres2,Pla2g12b,Ifi35,Birc3,Chp1,Lrrk1,Sash1,Cybb,Mov10l1,Lpl,Hspa8,Cd5l,Ncf1,Il17rb,Lbp,Krt20,Wsb1,Dhx58,Ybx2,Fmc1,Hnrnph3,Best3,Tns3,Pgam2,Sdc1,Fam20a,Rdh14,Ubxn2a,Rflnb,Pik3r5,Serpina3n,Arg2,Ryr2,Ly86,Atg10,Cd180,Vcl,Samd4,Rgcc,Adam…
GO:0006164	Purine nucleotide biosynthetic process	18	194	0.5	0.52	0.0028	10090.ENSMUSP00000005647,10090.ENSMUSP00000023514,10090.ENSMUSP00000033634,10090.ENSMUSP00000035417,10090.ENSMUSP00000046585,10090.ENSMUSP00000047960,10090.ENSMUSP00000049000,10090.ENSMUSP00000065352,10090.ENSMUSP00000075953,10090.ENSMUSP00000079198,10090.ENSMUSP00000093972,10090.ENSMUSP00000102147,10090.ENSMUSP00000103012,10090.ENSMUSP00000106968,10090.ENSMUSP00000112320,10090.ENSMUSP00000118918…	Ndufs3,Ndufb4,Acsl4,Pklr,Acsl5,Atp5l,Ndufv3,Ndufa8,Ndufa3,Oas1a,Uqcc3,Atp5h,Acly,Sdhc,Ndufb11,Ndufb2,Atp5j2,Dmac2l
GO:0050900	Leukocyte migration	21	253	0.45	0.5	0.003	10090.ENSMUSP00000005889,10090.ENSMUSP00000016168,10090.ENSMUSP00000023572,10090.ENSMUSP00000023840,10090.ENSMUSP00000029139,10090.ENSMUSP00000031327,10090.ENSMUSP00000039600,10090.ENSMUSP00000044227,10090.ENSMUSP00000044418,10090.ENSMUSP00000074471,10090.ENSMUSP00000077132,10090.ENSMUSP00000083587,10090.ENSMUSP00000084043,10090.ENSMUSP00000084887,10090.ENSMUSP00000099394,10090.ENSMUSP00000099718…	Vav1,Lbp,Cxadr,Cxcl13,Trim55,Cxcl1,Ccl5,Itga9,Spns2,Irak4,Itga1,Icam1,Spp1,Myo1f,Aoc3,Itga4,Itgal,Cxcl9,Enpp1,Myo9b,Cx3cr1
GO:0072524	Pyridine-containing compound metabolic process	8	38	0.86	0.6	0.003	10090.ENSMUSP00000016094,10090.ENSMUSP00000028223,10090.ENSMUSP00000034808,10090.ENSMUSP00000038540,10090.ENSMUSP00000065658,10090.ENSMUSP00000101238,10090.ENSMUSP00000103007,10090.ENSMUSP00000140404	Ncf1,Kynu,Nnmt,Pdxk,Art2b,Nadk,Idh2,Ncf2
GO:0012501	Programmed cell death	56	1079	0.25	0.43	0.0032	10090.ENSMUSP00000000579,10090.ENSMUSP00000002152,10090.ENSMUSP00000002180,10090.ENSMUSP00000002737,10090.ENSMUSP00000003910,10090.ENSMUSP00000006614,10090.ENSMUSP00000013949,10090.ENSMUSP00000015998,10090.ENSMUSP00000016094,10090.ENSMUSP00000017743,10090.ENSMUSP00000021750,10090.ENSMUSP00000023238,10090.ENSMUSP00000023752,10090.ENSMUSP00000023803,10090.ENSMUSP00000023952,10090.ENSMUSP00000025399…	Sox9,Bbc3,Spi1,Alkbh7,Dnase2a,Epha2,Birc3,Cd5l,Ncf1,Krt20,Ryr2,Gsdmd,Aqp2,Krt18,Krt8,Pmaip1,Slc40a1,Zbp1,Nfkb1,Trp53inp1,Tnfrsf1b,Rassf6,P2rx4,Bag3,Btk,Slc25a4,Ifi27l2b,Trib3,Dap,Tigar,Nek6,Rnf7,Mlkl,Pcsk9,Bdnf,Atp7a,Pdcd4,Notch2,Dock1,Ifi27,Mefv,Col18a1,Ntn1,Prkcd,Sgpl1,Bcl3,Enpp1,Ppargc1a,Tcirg1,Xaf1,Cycs,Ifi206,Cyp26b1,Casp3,Gja1,Aldh1a1
GO:0016477	Cell migration	52	976	0.26	0.43	0.0032	10090.ENSMUSP00000001179,10090.ENSMUSP00000005889,10090.ENSMUSP00000006614,10090.ENSMUSP00000016168,10090.ENSMUSP00000020695,10090.ENSMUSP00000020911,10090.ENSMUSP00000023572,10090.ENSMUSP00000023840,10090.ENSMUSP00000024709,10090.ENSMUSP00000029139,10090.ENSMUSP00000029331,10090.ENSMUSP00000029658,10090.ENSMUSP00000031327,10090.ENSMUSP00000038048,10090.ENSMUSP00000039600,10090.ENSMUSP00000044227…	Pcnt,Vav1,Epha2,Lbp,Tns3,Sdc1,Cxadr,Cxcl13,Cd2ap,Trim55,P2ry1,Enpep,Cxcl1,Lrg1,Ccl5,Itga9,Spns2,Rnf7,Fn1,Dcdc2a,Irak4,Itga1,Wasf2,Dock1,Icam1,Spp1,Myo1f,Mmp14,Dock2,Aoc3,Coro6,Itga4,Col18a1,Ctnna3,Pik3cd,Itgal,Ntn1,Prkcd,Cxcl9,Sgpl1,Cdh13,Enpp1,Lcp1,Pik3c2a,Myo9b,Bin2,Auts2,Fndc3b,Hgf,Cx3cr1,Robo4,Gja1
GO:0042592	Homeostatic process	73	1531	0.21	0.42	0.0032	10090.ENSMUSP00000000579,10090.ENSMUSP00000001279,10090.ENSMUSP00000002152,10090.ENSMUSP00000002180,10090.ENSMUSP00000003910,10090.ENSMUSP00000005692,10090.ENSMUSP00000009790,10090.ENSMUSP00000014221,10090.ENSMUSP00000015277,10090.ENSMUSP00000015712,10090.ENSMUSP00000020938,10090.ENSMUSP00000021750,10090.ENSMUSP00000023154,10090.ENSMUSP00000023572,10090.ENSMUSP00000023752,10090.ENSMUSP00000023806…	Sox9,Lsr,Bbc3,Spi1,Dnase2a,Atp4a,Pla2g12b,Chp1,Lrrk1,Lpl,Fam20a,Ryr2,Cldn1,Cxadr,Aqp2,Soat2,Pmaip1,C1qtnf9,Rp1,Slc40a1,Fam210b,P2ry1,Casq2,Abca1,Aqp7,Tal1,Slc6a12,Pde3b,Bag3,Btk,Ikbkb,Apob,Gak,Scd1,Lyn,Ccl5,Spns2,Pygm,Gm6377,Pcsk9,Atp7a,Lacc1,Slc35g1,Slc30a7,Lipg,Idua,Prom1,Oas1a,Card11,Oas1g,Icam1,Spp1,Trdn,Nfe2l2,Pik3cd,Cp,Col14a1,Il1rn,Steap2,Ahr,Emcn,Enpp1,Ppargc1a,Cebpg,Stat3,Tcirg1,Ttc39d,L…
GO:0071219	Cellular response to molecule of bacterial origin	20	235	0.46	0.5	0.0032	10090.ENSMUSP00000002180,10090.ENSMUSP00000016168,10090.ENSMUSP00000021860,10090.ENSMUSP00000022124,10090.ENSMUSP00000023143,10090.ENSMUSP00000023840,10090.ENSMUSP00000029433,10090.ENSMUSP00000029812,10090.ENSMUSP00000030010,10090.ENSMUSP00000030336,10090.ENSMUSP00000031327,10090.ENSMUSP00000038838,10090.ENSMUSP00000039600,10090.ENSMUSP00000050446,10090.ENSMUSP00000073975,10090.ENSMUSP00000087047…	Spi1,Lbp,Ly86,Cd180,Litaf,Cxcl13,Ptpn22,Nfkb1,Abca1,Tnfrsf1b,Cxcl1,Lyn,Ccl5,Irgm1,Pdcd4,Cd86,Cxcl9,Tlr1,Cx3cr1,Sbno2
GO:0006956	Complement activation	9	51	0.78	0.58	0.0033	10090.ENSMUSP00000022595,10090.ENSMUSP00000023994,10090.ENSMUSP00000024988,10090.ENSMUSP00000063707,10090.ENSMUSP00000069418,10090.ENSMUSP00000077074,10090.ENSMUSP00000087327,10090.ENSMUSP00000107607,10090.ENSMUSP00000124417	Rgcc,Serping1,C3,C1ra,C4b,Cfi,Masp1,Cfh,C6
GO:0002694	Regulation of leukocyte activation	38	633	0.31	0.45	0.0035	10090.ENSMUSP00000002180,10090.ENSMUSP00000004829,10090.ENSMUSP00000016168,10090.ENSMUSP00000021550,10090.ENSMUSP00000024044,10090.ENSMUSP00000027291,10090.ENSMUSP00000029433,10090.ENSMUSP00000030336,10090.ENSMUSP00000030693,10090.ENSMUSP00000033004,10090.ENSMUSP00000033617,10090.ENSMUSP00000034148,10090.ENSMUSP00000034863,10090.ENSMUSP00000038838,10090.ENSMUSP00000039600,10090.ENSMUSP00000041173…	Spi1,Cd244a,Lbp,Arg2,Cd4,Zap70,Ptpn22,Tnfrsf1b,Fgr,Il4ra,Btk,Il15,Csk,Lyn,Ccl5,Nfkbiz,Clcf1,Igfbp2,Runx3,Vsig4,Fn1,Vtcn1,Akirin2,Card11,Cd86,Mmp14,Lst1,Itgal,Cd300a,Lgals9,Ahr,Slc7a2,Cd84,Lck,Cyp26b1,Casp3,Nfam1,Pglyrp2
GO:0006163	Purine nucleotide metabolic process	28	404	0.37	0.47	0.0035	10090.ENSMUSP00000005647,10090.ENSMUSP00000006614,10090.ENSMUSP00000015800,10090.ENSMUSP00000020768,10090.ENSMUSP00000023514,10090.ENSMUSP00000024866,10090.ENSMUSP00000028223,10090.ENSMUSP00000033634,10090.ENSMUSP00000035417,10090.ENSMUSP00000046585,10090.ENSMUSP00000047855,10090.ENSMUSP00000047960,10090.ENSMUSP00000048643,10090.ENSMUSP00000049000,10090.ENSMUSP00000058840,10090.ENSMUSP00000065352…	Ndufs3,Epha2,Hspa8,Pgam2,Ndufb4,Xdh,Kynu,Acsl4,Pklr,Acsl5,Mcee,Atp5l,Tigar,Ndufv3,Atp7a,Ndufa8,Ndufa3,Oas1a,Uqcc3,Atp5h,Acly,Sdhc,Cfh,Ndufb11,Enpp1,Ndufb2,Atp5j2,Dmac2l
GO:0032642	Regulation of chemokine production	13	111	0.6	0.53	0.0037	10090.ENSMUSP00000006614,10090.ENSMUSP00000015712,10090.ENSMUSP00000016168,10090.ENSMUSP00000021550,10090.ENSMUSP00000024884,10090.ENSMUSP00000029559,10090.ENSMUSP00000033004,10090.ENSMUSP00000039600,10090.ENSMUSP00000079198,10090.ENSMUSP00000083555,10090.ENSMUSP00000097795,10090.ENSMUSP00000103904,10090.ENSMUSP00000120881	Epha2,Lpl,Lbp,Arg2,Eif2ak2,Il6ra,Il4ra,Ccl5,Oas1a,Oas1g,Mefv,Lgals9,Cd84
GO:0051249	Regulation of lymphocyte activation	33	518	0.34	0.45	0.0037	10090.ENSMUSP00000004829,10090.ENSMUSP00000021550,10090.ENSMUSP00000024044,10090.ENSMUSP00000027291,10090.ENSMUSP00000029433,10090.ENSMUSP00000030336,10090.ENSMUSP00000030693,10090.ENSMUSP00000033004,10090.ENSMUSP00000033617,10090.ENSMUSP00000034148,10090.ENSMUSP00000034863,10090.ENSMUSP00000038838,10090.ENSMUSP00000039600,10090.ENSMUSP00000041173,10090.ENSMUSP00000045562,10090.ENSMUSP00000046610…	Cd244a,Arg2,Cd4,Zap70,Ptpn22,Tnfrsf1b,Fgr,Il4ra,Btk,Il15,Csk,Lyn,Ccl5,Nfkbiz,Clcf1,Igfbp2,Runx3,Vsig4,Vtcn1,Akirin2,Card11,Cd86,Mmp14,Lst1,Itgal,Cd300a,Lgals9,Ahr,Lck,Cyp26b1,Casp3,Nfam1,Pglyrp2
GO:0048856	Anatomical structure development	206	5513	0.11	0.37	0.0038	10090.ENSMUSP00000000579,10090.ENSMUSP00000001179,10090.ENSMUSP00000001279,10090.ENSMUSP00000001927,10090.ENSMUSP00000002044,10090.ENSMUSP00000002180,10090.ENSMUSP00000002518,10090.ENSMUSP00000003910,10090.ENSMUSP00000005352,10090.ENSMUSP00000005705,10090.ENSMUSP00000005889,10090.ENSMUSP00000006311,10090.ENSMUSP00000006614,10090.ENSMUSP00000009425,10090.ENSMUSP00000015277,10090.ENSMUSP00000015509…	Sox9,Pcnt,Lsr,Ltbp1,Map3k3,Spi1,Tle5,Dnase2a,Corin,Trim28,Vav1,Tead4,Epha2,Rarres2,Lrrk1,Mov10l1,Hspa8,Krt20,Ybx2,Hnrnph3,Tns3,Sdc1,Fam20a,Rflnb,Arg2,Ryr2,Vcl,Bmp1,Rrm2b,Dcstamp,Cldn1,Chkb,Cxadr,Aqp2,Cxcl13,Krt8,Cd4,Xdh,C3,Diaph1,Rp1,Slc40a1,Als2,Zap70,Batf3,Xrn2,Fam210b,P2ry1,Ptpn22,Casq2,Il6ra,Enpep,Nfkb1,Tnfsf8,Tnfrsf1b,Cyp4a14,Tal1,Fgr,Ptpru,Sec61a1,Pde3b,Il4ra,Bag3,Cdk16,Btk,Acsl4,Coprs,Ikbk…
GO:2000026	Regulation of multicellular organismal development	75	1595	0.21	0.41	0.0038	10090.ENSMUSP00000000579,10090.ENSMUSP00000002180,10090.ENSMUSP00000006614,10090.ENSMUSP00000015449,10090.ENSMUSP00000015484,10090.ENSMUSP00000021207,10090.ENSMUSP00000022369,10090.ENSMUSP00000022595,10090.ENSMUSP00000022693,10090.ENSMUSP00000022913,10090.ENSMUSP00000023572,10090.ENSMUSP00000024044,10090.ENSMUSP00000024866,10090.ENSMUSP00000024988,10090.ENSMUSP00000027291,10090.ENSMUSP00000028995…	Sox9,Spi1,Epha2,Sash1,Cybb,Rflnb,Vcl,Rgcc,Bmp1,Dcstamp,Cxadr,Cd4,Xdh,C3,Zap70,Fam210b,Tnfrsf1b,Mycl,Tal1,Clec2d,Pde3b,Il4ra,Ikbkb,Slc25a4,Il15,Mtmr2,Cldn18,Ss18l2,Lrg1,Lyn,Ccl5,Nfkbiz,Clcf1,Atf5,Runx3,Fn1,Osr1,Bdnf,Arhgap4,Lpin1,Idua,Plxnb1,Prom1,Ptpra,Notch2,Isg15,Card11,Mmp14,Foxp4,Nfe2l2,Tek,Pik3cd,Zzz3,Idh2,Lgals9,Ntn1,Col14a1,Ahr,Enpp1,Yjefn3,Stat3,Slc25a12,Prlr,C6,Lck,Cdk6,Slc8a1,Hgf,Cyp26b…
GO:0009888	Tissue development	86	1902	0.19	0.4	0.0039	10090.ENSMUSP00000000579,10090.ENSMUSP00000001179,10090.ENSMUSP00000005705,10090.ENSMUSP00000006614,10090.ENSMUSP00000015800,10090.ENSMUSP00000017743,10090.ENSMUSP00000020263,10090.ENSMUSP00000020911,10090.ENSMUSP00000020938,10090.ENSMUSP00000021207,10090.ENSMUSP00000021550,10090.ENSMUSP00000021750,10090.ENSMUSP00000022369,10090.ENSMUSP00000022693,10090.ENSMUSP00000023154,10090.ENSMUSP00000023572…	Sox9,Pcnt,Trim28,Epha2,Hspa8,Krt20,Hnrnph3,Sdc1,Fam20a,Rflnb,Arg2,Ryr2,Vcl,Bmp1,Cldn1,Cxadr,Krt8,C3,Slc40a1,Tal1,Fgr,Mylk3,Acta1,Myo1e,Gak,Lrg1,Dhcr24,Fhod3,Rbm24,Hectd1,Tigar,Alpk2,Runx3,Fn1,Osr1,Ly6e,E2f8,Dsg2,Bdnf,Atp7a,Socs3,Epcam,Actn2,Prom1,Pdcd4,Irf6,Rad51b,Notch2,Icam1,Spp1,Fndc3a,Tcf15,Mmp14,Cldn3,Lmod3,Foxp4,Coq7,Itga4,Tek,Col18a1,Tnc,Ntn1,Col14a1,Oxct1,Cfh,Anxa4,Ahr,Mthfd1l,Enpp1,Pparg…
GO:0042981	Regulation of apoptotic process	77	1652	0.2	0.4	0.0039	10090.ENSMUSP00000000579,10090.ENSMUSP00000001179,10090.ENSMUSP00000002152,10090.ENSMUSP00000002518,10090.ENSMUSP00000003370,10090.ENSMUSP00000005647,10090.ENSMUSP00000013949,10090.ENSMUSP00000015800,10090.ENSMUSP00000021550,10090.ENSMUSP00000022595,10090.ENSMUSP00000022901,10090.ENSMUSP00000023803,10090.ENSMUSP00000024884,10090.ENSMUSP00000024988,10090.ENSMUSP00000025399,10090.ENSMUSP00000027137…	Sox9,Pcnt,Bbc3,Tle5,Hck,Ndufs3,Birc3,Hspa8,Arg2,Rgcc,Rrm2b,Krt18,Eif2ak2,C3,Pmaip1,Slc40a1,Zbp1,Nfkb1,Trp53inp1,Tnfrsf1b,Rassf6,Bag3,Slc25a4,Ubd,Dhcr24,Pdxk,Lyn,Fgb,Ccl5,Clcf1,Acsl5,Atf5,Tigar,Alpk2,Runx3,Rnf7,Fn1,Higd1a,Osr1,Pcsk9,Vtcn1,Bdnf,Atp7a,Socs3,Epcam,Sh3rf2,Pdcd4,Arhgap10,Itga1,Notch2,Card11,Icam1,Spp1,Itga4,Nfe2l2,Tek,Col18a1,Pik3cd,Prkcd,Plac8,Taf9b,Il1rn,Bcl3,Ppargc1a,Prlr,C6,Lck,Irf…
GO:0042113	B cell activation	19	220	0.47	0.49	0.004	10090.ENSMUSP00000002180,10090.ENSMUSP00000022124,10090.ENSMUSP00000033617,10090.ENSMUSP00000040706,10090.ENSMUSP00000045562,10090.ENSMUSP00000078741,10090.ENSMUSP00000082941,10090.ENSMUSP00000087047,10090.ENSMUSP00000101315,10090.ENSMUSP00000104056,10090.ENSMUSP00000104314,10090.ENSMUSP00000107830,10090.ENSMUSP00000112137,10090.ENSMUSP00000113851,10090.ENSMUSP00000114273,10090.ENSMUSP00000118588…	Spi1,Cd180,Btk,Batf,Clcf1,Notch2,Card11,Cd86,Pik3cd,Pou2f2,Ntn1,Prkcd,Ahr,Bcl3,Enpp1,Cebpg,Tcirg1,Skap2,Nfam1
GO:0008219	Cell death	57	1118	0.24	0.42	0.0041	10090.ENSMUSP00000000579,10090.ENSMUSP00000002152,10090.ENSMUSP00000002180,10090.ENSMUSP00000002737,10090.ENSMUSP00000003910,10090.ENSMUSP00000006614,10090.ENSMUSP00000013949,10090.ENSMUSP00000015998,10090.ENSMUSP00000016094,10090.ENSMUSP00000017743,10090.ENSMUSP00000021750,10090.ENSMUSP00000023238,10090.ENSMUSP00000023752,10090.ENSMUSP00000023803,10090.ENSMUSP00000023952,10090.ENSMUSP00000025399…	Sox9,Bbc3,Spi1,Alkbh7,Dnase2a,Epha2,Birc3,Cd5l,Ncf1,Krt20,Ryr2,Gsdmd,Aqp2,Krt18,Krt8,Pmaip1,Slc40a1,Als2,Zbp1,Nfkb1,Trp53inp1,Tnfrsf1b,Rassf6,P2rx4,Bag3,Btk,Slc25a4,Ifi27l2b,Trib3,Dap,Tigar,Nek6,Rnf7,Mlkl,Pcsk9,Bdnf,Atp7a,Pdcd4,Notch2,Dock1,Ifi27,Mefv,Col18a1,Ntn1,Prkcd,Sgpl1,Bcl3,Enpp1,Ppargc1a,Tcirg1,Xaf1,Cycs,Ifi206,Cyp26b1,Casp3,Gja1,Aldh1a1
GO:0031399	Regulation of protein modification process	77	1658	0.2	0.4	0.0043	10090.ENSMUSP00000000579,10090.ENSMUSP00000002180,10090.ENSMUSP00000003808,10090.ENSMUSP00000009425,10090.ENSMUSP00000013949,10090.ENSMUSP00000014221,10090.ENSMUSP00000015277,10090.ENSMUSP00000015449,10090.ENSMUSP00000016094,10090.ENSMUSP00000020938,10090.ENSMUSP00000020962,10090.ENSMUSP00000021283,10090.ENSMUSP00000022119,10090.ENSMUSP00000022595,10090.ENSMUSP00000024044,10090.ENSMUSP00000024118…	Sox9,Spi1,Gdf15,Rarres2,Birc3,Chp1,Lrrk1,Sash1,Ncf1,Fam20a,Ubxn2a,Pik3r5,Atg10,Rgcc,Cd4,Clec4n,Fgd2,Xdh,C3,C1qtnf9,Slco3a1,Als2,P2ry1,Ptpn22,Il6ra,Tal1,Fgr,Ikbkb,Il15,Nnmt,Csk,Lyn,Ccl5,Trib3,Ddx21,Clcf1,Dcun1d2,Irgm1,Fn1,Higd1a,Bod1,Bdnf,Socs3,Lpin1,Sh3rf2,Pdcd4,Itga1,Dtx3l,Isg15,Stat2,Icam1,Cd86,Cldn3,Svip,Dusp16,Tek,Zzz3,Cd300a,Lgals9,Tlr8,Prkcd,Il1rn,Parp9,Lilra5,Enpp1,Stox1,Ppargc1a,Prlr,Lck,…
GO:0032760	Positive regulation of tumor necrosis factor production	13	113	0.59	0.52	0.0043	10090.ENSMUSP00000015484,10090.ENSMUSP00000015712,10090.ENSMUSP00000016168,10090.ENSMUSP00000028259,10090.ENSMUSP00000033617,10090.ENSMUSP00000042433,10090.ENSMUSP00000079198,10090.ENSMUSP00000083555,10090.ENSMUSP00000103904,10090.ENSMUSP00000113091,10090.ENSMUSP00000120152,10090.ENSMUSP00000120881,10090.ENSMUSP00000142500	Cybb,Lpl,Lbp,Ifih1,Btk,Ddx58,Oas1a,Oas1g,Lgals9,Lilra5,Stat3,Cd84,Tlr1
GO:0035295	Tube development	53	1016	0.25	0.42	0.0043	10090.ENSMUSP00000000579,10090.ENSMUSP00000001179,10090.ENSMUSP00000002180,10090.ENSMUSP00000006614,10090.ENSMUSP00000009425,10090.ENSMUSP00000020695,10090.ENSMUSP00000020911,10090.ENSMUSP00000021550,10090.ENSMUSP00000021750,10090.ENSMUSP00000023752,10090.ENSMUSP00000024988,10090.ENSMUSP00000029658,10090.ENSMUSP00000030489,10090.ENSMUSP00000032909,10090.ENSMUSP00000034745,10090.ENSMUSP00000035048…	Sox9,Pcnt,Spi1,Epha2,Rarres2,Tns3,Sdc1,Arg2,Ryr2,Aqp2,C3,Enpep,Tal1,Pde3b,Myo1e,Cldn18,Apob,Gak,Hectd1,Tigar,Fn1,Osr1,E2f8,Bdnf,Atp7a,Epcam,Notch2,Wasf2,Spp1,Hs6st1,Mmp14,Atxn1l,Rnf213,Foxp4,Coq7,Tek,Col18a1,Tnc,Ntn1,Cfh,Cald1,Ahr,Emcn,Mthfd1l,Sgpl1,Cdh13,Enpp1,Yjefn3,Slc8a1,Fndc3b,Casp3,Robo4,Gja1
GO:0001822	Kidney development	25	346	0.39	0.46	0.0045	10090.ENSMUSP00000000579,10090.ENSMUSP00000001179,10090.ENSMUSP00000015800,10090.ENSMUSP00000020911,10090.ENSMUSP00000021550,10090.ENSMUSP00000022901,10090.ENSMUSP00000023752,10090.ENSMUSP00000029658,10090.ENSMUSP00000030487,10090.ENSMUSP00000032168,10090.ENSMUSP00000034745,10090.ENSMUSP00000055486,10090.ENSMUSP00000055757,10090.ENSMUSP00000057989,10090.ENSMUSP00000061935,10090.ENSMUSP00000073751…	Sox9,Pcnt,Hspa8,Sdc1,Arg2,Rrm2b,Aqp2,Enpep,Cyp4a14,Sec61a1,Myo1e,Osr1,Pcsk9,Bdnf,Epcam,Prom1,Notch2,Spp1,Tek,Cfh,Anxa4,Ahr,Sgpl1,Enpp1,Cyp26b1
GO:0002285	Lymphocyte activation involved in immune response	15	148	0.54	0.5	0.0045	10090.ENSMUSP00000002180,10090.ENSMUSP00000004829,10090.ENSMUSP00000022124,10090.ENSMUSP00000029559,10090.ENSMUSP00000033004,10090.ENSMUSP00000040706,10090.ENSMUSP00000058840,10090.ENSMUSP00000078741,10090.ENSMUSP00000083587,10090.ENSMUSP00000092355,10090.ENSMUSP00000101913,10090.ENSMUSP00000113851,10090.ENSMUSP00000114273,10090.ENSMUSP00000116271,10090.ENSMUSP00000120152	Spi1,Cd244a,Cd180,Il6ra,Il4ra,Batf,Atp7a,Notch2,Icam1,Relb,Itgal,Bcl3,Enpp1,Lcp1,Stat3
GO:0002920	Regulation of humoral immune response	9	54	0.76	0.54	0.0045	10090.ENSMUSP00000015998,10090.ENSMUSP00000023994,10090.ENSMUSP00000024988,10090.ENSMUSP00000044418,10090.ENSMUSP00000051521,10090.ENSMUSP00000077074,10090.ENSMUSP00000087327,10090.ENSMUSP00000107607,10090.ENSMUSP00000124417	Cd5l,Serping1,C3,Spns2,Vsig4,Cfi,Masp1,Cfh,C6
GO:0009150	Purine ribonucleotide metabolic process	27	390	0.37	0.45	0.0045	10090.ENSMUSP00000005647,10090.ENSMUSP00000006614,10090.ENSMUSP00000015800,10090.ENSMUSP00000020768,10090.ENSMUSP00000023514,10090.ENSMUSP00000024866,10090.ENSMUSP00000028223,10090.ENSMUSP00000033634,10090.ENSMUSP00000035417,10090.ENSMUSP00000046585,10090.ENSMUSP00000047855,10090.ENSMUSP00000047960,10090.ENSMUSP00000048643,10090.ENSMUSP00000049000,10090.ENSMUSP00000058840,10090.ENSMUSP00000065352…	Ndufs3,Epha2,Hspa8,Pgam2,Ndufb4,Xdh,Kynu,Acsl4,Pklr,Acsl5,Mcee,Atp5l,Tigar,Ndufv3,Atp7a,Ndufa8,Ndufa3,Uqcc3,Atp5h,Acly,Sdhc,Cfh,Ndufb11,Enpp1,Ndufb2,Atp5j2,Dmac2l
GO:0022409	Positive regulation of cell-cell adhesion	24	325	0.4	0.46	0.0045	10090.ENSMUSP00000004829,10090.ENSMUSP00000023840,10090.ENSMUSP00000024044,10090.ENSMUSP00000027291,10090.ENSMUSP00000029433,10090.ENSMUSP00000029559,10090.ENSMUSP00000030741,10090.ENSMUSP00000033004,10090.ENSMUSP00000034148,10090.ENSMUSP00000039472,10090.ENSMUSP00000039600,10090.ENSMUSP00000041173,10090.ENSMUSP00000046610,10090.ENSMUSP00000050353,10090.ENSMUSP00000057721,10090.ENSMUSP00000082941…	Cd244a,Cxcl13,Cd4,Zap70,Ptpn22,Il6ra,Ptpru,Il4ra,Il15,Fgb,Ccl5,Nfkbiz,Igfbp2,Runx3,Vtcn1,Card11,Icam1,Cd86,Itga4,Itgal,Lgals9,Lck,Fga,Fgg
GO:0009152	Purine ribonucleotide biosynthetic process	17	185	0.5	0.49	0.0046	10090.ENSMUSP00000005647,10090.ENSMUSP00000023514,10090.ENSMUSP00000033634,10090.ENSMUSP00000035417,10090.ENSMUSP00000046585,10090.ENSMUSP00000047960,10090.ENSMUSP00000049000,10090.ENSMUSP00000065352,10090.ENSMUSP00000075953,10090.ENSMUSP00000093972,10090.ENSMUSP00000102147,10090.ENSMUSP00000103012,10090.ENSMUSP00000106968,10090.ENSMUSP00000112320,10090.ENSMUSP00000118918,10090.ENSMUSP00000125504…	Ndufs3,Ndufb4,Acsl4,Pklr,Acsl5,Atp5l,Ndufv3,Ndufa8,Ndufa3,Uqcc3,Atp5h,Acly,Sdhc,Ndufb11,Ndufb2,Atp5j2,Dmac2l
GO:0001562	Response to protozoan	8	42	0.81	0.55	0.0049	10090.ENSMUSP00000032473,10090.ENSMUSP00000033004,10090.ENSMUSP00000040706,10090.ENSMUSP00000049104,10090.ENSMUSP00000056001,10090.ENSMUSP00000057721,10090.ENSMUSP00000113851,10090.ENSMUSP00000114273	Iigp1,Il4ra,Batf,Gbp7,Irgm2,Vtcn1,Bcl3,Enpp1
GO:0031348	Negative regulation of defense response	20	245	0.45	0.47	0.005	10090.ENSMUSP00000017974,10090.ENSMUSP00000021550,10090.ENSMUSP00000023994,10090.ENSMUSP00000029812,10090.ENSMUSP00000030336,10090.ENSMUSP00000032198,10090.ENSMUSP00000032260,10090.ENSMUSP00000032667,10090.ENSMUSP00000051521,10090.ENSMUSP00000059129,10090.ENSMUSP00000079198,10090.ENSMUSP00000082548,10090.ENSMUSP00000082855,10090.ENSMUSP00000083555,10090.ENSMUSP00000097795,10090.ENSMUSP00000103904…	Dhx58,Arg2,Serping1,Nfkb1,Tnfrsf1b,Usp18,Clec2d,Siglece,Vsig4,Socs3,Oas1a,Isg15,Stat2,Oas1g,Mefv,Lgals9,Ifi206,Hgf,Nlrc5,Cx3cr1
GO:0051051	Negative regulation of transport	33	530	0.33	0.43	0.0051	10090.ENSMUSP00000002180,10090.ENSMUSP00000009236,10090.ENSMUSP00000014221,10090.ENSMUSP00000020378,10090.ENSMUSP00000029331,10090.ENSMUSP00000029454,10090.ENSMUSP00000029610,10090.ENSMUSP00000030336,10090.ENSMUSP00000032667,10090.ENSMUSP00000032909,10090.ENSMUSP00000033136,10090.ENSMUSP00000033634,10090.ENSMUSP00000034396,10090.ENSMUSP00000034863,10090.ENSMUSP00000055486,10090.ENSMUSP00000055757…	Spi1,Derl3,Chp1,Best3,P2ry1,Casq2,Hadh,Tnfrsf1b,Siglece,Pde3b,Bag3,Acsl4,Mtmr2,Csk,Osr1,Pcsk9,Atp7a,Actn2,Idua,Icam1,Vps4b,Trdn,Svip,Cd300a,Idh2,Lgals9,Il1rn,Ahr,Enpp1,Cd84,Pik3c2a,Oaz2,Pxk
GO:0002573	Myeloid leukocyte differentiation	15	151	0.53	0.49	0.0052	10090.ENSMUSP00000002180,10090.ENSMUSP00000006614,10090.ENSMUSP00000015277,10090.ENSMUSP00000022913,10090.ENSMUSP00000024044,10090.ENSMUSP00000027943,10090.ENSMUSP00000034148,10090.ENSMUSP00000035808,10090.ENSMUSP00000040706,10090.ENSMUSP00000078741,10090.ENSMUSP00000092355,10090.ENSMUSP00000114273,10090.ENSMUSP00000120531,10090.ENSMUSP00000134646,10090.ENSMUSP00000151590	Spi1,Epha2,Lrrk1,Dcstamp,Cd4,Batf3,Il15,Ubd,Batf,Notch2,Relb,Enpp1,Tcirg1,Ifi206,Sbno2
GO:0009058	Biosynthetic process	105	2467	0.16	0.38	0.0052	10090.ENSMUSP00000000579,10090.ENSMUSP00000005647,10090.ENSMUSP00000006311,10090.ENSMUSP00000006444,10090.ENSMUSP00000006856,10090.ENSMUSP00000006914,10090.ENSMUSP00000009236,10090.ENSMUSP00000010807,10090.ENSMUSP00000015484,10090.ENSMUSP00000015712,10090.ENSMUSP00000016094,10090.ENSMUSP00000019026,10090.ENSMUSP00000020768,10090.ENSMUSP00000021550,10090.ENSMUSP00000022119,10090.ENSMUSP00000022172…	Sox9,Ndufs3,Tead4,Tep1,Pola1,B4galnt1,Derl3,Fads1,Cybb,Lpl,Ncf1,Mrpl45,Pgam2,Arg2,Atg10,Polk,Fitm1,Rrm2b,Chkb,Ndufb4,Eif2ak2,Pip5k1b,Cdk2,Slc40a1,Mrpl44,Cyb5r1,Kynu,Hsd17b12,Xrn2,Abca1,Cyp4a14,Tal1,Extl1,P2rx4,Acsl4,Pklr,Apob,Scd1,Uggt1,Dhcr24,Pdxk,Lyn,Gtf2h5,Ddx21,Polr2l,Rmnd1,Acsl5,Ephx1,Atp5l,Mrps35,Ndufv3,Irgm1,Fubp3,Atp7a,Socs3,Ndufa8,Chdh,Lgals4,Lipg,Mrps21,Lpin1,Ndufa3,Eif1a,Ablim1,Cpeb3,O…
GO:0032502	Developmental process	221	6028	0.1	0.36	0.0052	10090.ENSMUSP00000000579,10090.ENSMUSP00000001179,10090.ENSMUSP00000001279,10090.ENSMUSP00000001927,10090.ENSMUSP00000002044,10090.ENSMUSP00000002180,10090.ENSMUSP00000002518,10090.ENSMUSP00000003370,10090.ENSMUSP00000003910,10090.ENSMUSP00000005352,10090.ENSMUSP00000005705,10090.ENSMUSP00000005889,10090.ENSMUSP00000006311,10090.ENSMUSP00000006614,10090.ENSMUSP00000006914,10090.ENSMUSP00000009425…	Sox9,Pcnt,Lsr,Ltbp1,Map3k3,Spi1,Tle5,Hck,Dnase2a,Corin,Trim28,Vav1,Tead4,Epha2,B4galnt1,Rarres2,Birc3,Lrrk1,Mov10l1,Hspa8,Krt20,Ybx2,Rab32,Hnrnph3,Tns3,Pgam2,Sdc1,Fam20a,Rflnb,Arg2,Ryr2,Vcl,Bmp1,Rrm2b,Dcstamp,Ciita,Cldn1,Chkb,Cxadr,Aqp2,Cxcl13,Krt8,Serping1,Cd4,Xdh,C3,Diaph1,Rp1,Slc40a1,Als2,Zap70,Batf3,Xrn2,Fam210b,P2ry1,Ptpn22,Casq2,Il6ra,Enpep,Nfkb1,Tnfsf8,Tnfrsf1b,Cyp4a14,Tal1,Fgr,Ptpru,Sec61…
GO:0042325	Regulation of phosphorylation	65	1345	0.22	0.4	0.0052	10090.ENSMUSP00000000579,10090.ENSMUSP00000003808,10090.ENSMUSP00000006614,10090.ENSMUSP00000009425,10090.ENSMUSP00000013949,10090.ENSMUSP00000014221,10090.ENSMUSP00000015277,10090.ENSMUSP00000015449,10090.ENSMUSP00000016094,10090.ENSMUSP00000020938,10090.ENSMUSP00000021283,10090.ENSMUSP00000022595,10090.ENSMUSP00000024044,10090.ENSMUSP00000024118,10090.ENSMUSP00000024810,10090.ENSMUSP00000024866…	Sox9,Gdf15,Epha2,Rarres2,Birc3,Chp1,Lrrk1,Sash1,Ncf1,Fam20a,Pik3r5,Rgcc,Cd4,Clec4n,Fgd2,Xdh,C3,C1qtnf9,Slco3a1,Als2,P2ry1,Ptpn22,Il6ra,Tal1,Fgr,Ikbkb,Il15,Csk,Lyn,Ccl5,Trib3,Clcf1,Tigar,Irgm1,Fn1,Higd1a,Bdnf,Socs3,Pdcd4,Stat2,Icam1,Cd86,Cldn3,Dusp16,Tek,Cd300a,Lgals9,Tlr8,Prkcd,Il1rn,Parp9,Lilra5,Enpp1,Stox1,Ppargc1a,Stat3,Prlr,Lck,Akap13,Slc8a1,Tlr1,Hgf,Casp3,Nlrc5,Cx3cr1
GO:0044271	Cellular nitrogen compound biosynthetic process	69	1452	0.21	0.39	0.0052	10090.ENSMUSP00000000579,10090.ENSMUSP00000005647,10090.ENSMUSP00000006311,10090.ENSMUSP00000006444,10090.ENSMUSP00000006856,10090.ENSMUSP00000006914,10090.ENSMUSP00000019026,10090.ENSMUSP00000021550,10090.ENSMUSP00000022172,10090.ENSMUSP00000022901,10090.ENSMUSP00000023514,10090.ENSMUSP00000024884,10090.ENSMUSP00000026416,10090.ENSMUSP00000027137,10090.ENSMUSP00000027464,10090.ENSMUSP00000028223…	Sox9,Ndufs3,Tead4,Tep1,Pola1,B4galnt1,Mrpl45,Arg2,Polk,Rrm2b,Ndufb4,Eif2ak2,Cdk2,Slc40a1,Mrpl44,Kynu,Xrn2,Tal1,P2rx4,Acsl4,Pklr,Pdxk,Gtf2h5,Ddx21,Polr2l,Rmnd1,Acsl5,Atp5l,Mrps35,Ndufv3,Fubp3,Atp7a,Ndufa8,Chdh,Lgals4,Mrps21,Ndufa3,Eif1a,Ablim1,Cpeb3,Oas1a,Atxn1l,Uqcc3,Pam,Nadk,Atp5h,Idh2,Acly,Polr2c,Sdhc,Sms,Plac8,Taf9b,Mrpl53,Ahr,Ndufb11,Mrps17,Mthfd1l,Slc7a2,Enpp1,Mrpl48,Ndufb2,Stat3,Atp5j2,Rpl3…
GO:0071222	Cellular response to lipopolysaccharide	19	226	0.46	0.47	0.0052	10090.ENSMUSP00000002180,10090.ENSMUSP00000016168,10090.ENSMUSP00000021860,10090.ENSMUSP00000022124,10090.ENSMUSP00000023143,10090.ENSMUSP00000023840,10090.ENSMUSP00000029433,10090.ENSMUSP00000029812,10090.ENSMUSP00000030010,10090.ENSMUSP00000030336,10090.ENSMUSP00000031327,10090.ENSMUSP00000038838,10090.ENSMUSP00000039600,10090.ENSMUSP00000050446,10090.ENSMUSP00000073975,10090.ENSMUSP00000087047…	Spi1,Lbp,Ly86,Cd180,Litaf,Cxcl13,Ptpn22,Nfkb1,Abca1,Tnfrsf1b,Cxcl1,Lyn,Ccl5,Irgm1,Pdcd4,Cd86,Cxcl9,Cx3cr1,Sbno2
GO:0002703	Regulation of leukocyte mediated immunity	21	267	0.43	0.46	0.0053	10090.ENSMUSP00000002180,10090.ENSMUSP00000005889,10090.ENSMUSP00000015800,10090.ENSMUSP00000024988,10090.ENSMUSP00000027241,10090.ENSMUSP00000030336,10090.ENSMUSP00000030693,10090.ENSMUSP00000031327,10090.ENSMUSP00000032260,10090.ENSMUSP00000033004,10090.ENSMUSP00000033617,10090.ENSMUSP00000038838,10090.ENSMUSP00000042433,10090.ENSMUSP00000042691,10090.ENSMUSP00000045562,10090.ENSMUSP00000051921…	Spi1,Vav1,Hspa8,C3,Il1r1,Tnfrsf1b,Fgr,Cxcl1,Clec2d,Il4ra,Btk,Lyn,Ddx58,Ddx21,Clcf1,Bst2,Cd300a,Lgals9,Ahr,Cd84,Cx3cr1
GO:0031401	Positive regulation of protein modification process	56	1107	0.24	0.4	0.0054	10090.ENSMUSP00000000579,10090.ENSMUSP00000003808,10090.ENSMUSP00000009425,10090.ENSMUSP00000013949,10090.ENSMUSP00000014221,10090.ENSMUSP00000015277,10090.ENSMUSP00000015449,10090.ENSMUSP00000016094,10090.ENSMUSP00000020938,10090.ENSMUSP00000021283,10090.ENSMUSP00000022119,10090.ENSMUSP00000022595,10090.ENSMUSP00000024044,10090.ENSMUSP00000024118,10090.ENSMUSP00000024810,10090.ENSMUSP00000024988…	Sox9,Gdf15,Rarres2,Birc3,Chp1,Lrrk1,Sash1,Ncf1,Fam20a,Pik3r5,Atg10,Rgcc,Cd4,Clec4n,Fgd2,C3,C1qtnf9,Slco3a1,Als2,P2ry1,Ptpn22,Il6ra,Tal1,Il15,Nnmt,Csk,Lyn,Ccl5,Trib3,Ddx21,Clcf1,Dcun1d2,Irgm1,Higd1a,Bdnf,Lpin1,Itga1,Icam1,Cd86,Cldn3,Svip,Tek,Cd300a,Lgals9,Prkcd,Il1rn,Parp9,Lilra5,Stox1,Prlr,Lck,Akap13,Auts2,Tlr1,Hgf,Cx3cr1
GO:0060338	Regulation of type I interferon-mediated signaling pathway	8	43	0.8	0.54	0.0054	10090.ENSMUSP00000026571,10090.ENSMUSP00000029018,10090.ENSMUSP00000032198,10090.ENSMUSP00000079198,10090.ENSMUSP00000082548,10090.ENSMUSP00000082855,10090.ENSMUSP00000083555,10090.ENSMUSP00000148677	Irf7,Zbp1,Usp18,Oas1a,Isg15,Stat2,Oas1g,Nlrc5
GO:0070665	Positive regulation of leukocyte proliferation	16	170	0.51	0.48	0.0054	10090.ENSMUSP00000004829,10090.ENSMUSP00000024044,10090.ENSMUSP00000027291,10090.ENSMUSP00000029433,10090.ENSMUSP00000033617,10090.ENSMUSP00000034148,10090.ENSMUSP00000038838,10090.ENSMUSP00000039600,10090.ENSMUSP00000045562,10090.ENSMUSP00000046610,10090.ENSMUSP00000057721,10090.ENSMUSP00000075423,10090.ENSMUSP00000082941,10090.ENSMUSP00000087047,10090.ENSMUSP00000101913,10090.ENSMUSP00000154836	Cd244a,Cd4,Zap70,Ptpn22,Btk,Il15,Lyn,Ccl5,Clcf1,Igfbp2,Vtcn1,Csf2ra,Card11,Cd86,Itgal,Csf2rb
GO:0071496	Cellular response to external stimulus	25	352	0.39	0.45	0.0054	10090.ENSMUSP00000000466,10090.ENSMUSP00000000579,10090.ENSMUSP00000002518,10090.ENSMUSP00000010807,10090.ENSMUSP00000015712,10090.ENSMUSP00000017743,10090.ENSMUSP00000022428,10090.ENSMUSP00000023238,10090.ENSMUSP00000023752,10090.ENSMUSP00000024884,10090.ENSMUSP00000025399,10090.ENSMUSP00000029128,10090.ENSMUSP00000029812,10090.ENSMUSP00000033136,10090.ENSMUSP00000034148,10090.ENSMUSP00000038838…	Plin2,Sox9,Tle5,Fads1,Lpl,Krt20,Rnase4,Gsdmd,Aqp2,Eif2ak2,Pmaip1,Map1lc3a,Nfkb1,Bag3,Il15,Lyn,Dap,Higd1a,Pcsk9,Itga4,Nfe2l2,Tlr8,Pik3c2a,Ifi206,Gja1
GO:0050866	Negative regulation of cell activation	19	228	0.45	0.46	0.0055	10090.ENSMUSP00000002180,10090.ENSMUSP00000021550,10090.ENSMUSP00000029433,10090.ENSMUSP00000030693,10090.ENSMUSP00000033004,10090.ENSMUSP00000033617,10090.ENSMUSP00000038838,10090.ENSMUSP00000050353,10090.ENSMUSP00000051521,10090.ENSMUSP00000057721,10090.ENSMUSP00000087047,10090.ENSMUSP00000094949,10090.ENSMUSP00000102192,10090.ENSMUSP00000103904,10090.ENSMUSP00000107830,10090.ENSMUSP00000120881…	Spi1,Arg2,Ptpn22,Fgr,Il4ra,Btk,Lyn,Runx3,Vsig4,Vtcn1,Cd86,Lst1,Cd300a,Lgals9,Prkcd,Cd84,Fgg,Casp3,Pglyrp2
GO:0097529	Myeloid leukocyte migration	15	153	0.53	0.48	0.0058	10090.ENSMUSP00000005889,10090.ENSMUSP00000016168,10090.ENSMUSP00000023572,10090.ENSMUSP00000023840,10090.ENSMUSP00000029139,10090.ENSMUSP00000031327,10090.ENSMUSP00000039600,10090.ENSMUSP00000044227,10090.ENSMUSP00000074471,10090.ENSMUSP00000077132,10090.ENSMUSP00000084043,10090.ENSMUSP00000084887,10090.ENSMUSP00000108716,10090.ENSMUSP00000114273,10090.ENSMUSP00000129220	Vav1,Lbp,Cxadr,Cxcl13,Trim55,Cxcl1,Ccl5,Itga9,Irak4,Itga1,Spp1,Myo1f,Cxcl9,Enpp1,Myo9b
GO:0048870	Cell motility	57	1140	0.23	0.39	0.006	10090.ENSMUSP00000001179,10090.ENSMUSP00000005889,10090.ENSMUSP00000006614,10090.ENSMUSP00000016168,10090.ENSMUSP00000020695,10090.ENSMUSP00000020911,10090.ENSMUSP00000023572,10090.ENSMUSP00000023840,10090.ENSMUSP00000024709,10090.ENSMUSP00000029139,10090.ENSMUSP00000029331,10090.ENSMUSP00000029658,10090.ENSMUSP00000031327,10090.ENSMUSP00000036044,10090.ENSMUSP00000037222,10090.ENSMUSP00000038048…	Pcnt,Vav1,Epha2,Lbp,Tns3,Sdc1,Cxadr,Cxcl13,Cd2ap,Trim55,P2ry1,Enpep,Cxcl1,Apob,Catsper2,Lrg1,Ccl5,Itga9,Spns2,Rnf7,Fn1,Dcdc2a,Meig1,Irak4,Itga1,Wasf2,Dock1,Icam1,Spp1,Myo1f,Mmp14,Dock2,Smcp,Aoc3,Coro6,Itga4,Col18a1,Ctnna3,Pik3cd,Itgal,Ntn1,Prkcd,Cxcl9,Sgpl1,Cdh13,Enpp1,Lcp1,Pik3c2a,Myo9b,Dst,Bin2,Auts2,Fndc3b,Hgf,Cx3cr1,Robo4,Gja1
GO:0050878	Regulation of body fluid levels	26	377	0.37	0.44	0.006	10090.ENSMUSP00000001279,10090.ENSMUSP00000023154,10090.ENSMUSP00000023629,10090.ENSMUSP00000023752,10090.ENSMUSP00000023994,10090.ENSMUSP00000024866,10090.ENSMUSP00000024988,10090.ENSMUSP00000029331,10090.ENSMUSP00000030136,10090.ENSMUSP00000036705,10090.ENSMUSP00000036936,10090.ENSMUSP00000037858,10090.ENSMUSP00000039472,10090.ENSMUSP00000048357,10090.ENSMUSP00000054499,10090.ENSMUSP00000058840…	Lsr,Cldn1,Pros1,Aqp2,Serping1,Xdh,C3,P2ry1,Aqp7,Gak,Scd1,Fermt3,Fgb,Serpina10,Fn1,Atp7a,Pam,Nfe2l2,Cfh,Prkcd,Enpp1,Prlr,Fga,Fgg,Cyp26b1,Gja1
GO:1990266	Neutrophil migration	12	102	0.6	0.49	0.006	10090.ENSMUSP00000005889,10090.ENSMUSP00000016168,10090.ENSMUSP00000023572,10090.ENSMUSP00000023840,10090.ENSMUSP00000031327,10090.ENSMUSP00000039600,10090.ENSMUSP00000044227,10090.ENSMUSP00000074471,10090.ENSMUSP00000077132,10090.ENSMUSP00000084043,10090.ENSMUSP00000084887,10090.ENSMUSP00000108716	Vav1,Lbp,Cxadr,Cxcl13,Cxcl1,Ccl5,Itga9,Irak4,Itga1,Spp1,Myo1f,Cxcl9
GO:0001932	Regulation of protein phosphorylation	59	1194	0.23	0.39	0.0061	10090.ENSMUSP00000000579,10090.ENSMUSP00000003808,10090.ENSMUSP00000009425,10090.ENSMUSP00000014221,10090.ENSMUSP00000015277,10090.ENSMUSP00000015449,10090.ENSMUSP00000016094,10090.ENSMUSP00000020938,10090.ENSMUSP00000021283,10090.ENSMUSP00000022595,10090.ENSMUSP00000024044,10090.ENSMUSP00000024118,10090.ENSMUSP00000024810,10090.ENSMUSP00000024866,10090.ENSMUSP00000024988,10090.ENSMUSP00000025940…	Sox9,Gdf15,Rarres2,Chp1,Lrrk1,Sash1,Ncf1,Fam20a,Pik3r5,Rgcc,Cd4,Clec4n,Fgd2,Xdh,C3,C1qtnf9,Slco3a1,Als2,P2ry1,Ptpn22,Il6ra,Tal1,Fgr,Il15,Csk,Lyn,Ccl5,Trib3,Clcf1,Irgm1,Fn1,Higd1a,Bdnf,Socs3,Pdcd4,Stat2,Icam1,Cd86,Cldn3,Dusp16,Tek,Cd300a,Lgals9,Tlr8,Prkcd,Il1rn,Parp9,Lilra5,Enpp1,Stox1,Ppargc1a,Prlr,Lck,Akap13,Slc8a1,Tlr1,Hgf,Casp3,Cx3cr1
GO:0097028	Dendritic cell differentiation	8	44	0.79	0.52	0.0061	10090.ENSMUSP00000002180,10090.ENSMUSP00000022913,10090.ENSMUSP00000027943,10090.ENSMUSP00000035808,10090.ENSMUSP00000038838,10090.ENSMUSP00000040706,10090.ENSMUSP00000078741,10090.ENSMUSP00000092355	Spi1,Dcstamp,Batf3,Ubd,Lyn,Batf,Notch2,Relb
GO:1900744	Regulation of p38MAPK cascade	8	44	0.79	0.52	0.0061	10090.ENSMUSP00000002044,10090.ENSMUSP00000002180,10090.ENSMUSP00000015449,10090.ENSMUSP00000016094,10090.ENSMUSP00000024866,10090.ENSMUSP00000029433,10090.ENSMUSP00000118125,10090.ENSMUSP00000143424	Map3k3,Spi1,Sash1,Ncf1,Xdh,Ptpn22,Rell1,Hgf
GO:0060255	Regulation of macromolecule metabolic process	237	6569	0.09	0.35	0.0064	10090.ENSMUSP00000000579,10090.ENSMUSP00000001927,10090.ENSMUSP00000002152,10090.ENSMUSP00000002180,10090.ENSMUSP00000002518,10090.ENSMUSP00000003370,10090.ENSMUSP00000003808,10090.ENSMUSP00000004829,10090.ENSMUSP00000005705,10090.ENSMUSP00000006311,10090.ENSMUSP00000006614,10090.ENSMUSP00000006856,10090.ENSMUSP00000009425,10090.ENSMUSP00000013949,10090.ENSMUSP00000014221,10090.ENSMUSP00000015277…	Sox9,Ltbp1,Bbc3,Spi1,Tle5,Hck,Gdf15,Cd244a,Trim28,Tead4,Epha2,Pola1,Rarres2,Birc3,Chp1,Lrrk1,Sash1,Cybb,Mov10l1,Lpl,Hspa8,Ncf1,Il17rb,Lbp,Dhx58,Ybx2,Hnrnph3,Fam20a,Ubxn2a,Pik3r5,Serpina3n,Arg2,Atg10,Samd4,Rgcc,Adam2,Litaf,Ciita,Gsdmd,Serping1,Cd4,Clec4n,Cd2ap,Fgd2,Xdh,Eif2ak2,C3,Pmaip1,C1qtnf9,Msr1,Pcgf6,Cdk2,Irf7,Slco3a1,Slc40a1,Als2,Il1r1,Esrrg,Batf3,Ifih1,Patl2,Xrn2,P2ry1,Ptpn22,Il6ra,Nfkb1,Tr…
GO:0002753	Cytoplasmic pattern recognition receptor signaling pathway	6	22	0.97	0.54	0.0067	10090.ENSMUSP00000017974,10090.ENSMUSP00000028259,10090.ENSMUSP00000042433,10090.ENSMUSP00000050446,10090.ENSMUSP00000059173,10090.ENSMUSP00000127700	Dhx58,Ifih1,Ddx58,Irgm1,Lacc1,Tifa
GO:0045785	Positive regulation of cell adhesion	32	518	0.32	0.42	0.0067	10090.ENSMUSP00000004829,10090.ENSMUSP00000005889,10090.ENSMUSP00000023840,10090.ENSMUSP00000024044,10090.ENSMUSP00000027291,10090.ENSMUSP00000028619,10090.ENSMUSP00000029433,10090.ENSMUSP00000029559,10090.ENSMUSP00000030741,10090.ENSMUSP00000033004,10090.ENSMUSP00000034148,10090.ENSMUSP00000039472,10090.ENSMUSP00000039600,10090.ENSMUSP00000041173,10090.ENSMUSP00000046610,10090.ENSMUSP00000050353…	Cd244a,Vav1,Cxcl13,Cd4,Zap70,Hsd17b12,Ptpn22,Il6ra,Ptpru,Il4ra,Il15,Fgb,Ccl5,Nfkbiz,Igfbp2,Runx3,Fn1,Vtcn1,Dock1,Card11,Icam1,Spp1,Cd86,Itga4,Tek,Itgal,Lgals9,Cdh13,Lck,Cdk6,Fga,Fgg
GO:0051246	Regulation of protein metabolic process	115	2782	0.15	0.36	0.0067	10090.ENSMUSP00000000579,10090.ENSMUSP00000002152,10090.ENSMUSP00000002180,10090.ENSMUSP00000003808,10090.ENSMUSP00000009425,10090.ENSMUSP00000013949,10090.ENSMUSP00000014221,10090.ENSMUSP00000015277,10090.ENSMUSP00000015449,10090.ENSMUSP00000015800,10090.ENSMUSP00000016094,10090.ENSMUSP00000018698,10090.ENSMUSP00000020938,10090.ENSMUSP00000020962,10090.ENSMUSP00000021283,10090.ENSMUSP00000021506…	Sox9,Bbc3,Spi1,Gdf15,Rarres2,Birc3,Chp1,Lrrk1,Sash1,Hspa8,Ncf1,Ybx2,Fam20a,Ubxn2a,Pik3r5,Serpina3n,Atg10,Samd4,Rgcc,Serping1,Cd4,Clec4n,Fgd2,Xdh,Eif2ak2,C3,Pmaip1,C1qtnf9,Slco3a1,Als2,Patl2,P2ry1,Ptpn22,Il6ra,Tnfrsf1b,Tal1,Fgr,Ikbkb,Il15,Nnmt,Csk,Dhcr24,Lyn,Ccl5,Serpina3g,Trib3,Ddx58,Ddx21,Rbm24,Rmnd1,Clcf1,Dap,Dcun1d2,Serpina10,Irgm1,Bst2,Rnf7,Fn1,Higd1a,Pcsk9,Bod1,Bdnf,Socs3,Lipg,C4b,Lpin1,Sh3r…
GO:0062207	Regulation of pattern recognition receptor signaling pathway	12	104	0.6	0.48	0.0067	10090.ENSMUSP00000010502,10090.ENSMUSP00000016168,10090.ENSMUSP00000017974,10090.ENSMUSP00000026571,10090.ENSMUSP00000029433,10090.ENSMUSP00000038838,10090.ENSMUSP00000049931,10090.ENSMUSP00000070741,10090.ENSMUSP00000102192,10090.ENSMUSP00000107771,10090.ENSMUSP00000110550,10090.ENSMUSP00000142500	Ifi35,Lbp,Dhx58,Irf7,Ptpn22,Lyn,Gm6377,Ddx60,Cd300a,Oasl1,Zc3hav1,Tlr1
GO:1901699	Cellular response to nitrogen compound	39	686	0.29	0.41	0.0067	10090.ENSMUSP00000000579,10090.ENSMUSP00000009425,10090.ENSMUSP00000015484,10090.ENSMUSP00000021750,10090.ENSMUSP00000023147,10090.ENSMUSP00000025337,10090.ENSMUSP00000026416,10090.ENSMUSP00000028252,10090.ENSMUSP00000028259,10090.ENSMUSP00000029331,10090.ENSMUSP00000029433,10090.ENSMUSP00000029454,10090.ENSMUSP00000029812,10090.ENSMUSP00000031429,10090.ENSMUSP00000032909,10090.ENSMUSP00000034453…	Sox9,Rarres2,Cybb,Ryr2,Ciita,Diaph1,Cdk2,Grb14,Ifih1,P2ry1,Ptpn22,Casq2,Nfkb1,P2rx4,Pde3b,Acta1,Csk,Pklr,Trib3,Ddx58,Pcsk9,Ly6e,Atp7a,Actn2,Lpin1,Ptpra,Cpeb3,Icam1,Itga4,Nfe2l2,Prkcd,Zc3hav1,Ahr,Enpp1,Stat3,Slc8a1,Casp3,Spaar,Gja1
GO:0001655	Urogenital system development	27	404	0.36	0.42	0.0068	10090.ENSMUSP00000000579,10090.ENSMUSP00000001179,10090.ENSMUSP00000015800,10090.ENSMUSP00000020911,10090.ENSMUSP00000021550,10090.ENSMUSP00000022901,10090.ENSMUSP00000023752,10090.ENSMUSP00000029658,10090.ENSMUSP00000030487,10090.ENSMUSP00000032168,10090.ENSMUSP00000034745,10090.ENSMUSP00000055486,10090.ENSMUSP00000055757,10090.ENSMUSP00000057989,10090.ENSMUSP00000061935,10090.ENSMUSP00000073751…	Sox9,Pcnt,Hspa8,Sdc1,Arg2,Rrm2b,Aqp2,Enpep,Cyp4a14,Sec61a1,Myo1e,Osr1,Pcsk9,Bdnf,Epcam,Prom1,Notch2,Spp1,Tek,Tnc,Cfh,Anxa4,Ahr,Sgpl1,Enpp1,Prlr,Cyp26b1
GO:0030451	Regulation of complement activation, alternative pathway	4	6	1.36	0.56	0.0068	10090.ENSMUSP00000024988,10090.ENSMUSP00000051521,10090.ENSMUSP00000077074,10090.ENSMUSP00000107607	C3,Vsig4,Cfi,Cfh
GO:0010243	Response to organonitrogen compound	54	1070	0.24	0.39	0.0069	10090.ENSMUSP00000000579,10090.ENSMUSP00000009236,10090.ENSMUSP00000009425,10090.ENSMUSP00000015484,10090.ENSMUSP00000015712,10090.ENSMUSP00000020911,10090.ENSMUSP00000021506,10090.ENSMUSP00000021750,10090.ENSMUSP00000022901,10090.ENSMUSP00000025337,10090.ENSMUSP00000026416,10090.ENSMUSP00000028223,10090.ENSMUSP00000028252,10090.ENSMUSP00000029128,10090.ENSMUSP00000029331,10090.ENSMUSP00000029433…	Sox9,Derl3,Rarres2,Cybb,Lpl,Sdc1,Serpina3n,Ryr2,Rrm2b,Diaph1,Cdk2,Kynu,Grb14,Map1lc3a,P2ry1,Ptpn22,Casq2,Hadh,Nfkb1,P2rx4,Pde3b,Ikbkb,Acta1,Nnmt,Csk,Pklr,Uggt1,Lyn,Trib3,Pygm,Pcsk9,Bdnf,Atp7a,Actn2,Lpin1,Ptpra,Cpeb3,Stat2,Icam1,Itga4,Nfe2l2,Prkcd,Ahr,Mgst1,Cdh13,Serpina3f,Enpp1,Stat3,Irf5,Slc8a1,Cox5b,Casp3,Spaar,Gja1
GO:0071840	Cellular component organization or biogenesis	209	5681	0.1	0.35	0.0069	10090.ENSMUSP00000000466,10090.ENSMUSP00000000579,10090.ENSMUSP00000001179,10090.ENSMUSP00000001279,10090.ENSMUSP00000002152,10090.ENSMUSP00000002180,10090.ENSMUSP00000002737,10090.ENSMUSP00000003910,10090.ENSMUSP00000005647,10090.ENSMUSP00000005705,10090.ENSMUSP00000005889,10090.ENSMUSP00000006027,10090.ENSMUSP00000006444,10090.ENSMUSP00000006614,10090.ENSMUSP00000006900,10090.ENSMUSP00000009790…	Plin2,Sox9,Pcnt,Lsr,Bbc3,Spi1,Alkbh7,Dnase2a,Ndufs3,Trim28,Vav1,Reep5,Tep1,Epha2,Acot13,Pla2g12b,Chp1,Mov10l1,Lpl,Hspa8,Krt20,Wsb1,Fmc1,Rab32,Ubxn2a,Rflnb,Vcl,Hacl1,Fitm1,Rrm2b,Dcstamp,Cldn1,Gsdmd,Ndufb4,Cxadr,Aqp2,Cox14,Krt18,Soat2,Msrb2,Krt8,Cd2ap,Fgd2,Clip4,Xdh,C3,Diaph1,Pmaip1,Atl3,C1qtnf9,Msr1,Cdk2,Tspan4,Rp1,Als2,Mrpl44,Hsd17b12,Patl2,Arfgap2,Map1lc3a,Casq2,Trp53inp1,Abca1,Tal1,Prdm5,Rab19,…
GO:0034762	Regulation of transmembrane transport	37	641	0.3	0.4	0.0074	10090.ENSMUSP00000005692,10090.ENSMUSP00000014221,10090.ENSMUSP00000015484,10090.ENSMUSP00000021550,10090.ENSMUSP00000021750,10090.ENSMUSP00000024044,10090.ENSMUSP00000024988,10090.ENSMUSP00000025337,10090.ENSMUSP00000029433,10090.ENSMUSP00000029454,10090.ENSMUSP00000031429,10090.ENSMUSP00000033939,10090.ENSMUSP00000034049,10090.ENSMUSP00000037222,10090.ENSMUSP00000038838,10090.ENSMUSP00000041696…	Atp4a,Chp1,Cybb,Arg2,Ryr2,Cd4,C3,Diaph1,Ptpn22,Casq2,P2rx4,Ikbkb,Slc25a4,Catsper2,Lyn,Kcnj12,Trib3,Acsl5,Osr1,Pcsk9,Atp7a,Actn2,Scn10a,Trdn,Aoc3,Nfe2l2,Prkcd,Cxcl9,Cacnb2,Ahr,Enpp1,Ppargc1a,Tcirg1,Pik3c2a,Slc8a1,Oaz2,Gja1
GO:0043410	Positive regulation of MAPK cascade	33	545	0.32	0.41	0.0074	10090.ENSMUSP00000002044,10090.ENSMUSP00000002180,10090.ENSMUSP00000003808,10090.ENSMUSP00000015449,10090.ENSMUSP00000016094,10090.ENSMUSP00000021283,10090.ENSMUSP00000024044,10090.ENSMUSP00000024810,10090.ENSMUSP00000024866,10090.ENSMUSP00000024884,10090.ENSMUSP00000024988,10090.ENSMUSP00000029331,10090.ENSMUSP00000029433,10090.ENSMUSP00000029559,10090.ENSMUSP00000033211,10090.ENSMUSP00000034863…	Map3k3,Spi1,Gdf15,Sash1,Ncf1,Pik3r5,Cd4,Fgd2,Xdh,Eif2ak2,C3,P2ry1,Ptpn22,Il6ra,Trim30d,Csk,Fgb,Ccl5,Nenf,Sh3rf2,Itga1,Notch2,Icam1,Tek,Prkcd,Il1rn,Lilra5,Rell1,Cd84,Akap13,Fga,Fgg,Hgf
GO:0045595	Regulation of cell differentiation	80	1782	0.19	0.37	0.0074	10090.ENSMUSP00000000579,10090.ENSMUSP00000002180,10090.ENSMUSP00000003038,10090.ENSMUSP00000009425,10090.ENSMUSP00000015712,10090.ENSMUSP00000021207,10090.ENSMUSP00000022369,10090.ENSMUSP00000022595,10090.ENSMUSP00000022913,10090.ENSMUSP00000024044,10090.ENSMUSP00000024866,10090.ENSMUSP00000024884,10090.ENSMUSP00000026021,10090.ENSMUSP00000027291,10090.ENSMUSP00000028252,10090.ENSMUSP00000028995…	Sox9,Spi1,Ap2a2,Rarres2,Lpl,Rflnb,Vcl,Rgcc,Dcstamp,Cd4,Xdh,Eif2ak2,Msr1,Zap70,Grb14,Fam210b,Trp53inp1,Tnfrsf1b,Mycl,Tal1,Clec2d,Il4ra,Ikbkb,Slc25a4,Mylk3,Il15,Cldn18,Ss18l2,Apob,Lrg1,Lyn,Ccl5,Nfkbiz,Trib3,Rbm24,Clcf1,Atf5,Runx3,Fn1,Osr1,Bdnf,Socs3,Arhgap4,Lpin1,Rcc2,Plxnb1,Prom1,Pdcd4,Ptpra,Notch2,Akirin2,Dock1,Isg15,Card11,Tcf15,Mmp14,Lmod3,Foxp4,Nfe2l2,Idh2,Lgals9,Ntn1,Nln,Cxcl9,Tmem182,Ahr,Enp…
GO:0044249	Cellular biosynthetic process	98	2297	0.16	0.36	0.0075	10090.ENSMUSP00000000579,10090.ENSMUSP00000005647,10090.ENSMUSP00000006311,10090.ENSMUSP00000006444,10090.ENSMUSP00000006856,10090.ENSMUSP00000006914,10090.ENSMUSP00000009236,10090.ENSMUSP00000010807,10090.ENSMUSP00000015484,10090.ENSMUSP00000015712,10090.ENSMUSP00000016094,10090.ENSMUSP00000019026,10090.ENSMUSP00000021550,10090.ENSMUSP00000022119,10090.ENSMUSP00000022172,10090.ENSMUSP00000022826…	Sox9,Ndufs3,Tead4,Tep1,Pola1,B4galnt1,Derl3,Fads1,Cybb,Lpl,Ncf1,Mrpl45,Arg2,Atg10,Polk,Fitm1,Rrm2b,Chkb,Ndufb4,Eif2ak2,Pip5k1b,Cdk2,Slc40a1,Mrpl44,Kynu,Hsd17b12,Xrn2,Abca1,Cyp4a14,Tal1,Extl1,P2rx4,Acsl4,Pklr,Apob,Scd1,Uggt1,Pdxk,Lyn,Gtf2h5,Ddx21,Polr2l,Rmnd1,Acsl5,Atp5l,Mrps35,Ndufv3,Irgm1,Fubp3,Atp7a,Socs3,Ndufa8,Chdh,Lgals4,Lipg,Mrps21,Lpin1,Ndufa3,Eif1a,Ablim1,Cpeb3,Oas1a,Hs6st1,Atxn1l,Uqcc3,P…
GO:0010941	Regulation of cell death	83	1869	0.18	0.37	0.0076	10090.ENSMUSP00000000579,10090.ENSMUSP00000001179,10090.ENSMUSP00000002152,10090.ENSMUSP00000002518,10090.ENSMUSP00000003370,10090.ENSMUSP00000005647,10090.ENSMUSP00000013949,10090.ENSMUSP00000014221,10090.ENSMUSP00000015800,10090.ENSMUSP00000021550,10090.ENSMUSP00000022595,10090.ENSMUSP00000022901,10090.ENSMUSP00000023803,10090.ENSMUSP00000024884,10090.ENSMUSP00000024988,10090.ENSMUSP00000025399…	Sox9,Pcnt,Bbc3,Tle5,Hck,Ndufs3,Birc3,Chp1,Hspa8,Arg2,Rgcc,Rrm2b,Krt18,Eif2ak2,C3,Pmaip1,Slc40a1,Zbp1,Nfkb1,Trp53inp1,Tnfrsf1b,Rassf6,Bag3,Ikbkb,Slc25a4,Ubd,Dhcr24,Pdxk,Lyn,Fgb,Ccl5,Clcf1,Nenf,Acsl5,Atf5,Tigar,Alpk2,Runx3,Rnf7,Fn1,Higd1a,Osr1,Pcsk9,Vtcn1,Bdnf,Atp7a,Socs3,Epcam,Sh3rf2,Pdcd4,Arhgap10,Itga1,Notch2,Card11,Icam1,Spp1,Vps4b,Itga4,Nfe2l2,Tek,Col18a1,Pik3cd,Prkcd,Plac8,Taf9b,Il1rn,Ahr,Bcl…
GO:0030099	Myeloid cell differentiation	22	299	0.4	0.43	0.0079	10090.ENSMUSP00000002180,10090.ENSMUSP00000003910,10090.ENSMUSP00000006614,10090.ENSMUSP00000015277,10090.ENSMUSP00000022913,10090.ENSMUSP00000024044,10090.ENSMUSP00000027943,10090.ENSMUSP00000028995,10090.ENSMUSP00000030489,10090.ENSMUSP00000034148,10090.ENSMUSP00000035808,10090.ENSMUSP00000038838,10090.ENSMUSP00000040706,10090.ENSMUSP00000078741,10090.ENSMUSP00000081263,10090.ENSMUSP00000092355…	Spi1,Dnase2a,Epha2,Lrrk1,Dcstamp,Cd4,Batf3,Fam210b,Tal1,Il15,Ubd,Lyn,Batf,Notch2,Wasf2,Relb,Enpp1,Cebpg,Tcirg1,Ifi206,Casp3,Sbno2
GO:1901576	Organic substance biosynthetic process	101	2392	0.16	0.36	0.0084	10090.ENSMUSP00000000579,10090.ENSMUSP00000005647,10090.ENSMUSP00000006311,10090.ENSMUSP00000006444,10090.ENSMUSP00000006856,10090.ENSMUSP00000006914,10090.ENSMUSP00000009236,10090.ENSMUSP00000010807,10090.ENSMUSP00000015712,10090.ENSMUSP00000019026,10090.ENSMUSP00000020768,10090.ENSMUSP00000021550,10090.ENSMUSP00000022119,10090.ENSMUSP00000022172,10090.ENSMUSP00000022826,10090.ENSMUSP00000022901…	Sox9,Ndufs3,Tead4,Tep1,Pola1,B4galnt1,Derl3,Fads1,Lpl,Mrpl45,Pgam2,Arg2,Atg10,Polk,Fitm1,Rrm2b,Chkb,Ndufb4,Eif2ak2,Pip5k1b,Cdk2,Slc40a1,Mrpl44,Cyb5r1,Kynu,Hsd17b12,Xrn2,Abca1,Cyp4a14,Tal1,Extl1,Acsl4,Pklr,Apob,Scd1,Uggt1,Dhcr24,Pdxk,Lyn,Gtf2h5,Ddx21,Polr2l,Rmnd1,Acsl5,Ephx1,Atp5l,Mrps35,Ndufv3,Irgm1,Fubp3,Atp7a,Socs3,Ndufa8,Chdh,Lgals4,Lipg,Mrps21,Lpin1,Ndufa3,Eif1a,Ablim1,Cpeb3,Oas1a,Pgd,Spp1,Hs…
GO:0009892	Negative regulation of metabolic process	129	3224	0.14	0.35	0.0087	10090.ENSMUSP00000000579,10090.ENSMUSP00000002044,10090.ENSMUSP00000002180,10090.ENSMUSP00000002518,10090.ENSMUSP00000005705,10090.ENSMUSP00000006614,10090.ENSMUSP00000006900,10090.ENSMUSP00000013949,10090.ENSMUSP00000014221,10090.ENSMUSP00000015277,10090.ENSMUSP00000015509,10090.ENSMUSP00000015800,10090.ENSMUSP00000016168,10090.ENSMUSP00000017974,10090.ENSMUSP00000018698,10090.ENSMUSP00000019833…	Sox9,Map3k3,Spi1,Tle5,Trim28,Epha2,Acot13,Birc3,Chp1,Lrrk1,Mov10l1,Hspa8,Lbp,Dhx58,Ybx2,Fmc1,Serpina3n,Arg2,Samd4,Rgcc,Ciita,Serping1,Cd2ap,Xdh,Eif2ak2,C3,Msr1,Pcgf6,Cdk2,Batf3,Patl2,Xrn2,Ptpn22,Il6ra,Nfkb1,Trp53inp1,Tal1,Pon3,Prdm5,Pde3b,Bag3,Btk,Ikbkb,Il15,Mtmr2,Csk,Nostrin,Dhcr24,Lyn,Mxd4,Serpina3g,Trib3,Rbm24,Dap,Atf5,Serpina10,Tigar,Gbp7,Znfx1,Runx3,Vsig4,Bst2,Fn1,Osr1,Pcsk9,Bod1,E2f8,Atp7a,…
GO:0044092	Negative regulation of molecular function	59	1216	0.22	0.37	0.0089	10090.ENSMUSP00000002180,10090.ENSMUSP00000002518,10090.ENSMUSP00000013949,10090.ENSMUSP00000014221,10090.ENSMUSP00000018698,10090.ENSMUSP00000021506,10090.ENSMUSP00000021550,10090.ENSMUSP00000023994,10090.ENSMUSP00000024988,10090.ENSMUSP00000029331,10090.ENSMUSP00000029433,10090.ENSMUSP00000029454,10090.ENSMUSP00000029812,10090.ENSMUSP00000033939,10090.ENSMUSP00000034863,10090.ENSMUSP00000038063…	Spi1,Tle5,Birc3,Chp1,Ybx2,Serpina3n,Arg2,Serping1,C3,P2ry1,Ptpn22,Casq2,Nfkb1,Ikbkb,Csk,Dhcr24,Lyn,Ccl5,Serpina3g,Trib3,Dap,Serpina10,Tigar,Bst2,Osr1,Pcsk9,Bod1,Ly6e,Actn2,C4b,Lpin1,Rcc2,Sh3rf2,Pdcd4,Dtx3l,Dusp16,Aoc3,Itga4,Phactr2,Cd300a,Prkcd,Anxa4,Il1rn,Parp9,Ahr,Pttg1,Bcl3,Serpina3f,Ppargc1a,Cebpg,Arpp19,Slc8a1,Ifi206,Oaz2,Hgf,Casp3,Nlrc5,Pxk,Fst
GO:0010468	Regulation of gene expression	191	5140	0.1	0.34	0.009	10090.ENSMUSP00000000579,10090.ENSMUSP00000001927,10090.ENSMUSP00000002180,10090.ENSMUSP00000002518,10090.ENSMUSP00000003370,10090.ENSMUSP00000004829,10090.ENSMUSP00000005705,10090.ENSMUSP00000006311,10090.ENSMUSP00000006614,10090.ENSMUSP00000006856,10090.ENSMUSP00000014221,10090.ENSMUSP00000015484,10090.ENSMUSP00000015509,10090.ENSMUSP00000015712,10090.ENSMUSP00000015800,10090.ENSMUSP00000016094…	Sox9,Ltbp1,Spi1,Tle5,Hck,Cd244a,Trim28,Tead4,Epha2,Pola1,Chp1,Cybb,Mov10l1,Lpl,Hspa8,Ncf1,Il17rb,Lbp,Dhx58,Ybx2,Hnrnph3,Ubxn2a,Arg2,Samd4,Rgcc,Adam2,Litaf,Ciita,Gsdmd,Cd4,Clec4n,Cd2ap,Xdh,Eif2ak2,C3,Msr1,Pcgf6,Cdk2,Irf7,Slco3a1,Slc40a1,Il1r1,Esrrg,Batf3,Ifih1,Patl2,Xrn2,P2ry1,Ptpn22,Il6ra,Nfkb1,Trp53inp1,Tnfsf8,Tnfrsf1b,Mycl,Tal1,Fgr,Prdm5,Il4ra,Bag3,Trim30d,Cdk16,Btk,Ikbkb,Il15,Acta1,Csk,Ss18l2,…
GO:0007162	Negative regulation of cell adhesion	23	325	0.38	0.41	0.0094	10090.ENSMUSP00000002180,10090.ENSMUSP00000021550,10090.ENSMUSP00000022595,10090.ENSMUSP00000029433,10090.ENSMUSP00000032909,10090.ENSMUSP00000033004,10090.ENSMUSP00000050353,10090.ENSMUSP00000051521,10090.ENSMUSP00000057721,10090.ENSMUSP00000061935,10090.ENSMUSP00000071163,10090.ENSMUSP00000071966,10090.ENSMUSP00000084887,10090.ENSMUSP00000087047,10090.ENSMUSP00000087119,10090.ENSMUSP00000102192…	Spi1,Arg2,Rgcc,Ptpn22,Pde3b,Il4ra,Runx3,Vsig4,Vtcn1,Epcam,Rcc2,Plxnb1,Myo1f,Cd86,Mmp14,Cd300a,Tnc,Lgals9,Prkcd,Il1rn,Cdh13,Fgg,Casp3
GO:0006979	Response to oxidative stress	26	393	0.35	0.4	0.0099	10090.ENSMUSP00000016094,10090.ENSMUSP00000020911,10090.ENSMUSP00000022901,10090.ENSMUSP00000023514,10090.ENSMUSP00000023856,10090.ENSMUSP00000027178,10090.ENSMUSP00000029128,10090.ENSMUSP00000029812,10090.ENSMUSP00000029865,10090.ENSMUSP00000033617,10090.ENSMUSP00000038063,10090.ENSMUSP00000052856,10090.ENSMUSP00000058840,10090.ENSMUSP00000059587,10090.ENSMUSP00000087119,10090.ENSMUSP00000095695…	Ncf1,Sdc1,Rrm2b,Ndufb4,Msrb2,Als2,Map1lc3a,Nfkb1,Trp53inp1,Btk,Dhcr24,Rnf7,Atp7a,Gja3,Mmp14,Coq7,Nfe2l2,Prkcd,Mgst1,Ppargc1a,Ermp1,Lck,Slc8a1,Lig1,Casp3,Aldh1a1
GO:0051223	Regulation of protein transport	34	580	0.3	0.39	0.0099	10090.ENSMUSP00000001179,10090.ENSMUSP00000002152,10090.ENSMUSP00000005705,10090.ENSMUSP00000009236,10090.ENSMUSP00000014221,10090.ENSMUSP00000017743,10090.ENSMUSP00000024709,10090.ENSMUSP00000025399,10090.ENSMUSP00000029433,10090.ENSMUSP00000029610,10090.ENSMUSP00000032909,10090.ENSMUSP00000033136,10090.ENSMUSP00000033380,10090.ENSMUSP00000033634,10090.ENSMUSP00000034863,10090.ENSMUSP00000037476…	Pcnt,Bbc3,Trim28,Derl3,Chp1,Krt20,Cd2ap,Pmaip1,Ptpn22,Hadh,Pde3b,Bag3,Cdk16,Acsl4,Csk,Tmem30b,Fgb,Ccl5,Idua,Ifi27,Pam,Svip,Tek,Nadk,Idh2,Oxct1,Prkcd,Exoc1,Lcp1,Tcirg1,Fga,Oaz2,Fgg,Gja1
GO:0006468	Protein phosphorylation	42	779	0.27	0.38	0.0102	10090.ENSMUSP00000000579,10090.ENSMUSP00000002044,10090.ENSMUSP00000003370,10090.ENSMUSP00000005705,10090.ENSMUSP00000006614,10090.ENSMUSP00000015277,10090.ENSMUSP00000015800,10090.ENSMUSP00000024044,10090.ENSMUSP00000024884,10090.ENSMUSP00000026416,10090.ENSMUSP00000027291,10090.ENSMUSP00000030693,10090.ENSMUSP00000033380,10090.ENSMUSP00000033617,10090.ENSMUSP00000033939,10090.ENSMUSP00000034133…	Sox9,Map3k3,Hck,Trim28,Epha2,Lrrk1,Hspa8,Cd4,Eif2ak2,Cdk2,Zap70,Fgr,Cdk16,Btk,Ikbkb,Mylk3,Il15,Map3k21,Csk,Gak,Lyn,Gtf2h5,Trib3,Alpk2,Nek6,Runx3,Mlkl,Bdnf,Mylk4,Phka1,Tnni3k,Irak4,Csf2ra,Ptpra,Tek,Itk,Prkcd,Prlr,Lck,Cdk6,Pxk,Csf2rb
GO:0044238	Primary metabolic process	256	7247	0.08	0.32	0.0104	10090.ENSMUSP00000000395,10090.ENSMUSP00000000579,10090.ENSMUSP00000002044,10090.ENSMUSP00000002180,10090.ENSMUSP00000002737,10090.ENSMUSP00000003370,10090.ENSMUSP00000003910,10090.ENSMUSP00000005352,10090.ENSMUSP00000005647,10090.ENSMUSP00000005705,10090.ENSMUSP00000006311,10090.ENSMUSP00000006444,10090.ENSMUSP00000006614,10090.ENSMUSP00000006856,10090.ENSMUSP00000006900,10090.ENSMUSP00000006914…	Tmprss2,Sox9,Map3k3,Spi1,Alkbh7,Hck,Dnase2a,Corin,Ndufs3,Trim28,Tead4,Tep1,Epha2,Pola1,Acot13,B4galnt1,Derl3,Rarres2,Pla2g12b,Fads1,Birc3,Lrrk1,Sash1,Mov10l1,Lpl,Hspa8,Cd5l,Ncf1,Wsb1,Mrpl45,Pgam2,Rdh14,Ubxn2a,Arg2,Akr1c12,Akr1c13,Auh,Atg10,Polk,Samd4,Rnase4,Hacl1,Adam2,Bmp1,Fitm1,Rrm2b,Chkb,Ndufb4,Soat2,Msrb2,Cd4,Cd2ap,Xdh,Eif2ak2,C3,Pmaip1,Aldh1a7,Pip5k1b,C1qtnf9,Pcgf6,Cpn1,Cdk2,Slc40a1,Zap70,Mr…
GO:0007259	Receptor signaling pathway via JAK-STAT	8	49	0.75	0.47	0.0105	10090.ENSMUSP00000034148,10090.ENSMUSP00000045562,10090.ENSMUSP00000059129,10090.ENSMUSP00000075423,10090.ENSMUSP00000082855,10090.ENSMUSP00000120152,10090.ENSMUSP00000122219,10090.ENSMUSP00000154836	Il15,Clcf1,Socs3,Csf2ra,Stat2,Stat3,Prlr,Csf2rb
GO:0042730	Fibrinolysis	5	15	1.06	0.5	0.0105	10090.ENSMUSP00000023629,10090.ENSMUSP00000023994,10090.ENSMUSP00000039472,10090.ENSMUSP00000133117,10090.ENSMUSP00000141648	Pros1,Serping1,Fgb,Fga,Fgg
GO:0032787	Monocarboxylic acid metabolic process	33	559	0.3	0.38	0.0107	10090.ENSMUSP00000002737,10090.ENSMUSP00000010807,10090.ENSMUSP00000015712,10090.ENSMUSP00000020768,10090.ENSMUSP00000021913,10090.ENSMUSP00000022437,10090.ENSMUSP00000024988,10090.ENSMUSP00000025940,10090.ENSMUSP00000028223,10090.ENSMUSP00000028619,10090.ENSMUSP00000028807,10090.ENSMUSP00000029610,10090.ENSMUSP00000030487,10090.ENSMUSP00000031773,10090.ENSMUSP00000032856,10090.ENSMUSP00000033634…	Alkbh7,Fads1,Lpl,Pgam2,Auh,Hacl1,C3,C1qtnf9,Kynu,Hsd17b12,Ivd,Hadh,Cyp4a14,Pon3,Me3,Acsl4,Pklr,Scd1,Acsl5,Ephx1,Tigar,Lipg,Lpin1,Pgd,Cyp4v3,Pam,Idh2,Acly,Mthfd1l,Sgpl1,Enpp1,Cyp26b1,Aldh1a1
GO:0010884	Positive regulation of lipid storage	6	25	0.91	0.48	0.0109	10090.ENSMUSP00000000466,10090.ENSMUSP00000015712,10090.ENSMUSP00000022826,10090.ENSMUSP00000024988,10090.ENSMUSP00000026021,10090.ENSMUSP00000036044	Plin2,Lpl,Fitm1,C3,Msr1,Apob
GO:0060339	Negative regulation of type I interferon-mediated signaling pathway	6	25	0.91	0.48	0.0109	10090.ENSMUSP00000032198,10090.ENSMUSP00000079198,10090.ENSMUSP00000082548,10090.ENSMUSP00000082855,10090.ENSMUSP00000083555,10090.ENSMUSP00000148677	Usp18,Oas1a,Isg15,Stat2,Oas1g,Nlrc5
GO:0120161	Regulation of cold-induced thermogenesis	14	147	0.51	0.43	0.0111	10090.ENSMUSP00000006900,10090.ENSMUSP00000018698,10090.ENSMUSP00000027906,10090.ENSMUSP00000029610,10090.ENSMUSP00000033004,10090.ENSMUSP00000034148,10090.ENSMUSP00000036936,10090.ENSMUSP00000070583,10090.ENSMUSP00000108531,10090.ENSMUSP00000117040,10090.ENSMUSP00000122219,10090.ENSMUSP00000135500,10090.ENSMUSP00000151620,10090.ENSMUSP00000153410	Acot13,Ybx2,Esrrg,Hadh,Il4ra,Il15,Scd1,Lpin1,Plac8,Ppargc1a,Prlr,Ebf2,Gja1,Aldh1a1
GO:0018108	Peptidyl-tyrosine phosphorylation	16	185	0.47	0.42	0.0112	10090.ENSMUSP00000003370,10090.ENSMUSP00000006614,10090.ENSMUSP00000015277,10090.ENSMUSP00000024044,10090.ENSMUSP00000024884,10090.ENSMUSP00000027291,10090.ENSMUSP00000030693,10090.ENSMUSP00000033617,10090.ENSMUSP00000034148,10090.ENSMUSP00000034863,10090.ENSMUSP00000038838,10090.ENSMUSP00000099862,10090.ENSMUSP00000104860,10090.ENSMUSP00000107830,10090.ENSMUSP00000122219,10090.ENSMUSP00000125777	Hck,Epha2,Lrrk1,Cd4,Eif2ak2,Zap70,Fgr,Btk,Il15,Csk,Lyn,Tek,Itk,Prkcd,Prlr,Lck
GO:0030154	Cell differentiation	151	3918	0.12	0.33	0.0112	10090.ENSMUSP00000000579,10090.ENSMUSP00000001179,10090.ENSMUSP00000001279,10090.ENSMUSP00000002180,10090.ENSMUSP00000003370,10090.ENSMUSP00000003910,10090.ENSMUSP00000005352,10090.ENSMUSP00000005705,10090.ENSMUSP00000005889,10090.ENSMUSP00000006311,10090.ENSMUSP00000006614,10090.ENSMUSP00000009425,10090.ENSMUSP00000015277,10090.ENSMUSP00000015509,10090.ENSMUSP00000017743,10090.ENSMUSP00000018698…	Sox9,Pcnt,Lsr,Spi1,Hck,Dnase2a,Corin,Trim28,Vav1,Tead4,Epha2,Rarres2,Lrrk1,Mov10l1,Krt20,Ybx2,Rab32,Hnrnph3,Sdc1,Rflnb,Vcl,Bmp1,Dcstamp,Cldn1,Cxadr,Krt8,Cd4,C3,Diaph1,Rp1,Als2,Zap70,Batf3,Xrn2,Fam210b,P2ry1,Ptpn22,Casq2,Il6ra,Tnfsf8,Tal1,Fgr,Ptpru,Il4ra,Cdk16,Btk,Acsl4,Ikbkb,Mylk3,Il15,Mtmr2,Acta1,Mpzl2,Myo1e,Csk,Ubd,Gak,Scd1,Catsper2,Fermt3,Lrg1,Lyn,Batf,Fhod3,Rbm24,Clcf1,Elf1,Hectd1,Atf5,Tigar,…
GO:0043269	Regulation of ion transport	42	784	0.26	0.37	0.0112	10090.ENSMUSP00000005692,10090.ENSMUSP00000014221,10090.ENSMUSP00000015484,10090.ENSMUSP00000020378,10090.ENSMUSP00000021550,10090.ENSMUSP00000021750,10090.ENSMUSP00000023752,10090.ENSMUSP00000024044,10090.ENSMUSP00000025337,10090.ENSMUSP00000029331,10090.ENSMUSP00000029433,10090.ENSMUSP00000029454,10090.ENSMUSP00000031327,10090.ENSMUSP00000031429,10090.ENSMUSP00000033634,10090.ENSMUSP00000033939…	Atp4a,Chp1,Cybb,Best3,Arg2,Ryr2,Aqp2,Cd4,Diaph1,P2ry1,Ptpn22,Casq2,Cxcl1,P2rx4,Acsl4,Ikbkb,Slc25a4,Catsper2,Lyn,Ccl5,Kcnj12,Osr1,Pcsk9,Atp7a,Actn2,Scn10a,Icam1,Trdn,Cd300a,Cxcl9,Il1rn,Cacnb2,Ahr,Best1,Lilra5,Ppargc1a,Tcirg1,Cd84,Pik3c2a,Slc8a1,Gja1,Pxk
GO:0034654	Nucleobase-containing compound biosynthetic process	45	862	0.25	0.36	0.0115	10090.ENSMUSP00000000579,10090.ENSMUSP00000005647,10090.ENSMUSP00000006311,10090.ENSMUSP00000006444,10090.ENSMUSP00000006856,10090.ENSMUSP00000022172,10090.ENSMUSP00000022901,10090.ENSMUSP00000023514,10090.ENSMUSP00000026416,10090.ENSMUSP00000027137,10090.ENSMUSP00000028223,10090.ENSMUSP00000028921,10090.ENSMUSP00000030489,10090.ENSMUSP00000033634,10090.ENSMUSP00000035417,10090.ENSMUSP00000040355…	Sox9,Ndufs3,Tead4,Tep1,Pola1,Polk,Rrm2b,Ndufb4,Cdk2,Slc40a1,Kynu,Xrn2,Tal1,Acsl4,Pklr,Gtf2h5,Ddx21,Polr2l,Acsl5,Atp5l,Ndufv3,Fubp3,Ndufa8,Ndufa3,Ablim1,Oas1a,Atxn1l,Uqcc3,Nadk,Atp5h,Idh2,Acly,Polr2c,Sdhc,Plac8,Taf9b,Ahr,Ndufb11,Enpp1,Ndufb2,Stat3,Atp5j2,Lig1,Gm17949,Dmac2l
GO:0062208	Positive regulation of pattern recognition receptor signaling pathway	8	50	0.74	0.46	0.0115	10090.ENSMUSP00000010502,10090.ENSMUSP00000016168,10090.ENSMUSP00000017974,10090.ENSMUSP00000029433,10090.ENSMUSP00000070741,10090.ENSMUSP00000107771,10090.ENSMUSP00000110550,10090.ENSMUSP00000142500	Ifi35,Lbp,Dhx58,Ptpn22,Ddx60,Oasl1,Zc3hav1,Tlr1
GO:0002695	Negative regulation of leukocyte activation	17	206	0.45	0.41	0.0118	10090.ENSMUSP00000002180,10090.ENSMUSP00000021550,10090.ENSMUSP00000029433,10090.ENSMUSP00000030693,10090.ENSMUSP00000033004,10090.ENSMUSP00000033617,10090.ENSMUSP00000038838,10090.ENSMUSP00000050353,10090.ENSMUSP00000051521,10090.ENSMUSP00000057721,10090.ENSMUSP00000087047,10090.ENSMUSP00000094949,10090.ENSMUSP00000102192,10090.ENSMUSP00000103904,10090.ENSMUSP00000120881,10090.ENSMUSP00000147767…	Spi1,Arg2,Ptpn22,Fgr,Il4ra,Btk,Lyn,Runx3,Vsig4,Vtcn1,Cd86,Lst1,Cd300a,Lgals9,Cd84,Casp3,Pglyrp2
GO:0048869	Cellular developmental process	152	3955	0.12	0.33	0.0118	10090.ENSMUSP00000000579,10090.ENSMUSP00000001179,10090.ENSMUSP00000001279,10090.ENSMUSP00000002180,10090.ENSMUSP00000003370,10090.ENSMUSP00000003910,10090.ENSMUSP00000005352,10090.ENSMUSP00000005705,10090.ENSMUSP00000005889,10090.ENSMUSP00000006311,10090.ENSMUSP00000006614,10090.ENSMUSP00000009425,10090.ENSMUSP00000015277,10090.ENSMUSP00000015509,10090.ENSMUSP00000017743,10090.ENSMUSP00000018698…	Sox9,Pcnt,Lsr,Spi1,Hck,Dnase2a,Corin,Trim28,Vav1,Tead4,Epha2,Rarres2,Lrrk1,Mov10l1,Krt20,Ybx2,Rab32,Hnrnph3,Sdc1,Rflnb,Vcl,Bmp1,Dcstamp,Cldn1,Cxadr,Krt8,Cd4,C3,Diaph1,Rp1,Als2,Zap70,Batf3,Xrn2,Fam210b,P2ry1,Ptpn22,Casq2,Il6ra,Tnfsf8,Tal1,Fgr,Ptpru,Il4ra,Cdk16,Btk,Acsl4,Ikbkb,Mylk3,Il15,Mtmr2,Acta1,Mpzl2,Myo1e,Csk,Ubd,Gak,Scd1,Catsper2,Fermt3,Lrg1,Lyn,Batf,Fhod3,Rbm24,Clcf1,Elf1,Hectd1,Atf5,Tigar,…
GO:0002260	Lymphocyte homeostasis	10	80	0.63	0.44	0.012	10090.ENSMUSP00000025399,10090.ENSMUSP00000027137,10090.ENSMUSP00000033939,10090.ENSMUSP00000038838,10090.ENSMUSP00000044418,10090.ENSMUSP00000101315,10090.ENSMUSP00000112137,10090.ENSMUSP00000114273,10090.ENSMUSP00000120531,10090.ENSMUSP00000147767	Pmaip1,Slc40a1,Ikbkb,Lyn,Spns2,Pik3cd,Ahr,Enpp1,Tcirg1,Casp3
GO:0002888	Positive regulation of myeloid leukocyte mediated immunity	6	26	0.9	0.47	0.0125	10090.ENSMUSP00000002180,10090.ENSMUSP00000024988,10090.ENSMUSP00000031327,10090.ENSMUSP00000033617,10090.ENSMUSP00000042433,10090.ENSMUSP00000042691	Spi1,C3,Cxcl1,Btk,Ddx58,Ddx21
GO:0009968	Negative regulation of signal transduction	61	1291	0.21	0.35	0.0125	10090.ENSMUSP00000000579,10090.ENSMUSP00000001927,10090.ENSMUSP00000002180,10090.ENSMUSP00000002518,10090.ENSMUSP00000003808,10090.ENSMUSP00000005647,10090.ENSMUSP00000006614,10090.ENSMUSP00000010502,10090.ENSMUSP00000014221,10090.ENSMUSP00000017974,10090.ENSMUSP00000022901,10090.ENSMUSP00000023143,10090.ENSMUSP00000024709,10090.ENSMUSP00000024866,10090.ENSMUSP00000028252,10090.ENSMUSP00000029433…	Sox9,Ltbp1,Spi1,Tle5,Gdf15,Ndufs3,Epha2,Ifi35,Chp1,Dhx58,Rrm2b,Litaf,Cd2ap,Xdh,Grb14,Ptpn22,Ptpru,Usp18,Pde3b,Slc25a4,Mtmr2,Csk,Arap3,Lyn,Fgb,Ccl5,Elf1,Alpk2,Gbp7,Grem2,Higd1a,Bdnf,Socs3,Sh3rf2,Pdcd4,Itga1,Oas1a,Isg15,Stat2,Oas1g,Icam1,Mmp14,Rnf213,Dusp16,Nfe2l2,Cd300a,Prkcd,Il1rn,Bcl3,Enpp1,Fga,Rgs6,Rgs1,Fgg,Hgf,Cyp26b1,Spaar,Nlrc5,Cx3cr1,Fst,Ubash3a
GO:0019438	Aromatic compound biosynthetic process	48	944	0.24	0.36	0.0125	10090.ENSMUSP00000000579,10090.ENSMUSP00000005647,10090.ENSMUSP00000006311,10090.ENSMUSP00000006444,10090.ENSMUSP00000006856,10090.ENSMUSP00000022172,10090.ENSMUSP00000022901,10090.ENSMUSP00000023514,10090.ENSMUSP00000026416,10090.ENSMUSP00000027137,10090.ENSMUSP00000028223,10090.ENSMUSP00000028921,10090.ENSMUSP00000030489,10090.ENSMUSP00000033634,10090.ENSMUSP00000035417,10090.ENSMUSP00000038540…	Sox9,Ndufs3,Tead4,Tep1,Pola1,Polk,Rrm2b,Ndufb4,Cdk2,Slc40a1,Kynu,Xrn2,Tal1,Acsl4,Pklr,Pdxk,Gtf2h5,Ddx21,Polr2l,Acsl5,Atp5l,Ndufv3,Fubp3,Atp7a,Ndufa8,Ndufa3,Ablim1,Oas1a,Atxn1l,Uqcc3,Nadk,Atp5h,Idh2,Acly,Polr2c,Sdhc,Plac8,Taf9b,Ahr,Ndufb11,Mthfd1l,Enpp1,Ndufb2,Stat3,Atp5j2,Lig1,Gm17949,Dmac2l
GO:0032727	Positive regulation of interferon-alpha production	6	26	0.9	0.47	0.0125	10090.ENSMUSP00000026571,10090.ENSMUSP00000028259,10090.ENSMUSP00000029433,10090.ENSMUSP00000042433,10090.ENSMUSP00000107793,10090.ENSMUSP00000110550	Irf7,Ifih1,Ptpn22,Ddx58,Tlr8,Zc3hav1
GO:0060429	Epithelium development	59	1237	0.21	0.35	0.0125	10090.ENSMUSP00000000579,10090.ENSMUSP00000001179,10090.ENSMUSP00000005705,10090.ENSMUSP00000006614,10090.ENSMUSP00000017743,10090.ENSMUSP00000020263,10090.ENSMUSP00000020911,10090.ENSMUSP00000021550,10090.ENSMUSP00000021750,10090.ENSMUSP00000022369,10090.ENSMUSP00000023154,10090.ENSMUSP00000023952,10090.ENSMUSP00000024988,10090.ENSMUSP00000027137,10090.ENSMUSP00000034745,10090.ENSMUSP00000036705…	Sox9,Pcnt,Trim28,Epha2,Krt20,Hnrnph3,Sdc1,Arg2,Ryr2,Vcl,Cldn1,Krt8,C3,Slc40a1,Myo1e,Gak,Lrg1,Hectd1,Tigar,Runx3,Osr1,E2f8,Bdnf,Atp7a,Socs3,Epcam,Prom1,Irf6,Rad51b,Notch2,Icam1,Fndc3a,Tcf15,Mmp14,Cldn3,Foxp4,Coq7,Itga4,Tek,Col18a1,Tnc,Ntn1,Cfh,Anxa4,Ahr,Mthfd1l,Enpp1,Prlr,Cdk6,Slc8a1,Fat1,Fndc3b,Cyp26b1,Casp3,Robo4,Gja1,Aldh1a1,Fst,Cgn
GO:0002429	Immune response-activating cell surface receptor signaling pathway	15	169	0.48	0.41	0.0126	10090.ENSMUSP00000024118,10090.ENSMUSP00000027291,10090.ENSMUSP00000029433,10090.ENSMUSP00000033617,10090.ENSMUSP00000038838,10090.ENSMUSP00000041173,10090.ENSMUSP00000046229,10090.ENSMUSP00000052894,10090.ENSMUSP00000057721,10090.ENSMUSP00000087327,10090.ENSMUSP00000087947,10090.ENSMUSP00000102415,10090.ENSMUSP00000104860,10090.ENSMUSP00000125777,10090.ENSMUSP00000154945	Clec4n,Zap70,Ptpn22,Btk,Lyn,Nfkbiz,Btnl9,Fpr1,Vtcn1,Masp1,Fyb,Fyb2,Itk,Lck,Nfam1
GO:0006811	Ion transport	59	1238	0.21	0.35	0.0126	10090.ENSMUSP00000002152,10090.ENSMUSP00000005692,10090.ENSMUSP00000009790,10090.ENSMUSP00000014221,10090.ENSMUSP00000015484,10090.ENSMUSP00000020378,10090.ENSMUSP00000021231,10090.ENSMUSP00000021750,10090.ENSMUSP00000026416,10090.ENSMUSP00000026897,10090.ENSMUSP00000027137,10090.ENSMUSP00000029331,10090.ENSMUSP00000031429,10090.ENSMUSP00000031773,10090.ENSMUSP00000032168,10090.ENSMUSP00000032200…	Bbc3,Atp4a,Pla2g12b,Chp1,Cybb,Best3,Abcc3,Ryr2,Cdk2,Slco3a1,Slc40a1,P2ry1,P2rx4,Pon3,Sec61a1,Slc6a12,Btk,Slc25a4,Slco2a1,Catsper2,Slc19a2,Lyn,Ccl5,Kcnj12,Tmc4,Slco4a1,Atp5l,Calhm6,Clca3a1,Osr1,Bdnf,Atp7a,Slc35g1,Slc30a7,Scn10a,Nipal1,Vps4b,Trdn,Cngb3,Atp5h,Cd300a,Cp,Prkcd,Cacnb2,Steap2,Mgst1,Best1,Slc7a2,Nipa2,Enpp1,Tcirg1,Slc25a12,Atp5j2,Lck,Slc37a1,Slc8a1,Ano4,Gja1,Dmac2l
GO:0034340	Response to type I interferon	7	38	0.8	0.46	0.0126	10090.ENSMUSP00000026565,10090.ENSMUSP00000026571,10090.ENSMUSP00000079198,10090.ENSMUSP00000082142,10090.ENSMUSP00000082548,10090.ENSMUSP00000082855,10090.ENSMUSP00000083555	Ifitm3,Irf7,Oas1a,Ifi27,Isg15,Stat2,Oas1g
GO:0042093	T-helper cell differentiation	7	38	0.8	0.46	0.0126	10090.ENSMUSP00000029559,10090.ENSMUSP00000033004,10090.ENSMUSP00000040706,10090.ENSMUSP00000058840,10090.ENSMUSP00000092355,10090.ENSMUSP00000113851,10090.ENSMUSP00000120152	Il6ra,Il4ra,Batf,Atp7a,Relb,Bcl3,Stat3
GO:1902036	Regulation of hematopoietic stem cell differentiation	5	16	1.03	0.48	0.0126	10090.ENSMUSP00000003038,10090.ENSMUSP00000024884,10090.ENSMUSP00000086511,10090.ENSMUSP00000099733,10090.ENSMUSP00000126024	Ap2a2,Eif2ak2,Tcf15,Nfe2l2,Cdk6
GO:0051179	Localization	171	4555	0.11	0.32	0.0127	10090.ENSMUSP00000000395,10090.ENSMUSP00000000466,10090.ENSMUSP00000000579,10090.ENSMUSP00000001279,10090.ENSMUSP00000001927,10090.ENSMUSP00000002152,10090.ENSMUSP00000002737,10090.ENSMUSP00000003038,10090.ENSMUSP00000003370,10090.ENSMUSP00000005352,10090.ENSMUSP00000005647,10090.ENSMUSP00000005692,10090.ENSMUSP00000005889,10090.ENSMUSP00000006614,10090.ENSMUSP00000006914,10090.ENSMUSP00000009790…	Tmprss2,Plin2,Sox9,Lsr,Ltbp1,Bbc3,Alkbh7,Ap2a2,Hck,Corin,Ndufs3,Atp4a,Vav1,Epha2,B4galnt1,Pla2g12b,Chp1,Cybb,Hspa8,Cd5l,Ncf1,Lbp,Rab32,Best3,Abcc3,Ryr2,Atg10,Vcl,Hacl1,Fitm1,Cldn1,Gsdmd,Cxadr,Aqp2,Krt18,Soat2,Cd4,Xdh,Jpt2,Diaph1,Pmaip1,Doc2g,Msr1,Cdk2,Ifitm3,Slco3a1,Slc40a1,Als2,Ly75,Arfgap2,P2ry1,Casq2,Tmem144,Abca1,Aqp7,Ptpru,P2rx4,Pon3,Rab19,Sec61a1,Slc6a12,Siglece,Cdk16,Btk,Acsl4,Ikbkb,Slc25a…
GO:0006915	Apoptotic process	51	1026	0.23	0.35	0.0128	10090.ENSMUSP00000000579,10090.ENSMUSP00000002152,10090.ENSMUSP00000002180,10090.ENSMUSP00000003910,10090.ENSMUSP00000006614,10090.ENSMUSP00000013949,10090.ENSMUSP00000015998,10090.ENSMUSP00000016094,10090.ENSMUSP00000017743,10090.ENSMUSP00000021750,10090.ENSMUSP00000023752,10090.ENSMUSP00000023803,10090.ENSMUSP00000023952,10090.ENSMUSP00000025399,10090.ENSMUSP00000027137,10090.ENSMUSP00000029018…	Sox9,Bbc3,Spi1,Dnase2a,Epha2,Birc3,Cd5l,Ncf1,Krt20,Ryr2,Aqp2,Krt18,Krt8,Pmaip1,Slc40a1,Zbp1,Nfkb1,Trp53inp1,Tnfrsf1b,Rassf6,P2rx4,Bag3,Btk,Slc25a4,Ifi27l2b,Trib3,Dap,Tigar,Nek6,Rnf7,Pcsk9,Bdnf,Atp7a,Pdcd4,Notch2,Dock1,Ifi27,Col18a1,Ntn1,Prkcd,Sgpl1,Bcl3,Enpp1,Ppargc1a,Tcirg1,Xaf1,Cycs,Ifi206,Casp3,Gja1,Aldh1a1
GO:0061009	Common bile duct development	4	8	1.23	0.49	0.0129	10090.ENSMUSP00000000579,10090.ENSMUSP00000036705,10090.ENSMUSP00000078741,10090.ENSMUSP00000112137	Sox9,Gak,Notch2,Ahr
GO:0120162	Positive regulation of cold-induced thermogenesis	11	98	0.58	0.42	0.0132	10090.ENSMUSP00000018698,10090.ENSMUSP00000027906,10090.ENSMUSP00000029610,10090.ENSMUSP00000033004,10090.ENSMUSP00000036936,10090.ENSMUSP00000070583,10090.ENSMUSP00000108531,10090.ENSMUSP00000117040,10090.ENSMUSP00000122219,10090.ENSMUSP00000135500,10090.ENSMUSP00000151620	Ybx2,Esrrg,Hadh,Il4ra,Scd1,Lpin1,Plac8,Ppargc1a,Prlr,Ebf2,Gja1
GO:0002685	Regulation of leukocyte migration	19	251	0.41	0.39	0.0135	10090.ENSMUSP00000002180,10090.ENSMUSP00000004715,10090.ENSMUSP00000009425,10090.ENSMUSP00000016168,10090.ENSMUSP00000023840,10090.ENSMUSP00000027241,10090.ENSMUSP00000029433,10090.ENSMUSP00000031429,10090.ENSMUSP00000038838,10090.ENSMUSP00000039600,10090.ENSMUSP00000044418,10090.ENSMUSP00000083587,10090.ENSMUSP00000084887,10090.ENSMUSP00000087119,10090.ENSMUSP00000099394,10090.ENSMUSP00000099718…	Spi1,Mospd2,Rarres2,Lbp,Cxcl13,Il1r1,Ptpn22,P2rx4,Lyn,Ccl5,Spns2,Icam1,Myo1f,Mmp14,Aoc3,Itga4,Cd300a,Lgals9,Cx3cr1
GO:0009653	Anatomical structure morphogenesis	100	2406	0.15	0.33	0.0135	10090.ENSMUSP00000000579,10090.ENSMUSP00000001179,10090.ENSMUSP00000002180,10090.ENSMUSP00000005705,10090.ENSMUSP00000006311,10090.ENSMUSP00000006614,10090.ENSMUSP00000020911,10090.ENSMUSP00000020938,10090.ENSMUSP00000021207,10090.ENSMUSP00000021750,10090.ENSMUSP00000022369,10090.ENSMUSP00000022913,10090.ENSMUSP00000023952,10090.ENSMUSP00000027032,10090.ENSMUSP00000027137,10090.ENSMUSP00000027178…	Sox9,Pcnt,Spi1,Trim28,Tead4,Epha2,Sdc1,Fam20a,Rflnb,Ryr2,Vcl,Dcstamp,Krt8,Rp1,Slc40a1,Als2,Casq2,Enpep,Nfkb1,Tal1,Fgr,Pde3b,Mylk3,Mtmr2,Acta1,Myo1e,Apob,Gak,Fermt3,Lrg1,Fhod3,Hectd1,Alpk2,Grem2,Runx3,Fn1,Osr1,Ly6e,E2f8,Bdnf,Atp7a,Socs3,Dcdc2a,Actn2,Idua,Plxnb1,Prom1,Pdcd4,Itga1,Ablim1,Notch2,Wasf2,Dock1,Scn10a,Hs6st1,Tcf15,Mmp14,Dock2,Rnf213,Cldn3,Lmod3,Foxp4,Lst1,Pam,Coq7,Itga4,Tek,Col18a1,Tnc,C…
GO:0045058	T cell selection	8	52	0.72	0.44	0.0135	10090.ENSMUSP00000024044,10090.ENSMUSP00000027291,10090.ENSMUSP00000029559,10090.ENSMUSP00000034148,10090.ENSMUSP00000040706,10090.ENSMUSP00000082941,10090.ENSMUSP00000090884,10090.ENSMUSP00000120152	Cd4,Zap70,Il6ra,Il15,Batf,Card11,Dock2,Stat3
GO:0001934	Positive regulation of protein phosphorylation	43	821	0.25	0.36	0.0136	10090.ENSMUSP00000000579,10090.ENSMUSP00000003808,10090.ENSMUSP00000009425,10090.ENSMUSP00000015277,10090.ENSMUSP00000015449,10090.ENSMUSP00000016094,10090.ENSMUSP00000020938,10090.ENSMUSP00000021283,10090.ENSMUSP00000022595,10090.ENSMUSP00000024044,10090.ENSMUSP00000024118,10090.ENSMUSP00000024810,10090.ENSMUSP00000024988,10090.ENSMUSP00000025940,10090.ENSMUSP00000026897,10090.ENSMUSP00000027178…	Sox9,Gdf15,Rarres2,Lrrk1,Sash1,Ncf1,Fam20a,Pik3r5,Rgcc,Cd4,Clec4n,Fgd2,C3,C1qtnf9,Slco3a1,Als2,P2ry1,Il6ra,Tal1,Il15,Csk,Lyn,Ccl5,Clcf1,Irgm1,Higd1a,Bdnf,Icam1,Cd86,Cldn3,Tek,Lgals9,Prkcd,Il1rn,Parp9,Lilra5,Stox1,Prlr,Lck,Akap13,Tlr1,Hgf,Cx3cr1
GO:0002455	Humoral immune response mediated by circulating immunoglobulin	7	39	0.79	0.45	0.0139	10090.ENSMUSP00000023994,10090.ENSMUSP00000024988,10090.ENSMUSP00000063707,10090.ENSMUSP00000069418,10090.ENSMUSP00000077074,10090.ENSMUSP00000113851,10090.ENSMUSP00000124417	Serping1,C3,C1ra,C4b,Cfi,Bcl3,C6
GO:0042832	Defense response to protozoan	7	39	0.79	0.45	0.0139	10090.ENSMUSP00000032473,10090.ENSMUSP00000033004,10090.ENSMUSP00000040706,10090.ENSMUSP00000049104,10090.ENSMUSP00000056001,10090.ENSMUSP00000113851,10090.ENSMUSP00000114273	Iigp1,Il4ra,Batf,Gbp7,Irgm2,Bcl3,Enpp1
GO:0060337	Type I interferon signaling pathway	6	27	0.88	0.46	0.0139	10090.ENSMUSP00000026565,10090.ENSMUSP00000026571,10090.ENSMUSP00000079198,10090.ENSMUSP00000082142,10090.ENSMUSP00000082855,10090.ENSMUSP00000083555	Ifitm3,Irf7,Oas1a,Ifi27,Stat2,Oas1g
GO:0007160	Cell-matrix adhesion	13	134	0.52	0.41	0.014	10090.ENSMUSP00000037858,10090.ENSMUSP00000039472,10090.ENSMUSP00000044227,10090.ENSMUSP00000054499,10090.ENSMUSP00000067708,10090.ENSMUSP00000071163,10090.ENSMUSP00000077132,10090.ENSMUSP00000099718,10090.ENSMUSP00000099862,10090.ENSMUSP00000101913,10090.ENSMUSP00000103497,10090.ENSMUSP00000133117,10090.ENSMUSP00000141648	Fermt3,Fgb,Itga9,Fn1,Actn2,Rcc2,Itga1,Itga4,Tek,Itgal,Tmem8b,Fga,Fgg
GO:0071396	Cellular response to lipid	32	548	0.3	0.36	0.014	10090.ENSMUSP00000000579,10090.ENSMUSP00000002180,10090.ENSMUSP00000015712,10090.ENSMUSP00000016168,10090.ENSMUSP00000021860,10090.ENSMUSP00000022124,10090.ENSMUSP00000023143,10090.ENSMUSP00000023154,10090.ENSMUSP00000023840,10090.ENSMUSP00000027906,10090.ENSMUSP00000028995,10090.ENSMUSP00000029433,10090.ENSMUSP00000029812,10090.ENSMUSP00000030010,10090.ENSMUSP00000030336,10090.ENSMUSP00000031327…	Sox9,Spi1,Lpl,Lbp,Ly86,Cd180,Litaf,Cldn1,Cxcl13,Esrrg,Fam210b,Ptpn22,Nfkb1,Abca1,Tnfrsf1b,Cxcl1,Il15,Lyn,Ccl5,Ephx1,Irgm1,Osr1,Pdcd4,Spp1,Cd86,Trim63,Cxcl9,Ahr,Mgst1,Cyp26b1,Cx3cr1,Sbno2
GO:0001944	Vasculature development	34	597	0.29	0.36	0.0141	10090.ENSMUSP00000001179,10090.ENSMUSP00000001927,10090.ENSMUSP00000002044,10090.ENSMUSP00000002180,10090.ENSMUSP00000006614,10090.ENSMUSP00000029658,10090.ENSMUSP00000030489,10090.ENSMUSP00000032909,10090.ENSMUSP00000034745,10090.ENSMUSP00000036044,10090.ENSMUSP00000046766,10090.ENSMUSP00000054499,10090.ENSMUSP00000055486,10090.ENSMUSP00000056778,10090.ENSMUSP00000058840,10090.ENSMUSP00000059129…	Pcnt,Ltbp1,Map3k3,Spi1,Epha2,Enpep,Tal1,Pde3b,Myo1e,Apob,Hectd1,Fn1,Osr1,E2f8,Atp7a,Socs3,Notch2,Wasf2,Hs6st1,Mmp14,Rnf213,Tek,Col18a1,Arhgef15,Cfh,Cald1,Ahr,Emcn,Sgpl1,Cdh13,Enpp1,Yjefn3,Robo4,Gja1
GO:0042327	Positive regulation of phosphorylation	46	901	0.24	0.35	0.0141	10090.ENSMUSP00000000579,10090.ENSMUSP00000003808,10090.ENSMUSP00000006614,10090.ENSMUSP00000009425,10090.ENSMUSP00000015277,10090.ENSMUSP00000015449,10090.ENSMUSP00000016094,10090.ENSMUSP00000020938,10090.ENSMUSP00000021283,10090.ENSMUSP00000022595,10090.ENSMUSP00000024044,10090.ENSMUSP00000024118,10090.ENSMUSP00000024810,10090.ENSMUSP00000024988,10090.ENSMUSP00000025940,10090.ENSMUSP00000026897…	Sox9,Gdf15,Epha2,Rarres2,Lrrk1,Sash1,Ncf1,Fam20a,Pik3r5,Rgcc,Cd4,Clec4n,Fgd2,C3,C1qtnf9,Slco3a1,Als2,P2ry1,Il6ra,Tal1,Fgr,Il15,Csk,Lyn,Ccl5,Clcf1,Tigar,Irgm1,Higd1a,Bdnf,Icam1,Cd86,Cldn3,Tek,Lgals9,Prkcd,Il1rn,Parp9,Lilra5,Stox1,Prlr,Lck,Akap13,Tlr1,Hgf,Cx3cr1
GO:0031668	Cellular response to extracellular stimulus	20	274	0.4	0.38	0.0143	10090.ENSMUSP00000000466,10090.ENSMUSP00000002518,10090.ENSMUSP00000010807,10090.ENSMUSP00000015712,10090.ENSMUSP00000017743,10090.ENSMUSP00000022428,10090.ENSMUSP00000023238,10090.ENSMUSP00000023752,10090.ENSMUSP00000024884,10090.ENSMUSP00000025399,10090.ENSMUSP00000029128,10090.ENSMUSP00000034148,10090.ENSMUSP00000038838,10090.ENSMUSP00000047186,10090.ENSMUSP00000054881,10090.ENSMUSP00000055757…	Plin2,Tle5,Fads1,Lpl,Krt20,Rnase4,Gsdmd,Aqp2,Eif2ak2,Pmaip1,Map1lc3a,Il15,Lyn,Dap,Higd1a,Pcsk9,Itga4,Nfe2l2,Pik3c2a,Ifi206
GO:0032722	Positive regulation of chemokine production	10	83	0.61	0.42	0.0143	10090.ENSMUSP00000015712,10090.ENSMUSP00000016168,10090.ENSMUSP00000024884,10090.ENSMUSP00000029559,10090.ENSMUSP00000033004,10090.ENSMUSP00000039600,10090.ENSMUSP00000079198,10090.ENSMUSP00000083555,10090.ENSMUSP00000103904,10090.ENSMUSP00000120881	Lpl,Lbp,Eif2ak2,Il6ra,Il4ra,Ccl5,Oas1a,Oas1g,Lgals9,Cd84
GO:0046632	Alpha-beta T cell differentiation	10	83	0.61	0.42	0.0143	10090.ENSMUSP00000027291,10090.ENSMUSP00000029559,10090.ENSMUSP00000030047,10090.ENSMUSP00000033004,10090.ENSMUSP00000040706,10090.ENSMUSP00000058840,10090.ENSMUSP00000092355,10090.ENSMUSP00000104860,10090.ENSMUSP00000113851,10090.ENSMUSP00000120152	Zap70,Il6ra,Tnfsf8,Il4ra,Batf,Atp7a,Relb,Itk,Bcl3,Stat3
GO:0034138	Toll-like receptor 3 signaling pathway	5	17	1	0.46	0.0147	10090.ENSMUSP00000079198,10090.ENSMUSP00000083555,10090.ENSMUSP00000087047,10090.ENSMUSP00000103904,10090.ENSMUSP00000124272	Oas1a,Oas1g,Cd86,Lgals9,Unc93b1
GO:0002224	Toll-like receptor signaling pathway	9	68	0.66	0.42	0.015	10090.ENSMUSP00000022124,10090.ENSMUSP00000038838,10090.ENSMUSP00000079198,10090.ENSMUSP00000083555,10090.ENSMUSP00000087047,10090.ENSMUSP00000103904,10090.ENSMUSP00000107793,10090.ENSMUSP00000124272,10090.ENSMUSP00000142500	Cd180,Lyn,Oas1a,Oas1g,Cd86,Lgals9,Tlr8,Unc93b1,Tlr1
GO:0090407	Organophosphate biosynthetic process	30	503	0.31	0.36	0.015	10090.ENSMUSP00000005647,10090.ENSMUSP00000022826,10090.ENSMUSP00000022901,10090.ENSMUSP00000023289,10090.ENSMUSP00000023514,10090.ENSMUSP00000025800,10090.ENSMUSP00000028223,10090.ENSMUSP00000033634,10090.ENSMUSP00000035417,10090.ENSMUSP00000038540,10090.ENSMUSP00000046585,10090.ENSMUSP00000047960,10090.ENSMUSP00000049000,10090.ENSMUSP00000059129,10090.ENSMUSP00000065352,10090.ENSMUSP00000075953…	Ndufs3,Fitm1,Rrm2b,Chkb,Ndufb4,Pip5k1b,Kynu,Acsl4,Pklr,Pdxk,Acsl5,Atp5l,Ndufv3,Socs3,Ndufa8,Ndufa3,Oas1a,Uqcc3,Nadk,Pik3cd,Atp5h,Idh2,Acly,Sdhc,Ndufb11,Ndufb2,Atp5j2,Pik3c2a,Gm17949,Dmac2l
GO:0001782	B cell homeostasis	7	40	0.78	0.44	0.0154	10090.ENSMUSP00000033939,10090.ENSMUSP00000038838,10090.ENSMUSP00000044418,10090.ENSMUSP00000101315,10090.ENSMUSP00000112137,10090.ENSMUSP00000114273,10090.ENSMUSP00000147767	Ikbkb,Lyn,Spns2,Pik3cd,Ahr,Enpp1,Casp3
GO:0006807	Nitrogen compound metabolic process	236	6657	0.08	0.31	0.0156	10090.ENSMUSP00000000395,10090.ENSMUSP00000000579,10090.ENSMUSP00000002044,10090.ENSMUSP00000002180,10090.ENSMUSP00000003370,10090.ENSMUSP00000003910,10090.ENSMUSP00000005352,10090.ENSMUSP00000005647,10090.ENSMUSP00000005705,10090.ENSMUSP00000006311,10090.ENSMUSP00000006444,10090.ENSMUSP00000006614,10090.ENSMUSP00000006856,10090.ENSMUSP00000006914,10090.ENSMUSP00000009236,10090.ENSMUSP00000013949…	Tmprss2,Sox9,Map3k3,Spi1,Hck,Dnase2a,Corin,Ndufs3,Trim28,Tead4,Tep1,Epha2,Pola1,B4galnt1,Derl3,Birc3,Lrrk1,Sash1,Mov10l1,Hspa8,Cd5l,Ncf1,Wsb1,Mrpl45,Pgam2,Ubxn2a,Arg2,Auh,Atg10,Polk,Samd4,Rnase4,Adam2,Bmp1,Rrm2b,Chkb,Ndufb4,Msrb2,Cd4,Cd2ap,Xdh,Eif2ak2,C3,Pmaip1,Pcgf6,Cpn1,Cdk2,Slc40a1,Zap70,Mrpl44,Kynu,Ifih1,Patl2,Ivd,Sppl2a,Xrn2,Trim55,Ptpn22,Ctso,Enpep,Abca1,Tal1,Extl1,Fgr,Ptpru,P2rx4,Prdm5,Usp…
GO:0018130	Heterocycle biosynthetic process	47	933	0.24	0.34	0.0157	10090.ENSMUSP00000000579,10090.ENSMUSP00000005647,10090.ENSMUSP00000006311,10090.ENSMUSP00000006444,10090.ENSMUSP00000006856,10090.ENSMUSP00000022172,10090.ENSMUSP00000022901,10090.ENSMUSP00000023514,10090.ENSMUSP00000026416,10090.ENSMUSP00000027137,10090.ENSMUSP00000028223,10090.ENSMUSP00000028921,10090.ENSMUSP00000030489,10090.ENSMUSP00000033634,10090.ENSMUSP00000035417,10090.ENSMUSP00000038540…	Sox9,Ndufs3,Tead4,Tep1,Pola1,Polk,Rrm2b,Ndufb4,Cdk2,Slc40a1,Kynu,Xrn2,Tal1,Acsl4,Pklr,Pdxk,Gtf2h5,Ddx21,Polr2l,Acsl5,Atp5l,Ndufv3,Fubp3,Ndufa8,Ndufa3,Ablim1,Oas1a,Atxn1l,Uqcc3,Nadk,Atp5h,Idh2,Acly,Polr2c,Sdhc,Plac8,Taf9b,Ahr,Ndufb11,Mthfd1l,Enpp1,Ndufb2,Stat3,Atp5j2,Lig1,Gm17949,Dmac2l
GO:1901222	Regulation of NIK/NF-kappaB signaling	11	101	0.57	0.41	0.0157	10090.ENSMUSP00000002180,10090.ENSMUSP00000010502,10090.ENSMUSP00000013949,10090.ENSMUSP00000015449,10090.ENSMUSP00000023143,10090.ENSMUSP00000024884,10090.ENSMUSP00000029433,10090.ENSMUSP00000073975,10090.ENSMUSP00000087047,10090.ENSMUSP00000099862,10090.ENSMUSP00000113851	Spi1,Ifi35,Birc3,Sash1,Litaf,Eif2ak2,Ptpn22,Pdcd4,Cd86,Tek,Bcl3
GO:0051250	Negative regulation of lymphocyte activation	15	175	0.47	0.39	0.0164	10090.ENSMUSP00000021550,10090.ENSMUSP00000029433,10090.ENSMUSP00000030693,10090.ENSMUSP00000033004,10090.ENSMUSP00000033617,10090.ENSMUSP00000038838,10090.ENSMUSP00000050353,10090.ENSMUSP00000051521,10090.ENSMUSP00000057721,10090.ENSMUSP00000087047,10090.ENSMUSP00000094949,10090.ENSMUSP00000102192,10090.ENSMUSP00000103904,10090.ENSMUSP00000147767,10090.ENSMUSP00000158365	Arg2,Ptpn22,Fgr,Il4ra,Btk,Lyn,Runx3,Vsig4,Vtcn1,Cd86,Lst1,Cd300a,Lgals9,Casp3,Pglyrp2
GO:0030593	Neutrophil chemotaxis	10	85	0.6	0.41	0.0165	10090.ENSMUSP00000005889,10090.ENSMUSP00000016168,10090.ENSMUSP00000023572,10090.ENSMUSP00000023840,10090.ENSMUSP00000031327,10090.ENSMUSP00000039600,10090.ENSMUSP00000044227,10090.ENSMUSP00000077132,10090.ENSMUSP00000084043,10090.ENSMUSP00000108716	Vav1,Lbp,Cxadr,Cxcl13,Cxcl1,Ccl5,Itga9,Itga1,Spp1,Cxcl9
GO:0006810	Transport	145	3782	0.12	0.31	0.0167	10090.ENSMUSP00000000395,10090.ENSMUSP00000000466,10090.ENSMUSP00000001279,10090.ENSMUSP00000002152,10090.ENSMUSP00000002737,10090.ENSMUSP00000003038,10090.ENSMUSP00000003370,10090.ENSMUSP00000005352,10090.ENSMUSP00000005647,10090.ENSMUSP00000005692,10090.ENSMUSP00000005889,10090.ENSMUSP00000009790,10090.ENSMUSP00000014221,10090.ENSMUSP00000015484,10090.ENSMUSP00000015800,10090.ENSMUSP00000015998…	Tmprss2,Plin2,Lsr,Bbc3,Alkbh7,Ap2a2,Hck,Corin,Ndufs3,Atp4a,Vav1,Pla2g12b,Chp1,Cybb,Hspa8,Cd5l,Ncf1,Lbp,Rab32,Best3,Abcc3,Ryr2,Atg10,Hacl1,Cldn1,Gsdmd,Cxadr,Aqp2,Krt18,Soat2,Xdh,Jpt2,Pmaip1,Doc2g,Msr1,Cdk2,Ifitm3,Slco3a1,Slc40a1,Als2,Ly75,Arfgap2,P2ry1,Tmem144,Abca1,Aqp7,P2rx4,Pon3,Rab19,Sec61a1,Slc6a12,Siglece,Cdk16,Btk,Acsl4,Slc25a4,Srpr,Myo1e,Slco2a1,Apob,Gak,Nostrin,Catsper2,Tmem30b,Slc19a2,Ly…
GO:0002687	Positive regulation of leukocyte migration	15	176	0.46	0.38	0.0172	10090.ENSMUSP00000002180,10090.ENSMUSP00000004715,10090.ENSMUSP00000009425,10090.ENSMUSP00000016168,10090.ENSMUSP00000023840,10090.ENSMUSP00000027241,10090.ENSMUSP00000031429,10090.ENSMUSP00000039600,10090.ENSMUSP00000083587,10090.ENSMUSP00000084887,10090.ENSMUSP00000087119,10090.ENSMUSP00000099394,10090.ENSMUSP00000099718,10090.ENSMUSP00000103904,10090.ENSMUSP00000150463	Spi1,Mospd2,Rarres2,Lbp,Cxcl13,Il1r1,P2rx4,Ccl5,Icam1,Myo1f,Mmp14,Aoc3,Itga4,Lgals9,Cx3cr1
GO:0031663	Lipopolysaccharide-mediated signaling pathway	7	41	0.77	0.43	0.0172	10090.ENSMUSP00000002180,10090.ENSMUSP00000016168,10090.ENSMUSP00000021860,10090.ENSMUSP00000022124,10090.ENSMUSP00000029433,10090.ENSMUSP00000038838,10090.ENSMUSP00000039600	Spi1,Lbp,Ly86,Cd180,Ptpn22,Lyn,Ccl5
GO:0043408	Regulation of MAPK cascade	40	757	0.26	0.34	0.0174	10090.ENSMUSP00000002044,10090.ENSMUSP00000002180,10090.ENSMUSP00000003808,10090.ENSMUSP00000006614,10090.ENSMUSP00000015449,10090.ENSMUSP00000016094,10090.ENSMUSP00000021283,10090.ENSMUSP00000024044,10090.ENSMUSP00000024810,10090.ENSMUSP00000024866,10090.ENSMUSP00000024884,10090.ENSMUSP00000024988,10090.ENSMUSP00000029331,10090.ENSMUSP00000029433,10090.ENSMUSP00000029559,10090.ENSMUSP00000033211…	Map3k3,Spi1,Gdf15,Epha2,Sash1,Ncf1,Pik3r5,Cd4,Fgd2,Xdh,Eif2ak2,C3,P2ry1,Ptpn22,Il6ra,Trim30d,Csk,Lyn,Fgb,Ccl5,Clcf1,Nenf,Fn1,Sh3rf2,Pdcd4,Itga1,Notch2,Icam1,Dusp16,Tek,Cd300a,Prkcd,Il1rn,Lilra5,Rell1,Cd84,Akap13,Fga,Fgg,Hgf
GO:0002698	Negative regulation of immune effector process	13	139	0.5	0.39	0.0181	10090.ENSMUSP00000002180,10090.ENSMUSP00000023994,10090.ENSMUSP00000032260,10090.ENSMUSP00000033004,10090.ENSMUSP00000051521,10090.ENSMUSP00000051921,10090.ENSMUSP00000087327,10090.ENSMUSP00000102192,10090.ENSMUSP00000103904,10090.ENSMUSP00000112137,10090.ENSMUSP00000120881,10090.ENSMUSP00000150463,10090.ENSMUSP00000158365	Spi1,Serping1,Clec2d,Il4ra,Vsig4,Bst2,Masp1,Cd300a,Lgals9,Ahr,Cd84,Cx3cr1,Pglyrp2
GO:0042129	Regulation of T cell proliferation	16	197	0.44	0.38	0.0181	10090.ENSMUSP00000004829,10090.ENSMUSP00000021550,10090.ENSMUSP00000024044,10090.ENSMUSP00000027291,10090.ENSMUSP00000029433,10090.ENSMUSP00000030336,10090.ENSMUSP00000034148,10090.ENSMUSP00000039600,10090.ENSMUSP00000046610,10090.ENSMUSP00000051521,10090.ENSMUSP00000057721,10090.ENSMUSP00000082941,10090.ENSMUSP00000087047,10090.ENSMUSP00000101913,10090.ENSMUSP00000103904,10090.ENSMUSP00000147767	Cd244a,Arg2,Cd4,Zap70,Ptpn22,Tnfrsf1b,Il15,Ccl5,Igfbp2,Vsig4,Vtcn1,Card11,Cd86,Itgal,Lgals9,Casp3
GO:0046496	Nicotinamide nucleotide metabolic process	6	29	0.85	0.43	0.0181	10090.ENSMUSP00000016094,10090.ENSMUSP00000028223,10090.ENSMUSP00000065658,10090.ENSMUSP00000101238,10090.ENSMUSP00000103007,10090.ENSMUSP00000140404	Ncf1,Kynu,Art2b,Nadk,Idh2,Ncf2
GO:0070527	Platelet aggregation	6	29	0.85	0.43	0.0181	10090.ENSMUSP00000037858,10090.ENSMUSP00000039472,10090.ENSMUSP00000054499,10090.ENSMUSP00000107607,10090.ENSMUSP00000133117,10090.ENSMUSP00000141648	Fermt3,Fgb,Fn1,Cfh,Fga,Fgg
GO:0007154	Cell communication	219	6128	0.09	0.3	0.0182	10090.ENSMUSP00000000466,10090.ENSMUSP00000000579,10090.ENSMUSP00000001179,10090.ENSMUSP00000001927,10090.ENSMUSP00000002044,10090.ENSMUSP00000002152,10090.ENSMUSP00000002180,10090.ENSMUSP00000002518,10090.ENSMUSP00000003370,10090.ENSMUSP00000003808,10090.ENSMUSP00000005705,10090.ENSMUSP00000005889,10090.ENSMUSP00000006311,10090.ENSMUSP00000006614,10090.ENSMUSP00000009236,10090.ENSMUSP00000009425…	Plin2,Sox9,Pcnt,Ltbp1,Map3k3,Bbc3,Spi1,Tle5,Hck,Gdf15,Trim28,Vav1,Tead4,Epha2,Derl3,Rarres2,Fads1,Lrrk1,Cybb,Lpl,Il17rb,Lbp,Krt20,Wsb1,Dhx58,Pgam2,Sdc1,Pik3r5,Ryr2,Ly86,Atg10,Cd180,Rnase4,Bmp1,Gsdmd,Cxadr,Aqp2,Krt18,Cxcl13,Krt8,Cd4,Clec4n,Eif2ak2,C3,Adgre4,Pmaip1,Doc2g,C1qtnf9,Cdk2,Ifitm3,Irf7,Rp1,Als2,Il1r1,Zap70,Esrrg,Grb14,Ifih1,Map1lc3a,P2ry1,Ptpn22,Casq2,Il6ra,Enpep,Nfkb1,Abca1,Tnfsf8,Tnfrsf…
GO:0035622	Intrahepatic bile duct development	3	3	1.53	0.46	0.0184	10090.ENSMUSP00000000579,10090.ENSMUSP00000036705,10090.ENSMUSP00000078741	Sox9,Gak,Notch2
GO:0071417	Cellular response to organonitrogen compound	34	610	0.28	0.34	0.0188	10090.ENSMUSP00000000579,10090.ENSMUSP00000009425,10090.ENSMUSP00000015484,10090.ENSMUSP00000021750,10090.ENSMUSP00000025337,10090.ENSMUSP00000026416,10090.ENSMUSP00000028252,10090.ENSMUSP00000029331,10090.ENSMUSP00000029433,10090.ENSMUSP00000029454,10090.ENSMUSP00000029812,10090.ENSMUSP00000031429,10090.ENSMUSP00000032909,10090.ENSMUSP00000034453,10090.ENSMUSP00000034863,10090.ENSMUSP00000035417…	Sox9,Rarres2,Cybb,Ryr2,Diaph1,Cdk2,Grb14,P2ry1,Ptpn22,Casq2,Nfkb1,P2rx4,Pde3b,Acta1,Csk,Pklr,Trib3,Pcsk9,Atp7a,Actn2,Lpin1,Ptpra,Cpeb3,Icam1,Itga4,Nfe2l2,Prkcd,Ahr,Enpp1,Stat3,Slc8a1,Casp3,Spaar,Gja1
GO:0001959	Regulation of cytokine-mediated signaling pathway	13	142	0.5	0.37	0.0213	10090.ENSMUSP00000026571,10090.ENSMUSP00000027241,10090.ENSMUSP00000029018,10090.ENSMUSP00000032198,10090.ENSMUSP00000039600,10090.ENSMUSP00000050446,10090.ENSMUSP00000079198,10090.ENSMUSP00000082548,10090.ENSMUSP00000082855,10090.ENSMUSP00000083555,10090.ENSMUSP00000110126,10090.ENSMUSP00000110528,10090.ENSMUSP00000148677	Irf7,Il1r1,Zbp1,Usp18,Ccl5,Irgm1,Oas1a,Isg15,Stat2,Oas1g,Il1rn,Parp9,Nlrc5
GO:0035710	CD4-positive, alpha-beta T cell activation	9	73	0.62	0.39	0.0225	10090.ENSMUSP00000029559,10090.ENSMUSP00000033004,10090.ENSMUSP00000040706,10090.ENSMUSP00000058840,10090.ENSMUSP00000082941,10090.ENSMUSP00000092355,10090.ENSMUSP00000113851,10090.ENSMUSP00000120152,10090.ENSMUSP00000120531	Il6ra,Il4ra,Batf,Atp7a,Card11,Relb,Bcl3,Stat3,Tcirg1
GO:0001568	Blood vessel development	32	568	0.28	0.33	0.0229	10090.ENSMUSP00000001927,10090.ENSMUSP00000002044,10090.ENSMUSP00000002180,10090.ENSMUSP00000006614,10090.ENSMUSP00000029658,10090.ENSMUSP00000030489,10090.ENSMUSP00000032909,10090.ENSMUSP00000034745,10090.ENSMUSP00000036044,10090.ENSMUSP00000046766,10090.ENSMUSP00000054499,10090.ENSMUSP00000055486,10090.ENSMUSP00000056778,10090.ENSMUSP00000058840,10090.ENSMUSP00000059129,10090.ENSMUSP00000078741…	Ltbp1,Map3k3,Spi1,Epha2,Enpep,Tal1,Pde3b,Myo1e,Apob,Hectd1,Fn1,Osr1,E2f8,Atp7a,Socs3,Notch2,Wasf2,Hs6st1,Mmp14,Rnf213,Tek,Col18a1,Cfh,Cald1,Ahr,Emcn,Sgpl1,Cdh13,Enpp1,Yjefn3,Robo4,Gja1
GO:0050830	Defense response to Gram-positive bacterium	14	163	0.47	0.36	0.0236	10090.ENSMUSP00000003370,10090.ENSMUSP00000006614,10090.ENSMUSP00000009425,10090.ENSMUSP00000016094,10090.ENSMUSP00000016168,10090.ENSMUSP00000022428,10090.ENSMUSP00000023238,10090.ENSMUSP00000030047,10090.ENSMUSP00000030693,10090.ENSMUSP00000036936,10090.ENSMUSP00000049104,10090.ENSMUSP00000084887,10090.ENSMUSP00000108573,10090.ENSMUSP00000158365	Hck,Epha2,Rarres2,Ncf1,Lbp,Rnase4,Gsdmd,Tnfsf8,Fgr,Scd1,Gbp7,Myo1f,Mpeg1,Pglyrp2
GO:0071354	Cellular response to interleukin-6	6	31	0.82	0.4	0.0238	10090.ENSMUSP00000002180,10090.ENSMUSP00000029559,10090.ENSMUSP00000029812,10090.ENSMUSP00000120152,10090.ENSMUSP00000141648,10090.ENSMUSP00000151590	Spi1,Il6ra,Nfkb1,Stat3,Fgg,Sbno2
GO:1900745	Positive regulation of p38MAPK cascade	6	31	0.82	0.4	0.0238	10090.ENSMUSP00000002044,10090.ENSMUSP00000002180,10090.ENSMUSP00000015449,10090.ENSMUSP00000016094,10090.ENSMUSP00000024866,10090.ENSMUSP00000118125	Map3k3,Spi1,Sash1,Ncf1,Xdh,Rell1
GO:0051128	Regulation of cellular component organization	103	2546	0.14	0.3	0.024	10090.ENSMUSP00000000579,10090.ENSMUSP00000002152,10090.ENSMUSP00000003370,10090.ENSMUSP00000003808,10090.ENSMUSP00000005647,10090.ENSMUSP00000005705,10090.ENSMUSP00000006614,10090.ENSMUSP00000015800,10090.ENSMUSP00000016168,10090.ENSMUSP00000020911,10090.ENSMUSP00000022369,10090.ENSMUSP00000022595,10090.ENSMUSP00000022913,10090.ENSMUSP00000023154,10090.ENSMUSP00000023840,10090.ENSMUSP00000024709…	Sox9,Bbc3,Hck,Gdf15,Ndufs3,Trim28,Epha2,Hspa8,Lbp,Sdc1,Vcl,Rgcc,Dcstamp,Cldn1,Cxcl13,Cd2ap,Eif2ak2,C3,Diaph1,Pmaip1,Atl3,Cdk2,Rp1,Patl2,Abca1,Tnfrsf1b,Tal1,Fgr,Prdm5,Siglece,Rhpn2,Il4ra,Acsl4,Ikbkb,Slc25a4,Mylk3,Mtmr2,Ss18l2,Gak,Lyn,Washc4,Fhod3,Usp6nl,Spag5,Atf5,Tigar,Nek6,Irgm1,Bst2,Fn1,Higd1a,Pcsk9,Bdnf,Atp7a,Dcdc2a,Cdc42ep3,Arhgap4,Actn2,Rcc2,Plxnb1,Ptpra,Notch2,Wasf2,Isg15,Stat2,Icam1,Myo1f,…
GO:1901652	Response to peptide	29	497	0.3	0.33	0.024	10090.ENSMUSP00000009425,10090.ENSMUSP00000015484,10090.ENSMUSP00000021506,10090.ENSMUSP00000026416,10090.ENSMUSP00000028252,10090.ENSMUSP00000029433,10090.ENSMUSP00000029610,10090.ENSMUSP00000029812,10090.ENSMUSP00000032909,10090.ENSMUSP00000033939,10090.ENSMUSP00000034863,10090.ENSMUSP00000035417,10090.ENSMUSP00000038838,10090.ENSMUSP00000041747,10090.ENSMUSP00000055757,10090.ENSMUSP00000067708…	Rarres2,Cybb,Serpina3n,Cdk2,Grb14,Ptpn22,Hadh,Nfkb1,Pde3b,Ikbkb,Csk,Pklr,Lyn,Trib3,Pcsk9,Actn2,Lpin1,Ptpra,Stat2,Icam1,Itga4,Nfe2l2,Prkcd,Serpina3f,Enpp1,Stat3,Irf5,Cox5b,Gja1
GO:0008285	Negative regulation of cell population proliferation	40	776	0.25	0.31	0.026	10090.ENSMUSP00000000579,10090.ENSMUSP00000010502,10090.ENSMUSP00000021550,10090.ENSMUSP00000022595,10090.ENSMUSP00000023572,10090.ENSMUSP00000024866,10090.ENSMUSP00000024884,10090.ENSMUSP00000025399,10090.ENSMUSP00000026565,10090.ENSMUSP00000029865,10090.ENSMUSP00000030741,10090.ENSMUSP00000033617,10090.ENSMUSP00000034148,10090.ENSMUSP00000034863,10090.ENSMUSP00000038063,10090.ENSMUSP00000038838…	Sox9,Ifi35,Arg2,Rgcc,Cxadr,Xdh,Eif2ak2,Pmaip1,Ifitm3,Trp53inp1,Ptpru,Btk,Il15,Csk,Dhcr24,Lyn,Atf5,Runx3,Vsig4,Vtcn1,Bdnf,Plxnb1,Pdcd4,Irf6,Itga1,Cd86,Cldn3,Lst1,Cd300a,Idh2,Lgals9,Ahr,Pttg1,Cdh13,Ppargc1a,Stat3,Cdk6,Skap2,Casp3,Gja1
GO:0050691	Regulation of defense response to virus by host	7	45	0.73	0.38	0.0264	10090.ENSMUSP00000029433,10090.ENSMUSP00000034148,10090.ENSMUSP00000039600,10090.ENSMUSP00000042433,10090.ENSMUSP00000080601,10090.ENSMUSP00000110528,10090.ENSMUSP00000110550	Ptpn22,Il15,Ccl5,Ddx58,Dtx3l,Parp9,Zc3hav1
GO:0050729	Positive regulation of inflammatory response	13	146	0.48	0.35	0.0264	10090.ENSMUSP00000010502,10090.ENSMUSP00000015712,10090.ENSMUSP00000016110,10090.ENSMUSP00000016168,10090.ENSMUSP00000024988,10090.ENSMUSP00000029018,10090.ENSMUSP00000033617,10090.ENSMUSP00000039600,10090.ENSMUSP00000041173,10090.ENSMUSP00000073975,10090.ENSMUSP00000097795,10090.ENSMUSP00000099394,10090.ENSMUSP00000113091	Ifi35,Lpl,Il17rb,Lbp,C3,Zbp1,Btk,Ccl5,Nfkbiz,Pdcd4,Mefv,Aoc3,Lilra5
GO:0002286	T cell activation involved in immune response	10	92	0.57	0.36	0.0269	10090.ENSMUSP00000029559,10090.ENSMUSP00000033004,10090.ENSMUSP00000040706,10090.ENSMUSP00000058840,10090.ENSMUSP00000083587,10090.ENSMUSP00000092355,10090.ENSMUSP00000101913,10090.ENSMUSP00000113851,10090.ENSMUSP00000116271,10090.ENSMUSP00000120152	Il6ra,Il4ra,Batf,Atp7a,Icam1,Relb,Itgal,Bcl3,Lcp1,Stat3
GO:0002064	Epithelial cell development	17	228	0.41	0.34	0.0281	10090.ENSMUSP00000000579,10090.ENSMUSP00000006614,10090.ENSMUSP00000020911,10090.ENSMUSP00000023154,10090.ENSMUSP00000034745,10090.ENSMUSP00000036705,10090.ENSMUSP00000048643,10090.ENSMUSP00000078741,10090.ENSMUSP00000083587,10090.ENSMUSP00000086411,10090.ENSMUSP00000091799,10090.ENSMUSP00000101049,10090.ENSMUSP00000126024,10090.ENSMUSP00000140596,10090.ENSMUSP00000150722,10090.ENSMUSP00000151620…	Sox9,Epha2,Sdc1,Cldn1,Myo1e,Gak,Tigar,Notch2,Icam1,Fndc3a,Cldn3,Col18a1,Cdk6,Fat1,Robo4,Gja1,Cgn
GO:0002887	Negative regulation of myeloid leukocyte mediated immunity	4	11	1.09	0.4	0.0282	10090.ENSMUSP00000002180,10090.ENSMUSP00000102192,10090.ENSMUSP00000120881,10090.ENSMUSP00000150463	Spi1,Cd300a,Cd84,Cx3cr1
GO:1900246	Positive regulation of RIG-I signaling pathway	4	11	1.09	0.4	0.0282	10090.ENSMUSP00000017974,10090.ENSMUSP00000070741,10090.ENSMUSP00000107771,10090.ENSMUSP00000110550	Dhx58,Ddx60,Oasl1,Zc3hav1
GO:0051347	Positive regulation of transferase activity	33	602	0.27	0.31	0.0283	10090.ENSMUSP00000006614,10090.ENSMUSP00000015449,10090.ENSMUSP00000016094,10090.ENSMUSP00000020938,10090.ENSMUSP00000021283,10090.ENSMUSP00000022595,10090.ENSMUSP00000024044,10090.ENSMUSP00000024810,10090.ENSMUSP00000025940,10090.ENSMUSP00000027178,10090.ENSMUSP00000029559,10090.ENSMUSP00000030489,10090.ENSMUSP00000030693,10090.ENSMUSP00000034863,10090.ENSMUSP00000038838,10090.ENSMUSP00000039600…	Epha2,Sash1,Ncf1,Fam20a,Pik3r5,Rgcc,Cd4,Fgd2,C1qtnf9,Als2,Il6ra,Tal1,Fgr,Csk,Lyn,Ccl5,Trib3,Dcun1d2,Tigar,Irgm1,Higd1a,Dtx3l,Cd86,Tek,Serinc2,Lgals9,Prkcd,Il1rn,Lilra5,Stox1,Prlr,Akap13,Tlr1
GO:0016485	Protein processing	17	229	0.4	0.33	0.029	10090.ENSMUSP00000000395,10090.ENSMUSP00000005352,10090.ENSMUSP00000015998,10090.ENSMUSP00000022693,10090.ENSMUSP00000026210,10090.ENSMUSP00000029658,10090.ENSMUSP00000037477,10090.ENSMUSP00000038063,10090.ENSMUSP00000039472,10090.ENSMUSP00000055757,10090.ENSMUSP00000063707,10090.ENSMUSP00000087119,10090.ENSMUSP00000124523,10090.ENSMUSP00000133117,10090.ENSMUSP00000134646,10090.ENSMUSP00000141648…	Tmprss2,Corin,Cd5l,Bmp1,Cpn1,Enpep,Myrfl,Dhcr24,Fgb,Pcsk9,C1ra,Mmp14,Cycs,Fga,Ifi206,Fgg,Casp3
GO:0045123	Cellular extravasation	7	46	0.72	0.37	0.0291	10090.ENSMUSP00000029139,10090.ENSMUSP00000039600,10090.ENSMUSP00000077132,10090.ENSMUSP00000083587,10090.ENSMUSP00000099718,10090.ENSMUSP00000101913,10090.ENSMUSP00000150463	Trim55,Ccl5,Itga1,Icam1,Itga4,Itgal,Cx3cr1
GO:0042102	Positive regulation of T cell proliferation	11	111	0.53	0.35	0.0294	10090.ENSMUSP00000004829,10090.ENSMUSP00000024044,10090.ENSMUSP00000027291,10090.ENSMUSP00000029433,10090.ENSMUSP00000034148,10090.ENSMUSP00000039600,10090.ENSMUSP00000046610,10090.ENSMUSP00000057721,10090.ENSMUSP00000082941,10090.ENSMUSP00000087047,10090.ENSMUSP00000101913	Cd244a,Cd4,Zap70,Ptpn22,Il15,Ccl5,Igfbp2,Vtcn1,Card11,Cd86,Itgal
GO:0007159	Leukocyte cell-cell adhesion	8	61	0.65	0.36	0.0298	10090.ENSMUSP00000037858,10090.ENSMUSP00000038048,10090.ENSMUSP00000039600,10090.ENSMUSP00000083587,10090.ENSMUSP00000099718,10090.ENSMUSP00000101913,10090.ENSMUSP00000107607,10090.ENSMUSP00000150463	Fermt3,Lrg1,Ccl5,Icam1,Itga4,Itgal,Cfh,Cx3cr1
GO:0098586	Cellular response to virus	8	61	0.65	0.36	0.0298	10090.ENSMUSP00000017974,10090.ENSMUSP00000028259,10090.ENSMUSP00000029812,10090.ENSMUSP00000042433,10090.ENSMUSP00000050446,10090.ENSMUSP00000103904,10090.ENSMUSP00000104056,10090.ENSMUSP00000110550	Dhx58,Ifih1,Nfkb1,Ddx58,Irgm1,Lgals9,Pou2f2,Zc3hav1
GO:0060761	Negative regulation of response to cytokine stimulus	9	77	0.6	0.36	0.03	10090.ENSMUSP00000002518,10090.ENSMUSP00000032198,10090.ENSMUSP00000039600,10090.ENSMUSP00000079198,10090.ENSMUSP00000082548,10090.ENSMUSP00000082855,10090.ENSMUSP00000083555,10090.ENSMUSP00000110126,10090.ENSMUSP00000148677	Tle5,Usp18,Ccl5,Oas1a,Isg15,Stat2,Oas1g,Il1rn,Nlrc5
GO:0050671	Positive regulation of lymphocyte proliferation	13	149	0.47	0.34	0.0301	10090.ENSMUSP00000004829,10090.ENSMUSP00000024044,10090.ENSMUSP00000027291,10090.ENSMUSP00000029433,10090.ENSMUSP00000033617,10090.ENSMUSP00000034148,10090.ENSMUSP00000039600,10090.ENSMUSP00000045562,10090.ENSMUSP00000046610,10090.ENSMUSP00000057721,10090.ENSMUSP00000082941,10090.ENSMUSP00000087047,10090.ENSMUSP00000101913	Cd244a,Cd4,Zap70,Ptpn22,Btk,Il15,Ccl5,Clcf1,Igfbp2,Vtcn1,Card11,Cd86,Itgal
GO:2000352	Negative regulation of endothelial cell apoptotic process	6	33	0.79	0.37	0.0301	10090.ENSMUSP00000039472,10090.ENSMUSP00000083587,10090.ENSMUSP00000099733,10090.ENSMUSP00000099862,10090.ENSMUSP00000133117,10090.ENSMUSP00000141648	Fgb,Icam1,Nfe2l2,Tek,Fga,Fgg
GO:0048872	Homeostasis of number of cells	21	319	0.35	0.32	0.0312	10090.ENSMUSP00000000579,10090.ENSMUSP00000002180,10090.ENSMUSP00000003910,10090.ENSMUSP00000025399,10090.ENSMUSP00000027137,10090.ENSMUSP00000028995,10090.ENSMUSP00000030489,10090.ENSMUSP00000033617,10090.ENSMUSP00000033939,10090.ENSMUSP00000038838,10090.ENSMUSP00000044418,10090.ENSMUSP00000082941,10090.ENSMUSP00000101315,10090.ENSMUSP00000105850,10090.ENSMUSP00000112137,10090.ENSMUSP00000112603…	Sox9,Spi1,Dnase2a,Pmaip1,Slc40a1,Fam210b,Tal1,Btk,Ikbkb,Lyn,Spns2,Card11,Pik3cd,Col14a1,Ahr,Emcn,Enpp1,Cebpg,Tcirg1,Casp3,Cx3cr1
GO:0071495	Cellular response to endogenous stimulus	53	1133	0.2	0.3	0.0312	10090.ENSMUSP00000000579,10090.ENSMUSP00000001927,10090.ENSMUSP00000002180,10090.ENSMUSP00000003808,10090.ENSMUSP00000009425,10090.ENSMUSP00000015484,10090.ENSMUSP00000021750,10090.ENSMUSP00000023154,10090.ENSMUSP00000023840,10090.ENSMUSP00000025337,10090.ENSMUSP00000026416,10090.ENSMUSP00000027906,10090.ENSMUSP00000028252,10090.ENSMUSP00000029331,10090.ENSMUSP00000029433,10090.ENSMUSP00000029454…	Sox9,Ltbp1,Spi1,Gdf15,Rarres2,Cybb,Ryr2,Cldn1,Cxcl13,Diaph1,Cdk2,Esrrg,Grb14,P2ry1,Ptpn22,Casq2,Nfkb1,P2rx4,Pde3b,Acta1,Csk,Pklr,Apob,Fgb,Trib3,Igfbp2,Ephx1,Pcsk9,Bdnf,Atp7a,Actn2,Lpin1,Pdcd4,Ptpra,Cpeb3,Notch2,Icam1,Itga4,Nfe2l2,Trim63,Prkcd,Ahr,Enpp1,Ppargc1a,Stat3,Prlr,Slc8a1,Ncf2,Casp3,Spaar,Cx3cr1,Gja1,Fst
GO:0033674	Positive regulation of kinase activity	29	508	0.29	0.31	0.0314	10090.ENSMUSP00000006614,10090.ENSMUSP00000015449,10090.ENSMUSP00000016094,10090.ENSMUSP00000020938,10090.ENSMUSP00000021283,10090.ENSMUSP00000022595,10090.ENSMUSP00000024044,10090.ENSMUSP00000024810,10090.ENSMUSP00000025940,10090.ENSMUSP00000027178,10090.ENSMUSP00000029559,10090.ENSMUSP00000030489,10090.ENSMUSP00000030693,10090.ENSMUSP00000034863,10090.ENSMUSP00000038838,10090.ENSMUSP00000039600…	Epha2,Sash1,Ncf1,Fam20a,Pik3r5,Rgcc,Cd4,Fgd2,C1qtnf9,Als2,Il6ra,Tal1,Fgr,Csk,Lyn,Ccl5,Tigar,Irgm1,Higd1a,Cd86,Tek,Lgals9,Prkcd,Il1rn,Lilra5,Stox1,Prlr,Akap13,Tlr1
GO:0034341	Response to interferon-gamma	13	150	0.47	0.34	0.0316	10090.ENSMUSP00000023147,10090.ENSMUSP00000023154,10090.ENSMUSP00000025668,10090.ENSMUSP00000026565,10090.ENSMUSP00000028223,10090.ENSMUSP00000035808,10090.ENSMUSP00000039600,10090.ENSMUSP00000049104,10090.ENSMUSP00000050446,10090.ENSMUSP00000051921,10090.ENSMUSP00000056001,10090.ENSMUSP00000097795,10090.ENSMUSP00000102227	Ciita,Cldn1,Atl3,Ifitm3,Kynu,Ubd,Ccl5,Gbp7,Irgm1,Bst2,Irgm2,Mefv,Cdc42ep4
GO:0032835	Glomerulus development	8	62	0.64	0.36	0.032	10090.ENSMUSP00000029658,10090.ENSMUSP00000034745,10090.ENSMUSP00000055486,10090.ENSMUSP00000073751,10090.ENSMUSP00000078741,10090.ENSMUSP00000099862,10090.ENSMUSP00000107607,10090.ENSMUSP00000112137	Enpep,Myo1e,Osr1,Prom1,Notch2,Tek,Cfh,Ahr
GO:0043549	Regulation of kinase activity	40	788	0.24	0.3	0.0323	10090.ENSMUSP00000006614,10090.ENSMUSP00000014221,10090.ENSMUSP00000015449,10090.ENSMUSP00000016094,10090.ENSMUSP00000020938,10090.ENSMUSP00000021283,10090.ENSMUSP00000022595,10090.ENSMUSP00000024044,10090.ENSMUSP00000024810,10090.ENSMUSP00000025940,10090.ENSMUSP00000027178,10090.ENSMUSP00000029433,10090.ENSMUSP00000029559,10090.ENSMUSP00000030489,10090.ENSMUSP00000030693,10090.ENSMUSP00000034863…	Epha2,Chp1,Sash1,Ncf1,Fam20a,Pik3r5,Rgcc,Cd4,Fgd2,C1qtnf9,Als2,Ptpn22,Il6ra,Tal1,Fgr,Csk,Lyn,Ccl5,Trib3,Tigar,Irgm1,Higd1a,Socs3,Pdcd4,Cd86,Dusp16,Tek,Cd300a,Lgals9,Prkcd,Il1rn,Lilra5,Stox1,Prlr,Akap13,Slc8a1,Tlr1,Hgf,Casp3,Nlrc5
GO:0051234	Establishment of localization	148	3947	0.11	0.27	0.0323	10090.ENSMUSP00000000395,10090.ENSMUSP00000000466,10090.ENSMUSP00000001279,10090.ENSMUSP00000002152,10090.ENSMUSP00000002737,10090.ENSMUSP00000003038,10090.ENSMUSP00000003370,10090.ENSMUSP00000005352,10090.ENSMUSP00000005647,10090.ENSMUSP00000005692,10090.ENSMUSP00000005889,10090.ENSMUSP00000009790,10090.ENSMUSP00000014221,10090.ENSMUSP00000015484,10090.ENSMUSP00000015800,10090.ENSMUSP00000015998…	Tmprss2,Plin2,Lsr,Bbc3,Alkbh7,Ap2a2,Hck,Corin,Ndufs3,Atp4a,Vav1,Pla2g12b,Chp1,Cybb,Hspa8,Cd5l,Ncf1,Lbp,Rab32,Best3,Abcc3,Ryr2,Atg10,Hacl1,Cldn1,Gsdmd,Cxadr,Aqp2,Krt18,Soat2,Xdh,Jpt2,Pmaip1,Doc2g,Msr1,Cdk2,Ifitm3,Slco3a1,Slc40a1,Als2,Ly75,Arfgap2,P2ry1,Tmem144,Abca1,Aqp7,P2rx4,Pon3,Rab19,Sec61a1,Slc6a12,Siglece,Cdk16,Btk,Acsl4,Slc25a4,Srpr,Myo1e,Slco2a1,Apob,Gak,Nostrin,Catsper2,Tmem30b,Slc19a2,Ly…
GO:1901362	Organic cyclic compound biosynthetic process	51	1081	0.21	0.29	0.0323	10090.ENSMUSP00000000579,10090.ENSMUSP00000005647,10090.ENSMUSP00000006311,10090.ENSMUSP00000006444,10090.ENSMUSP00000006856,10090.ENSMUSP00000022172,10090.ENSMUSP00000022901,10090.ENSMUSP00000023514,10090.ENSMUSP00000026416,10090.ENSMUSP00000027137,10090.ENSMUSP00000027726,10090.ENSMUSP00000028223,10090.ENSMUSP00000028619,10090.ENSMUSP00000028921,10090.ENSMUSP00000030489,10090.ENSMUSP00000033634…	Sox9,Ndufs3,Tead4,Tep1,Pola1,Polk,Rrm2b,Ndufb4,Cdk2,Slc40a1,Cyb5r1,Kynu,Hsd17b12,Xrn2,Tal1,Acsl4,Pklr,Dhcr24,Pdxk,Gtf2h5,Ddx21,Polr2l,Acsl5,Atp5l,Ndufv3,Fubp3,Atp7a,Ndufa8,Ndufa3,Ablim1,Oas1a,Atxn1l,Uqcc3,Nadk,Atp5h,Idh2,Acly,Polr2c,Sdhc,Plac8,Taf9b,Ahr,Ndufb11,Mthfd1l,Enpp1,Ndufb2,Stat3,Atp5j2,Lig1,Gm17949,Dmac2l
GO:0048646	Anatomical structure formation involved in morphogenesis	49	1028	0.21	0.29	0.0328	10090.ENSMUSP00000000579,10090.ENSMUSP00000006311,10090.ENSMUSP00000006614,10090.ENSMUSP00000020938,10090.ENSMUSP00000022913,10090.ENSMUSP00000023952,10090.ENSMUSP00000027137,10090.ENSMUSP00000029454,10090.ENSMUSP00000029658,10090.ENSMUSP00000030489,10090.ENSMUSP00000032909,10090.ENSMUSP00000034133,10090.ENSMUSP00000034396,10090.ENSMUSP00000034453,10090.ENSMUSP00000041361,10090.ENSMUSP00000046766…	Sox9,Tead4,Epha2,Fam20a,Dcstamp,Krt8,Slc40a1,Casq2,Enpep,Tal1,Pde3b,Mylk3,Mtmr2,Acta1,Fhod3,Hectd1,Fn1,Osr1,E2f8,Atp7a,Actn2,Prom1,Notch2,Wasf2,Dock1,Hs6st1,Tcf15,Mmp14,Dock2,Rnf213,Lmod3,Coq7,Itga4,Tek,Col18a1,Cfh,Cald1,Ahr,Emcn,Mthfd1l,Cdh13,Bcl3,Enpp1,Yjefn3,Tcirg1,Casp3,Robo4,Sbno2,Aldh1a1
GO:0010959	Regulation of metal ion transport	27	462	0.3	0.31	0.0334	10090.ENSMUSP00000014221,10090.ENSMUSP00000021750,10090.ENSMUSP00000023752,10090.ENSMUSP00000024044,10090.ENSMUSP00000025337,10090.ENSMUSP00000029433,10090.ENSMUSP00000029454,10090.ENSMUSP00000031327,10090.ENSMUSP00000031429,10090.ENSMUSP00000033939,10090.ENSMUSP00000038838,10090.ENSMUSP00000039600,10090.ENSMUSP00000055486,10090.ENSMUSP00000055757,10090.ENSMUSP00000058840,10090.ENSMUSP00000067708…	Chp1,Ryr2,Aqp2,Cd4,Diaph1,Ptpn22,Casq2,Cxcl1,P2rx4,Ikbkb,Lyn,Ccl5,Osr1,Pcsk9,Atp7a,Actn2,Icam1,Trdn,Cxcl9,Cacnb2,Ahr,Best1,Lilra5,Cd84,Pik3c2a,Slc8a1,Gja1
GO:0032970	Regulation of actin filament-based process	26	438	0.31	0.31	0.0334	10090.ENSMUSP00000003370,10090.ENSMUSP00000021750,10090.ENSMUSP00000022595,10090.ENSMUSP00000024709,10090.ENSMUSP00000029454,10090.ENSMUSP00000030693,10090.ENSMUSP00000032705,10090.ENSMUSP00000034133,10090.ENSMUSP00000039322,10090.ENSMUSP00000041361,10090.ENSMUSP00000051921,10090.ENSMUSP00000057096,10090.ENSMUSP00000067217,10090.ENSMUSP00000067708,10090.ENSMUSP00000078741,10090.ENSMUSP00000081263…	Hck,Ryr2,Rgcc,Cd2ap,Casq2,Fgr,Rhpn2,Mylk3,Washc4,Fhod3,Bst2,Dsg2,Cdc42ep3,Actn2,Notch2,Wasf2,Icam1,Myo1f,Lmod3,Pam,Tek,Ctnna3,Cdc42ep4,Arhgef15,Prkcd,Akap13
GO:0006123	Mitochondrial electron transport, cytochrome c to oxygen	5	22	0.89	0.37	0.0338	10090.ENSMUSP00000115419,10090.ENSMUSP00000123609,10090.ENSMUSP00000124523,10090.ENSMUSP00000138019,10090.ENSMUSP00000141554	Cox7c,Cox6c,Cycs,Cox4i1,Cox5b
GO:2000810	Regulation of bicellular tight junction assembly	5	22	0.89	0.37	0.0338	10090.ENSMUSP00000006614,10090.ENSMUSP00000023154,10090.ENSMUSP00000033939,10090.ENSMUSP00000091799,10090.ENSMUSP00000151620	Epha2,Cldn1,Ikbkb,Cldn3,Gja1
GO:0031639	Plasminogen activation	4	12	1.06	0.38	0.0344	10090.ENSMUSP00000038063,10090.ENSMUSP00000039472,10090.ENSMUSP00000133117,10090.ENSMUSP00000141648	Dhcr24,Fgb,Fga,Fgg
GO:0050851	Antigen receptor-mediated signaling pathway	12	133	0.49	0.33	0.0349	10090.ENSMUSP00000027291,10090.ENSMUSP00000029433,10090.ENSMUSP00000033617,10090.ENSMUSP00000038838,10090.ENSMUSP00000041173,10090.ENSMUSP00000046229,10090.ENSMUSP00000057721,10090.ENSMUSP00000087947,10090.ENSMUSP00000102415,10090.ENSMUSP00000104860,10090.ENSMUSP00000125777,10090.ENSMUSP00000154945	Zap70,Ptpn22,Btk,Lyn,Nfkbiz,Btnl9,Vtcn1,Fyb,Fyb2,Itk,Lck,Nfam1
GO:0060341	Regulation of cellular localization	51	1088	0.2	0.29	0.0359	10090.ENSMUSP00000001179,10090.ENSMUSP00000002152,10090.ENSMUSP00000002180,10090.ENSMUSP00000005705,10090.ENSMUSP00000006614,10090.ENSMUSP00000009236,10090.ENSMUSP00000014221,10090.ENSMUSP00000017743,10090.ENSMUSP00000022369,10090.ENSMUSP00000024044,10090.ENSMUSP00000024709,10090.ENSMUSP00000025399,10090.ENSMUSP00000029433,10090.ENSMUSP00000029610,10090.ENSMUSP00000031429,10090.ENSMUSP00000032909…	Pcnt,Bbc3,Spi1,Trim28,Epha2,Derl3,Chp1,Krt20,Vcl,Cd4,Cd2ap,Pmaip1,Ptpn22,Hadh,P2rx4,Pde3b,Bag3,Trim30d,Cdk16,Acsl4,Mtmr2,Csk,Cldn18,Tmem30b,Fgb,Ccl5,Spag5,Hectd1,Pard6b,Pcsk9,Actn2,Idua,Dtx3l,Ifi27,Mmp14,Pam,Svip,Tek,Nadk,Idh2,Oxct1,Prkcd,Exoc1,Parp9,Lcp1,Tcirg1,Grip2,Fga,Oaz2,Fgg,Gja1
GO:0001776	Leukocyte homeostasis	11	115	0.51	0.33	0.0362	10090.ENSMUSP00000025399,10090.ENSMUSP00000027137,10090.ENSMUSP00000033617,10090.ENSMUSP00000033939,10090.ENSMUSP00000038838,10090.ENSMUSP00000044418,10090.ENSMUSP00000101315,10090.ENSMUSP00000112137,10090.ENSMUSP00000114273,10090.ENSMUSP00000120531,10090.ENSMUSP00000147767	Pmaip1,Slc40a1,Btk,Ikbkb,Lyn,Spns2,Pik3cd,Ahr,Enpp1,Tcirg1,Casp3
GO:0002275	Myeloid cell activation involved in immune response	9	80	0.58	0.34	0.0365	10090.ENSMUSP00000010502,10090.ENSMUSP00000016168,10090.ENSMUSP00000033617,10090.ENSMUSP00000038838,10090.ENSMUSP00000084887,10090.ENSMUSP00000090884,10090.ENSMUSP00000102192,10090.ENSMUSP00000150463,10090.ENSMUSP00000151590	Ifi35,Lbp,Btk,Lyn,Myo1f,Dock2,Cd300a,Cx3cr1,Sbno2
GO:0014070	Response to organic cyclic compound	48	1008	0.21	0.29	0.0367	10090.ENSMUSP00000000466,10090.ENSMUSP00000015484,10090.ENSMUSP00000015800,10090.ENSMUSP00000020911,10090.ENSMUSP00000021750,10090.ENSMUSP00000023147,10090.ENSMUSP00000023154,10090.ENSMUSP00000024884,10090.ENSMUSP00000025337,10090.ENSMUSP00000025399,10090.ENSMUSP00000026210,10090.ENSMUSP00000026416,10090.ENSMUSP00000027906,10090.ENSMUSP00000028223,10090.ENSMUSP00000028259,10090.ENSMUSP00000028995…	Plin2,Cybb,Hspa8,Sdc1,Ryr2,Ciita,Cldn1,Eif2ak2,Diaph1,Pmaip1,Cpn1,Cdk2,Esrrg,Kynu,Ifih1,Fam210b,Map1lc3a,P2ry1,Casq2,Nfkb1,Ptpru,P2rx4,Usp18,Il15,Acta1,Pklr,Apob,Lyn,Ccl5,Ddx58,Ddx21,Igfbp2,Ephx1,Pygm,Bdnf,Spp1,Mmp14,Pam,Trim63,Il1rn,Zc3hav1,Ahr,Enpp1,Stat3,Slc8a1,Ncf2,Casp3,Gja1
GO:0032653	Regulation of interleukin-10 production	8	64	0.63	0.34	0.0372	10090.ENSMUSP00000033617,10090.ENSMUSP00000082548,10090.ENSMUSP00000103904,10090.ENSMUSP00000113091,10090.ENSMUSP00000113851,10090.ENSMUSP00000120152,10090.ENSMUSP00000120881,10090.ENSMUSP00000143424	Btk,Isg15,Lgals9,Lilra5,Bcl3,Stat3,Cd84,Hgf
GO:0060760	Positive regulation of response to cytokine stimulus	8	64	0.63	0.34	0.0372	10090.ENSMUSP00000026571,10090.ENSMUSP00000027241,10090.ENSMUSP00000028259,10090.ENSMUSP00000029018,10090.ENSMUSP00000042433,10090.ENSMUSP00000050446,10090.ENSMUSP00000110528,10090.ENSMUSP00000148677	Irf7,Il1r1,Ifih1,Zbp1,Ddx58,Irgm1,Parp9,Nlrc5
GO:0006958	Complement activation, classical pathway	6	35	0.77	0.35	0.0373	10090.ENSMUSP00000023994,10090.ENSMUSP00000024988,10090.ENSMUSP00000063707,10090.ENSMUSP00000069418,10090.ENSMUSP00000077074,10090.ENSMUSP00000124417	Serping1,C3,C1ra,C4b,Cfi,C6
GO:0035455	Response to interferon-alpha	6	35	0.77	0.35	0.0373	10090.ENSMUSP00000024884,10090.ENSMUSP00000026565,10090.ENSMUSP00000051921,10090.ENSMUSP00000079198,10090.ENSMUSP00000083555,10090.ENSMUSP00000099888	Eif2ak2,Ifitm3,Bst2,Oas1a,Oas1g,Ifit1
GO:0031667	Response to nutrient levels	30	541	0.28	0.3	0.0376	10090.ENSMUSP00000000466,10090.ENSMUSP00000003808,10090.ENSMUSP00000010807,10090.ENSMUSP00000015484,10090.ENSMUSP00000015712,10090.ENSMUSP00000015800,10090.ENSMUSP00000017743,10090.ENSMUSP00000022428,10090.ENSMUSP00000024884,10090.ENSMUSP00000025399,10090.ENSMUSP00000028223,10090.ENSMUSP00000029128,10090.ENSMUSP00000034148,10090.ENSMUSP00000035417,10090.ENSMUSP00000046311,10090.ENSMUSP00000046610…	Plin2,Gdf15,Fads1,Cybb,Lpl,Hspa8,Krt20,Rnase4,Eif2ak2,Pmaip1,Kynu,Map1lc3a,Il15,Pklr,Nenf,Igfbp2,Dap,Higd1a,Pcsk9,Lipg,Spp1,Nfe2l2,Oxct1,Cfh,Enpp1,Ppargc1a,Pik3c2a,Slc8a1,Ifi206,Cyp26b1
GO:0043123	Positive regulation of I-kappaB kinase/NF-kappaB signaling	13	154	0.46	0.32	0.0376	10090.ENSMUSP00000002044,10090.ENSMUSP00000023143,10090.ENSMUSP00000024044,10090.ENSMUSP00000024118,10090.ENSMUSP00000033211,10090.ENSMUSP00000033939,10090.ENSMUSP00000035808,10090.ENSMUSP00000042691,10090.ENSMUSP00000074471,10090.ENSMUSP00000082941,10090.ENSMUSP00000110550,10090.ENSMUSP00000127700,10090.ENSMUSP00000129784	Map3k3,Litaf,Cd4,Clec4n,Trim30d,Ikbkb,Ubd,Ddx21,Irak4,Card11,Zc3hav1,Tifa,Akap13
GO:0033108	Mitochondrial respiratory chain complex assembly	10	98	0.54	0.33	0.038	10090.ENSMUSP00000005647,10090.ENSMUSP00000023514,10090.ENSMUSP00000023761,10090.ENSMUSP00000065352,10090.ENSMUSP00000075953,10090.ENSMUSP00000093972,10090.ENSMUSP00000101830,10090.ENSMUSP00000112320,10090.ENSMUSP00000113811,10090.ENSMUSP00000118918	Ndufs3,Ndufb4,Cox14,Ndufa8,Ndufa3,Uqcc3,Ndufaf8,Ndufb11,Chchd7,Ndufb2
GO:0048871	Multicellular organismal homeostasis	24	396	0.32	0.3	0.0382	10090.ENSMUSP00000000579,10090.ENSMUSP00000001279,10090.ENSMUSP00000015277,10090.ENSMUSP00000023154,10090.ENSMUSP00000023572,10090.ENSMUSP00000023752,10090.ENSMUSP00000025940,10090.ENSMUSP00000027032,10090.ENSMUSP00000027137,10090.ENSMUSP00000030136,10090.ENSMUSP00000036705,10090.ENSMUSP00000036936,10090.ENSMUSP00000071577,10090.ENSMUSP00000073751,10090.ENSMUSP00000079198,10090.ENSMUSP00000083555…	Sox9,Lsr,Lrrk1,Cldn1,Cxadr,Aqp2,C1qtnf9,Rp1,Slc40a1,Aqp7,Gak,Scd1,Idua,Prom1,Oas1a,Oas1g,Col14a1,Il1rn,Enpp1,Ppargc1a,Stat3,Tcirg1,Cyp26b1,Aldh1a1
GO:0010605	Negative regulation of macromolecule metabolic process	116	2984	0.12	0.27	0.0383	10090.ENSMUSP00000000579,10090.ENSMUSP00000002180,10090.ENSMUSP00000002518,10090.ENSMUSP00000005705,10090.ENSMUSP00000006614,10090.ENSMUSP00000013949,10090.ENSMUSP00000014221,10090.ENSMUSP00000015277,10090.ENSMUSP00000015509,10090.ENSMUSP00000015800,10090.ENSMUSP00000016168,10090.ENSMUSP00000017974,10090.ENSMUSP00000018698,10090.ENSMUSP00000021506,10090.ENSMUSP00000021550,10090.ENSMUSP00000022386…	Sox9,Spi1,Tle5,Trim28,Epha2,Birc3,Chp1,Lrrk1,Mov10l1,Hspa8,Lbp,Dhx58,Ybx2,Serpina3n,Arg2,Samd4,Rgcc,Ciita,Serping1,Cd2ap,Xdh,Eif2ak2,C3,Msr1,Pcgf6,Cdk2,Batf3,Patl2,Xrn2,Ptpn22,Nfkb1,Trp53inp1,Tal1,Prdm5,Bag3,Btk,Ikbkb,Mtmr2,Csk,Nostrin,Dhcr24,Lyn,Mxd4,Serpina3g,Trib3,Rbm24,Dap,Atf5,Serpina10,Gbp7,Znfx1,Runx3,Vsig4,Bst2,Fn1,Osr1,Pcsk9,Bod1,E2f8,Socs3,C4b,Lpin1,Sh3rf2,Pdcd4,Cpeb3,Notch2,Oas1a,Dtx3l…
GO:0006959	Humoral immune response	18	260	0.37	0.31	0.0397	10090.ENSMUSP00000009425,10090.ENSMUSP00000022595,10090.ENSMUSP00000023840,10090.ENSMUSP00000023994,10090.ENSMUSP00000024988,10090.ENSMUSP00000031327,10090.ENSMUSP00000039472,10090.ENSMUSP00000063707,10090.ENSMUSP00000066461,10090.ENSMUSP00000069418,10090.ENSMUSP00000077074,10090.ENSMUSP00000078741,10090.ENSMUSP00000087327,10090.ENSMUSP00000107607,10090.ENSMUSP00000108716,10090.ENSMUSP00000113851…	Rarres2,Rgcc,Cxcl13,Serping1,C3,Cxcl1,Fgb,C1ra,Lgals4,C4b,Cfi,Notch2,Masp1,Cfh,Cxcl9,Bcl3,C6,Fga
GO:0010883	Regulation of lipid storage	8	65	0.62	0.33	0.0398	10090.ENSMUSP00000000466,10090.ENSMUSP00000002737,10090.ENSMUSP00000015712,10090.ENSMUSP00000022826,10090.ENSMUSP00000024988,10090.ENSMUSP00000026021,10090.ENSMUSP00000036044,10090.ENSMUSP00000123158	Plin2,Alkbh7,Lpl,Fitm1,C3,Msr1,Apob,Ttc39d
GO:1904035	Regulation of epithelial cell apoptotic process	11	117	0.51	0.32	0.0399	10090.ENSMUSP00000022595,10090.ENSMUSP00000039472,10090.ENSMUSP00000073975,10090.ENSMUSP00000083587,10090.ENSMUSP00000099718,10090.ENSMUSP00000099733,10090.ENSMUSP00000099862,10090.ENSMUSP00000101049,10090.ENSMUSP00000117040,10090.ENSMUSP00000133117,10090.ENSMUSP00000141648	Rgcc,Fgb,Pdcd4,Icam1,Itga4,Nfe2l2,Tek,Col18a1,Ppargc1a,Fga,Fgg
GO:0042060	Wound healing	20	305	0.35	0.3	0.04	10090.ENSMUSP00000020911,10090.ENSMUSP00000023154,10090.ENSMUSP00000023572,10090.ENSMUSP00000023629,10090.ENSMUSP00000023994,10090.ENSMUSP00000024988,10090.ENSMUSP00000029331,10090.ENSMUSP00000037858,10090.ENSMUSP00000038048,10090.ENSMUSP00000039472,10090.ENSMUSP00000044227,10090.ENSMUSP00000048357,10090.ENSMUSP00000054499,10090.ENSMUSP00000078741,10090.ENSMUSP00000092230,10090.ENSMUSP00000107607…	Sdc1,Cldn1,Cxadr,Pros1,Serping1,C3,P2ry1,Fermt3,Lrg1,Fgb,Itga9,Serpina10,Fn1,Notch2,Vps4b,Cfh,Fga,Dst,Fgg,Casp3
GO:0050672	Negative regulation of lymphocyte proliferation	10	99	0.54	0.32	0.0402	10090.ENSMUSP00000021550,10090.ENSMUSP00000033617,10090.ENSMUSP00000038838,10090.ENSMUSP00000051521,10090.ENSMUSP00000057721,10090.ENSMUSP00000087047,10090.ENSMUSP00000094949,10090.ENSMUSP00000102192,10090.ENSMUSP00000103904,10090.ENSMUSP00000147767	Arg2,Btk,Lyn,Vsig4,Vtcn1,Cd86,Lst1,Cd300a,Lgals9,Casp3
GO:0050730	Regulation of peptidyl-tyrosine phosphorylation	19	283	0.36	0.3	0.0406	10090.ENSMUSP00000015277,10090.ENSMUSP00000016094,10090.ENSMUSP00000024044,10090.ENSMUSP00000024118,10090.ENSMUSP00000029433,10090.ENSMUSP00000029559,10090.ENSMUSP00000030489,10090.ENSMUSP00000034148,10090.ENSMUSP00000038838,10090.ENSMUSP00000039600,10090.ENSMUSP00000045562,10090.ENSMUSP00000059129,10090.ENSMUSP00000083587,10090.ENSMUSP00000102192,10090.ENSMUSP00000107830,10090.ENSMUSP00000110528…	Lrrk1,Ncf1,Cd4,Clec4n,Ptpn22,Il6ra,Tal1,Il15,Lyn,Ccl5,Clcf1,Socs3,Icam1,Cd300a,Prkcd,Parp9,Lilra5,Lck,Hgf
GO:0023057	Negative regulation of signaling	63	1431	0.18	0.27	0.0408	10090.ENSMUSP00000000579,10090.ENSMUSP00000001927,10090.ENSMUSP00000002180,10090.ENSMUSP00000002518,10090.ENSMUSP00000003808,10090.ENSMUSP00000005647,10090.ENSMUSP00000006614,10090.ENSMUSP00000010502,10090.ENSMUSP00000014221,10090.ENSMUSP00000017974,10090.ENSMUSP00000022901,10090.ENSMUSP00000023143,10090.ENSMUSP00000024709,10090.ENSMUSP00000024866,10090.ENSMUSP00000028252,10090.ENSMUSP00000029433…	Sox9,Ltbp1,Spi1,Tle5,Gdf15,Ndufs3,Epha2,Ifi35,Chp1,Dhx58,Rrm2b,Litaf,Cd2ap,Xdh,Grb14,Ptpn22,Hadh,Ptpru,Usp18,Pde3b,Slc25a4,Mtmr2,Csk,Arap3,Lyn,Fgb,Ccl5,Elf1,Alpk2,Gbp7,Grem2,Higd1a,Pcsk9,Bdnf,Socs3,Sh3rf2,Pdcd4,Itga1,Oas1a,Isg15,Stat2,Oas1g,Icam1,Mmp14,Rnf213,Dusp16,Nfe2l2,Cd300a,Prkcd,Il1rn,Bcl3,Enpp1,Fga,Rgs6,Rgs1,Fgg,Hgf,Cyp26b1,Spaar,Nlrc5,Cx3cr1,Fst,Ubash3a
GO:0045646	Regulation of erythrocyte differentiation	7	50	0.68	0.34	0.0408	10090.ENSMUSP00000002180,10090.ENSMUSP00000028995,10090.ENSMUSP00000030489,10090.ENSMUSP00000038838,10090.ENSMUSP00000082548,10090.ENSMUSP00000120152,10090.ENSMUSP00000126024	Spi1,Fam210b,Tal1,Lyn,Isg15,Stat3,Cdk6
GO:0022408	Negative regulation of cell-cell adhesion	16	218	0.4	0.31	0.041	10090.ENSMUSP00000002180,10090.ENSMUSP00000021550,10090.ENSMUSP00000022595,10090.ENSMUSP00000029433,10090.ENSMUSP00000033004,10090.ENSMUSP00000050353,10090.ENSMUSP00000051521,10090.ENSMUSP00000057721,10090.ENSMUSP00000061935,10090.ENSMUSP00000087047,10090.ENSMUSP00000102192,10090.ENSMUSP00000103904,10090.ENSMUSP00000107830,10090.ENSMUSP00000110126,10090.ENSMUSP00000141648,10090.ENSMUSP00000147767	Spi1,Arg2,Rgcc,Ptpn22,Il4ra,Runx3,Vsig4,Vtcn1,Epcam,Cd86,Cd300a,Lgals9,Prkcd,Il1rn,Fgg,Casp3
GO:0043434	Response to peptide hormone	25	423	0.31	0.29	0.041	10090.ENSMUSP00000009425,10090.ENSMUSP00000015484,10090.ENSMUSP00000021506,10090.ENSMUSP00000026416,10090.ENSMUSP00000028252,10090.ENSMUSP00000029610,10090.ENSMUSP00000029812,10090.ENSMUSP00000032909,10090.ENSMUSP00000033939,10090.ENSMUSP00000034863,10090.ENSMUSP00000035417,10090.ENSMUSP00000038838,10090.ENSMUSP00000041747,10090.ENSMUSP00000055757,10090.ENSMUSP00000067708,10090.ENSMUSP00000070583…	Rarres2,Cybb,Serpina3n,Cdk2,Grb14,Hadh,Nfkb1,Pde3b,Ikbkb,Csk,Pklr,Lyn,Trib3,Pcsk9,Actn2,Lpin1,Ptpra,Stat2,Nfe2l2,Prkcd,Serpina3f,Enpp1,Stat3,Cox5b,Gja1
GO:0050794	Regulation of cellular process	398	12265	0.04	0.25	0.041	10090.ENSMUSP00000000579,10090.ENSMUSP00000001179,10090.ENSMUSP00000001927,10090.ENSMUSP00000002044,10090.ENSMUSP00000002152,10090.ENSMUSP00000002180,10090.ENSMUSP00000002518,10090.ENSMUSP00000003038,10090.ENSMUSP00000003370,10090.ENSMUSP00000003808,10090.ENSMUSP00000004715,10090.ENSMUSP00000004829,10090.ENSMUSP00000005647,10090.ENSMUSP00000005692,10090.ENSMUSP00000005705,10090.ENSMUSP00000005889…	Sox9,Pcnt,Ltbp1,Map3k3,Bbc3,Spi1,Tle5,Ap2a2,Hck,Gdf15,Mospd2,Cd244a,Ndufs3,Atp4a,Trim28,Vav1,Tead4,Epha2,Derl3,Rarres2,Ifi35,Birc3,Chp1,Lrrk1,Sash1,Cybb,Mov10l1,Lpl,Hspa8,Cd5l,Ncf1,Il17rb,Lbp,Krt20,Wsb1,Dhx58,Ybx2,Fmc1,Hnrnph3,Tns3,Pgam2,Sdc1,Fam20a,Rflnb,Pik3r5,Arg2,Ryr2,Ly86,Atg10,Cd180,Vcl,Samd4,Rgcc,Bmp1,Rrm2b,Dcstamp,Litaf,Ciita,Cldn1,Cxadr,Pros1,Krt18,Cxcl13,Krt8,Cd4,Clec4n,Cd2ap,Fgd2,Xdh,E…
GO:0043301	Negative regulation of leukocyte degranulation	4	13	1.02	0.36	0.0412	10090.ENSMUSP00000002180,10090.ENSMUSP00000102192,10090.ENSMUSP00000103904,10090.ENSMUSP00000120881	Spi1,Cd300a,Lgals9,Cd84
GO:0045859	Regulation of protein kinase activity	35	673	0.25	0.28	0.0417	10090.ENSMUSP00000014221,10090.ENSMUSP00000015449,10090.ENSMUSP00000016094,10090.ENSMUSP00000020938,10090.ENSMUSP00000021283,10090.ENSMUSP00000022595,10090.ENSMUSP00000024044,10090.ENSMUSP00000024810,10090.ENSMUSP00000025940,10090.ENSMUSP00000027178,10090.ENSMUSP00000029433,10090.ENSMUSP00000029559,10090.ENSMUSP00000030489,10090.ENSMUSP00000030693,10090.ENSMUSP00000034863,10090.ENSMUSP00000038838…	Chp1,Sash1,Ncf1,Fam20a,Pik3r5,Rgcc,Cd4,Fgd2,C1qtnf9,Als2,Ptpn22,Il6ra,Tal1,Fgr,Csk,Lyn,Ccl5,Trib3,Irgm1,Higd1a,Pdcd4,Cd86,Dusp16,Cd300a,Lgals9,Prkcd,Il1rn,Lilra5,Stox1,Prlr,Akap13,Slc8a1,Tlr1,Hgf,Casp3
GO:0055002	Striated muscle cell development	8	66	0.62	0.33	0.0422	10090.ENSMUSP00000020911,10090.ENSMUSP00000023952,10090.ENSMUSP00000029454,10090.ENSMUSP00000034133,10090.ENSMUSP00000034453,10090.ENSMUSP00000041361,10090.ENSMUSP00000067708,10090.ENSMUSP00000093315	Sdc1,Krt8,Casq2,Mylk3,Acta1,Fhod3,Actn2,Lmod3
GO:0009611	Response to wounding	25	425	0.3	0.29	0.0431	10090.ENSMUSP00000020911,10090.ENSMUSP00000023154,10090.ENSMUSP00000023572,10090.ENSMUSP00000023629,10090.ENSMUSP00000023994,10090.ENSMUSP00000024988,10090.ENSMUSP00000029331,10090.ENSMUSP00000031429,10090.ENSMUSP00000037858,10090.ENSMUSP00000038048,10090.ENSMUSP00000038838,10090.ENSMUSP00000039472,10090.ENSMUSP00000044227,10090.ENSMUSP00000048357,10090.ENSMUSP00000054499,10090.ENSMUSP00000078741…	Sdc1,Cldn1,Cxadr,Pros1,Serping1,C3,P2ry1,P2rx4,Fermt3,Lrg1,Lyn,Fgb,Itga9,Serpina10,Fn1,Notch2,Vps4b,Tnc,Cfh,Enpp1,Lcp1,Fga,Dst,Fgg,Casp3
GO:0050863	Regulation of T cell activation	23	378	0.32	0.29	0.0438	10090.ENSMUSP00000004829,10090.ENSMUSP00000021550,10090.ENSMUSP00000024044,10090.ENSMUSP00000027291,10090.ENSMUSP00000029433,10090.ENSMUSP00000030336,10090.ENSMUSP00000033004,10090.ENSMUSP00000034148,10090.ENSMUSP00000034863,10090.ENSMUSP00000039600,10090.ENSMUSP00000041173,10090.ENSMUSP00000046610,10090.ENSMUSP00000050353,10090.ENSMUSP00000051521,10090.ENSMUSP00000057721,10090.ENSMUSP00000082941…	Cd244a,Arg2,Cd4,Zap70,Ptpn22,Tnfrsf1b,Il4ra,Il15,Csk,Ccl5,Nfkbiz,Igfbp2,Runx3,Vsig4,Vtcn1,Card11,Cd86,Itgal,Cd300a,Lgals9,Lck,Cyp26b1,Casp3
GO:0071359	Cellular response to dsRNA	5	24	0.85	0.34	0.0438	10090.ENSMUSP00000023147,10090.ENSMUSP00000028259,10090.ENSMUSP00000029812,10090.ENSMUSP00000042433,10090.ENSMUSP00000110550	Ciita,Ifih1,Nfkb1,Ddx58,Zc3hav1
GO:1905952	Regulation of lipid localization	15	199	0.41	0.3	0.0443	10090.ENSMUSP00000000466,10090.ENSMUSP00000015712,10090.ENSMUSP00000022826,10090.ENSMUSP00000024988,10090.ENSMUSP00000026021,10090.ENSMUSP00000030010,10090.ENSMUSP00000033634,10090.ENSMUSP00000036044,10090.ENSMUSP00000046585,10090.ENSMUSP00000055757,10090.ENSMUSP00000066536,10090.ENSMUSP00000084043,10090.ENSMUSP00000107830,10090.ENSMUSP00000118931,10090.ENSMUSP00000123158	Plin2,Lpl,Fitm1,C3,Msr1,Abca1,Acsl4,Apob,Acsl5,Pcsk9,Lipg,Spp1,Prkcd,Yjefn3,Ttc39d
GO:0043069	Negative regulation of programmed cell death	50	1077	0.2	0.27	0.0453	10090.ENSMUSP00000000579,10090.ENSMUSP00000001179,10090.ENSMUSP00000003370,10090.ENSMUSP00000005647,10090.ENSMUSP00000013949,10090.ENSMUSP00000015800,10090.ENSMUSP00000021550,10090.ENSMUSP00000022901,10090.ENSMUSP00000023803,10090.ENSMUSP00000024884,10090.ENSMUSP00000027137,10090.ENSMUSP00000029812,10090.ENSMUSP00000033136,10090.ENSMUSP00000034049,10090.ENSMUSP00000038063,10090.ENSMUSP00000038540…	Sox9,Pcnt,Hck,Ndufs3,Birc3,Hspa8,Arg2,Rrm2b,Krt18,Eif2ak2,Slc40a1,Nfkb1,Bag3,Slc25a4,Dhcr24,Pdxk,Fgb,Ccl5,Clcf1,Atf5,Tigar,Rnf7,Fn1,Higd1a,Osr1,Vtcn1,Bdnf,Atp7a,Socs3,Epcam,Sh3rf2,Pdcd4,Arhgap10,Icam1,Spp1,Nfe2l2,Tek,Prkcd,Plac8,Taf9b,Il1rn,Bcl3,Ppargc1a,Prlr,Fga,Fgg,Hgf,Casp3,Cx3cr1,Sirt5
GO:0050854	Regulation of antigen receptor-mediated signaling pathway	8	67	0.61	0.32	0.0454	10090.ENSMUSP00000029433,10090.ENSMUSP00000038838,10090.ENSMUSP00000046515,10090.ENSMUSP00000082941,10090.ENSMUSP00000102192,10090.ENSMUSP00000125777,10090.ENSMUSP00000154945,10090.ENSMUSP00000158544	Ptpn22,Lyn,Elf1,Card11,Cd300a,Lck,Nfam1,Ubash3a
GO:0060548	Negative regulation of cell death	55	1216	0.19	0.27	0.046	10090.ENSMUSP00000000579,10090.ENSMUSP00000001179,10090.ENSMUSP00000003370,10090.ENSMUSP00000005647,10090.ENSMUSP00000013949,10090.ENSMUSP00000015800,10090.ENSMUSP00000021550,10090.ENSMUSP00000022901,10090.ENSMUSP00000023803,10090.ENSMUSP00000024884,10090.ENSMUSP00000027137,10090.ENSMUSP00000029812,10090.ENSMUSP00000030336,10090.ENSMUSP00000033136,10090.ENSMUSP00000034049,10090.ENSMUSP00000038063…	Sox9,Pcnt,Hck,Ndufs3,Birc3,Hspa8,Arg2,Rrm2b,Krt18,Eif2ak2,Slc40a1,Nfkb1,Tnfrsf1b,Bag3,Slc25a4,Dhcr24,Pdxk,Fgb,Ccl5,Clcf1,Nenf,Atf5,Tigar,Rnf7,Fn1,Higd1a,Osr1,Vtcn1,Bdnf,Atp7a,Socs3,Epcam,Sh3rf2,Pdcd4,Arhgap10,Icam1,Spp1,Vps4b,Nfe2l2,Tek,Prkcd,Plac8,Taf9b,Il1rn,Ahr,Bcl3,Ppargc1a,Stat3,Prlr,Fga,Fgg,Hgf,Casp3,Cx3cr1,Sirt5
GO:0097006	Regulation of plasma lipoprotein particle levels	7	52	0.66	0.32	0.0482	10090.ENSMUSP00000009790,10090.ENSMUSP00000015712,10090.ENSMUSP00000023806,10090.ENSMUSP00000026021,10090.ENSMUSP00000030010,10090.ENSMUSP00000036044,10090.ENSMUSP00000066536	Pla2g12b,Lpl,Soat2,Msr1,Abca1,Apob,Lipg
GO:0043066	Negative regulation of apoptotic process	49	1054	0.2	0.27	0.0487	10090.ENSMUSP00000000579,10090.ENSMUSP00000001179,10090.ENSMUSP00000003370,10090.ENSMUSP00000005647,10090.ENSMUSP00000013949,10090.ENSMUSP00000015800,10090.ENSMUSP00000021550,10090.ENSMUSP00000022901,10090.ENSMUSP00000023803,10090.ENSMUSP00000024884,10090.ENSMUSP00000027137,10090.ENSMUSP00000029812,10090.ENSMUSP00000033136,10090.ENSMUSP00000034049,10090.ENSMUSP00000038063,10090.ENSMUSP00000038540…	Sox9,Pcnt,Hck,Ndufs3,Birc3,Hspa8,Arg2,Rrm2b,Krt18,Eif2ak2,Slc40a1,Nfkb1,Bag3,Slc25a4,Dhcr24,Pdxk,Fgb,Ccl5,Clcf1,Atf5,Rnf7,Fn1,Higd1a,Osr1,Vtcn1,Bdnf,Atp7a,Socs3,Epcam,Sh3rf2,Pdcd4,Arhgap10,Icam1,Spp1,Nfe2l2,Tek,Prkcd,Plac8,Taf9b,Il1rn,Bcl3,Ppargc1a,Prlr,Fga,Fgg,Hgf,Casp3,Cx3cr1,Sirt5

## Sheet: Kd_Sp_Spearman_correlation
Gene	Correlation
Prlr	-0.6
Pls1	0.142857
Wdr17	-0.657143
Sdha	0.257143
Rab18	-0.142857
Spn	0.0857143
Vav1	-0.371429
Dennd6a	0.714286
Msh3	0.0857143
Fam210a	0.257143
Sp100	-0.371429
Tmem38b	-0.314286
Scaf4	0.657143
Gm14005	0.0285714
Tmem94	0.0857143
Srgn	-0.428571
Ptpn22	-0.257143
X1700030K09Rik	-0.0285714
Nlrp1b	-0.0857143
Smarcc1	-0.428571
Map3k20	0.485714
Kxd1	0.771429
Eml6	-0.6
C920021L13Rik	0.542857
Klhl6	-0.6
Usf3	0.0285714
Slc22a15	-0.0285714
Lima1	-0.142857
Ets1	-0.6
Dis3	-0.0857143
Airn	-0.428571
Alkbh1	0.314286
Rgcc	-0.257143
Pdp2	0.0857143
Suclg2	0.257143
Cdkn2c	0.6
Slc9a1	0.485714
Tlk1	0.0857143
Ell2	0.542857
Mpv17l	0.771429
Ehbp1	-0.428571
Bmp6	-0.485714
Cpq	-0.485714
Ddc	0.0285714
Hdac8	0.314286
Zfp169	-0.142857
Cpne8	-0.0857143
Cd84	-0.828571
Sgpp2	-0.314286
St5	-0.0285714
Dgkg	-0.771429
Stx11	0.428571
Kif21a	0.6
Fmn1	-0.0285714
Soat2	0.714286
Agap1	-0.6
Pdgfd	0.0857143
Slc38a2	-0.542857
Ptprm	-0.2
Pparg	-0.0857143
Agmo	-0.371429
Impg2	0.6
Plcl1	-0.428571
Zfp217	-0.714286
Tnfrsf11a	-0.142857
Sgcz	-0.371429
Slc16a9	-0.485714
Igkv6.17	-0.2
Erc2	-0.257143
Nfia	-0.257143
Nuak1	0.485714
Gm13710	-0.0857143
Atp8b1	-0.0285714
Aim2	-0.257143
Cfap61	-0.6
Fancd2	0.2
Dnase2a	-0.0285714
Casz1	-0.142857
Xkr6	-0.657143
X2210408F21Rik	0.0857143
Rem1	-0.314286
Sbf2	0.485714
Zfp976	-0.485714
Hlf	-0.0857143
Ror2	0.0857143
Iqsec2	-0.828571
Ifnar2	0.0857143
Pmepa1	0.0285714
Hdac3	0.428571
Plxna4	-0.771429
Tcf7l2	-0.0285714
Mthfd1	-0.485714
Ankib1	0.0857143
Anp32e	0.314286
Pla2g4a	0.371429
Dapk2	-0.257143
Mitf	-0.142857
Epha3	-0.257143
Castor2	0.371429
Lrpprc	-0.0857143
Ctnna3	0.0285714
Ubap1	0.0285714
Dpyd	-0.2
Gm10800	-0.142857
Hip1	0.0285714
Adgrv1	-0.542857
Mtmr2	-0.314286
Havcr1	0.371429
X2210408I21Rik	0.142857
X4930412C18Rik	0.0857143
Cenpa	0.885714
Gna14	-0.6
Hoxa7	-0.771429
Abcg2	0.314286
Trpc1	-0.828571
Fer	0.0285714
Bcl7a	0.542857
H2afz	0.942857
Tanc2	-0.6
Fig4	0.314286
Hoga1	-0.371429
Cpeb3	-0.885714
Wdfy1	-0.428571
Cystm1	-0.828571
Trmt1l	0.371429
Rinl	-0.828571
Mis18a	-0.314286
Liph	0.0285714
Rerg	0.0285714
Cip2a	0.428571
Igf2bp2	0.0857143
Naaladl2	-0.371429
Ephb2	-0.0857143
Dnm3	-0.485714
X4930481A15Rik	0.771429
Kcnk5	0.428571
Unc5c	-0.2
X1700109G14Rik	0.257143
Pced1b	-0.542857
Cdh13	-0.6
Pla2g10	0.142857
Wipf2	0.714286
Mapt	-0.257143
Hmgb2	0.314286
Gpc6	0.0285714
Capn2	0.942857
Samd12	-0.657143
Cnksr3	0.542857
Gsdme	-0.885714
Anks1b	-0.0285714
X4933427D06Rik	-0.6
Dst	-0.257143
Chrnb1	-0.942857
Tgfbr1	0.371429
Rims2	-0.542857
Zfpm2	0.2
Tm7sf3	0.6
Svip	-0.542857
Myo1d	0.2
Plcg2	-0.542857
Utp18	-0.371429
Dock4	0.142857
Gli2	-0.0857143
Pik3r6	-0.257143
Sass6	0.714286
Gab2	0.0857143
Spc24	-0.257143
Eri3	-0.142857
Cdca8	-0.142857
Gch1	-0.257143
Prkd1	-0.2
X0610040J01Rik	-0.142857
Brca1	0.142857
Zfp407	-0.142857
X9530026P05Rik	-0.428571
Gm5150	-0.428571
Gm10373	-0.371429
Peli2	-0.657143
Gm29394	0.2
Batf	-0.714286
Nsl1	0.542857
Anxa4	0.542857
Prrc2c	0.142857
Pkhd1l1	-0.6
Popdc3	-0.2
Gm4804	0.0857143
X5430427O19Rik	-0.542857
Large1	-0.257143
Fignl1	0.428571
Rps12	0.257143
Brd3	0.371429
Art3	-0.371429
Armh4	-0.142857
Ica1	-0.314286
Piezo2	0.257143
Cercam	0.542857
Pon3	-0.0857143
Gm45844	0.2
Pde4d	-0.142857
Ezh2	-0.0285714
Wdr76	-0.6
Fbxo7	-0.771429
Galnt17	0.257143
Acsf2	-0.657143
Patl2	-0.771429
Dhfr	-0.6
Rbbp8	-0.2
Alpk1	0.0285714
Lama4	-0.142857
Chaf1b	0.771429
Gstp3	-0.2
Gm26520	-0.142857
Gm21738	-0.257143
Wdhd1	0.428571
Zfhx3	0.0285714
Ncapg	0.542857
Clcn3	-0.314286
Cdc20	0.257143
Ckap2	0.885714
X2.Mar	-0.657143
Ccnf	0.0285714
Lama2	0.0857143
Boc	-0.428571
Ifrd2	-0.771429
Gm33838	-0.0857143
Tnfsf13b	-0.0857143
Stard10	-0.657143
Coq8b	-0.485714
Gm11427	0.542857
Junos	-0.142857
Cul4a	0.0857143
Rad21	-0.257143
Gvin1	-0.6
Mov10	0.257143
Nuf2	0.714286
D5Ertd615e	0.0857143
Osbpl7	-0.142857
Sh3tc2	-0.142857
Ikbke	-0.485714
Clspn	0.0857143
Gm47448	-0.714286
Srgap1	-0.314286
Tmem56	0.0285714
Zwilch	0.542857
Dnajb13	0.2
Sfn	-0.885714
X9330111N05Rik	0.485714
Pbx3	-0.142857
Rad51ap1	0.657143
Scaper	0.485714
Btk	-0.657143
Ophn1	-0.142857
Dlc1	0.142857
E2f8	0.371429
Pard3b	-0.0285714
Cenph	0.257143
Gm20429	-0.371429
Atad2	-0.0857143
Wfdc17	0.485714
Muc13	0.314286
Magi2	-0.0857143
Luzp1	-0.142857
Sh3kbp1	0.0285714
Fzr1	0.314286
Csgalnact1	-0.714286
Gm4951	0.542857
Xpnpep1	0.2
Arhgef3	-0.0857143
Trim5	-0.942857
Nhs	-0.657143
Pcsk5	-0.2
Pamr1	0.771429
Armc3	0.0285714
Dpf3	-0.771429
Csk	-0.6
Dach1	-0.257143
Galm	-0.771429
Ewsr1	0.485714
Slbp	0.6
Etl4	-0.0857143
Cep112	0.142857
Slc4a4	0.142857
Plscr4	-0.885714
Gmip	-0.542857
Sgcd	0.0285714
X1.Mar	0.6
Cdca3	0.314286
Pld1	-0.485714
B3galt1	-0.0285714
Rrm2	0.428571
Fnip2	-0.6
Ubac1	0.257143
Bcl2l11	-0.714286
Ifit1	0.6
Cped1	0.257143
Gm38398	-0.2
Atrnl1	-0.257143
Diaph3	0.371429
Stil	0.142857
Thsd4	-0.0285714
Vwf	0.0857143
Samd4	0.142857
Birc5	0.428571
Plk1	0.257143
Kif22	0.0285714
Mgst3	-0.0857143
Il20rb	0.0285714
X8.Mar	-0.6
Immp1l	0.371429
Zbtb7c	-0.0285714
Il15	-0.542857
Nadk2	0.257143
Kif15	0.485714
Cdc6	0.257143
Ghr	-0.257143
Slamf6	-0.714286
Mcm4	-0.142857
Gpr176	-0.0857143
Slamf1	-0.371429
Pbx1	-0.0857143
Bicc1	0.0857143
Sema5a	-0.314286
Snta1	-0.428571
Gata4	-0.2
Efna5	0.257143
Gpm6a	-0.371429
Rcc2	-0.0285714
Has2os	-0.371429
Sh3d21	-0.2
Smad1	0.257143
Bdh1	0.771429
Shcbp1	0.6
Smchd1	-0.2
Pdgfc	-0.542857
Samd14	0.771429
Epb41l4a	0.0857143
Spon1	0.714286
Whrn	0.771429
Prkg1	0.0285714
Pola1	0.142857
Glt1d1	-0.428571
X4933406I18Rik	-0.371429
Ctse	0.485714
Chaf1a	0.542857
Stradb	-0.0857143
F830016B08Rik	0.428571
Snx13	-0.314286
Dock1	0.314286
Gm16070	-0.0285714
Gm42567	-0.314286
Plscr1	0.942857
Wdfy4	-0.6
Glrx5	-0.257143
Cdca2	0.142857
Adamts12	-0.142857
Thada	-0.371429
Birc3	-0.771429
Ccr6	-0.885714
Adam12	0.257143
Depdc1b	-0.2
Alox5	0.0285714
Cdh20	-0.257143
Pla2r1	0.142857
Pex13	0.771429
Rora	0.257143
Cpox	-0.2
Odc1	-0.142857
Uros	-0.657143
Plcb1	-0.314286
Sntg1	-0.0857143
Gm26885	-0.542857
Ptprg	-0.542857
Ccna2	0.6
Sdk1	0.257143
Gins2	0.428571
Plcxd3	-0.142857
Cdh4	-0.142857
Hmmr	0.428571
Prr11	0.714286
Traf5	0.0857143
Msantd3	0.6
Inpp4b	-0.371429
Tal1	-0.657143
Ttc28	-0.142857
Naip2	0.371429
Evl	0.0857143
Fn3k	-0.542857
Cyyr1	-0.371429
Sntb1	-0.314286
X4930402H24Rik	-0.314286
Rcsd1	-0.6
Flt1	-0.257143
Ska1	-0.0285714
Ccdc148	-0.542857
Gm6093	0.289886
Sncaip	-0.257143
Tll1	-0.257143
Ercc6l	-0.0857143
Ybx3	0.2
Tnni3	-0.942857
Svbp	0.6
Bptf	0.142857
Bmpr1b	-0.257143
Tfrc	0.142857
Gm12940	0.771429
Aspa	-0.942857
Grap2	-0.714286
Cdh18	-0.371429
Tpx2	0.428571
Apol11b	0.257143
Akap13	-0.314286
X5830428M24Rik	-0.942857
Tent5c	0.6
Lig1	0.542857
Gm37607	0.0857143
Ror1	-0.0857143
Neil3	0.257143
Pfdn2	0.714286
Ube2c	0.0857143
Tcte2	-0.314286
Insr	-0.485714
Clec5a	0.714286
Epsti1	-0.657143
Fhod3	-0.0857143
Wwc2	-0.485714
Il1rl1	0.428571
Stox2	0.257143
Nusap1	0.371429
E2f2	-0.0857143
Slc25a21	-0.714286
Nup210l	0.485714
Gse1	0.371429
Cdk9	0.2
Dip2c	-0.0857143
Smc2	0.314286
Oas3	0.6
Padi4	0.0285714
Rnls	0.0285714
Kif11	0.428571
Garem1	-0.257143
Galnt18	0.257143
Kifc1	0.142857
Dock2	-0.828571
Gm12381	-0.2
Adamtsl1	0.0285714
Incenp	0.0857143
Blm	0.257143
Iglc2	-0.942857
Kcnt2	-0.0285714
Zfp704	0.142857
F930017D23Rik	-0.2
Ugt8a	-0.828571
Dapk1	-0.314286
Pdzrn3	-0.0857143
Ttc39c	-0.0857143
Meis1	0.0857143
Knl1	0.142857
Acsl1	-0.2
Ncapg2	0.885714
Bid	-0.0285714
Ccdc7a	-0.257143
Hook2	-0.371429
Mfsd2b	-0.771429
Specc1	0.142857
Anxa2	0.428571
Cenpe	0.657143
Ankrd11	-0.0857143
Sox6	-0.485714
Mindy4	-0.542857
Simc1	0.657143
Rhoh	-0.6
Phtf2	0.657143
Fli1	-0.542857
Nipal2	-0.314286
Smg7	0.428571
Ccdc57	-0.257143
Pim1	0.6
Fam210b	0.714286
Aurka	0.142857
Ccbe1	-0.142857
Aldh1l2	0.6
Gcnt2	-0.0857143
Ddias	0.542857
Kif4	-0.0857143
Slc39a8	-0.0285714
Rhd	-0.828571
Slc22a23	-0.657143
Gm26641	-0.6
Tnnt3	-0.6
Snx8	0.371429
Fndc3b	0.542857
P3h2	-0.0857143
Ms4a8a	-0.0857143
Col4a3	-0.714286
Arhgap10	-0.6
Exo1	-0.0857143
Pid1	0.257143
Gm37013	0.257143
Slc25a51	-0.828571
Ccnd3	-0.371429
Fmnl2	0.257143
Cd24a	0.6
P2ry1	-0.542857
Nek2	0.314286
Gpc4	-0.257143
Spag5	0.542857
X2610035D17Rik	0.0857143
Mns1	-0.371429
Grb14	-0.0285714
Zfp866	0.485714
Slc7a7	-0.0857143
Dmtn	-0.2
Gm7135	-0.2
Chsy3	0.485714
Cd300lb	0.257143
Dock11	-0.6
Kat6b	0.542857
Rpl27	0.257143
Panx1	0.142857
Slpi	0.485714
Ncapd2	0.0285714
Rassf6	-0.942857
Fat1	0.6
A430093F15Rik	-0.257143
Ero1lb	0.771429
Nrp1	0.0285714
Magi1	0.0285714
Cmah	0.485714
Mcm3	0.771429
Ckap2l	0.428571
Sgo1	-0.0857143
Frk	-0.0285714
Plppr3	0.485714
Rnf180	-0.142857
Snx24	0.0857143
Klhdc8b	-0.371429
Pcgf6	-0.314286
Snx29	0.542857
Gm39383	-0.714286
Pde3a	-0.0285714
Adcy3	0.2
Alad	-0.314286
Gm38825	-0.942857
Thbs1	0.771429
Gm13986	-0.542857
X9830132P13Rik	-0.6
Ahnak2	0.542857
Cd96	-0.542857
Arhgap31	0.257143
Cftr	0.428571
Gatm	0.371429
Hsf3	-0.0857143
Fn3krp	-0.142857
Itgb3	0.428571
Trbc1	-0.828571
Ptprk	-0.771429
Ppbp	0.0857143
Tacc3	0.542857
Cd22	-1
St6gal1	-0.485714
X4930578C19Rik	-0.542857
Ccr1	0.828571
Fign	0.0285714
Tmem132d	-0.0285714
Arl4a	-0.428571
Gm15848	0.371429
Gm12724	-0.485714
Osbpl1a	-0.371429
Stom	0.942857
Isg20l2	-0.0285714
Clec2g	-0.257143
Nedd4l	0.771429
Herc4	0.485714
Rbpms2	-0.828571
Col27a1	-0.485714
Cgn	0.657143
Ntn1	-0.371429
Mrc2	0.371429
Vsig4	0.2
Slc44a2	-0.657143
X1700001K19Rik	-0.485714
Ndc80	0.257143
Cp	0.885714
Bcl6	0.657143
Fam169b	0.485714
Sugct	-0.371429
Trdn	-0.771429
Il6ra	-0.714286
Stard13	0.142857
Ikzf1	-0.828571
X5430401H09Rik	-0.142857
Ticrr	0.314286
Runx1	-0.828571
Slc10a7	0.0285714
Aspm	-0.314286
X4930477G07Rik	0.257143
Themis	-0.714286
Mecom	0.0285714
Epb41	-0.371429
Agxt2	0.0285714
Skap1	-0.714286
Rgs13	-0.142857
Ms4a4b	-0.542857
Shroom4	-0.657143
Dscc1	0.0857143
Panct2	-0.6
Sdr39u1	0.6
Cd6	-0.485714
Robo3	-0.428571
Map7d3	0.257143
Spta1	0.0857143
Pbk	-0.0285714
Sirpb1b	0.485714
Snhg11	-0.657143
Trpv2	-0.314286
Fam184a	-0.542857
Mir142hg	-0.828571
Mafg	-0.828571
Slc22a4	-0.828571
Gm37372	-0.6
Gm48084	-0.0857143
Asf1b	-0.0285714
Prr5	0.371429
Nxph1	-1
Il34	-0.0857143
Gramd3	0.771429
Cd300a	0.542857
Ndrg1	-0.485714
Zfp641	-0.714286
Gm10110	0.314286
Palm3	0.542857
Lax1	-1
Plekhg1	0.142857
Susd1	-0.714286
Gm16341	-0.371429
Mki67	0.771429
Frmd4b	-0.771429
Mfap3l	-0.0857143
Gucy1a2	0.0857143
Cdyl2	-0.0857143
Dsp	0.828571
Eya2	-0.2
Il1rl2	0.142857
B630019A10Rik	0.6
Ube2l6	0.542857
Dnah6	-0.371429
Ly86	-0.828571
Sytl2	-0.828571
Top2a	0.485714
Man1c1	0.257143
Slc46a3	0.485714
Scml4	-0.542857
Phf21a	0.257143
Gm2619	0.257143
Plcxd2	0.771429
Trak2	-0.142857
Itgam	0.771429
Adam28	-0.142857
Retn	-0.257143
Myh6	-0.6
Dock10	-0.428571
Bank1	-0.6
Ppp1r13b	0.771429
Tnnt2	-0.714286
Mapk4	-0.0285714
Nsun2	-0.485714
Adgrd1	-0.0857143
X4930578G10Rik	-0.371429
C1galt1	0.542857
Mylk3	-0.828571
Tcf7l1	0.142857
Eif2ak1	-0.428571
Dnajb2	-0.428571
Spp1	0.714286
Myo1g	-0.885714
Perp	-0.771429
Pde11a	0.0285714
Plce1	0.0285714
Pde5a	0.0857143
Gm36431	-0.0857143
Rbms1	-0.0285714
Ccm2l	-0.485714
F5	-0.428571
Lipc	-0.142857
Fchsd2	-0.542857
Slc6a20b	-0.885714
Plekhm2	0.142857
Casq2	-0.771429
Rad54l	0.142857
Tshr	-0.2
Nkd2	0.314286
Pknox2	0.257143
Mlkl	0.771429
Kif23	-0.257143
Ppp1r16b	0.942857
Dlec1	-0.485714
Cdk1	0.657143
Prkcq	-0.257143
Mmp27	0.542857
Ccnb1	0.771429
Sult5a1	0.257143
Tspan9	-0.2
Lmtk2	0.142857
Esco2	0.485714
Imp4	0.0857143
Aldh1a1	0.885714
Ar	0.314286
Rras2	-0.771429
Adamts6	-0.542857
Ankrd1	-0.0857143
Hspa4l	-0.0857143
Rad51	0.771429
Gm43388	-0.6
Mis18bp1	0.314286
Il7r	-0.371429
Gm26569	-0.657143
Arhgap45	-0.714286
Ccdc141	-0.0285714
Slc7a15	-0.371429
C7	0.942857
Asap3	-0.6
Pax9	-0.6
Muc16	-0.485714
Topbp1	-0.142857
Cenpf	0.485714
Tmem132c	-0.0285714
Abcb10	-0.314286
Itga4	-0.257143
Plekha2	-0.942857
Kynu	-0.885714
Sox11	-0.0857143
Pycr2	-0.542857
Lck	-0.771429
Ctnnal1	1
Gm30624	0.142857
E2f7	0.0857143
Cd247	-0.714286
Npas3	-0.257143
Alms1.ps2	-0.657143
Clec1b	0.542857
Fam69a	0.142857
Ap1s3	-0.485714
F11r	-0.371429
Rsf1	0.257143
Igkv4.91	0.142857
Pf4	0.542857
Aurkb	0.314286
Arsb	0.485714
Lmod2	-0.371429
Gm28539	0.6
Dnah8	0.142857
Sh2d1b1	0.485714
Abtb2	0.314286
Fads2	0.428571
Treml2	-0.542857
F630028O10Rik	0.428571
Adcy7	-0.885714
Anxa3	0.6
Dcst2	0.257143
Dclre1a	0.542857
Fam83d	0.542857
Cd28	-0.657143
Cfd	0.2
Slc7a13	-0.885714
Fcamr	0.314286
Rrm1	0.714286
Hrc	-0.657143
X4930544I03Rik	-0.314286
Fam71d	-0.542857
Bach2	0.0285714
Rbms2	0.257143
Acod1	0.542857
Xylt1	0.942857
Ubd	0.485714
Ank3	-0.371429
Pak1ip1	-0.142857
Ighv10.1	-0.2
Ralgps2	0.714286
H2.DMb1	-0.828571
Ahdc1	0.257143
Bbs9	0.0857143
Ccdc169	-0.428571
Mlxipl	-1
Mb	-0.657143
Stambpl1	-0.371429
Acp1	-0.828571
Maml2	-0.2
Cdr2	0.2
Cntnap5a	-0.0285714
Gm31718	-0.371429
Gdpd5	0.428571
Arhgap42	-0.257143
Plet1os	-0.314286
Csmd3	-0.0857143
Actn2	0.314286
Ppp2r2b	-0.142857
Krt7	0.771429
Rbm24	-0.257143
Pdpn	0.542857
Blnk	-0.828571
Crispld2	0.0857143
Tbxas1	-0.2
Cblb	-0.371429
Zfp608	-0.0857143
Scrn3	-0.257143
Lyve1	0.942857
Gm26862	-0.0285714
Ltbp1	-0.2
Mtfr2	0.542857
Cpa2	-0.428571
Abca16	-0.314286
Ppp3cc	0.428571
Elmod3	0.542857
Krt14	0.0857143
Frmpd2	-0.0857143
Myl3	-0.142857
Gm10801	-0.0857143
Dgkb	0.0857143
Ncaph	0.771429
Bag2	0.657143
X5031425E22Rik	0.657143
Gfra1	-0.428571
Gpr141	-0.0857143
Foxp1	-0.142857
Nhsl2	-0.0857143
Ccnb2	-0.314286
Rxfp1	0.771429
Gm29683	0.0285714
Bub1b	0.6
Col26a1	-0.371429
Zfp521	-0.142857
Gm26633	-0.371429
Col19a1	-0.257143
Me3	0.0285714
Dusp2	-0.428571
Inpp5d	-0.485714
Itk	-0.828571
Myc	-0.257143
Frrs1	-0.771429
Pcyt1a	0.142857
Acta1	-0.2
Il18rap	0.428571
A430078G23Rik	-0.142857
X5830408C22Rik	-0.0857143
E030030I06Rik	-0.0857143
Frem1	-0.0285714
Tpbg	0.371429
Nox4	-0.6
Pde7a	-0.0857143
Sphk1	0.828571
Adamts10	-0.428571
Zbtb42	0.828571
Entpd5	0.257143
Slc13a1	0.542857
Syn3	-0.771429
Hvcn1	-0.6
E330020D12Rik	-0.485714
X2310058D17Rik	0.428571
Selp	-0.142857
Sulf1	-0.257143
Chil3	0.2
Asb1	0.257143
Parp8	-0.314286
Stat4	-0.6
Skint10	-0.142857
Bub1	0.428571
Acoxl	0.428571
Pde7b	-0.0857143
S100a8	0.714286
Dennd3	0.428571
Tmem163	0.657143
Catsperb	-0.314286
Syt7	-0.6
Rubcnl	-0.428571
Rbpms	0.257143
X2610307P16Rik	-0.142857
Vgll3	-0.0857143
Scml2	-0.942857
Rnase4	0.542857
Upp2	-0.0857143
X2810030D12Rik	-0.542857
Tgfb2	0.257143
Faah	0.657143
Akna	-0.428571
Mamdc2	0.314286
Cit	-0.485714
Sntg2	0.257143
Pde3b	-0.828571
Pkp4	-0.714286
Pklr	0.485714
Gm12649	-0.0285714
Acsm2	-0.142857
Gm26512	0.371429
Dcdc2c	-0.371429
X1700047F07Rik	-0.371429
Mycl	-0.371429
Tespa1	-0.485714
Hp	0.2
Adra1b	0.485714
Gng11	-0.428571
Lmna	0.771429
Gm46329	-0.142857
Cenpi	0.257143
Gabrr2	0.771429
X3110082I17Rik	0.885714
Pard3	0.257143
Camk4	0.885714
Mcam	0.428571
Gm30667	0.0857143
Ccl12	0.6
Amy1	0.314286
Btla	-0.942857
Dnmt3c	-0.771429
Paqr9	0.0285714
Gm11630	0.771429
Map3k14	-0.542857
Ier3	0.714286
Wasf3	-0.142857
Mc2r	0.371429
Git2	-0.257143
Slco4c1	-0.257143
Cd3e	-0.657143
Cd4	-0.371429
Fen1	0.542857
Plcz1	0.485714
Nfib	-0.142857
P2ry6	0.0285714
Azin1	0.0857143
Ebf1	-0.371429
Scp2.ps2	-0.428571
Efemp1	0.0857143
Ccm2	-0.0285714
Lhfp	-0.257143
Cyp2j5	-0.257143
Il12rb2	0.2
Gm39323	-0.371429
Olfr164	-0.485714
Cpb1	-0.314286
Lrmp	-0.828571
Rbp1	0.257143
Mybl2	-0.0857143
Tuba4a	-0.257143
Gm20661	0.142857
Ighv1.39	0.428571
Tnfrsf14	0.771429
Adamts2	0.142857
Tarm1	-0.314286
Trp53cor1	0.0857143
Itga11	0.0285714
Foxred2	-0.771429
Card11	-0.885714
Mctp2	-0.0857143
Olfml1	-0.142857
Cd3eap	0.142857
Stard9	0.142857
Ehbp1l1	0.6
Krt19	0.771429
Gm38575	-0.485714
Sh3rf2	-0.428571
Zfp423	0.257143
Gm31045	-1
Dchs2	0.0857143
Sod3	-0.314286
Drd3	-0.6
Rbms3	0.257143
Tsacc	0.771429
Jpt2	0.6
P2rx7	0.142857
Melk	0.485714
Slc27a2	0.142857
Gbx1	-0.6
Vegfd	-0.0857143
Mccc1os	0.942857
Adamts16	0.257143
Cd5	-0.6
Gm26767	0.6
Mir99ahg	-0.0857143
Gm8369	-0.542857
Pfkm	-0.257143
Polr2l	0.485714
Knstrn	0.542857
Cd5l	0.428571
Tmem178	-0.771429
Kcnb2	-0.371429
Enpp6	-0.714286
Tmem108	0.0857143
Gm15638	0.542857
Ccl5	0.542857
Vdr	-0.771429
Has1	0.0857143
X4930599N23Rik	0.257143
Pdlim4	-0.0857143
Gm48693	0.0285714
Gcnt1	-0.371429
Sec14l1	0.828571
Il1b	0.714286
Hk1	0.314286
Sestd1	0.6
Ikzf3	-0.542857
Usp15	-0.2
Prom1	0.714286
Egflam	0.142857
Serpine1	0.714286
Fam160b2	0.371429
Ighg2b	0.371429
Tmem205	-0.714286
Pappa	0.142857
Itga9	0.314286
Hyal5	-0.2
St8sia1	0.828571
Klhl14	-0.314286
Ccl9	0.885714
Alox5ap	0.657143
Sirpb1c	0.314286
Apbb1ip	-0.257143
A530021J07Rik	0.771429
Micall2	0.257143
Ankrd65	-0.942857
Clic1	-0.714286
Fam13a	-0.714286
Otx2os1	-0.771429
Slc10a6	0.0857143
Sdc1	0.771429
Foxo1	0.371429
Ccdc38	0.485714
Gm15943	-0.6
Mgam	-0.885714
Rgs12	0.885714
Ms4a14	0.542857
Emp2	0.142857
Sspn	0.6
Fhl2	0.0857143
Rplp1	0.2
Adamtsl5	0.0857143
Mpc1	0.485714
Arl5c	-0.314286
Dars2	0.0857143
Ighv1.22	0.542857
Cadps2	-0.0285714
Ifitm6	0.828571
Jph2	-0.257143
Acsl5	0.371429
Lcn2	0.828571
Zfp385c	0.0857143
Gm49329	-0.0285714
Lbp	0.6
Def8	-0.0857143
Il7	0.257143
Nfkb1	-0.714286
Trem2	0.771429
Ighv1.19	0.657143
Itgae	-0.257143
Ssx2ip	-0.142857
Me1	0.0857143
Cdh3	0.142857
Slc16a2	-0.0285714
Igkv17.127	0.771429
Grm8	0.6
Gm11110	-0.542857
Rflnb	0.542857
Pym1	0.0857143
Tmem131l	-0.371429
Gm31698	-0.428571
Mdfi	0.142857
Gm10925	-0.2
Cpne2	0.6
Dysf	0.0857143
Gm40153	0.257143
Mkln1os	-0.6
Creb5	0.314286
Kank4	0.142857
Bmx	0.142857
Ntf3	0.142857
Slc23a4	-0.542857
Zpbp	0.0857143
Zc2hc1a	0.257143
Rps6ka3	-0.714286
Bnip3l	0.657143
Rmc1	0.0857143
Ighv1.18	0.371429
Sh3pxd2b	0.0285714
Gm44174	-0.485714
Dnah12	0.428571
Mov10l1	0.0285714
Cda	-0.542857
Rhpn2	0.485714
Dlgap5	-0.0857143
Shroom3	0.371429
Ifi27l2b	0.828571
Plxdc2	0.428571
Map3k7cl	-0.0285714
Unc5b	0.371429
Peak1	0.314286
Mmp3	0.885714
Spdl1	0.542857
Atp8a2	0.0285714
Ly6c2	0.942857
Ifi203	-0.542857
Gpr39	0.2
Selenbp1	-0.771429
Lrrk2	0.142857
Nedd9	-0.828571
Gmpr	-0.257143
Cyp4a32	-0.142857
Thsd1	-0.142857
Ccl8	0.942857
Cdc42ep5	0.485714
Sema6a	0.485714
Map3k1	-0.885714
Itpr3	-0.942857
Gca	0.142857
Tmem151a	-0.6
Syt17	-0.0857143
Ms4a6d	0.885714
A930005H10Rik	0.371429
Cxcr5	-0.314286
Cdon	0.257143
Lgals3	0.6
Capn5	0.771429
Stap1	-0.314286
Ighv1.50	0.371429
Map2k3	-0.428571
Mcm5	0.542857
Gm29266	0.0857143
Gm13431	0.0857143
Gstm2	-0.714286
Il27ra	-0.885714
Il21r	-0.714286
Slc25a24	0.885714
Tln2	-0.314286
Gtse1	0.714286
Gm5834	0.0857143
Tnfaip2	0.771429
AA467197	0.428571
Fgf18	0.142857
Pik3cd	-0.485714
Pla2g2d	0.0857143
Ccn4	0.257143
Gdf10	-0.771429
Chdh	-0.0857143
Pdgfrl	0.6
Mcm6	0.542857
Rida	-0.542857
Chek1	0.257143
Sftpd	0.771429
C5ar1	0.542857
Cbr2	0.771429
Plk4	-0.0285714
Rab3ip	0.771429
Tlr8	0.771429
Rhobtb1	-0.371429
Znfx1	0.0857143
R3hdm2	0.542857
Selplg	-0.485714
Cst7	0.428571
Clec4a1	0.657143
Bag3	-0.485714
AW822252	-0.771429
Carmn	0.828571
Adam32	0.657143
Gbp2b	0.257143
Atl2	-0.0857143
Nenf	-0.371429
Dcn	0.371429
Isg20	0.6
Kcng1	0.714286
Il1r2	0.371429
Olfr1033	0.314286
Tshz2	0.485714
Opcml	-0.0285714
Mgst1	0.6
Prss23	-0.0857143
C3ar1	0.714286
Meis2	0.314286
Plcd3	0.714286
Col8a1	0.257143
Dnajc5b	0.257143
Def6	-0.142857
Klra2	0.428571
Strbp	0.485714
Ptpn12	0.0857143
Ccdc69	-0.542857
Dpep2	0.6
Dbf4	0.428571
Il11	0.0857143
Isg15	0.771429
Art4	0.771429
Prg2	0.314286
Mettl17	0.428571
Blk	-0.371429
Ablim1	0.771429
Rragd	0.0857143
Ckap4	0.771429
Rnf10	0.142857
Lat	-0.771429
Clec4b1	0.828571
Ltb	-0.828571
Trac	-0.714286
Nlrx1	-0.371429
Plekha4	-0.0285714
Edaradd	0.0857143
Ctdspl	-0.142857
Ms4a7	0.714286
Itga5	0.485714
Ighd	-0.6
Sash3	-0.714286
Fbxw9	-0.0857143
Lama3	0.0285714
Tarsl2	-0.142857
Gm26616	-0.714286
Cse1l	-0.257143
Kif20a	0.485714
Oas2	0.771429
Ighv1.12	0.428571
Arhgap11a	0.371429
Fcrl1	-0.371429
Mxra7	0.0285714
Gm26691	0.142857
Prkd2	-0.371429
Fpr1	0.485714
Mettl24	-0.257143
Saa3	0.428571
Ighv2.3	0.257143
Arhgap4	-0.542857
Klf3	0.142857
Capn1	-0.371429
Rpa1	-0.714286
Cnga1	-0.0857143
Cpm	0.828571
Abhd5	-0.142857
Prdm5	0.0857143
Prkaa2	-0.0285714
Vegfc	-0.0857143
Fcgr4	0.428571
Fhl1	-0.371429
Slc2a5	-0.542857
B3gnt5	-0.885714
Mboat1	-0.428571
Masp1	0.314286
Gm12153	0.428571
Gm45861	0.257143
Ngf	-0.0285714
Rpl37a	-0.257143
Pxdc1	-0.542857
Unc13d	-0.257143
Gpr132	-0.6
Tril	-0.771429
Msr1	0.885714
Fam129b	0.428571
Oas1g	0.542857
F3	0.314286
Fads3	0.257143
Clec10a	-0.142857
Igkv9.120	-0.771429
Arhgap19	0.714286
Ugt3a2	-0.257143
Casp3	0.657143
Pex11g	0.657143
Psrc1	0.828571
Pglyrp2	-0.657143
Hebp1	-0.942857
Loxl2	0.942857
Cybb	0.542857
Nlrc3	-0.371429
Myocd	0.142857
Dnah7b	-0.314286
Igkv4.59	0.828571
Chrdl1	-0.314286
Fgr	0.485714
Fcrla	-0.485714
N4bp2	-0.542857
Dock7	0.371429
Rgs18	0.714286
Tc2n	-0.314286
Cd72	-0.0857143
Ankrd44	-0.485714
Zfp618	0.2
Mcm7	0.371429
Nde1	0.542857
Abcc3	0.542857
Zfp592	0.657143
Mfsd12	0.542857
Prdm6	-0.0857143
Nlrp10	-0.942857
Cyb5a	-0.771429
Fam171a2	0.371429
Gm11639	-0.6
Det1	-0.0285714
Ccl7	0.771429
Ms4a4c	-0.714286
Cd99l2	0.2
Smtnl2	0.771429
Tmem45b	0.657143
Igfbp2	0.314286
Colec12	0.485714
Cuedc1	-0.0857143
Ahctf1	-0.485714
Rnf144a	0.885714
Ighv5.9.1	0.60876
Fam118b	0.542857
Aldh1l1	0.142857
Notch3	0.314286
Igkv8.24	0.2
Plat	0.942857
Igkv17.121	0.885714
Trim34a	-0.6
Ighv1.53	0.885714
Mettl7a1	-0.314286
Nexn	0.257143
X1110059E24Rik	0.542857
Chp2	0.657143
Mfap4	0.371429
Itgb1	0.771429
Ctsf	0.428571
Lrrc25	0.942857
Gm7233	0.428571
Slc34a2	0.0285714
Ctla2a	0.828571
Gulp1	0.314286
Tnfaip1	0.0285714
Tmx1	0.6
Pex11a	-0.714286
Enpp2	-0.257143
Clec2i	-0.828571
Nfasc	-0.714286
Arhgef10l	-0.0857143
Lpl	-0.885714
Steap4	0.542857
Eri1	-0.0857143
Tab3	-0.428571
Kif2c	0.485714
Gm30524	0.428571
Tmem150b	0.371429
A630001G21Rik	-0.542857
Gbp2	0.6
Tbx3os1	0.0857143
Mgp	0.2
Slc13a3	-0.714286
Paics	-0.0857143
Gm14221	0.485714
Cntn5	0.0857143
Eif2ak2	0.942857
Mb21d2	-0.485714
Cytip	-0.657143
Chic2	-0.314286
Cr2	0.371429
Gm16618	0.771429
Dmxl1	0.485714
Folh1	0.314286
Tcea3	-0.371429
Myh10	0.0285714
Ighv6.3	0.257143
Epb41l3	-0.771429
Lypd6b	0.542857
P3h3	0.314286
X4930430F08Rik	-0.0857143
Plod2	0.428571
Lox	0.771429
B130024G19Rik	0.542857
Ccn5	0.771429
Ubxn2a	-0.142857
Hmga2	0.257143
Gm5345	0.428571
Cxcl5	0.771429
Btg2	-0.6
Sh3glb1	0.371429
Gm15674	0.942857
C6	0.828571
Scarf1	-0.428571
Dusp27	0.0857143
Tead4	0.0285714
Emcn	-0.6
Adgrl4	0.257143
Sdk2	0.257143
Lurap1l	-0.885714
Scd1	-0.542857
Nupr1	0.714286
Rgl1	-0.371429
Adgre1	0.771429
Cdkn1a	0.542857
Pcna	0.428571
Cdc42ep3	-0.428571
Gpt2	0.0857143
Slc6a19	-0.0285714
Boll	0.542857
Pam	-0.257143
Gm17501	0.371429
Fblim1	0.885714
Rnasel	0.6
Ccn2	0.0285714
Hmcn1	0.2
Meiob	0.657143
Acss3	0.257143
B930025P03Rik	-0.371429
X6.Mar	-0.542857
H2.DMb2	-0.942857
Igha	0.0857143
Gpx3	-0.257143
Klhl25	0.657143
Osmr	0.942857
Tmem229a	0.142857
Tmem53	-0.0285714
Rasal3	-0.6
Cyp4b1	-0.657143
Pcdh17	-0.371429
Bgn	0.485714
Orc2	0.0857143
C1qc	0.771429
Spaar	-0.657143
Dab2	-0.657143
Gm8113	0.257143
Slc40a1	0.714286
Ctla2b	0.885714
Lsp1	-0.542857
Itga3	0.257143
Lilra5	0.657143
Prodh	-0.2
Washc5	0.6
Hspa12a	-0.485714
Palm	0.142857
Dtx1	0.6
Adra2b	-0.371429
Col23a1	-0.0285714
Tmpo	0.428571
Dnaja4	-0.257143
Nrp2	-0.257143
Cd2	-0.771429
Fam20a	0.428571
Nomo1	-0.0857143
Cmtm8	0.0857143
Armcx6	0.0857143
X4933413J09Rik	-0.314286
Igf1	-0.0285714
X2900026A02Rik	-0.371429
Ptpn2	0.0285714
Gmps	-0.428571
Traf3ip3	-0.714286
Fgd1	0.371429
Fbln2	0.6
Tspan32	-0.6
Fabp5	-0.657143
Il17rd	0.314286
Ddr2	0.542857
F13a1	0.771429
Tlr4	0.371429
Apobec3	-0.771429
Clec4a2	0.885714
Plaur	-0.885714
Apeh	-0.142857
Ctsw	0.0857143
Robo4	-0.771429
Notch2	-0.942857
C1qb	0.714286
Spic	0.828571
Gm12514	0.657143
Enpep	0.371429
Pax5	-0.371429
Fcgr1	0.771429
Ear2	0.771429
D630003M21Rik	0.485714
Hk3	0.657143
Itgb7	-0.657143
Col5a1	0.885714
Ighv1.55	0.6
Maged2	0.657143
Medag	0.371429
Ifit3b	0.542857
Igkv3.4	0.314286
Gbp7	0.771429
Cd37	-0.828571
Tspan4	0.714286
Slc28a2	-0.2
Tmem71	-0.542857
C1ra	0.6
Igkv5.39	0.885714
Clec7a	0.542857
Fcgr3	0.485714
Eif4ebp1	0.771429
Fam129a	0.771429
Klf4	0.314286
Tbc1d31	0.314286
Galc	0.0857143
Mmp9	0.657143
Npy1r	0.0285714
Pyroxd2	0.0857143
Cd53	-0.6
Clec4a3	0.771429
Ighv1.26	0.828571
Igkv4.68	-0.428571
Ano1	0.314286
Edn1	0.2
Ms4a4d	0.428571
Siglec1	0.0857143
Gm28437	-0.257143
Prdx5	-0.542857
Camk1	0.657143
Sema3c	0.657143
Arhgef5	0.142857
Nup153	-0.6
Prg4	-0.0857143
Pacsin2	0.2
Vipr1	0.828571
Rbm11	0.428571
Ifitm3	0.885714
Ifi207	0.828571
Trim14	-0.257143
Bcam	0.771429
Pgam2	-0.371429
Cd14	0.714286
Zfyve9	-0.2
Tcaf2	0.657143
Ddr1	0.142857
Ifi211	0.828571
Klrk1	0.314286
Msrb3	0.257143
Cmtm7	-0.371429
Siglecg	-0.485714
Mill2	0.371429
Zfp697	0.0857143
Loxl1	0.0857143
Tnfrsf21	-0.0857143
Lpar3	0.885714
Slc19a2	0.257143
Fam114a1	0.771429
Nphp1	0.0285714
Hcar2	0.6
Ighv1.9	0.542857
Cd68	0.771429
Plin2	0.6
Vcl	0.485714
Xdh	0.942857
Sfrp1	0.6
Tnni2	-0.428571
Stap2	0.771429
Cxcl1	0.771429
Wnt5b	-0.142857
Mafb	0.542857
Kcnj10	-0.485714
Afap1l2	0.2
Cpne3	0.657143
Clec4n	0.6
Mmp14	0.714286
Kdm5d	-0.485714
AI467606	-0.428571
BC064078	0.542857
Ctsk	0.542857
Nectin4	0.657143
Afg3l2	-0.314286
Zyx	0.714286
Ighv1.58	0.257143
Pilra	0.714286
Ereg	0.428571
Ighv1.76	0.257143
X1200007C13Rik	0.485714
Bmp4	-0.257143
Stab1	0.771429
Oas1a	0.942857
Pcmt1	-0.657143
Fgfr4	-0.0857143
Slfn9	0.771429
Twsg1	0.714286
Gamt	-0.257143
Col12a1	0.314286
Slamf9	0.885714
Serpina3f	0.885714
Rbm3.ps	0.542857
Plek	0.714286
Cyp2j9	-0.485714
Hs6st1	0.6
Cdc42ep4	0.771429
Hes1	0.0285714
B430306N03Rik	0.485714
Ptgs1	0.6
Vcam1	0.714286
Dpysl3	0.257143
Nnmt	0.828571
Abcf2	-0.2
Tfec	-0.485714
Tinagl1	0.714286
Lyz2	0.485714
Cdh11	-0.371429
Pcsk6	-0.0857143
AW112010	0.428571
Lgals1	0.771429
Rmdn3	-0.0285714
Aplp2	-0.371429
Csf1r	0.542857
Eda2r	0.771429
Wdr43	-0.714286
Amot	0.428571
Fah	-0.771429
Pkdcc	0.6
Slc6a15	-0.2
Itgb5	0.828571
Klf9	-0.0285714
Selenon	0.314286
Agrn	0.771429
Gramd1a	-0.0285714
Pitrm1	-0.428571
Ctsd	0.6
Ddx39	-0.2
Golm1	0.771429
Elf1	-0.828571
Cttnbp2nl	0.771429
Msh2	-0.657143
Cttn	0.657143
Mpeg1	0.714286
Gm36264	-0.142857
Adgrg1	0.714286
Sbk1	0.0857143
Akr1b8	0.714286
Ntf5	0.714286
Rarres2	0.257143
Ifi203.ps	0.2
Itga6	0.771429
Wdr66	0.657143
Ptpn13	0.828571
Bmpr1a	0.714286
E2f6	0.142857
Mgat3	-0.371429
Lrpap1	-0.2
Rbm3	0.942857
Ighg3	0.0857143
Fads1	0.485714
Golim4	0.485714
Abcc9	-0.0285714
Slc35f5	0.828571
Abat	-0.542857
Trappc10	-0.371429
Rhoj	0.257143
Slc11a1	0.885714
Etv1	-0.0857143
Acap1	-0.485714
Acp2	0.257143
Morf4l2	0.428571
Gzmb	0.657143
Kdelr3	0.542857
Tcn2	-0.485714
Adgra2	0.257143
Fam198b	0.0285714
Mrc1	0.885714
Apbb2	0.142857
Sema3f	0.371429
Arntl2	-0.0857143
Fmo1	-0.257143
Tlr13	0.714286
Irf7	0.771429
Rassf9	0.6
Peg3	-0.0857143
Gm19951	0.2
Col6a1	0.714286
Cbr3	0.485714
Ncoa4	0.0857143
Cd163	0.771429
Ifi204	0.714286
Kmo	0.771429
Camsap2	0.0857143
Clca3a1	0.942857
Cdc42ep1	0.771429
Iba57	-0.6
Ifit2	0.714286
Tnfrsf1a	0.485714
Map4k1	-0.428571
Col28a1	0.485714
Tgfb1i1	0.714286
Bace2	-0.0857143
Ano5	0.0285714
Adamts4	0.0857143
Nars	-0.0285714
Adgre4	0.485714
Lgals9	0.714286
Axl	0.771429
Map3k6	0.257143
Scarf2	0.6
Pdgfrb	0.0857143
Uba7	0.6
Anxa1	0.771429
Btg1	-0.942857
Naip5	0.942857
Rab5if	0.485714
Tnfrsf13c	-0.714286
Acox1	-0.6
Efemp2	0.771429
Slk	0.0857143
Gm14085	0.828571
Rab13	0.257143
Ltbp2	0.6
Lgals3bp	0.714286
Flot2	0.714286
C1qtnf7	0.2
Gzf1	0.142857
Emilin1	0.771429
Gm20559	-0.828571
Pex5l	0.0857143
Iigp1	0.314286
Sell	-0.942857
Cgas	0.828571
Sorbs2	0.257143
Tmem273	0.771429
Col15a1	0.714286
Tgfbi	0.942857
Tpm2	0.6
Camk2n1	-0.828571
Plxnb2	0.371429
Cd79a	-0.485714
Fmo2	-0.257143
Trim34b	0.542857
Gm15614	0.142857
Elob	-0.0285714
Nav1	0.142857
Twf2	-0.428571
Agpat5	-0.142857
Eln	0.314286
Ptgfrn	0.142857
Wnt5a	0.6
Gas6	0.657143
Hgf	0.771429
Gm36660	-0.542857
AI838599	0.0857143
Fras1	-0.771429
Gga2	-0.542857
Srpx2	0.942857
Flot1	0.485714
Igfbp3	-0.485714
Cyp39a1	-0.771429
Xaf1	0.828571
Emb	-0.885714
Tep1	0.885714
Swap70	-0.771429
Fstl1	0.0857143
Cpxm1	-0.0857143
X2410018L13Rik	0.485714
Anapc5	0.257143
Myo10	0.371429
Pros1	0.6
Cd8b1	-0.371429
Cd34	0.257143
Mxra8	0.485714
Pttg1ip	0.371429
A530072M11Rik	0.257143
Supt16	-0.2
Cald1	0.542857
Laptm4b	0.714286
Aif1	0.771429
Ifit3	0.885714
Ighv1.78	-0.0857143
Parp12	0.828571
Pter	0.257143
Pxk	-0.828571
Srpr	0.542857
Rab32	0.714286
Arap3	0.142857
Col5a2	0.771429
Cyp1b1	0.657143
Casp12	0.942857
Psd4	-0.828571
C1qa	0.657143
Ppfibp1	0.314286
Ahnak	0.714286
Pgk1	0.0857143
Homer3	0.428571
Ccnjl	0.0285714
Sms	0.714286
Ifih1	0.6
Tagln	0.257143
Scn7a	0.0857143
Msn	-0.885714
Nxpe5	0.771429
D630045J12Rik	-0.0857143
Add3	-0.314286
Rnf167	0.2
Errfi1	-0.2
Ptgir	0.942857
Emp1	0.485714
Grem1	0.657143
Arl4c	-0.6
Col6a2	0.542857
Smoc2	0.428571
Nudt19	-0.542857
Snrpb	-0.0285714
Bmp1	0.771429
Atic	-0.714286
C3	0.828571
Olfml3	0.714286
Tm4sf1	0.657143
Vps35	0.371429
Bcl2l13	0.2
Col1a1	0.714286
Hoxa9	-0.142857
Mtus1	-0.371429
Tsc22d1	0.714286
Rab3d	0.771429
Tlr7	0.828571
Phf11d	0.828571
Rtp4	0.828571
Smpd1	0.0857143
Pdgfa	0.371429
Nod1	0.771429
Bmp3	0.0857143
Leprot	0.6
Col4a1	0.714286
Ccr7	-0.371429
Apoe	0.485714
Dync2li1	0.485714
Gpc3	0.0857143
Pdgfb	0.885714
Btnl9	-0.828571
Adat2	0.257143
Acvrl1	0.828571
Oasl2	0.885714
Cxcl13	0.142857
Serping1	0.771429
Cmtm4	0.142857
Slc7a2	0.0857143
Bcar1	-0.142857
X5033428I22Rik	0.0857143
Col6a3	0.428571
Mal	0.428571
Tek	-0.6
Antxr1	0.0285714
Thbd	0.257143
Rac2	-0.257143
Cd82	0.714286
Ccr2	0.657143
Poldip2	-0.371429
Lag3	0.428571
Fcmr	-0.371429
Abca8a	-0.371429
C4b	0.771429
Tmem86a	-0.942857
Dusp3	0.6
Ccn1	0.714286
Nckap1	0.0285714
Col18a1	0.771429
Cysltr1	0.828571
Itpripl2	0.714286
Arhgef15	-0.542857
Cavin1	0.771429
Mfge8	-0.142857
Tpm1	0.828571
Pkm	0.0285714
BC035044	-0.257143
Igkv8.30	-0.0857143
Enah	0.142857
Tars	-0.0857143
Limd2	-0.257143
Coro1a	-0.6
Nacc2	-1
Gm12353	-0.0857143
Vta1	-0.485714
Mmp2	0.714286
Tns3	0.542857
Calu	0.6
Igkv14.100	-0.428571
Spaca6	0.485714
Rassf8	0.314286
Lair1	0.371429
Prrx1	0.2
Znrf2	0.0285714
Pink1	-0.371429
Ltbp3	0.542857
Slc12a7	-0.0285714
A330033J07Rik	-0.542857
Rcbtb2	0.257143
Galnt1	-0.6
Npdc1	-0.0285714
Trim12a	-0.371429
Kctd17	-0.0857143
Nfxl1	0.6
Extl1	0.428571
Psme2	-0.314286
Pappa2	-0.257143
Col14a1	0.771429
Col1a2	0.714286
Skida1	-0.142857
Fam124a	0.371429
Trbc2	-0.714286
Pea15a	0.371429
Sod2	-0.371429
Calcrl	-0.6
Enpp4	0.542857
Csrp1	0.314286
Cfh	0.714286
Gm11423	0.657143
Rab31	-0.0285714
Ptprcap	-0.885714
Podn	-0.257143
Ghitm	-0.314286
Gata6	0.371429
Grn	0.714286
Cd3d	-0.0857143
Col3a1	0.714286
Sash1	0.828571
Acta2	0.771429
Pkd2	0.257143
Fermt2	0.485714
Zfp773	0.0285714
Mier1	-0.542857
Abhd16a	0.314286
Cox6c	-0.428571
Cd69	-0.6
Cc2d2a	-0.0857143
Aldh7a1	-0.2
Dgat2	-0.257143
Sh2d4a	0.6
Cd151	0.714286
Aebp1	0.714286
Dld	0.0857143
Cfp	0.485714
Lacc1	0.885714
Plekha6	-0.0285714
Svep1	0.714286
Med30	-0.6
Npr2	-0.371429
Bbs7	-0.657143
Ywhaz	0.314286
Cdc42bpb	0.542857
Daam2	-0.0857143
Cyb561a3	-0.6
Ddb1	0.6
Pygm	-0.828571
Kdr	-0.657143
Clec12a	0.885714
Cycs	-0.2
Cryzl2	-0.257143
Rpl9	0.314286
Slc15a3	0.885714
Tgm2	0.6
Thbs2	0.485714
X1.Sep	-0.142857
Higd1a	0.257143
Entpd1	0.714286
Pld4	0.657143
Setdb2	-0.371429
Dcun1d4	-0.2
Snx31	-0.771429
Slco2a1	0.371429
Ttyh2	-0.542857
Ahr	0.828571
Zwint	-0.542857
Fbn1	0.942857
Scarb2	0.314286
Kank2	0.0857143
Serpinh1	0.257143
X4931406C07Rik	-0.428571
Farsb	-0.0857143
Actn4	0.6
Abi3bp	0.2
Serpinb6a	0.771429
Dhx9	-0.428571
Col4a2	0.942857
Abce1	-0.314286
Ighv5.16	0.542857
App	-0.0857143
Cgnl1	-0.257143
Lfng	-0.485714
Pa2g4	-0.2
Arhgap25	-0.257143
Rnf152	0.142857
Atp5b	-0.142857
Scube1	0.314286
Hibadh	0.6
Socs2	0.485714
Kdelc2	0.371429
Eps8	-0.371429
F2r	0.542857
Cygb	0.542857
Epas1	-0.885714
Pdcd4	-0.828571
Itga8	-0.428571
Hspd1	-0.428571
Lifr	-0.257143
Matn2	0.6
Fmnl1	0.714286
Kif26b	0.371429
Nxt2	-0.2
Ly6d	-0.485714
Syncrip	-0.657143
Ing3	0.0857143
Pdgfra	0.0857143
C5ar2	0.714286
Vsig10	0.314286
D6Wsu163e	0.0857143
Il1r1	0.2
Nfic	-0.542857
Kirrel	0.257143
Rnd3	0.371429
Hook1	-0.771429
Dhrs3	-0.0857143
Spib	-0.828571
Rcn3	0.657143
Mdc1	-0.6
Hnrnpm	-0.828571
Sparc	0.0285714
Ranbp2	-0.371429
Copb2	-0.2
Ptpru	-0.714286
X10.Sep	0.771429
Npl	0.542857
[truncated: 67 more rows]

## Sheet: Kd_Sp_Correlation_GO
#term ID	term description	observed gene count	background gene count	strength	signal	false discovery rate	matching proteins in your network (IDs)	matching proteins in your network (labels)
GO:0006950	Response to stress	191	3453	0.43	1.45	2.15e-36	10090.ENSMUSP00000000194,10090.ENSMUSP00000000466,10090.ENSMUSP00000000500,10090.ENSMUSP00000000542,10090.ENSMUSP00000001547,10090.ENSMUSP00000002677,10090.ENSMUSP00000002914,10090.ENSMUSP00000003635,10090.ENSMUSP00000009329,10090.ENSMUSP00000009340,10090.ENSMUSP00000015484,10090.ENSMUSP00000015581,10090.ENSMUSP00000016168,10090.ENSMUSP00000017188,10090.ENSMUSP00000017881,10090.ENSMUSP00000018918…	Ccl12,Plin2,Pdgfb,Acvrl1,Col1a1,Axl,Chaf1a,Ier3,Ccl8,Ifi211,Cybb,Gzmb,Lbp,Serpinb6a,Mmp9,Cd68,Ccl9,Rcn3,Cdk1,Sdc1,Ccl7,Cygb,Sec14l1,Tmx1,Rnase4,Clu,Bnip3l,Loxl2,Acod1,Matn2,Bcl6,Pros1,Chaf1b,Serping1,Clec4n,Enpp4,Eif2ak2,Cyp1b1,Meiob,C3,Lox,Anxa1,Slc15a3,Ddb1,Ifitm3,Irf7,Ccr1,Casp12,Slc11a1,Mcm6,Slamf9,Mrc1,Ifih1,Col5a1,Rad51,Il1b,Ptpn1,Ccna2,Slc25a24,Vcam1,Lmna,Fcgr1,Ccn1,Pdpn,Sfpq,Cxcl5,Pf4,Cxc…
GO:0006952	Defense response	119	1439	0.61	2	1.27e-34	10090.ENSMUSP00000000194,10090.ENSMUSP00000002677,10090.ENSMUSP00000009329,10090.ENSMUSP00000015484,10090.ENSMUSP00000015581,10090.ENSMUSP00000016168,10090.ENSMUSP00000018918,10090.ENSMUSP00000019266,10090.ENSMUSP00000020911,10090.ENSMUSP00000021011,10090.ENSMUSP00000021177,10090.ENSMUSP00000022428,10090.ENSMUSP00000022616,10090.ENSMUSP00000022634,10090.ENSMUSP00000022722,10090.ENSMUSP00000023151…	Ccl12,Axl,Ccl8,Cybb,Gzmb,Lbp,Cd68,Ccl9,Sdc1,Ccl7,Sec14l1,Rnase4,Clu,Bnip3l,Acod1,Bcl6,Serping1,Clec4n,Eif2ak2,C3,Anxa1,Slc15a3,Ifitm3,Irf7,Ccr1,Slc11a1,Slamf9,Mrc1,Ifih1,Il1b,Vcam1,Fcgr1,Sfpq,Cxcl5,Pf4,Cxcl1,Anxa3,Oasl2,Gm4951,Clec4a2,Nupr1,Oas3,C1qc,Serpine1,Ccl5,C1qb,Ifi27l2b,Tlr13,Slfn9,Thbs1,Stab1,Grn,Camk4,C3ar1,Ifi207,C1qa,Gbp7,Lcn2,Mlkl,Nod1,Cd14,Cd24a,Naip5,Lacc1,Ptgs1,F2r,Clec4a1,Cgas,C1…
GO:0098542	Defense response to other organism	95	1040	0.65	2.08	9.69e-30	10090.ENSMUSP00000000194,10090.ENSMUSP00000002677,10090.ENSMUSP00000009329,10090.ENSMUSP00000015484,10090.ENSMUSP00000015581,10090.ENSMUSP00000016168,10090.ENSMUSP00000019266,10090.ENSMUSP00000021011,10090.ENSMUSP00000021177,10090.ENSMUSP00000022428,10090.ENSMUSP00000022634,10090.ENSMUSP00000022722,10090.ENSMUSP00000023994,10090.ENSMUSP00000024118,10090.ENSMUSP00000024884,10090.ENSMUSP00000024988…	Ccl12,Axl,Ccl8,Cybb,Gzmb,Lbp,Ccl9,Ccl7,Sec14l1,Rnase4,Bnip3l,Acod1,Serping1,Clec4n,Eif2ak2,C3,Anxa1,Slc15a3,Ifitm3,Irf7,Slc11a1,Slamf9,Mrc1,Ifih1,Il1b,Fcgr1,Sfpq,Cxcl5,Pf4,Cxcl1,Anxa3,Oasl2,Clec4a2,Oas3,C1qc,Serpine1,Ccl5,C1qb,Ifi27l2b,Tlr13,Slfn9,Stab1,Ifi207,C1qa,Gbp7,Lcn2,Mlkl,Nod1,Cd14,Cd24a,Naip5,Lacc1,Clec4a1,Cgas,C1ra,S100a8,Wnt5a,Pld4,C4b,Ear2,Ifit3b,Sftpd,Clec4b1,Oas1a,Oas2,Isg15,Rnasel,…
GO:0044419	Biological process involved in interspecies interaction between organisms	117	1609	0.55	1.74	2.76e-29	10090.ENSMUSP00000000194,10090.ENSMUSP00000002677,10090.ENSMUSP00000003635,10090.ENSMUSP00000006578,10090.ENSMUSP00000009329,10090.ENSMUSP00000009340,10090.ENSMUSP00000015484,10090.ENSMUSP00000015581,10090.ENSMUSP00000016168,10090.ENSMUSP00000017881,10090.ENSMUSP00000018918,10090.ENSMUSP00000019266,10090.ENSMUSP00000021011,10090.ENSMUSP00000021177,10090.ENSMUSP00000022428,10090.ENSMUSP00000022616…	Ccl12,Axl,Ier3,Nectin4,Ccl8,Ifi211,Cybb,Gzmb,Lbp,Mmp9,Cd68,Ccl9,Ccl7,Sec14l1,Rnase4,Clu,Bnip3l,Acod1,Serping1,Clec4n,Eif2ak2,Jpt2,C3,Anxa1,Slc15a3,Ddb1,Ifitm3,Irf7,Slc11a1,Slamf9,Mrc1,Stom,Ifih1,Il1b,Vcam1,Fcgr1,Sfpq,Cxcl5,Pf4,Cxcl1,Anxa3,Oasl2,Clec4a2,Gas6,Oas3,C1qc,Kmo,Serpine1,Ccl5,C1qb,Ifi27l2b,Tlr13,Slfn9,Stab1,Ifi207,Acta2,C1qa,Gbp7,Palm3,Lcn2,Mlkl,Nod1,Cd14,Cd24a,Naip5,Lacc1,F2r,Ifi205,Cle…
GO:0051707	Response to other organism	111	1451	0.57	1.81	2.76e-29	10090.ENSMUSP00000000194,10090.ENSMUSP00000002677,10090.ENSMUSP00000003635,10090.ENSMUSP00000009329,10090.ENSMUSP00000009340,10090.ENSMUSP00000015484,10090.ENSMUSP00000015581,10090.ENSMUSP00000016168,10090.ENSMUSP00000018918,10090.ENSMUSP00000019266,10090.ENSMUSP00000021011,10090.ENSMUSP00000021177,10090.ENSMUSP00000022428,10090.ENSMUSP00000022616,10090.ENSMUSP00000022634,10090.ENSMUSP00000022722…	Ccl12,Axl,Ier3,Ccl8,Ifi211,Cybb,Gzmb,Lbp,Cd68,Ccl9,Ccl7,Sec14l1,Rnase4,Clu,Bnip3l,Acod1,Serping1,Clec4n,Eif2ak2,C3,Anxa1,Slc15a3,Ifitm3,Irf7,Slc11a1,Slamf9,Mrc1,Ifih1,Il1b,Vcam1,Fcgr1,Sfpq,Cxcl5,Pf4,Cxcl1,Anxa3,Oasl2,Clec4a2,Oas3,C1qc,Kmo,Serpine1,Ccl5,C1qb,Ifi27l2b,Tlr13,Slfn9,Stab1,Ifi207,Acta2,C1qa,Gbp7,Palm3,Lcn2,Mlkl,Nod1,Cd14,Cd24a,Naip5,Lacc1,F2r,Ifi205,Clec4a1,Cgas,C1ra,S100a8,Wnt5a,Pld4,…
GO:0045087	Innate immune response	77	748	0.7	2.2	8.91e-27	10090.ENSMUSP00000000194,10090.ENSMUSP00000002677,10090.ENSMUSP00000009329,10090.ENSMUSP00000015484,10090.ENSMUSP00000015581,10090.ENSMUSP00000016168,10090.ENSMUSP00000019266,10090.ENSMUSP00000021011,10090.ENSMUSP00000021177,10090.ENSMUSP00000022722,10090.ENSMUSP00000023994,10090.ENSMUSP00000024118,10090.ENSMUSP00000024884,10090.ENSMUSP00000024988,10090.ENSMUSP00000025561,10090.ENSMUSP00000025646…	Ccl12,Axl,Ccl8,Cybb,Gzmb,Lbp,Ccl9,Ccl7,Sec14l1,Acod1,Serping1,Clec4n,Eif2ak2,C3,Anxa1,Slc15a3,Ifitm3,Irf7,Slc11a1,Mrc1,Ifih1,Fcgr1,Sfpq,Oasl2,Clec4a2,Oas3,C1qc,Ccl5,C1qb,Ifi27l2b,Tlr13,C1qa,Gbp7,Lcn2,Nod1,Cd14,Cd24a,Naip5,Lacc1,Clec4a1,Cgas,C1ra,S100a8,Wnt5a,Pld4,C4b,Ear2,Sftpd,Clec4b1,Oas1a,Oas2,Isg15,Oas1g,Clec4a3,Card9,Ifit1,Ifit3,Ifit2,Cdc42ep4,Trim34b,C7,Ifi204,Cfh,Tlr7,Tlr8,Mpeg1,Trem2,Csf1…
GO:0009605	Response to external stimulus	145	2575	0.44	1.4	1.09e-26	10090.ENSMUSP00000000194,10090.ENSMUSP00000000466,10090.ENSMUSP00000000500,10090.ENSMUSP00000001547,10090.ENSMUSP00000002677,10090.ENSMUSP00000003635,10090.ENSMUSP00000009329,10090.ENSMUSP00000009340,10090.ENSMUSP00000015484,10090.ENSMUSP00000015581,10090.ENSMUSP00000016168,10090.ENSMUSP00000017881,10090.ENSMUSP00000018918,10090.ENSMUSP00000019266,10090.ENSMUSP00000019974,10090.ENSMUSP00000021011…	Ccl12,Plin2,Pdgfb,Col1a1,Axl,Ier3,Ccl8,Ifi211,Cybb,Gzmb,Lbp,Mmp9,Cd68,Ccl9,Rab32,Ccl7,Sec14l1,Rnase4,Clu,Bnip3l,Acod1,Matn2,Serping1,Clec4n,Pim1,Eif2ak2,Cyp1b1,C3,Lox,Anxa1,Slc15a3,Ifitm3,Irf7,Ccr1,Slc11a1,Slamf9,Mrc1,Ifih1,Il1b,Vcam1,Fcgr1,Ccn1,Sema3c,Sfpq,Cxcl5,Pf4,Cxcl1,Anxa3,Oasl2,Clec4a2,Gas6,Eif4ebp1,Sfrp1,Mmp2,Oas3,C1qc,Kmo,Serpine1,Ccl5,C1qb,Ifi27l2b,Tlr13,Slfn9,Thbs1,Stab1,C3ar1,Ifi207,A…
GO:0002376	Immune system process	134	2249	0.46	1.46	1.78e-26	10090.ENSMUSP00000000194,10090.ENSMUSP00000000500,10090.ENSMUSP00000002677,10090.ENSMUSP00000009329,10090.ENSMUSP00000009340,10090.ENSMUSP00000015484,10090.ENSMUSP00000015581,10090.ENSMUSP00000015664,10090.ENSMUSP00000016168,10090.ENSMUSP00000017881,10090.ENSMUSP00000018918,10090.ENSMUSP00000019266,10090.ENSMUSP00000019974,10090.ENSMUSP00000021011,10090.ENSMUSP00000021177,10090.ENSMUSP00000022616…	Ccl12,Pdgfb,Axl,Ccl8,Ifi211,Cybb,Gzmb,Ctsk,Lbp,Mmp9,Cd68,Ccl9,Rab32,Ccl7,Sec14l1,Clu,Acod1,Bcl6,Serping1,Clec4n,Eif2ak2,Twsg1,C3,Anxa1,Slc15a3,Ifitm3,Irf7,Ccr1,Slc40a1,Slc11a1,Slamf9,Mrc1,Ifih1,Il1b,Fam210b,Vcam1,Fcgr1,Pdpn,Sfpq,Cxcl5,Pf4,Cxcl1,Anxa3,Oasl2,Dtx1,Tcaf2,Clec4a2,Clec1b,Ddias,Gas6,Sfrp1,Oas3,Bmpr1a,C1qc,Ccl5,C1qb,Ifi27l2b,Tmem98,Tlr13,Thbs1,Grn,Camk4,C3ar1,Ifi207,C1qa,Gbp7,Lcn2,Nod1,C…
GO:0006955	Immune response	98	1284	0.57	1.75	1.38e-25	10090.ENSMUSP00000000194,10090.ENSMUSP00000002677,10090.ENSMUSP00000009329,10090.ENSMUSP00000015484,10090.ENSMUSP00000015581,10090.ENSMUSP00000015664,10090.ENSMUSP00000016168,10090.ENSMUSP00000018918,10090.ENSMUSP00000019266,10090.ENSMUSP00000021011,10090.ENSMUSP00000021177,10090.ENSMUSP00000022722,10090.ENSMUSP00000023151,10090.ENSMUSP00000023994,10090.ENSMUSP00000024118,10090.ENSMUSP00000024884…	Ccl12,Axl,Ccl8,Cybb,Gzmb,Ctsk,Lbp,Cd68,Ccl9,Ccl7,Sec14l1,Acod1,Bcl6,Serping1,Clec4n,Eif2ak2,C3,Anxa1,Slc15a3,Ifitm3,Irf7,Ccr1,Slc11a1,Mrc1,Ifih1,Il1b,Fcgr1,Sfpq,Cxcl5,Pf4,Cxcl1,Anxa3,Oasl2,Clec4a2,Oas3,Bmpr1a,C1qc,Ccl5,C1qb,Ifi27l2b,Tmem98,Tlr13,Thbs1,Grn,Camk4,C3ar1,C1qa,Gbp7,Lcn2,Nod1,Cd14,Cd24a,Naip5,Lacc1,Clec4a1,Cgas,C1ra,S100a8,Wnt5a,Pld4,C4b,Ear2,Sftpd,Clec4b1,Oas1a,Oas2,Isg15,Oas1g,Adgre1…
GO:0006954	Inflammatory response	58	539	0.72	2.05	1.96e-20	10090.ENSMUSP00000000194,10090.ENSMUSP00000002677,10090.ENSMUSP00000009329,10090.ENSMUSP00000015484,10090.ENSMUSP00000016168,10090.ENSMUSP00000018918,10090.ENSMUSP00000019266,10090.ENSMUSP00000020911,10090.ENSMUSP00000021011,10090.ENSMUSP00000022616,10090.ENSMUSP00000022722,10090.ENSMUSP00000023151,10090.ENSMUSP00000024988,10090.ENSMUSP00000025561,10090.ENSMUSP00000026911,10090.ENSMUSP00000027368…	Ccl12,Axl,Ccl8,Cybb,Lbp,Cd68,Ccl9,Sdc1,Ccl7,Clu,Acod1,Bcl6,C3,Anxa1,Ccr1,Slc11a1,Il1b,Vcam1,Fcgr1,Cxcl5,Pf4,Cxcl1,Nupr1,Ccl5,Tlr13,Thbs1,Stab1,Grn,Camk4,C3ar1,C1qa,Cd14,Cd24a,Naip5,Lacc1,Ptgs1,F2r,S100a8,Pld4,Itgam,C4b,Alox5ap,Itgb1,Plscr1,Cd300a,Cfh,Tlr7,Tlr8,Cd163,Trem2,Cysltr1,Csf1r,Ptgir,C5ar1,Sphk1,Ccr2,Aif1,C5ar2
GO:0002682	Regulation of immune system process	94	1523	0.48	1.36	3.48e-18	10090.ENSMUSP00000000194,10090.ENSMUSP00000002677,10090.ENSMUSP00000009340,10090.ENSMUSP00000016168,10090.ENSMUSP00000017881,10090.ENSMUSP00000018918,10090.ENSMUSP00000021011,10090.ENSMUSP00000021177,10090.ENSMUSP00000021880,10090.ENSMUSP00000022722,10090.ENSMUSP00000023151,10090.ENSMUSP00000023994,10090.ENSMUSP00000024118,10090.ENSMUSP00000024906,10090.ENSMUSP00000024988,10090.ENSMUSP00000025409…	Ccl12,Axl,Ifi211,Lbp,Mmp9,Cd68,Ccl7,Sec14l1,Ctla2a,Acod1,Bcl6,Serping1,Clec4n,Twsg1,C3,Lox,Anxa1,Slc15a3,Irf7,Ccr1,Slc11a1,Ifih1,Il1b,Fam210b,Vcam1,Fcgr1,Sfpq,Emilin1,Cxcl5,Pf4,Cxcl1,Dtx1,Lyve1,Gas6,Sfrp1,Oas3,C1qc,Serpine1,Ccl5,C1qb,Tlr13,Thbs1,Grn,C3ar1,Ifi207,C1qa,Hcar2,Nod1,Cd14,Cd24a,Lacc1,Ifi205,Cgas,Clec12a,C1ra,Wnt5a,Itgam,C4b,Flot2,Sftpd,Oas1a,Isg15,Oas1g,Col3a1,Lgals1,Mmp14,Plscr1,Mafb,…
GO:0001817	Regulation of cytokine production	66	798	0.61	1.65	6.58e-18	10090.ENSMUSP00000002677,10090.ENSMUSP00000009340,10090.ENSMUSP00000015484,10090.ENSMUSP00000016168,10090.ENSMUSP00000022616,10090.ENSMUSP00000022722,10090.ENSMUSP00000022867,10090.ENSMUSP00000023151,10090.ENSMUSP00000024118,10090.ENSMUSP00000024884,10090.ENSMUSP00000024894,10090.ENSMUSP00000024906,10090.ENSMUSP00000024988,10090.ENSMUSP00000025561,10090.ENSMUSP00000026571,10090.ENSMUSP00000027368…	Axl,Ifi211,Cybb,Lbp,Clu,Acod1,Laptm4b,Bcl6,Clec4n,Eif2ak2,Cyp1b1,Twsg1,C3,Anxa1,Irf7,Slc11a1,Ifih1,Il1b,Ccn1,Cxcl5,Clec4a2,Gas6,Oas3,Bmpr1a,Serpine1,Ccl5,Thbs1,C3ar1,Ifi207,Gbp7,Nod1,Cd14,Cd24a,Naip5,Lacc1,F2r,Ifi205,Clec4a1,Cgas,Wnt5a,Pld4,Capn2,Sftpd,Clec4b1,Oas1a,Oas2,Isg15,Oas1g,Clec4a3,Card9,Lgals9,Ifi204,Tlr7,Tlr8,Trem2,Anxa4,Csf1r,Lilra5,Tnfrsf14,Clec5a,C5ar1,Sphk1,Ccr2,Aif1,Hgf,C5ar2
GO:0050896	Response to stimulus	284	9122	0.18	0.79	4.23e-17	10090.ENSMUSP00000000194,10090.ENSMUSP00000000466,10090.ENSMUSP00000000500,10090.ENSMUSP00000000542,10090.ENSMUSP00000001147,10090.ENSMUSP00000001181,10090.ENSMUSP00000001547,10090.ENSMUSP00000002677,10090.ENSMUSP00000002914,10090.ENSMUSP00000003635,10090.ENSMUSP00000007317,10090.ENSMUSP00000009329,10090.ENSMUSP00000009340,10090.ENSMUSP00000015484,10090.ENSMUSP00000015581,10090.ENSMUSP00000015664…	Ccl12,Plin2,Pdgfb,Acvrl1,Col6a1,Col6a2,Col1a1,Axl,Chaf1a,Ier3,Krt19,Ccl8,Ifi211,Cybb,Gzmb,Ctsk,Lbp,Serpinb6a,Mmp9,Cd68,Ccl9,Rcn3,Rab32,Cdk1,Sdc1,Ccl7,Cygb,Sec14l1,Tmx1,Rnase4,Clu,Bnip3l,Loxl2,Bmp1,Acod1,Osmr,Shcbp1,Matn2,Bcl6,Pros1,Chaf1b,Serping1,Gabrr2,Clec4n,Enpp4,Pim1,Xdh,Eif2ak2,Cyp1b1,Twsg1,Meiob,C3,Lox,Anxa1,Ms4a7,Ms4a6d,Slc15a3,Ddb1,Arhgap19,Ifitm3,Irf7,Ccr1,Casp12,Slc40a1,Slc11a1,Mcm6,Rg…
GO:0034097	Response to cytokine	70	931	0.57	1.53	4.44e-17	10090.ENSMUSP00000000194,10090.ENSMUSP00000000500,10090.ENSMUSP00000001547,10090.ENSMUSP00000002677,10090.ENSMUSP00000009329,10090.ENSMUSP00000009340,10090.ENSMUSP00000019266,10090.ENSMUSP00000021011,10090.ENSMUSP00000022722,10090.ENSMUSP00000022746,10090.ENSMUSP00000024884,10090.ENSMUSP00000024894,10090.ENSMUSP00000025409,10090.ENSMUSP00000025561,10090.ENSMUSP00000026565,10090.ENSMUSP00000026571…	Ccl12,Pdgfb,Col1a1,Axl,Ccl8,Ifi211,Ccl9,Ccl7,Acod1,Osmr,Eif2ak2,Cyp1b1,Lox,Anxa1,Ifitm3,Irf7,Ccr1,Slc11a1,Mrc1,Il1b,Vcam1,Cxcl5,Pf4,Cxcl1,Oasl2,Gm4951,Dtx1,Ddias,Gas6,Sfrp1,Asah1,Mmp2,Kmo,Serpine1,Ccl5,Eda2r,Thbs1,Ifi207,Gbp7,Cd14,Ifi205,Wnt5a,Actn4,Capn2,Ifit3b,Oas1a,Oas2,Isg15,Oas1g,Spp1,Col3a1,Plscr1,Ifit1,Ifit3,Ifit2,Cdc42ep4,Ifi204,Cfh,Trem2,Csf1r,Lilra5,Serpina3f,Xaf1,Zyx,Sphk1,Gbp2,Ccr2,Ai…
GO:0051239	Regulation of multicellular organismal process	139	3060	0.35	1.07	5.63e-17	10090.ENSMUSP00000000500,10090.ENSMUSP00000000542,10090.ENSMUSP00000001547,10090.ENSMUSP00000002677,10090.ENSMUSP00000009340,10090.ENSMUSP00000015449,10090.ENSMUSP00000015484,10090.ENSMUSP00000015664,10090.ENSMUSP00000016168,10090.ENSMUSP00000017881,10090.ENSMUSP00000020099,10090.ENSMUSP00000021207,10090.ENSMUSP00000021880,10090.ENSMUSP00000022616,10090.ENSMUSP00000022660,10090.ENSMUSP00000022693…	Pdgfb,Acvrl1,Col1a1,Axl,Ifi211,Sash1,Cybb,Ctsk,Lbp,Mmp9,Cdk1,Rflnb,Ctla2a,Clu,Loxl2,Bmp1,Acod1,Laptm4b,Bcl6,Pros1,Serping1,Clec4n,Enpp4,Pim1,Xdh,Eif2ak2,Cyp1b1,Twsg1,C3,Lox,Anxa1,Irf7,Ccr1,Slc11a1,Ifih1,Il1b,Fam210b,Lmna,Fcgr1,Ccn1,Pdpn,Sema3c,Emilin1,Cxcl5,Pf4,Bcl7a,Anxa3,Dtx1,Clec4a2,Nupr1,Gas6,Col4a2,Plat,Sfrp1,Mmp2,Oas3,Bmpr1a,C1qc,Lpar3,Serpine1,Ccl5,Faah,Tmem98,Thbs1,Stab1,Grn,C3ar1,Ifi207,…
GO:0032101	Regulation of response to external stimulus	73	1019	0.54	1.47	7.19e-17	10090.ENSMUSP00000000194,10090.ENSMUSP00000000500,10090.ENSMUSP00000003635,10090.ENSMUSP00000009340,10090.ENSMUSP00000015449,10090.ENSMUSP00000016168,10090.ENSMUSP00000021011,10090.ENSMUSP00000021177,10090.ENSMUSP00000021880,10090.ENSMUSP00000022722,10090.ENSMUSP00000023151,10090.ENSMUSP00000023629,10090.ENSMUSP00000023994,10090.ENSMUSP00000024118,10090.ENSMUSP00000024757,10090.ENSMUSP00000024988…	Ccl12,Pdgfb,Ier3,Ifi211,Sash1,Lbp,Ccl7,Sec14l1,Ctla2a,Acod1,Bcl6,Pros1,Serping1,Clec4n,Enpp4,C3,Anxa1,Irf7,Ccr1,Casp12,Il1b,Fcgr1,Sema3c,Sfpq,Emilin1,Cxcl5,Cxcl1,Xylt1,Nupr1,Gas6,Plat,Oas3,Serpine1,Ccl5,Thbs1,Grn,C3ar1,Ifi207,Nod1,Cd14,Cd24a,Lacc1,F2r,Ifi205,Cgas,S100a8,Wnt5a,Alox5ap,Oas1a,Isg15,Oas1g,Lgals1,Plscr1,Grem1,Card9,Cttn,Fbn1,Dusp3,Lgals9,Ifi204,Cfh,Tlr8,Trem2,Csf1r,Lilra5,Zyx,C5ar1,Sp…
GO:0048518	Positive regulation of biological process	225	6612	0.22	0.83	1.4e-15	10090.ENSMUSP00000000194,10090.ENSMUSP00000000466,10090.ENSMUSP00000000500,10090.ENSMUSP00000000542,10090.ENSMUSP00000001547,10090.ENSMUSP00000001583,10090.ENSMUSP00000002677,10090.ENSMUSP00000003635,10090.ENSMUSP00000004473,10090.ENSMUSP00000009329,10090.ENSMUSP00000009340,10090.ENSMUSP00000015346,10090.ENSMUSP00000015449,10090.ENSMUSP00000015484,10090.ENSMUSP00000016168,10090.ENSMUSP00000017881…	Ccl12,Plin2,Pdgfb,Acvrl1,Col1a1,Ell2,Axl,Ier3,Spic,Ccl8,Ifi211,Cnksr3,Sash1,Cybb,Lbp,Mmp9,Ccl9,Rcn3,Cdk1,Tns3,Sdc1,Rnf144a,Ccl7,Clu,Bnip3l,Loxl2,Bmp1,Acod1,Osmr,Washc5,Bcl6,Pros1,Serping1,Clec4n,Enpp4,Pim1,Xdh,Eif2ak2,Cyp1b1,Twsg1,C3,Anxa1,Slc15a3,Ddb1,Msr1,Irf7,Ccr1,Casp12,Slc40a1,Slc11a1,Stom,Ifih1,Rad51,Il1b,Fam210b,Ptpn1,Fam83d,Ccna2,Vcam1,Lmna,Fcgr1,Ccn1,Cpne3,Pdpn,Sema3c,Sfpq,Emilin1,Cxcl5,…
GO:0070887	Cellular response to chemical stimulus	128	2827	0.34	1.03	3.5e-15	10090.ENSMUSP00000000194,10090.ENSMUSP00000000500,10090.ENSMUSP00000000542,10090.ENSMUSP00000001147,10090.ENSMUSP00000001547,10090.ENSMUSP00000002677,10090.ENSMUSP00000009329,10090.ENSMUSP00000009340,10090.ENSMUSP00000015484,10090.ENSMUSP00000016168,10090.ENSMUSP00000017188,10090.ENSMUSP00000017881,10090.ENSMUSP00000018918,10090.ENSMUSP00000019266,10090.ENSMUSP00000020099,10090.ENSMUSP00000021011…	Ccl12,Pdgfb,Acvrl1,Col6a1,Col1a1,Axl,Ccl8,Ifi211,Cybb,Lbp,Serpinb6a,Mmp9,Cd68,Ccl9,Cdk1,Ccl7,Cygb,Bnip3l,Acod1,Osmr,Shcbp1,Pim1,Eif2ak2,Cyp1b1,Twsg1,Lox,Anxa1,Ifitm3,Irf7,Ccr1,Casp12,Slc40a1,Slamf9,Mrc1,Ifih1,Rad51,Il1b,Fam210b,Ptpn1,Ccna2,Slc25a24,Vcam1,Lmna,Cpne3,Cxcl5,Pf4,Cxcl1,Oasl2,Gm4951,Dtx1,Col1a2,Ddias,Chp2,Gas6,Eif4ebp1,Col4a1,Col4a2,Plat,Sfrp1,Asah1,Mmp2,Mmp3,Bmpr1a,H2az1,Kmo,Serpine1,…
GO:0032103	Positive regulation of response to external stimulus	46	476	0.67	1.65	2.72e-14	10090.ENSMUSP00000000500,10090.ENSMUSP00000009340,10090.ENSMUSP00000015449,10090.ENSMUSP00000016168,10090.ENSMUSP00000021011,10090.ENSMUSP00000022722,10090.ENSMUSP00000024118,10090.ENSMUSP00000024988,10090.ENSMUSP00000026571,10090.ENSMUSP00000026911,10090.ENSMUSP00000028881,10090.ENSMUSP00000029748,10090.ENSMUSP00000030623,10090.ENSMUSP00000031055,10090.ENSMUSP00000031327,10090.ENSMUSP00000032961…	Pdgfb,Ifi211,Sash1,Lbp,Ccl7,Acod1,Clec4n,C3,Irf7,Ccr1,Il1b,Fcgr1,Sfpq,Emilin1,Cxcl1,Nupr1,Gas6,Plat,Serpine1,Ccl5,Thbs1,Grn,C3ar1,Ifi207,Nod1,Cd14,Cd24a,Ifi205,Cgas,S100a8,Wnt5a,Alox5ap,Lgals1,Plscr1,Card9,Cttn,Fbn1,Lgals9,Ifi204,Tlr8,Trem2,Csf1r,Lilra5,C5ar1,Ccr2,Aif1
GO:0001819	Positive regulation of cytokine production	48	520	0.65	1.61	2.73e-14	10090.ENSMUSP00000009340,10090.ENSMUSP00000015484,10090.ENSMUSP00000016168,10090.ENSMUSP00000022616,10090.ENSMUSP00000024118,10090.ENSMUSP00000024884,10090.ENSMUSP00000024894,10090.ENSMUSP00000024988,10090.ENSMUSP00000025561,10090.ENSMUSP00000026571,10090.ENSMUSP00000027368,10090.ENSMUSP00000028259,10090.ENSMUSP00000028881,10090.ENSMUSP00000029846,10090.ENSMUSP00000035588,10090.ENSMUSP00000035900…	Ifi211,Cybb,Lbp,Clu,Clec4n,Eif2ak2,Cyp1b1,C3,Anxa1,Irf7,Slc11a1,Ifih1,Il1b,Ccn1,Oas3,Bmpr1a,Serpine1,Ccl5,Thbs1,C3ar1,Ifi207,Nod1,Cd14,Naip5,Lacc1,F2r,Ifi205,Cgas,Wnt5a,Oas1a,Oas2,Isg15,Oas1g,Card9,Lgals9,Ifi204,Tlr7,Tlr8,Trem2,Csf1r,Lilra5,Tnfrsf14,Clec5a,C5ar1,Sphk1,Ccr2,Aif1,Hgf
GO:0071345	Cellular response to cytokine stimulus	60	810	0.56	1.41	3.79e-14	10090.ENSMUSP00000000194,10090.ENSMUSP00000000500,10090.ENSMUSP00000001547,10090.ENSMUSP00000002677,10090.ENSMUSP00000009329,10090.ENSMUSP00000009340,10090.ENSMUSP00000019266,10090.ENSMUSP00000021011,10090.ENSMUSP00000022722,10090.ENSMUSP00000022746,10090.ENSMUSP00000024894,10090.ENSMUSP00000025409,10090.ENSMUSP00000026565,10090.ENSMUSP00000026571,10090.ENSMUSP00000026911,10090.ENSMUSP00000028045…	Ccl12,Pdgfb,Col1a1,Axl,Ccl8,Ifi211,Ccl9,Ccl7,Acod1,Osmr,Cyp1b1,Lox,Ifitm3,Irf7,Ccr1,Mrc1,Il1b,Vcam1,Cxcl5,Pf4,Cxcl1,Oasl2,Gm4951,Dtx1,Ddias,Gas6,Sfrp1,Asah1,Mmp2,Kmo,Serpine1,Ccl5,Eda2r,Thbs1,Ifi207,Gbp7,Ifi205,Wnt5a,Actn4,Capn2,Ifit3b,Oas1a,Oas2,Oas1g,Spp1,Plscr1,Ifit1,Ifit3,Ifit2,Cdc42ep4,Ifi204,Trem2,Csf1r,Lilra5,Zyx,Gbp2,Ccr2,Aif1,Kat6b,Ifitm6
GO:0071310	Cellular response to organic substance	106	2191	0.37	1.05	7.81e-14	10090.ENSMUSP00000000194,10090.ENSMUSP00000000500,10090.ENSMUSP00000000542,10090.ENSMUSP00000001147,10090.ENSMUSP00000001547,10090.ENSMUSP00000002677,10090.ENSMUSP00000009329,10090.ENSMUSP00000009340,10090.ENSMUSP00000015484,10090.ENSMUSP00000016168,10090.ENSMUSP00000018918,10090.ENSMUSP00000019266,10090.ENSMUSP00000020099,10090.ENSMUSP00000021011,10090.ENSMUSP00000022722,10090.ENSMUSP00000022746…	Ccl12,Pdgfb,Acvrl1,Col6a1,Col1a1,Axl,Ccl8,Ifi211,Cybb,Lbp,Cd68,Ccl9,Cdk1,Ccl7,Acod1,Osmr,Shcbp1,Pim1,Eif2ak2,Cyp1b1,Twsg1,Lox,Anxa1,Ifitm3,Irf7,Ccr1,Casp12,Mrc1,Ifih1,Rad51,Il1b,Fam210b,Ptpn1,Ccna2,Vcam1,Cpne3,Cxcl5,Pf4,Cxcl1,Oasl2,Gm4951,Dtx1,Col1a2,Ddias,Gas6,Eif4ebp1,Col4a1,Col4a2,Plat,Sfrp1,Asah1,Mmp2,Mmp3,Bmpr1a,H2az1,Kmo,Serpine1,Ccl5,Eda2r,Thbs1,Tm7sf3,Ifi207,Gbp7,Nod1,Cd14,Ntf5,Ifi205,Cga…
GO:0010033	Response to organic substance	135	3234	0.31	0.94	1.67e-13	10090.ENSMUSP00000000194,10090.ENSMUSP00000000466,10090.ENSMUSP00000000500,10090.ENSMUSP00000000542,10090.ENSMUSP00000001147,10090.ENSMUSP00000001181,10090.ENSMUSP00000001547,10090.ENSMUSP00000002677,10090.ENSMUSP00000007317,10090.ENSMUSP00000009329,10090.ENSMUSP00000009340,10090.ENSMUSP00000015484,10090.ENSMUSP00000016168,10090.ENSMUSP00000017881,10090.ENSMUSP00000018918,10090.ENSMUSP00000019266…	Ccl12,Plin2,Pdgfb,Acvrl1,Col6a1,Col6a2,Col1a1,Axl,Krt19,Ccl8,Ifi211,Cybb,Lbp,Mmp9,Cd68,Ccl9,Rcn3,Cdk1,Sdc1,Ccl7,Clu,Acod1,Osmr,Shcbp1,Pim1,Eif2ak2,Cyp1b1,Twsg1,Lox,Anxa1,Ifitm3,Irf7,Ccr1,Casp12,Slc11a1,Mrc1,Ifih1,Rad51,Il1b,Fam210b,Ptpn1,Ccna2,Vcam1,Cpne3,Cxcl5,Pf4,Cxcl1,Anxa3,Oasl2,Gm4951,Dtx1,Col1a2,Ddias,Gas6,Eif4ebp1,Col4a1,Col4a2,Plat,Sfrp1,Asah1,Mmp2,Mmp3,Nnmt,Bmpr1a,H2az1,Kmo,Serpine1,Ccl5…
GO:0051240	Positive regulation of multicellular organismal process	91	1733	0.41	1.11	1.67e-13	10090.ENSMUSP00000000500,10090.ENSMUSP00000000542,10090.ENSMUSP00000001547,10090.ENSMUSP00000002677,10090.ENSMUSP00000009340,10090.ENSMUSP00000015449,10090.ENSMUSP00000015484,10090.ENSMUSP00000016168,10090.ENSMUSP00000017881,10090.ENSMUSP00000020099,10090.ENSMUSP00000022616,10090.ENSMUSP00000022660,10090.ENSMUSP00000022693,10090.ENSMUSP00000023151,10090.ENSMUSP00000024118,10090.ENSMUSP00000024757…	Pdgfb,Acvrl1,Col1a1,Axl,Ifi211,Sash1,Cybb,Lbp,Mmp9,Cdk1,Clu,Loxl2,Bmp1,Bcl6,Clec4n,Enpp4,Pim1,Eif2ak2,Cyp1b1,C3,Anxa1,Irf7,Ccr1,Slc11a1,Ifih1,Il1b,Fcgr1,Ccn1,Pdpn,Emilin1,Bcl7a,Anxa3,Gas6,Plat,Oas3,Bmpr1a,Lpar3,Serpine1,Ccl5,Faah,Thbs1,Grn,C3ar1,Ifi207,Lcn2,Hcar2,Nod1,Cd14,Naip5,Smtnl2,Lacc1,Ptgs1,F2r,Ifi205,Cgas,Wnt5a,Itgam,Ccnb1,Oas1a,Oas2,Isg15,Oas1g,Spp1,Mmp14,Itgb1,Grem1,Card9,Cttn,Tgm2,Lgal…
GO:0048519	Negative regulation of biological process	197	5717	0.23	0.81	3.18e-13	10090.ENSMUSP00000000194,10090.ENSMUSP00000000500,10090.ENSMUSP00000000542,10090.ENSMUSP00000001547,10090.ENSMUSP00000002677,10090.ENSMUSP00000003635,10090.ENSMUSP00000009340,10090.ENSMUSP00000015346,10090.ENSMUSP00000015581,10090.ENSMUSP00000015664,10090.ENSMUSP00000016168,10090.ENSMUSP00000017188,10090.ENSMUSP00000017881,10090.ENSMUSP00000018918,10090.ENSMUSP00000019266,10090.ENSMUSP00000020099…	Ccl12,Pdgfb,Acvrl1,Col1a1,Axl,Ier3,Ifi211,Cnksr3,Gzmb,Ctsk,Lbp,Serpinb6a,Mmp9,Cd68,Ccl9,Cdk1,Rab3ip,Cygb,Sec14l1,Rflnb,Ctla2a,Ctla2b,Clu,Bnip3l,Loxl2,Acod1,Laptm4b,Bcl6,Mpv17l,Pros1,Serping1,Pim1,Xdh,Eif2ak2,Cyp1b1,Twsg1,C3,Anxa1,Ddb1,Msr1,Maged2,Ifitm3,Ccr1,Slc40a1,Slc11a1,Rgs18,Ifih1,Col5a1,Il1b,Ptpn1,Ccn5,Lmna,Ccn1,Leprot,Pdpn,Sema3c,Sfpq,Rgs12,Emilin1,Pf4,Bcl7a,Oasl2,Dtx1,Tcaf2,Clec4a2,Ddias,…
GO:0009617	Response to bacterium	57	794	0.54	1.33	7.37e-13	10090.ENSMUSP00000000194,10090.ENSMUSP00000002677,10090.ENSMUSP00000009340,10090.ENSMUSP00000016168,10090.ENSMUSP00000018918,10090.ENSMUSP00000022428,10090.ENSMUSP00000022722,10090.ENSMUSP00000024884,10090.ENSMUSP00000024988,10090.ENSMUSP00000027368,10090.ENSMUSP00000027830,10090.ENSMUSP00000028045,10090.ENSMUSP00000028881,10090.ENSMUSP00000029574,10090.ENSMUSP00000029748,10090.ENSMUSP00000031318…	Ccl12,Axl,Ifi211,Lbp,Cd68,Rnase4,Acod1,Eif2ak2,C3,Slc11a1,Slamf9,Mrc1,Il1b,Vcam1,Fcgr1,Cxcl5,Pf4,Cxcl1,Anxa3,Oas3,Kmo,Serpine1,Ccl5,Stab1,Gbp7,Palm3,Lcn2,Nod1,Cd14,Cd24a,Naip5,F2r,Ifi205,S100a8,Wnt5a,Capn2,Ear2,Sftpd,Oas1a,Oas2,Isg15,Oas1g,Plscr1,Card9,Ifit1,Ifit3,Lgals9,Ifi204,Mpeg1,Trem2,Mgst1,Serpina3f,Tnfrsf14,Ptgir,C5ar1,Gbp2,Casp3
GO:0002684	Positive regulation of immune system process	62	928	0.51	1.27	8.16e-13	10090.ENSMUSP00000000194,10090.ENSMUSP00000002677,10090.ENSMUSP00000009340,10090.ENSMUSP00000016168,10090.ENSMUSP00000017881,10090.ENSMUSP00000021011,10090.ENSMUSP00000022722,10090.ENSMUSP00000023151,10090.ENSMUSP00000023994,10090.ENSMUSP00000024118,10090.ENSMUSP00000024988,10090.ENSMUSP00000025561,10090.ENSMUSP00000026571,10090.ENSMUSP00000026911,10090.ENSMUSP00000027368,10090.ENSMUSP00000028881…	Ccl12,Axl,Ifi211,Lbp,Mmp9,Ccl7,Acod1,Bcl6,Serping1,Clec4n,C3,Anxa1,Irf7,Ccr1,Slc11a1,Il1b,Vcam1,Fcgr1,Sfpq,Cxcl1,Lyve1,Gas6,C1qc,Serpine1,Ccl5,C1qb,Thbs1,C3ar1,Ifi207,C1qa,Hcar2,Nod1,Cd24a,Lacc1,Ifi205,Cgas,C1ra,Wnt5a,Itgam,C4b,Flot2,Lgals1,Mmp14,Plscr1,Card9,Cd300a,Lgals9,C7,Ifi204,Cfh,Tlr7,Tlr8,Trem2,Csf1r,Tnfrsf14,Lgals3,C6,C5ar1,Ccr2,Aif1,Cdkn1a,C5ar2
GO:0016477	Cell migration	63	976	0.5	1.23	2e-12	10090.ENSMUSP00000000194,10090.ENSMUSP00000000500,10090.ENSMUSP00000000542,10090.ENSMUSP00000002677,10090.ENSMUSP00000009329,10090.ENSMUSP00000016168,10090.ENSMUSP00000017881,10090.ENSMUSP00000019266,10090.ENSMUSP00000020523,10090.ENSMUSP00000020695,10090.ENSMUSP00000020911,10090.ENSMUSP00000021011,10090.ENSMUSP00000022660,10090.ENSMUSP00000022947,10090.ENSMUSP00000023359,10090.ENSMUSP00000024894…	Ccl12,Pdgfb,Acvrl1,Axl,Ccl8,Lbp,Mmp9,Ccl9,Pex13,Tns3,Sdc1,Ccl7,Loxl2,Matn2,Nde1,Cyp1b1,Lox,Anxa1,Ccr1,Slamf9,Col5a1,Il1b,Fam83d,Vcam1,Ccn1,Pdpn,Sema3c,Emilin1,Cxcl5,Pf4,Cxcl1,Gas6,Plat,Mmp2,Ccl5,Cdc42bpb,Thbs1,Svep1,Fmnl1,Cd24a,S100a8,Wnt5a,Itgam,Itgb5,Itga1,Spp1,Col3a1,Mmp14,Itgb1,Spdl1,Grem1,Cttn,Col18a1,Cd151,Itga6,Knstrn,Tnfrsf14,Lgals3,C5ar1,Ccr2,Adgrg1,Fndc3b,Hgf
GO:0040017	Positive regulation of locomotion	50	639	0.58	1.38	2e-12	10090.ENSMUSP00000000194,10090.ENSMUSP00000000500,10090.ENSMUSP00000001547,10090.ENSMUSP00000015449,10090.ENSMUSP00000016168,10090.ENSMUSP00000017881,10090.ENSMUSP00000021011,10090.ENSMUSP00000024894,10090.ENSMUSP00000025561,10090.ENSMUSP00000026911,10090.ENSMUSP00000028881,10090.ENSMUSP00000029846,10090.ENSMUSP00000029885,10090.ENSMUSP00000030317,10090.ENSMUSP00000030568,10090.ENSMUSP00000031447…	Ccl12,Pdgfb,Col1a1,Sash1,Lbp,Mmp9,Ccl7,Cyp1b1,Anxa1,Ccr1,Il1b,Ccn1,Cpne3,Pdpn,Sema3c,Anxa3,Tcaf2,Lyve1,Gas6,Mmp2,Mmp3,Serpine1,Ccl5,Thbs1,Grn,C3ar1,Acta2,Lcn2,Cavin1,F2r,Wnt5a,Actn4,Mmp14,Itgb1,Cttn,Col18a1,Cd151,Lgals9,Itga6,Trem2,Srpx2,Csf1r,Tnfrsf14,Lgals3,C5ar1,Sphk1,Ccr2,Aif1,Ddr2,Hgf
GO:0030335	Positive regulation of cell migration	48	595	0.6	1.4	2.38e-12	10090.ENSMUSP00000000194,10090.ENSMUSP00000000500,10090.ENSMUSP00000001547,10090.ENSMUSP00000015449,10090.ENSMUSP00000016168,10090.ENSMUSP00000017881,10090.ENSMUSP00000021011,10090.ENSMUSP00000024894,10090.ENSMUSP00000025561,10090.ENSMUSP00000026911,10090.ENSMUSP00000028881,10090.ENSMUSP00000029846,10090.ENSMUSP00000029885,10090.ENSMUSP00000030317,10090.ENSMUSP00000030568,10090.ENSMUSP00000031447…	Ccl12,Pdgfb,Col1a1,Sash1,Lbp,Mmp9,Ccl7,Cyp1b1,Anxa1,Ccr1,Il1b,Ccn1,Cpne3,Pdpn,Sema3c,Anxa3,Tcaf2,Lyve1,Gas6,Mmp2,Mmp3,Serpine1,Ccl5,Thbs1,Grn,C3ar1,Acta2,Lcn2,F2r,Wnt5a,Actn4,Mmp14,Itgb1,Col18a1,Cd151,Lgals9,Itga6,Trem2,Srpx2,Csf1r,Tnfrsf14,Lgals3,C5ar1,Sphk1,Ccr2,Aif1,Ddr2,Hgf
GO:2000147	Positive regulation of cell motility	49	622	0.59	1.37	2.75e-12	10090.ENSMUSP00000000194,10090.ENSMUSP00000000500,10090.ENSMUSP00000001547,10090.ENSMUSP00000015449,10090.ENSMUSP00000016168,10090.ENSMUSP00000017881,10090.ENSMUSP00000021011,10090.ENSMUSP00000024894,10090.ENSMUSP00000025561,10090.ENSMUSP00000026911,10090.ENSMUSP00000028881,10090.ENSMUSP00000029846,10090.ENSMUSP00000029885,10090.ENSMUSP00000030317,10090.ENSMUSP00000030568,10090.ENSMUSP00000031447…	Ccl12,Pdgfb,Col1a1,Sash1,Lbp,Mmp9,Ccl7,Cyp1b1,Anxa1,Ccr1,Il1b,Ccn1,Cpne3,Pdpn,Sema3c,Anxa3,Tcaf2,Lyve1,Gas6,Mmp2,Mmp3,Serpine1,Ccl5,Thbs1,Grn,C3ar1,Acta2,Lcn2,Cavin1,F2r,Wnt5a,Actn4,Mmp14,Itgb1,Col18a1,Cd151,Lgals9,Itga6,Trem2,Srpx2,Csf1r,Tnfrsf14,Lgals3,C5ar1,Sphk1,Ccr2,Aif1,Ddr2,Hgf
GO:0030198	Extracellular matrix organization	33	281	0.76	1.68	3.97e-12	10090.ENSMUSP00000001547,10090.ENSMUSP00000017881,10090.ENSMUSP00000022660,10090.ENSMUSP00000022947,10090.ENSMUSP00000024894,10090.ENSMUSP00000025409,10090.ENSMUSP00000028280,10090.ENSMUSP00000029846,10090.ENSMUSP00000031055,10090.ENSMUSP00000031668,10090.ENSMUSP00000033828,10090.ENSMUSP00000033898,10090.ENSMUSP00000033899,10090.ENSMUSP00000034187,10090.ENSMUSP00000034497,10090.ENSMUSP00000037719…	Col1a1,Mmp9,Loxl2,Matn2,Cyp1b1,Lox,Col5a1,Ccn1,Emilin1,Col1a2,Gas6,Col4a1,Col4a2,Mmp2,Mmp3,Tgfbi,Fbln2,Impg2,Efemp2,Ero1lb,Rxfp1,Ltbp3,Col5a2,Col3a1,Mmp14,Itgb1,Grem1,Col15a1,Col18a1,Col14a1,Mmp27,Lgals3,Ddr2
GO:0050776	Regulation of immune response	58	861	0.52	1.25	4.41e-12	10090.ENSMUSP00000009340,10090.ENSMUSP00000016168,10090.ENSMUSP00000021177,10090.ENSMUSP00000022722,10090.ENSMUSP00000023151,10090.ENSMUSP00000023994,10090.ENSMUSP00000024118,10090.ENSMUSP00000024988,10090.ENSMUSP00000025561,10090.ENSMUSP00000025646,10090.ENSMUSP00000026571,10090.ENSMUSP00000026911,10090.ENSMUSP00000027368,10090.ENSMUSP00000028259,10090.ENSMUSP00000028881,10090.ENSMUSP00000029748…	Ifi211,Lbp,Sec14l1,Acod1,Bcl6,Serping1,Clec4n,C3,Anxa1,Slc15a3,Irf7,Ccr1,Slc11a1,Ifih1,Il1b,Fcgr1,Sfpq,Oas3,C1qc,C1qb,Tlr13,Grn,C3ar1,Ifi207,C1qa,Nod1,Cd14,Cd24a,Lacc1,Ifi205,Cgas,Clec12a,C1ra,Wnt5a,Itgam,C4b,Oas1a,Isg15,Oas1g,Col3a1,Plscr1,Card9,Cd300a,Dusp3,Lgals9,C7,Ifi204,Cfh,Tlr7,Tlr8,Trem2,Ahr,Tnfrsf14,Lgals3,C6,C5ar1,Ccr2,C5ar2
GO:0031347	Regulation of defense response	50	665	0.57	1.32	6.74e-12	10090.ENSMUSP00000003635,10090.ENSMUSP00000009340,10090.ENSMUSP00000016168,10090.ENSMUSP00000021177,10090.ENSMUSP00000021880,10090.ENSMUSP00000022722,10090.ENSMUSP00000023151,10090.ENSMUSP00000023994,10090.ENSMUSP00000024118,10090.ENSMUSP00000024988,10090.ENSMUSP00000025561,10090.ENSMUSP00000026571,10090.ENSMUSP00000026911,10090.ENSMUSP00000027009,10090.ENSMUSP00000028881,10090.ENSMUSP00000029748…	Ier3,Ifi211,Lbp,Sec14l1,Ctla2a,Acod1,Bcl6,Serping1,Clec4n,C3,Anxa1,Irf7,Ccr1,Casp12,Il1b,Fcgr1,Sfpq,Emilin1,Cxcl5,Cxcl1,Nupr1,Oas3,Serpine1,Ccl5,Grn,Ifi207,Nod1,Cd24a,Lacc1,Ifi205,Cgas,S100a8,Wnt5a,Alox5ap,Oas1a,Isg15,Oas1g,Lgals1,Plscr1,Card9,Lgals9,Ifi204,Cfh,Tlr8,Trem2,Lilra5,Zyx,Sphk1,Ccr2,Hgf
GO:0009615	Response to virus	36	352	0.7	1.54	9.7e-12	10090.ENSMUSP00000022616,10090.ENSMUSP00000022634,10090.ENSMUSP00000022722,10090.ENSMUSP00000024884,10090.ENSMUSP00000026565,10090.ENSMUSP00000026571,10090.ENSMUSP00000028259,10090.ENSMUSP00000031542,10090.ENSMUSP00000035588,10090.ENSMUSP00000041712,10090.ENSMUSP00000043101,10090.ENSMUSP00000044435,10090.ENSMUSP00000048129,10090.ENSMUSP00000048218,10090.ENSMUSP00000049104,10090.ENSMUSP00000053962…	Clu,Bnip3l,Acod1,Eif2ak2,Ifitm3,Irf7,Ifih1,Oasl2,Oas3,Ifi27l2b,Tlr13,Slfn9,Ifi207,Acta2,Gbp7,Lcn2,Mlkl,Cgas,Ifit3b,Oas1a,Oas2,Isg15,Rnasel,Oas1g,Plscr1,Card9,Ifit1,Ifit3,Ifit2,Lgals9,Ifi204,Tlr7,Tlr8,Isg20,Ifitm6,Rtp4
GO:0051607	Defense response to virus	31	259	0.77	1.65	1.41e-11	10090.ENSMUSP00000022634,10090.ENSMUSP00000022722,10090.ENSMUSP00000024884,10090.ENSMUSP00000026565,10090.ENSMUSP00000026571,10090.ENSMUSP00000028259,10090.ENSMUSP00000031542,10090.ENSMUSP00000035588,10090.ENSMUSP00000041712,10090.ENSMUSP00000044435,10090.ENSMUSP00000048129,10090.ENSMUSP00000049104,10090.ENSMUSP00000055521,10090.ENSMUSP00000063331,10090.ENSMUSP00000075599,10090.ENSMUSP00000079198…	Bnip3l,Acod1,Eif2ak2,Ifitm3,Irf7,Ifih1,Oasl2,Oas3,Ifi27l2b,Slfn9,Ifi207,Gbp7,Mlkl,Cgas,Ifit3b,Oas1a,Oas2,Isg15,Rnasel,Oas1g,Plscr1,Card9,Ifit1,Ifit3,Ifit2,Ifi204,Tlr7,Tlr8,Isg20,Ifitm6,Rtp4
GO:0048583	Regulation of response to stimulus	150	4029	0.26	0.83	1.53e-11	10090.ENSMUSP00000000194,10090.ENSMUSP00000000500,10090.ENSMUSP00000000542,10090.ENSMUSP00000001547,10090.ENSMUSP00000002677,10090.ENSMUSP00000003635,10090.ENSMUSP00000009329,10090.ENSMUSP00000009340,10090.ENSMUSP00000015346,10090.ENSMUSP00000015449,10090.ENSMUSP00000016168,10090.ENSMUSP00000017881,10090.ENSMUSP00000019266,10090.ENSMUSP00000019683,10090.ENSMUSP00000021011,10090.ENSMUSP00000021177…	Ccl12,Pdgfb,Acvrl1,Col1a1,Axl,Ier3,Ccl8,Ifi211,Cnksr3,Sash1,Lbp,Mmp9,Ccl9,Rcn3,Ccl7,Sec14l1,Ctla2a,Clu,Acod1,Bcl6,Mpv17l,Pros1,Serping1,Clec4n,Enpp4,Xdh,Eif2ak2,Cyp1b1,Twsg1,Jpt2,C3,Lox,Anxa1,Slc15a3,Arhgap19,Irf7,Ccr1,Casp12,Slc11a1,Rgs18,Ifih1,Rad51,Il1b,Ptpn1,Fam83d,Lmna,Fcgr1,Ccn1,Leprot,Sema3c,Sfpq,Rgs12,Emilin1,Cxcl5,Cxcl1,Bcl7a,Dtx1,Ddias,Xylt1,Nupr1,Chp2,Gas6,Plat,Sfrp1,Mmp3,Oas3,Bmpr1a,C…
GO:0030334	Regulation of cell migration	62	1007	0.48	1.15	1.82e-11	10090.ENSMUSP00000000194,10090.ENSMUSP00000000500,10090.ENSMUSP00000000542,10090.ENSMUSP00000001547,10090.ENSMUSP00000015449,10090.ENSMUSP00000016168,10090.ENSMUSP00000017881,10090.ENSMUSP00000021011,10090.ENSMUSP00000021166,10090.ENSMUSP00000024894,10090.ENSMUSP00000025561,10090.ENSMUSP00000026911,10090.ENSMUSP00000028881,10090.ENSMUSP00000029699,10090.ENSMUSP00000029846,10090.ENSMUSP00000029885…	Ccl12,Pdgfb,Acvrl1,Col1a1,Sash1,Lbp,Mmp9,Ccl7,Cygb,Cyp1b1,Anxa1,Ccr1,Il1b,Lmna,Ccn1,Cpne3,Pdpn,Sema3c,Emilin1,Anxa3,Tcaf2,Lyve1,Gas6,Sfrp1,Mmp2,Mmp3,Bmpr1a,Serpine1,Ccl5,Thbs1,Grn,C3ar1,Acta2,Lcn2,F2r,Wnt5a,Actn4,Col3a1,Mmp14,Itgb1,Svbp,Grem1,Col18a1,Cd151,Cd300a,Dusp3,Lgals9,Itga6,Trem2,Srpx2,Tpm1,Csf1r,Tnfrsf14,Lgals3,C5ar1,Sphk1,Ccr2,Aif1,Adgrg1,Ddr2,Hgf,C5ar2
GO:0080134	Regulation of response to stress	77	1454	0.41	1.05	2.03e-11	10090.ENSMUSP00000000500,10090.ENSMUSP00000003635,10090.ENSMUSP00000009340,10090.ENSMUSP00000015449,10090.ENSMUSP00000016168,10090.ENSMUSP00000021177,10090.ENSMUSP00000021880,10090.ENSMUSP00000022616,10090.ENSMUSP00000022722,10090.ENSMUSP00000023151,10090.ENSMUSP00000023629,10090.ENSMUSP00000023994,10090.ENSMUSP00000024118,10090.ENSMUSP00000024757,10090.ENSMUSP00000024866,10090.ENSMUSP00000024884…	Pdgfb,Ier3,Ifi211,Sash1,Lbp,Sec14l1,Ctla2a,Clu,Acod1,Bcl6,Pros1,Serping1,Clec4n,Enpp4,Xdh,Eif2ak2,C3,Anxa1,Irf7,Ccr1,Casp12,Rad51,Il1b,Ptpn1,Lmna,Fcgr1,Sfpq,Emilin1,Cxcl5,Cxcl1,Bcl7a,Ddias,Xylt1,Nupr1,Plat,Sfrp1,Mmp3,Oas3,Serpine1,Ccl5,Eda2r,Thbs1,Grn,Ifi207,Acta2,Hk3,Nod1,Cd24a,Naip5,Lacc1,F2r,Ifi205,Cgas,S100a8,Wnt5a,Itgam,Alox5ap,Oas1a,Isg15,Oas1g,Lgals1,Itgb1,Plscr1,Card9,Dusp3,Lgals9,Ifi204,…
GO:0040012	Regulation of locomotion	65	1114	0.45	1.1	4.09e-11	10090.ENSMUSP00000000194,10090.ENSMUSP00000000500,10090.ENSMUSP00000000542,10090.ENSMUSP00000001547,10090.ENSMUSP00000015449,10090.ENSMUSP00000016168,10090.ENSMUSP00000017881,10090.ENSMUSP00000021011,10090.ENSMUSP00000021166,10090.ENSMUSP00000024894,10090.ENSMUSP00000025561,10090.ENSMUSP00000026911,10090.ENSMUSP00000028881,10090.ENSMUSP00000029699,10090.ENSMUSP00000029846,10090.ENSMUSP00000029885…	Ccl12,Pdgfb,Acvrl1,Col1a1,Sash1,Lbp,Mmp9,Ccl7,Cygb,Cyp1b1,Anxa1,Ccr1,Il1b,Lmna,Ccn1,Cpne3,Pdpn,Sema3c,Emilin1,Anxa3,Tcaf2,Lyve1,Gas6,Sfrp1,Mmp2,Mmp3,Bmpr1a,Serpine1,Ccl5,Thbs1,Grn,C3ar1,Acta2,Lcn2,Cavin1,F2r,Wnt5a,Actn4,Col3a1,Mmp14,Itgb1,Svbp,Grem1,Cttn,Col18a1,Cd151,Cd300a,Dusp3,Lgals9,Itga6,Trem2,Srpx2,Tpm1,Csf1r,Tnfrsf14,Lgals3,C5ar1,Sphk1,Ccr2,Aif1,Adgrg1,Agrn,Ddr2,Hgf,C5ar2
GO:0002831	Regulation of response to biotic stimulus	36	377	0.67	1.44	5.47e-11	10090.ENSMUSP00000009340,10090.ENSMUSP00000015449,10090.ENSMUSP00000016168,10090.ENSMUSP00000021177,10090.ENSMUSP00000022722,10090.ENSMUSP00000023994,10090.ENSMUSP00000024118,10090.ENSMUSP00000024988,10090.ENSMUSP00000026571,10090.ENSMUSP00000026911,10090.ENSMUSP00000028881,10090.ENSMUSP00000030623,10090.ENSMUSP00000031055,10090.ENSMUSP00000031318,10090.ENSMUSP00000031327,10090.ENSMUSP00000035588…	Ifi211,Sash1,Lbp,Sec14l1,Acod1,Serping1,Clec4n,C3,Irf7,Ccr1,Il1b,Sfpq,Emilin1,Cxcl5,Cxcl1,Oas3,Ccl5,Grn,Ifi207,Nod1,Cd14,Cd24a,Ifi205,Cgas,Wnt5a,Oas1a,Isg15,Oas1g,Plscr1,Card9,Lgals9,Ifi204,Cfh,Tlr8,Trem2,Ahr
GO:2000145	Regulation of cell motility	63	1066	0.46	1.1	5.75e-11	10090.ENSMUSP00000000194,10090.ENSMUSP00000000500,10090.ENSMUSP00000000542,10090.ENSMUSP00000001547,10090.ENSMUSP00000015449,10090.ENSMUSP00000016168,10090.ENSMUSP00000017881,10090.ENSMUSP00000021011,10090.ENSMUSP00000021166,10090.ENSMUSP00000024894,10090.ENSMUSP00000025561,10090.ENSMUSP00000026911,10090.ENSMUSP00000028881,10090.ENSMUSP00000029699,10090.ENSMUSP00000029846,10090.ENSMUSP00000029885…	Ccl12,Pdgfb,Acvrl1,Col1a1,Sash1,Lbp,Mmp9,Ccl7,Cygb,Cyp1b1,Anxa1,Ccr1,Il1b,Lmna,Ccn1,Cpne3,Pdpn,Sema3c,Emilin1,Anxa3,Tcaf2,Lyve1,Gas6,Sfrp1,Mmp2,Mmp3,Bmpr1a,Serpine1,Ccl5,Thbs1,Grn,C3ar1,Acta2,Lcn2,Cavin1,F2r,Wnt5a,Actn4,Col3a1,Mmp14,Itgb1,Svbp,Grem1,Col18a1,Cd151,Cd300a,Dusp3,Lgals9,Itga6,Trem2,Srpx2,Tpm1,Csf1r,Tnfrsf14,Lgals3,C5ar1,Sphk1,Ccr2,Aif1,Adgrg1,Ddr2,Hgf,C5ar2
GO:0007166	Cell surface receptor signaling pathway	93	2010	0.35	0.94	6.13e-11	10090.ENSMUSP00000000194,10090.ENSMUSP00000000500,10090.ENSMUSP00000000542,10090.ENSMUSP00000001547,10090.ENSMUSP00000002677,10090.ENSMUSP00000007317,10090.ENSMUSP00000009329,10090.ENSMUSP00000009340,10090.ENSMUSP00000016168,10090.ENSMUSP00000019266,10090.ENSMUSP00000020911,10090.ENSMUSP00000021011,10090.ENSMUSP00000022746,10090.ENSMUSP00000022945,10090.ENSMUSP00000024035,10090.ENSMUSP00000024118…	Ccl12,Pdgfb,Acvrl1,Col1a1,Axl,Krt19,Ccl8,Ifi211,Lbp,Ccl9,Sdc1,Ccl7,Osmr,Shcbp1,Gabrr2,Clec4n,Twsg1,C3,Lox,Anxa1,Ms4a7,Ms4a6d,Ddb1,Ifitm3,Irf7,Ccr1,Il1b,Ptpn1,Fcgr1,Cpne3,Sema3c,Cxcl5,Pf4,Cxcl1,Oasl2,Dtx1,Col1a2,Clec1b,Gas6,Eif4ebp1,Col4a1,Col4a2,Plat,Sfrp1,Vipr1,Bmpr1a,Ccl5,Eda2r,Svep1,C3ar1,Palm3,Lcn2,Hcar2,Mlkl,Cd14,Ntf5,Cd24a,Ifi205,Wnt5a,Actn4,Itgam,Itgb5,Itga1,Oas1a,Oas2,Ltbp3,Isg15,Oas1g,Ad…
GO:0032680	Regulation of tumor necrosis factor production	26	189	0.83	1.67	7.87e-11	10090.ENSMUSP00000002677,10090.ENSMUSP00000015484,10090.ENSMUSP00000016168,10090.ENSMUSP00000022616,10090.ENSMUSP00000028259,10090.ENSMUSP00000029846,10090.ENSMUSP00000032248,10090.ENSMUSP00000033828,10090.ENSMUSP00000035588,10090.ENSMUSP00000044903,10090.ENSMUSP00000055747,10090.ENSMUSP00000056669,10090.ENSMUSP00000057983,10090.ENSMUSP00000062441,10090.ENSMUSP00000064878,10090.ENSMUSP00000077636…	Axl,Cybb,Lbp,Clu,Ifih1,Ccn1,Clec4a2,Gas6,Oas3,Thbs1,Nod1,Cd14,Cd24a,Clec4a1,Wnt5a,Clec4b1,Oas1a,Oas2,Oas1g,Clec4a3,Card9,Lgals9,Trem2,Lilra5,Ccr2,C5ar2
GO:0048584	Positive regulation of response to stimulus	100	2261	0.33	0.91	8.17e-11	10090.ENSMUSP00000000194,10090.ENSMUSP00000000500,10090.ENSMUSP00000000542,10090.ENSMUSP00000001547,10090.ENSMUSP00000002677,10090.ENSMUSP00000009329,10090.ENSMUSP00000009340,10090.ENSMUSP00000015449,10090.ENSMUSP00000016168,10090.ENSMUSP00000017881,10090.ENSMUSP00000019266,10090.ENSMUSP00000021011,10090.ENSMUSP00000022616,10090.ENSMUSP00000022722,10090.ENSMUSP00000023994,10090.ENSMUSP00000024118…	Ccl12,Pdgfb,Acvrl1,Col1a1,Axl,Ccl8,Ifi211,Sash1,Lbp,Mmp9,Ccl9,Ccl7,Clu,Acod1,Serping1,Clec4n,Enpp4,Xdh,Eif2ak2,Cyp1b1,Twsg1,C3,Anxa1,Slc15a3,Irf7,Ccr1,Slc11a1,Ifih1,Il1b,Ptpn1,Fcgr1,Ccn1,Sfpq,Emilin1,Cxcl5,Cxcl1,Bcl7a,Nupr1,Chp2,Gas6,Plat,Sfrp1,Bmpr1a,C1qc,Lpar3,Serpine1,Ccl5,C1qb,Eda2r,Thbs1,Grn,C3ar1,Ifi207,Acta2,C1qa,Nod1,Cd14,Cd24a,Naip5,F2r,Ifi205,Cgas,C1ra,S100a8,Wnt5a,Actn4,Itgam,C4b,Alox5…
GO:0051716	Cellular response to stimulus	230	7536	0.17	0.7	8.39e-11	10090.ENSMUSP00000000194,10090.ENSMUSP00000000466,10090.ENSMUSP00000000500,10090.ENSMUSP00000000542,10090.ENSMUSP00000001147,10090.ENSMUSP00000001547,10090.ENSMUSP00000002677,10090.ENSMUSP00000002914,10090.ENSMUSP00000003635,10090.ENSMUSP00000007317,10090.ENSMUSP00000009329,10090.ENSMUSP00000009340,10090.ENSMUSP00000015484,10090.ENSMUSP00000015581,10090.ENSMUSP00000016168,10090.ENSMUSP00000017188…	Ccl12,Plin2,Pdgfb,Acvrl1,Col6a1,Col1a1,Axl,Chaf1a,Ier3,Krt19,Ccl8,Ifi211,Cybb,Gzmb,Lbp,Serpinb6a,Mmp9,Cd68,Ccl9,Rcn3,Rab32,Cdk1,Sdc1,Ccl7,Cygb,Tmx1,Rnase4,Clu,Bnip3l,Bmp1,Acod1,Osmr,Shcbp1,Matn2,Bcl6,Chaf1b,Gabrr2,Clec4n,Pim1,Eif2ak2,Cyp1b1,Twsg1,Meiob,C3,Lox,Anxa1,Ms4a7,Ms4a6d,Ddb1,Arhgap19,Ifitm3,Irf7,Ccr1,Casp12,Slc40a1,Slc11a1,Mcm6,Rgs18,Slamf9,Mrc1,Ifih1,Rad51,Il1b,Fam210b,Ptpn1,Fam83d,Ccn5,…
GO:0048522	Positive regulation of cellular process	194	5948	0.2	0.74	9.04e-11	10090.ENSMUSP00000000194,10090.ENSMUSP00000000500,10090.ENSMUSP00000000542,10090.ENSMUSP00000001547,10090.ENSMUSP00000001583,10090.ENSMUSP00000002677,10090.ENSMUSP00000004473,10090.ENSMUSP00000009329,10090.ENSMUSP00000009340,10090.ENSMUSP00000015346,10090.ENSMUSP00000015449,10090.ENSMUSP00000016168,10090.ENSMUSP00000017881,10090.ENSMUSP00000019266,10090.ENSMUSP00000020099,10090.ENSMUSP00000020695…	Ccl12,Pdgfb,Acvrl1,Col1a1,Ell2,Axl,Spic,Ccl8,Ifi211,Cnksr3,Sash1,Lbp,Mmp9,Ccl9,Cdk1,Tns3,Sdc1,Rnf144a,Ccl7,Clu,Bnip3l,Loxl2,Acod1,Osmr,Washc5,Bcl6,Clec4n,Pim1,Xdh,Eif2ak2,Cyp1b1,Twsg1,C3,Anxa1,Slc15a3,Ddb1,Msr1,Irf7,Ccr1,Casp12,Slc40a1,Slc11a1,Stom,Rad51,Il1b,Fam210b,Ptpn1,Fam83d,Ccna2,Vcam1,Lmna,Fcgr1,Ccn1,Cpne3,Pdpn,Sema3c,Sfpq,Emilin1,Cxcl5,Pf4,Cxcl1,Bcl7a,Anxa3,Tcaf2,Camk1,St8sia1,Nupr1,Lyve1…
GO:0048870	Cell motility	65	1140	0.44	1.07	9.37e-11	10090.ENSMUSP00000000194,10090.ENSMUSP00000000500,10090.ENSMUSP00000000542,10090.ENSMUSP00000002677,10090.ENSMUSP00000009329,10090.ENSMUSP00000016168,10090.ENSMUSP00000017881,10090.ENSMUSP00000019266,10090.ENSMUSP00000020523,10090.ENSMUSP00000020695,10090.ENSMUSP00000020911,10090.ENSMUSP00000021011,10090.ENSMUSP00000022660,10090.ENSMUSP00000022947,10090.ENSMUSP00000023359,10090.ENSMUSP00000024894…	Ccl12,Pdgfb,Acvrl1,Axl,Ccl8,Lbp,Mmp9,Ccl9,Pex13,Tns3,Sdc1,Ccl7,Loxl2,Matn2,Nde1,Cyp1b1,Lox,Anxa1,Ccr1,Slamf9,Col5a1,Il1b,Fam83d,Vcam1,Ccn1,Pdpn,Sema3c,Emilin1,Cxcl5,Pf4,Cxcl1,Gas6,Plat,Mmp2,Ccl5,Cdc42bpb,Thbs1,Svep1,Fmnl1,Cd24a,S100a8,Wnt5a,Itgam,Itgb5,Itga1,Spp1,Col3a1,Mmp14,Itgb1,Spdl1,Grem1,Cttn,Col18a1,Cd151,Itga6,Srpx2,Wdr66,Knstrn,Tnfrsf14,Lgals3,C5ar1,Ccr2,Adgrg1,Fndc3b,Hgf
GO:0002683	Negative regulation of immune system process	40	478	0.61	1.33	1.02e-10	10090.ENSMUSP00000000194,10090.ENSMUSP00000002677,10090.ENSMUSP00000009340,10090.ENSMUSP00000018918,10090.ENSMUSP00000022722,10090.ENSMUSP00000023151,10090.ENSMUSP00000023994,10090.ENSMUSP00000024906,10090.ENSMUSP00000025561,10090.ENSMUSP00000026911,10090.ENSMUSP00000031055,10090.ENSMUSP00000031607,10090.ENSMUSP00000033952,10090.ENSMUSP00000035588,10090.ENSMUSP00000036747,10090.ENSMUSP00000044903…	Ccl12,Axl,Ifi211,Cd68,Acod1,Bcl6,Serping1,Twsg1,Anxa1,Ccr1,Emilin1,Dtx1,Sfrp1,Oas3,C1qc,Thbs1,Grn,Ifi207,Cd24a,Ifi205,Sftpd,Oas1a,Isg15,Oas1g,Col3a1,Mafb,Grem1,Fbn1,Cd300a,Dusp3,Lgals9,Ifi204,Trem2,Adgrf5,Ahr,Tnfrsf14,Lgals3,Ccr2,Casp3,C5ar2
GO:0031349	Positive regulation of defense response	32	307	0.71	1.47	1.22e-10	10090.ENSMUSP00000009340,10090.ENSMUSP00000016168,10090.ENSMUSP00000022722,10090.ENSMUSP00000024118,10090.ENSMUSP00000024988,10090.ENSMUSP00000026571,10090.ENSMUSP00000028881,10090.ENSMUSP00000029748,10090.ENSMUSP00000030623,10090.ENSMUSP00000031055,10090.ENSMUSP00000031327,10090.ENSMUSP00000032961,10090.ENSMUSP00000039586,10090.ENSMUSP00000039600,10090.ENSMUSP00000046340,10090.ENSMUSP00000048129…	Ifi211,Lbp,Acod1,Clec4n,C3,Irf7,Il1b,Fcgr1,Sfpq,Emilin1,Cxcl1,Nupr1,Serpine1,Ccl5,Grn,Ifi207,Nod1,Cd24a,Ifi205,Cgas,S100a8,Wnt5a,Alox5ap,Lgals1,Plscr1,Card9,Lgals9,Ifi204,Tlr8,Trem2,Lilra5,Ccr2
GO:0010941	Regulation of cell death	87	1869	0.36	0.93	2.76e-10	10090.ENSMUSP00000000194,10090.ENSMUSP00000002677,10090.ENSMUSP00000003635,10090.ENSMUSP00000009340,10090.ENSMUSP00000017881,10090.ENSMUSP00000020099,10090.ENSMUSP00000022616,10090.ENSMUSP00000022634,10090.ENSMUSP00000023151,10090.ENSMUSP00000023360,10090.ENSMUSP00000024811,10090.ENSMUSP00000024884,10090.ENSMUSP00000024894,10090.ENSMUSP00000024988,10090.ENSMUSP00000025409,10090.ENSMUSP00000025561…	Ccl12,Axl,Ier3,Ifi211,Mmp9,Cdk1,Clu,Bnip3l,Bcl6,Mpv17l,Pim1,Eif2ak2,Cyp1b1,C3,Lox,Anxa1,Ddb1,Casp12,Slc40a1,Il1b,Ptpn1,Ccn5,Slc25a24,Lmna,Ccn1,Pdpn,Sfpq,Emilin1,Ddias,Nupr1,Gas6,Sfrp1,Asah1,Mmp2,Mmp3,Kmo,Serpine1,Ccl5,Tsc22d1,Thbs1,Tm7sf3,Grn,C1qa,Hk3,Lcn2,Hcar2,Nod1,Ntf5,Cd24a,Naip5,F2r,Ifi205,S100a8,Wnt5a,Actn4,Itgam,Capn2,Ifit3b,Itga1,Spp1,Lgals1,Itgb1,Plscr1,Grem1,Card9,Cttn,Tgm2,Ifit3,Ifit2,…
GO:0043067	Regulation of programmed cell death	81	1683	0.37	0.94	3.83e-10	10090.ENSMUSP00000000194,10090.ENSMUSP00000002677,10090.ENSMUSP00000003635,10090.ENSMUSP00000009340,10090.ENSMUSP00000017881,10090.ENSMUSP00000020099,10090.ENSMUSP00000022616,10090.ENSMUSP00000022634,10090.ENSMUSP00000023151,10090.ENSMUSP00000023360,10090.ENSMUSP00000024811,10090.ENSMUSP00000024884,10090.ENSMUSP00000024894,10090.ENSMUSP00000024988,10090.ENSMUSP00000025409,10090.ENSMUSP00000025561…	Ccl12,Axl,Ier3,Ifi211,Mmp9,Cdk1,Clu,Bnip3l,Bcl6,Mpv17l,Pim1,Eif2ak2,Cyp1b1,C3,Lox,Anxa1,Ddb1,Casp12,Slc40a1,Il1b,Ptpn1,Lmna,Ccn1,Pdpn,Sfpq,Emilin1,Ddias,Nupr1,Gas6,Sfrp1,Asah1,Mmp2,Serpine1,Ccl5,Tsc22d1,Thbs1,Tm7sf3,Grn,Hk3,Lcn2,Hcar2,Nod1,Ntf5,Cd24a,Naip5,F2r,Ifi205,S100a8,Wnt5a,Actn4,Itgam,Capn2,Ifit3b,Itga1,Spp1,Lgals1,Itgb1,Plscr1,Grem1,Card9,Cttn,Tgm2,Ifit3,Ifit2,Col18a1,Itga6,Trem2,Csf1r,Lg…
GO:0010942	Positive regulation of cell death	48	702	0.52	1.16	3.89e-10	10090.ENSMUSP00000000194,10090.ENSMUSP00000009340,10090.ENSMUSP00000017881,10090.ENSMUSP00000022616,10090.ENSMUSP00000022634,10090.ENSMUSP00000023151,10090.ENSMUSP00000024884,10090.ENSMUSP00000024894,10090.ENSMUSP00000024988,10090.ENSMUSP00000025561,10090.ENSMUSP00000027009,10090.ENSMUSP00000028881,10090.ENSMUSP00000029846,10090.ENSMUSP00000030623,10090.ENSMUSP00000031055,10090.ENSMUSP00000032961…	Ccl12,Ifi211,Mmp9,Clu,Bnip3l,Bcl6,Eif2ak2,Cyp1b1,C3,Anxa1,Casp12,Il1b,Ccn1,Sfpq,Emilin1,Nupr1,Sfrp1,Mmp2,Mmp3,Kmo,Ccl5,Thbs1,Grn,C1qa,Lcn2,Hcar2,Nod1,Cd24a,Ifi205,S100a8,Wnt5a,Itgam,Capn2,Itga1,Lgals1,Itgb1,Plscr1,Tgm2,Ifit2,Col18a1,Itga6,Ctsd,C6,Agrn,Ddr2,Casp3,Aldh1a1,Cdkn1a
GO:0045071	Negative regulation of viral genome replication	16	59	1.12	1.97	4.01e-10	10090.ENSMUSP00000024884,10090.ENSMUSP00000026565,10090.ENSMUSP00000028259,10090.ENSMUSP00000031542,10090.ENSMUSP00000035588,10090.ENSMUSP00000039600,10090.ENSMUSP00000048129,10090.ENSMUSP00000079198,10090.ENSMUSP00000080209,10090.ENSMUSP00000082548,10090.ENSMUSP00000083385,10090.ENSMUSP00000083555,10090.ENSMUSP00000091318,10090.ENSMUSP00000106845,10090.ENSMUSP00000112621,10090.ENSMUSP00000147357	Eif2ak2,Ifitm3,Ifih1,Oasl2,Oas3,Ccl5,Ifi207,Oas1a,Oas2,Isg15,Rnasel,Oas1g,Plscr1,Ifi204,Isg20,Ifitm6
GO:0050900	Leukocyte migration	28	253	0.73	1.43	9.23e-10	10090.ENSMUSP00000000194,10090.ENSMUSP00000000500,10090.ENSMUSP00000009329,10090.ENSMUSP00000016168,10090.ENSMUSP00000017881,10090.ENSMUSP00000019266,10090.ENSMUSP00000021011,10090.ENSMUSP00000025561,10090.ENSMUSP00000026911,10090.ENSMUSP00000027830,10090.ENSMUSP00000028881,10090.ENSMUSP00000029574,10090.ENSMUSP00000031318,10090.ENSMUSP00000031320,10090.ENSMUSP00000031327,10090.ENSMUSP00000033828…	Ccl12,Pdgfb,Ccl8,Lbp,Mmp9,Ccl9,Ccl7,Anxa1,Ccr1,Slamf9,Il1b,Vcam1,Cxcl5,Pf4,Cxcl1,Gas6,Ccl5,Cd24a,S100a8,Itgam,Itga1,Spp1,Itgb1,Itga6,Tnfrsf14,Lgals3,C5ar1,Ccr2
GO:0007155	Cell adhesion	55	918	0.47	1.05	1.09e-09	10090.ENSMUSP00000001147,10090.ENSMUSP00000001181,10090.ENSMUSP00000002677,10090.ENSMUSP00000003061,10090.ENSMUSP00000006381,10090.ENSMUSP00000006578,10090.ENSMUSP00000012161,10090.ENSMUSP00000023151,10090.ENSMUSP00000024894,10090.ENSMUSP00000028280,10090.ENSMUSP00000028881,10090.ENSMUSP00000029188,10090.ENSMUSP00000029574,10090.ENSMUSP00000029846,10090.ENSMUSP00000030317,10090.ENSMUSP00000031055…	Col6a1,Col6a2,Axl,Bcam,Fblim1,Nectin4,Scarf2,Bcl6,Cyp1b1,Col5a1,Il1b,Ccn5,Vcam1,Ccn1,Pdpn,Emilin1,Lyve1,Gas6,Sfrp1,Lgals3bp,Ctnnal1,Tgfbi,Ccl5,Spon1,Cercam,Thbs1,Svep1,Stab1,Cd24a,S100a8,Itgam,Itgb5,Flot2,Itga1,Spp1,Col3a1,Lgals1,Itgb1,Cttn,Fbn1,Plek,Col15a1,Col18a1,Lgals9,Col14a1,Cfh,Itga6,Srpx2,Adam32,Dsp,Zyx,Ccr2,Adgrg1,Fat1,Fndc3b
GO:0030595	Leukocyte chemotaxis	22	149	0.86	1.59	1.24e-09	10090.ENSMUSP00000000194,10090.ENSMUSP00000000500,10090.ENSMUSP00000009329,10090.ENSMUSP00000016168,10090.ENSMUSP00000019266,10090.ENSMUSP00000021011,10090.ENSMUSP00000025561,10090.ENSMUSP00000026911,10090.ENSMUSP00000027830,10090.ENSMUSP00000028881,10090.ENSMUSP00000031318,10090.ENSMUSP00000031320,10090.ENSMUSP00000031327,10090.ENSMUSP00000033828,10090.ENSMUSP00000039600,10090.ENSMUSP00000064385…	Ccl12,Pdgfb,Ccl8,Lbp,Ccl9,Ccl7,Anxa1,Ccr1,Slamf9,Il1b,Cxcl5,Pf4,Cxcl1,Gas6,Ccl5,S100a8,Itgam,Itga1,Spp1,Lgals3,C5ar1,Ccr2
GO:0050793	Regulation of developmental process	111	2777	0.29	0.82	1.24e-09	10090.ENSMUSP00000000194,10090.ENSMUSP00000000500,10090.ENSMUSP00000000542,10090.ENSMUSP00000001547,10090.ENSMUSP00000002677,10090.ENSMUSP00000006381,10090.ENSMUSP00000009329,10090.ENSMUSP00000015449,10090.ENSMUSP00000015484,10090.ENSMUSP00000015664,10090.ENSMUSP00000017881,10090.ENSMUSP00000019266,10090.ENSMUSP00000020099,10090.ENSMUSP00000021011,10090.ENSMUSP00000021207,10090.ENSMUSP00000021880…	Ccl12,Pdgfb,Acvrl1,Col1a1,Axl,Fblim1,Ccl8,Sash1,Cybb,Ctsk,Mmp9,Ccl9,Cdk1,Ccl7,Rflnb,Ctla2a,Clu,Loxl2,Bmp1,Bcl6,Pim1,Xdh,Eif2ak2,Cyp1b1,Twsg1,C3,Lox,Anxa1,Ddb1,Msr1,Ccr1,Col5a1,Il1b,Fam210b,Lmna,Ccn1,Pdpn,Sema3c,Emilin1,Pf4,Bcl7a,Anxa3,Dtx1,Camk1,Xylt1,Nupr1,Gas6,Col4a2,Sfrp1,Bmpr1a,C1qc,Lpar3,Serpine1,Ccl5,Tmem98,Thbs1,Stab1,Fmnl1,Grn,C3ar1,Palm3,Lcn2,Tent5c,Ntf5,Cenpe,Cd24a,Cdc42ep1,Ppp1r16b,Efe…
GO:0045069	Regulation of viral genome replication	18	90	0.99	1.75	1.27e-09	10090.ENSMUSP00000024884,10090.ENSMUSP00000025649,10090.ENSMUSP00000026565,10090.ENSMUSP00000028259,10090.ENSMUSP00000031542,10090.ENSMUSP00000035588,10090.ENSMUSP00000039600,10090.ENSMUSP00000048129,10090.ENSMUSP00000049104,10090.ENSMUSP00000079198,10090.ENSMUSP00000080209,10090.ENSMUSP00000082548,10090.ENSMUSP00000083385,10090.ENSMUSP00000083555,10090.ENSMUSP00000091318,10090.ENSMUSP00000106845…	Eif2ak2,Ddb1,Ifitm3,Ifih1,Oasl2,Oas3,Ccl5,Ifi207,Gbp7,Oas1a,Oas2,Isg15,Rnasel,Oas1g,Plscr1,Ifi204,Isg20,Ifitm6
GO:0035455	Response to interferon-alpha	13	35	1.26	1.98	1.75e-09	10090.ENSMUSP00000002677,10090.ENSMUSP00000024884,10090.ENSMUSP00000026565,10090.ENSMUSP00000033828,10090.ENSMUSP00000075599,10090.ENSMUSP00000079198,10090.ENSMUSP00000083555,10090.ENSMUSP00000091318,10090.ENSMUSP00000099888,10090.ENSMUSP00000099889,10090.ENSMUSP00000099890,10090.ENSMUSP00000106845,10090.ENSMUSP00000147357	Axl,Eif2ak2,Ifitm3,Gas6,Ifit3b,Oas1a,Oas1g,Plscr1,Ifit1,Ifit3,Ifit2,Ifi204,Ifitm6
GO:0050865	Regulation of cell activation	46	688	0.51	1.1	2.13e-09	10090.ENSMUSP00000000500,10090.ENSMUSP00000002677,10090.ENSMUSP00000009340,10090.ENSMUSP00000016168,10090.ENSMUSP00000021166,10090.ENSMUSP00000021880,10090.ENSMUSP00000023151,10090.ENSMUSP00000024906,10090.ENSMUSP00000025561,10090.ENSMUSP00000028881,10090.ENSMUSP00000029574,10090.ENSMUSP00000030317,10090.ENSMUSP00000031055,10090.ENSMUSP00000031607,10090.ENSMUSP00000033828,10090.ENSMUSP00000033952…	Pdgfb,Axl,Ifi211,Lbp,Cygb,Ctla2a,Bcl6,Twsg1,Anxa1,Il1b,Vcam1,Pdpn,Emilin1,Dtx1,Gas6,Sfrp1,Ccl5,Thbs1,Grn,Acta2,Cd24a,Ifi205,Cgas,Wnt5a,Itgam,Flot2,Sftpd,Lgals1,Mmp14,Plscr1,Plek,Cd300a,Dusp3,Lgals9,Trem2,Adgrf5,Ahr,Lilra5,Tnfrsf14,Lgals3,Sphk1,Ccr2,Aif1,Ddr2,Casp3,Cdkn1a
GO:0042981	Regulation of apoptotic process	78	1652	0.36	0.9	2.29e-09	10090.ENSMUSP00000000194,10090.ENSMUSP00000002677,10090.ENSMUSP00000003635,10090.ENSMUSP00000009340,10090.ENSMUSP00000017881,10090.ENSMUSP00000020099,10090.ENSMUSP00000022616,10090.ENSMUSP00000022634,10090.ENSMUSP00000023151,10090.ENSMUSP00000023360,10090.ENSMUSP00000024811,10090.ENSMUSP00000024884,10090.ENSMUSP00000024894,10090.ENSMUSP00000024988,10090.ENSMUSP00000025409,10090.ENSMUSP00000025561…	Ccl12,Axl,Ier3,Ifi211,Mmp9,Cdk1,Clu,Bnip3l,Bcl6,Mpv17l,Pim1,Eif2ak2,Cyp1b1,C3,Lox,Anxa1,Ddb1,Casp12,Slc40a1,Il1b,Ptpn1,Lmna,Ccn1,Pdpn,Sfpq,Emilin1,Ddias,Nupr1,Gas6,Sfrp1,Mmp2,Serpine1,Ccl5,Tsc22d1,Thbs1,Grn,Lcn2,Hcar2,Nod1,Ntf5,Cd24a,Naip5,F2r,Ifi205,S100a8,Wnt5a,Actn4,Itgam,Capn2,Ifit3b,Itga1,Spp1,Lgals1,Itgb1,Plscr1,Grem1,Card9,Cttn,Tgm2,Ifit3,Ifit2,Col18a1,Itga6,Trem2,Csf1r,Lgals3,Ctsd,Clec5a,…
GO:0050789	Regulation of biological process	335	13021	0.1	0.59	2.6e-09	10090.ENSMUSP00000000194,10090.ENSMUSP00000000466,10090.ENSMUSP00000000500,10090.ENSMUSP00000000542,10090.ENSMUSP00000001547,10090.ENSMUSP00000001583,10090.ENSMUSP00000002677,10090.ENSMUSP00000003635,10090.ENSMUSP00000004473,10090.ENSMUSP00000006381,10090.ENSMUSP00000007317,10090.ENSMUSP00000009329,10090.ENSMUSP00000009340,10090.ENSMUSP00000015346,10090.ENSMUSP00000015449,10090.ENSMUSP00000015484…	Ccl12,Plin2,Pdgfb,Acvrl1,Col1a1,Ell2,Axl,Ier3,Spic,Fblim1,Krt19,Ccl8,Ifi211,Cnksr3,Sash1,Cybb,Gzmb,Ctsk,Lbp,Serpinb6a,Mmp9,Cd68,Ccl9,Rcn3,Cdk1,Rab3ip,Tns3,Sdc1,Rnf144a,Ccl7,Cygb,Sec14l1,Rflnb,Ctla2a,Ctla2b,Golm1,Clu,Bnip3l,Loxl2,Bmp1,Acod1,Osmr,Laptm4b,Shcbp1,Washc5,Bcl6,Mpv17l,Pros1,Soat2,Serping1,Gabrr2,Clec4n,Enpp4,Pim1,Xdh,Eif2ak2,Cyp1b1,Twsg1,Jpt2,C3,Lox,Anxa1,Ms4a7,Ms4a6d,Slc15a3,Ddb1,Msr1,…
GO:0035456	Response to interferon-beta	16	69	1.05	1.77	2.64e-09	10090.ENSMUSP00000009340,10090.ENSMUSP00000022722,10090.ENSMUSP00000026565,10090.ENSMUSP00000031549,10090.ENSMUSP00000048129,10090.ENSMUSP00000049104,10090.ENSMUSP00000062409,10090.ENSMUSP00000068895,10090.ENSMUSP00000079198,10090.ENSMUSP00000083555,10090.ENSMUSP00000099888,10090.ENSMUSP00000099889,10090.ENSMUSP00000106845,10090.ENSMUSP00000123011,10090.ENSMUSP00000132435,10090.ENSMUSP00000147357	Ifi211,Acod1,Ifitm3,Gm4951,Ifi207,Gbp7,Ifi205,Capn2,Oas1a,Oas1g,Ifit1,Ifit3,Ifi204,Xaf1,Gbp2,Ifitm6
GO:0002685	Regulation of leukocyte migration	27	251	0.72	1.36	3.53e-09	10090.ENSMUSP00000000194,10090.ENSMUSP00000016168,10090.ENSMUSP00000017881,10090.ENSMUSP00000021011,10090.ENSMUSP00000025561,10090.ENSMUSP00000026911,10090.ENSMUSP00000028881,10090.ENSMUSP00000031055,10090.ENSMUSP00000033050,10090.ENSMUSP00000033828,10090.ENSMUSP00000039586,10090.ENSMUSP00000039600,10090.ENSMUSP00000044903,10090.ENSMUSP00000048092,10090.ENSMUSP00000064878,10090.ENSMUSP00000087119…	Ccl12,Lbp,Mmp9,Ccl7,Anxa1,Ccr1,Il1b,Emilin1,Lyve1,Gas6,Serpine1,Ccl5,Thbs1,C3ar1,Wnt5a,Mmp14,Grem1,Cd300a,Lgals9,Trem2,Csf1r,Tnfrsf14,Lgals3,C5ar1,Ccr2,Aif1,C5ar2
GO:0043068	Positive regulation of programmed cell death	43	625	0.53	1.1	4.2e-09	10090.ENSMUSP00000000194,10090.ENSMUSP00000009340,10090.ENSMUSP00000017881,10090.ENSMUSP00000022616,10090.ENSMUSP00000022634,10090.ENSMUSP00000023151,10090.ENSMUSP00000024884,10090.ENSMUSP00000024894,10090.ENSMUSP00000024988,10090.ENSMUSP00000025561,10090.ENSMUSP00000027009,10090.ENSMUSP00000028881,10090.ENSMUSP00000029846,10090.ENSMUSP00000030623,10090.ENSMUSP00000031055,10090.ENSMUSP00000032961…	Ccl12,Ifi211,Mmp9,Clu,Bnip3l,Bcl6,Eif2ak2,Cyp1b1,C3,Anxa1,Casp12,Il1b,Ccn1,Sfpq,Emilin1,Nupr1,Sfrp1,Mmp2,Ccl5,Thbs1,Grn,Lcn2,Hcar2,Cd24a,Ifi205,S100a8,Wnt5a,Itgam,Capn2,Itga1,Lgals1,Itgb1,Plscr1,Tgm2,Ifit2,Col18a1,Itga6,Ctsd,C6,Agrn,Casp3,Aldh1a1,Cdkn1a
GO:0045766	Positive regulation of angiogenesis	23	180	0.8	1.44	4.96e-09	10090.ENSMUSP00000000542,10090.ENSMUSP00000015449,10090.ENSMUSP00000015484,10090.ENSMUSP00000017881,10090.ENSMUSP00000024894,10090.ENSMUSP00000024988,10090.ENSMUSP00000028881,10090.ENSMUSP00000031055,10090.ENSMUSP00000031447,10090.ENSMUSP00000039586,10090.ENSMUSP00000039600,10090.ENSMUSP00000044903,10090.ENSMUSP00000046340,10090.ENSMUSP00000048092,10090.ENSMUSP00000064878,10090.ENSMUSP00000087457…	Acvrl1,Sash1,Cybb,Mmp9,Cyp1b1,C3,Il1b,Emilin1,Anxa3,Serpine1,Ccl5,Thbs1,Grn,C3ar1,Wnt5a,Itgb1,Grem1,Cysltr1,Lgals3,C6,C5ar1,Sphk1,Hgf
GO:0065009	Regulation of molecular function	119	3149	0.27	0.77	4.96e-09	10090.ENSMUSP00000000194,10090.ENSMUSP00000000500,10090.ENSMUSP00000002677,10090.ENSMUSP00000009329,10090.ENSMUSP00000015346,10090.ENSMUSP00000015449,10090.ENSMUSP00000017188,10090.ENSMUSP00000017881,10090.ENSMUSP00000019266,10090.ENSMUSP00000019683,10090.ENSMUSP00000020375,10090.ENSMUSP00000021011,10090.ENSMUSP00000021884,10090.ENSMUSP00000022616,10090.ENSMUSP00000022722,10090.ENSMUSP00000023151…	Ccl12,Pdgfb,Axl,Ccl8,Cnksr3,Sash1,Serpinb6a,Mmp9,Ccl9,Rcn3,Rab3ip,Ccl7,Ctla2b,Clu,Acod1,Bcl6,Serping1,Pim1,Xdh,Eif2ak2,Cyp1b1,C3,Lox,Anxa1,Arhgap19,Casp12,Slc11a1,Rgs18,Stom,Il1b,Ptpn1,Ccna2,Fcgr1,Ccn1,Rgs12,Anxa3,Oasl2,Calu,Tcaf2,Camk1,Nupr1,Chp2,Gas6,Sfrp1,Oas3,Bmpr1a,Bub1b,Dennd6a,Serpine1,Ccl5,Spon1,Eda2r,Bag2,Thbs1,Grn,Ifi207,Nod1,Cenpe,Cd24a,Naip5,F2r,Ppp1r16b,S100a8,Wnt5a,Itgam,C4b,Alox5ap…
GO:1903900	Regulation of viral life cycle	21	148	0.84	1.48	6.21e-09	10090.ENSMUSP00000002677,10090.ENSMUSP00000024884,10090.ENSMUSP00000025649,10090.ENSMUSP00000026565,10090.ENSMUSP00000028259,10090.ENSMUSP00000031542,10090.ENSMUSP00000035588,10090.ENSMUSP00000039600,10090.ENSMUSP00000048129,10090.ENSMUSP00000049104,10090.ENSMUSP00000079198,10090.ENSMUSP00000080209,10090.ENSMUSP00000082548,10090.ENSMUSP00000083385,10090.ENSMUSP00000083555,10090.ENSMUSP00000086795…	Axl,Eif2ak2,Ddb1,Ifitm3,Ifih1,Oasl2,Oas3,Ccl5,Ifi207,Gbp7,Oas1a,Oas2,Isg15,Rnasel,Oas1g,Lgals1,Plscr1,Trim34b,Ifi204,Isg20,Ifitm6
GO:0043065	Positive regulation of apoptotic process	42	615	0.52	1.08	8.5e-09	10090.ENSMUSP00000000194,10090.ENSMUSP00000009340,10090.ENSMUSP00000017881,10090.ENSMUSP00000022616,10090.ENSMUSP00000022634,10090.ENSMUSP00000023151,10090.ENSMUSP00000024884,10090.ENSMUSP00000024894,10090.ENSMUSP00000024988,10090.ENSMUSP00000025561,10090.ENSMUSP00000027009,10090.ENSMUSP00000028881,10090.ENSMUSP00000029846,10090.ENSMUSP00000030623,10090.ENSMUSP00000031055,10090.ENSMUSP00000032961…	Ccl12,Ifi211,Mmp9,Clu,Bnip3l,Bcl6,Eif2ak2,Cyp1b1,C3,Anxa1,Casp12,Il1b,Ccn1,Sfpq,Emilin1,Nupr1,Sfrp1,Mmp2,Ccl5,Thbs1,Grn,Lcn2,Hcar2,Cd24a,Ifi205,S100a8,Wnt5a,Itgam,Capn2,Itga1,Lgals1,Itgb1,Plscr1,Tgm2,Ifit2,Col18a1,Itga6,Ctsd,C6,Agrn,Casp3,Aldh1a1
GO:0042060	Wound healing	29	305	0.67	1.26	8.76e-09	10090.ENSMUSP00000000542,10090.ENSMUSP00000001547,10090.ENSMUSP00000002677,10090.ENSMUSP00000020911,10090.ENSMUSP00000023629,10090.ENSMUSP00000023994,10090.ENSMUSP00000024757,10090.ENSMUSP00000024988,10090.ENSMUSP00000025409,10090.ENSMUSP00000027368,10090.ENSMUSP00000028280,10090.ENSMUSP00000029846,10090.ENSMUSP00000030317,10090.ENSMUSP00000031320,10090.ENSMUSP00000033828,10090.ENSMUSP00000033941…	Acvrl1,Col1a1,Axl,Sdc1,Pros1,Serping1,Enpp4,C3,Lox,Slc11a1,Col5a1,Ccn1,Pdpn,Pf4,Gas6,Plat,F13a1,F2r,Wnt5a,Col3a1,Plek,Cd151,Cfh,Tpm1,Dsp,Entpd1,Ccr2,Casp3,Cdkn1a
GO:0060326	Cell chemotaxis	25	225	0.73	1.34	9.69e-09	10090.ENSMUSP00000000194,10090.ENSMUSP00000000500,10090.ENSMUSP00000009329,10090.ENSMUSP00000016168,10090.ENSMUSP00000019266,10090.ENSMUSP00000021011,10090.ENSMUSP00000025409,10090.ENSMUSP00000025561,10090.ENSMUSP00000026911,10090.ENSMUSP00000027830,10090.ENSMUSP00000028881,10090.ENSMUSP00000029574,10090.ENSMUSP00000031318,10090.ENSMUSP00000031320,10090.ENSMUSP00000031327,10090.ENSMUSP00000033828…	Ccl12,Pdgfb,Ccl8,Lbp,Ccl9,Ccl7,Lox,Anxa1,Ccr1,Slamf9,Il1b,Vcam1,Cxcl5,Pf4,Cxcl1,Gas6,Ccl5,S100a8,Itgam,Itga1,Spp1,Lgals3,C5ar1,Ccr2,Hgf
GO:0009611	Response to wounding	34	425	0.59	1.15	1.37e-08	10090.ENSMUSP00000000500,10090.ENSMUSP00000000542,10090.ENSMUSP00000001547,10090.ENSMUSP00000002677,10090.ENSMUSP00000020099,10090.ENSMUSP00000020911,10090.ENSMUSP00000022947,10090.ENSMUSP00000023629,10090.ENSMUSP00000023994,10090.ENSMUSP00000024757,10090.ENSMUSP00000024988,10090.ENSMUSP00000025409,10090.ENSMUSP00000027368,10090.ENSMUSP00000028280,10090.ENSMUSP00000029846,10090.ENSMUSP00000030317…	Pdgfb,Acvrl1,Col1a1,Axl,Cdk1,Sdc1,Matn2,Pros1,Serping1,Enpp4,C3,Lox,Slc11a1,Col5a1,Ccn1,Pdpn,Pf4,Gas6,Plat,Mmp2,F13a1,F2r,Wnt5a,Col3a1,Plek,Cd151,Cfh,Trem2,Tpm1,Dsp,Entpd1,Ccr2,Casp3,Cdkn1a
GO:0071621	Granulocyte chemotaxis	17	93	0.95	1.56	1.39e-08	10090.ENSMUSP00000000194,10090.ENSMUSP00000009329,10090.ENSMUSP00000016168,10090.ENSMUSP00000019266,10090.ENSMUSP00000021011,10090.ENSMUSP00000025561,10090.ENSMUSP00000028881,10090.ENSMUSP00000031318,10090.ENSMUSP00000031320,10090.ENSMUSP00000031327,10090.ENSMUSP00000039600,10090.ENSMUSP00000064385,10090.ENSMUSP00000068468,10090.ENSMUSP00000077132,10090.ENSMUSP00000084043,10090.ENSMUSP00000118169…	Ccl12,Ccl8,Lbp,Ccl9,Ccl7,Anxa1,Il1b,Cxcl5,Pf4,Cxcl1,Ccl5,S100a8,Itgam,Itga1,Spp1,Lgals3,C5ar1
GO:0002237	Response to molecule of bacterial origin	32	380	0.61	1.17	1.48e-08	10090.ENSMUSP00000000194,10090.ENSMUSP00000002677,10090.ENSMUSP00000016168,10090.ENSMUSP00000018918,10090.ENSMUSP00000022722,10090.ENSMUSP00000024884,10090.ENSMUSP00000027368,10090.ENSMUSP00000028045,10090.ENSMUSP00000028881,10090.ENSMUSP00000029574,10090.ENSMUSP00000031318,10090.ENSMUSP00000031320,10090.ENSMUSP00000031327,10090.ENSMUSP00000038914,10090.ENSMUSP00000039586,10090.ENSMUSP00000039600…	Ccl12,Axl,Lbp,Cd68,Acod1,Eif2ak2,Slc11a1,Mrc1,Il1b,Vcam1,Cxcl5,Pf4,Cxcl1,Kmo,Serpine1,Ccl5,Palm3,Cd14,Cd24a,F2r,S100a8,Wnt5a,Capn2,Plscr1,Card9,Lgals9,Trem2,Mgst1,Ptgir,C5ar1,Gbp2,Casp3
GO:0002687	Positive regulation of leukocyte migration	22	176	0.79	1.37	1.77e-08	10090.ENSMUSP00000000194,10090.ENSMUSP00000016168,10090.ENSMUSP00000017881,10090.ENSMUSP00000021011,10090.ENSMUSP00000026911,10090.ENSMUSP00000028881,10090.ENSMUSP00000033050,10090.ENSMUSP00000033828,10090.ENSMUSP00000039586,10090.ENSMUSP00000039600,10090.ENSMUSP00000044903,10090.ENSMUSP00000048092,10090.ENSMUSP00000064878,10090.ENSMUSP00000087119,10090.ENSMUSP00000103904,10090.ENSMUSP00000108863…	Ccl12,Lbp,Mmp9,Ccl7,Ccr1,Il1b,Lyve1,Gas6,Serpine1,Ccl5,Thbs1,C3ar1,Wnt5a,Mmp14,Lgals9,Trem2,Csf1r,Tnfrsf14,Lgals3,C5ar1,Ccr2,Aif1
GO:0050792	Regulation of viral process	22	176	0.79	1.37	1.77e-08	10090.ENSMUSP00000002677,10090.ENSMUSP00000024884,10090.ENSMUSP00000025649,10090.ENSMUSP00000026565,10090.ENSMUSP00000028241,10090.ENSMUSP00000028259,10090.ENSMUSP00000031542,10090.ENSMUSP00000035588,10090.ENSMUSP00000039600,10090.ENSMUSP00000048129,10090.ENSMUSP00000049104,10090.ENSMUSP00000079198,10090.ENSMUSP00000080209,10090.ENSMUSP00000082548,10090.ENSMUSP00000083385,10090.ENSMUSP00000083555…	Axl,Eif2ak2,Ddb1,Ifitm3,Stom,Ifih1,Oasl2,Oas3,Ccl5,Ifi207,Gbp7,Oas1a,Oas2,Isg15,Rnasel,Oas1g,Lgals1,Plscr1,Trim34b,Ifi204,Isg20,Ifitm6
GO:1901701	Cellular response to oxygen-containing compound	60	1154	0.4	0.91	1.88e-08	10090.ENSMUSP00000000194,10090.ENSMUSP00000000500,10090.ENSMUSP00000001147,10090.ENSMUSP00000001547,10090.ENSMUSP00000002677,10090.ENSMUSP00000015484,10090.ENSMUSP00000016168,10090.ENSMUSP00000017881,10090.ENSMUSP00000018918,10090.ENSMUSP00000020099,10090.ENSMUSP00000021011,10090.ENSMUSP00000022722,10090.ENSMUSP00000024811,10090.ENSMUSP00000024894,10090.ENSMUSP00000025561,10090.ENSMUSP00000028045…	Ccl12,Pdgfb,Col6a1,Col1a1,Axl,Cybb,Lbp,Mmp9,Cd68,Cdk1,Ccl7,Acod1,Pim1,Cyp1b1,Anxa1,Mrc1,Rad51,Il1b,Fam210b,Ptpn1,Ccna2,Vcam1,Cxcl5,Pf4,Cxcl1,Col1a2,Ddias,Gas6,Eif4ebp1,Col4a1,Plat,Sfrp1,Mmp2,Mmp3,H2az1,Kmo,Serpine1,Ccl5,Thbs1,Lcn2,Nod1,Cd14,Wnt5a,Capn2,Col5a2,Spp1,Col3a1,Plscr1,Ly6c2,Tgm2,Fbn1,Trem2,Tpm1,Ahr,Mgst1,Sphk1,Gbp2,Agrn,Ddr2,Aldh1a1
GO:0019220	Regulation of phosphate metabolic process	71	1505	0.36	0.86	1.89e-08	10090.ENSMUSP00000000500,10090.ENSMUSP00000000542,10090.ENSMUSP00000002677,10090.ENSMUSP00000003635,10090.ENSMUSP00000015346,10090.ENSMUSP00000015449,10090.ENSMUSP00000017881,10090.ENSMUSP00000022616,10090.ENSMUSP00000024118,10090.ENSMUSP00000024811,10090.ENSMUSP00000024866,10090.ENSMUSP00000024906,10090.ENSMUSP00000024988,10090.ENSMUSP00000025409,10090.ENSMUSP00000027368,10090.ENSMUSP00000028795…	Pdgfb,Acvrl1,Axl,Ier3,Cnksr3,Sash1,Mmp9,Clu,Clec4n,Pim1,Xdh,Twsg1,C3,Lox,Slc11a1,Rad51,Il1b,Ptpn1,Ccna2,Fcgr1,Ccn1,Emilin1,Camk1,Nupr1,Chp2,Gas6,Sfrp1,Bmpr1a,Ccl5,Thbs1,Ptpn13,Ntf5,Cenpe,Cd24a,Lacc1,Ppp1r16b,Wnt5a,Capn2,Ccnb1,Itga1,Ncapg2,Itgb1,Cdkn2c,Grem1,Fbn1,Psrc1,Plek,Cd300a,Dusp3,Tsacc,Lgals9,Itga6,Tlr7,Tlr8,Trem2,Srpx2,Adgrf5,Csf1r,Ahr,Lilra5,Fam129a,Entpd1,Tnfrsf14,C5ar1,Sphk1,Aif1,Agrn,D…
GO:0050790	Regulation of catalytic activity	96	2369	0.3	0.79	1.9e-08	10090.ENSMUSP00000000194,10090.ENSMUSP00000000500,10090.ENSMUSP00000002677,10090.ENSMUSP00000009329,10090.ENSMUSP00000015449,10090.ENSMUSP00000017188,10090.ENSMUSP00000017881,10090.ENSMUSP00000019266,10090.ENSMUSP00000019683,10090.ENSMUSP00000020375,10090.ENSMUSP00000021011,10090.ENSMUSP00000021884,10090.ENSMUSP00000022616,10090.ENSMUSP00000023151,10090.ENSMUSP00000023994,10090.ENSMUSP00000024811…	Ccl12,Pdgfb,Axl,Ccl8,Sash1,Serpinb6a,Mmp9,Ccl9,Rcn3,Rab3ip,Ccl7,Ctla2b,Clu,Bcl6,Serping1,Pim1,Xdh,C3,Anxa1,Arhgap19,Casp12,Slc11a1,Rgs18,Il1b,Ptpn1,Ccna2,Fcgr1,Ccn1,Rgs12,Anxa3,Oasl2,Calu,Camk1,Nupr1,Chp2,Gas6,Sfrp1,Oas3,Bmpr1a,Bub1b,Dennd6a,Serpine1,Ccl5,Bag2,Thbs1,Grn,Ifi207,Nod1,Cenpe,Cd24a,Naip5,F2r,Ppp1r16b,S100a8,Wnt5a,Itgam,C4b,Alox5ap,Ccnb1,Itga1,Rxfp1,Oas1a,Oas2,Ncapg2,Oas1g,Itgb1,Plscr1…
GO:0065007	Biological regulation	345	13744	0.09	0.57	1.91e-08	10090.ENSMUSP00000000194,10090.ENSMUSP00000000466,10090.ENSMUSP00000000500,10090.ENSMUSP00000000542,10090.ENSMUSP00000001547,10090.ENSMUSP00000001583,10090.ENSMUSP00000002677,10090.ENSMUSP00000003635,10090.ENSMUSP00000004473,10090.ENSMUSP00000004686,10090.ENSMUSP00000006381,10090.ENSMUSP00000007317,10090.ENSMUSP00000009329,10090.ENSMUSP00000009340,10090.ENSMUSP00000015346,10090.ENSMUSP00000015449…	Ccl12,Plin2,Pdgfb,Acvrl1,Col1a1,Ell2,Axl,Ier3,Spic,Pex11g,Fblim1,Krt19,Ccl8,Ifi211,Cnksr3,Sash1,Cybb,Gzmb,Ctsk,Lbp,Serpinb6a,Mmp9,Cd68,Ccl9,Rcn3,Cdk1,Rab3ip,Tns3,Sdc1,Rnf144a,Ccl7,Cygb,Sec14l1,Rflnb,Ctla2a,Ctla2b,Golm1,Clu,Bnip3l,Loxl2,Bmp1,Acod1,Osmr,Laptm4b,Shcbp1,Washc5,Bcl6,Mpv17l,Pros1,Soat2,Serping1,Gabrr2,Clec4n,Enpp4,Pim1,Xdh,Eif2ak2,Cyp1b1,Twsg1,Jpt2,C3,Lox,Anxa1,Ms4a7,Ms4a6d,Slc15a3,Ddb…
GO:0030593	Neutrophil chemotaxis	16	85	0.96	1.52	3.11e-08	10090.ENSMUSP00000000194,10090.ENSMUSP00000009329,10090.ENSMUSP00000016168,10090.ENSMUSP00000019266,10090.ENSMUSP00000021011,10090.ENSMUSP00000028881,10090.ENSMUSP00000031318,10090.ENSMUSP00000031320,10090.ENSMUSP00000031327,10090.ENSMUSP00000039600,10090.ENSMUSP00000064385,10090.ENSMUSP00000068468,10090.ENSMUSP00000077132,10090.ENSMUSP00000084043,10090.ENSMUSP00000118169,10090.ENSMUSP00000129972	Ccl12,Ccl8,Lbp,Ccl9,Ccl7,Il1b,Cxcl5,Pf4,Cxcl1,Ccl5,S100a8,Itgam,Itga1,Spp1,Lgals3,C5ar1
GO:0051241	Negative regulation of multicellular organismal process	60	1172	0.4	0.89	3.13e-08	10090.ENSMUSP00000000500,10090.ENSMUSP00000000542,10090.ENSMUSP00000002677,10090.ENSMUSP00000015664,10090.ENSMUSP00000016168,10090.ENSMUSP00000021207,10090.ENSMUSP00000022660,10090.ENSMUSP00000022722,10090.ENSMUSP00000022867,10090.ENSMUSP00000023151,10090.ENSMUSP00000023629,10090.ENSMUSP00000023994,10090.ENSMUSP00000024906,10090.ENSMUSP00000025561,10090.ENSMUSP00000026911,10090.ENSMUSP00000027368…	Pdgfb,Acvrl1,Axl,Ctsk,Lbp,Rflnb,Loxl2,Acod1,Laptm4b,Bcl6,Pros1,Serping1,Twsg1,Anxa1,Ccr1,Slc11a1,Il1b,Lmna,Sema3c,Emilin1,Pf4,Dtx1,Clec4a2,Gas6,Col4a2,Sfrp1,Mmp2,Oas3,Bmpr1a,C1qc,Serpine1,Tmem98,Thbs1,Stab1,Grn,Gbp7,Cd24a,F2r,Clec4a1,Wnt5a,Sftpd,Clec4b1,Oas1a,Ltbp3,Oas1g,Clec4a3,Svbp,Mafb,Grem1,Fbn1,Lgals9,Tlr8,Trem2,Anxa4,Ahr,Lilra5,Ccr2,Hgf,Aldh1a1,C5ar2
GO:2000026	Regulation of multicellular organismal development	73	1595	0.35	0.83	3.41e-08	10090.ENSMUSP00000000542,10090.ENSMUSP00000002677,10090.ENSMUSP00000015449,10090.ENSMUSP00000015484,10090.ENSMUSP00000015664,10090.ENSMUSP00000017881,10090.ENSMUSP00000020099,10090.ENSMUSP00000021207,10090.ENSMUSP00000021880,10090.ENSMUSP00000022660,10090.ENSMUSP00000022693,10090.ENSMUSP00000023151,10090.ENSMUSP00000024811,10090.ENSMUSP00000024866,10090.ENSMUSP00000024894,10090.ENSMUSP00000024988…	Acvrl1,Axl,Sash1,Cybb,Ctsk,Mmp9,Cdk1,Rflnb,Ctla2a,Loxl2,Bmp1,Bcl6,Pim1,Xdh,Cyp1b1,C3,Lox,Anxa1,Ccr1,Il1b,Fam210b,Ccn1,Sema3c,Emilin1,Pf4,Anxa3,Dtx1,Nupr1,Gas6,Col4a2,Sfrp1,Bmpr1a,C1qc,Lpar3,Serpine1,Ccl5,Tmem98,Thbs1,Stab1,Grn,C3ar1,Cd24a,Ppp1r16b,Wnt5a,Itgam,Ccnb1,Prom1,Oas2,Ltbp3,Isg15,Mmp14,Itgb1,Mafb,Grem1,Tgm2,Fbn1,Lgals9,Col14a1,Trem2,Srpx2,Cysltr1,Csf1r,Ahr,Lgals3,C6,Pkdcc,C5ar1,Sphk1,Ccr2…
GO:0001944	Vasculature development	40	597	0.52	1.03	3.58e-08	10090.ENSMUSP00000000194,10090.ENSMUSP00000000500,10090.ENSMUSP00000000542,10090.ENSMUSP00000001547,10090.ENSMUSP00000022660,10090.ENSMUSP00000024894,10090.ENSMUSP00000025409,10090.ENSMUSP00000028280,10090.ENSMUSP00000029846,10090.ENSMUSP00000030317,10090.ENSMUSP00000030568,10090.ENSMUSP00000031668,10090.ENSMUSP00000033898,10090.ENSMUSP00000033899,10090.ENSMUSP00000034187,10090.ENSMUSP00000035900…	Ccl12,Pdgfb,Acvrl1,Col1a1,Loxl2,Cyp1b1,Lox,Col5a1,Ccn1,Pdpn,Sema3c,Col1a2,Col4a1,Col4a2,Mmp2,Bmpr1a,Tgfbi,Serpine1,Thbs1,Svep1,C1galt1,Acta2,Efemp2,Col3a1,Hs6st1,Mmp14,Itgb1,Grem1,Plcd3,Tnfaip2,Col15a1,Col18a1,Cfh,Srpx2,Adgrf5,Cald1,Ahr,Sphk1,Ccr2,Adgrg1
GO:0010628	Positive regulation of gene expression	63	1274	0.38	0.87	3.84e-08	10090.ENSMUSP00000000500,10090.ENSMUSP00000009340,10090.ENSMUSP00000015484,10090.ENSMUSP00000016168,10090.ENSMUSP00000020099,10090.ENSMUSP00000022616,10090.ENSMUSP00000024118,10090.ENSMUSP00000024884,10090.ENSMUSP00000024894,10090.ENSMUSP00000024988,10090.ENSMUSP00000025561,10090.ENSMUSP00000026571,10090.ENSMUSP00000027368,10090.ENSMUSP00000028259,10090.ENSMUSP00000028881,10090.ENSMUSP00000029699…	Pdgfb,Ifi211,Cybb,Lbp,Cdk1,Clu,Clec4n,Eif2ak2,Cyp1b1,C3,Anxa1,Irf7,Slc11a1,Ifih1,Il1b,Lmna,Ccn1,Emilin1,Gas6,Oas3,Bmpr1a,Rbm3,Serpine1,Ccl5,Spon1,Bag2,Thbs1,C3ar1,Ifi207,Acta2,Lcn2,Nod1,Cd14,Tent5c,Naip5,Lacc1,F2r,Ifi205,Cgas,Wnt5a,Oas1a,Oas2,Whrn,Isg15,Oas1g,Boll,Mmp14,Card9,Lgals9,Ifi204,Tlr7,Tlr8,Trem2,Csf1r,Lilra5,Fam129a,Tnfrsf14,Clec5a,C5ar1,Sphk1,Ccr2,Aif1,Hgf
GO:0045088	Regulation of innate immune response	25	245	0.7	1.23	4.2e-08	10090.ENSMUSP00000009340,10090.ENSMUSP00000016168,10090.ENSMUSP00000022722,10090.ENSMUSP00000023994,10090.ENSMUSP00000024118,10090.ENSMUSP00000024988,10090.ENSMUSP00000026571,10090.ENSMUSP00000026911,10090.ENSMUSP00000030623,10090.ENSMUSP00000035588,10090.ENSMUSP00000046340,10090.ENSMUSP00000048129,10090.ENSMUSP00000062409,10090.ENSMUSP00000063331,10090.ENSMUSP00000064878,10090.ENSMUSP00000079198…	Ifi211,Lbp,Acod1,Serping1,Clec4n,C3,Irf7,Ccr1,Sfpq,Oas3,Grn,Ifi207,Ifi205,Cgas,Wnt5a,Oas1a,Isg15,Oas1g,Plscr1,Card9,Lgals9,Ifi204,Cfh,Tlr8,Trem2
GO:0045765	Regulation of angiogenesis	28	309	0.65	1.17	4.3e-08	10090.ENSMUSP00000000542,10090.ENSMUSP00000015449,10090.ENSMUSP00000015484,10090.ENSMUSP00000017881,10090.ENSMUSP00000024894,10090.ENSMUSP00000024988,10090.ENSMUSP00000028881,10090.ENSMUSP00000031055,10090.ENSMUSP00000031320,10090.ENSMUSP00000031447,10090.ENSMUSP00000033899,10090.ENSMUSP00000039586,10090.ENSMUSP00000039600,10090.ENSMUSP00000044903,10090.ENSMUSP00000046199,10090.ENSMUSP00000046340…	Acvrl1,Sash1,Cybb,Mmp9,Cyp1b1,C3,Il1b,Emilin1,Pf4,Anxa3,Col4a2,Serpine1,Ccl5,Thbs1,Stab1,Grn,C3ar1,Ppp1r16b,Wnt5a,Itgb1,Grem1,Cysltr1,Lgals3,C6,C5ar1,Sphk1,Ccr2,Hgf
GO:0042127	Regulation of cell population proliferation	79	1834	0.32	0.79	7.85e-08	10090.ENSMUSP00000000194,10090.ENSMUSP00000000500,10090.ENSMUSP00000000542,10090.ENSMUSP00000009340,10090.ENSMUSP00000017881,10090.ENSMUSP00000020099,10090.ENSMUSP00000020695,10090.ENSMUSP00000022616,10090.ENSMUSP00000022746,10090.ENSMUSP00000022945,10090.ENSMUSP00000023151,10090.ENSMUSP00000024811,10090.ENSMUSP00000024866,10090.ENSMUSP00000024884,10090.ENSMUSP00000024894,10090.ENSMUSP00000024906…	Ccl12,Pdgfb,Acvrl1,Ifi211,Mmp9,Cdk1,Tns3,Clu,Osmr,Shcbp1,Bcl6,Pim1,Xdh,Eif2ak2,Cyp1b1,Twsg1,Anxa1,Ifitm3,Il1b,Ccn5,Ccna2,Vcam1,Lmna,Ccn1,Pdpn,Emilin1,Pf4,Cxcl1,Bcl7a,St8sia1,Nupr1,Chp2,Gas6,Sfrp1,Mmp2,Bmpr1a,Serpine1,Ccl5,Tsc22d1,Thbs1,Grn,C3ar1,Cd24a,Ptgs1,F2r,Ifi205,Ppp1r16b,Efemp2,Wnt5a,Ccnb1,Ifit3b,Sftpd,Itga1,Ltbp3,Itgb1,Cdkn2c,Grem1,Plcd3,Ifit3,Col18a1,Cd300a,Lgals9,Trem2,Tpm1,Csf1r,Ahr,Tnf…
GO:0050778	Positive regulation of immune response	36	511	0.54	1.03	7.96e-08	10090.ENSMUSP00000009340,10090.ENSMUSP00000016168,10090.ENSMUSP00000022722,10090.ENSMUSP00000023994,10090.ENSMUSP00000024118,10090.ENSMUSP00000024988,10090.ENSMUSP00000025561,10090.ENSMUSP00000026571,10090.ENSMUSP00000027368,10090.ENSMUSP00000028881,10090.ENSMUSP00000029748,10090.ENSMUSP00000030623,10090.ENSMUSP00000036747,10090.ENSMUSP00000040246,10090.ENSMUSP00000048092,10090.ENSMUSP00000048129…	Ifi211,Lbp,Acod1,Serping1,Clec4n,C3,Anxa1,Irf7,Slc11a1,Il1b,Fcgr1,Sfpq,C1qc,C1qb,C3ar1,Ifi207,C1qa,Cd24a,Ifi205,Cgas,C1ra,Wnt5a,Itgam,C4b,Plscr1,Card9,Lgals9,C7,Ifi204,Cfh,Tlr8,Trem2,C6,C5ar1,Ccr2,C5ar2
GO:0001568	Blood vessel development	38	568	0.51	0.99	1e-07	10090.ENSMUSP00000000194,10090.ENSMUSP00000000500,10090.ENSMUSP00000000542,10090.ENSMUSP00000001547,10090.ENSMUSP00000022660,10090.ENSMUSP00000024894,10090.ENSMUSP00000025409,10090.ENSMUSP00000028280,10090.ENSMUSP00000029846,10090.ENSMUSP00000030568,10090.ENSMUSP00000031668,10090.ENSMUSP00000033898,10090.ENSMUSP00000033899,10090.ENSMUSP00000034187,10090.ENSMUSP00000035900,10090.ENSMUSP00000037719…	Ccl12,Pdgfb,Acvrl1,Col1a1,Loxl2,Cyp1b1,Lox,Col5a1,Ccn1,Sema3c,Col1a2,Col4a1,Col4a2,Mmp2,Bmpr1a,Tgfbi,Serpine1,Thbs1,C1galt1,Acta2,Efemp2,Col3a1,Hs6st1,Mmp14,Itgb1,Grem1,Plcd3,Tnfaip2,Col15a1,Col18a1,Cfh,Srpx2,Adgrf5,Cald1,Ahr,Sphk1,Ccr2,Adgrg1
GO:0001818	Negative regulation of cytokine production	27	301	0.64	1.13	1.05e-07	10090.ENSMUSP00000002677,10090.ENSMUSP00000016168,10090.ENSMUSP00000022722,10090.ENSMUSP00000022867,10090.ENSMUSP00000023151,10090.ENSMUSP00000024906,10090.ENSMUSP00000025561,10090.ENSMUSP00000027368,10090.ENSMUSP00000032248,10090.ENSMUSP00000033828,10090.ENSMUSP00000035588,10090.ENSMUSP00000044903,10090.ENSMUSP00000049104,10090.ENSMUSP00000057983,10090.ENSMUSP00000062441,10090.ENSMUSP00000076383…	Axl,Lbp,Acod1,Laptm4b,Bcl6,Twsg1,Anxa1,Slc11a1,Clec4a2,Gas6,Oas3,Thbs1,Gbp7,Cd24a,Clec4a1,Sftpd,Clec4b1,Oas1a,Oas1g,Clec4a3,Lgals9,Tlr8,Trem2,Anxa4,Lilra5,Hgf,C5ar2
GO:0032642	Regulation of chemokine production	17	111	0.87	1.35	1.26e-07	10090.ENSMUSP00000016168,10090.ENSMUSP00000024884,10090.ENSMUSP00000028881,10090.ENSMUSP00000029846,10090.ENSMUSP00000031318,10090.ENSMUSP00000035588,10090.ENSMUSP00000039600,10090.ENSMUSP00000057983,10090.ENSMUSP00000064878,10090.ENSMUSP00000079198,10090.ENSMUSP00000083555,10090.ENSMUSP00000097876,10090.ENSMUSP00000103904,10090.ENSMUSP00000107787,10090.ENSMUSP00000108863,10090.ENSMUSP00000110923…	Lbp,Eif2ak2,Il1b,Ccn1,Cxcl5,Oas3,Ccl5,Cd24a,Wnt5a,Oas1a,Oas1g,Card9,Lgals9,Tlr7,Trem2,Csf1r,Aif1
GO:0032760	Positive regulation of tumor necrosis factor production	17	113	0.87	1.33	1.6e-07	10090.ENSMUSP00000015484,10090.ENSMUSP00000016168,10090.ENSMUSP00000022616,10090.ENSMUSP00000028259,10090.ENSMUSP00000029846,10090.ENSMUSP00000035588,10090.ENSMUSP00000044903,10090.ENSMUSP00000055747,10090.ENSMUSP00000056669,10090.ENSMUSP00000064878,10090.ENSMUSP00000079198,10090.ENSMUSP00000080209,10090.ENSMUSP00000083555,10090.ENSMUSP00000097876,10090.ENSMUSP00000103904,10090.ENSMUSP00000113091…	Cybb,Lbp,Clu,Ifih1,Ccn1,Oas3,Thbs1,Nod1,Cd14,Wnt5a,Oas1a,Oas2,Oas1g,Card9,Lgals9,Lilra5,Ccr2
GO:0051094	Positive regulation of developmental process	69	1529	0.34	0.79	1.78e-07	10090.ENSMUSP00000000500,10090.ENSMUSP00000000542,10090.ENSMUSP00000001547,10090.ENSMUSP00000002677,10090.ENSMUSP00000009329,10090.ENSMUSP00000015449,10090.ENSMUSP00000015484,10090.ENSMUSP00000017881,10090.ENSMUSP00000020099,10090.ENSMUSP00000022616,10090.ENSMUSP00000022660,10090.ENSMUSP00000022693,10090.ENSMUSP00000023151,10090.ENSMUSP00000024811,10090.ENSMUSP00000024894,10090.ENSMUSP00000024988…	Pdgfb,Acvrl1,Col1a1,Axl,Ccl8,Sash1,Cybb,Mmp9,Cdk1,Clu,Loxl2,Bmp1,Bcl6,Pim1,Cyp1b1,C3,Anxa1,Msr1,Ccr1,Il1b,Fam210b,Lmna,Ccn1,Pdpn,Emilin1,Bcl7a,Anxa3,Camk1,Gas6,Sfrp1,Bmpr1a,Lpar3,Serpine1,Ccl5,Thbs1,Grn,C3ar1,Lcn2,Cd24a,Efemp2,Wnt5a,Itgam,Capn2,Ccnb1,Prom1,Ltbp3,Isg15,Mmp14,Itgb1,Grem1,Tgm2,Lgals9,Ifi204,Trem2,Srpx2,Cysltr1,Csf1r,Lgals3,C6,Pkdcc,C5ar1,Sphk1,Tgfb1i1,Ccr2,Agrn,Ddr2,Fndc3b,Hgf,Nedd4l
[truncated: 537 more rows]

## Sheet: Lv_Sp_Spearman_correlation
Gene	Correlation
Ifit1bl2	-0.542857
Prlr	0.0857143
Pls1	0.828571
Sdha	0.142857
Etfa	-0.485714
Arid1a	-0.828571
Vav1	-0.771429
Dennd6a	-0.885714
Msh3	-0.428571
Fam210a	-0.314286
Tmem38b	0.371429
Scaf4	-0.885714
Comt	0.885714
Srgn	0.314286
Ptpn22	-0.0285714
Nlrp1b	0.714286
Chd1	-0.885714
Smarcc1	-0.828571
Gm26917	0.142857
Map3k20	-0.942857
Trim33	-0.828571
Dmd	-0.2
Birc6	-0.771429
C920021L13Rik	0.257143
Usf3	-0.542857
H2afv	-0.0857143
Srrm1	-0.0285714
Tmem41a	-0.257143
Tmx4	-0.6
Slc22a15	0.714286
Lima1	0.6
Prex1	-0.428571
Ets1	0.942857
Airn	0.2
Slc26a11	-0.6
[truncated: 2,233 more rows]

## Sheet: Lv_Sp_Correlation_GO
#term ID	term description	observed gene count	background gene count	strength	signal	false discovery rate	matching proteins in your network (IDs)	matching proteins in your network (labels)
[truncated: 183 more rows]

[truncated: 2 more sheets: Kd_Lv_Sp_Correlation, Kd_Lv_Sp_Correlation_GO]
