# Supplementary material for: Deciphering the Transcriptomic Signatures of Aging Across Organs in Mice
Source: Aging Cell. 2026 Jan 8;25(2):e70357. doi: 10.1111/acel.70357 (PMC12783705; doi:10.1111/acel.70357)
Supplement: Supplementary file 14 — Table S9: Linear mixed‐effects modeling and tissue‐specific trend analysis across eight murine organs. Significant genes determined by the linear mixed‐effects model (LMM), matrix summarizing the directionality of age‐related gene expression and Gene ontology (GO) enrichment analysis, are indicated. Abbreviations: Br‐ brain, Kd‐ kidney, Lv‐ liver, Sp‐ spleen, SM‐ skeletal muscle; Sig‐significant, Up‐ upregulated and Down‐ downregulated. [file ACEL-25-e70357-s011.xlsx]

## Sheet: Sig_Age_Tissue_Gene
Gene	P.Value	adj.P.Val
AC161456.1	0.014537	0.0499925
Dact1	0.0145332	0.0499842
Fbxw11	0.0145289	0.0499741
Tbc1d8	0.0145213	0.049953
Gm44010	0.0145167	0.0499419
Gm28237	0.0144846	0.0498363
Mllt11	0.0144784	0.0498241
Dand5	0.0144797	0.0498241
Dnaja4	0.0144711	0.0498039
Gm9795	0.01442	0.049633
Olfr1104	0.0144079	0.0495959
Uts2b	0.0144054	0.0495923
Tbc1d15	0.0143972	0.0495687
Nexmif	0.0143935	0.0495606
Hspe1	0.0143829	0.049529
Acin1	0.0143638	0.0494681
Kcnq1	0.0143601	0.0494602
Thoc1	0.0143602	0.0494602
Zfp119b	0.0143559	0.0494549
Olfr56	0.0143387	0.0494005
Syt1	0.014335	0.0493926
Ift57	0.0143313	0.0493845
A4galt	0.0143295	0.0493828
Tspyl5	0.0143251	0.0493762
Olfr1168	0.0143262	0.0493762
Ppp2r5e	0.0143149	0.0493467
1600027J07Rik	0.0143015	0.0493054
Kcnh4	0.0142969	0.0492945
Hist1h2bg	0.0142825	0.0492495
Gm37317	0.0142586	0.0491717
Psmd6	0.0142504	0.0491483
Gm10343	0.0142446	0.049133
Gm14451	0.014239	0.0491183
Gm3611	0.0141996	0.0489872
Psme4	0.0141974	0.0489841
Olfr172	0.0141884	0.0489577
Ssmem1	0.0141688	0.048895
Tbrg4	0.0141672	0.0488941
Ten1	0.0141622	0.0488814
Mylip	0.014154	0.0488578
Spata31d1b	0.0141486	0.0488439
4930456G14Rik	0.0141391	0.0488158
Scarna2	0.0141051	0.0487031
C230004F18Rik	0.0141027	0.0486994
Plce1	0.0140961	0.0486813
Ttc9	0.0140949	0.0486813
4632427E13Rik	0.0140854	0.0486537
Gm12426	0.0140729	0.0486152
Aimp1	0.0140667	0.0485985
Rapgef3os2	0.0140616	0.0485856
Hddc2	0.0140505	0.0485519
Pdxk	0.0140429	0.0485305
Opalin	0.0140213	0.0484603
Nup35	0.0140177	0.0484525
Taf5	0.0140009	0.0484036
Socs4	0.0140012	0.0484036
Lmcd1	0.0140022	0.0484036
Gm16365	0.014	0.0484036
Helq	0.0139939	0.0483938
Birc5	0.0139715	0.0483208
F3	0.0139481	0.0482447
Cdk2	0.0139386	0.0482163
Slc22a5	0.0139309	0.0481943
4833420G17Rik	0.0139292	0.048193
Cerk	0.0139202	0.0481665
Eif3b	0.0139128	0.0481456
Cdc42se1	0.0139067	0.0481291
Ddx18	0.0139	0.048114
P4ha3	0.013901	0.048114
Olfr52	0.0138818	0.0480567
Gm11506	0.0138622	0.0479936
Gm46349	0.0138473	0.0479466
1500011B03Rik	0.0138411	0.0479297
Gm35035	0.0138393	0.0479283
Gm44535	0.0138338	0.0479137
Obox4-ps9	0.0138267	0.0478938
Gm18699	0.0138242	0.0478899
Bfar	0.0138228	0.0478898
Gm4335	0.0138044	0.0478306
Gm11197	0.0137814	0.0477554
Rusc2	0.0137587	0.0476812
Lrrc59	0.0137537	0.0476685
Gm45702	0.0137405	0.0476274
Gm27168	0.0137362	0.0476173
Cops4	0.0137277	0.0475924
Exoc3l4	0.0137259	0.0475906
Cxcr3	0.0137165	0.0475625
Hmgb1	0.0137139	0.0475582
A230072E10Rik	0.0137136	0.0475582
Gm13194	0.013698	0.0475124
Cadps	0.0136945	0.0475046
Gm21678	0.0136667	0.047413
Gm20877	0.0136537	0.0473725
Gm36307	0.0136513	0.0473685
Gm48776	0.013636	0.0473199
Csnk2a2	0.0136198	0.0472725
Lrrc8c	0.013621	0.0472725
Rtf2	0.0136179	0.0472711
Tbc1d16	0.0136127	0.0472573
Gmfg-ps	0.0136038	0.0472311
Gm8582	0.0135771	0.0471464
Gm7350	0.0135781	0.0471464
Tmem206	0.0135724	0.0471358
Gm14803	0.0135667	0.0471204
Ppat	0.0135648	0.0471187
Gm26794	0.0135508	0.0470746
Cwf19l2	0.0135491	0.0470731
Gm18857	0.0135301	0.0470118
Mtmr6	0.0135207	0.0469834
Rps19	0.0135041	0.0469304
Rpl24	0.0134729	0.0468266
Ano5	0.0134665	0.0468089
Foxf1	0.0134631	0.0468016
Gm8817	0.0134476	0.046752
Lepr	0.0134289	0.0466917
Ccl11	0.0134215	0.0466703
Mrln	0.0134197	0.0466685
Fkbp15	0.013418	0.0466674
Mpv17	0.0134002	0.0466097
Mgrn1	0.0133982	0.0466075
Gm37636	0.0133941	0.0465979
4930555O08Rik	0.0133899	0.0465877
Tiam2	0.0133839	0.0465712
Gm19596	0.0133833	0.0465712
Kdelc1	0.0133776	0.0465585
Tmem9	0.0133653	0.04652
Hypk	0.0133644	0.04652
Map3k10	0.0133623	0.0465185
Dpagt1	0.0133551	0.0464982
Rep15	0.0133464	0.0464722
Orc5	0.013341	0.0464581
ENSMUSG00000095982	0.0133399	0.0464581
Zdhhc4	0.013336	0.046452
Igkv14-126-1	0.0133367	0.046452
Olfr262	0.0133212	0.046407
Gm11464	0.0133152	0.0463906
Mir9-3hg	0.0132998	0.0463413
Vmn2r-ps24	0.013297	0.0463362
Rnd2	0.0132646	0.0462278
Lce1m	0.0132603	0.0462172
Fra10ac1	0.0132479	0.0461787
Gm6207	0.0132407	0.0461579
Ccin	0.0132327	0.0461344
Psme3	0.0132312	0.0461338
Prr7	0.0132051	0.0460473
Gm26920	0.0131936	0.0460116
Klhl20	0.013182	0.0459757
Wdr3	0.0131766	0.0459613
Tm9sf3	0.0131711	0.0459464
Pgap2	0.0131543	0.0458954
Gm48615	0.0131551	0.0458954
Tspan31	0.0131511	0.04589
Gm48626	0.0131426	0.045865
9430073C21Rik	0.0131223	0.0457986
Gm30524	0.0131191	0.0457917
Wasl	0.013107	0.0457541
Ddx20	0.0131047	0.0457506
Kcnc1	0.0131019	0.0457453
Nos2	0.0130956	0.0457277
Odf3l2	0.0130823	0.0456856
Gm49376	0.0130725	0.0456558
Flii	0.0130603	0.0456176
Ucn2	0.0130578	0.0456134
Tmem8b	0.0130523	0.0455984
Cldn18	0.0130425	0.0455689
Olfr224	0.0130423	0.0455689
Thnsl1	0.013027	0.0455234
Farsa	0.013018	0.0454965
Cfl1	0.0130079	0.0454656
Gm37448	0.0130062	0.045464
Fars2	0.0129928	0.0454215
Pnoc	0.0129862	0.0454029
Fxr1	0.0129832	0.0453969
Gm34376	0.0129811	0.045394
Wnt10b	0.0129783	0.0453886
Fam71b	0.0129696	0.0453625
Gbp8	0.0129695	0.0453625
Olfr11	0.012964	0.0453521
Miip	0.0129615	0.0453476
Usp21	0.0129577	0.0453386
Smc5	0.0129316	0.0452519
Clpp	0.0129289	0.0452468
Olfr1343-ps1	0.0129281	0.0452468
Prrg3	0.0129068	0.0451782
Serpinb8	0.0129055	0.0451782
Mpped2	0.0128903	0.0451291
Xpo6	0.0128879	0.0451254
Recql5	0.0128758	0.0450871
Gm5628	0.0128719	0.0450779
Gm15834	0.0128593	0.0450382
Klrb1-ps1	0.0128522	0.0450178
Gm3841	0.0128401	0.0449798
Olfr1507	0.0128224	0.0449221
Zfp369	0.0128207	0.0449205
Mageh1	0.0128113	0.0448922
Olfr617	0.0128097	0.044891
Amph	0.0128027	0.0448706
Nat1	0.0127924	0.044839
Porcn	0.0127657	0.0447498
Tor1b	0.012763	0.0447447
Gm14694	0.0127427	0.0446778
Psmd9	0.0127385	0.0446679
Gm21737	0.0127386	0.0446679
Gm14334	0.0127349	0.0446634
Hmces	0.0127281	0.044644
Gm12666	0.0127236	0.0446327
Lsm14a	0.0127128	0.0445991
Sf3b5	0.0127107	0.0445962
Gm6155	0.0127084	0.0445926
Gm12355	0.0126996	0.0445658
Gm48313	0.0126858	0.0445217
Phactr1	0.0126701	0.0444712
A430005L14Rik	0.0126426	0.0443789
Gm42674	0.0126366	0.0443623
Gm10772	0.0126026	0.0442471
Slc35g3	0.0125946	0.0442233
Gm19309	0.0125858	0.0441966
Hmgcll1	0.0125792	0.044178
U90926	0.0125695	0.0441506
Zfp358	0.0125702	0.0441506
2010204K13Rik	0.0125681	0.0441506
Cct3-ps1	0.0125559	0.0441132
Ubl5	0.0125457	0.0440817
Chek2	0.0125293	0.0440286
Gm20893	0.0125293	0.0440286
Fcgbp	0.012526	0.0440257
Hmga1	0.0125181	0.044002
Gm26477	0.0125144	0.0439935
Snord118	0.012509	0.0439787
Dmxl2	0.0125038	0.0439648
Pgpep1	0.0124797	0.0438843
Asb17os	0.0124796	0.0438843
Olfr71	0.0124768	0.0438826
4930402H24Rik	0.0124636	0.0438406
Cinp	0.0124613	0.0438369
Tbp	0.0124543	0.0438164
Zfp397	0.0124543	0.0438164
Gm13490	0.01245	0.0438099
Mras	0.0124328	0.0437537
Atp5l2-ps	0.0124314	0.043753
Snhg3	0.0124189	0.0437132
Zfp105	0.0123981	0.0436444
Cacna1d	0.0123828	0.0435947
Gm33056	0.0123787	0.0435847
Fndc3b	0.0123758	0.0435787
Kbtbd2	0.0123571	0.0435172
Gm18698	0.0123441	0.0434755
Slc29a3	0.0123265	0.0434177
Gm14516	0.012321	0.0434027
Rad51d	0.0123193	0.0434012
Sphk2	0.0123057	0.0433572
Erbin	0.0122815	0.0432805
Trim16	0.0122827	0.0432805
Hspb3	0.0122688	0.04324
Mfng	0.0122669	0.0432378
Aldh3b3	0.0122509	0.0431855
Rexo1	0.012249	0.0431838
Gm45734	0.0122492	0.0431838
Gm13061	0.0122425	0.0431687
Gm9847	0.0122309	0.0431318
Zfp112	0.0122298	0.0431318
Gm2981	0.0122194	0.0430997
Gm13055	0.0122096	0.0430694
Fosl1	0.0122004	0.0430412
Gm44126	0.0121956	0.0430286
Dok3	0.0121871	0.0430029
Rpa1	0.012183	0.0429924
Timmdc1	0.0121585	0.0429104
Zfp131	0.0121432	0.0428606
Gm26737	0.0121409	0.0428567
Gm29793	0.01214	0.0428567
Fahd2a	0.0121384	0.0428562
Fgf22	0.0121247	0.0428122
Gm16029	0.0121068	0.0427531
Fgd1	0.0121039	0.0427472
Gm8643	0.0121006	0.0427395
Gm13337	0.0120985	0.0427364
Gm11981	0.0120878	0.0427028
Hspd1-ps4	0.0120862	0.0427012
Snu13	0.0120822	0.0426913
Gm28225	0.0120725	0.0426615
Mdm2	0.0120435	0.0425632
Tnnt1	0.0120372	0.0425449
Gcnt3	0.0120358	0.042544
Iqub	0.0120322	0.042539
Gm29125	0.0120331	0.042539
Sra1	0.0119941	0.0424094
Unc93a2	0.011993	0.0424094
Nudt6	0.0119708	0.0423389
Gm36966	0.0119718	0.0423389
Gabrr2	0.0119644	0.042321
Rrp9	0.0119625	0.0423182
1700097N02Rik	0.0119503	0.0422795
Vmn2r20	0.0119407	0.0422495
2610203C22Rik	0.0119339	0.0422298
Klf11	0.0119308	0.0422238
Gm6546	0.011931	0.0422238
Armcx6	0.01192	0.042193
Napb	0.0119135	0.0421741
Hdac2	0.0118737	0.0420373
Gm15266	0.0118731	0.0420373
Gabpb1	0.0118666	0.0420207
Gm37819	0.0118654	0.0420205
Gm44688	0.0118262	0.0418858
Parg	0.0117992	0.0417943
Rimbp3	0.0117981	0.0417943
Xirp2	0.0117969	0.0417943
Gpr107	0.0117945	0.04179
Eef1akmt1	0.0117865	0.0417657
Ighv1-58	0.0117807	0.0417494
Adam9	0.011776	0.0417369
Gm16020	0.0117758	0.0417369
Alg8	0.0117699	0.0417256
Gm36855	0.0117705	0.0417256
Gm32281	0.0117662	0.0417185
Olfr1495	0.0117638	0.0417182
Taar2	0.0117649	0.0417182
Gm25433	0.0117608	0.0417118
Khdrbs1	0.0117574	0.0417037
Gm33831	0.011737	0.0416354
Hp1bp3	0.0117343	0.0416301
Klhl9	0.0117297	0.0416177
Hsph1	0.0117184	0.0415838
Gm7993	0.0117189	0.0415838
Crip3	0.0117112	0.0415646
Olfr701	0.0117102	0.0415646
Gm10273	0.0117094	0.0415646
Nob1	0.0116912	0.0415058
Gm34776	0.0116856	0.0414899
Stau2	0.0116822	0.0414821
Olfr1176	0.0116773	0.041469
Gm14942	0.0116746	0.0414634
Stxbp3-ps	0.0116638	0.0414293
Gm15506	0.0116617	0.0414256
Gm28173	0.0116272	0.0413072
Sarnp	0.0115991	0.0412114
R3hdm1	0.0115845	0.0411636
Mup-ps15	0.0115835	0.0411636
Gm14042	0.0115786	0.0411509
4933427G23Rik	0.0115737	0.0411375
Gm4779	0.0115623	0.041101
Gm43762	0.0115566	0.0410851
Tmigd3	0.0115553	0.0410844
Aatk	0.0115505	0.0410714
Nono	0.0115326	0.0410119
Gm44660	0.0115303	0.0410077
Slc4a4	0.0115249	0.0409924
Jam3	0.0115229	0.0409896
Lims1	0.0115169	0.0409722
Gm37863	0.0115131	0.0409626
Gapdh-ps15	0.0114971	0.04091
Gm34342	0.0114932	0.0409
Slc14a1	0.0114904	0.0408941
Gm29605	0.01148	0.040861
Med22	0.011465	0.0408118
Atic	0.0114644	0.0408118
Plin4	0.0114429	0.0407414
Ankrd65	0.011438	0.040728
Gm31026	0.0114346	0.0407199
Ecm1	0.0114252	0.0406901
Gm38073	0.0114223	0.0406839
Ankra2	0.0114021	0.0406161
Zfp28	0.0113689	0.040502
Wnt2	0.0113641	0.0404887
Mlh1	0.0113565	0.0404657
Gm5843	0.011355	0.0404645
Gm29372	0.0113445	0.040431
Olfr670	0.0113417	0.0404249
Apbb2	0.0113402	0.0404238
0610010F05Rik	0.0113328	0.0404013
Scn3b	0.0113326	0.0404013
Wdr35	0.011321	0.0403672
Gm15663	0.0113136	0.0403447
Arrdc3	0.0113064	0.0403234
Lsm11	0.0113034	0.0403168
Cfap44	0.0113035	0.0403168
Il1rl2	0.0112698	0.0402047
Gm15831	0.0112649	0.0401913
Gm7266	0.011263	0.0401888
Gm17775	0.0112631	0.0401888
2025-09-08	0.0112491	0.0401469
Gm3496	0.0112389	0.0401142
Gle1	0.0112055	0.0400008
4930445N08Rik	0.011206	0.0400008
Sh3gl2	0.0111944	0.0399675
Plvap	0.011191	0.0399594
Tyw1	0.0111754	0.0399076
Eno2	0.011171	0.039896
Frs2	0.0111688	0.039892
Gm8020	0.011164	0.0398787
Gm15529	0.0111551	0.0398508
H2al1a	0.0111502	0.0398372
Alg5	0.0111179	0.0397258
Hrh3	0.0111176	0.0397258
Snrnp40	0.0111105	0.0397073
Ints10	0.0111025	0.0396826
Scube1	0.0110782	0.0395998
1810065E05Rik	0.0110651	0.0395598
Gm28638	0.0110659	0.0395598
Gm38284	0.0110514	0.0395157
Pgap3	0.0110486	0.0395098
Rpsa-ps10	0.0110384	0.0394771
Midn	0.0110339	0.039465
Lrrd1	0.0110332	0.039465
Ss18l1	0.0110267	0.0394472
Klrc2	0.0110217	0.0394333
Tmem91	0.0110032	0.0393711
Eno1	0.0110032	0.0393711
Gm9001	0.0109927	0.0393412
Olfr251	0.0109919	0.0393412
Gm26534	0.0109912	0.0393412
Serpina9	0.010984	0.0393217
Kcnj9	0.0109794	0.0393092
Olfr1166	0.0109688	0.0392754
Vmn2r2	0.0109609	0.039251
Aak1	0.0109547	0.0392325
Dbt	0.0109219	0.039119
1700030J22Rik	0.0109172	0.0391118
Thrsp	0.0109182	0.0391118
Gm44618	0.0109188	0.0391118
Gm53	0.010906	0.0390776
Fam205c	0.010902	0.0390671
Kdm5b	0.0108903	0.0390291
Prg4	0.0108819	0.0390029
Igkv6-14	0.0108798	0.0390029
Gm10766	0.010881	0.0390029
Gm48539	0.0108787	0.0390029
Gm38534	0.0108682	0.0389694
Nxph4	0.0108467	0.0388961
Gm27196	0.01084	0.038876
Gm45308	0.0108386	0.0388751
Hif3a	0.0108334	0.0388601
Pip4k2c	0.0108093	0.0387778
Gm11999	0.0108033	0.0387626
Gm21650	0.010804	0.0387626
Nfs1	0.0107998	0.0387551
Hao2	0.0107834	0.0387003
Gm6673	0.0107755	0.0386758
Rpl19	0.0107714	0.0386647
Ing1	0.0107633	0.0386395
Heatr4	0.0107564	0.0386186
Gm29283	0.010742	0.0385707
Pafah1b1	0.0107385	0.0385621
3300002P13Rik	0.0107316	0.0385414
Mast2	0.0107191	0.0385003
Dhx9	0.0107181	0.0385003
Mrps2	0.0106899	0.0384029
Desi2	0.0106802	0.0383719
Spx	0.010676	0.0383607
Mib1	0.010659	0.0383035
Uchl3	0.0106481	0.0382682
Zfp874b	0.0106397	0.0382419
Ace3	0.0106373	0.038237
Pnkp	0.0106266	0.0382023
4930478M09Rik	0.0106229	0.038193
Gm12992	0.0106145	0.0381665
Gm3264	0.0106042	0.0381331
Tspan32	0.0105859	0.0380713
Gm43540	0.0105692	0.038015
4930473O22Rik	0.0105632	0.0379972
Rangap1	0.01055	0.0379537
Vmn1r72	0.0105469	0.0379462
Gm47608	0.0105433	0.0379371
Gm14894	0.010528	0.0378858
Pls1	0.010519	0.0378572
Eif2b2	0.0105142	0.0378437
Elovl1	0.0105097	0.0378342
Abhd14b	0.0105105	0.0378342
Srxn1	0.0104999	0.0378035
Gm42752	0.0104833	0.0377476
Tnfrsf9	0.0104748	0.037721
Thy1	0.0104748	0.037721
Adnp	0.0104625	0.0376842
Slc1a2	0.0104518	0.0376526
Arhgap22	0.0104527	0.0376526
4921528I07Rik	0.010436	0.0375999
Gm9144	0.0104347	0.0375992
Gm28819	0.0104232	0.0375614
Arap2	0.0104184	0.037548
Mrgprb1	0.0104035	0.037498
Gm18242	0.0103995	0.0374873
Diablo	0.0103962	0.037479
Gm11658	0.0103909	0.0374638
Gpkow	0.0103893	0.0374618
Ubqln2	0.0103859	0.0374532
Gm47534	0.0103819	0.0374425
Olfr1028	0.0103781	0.0374327
Gm5905	0.0103757	0.0374279
Shisa3	0.0103714	0.0374162
H2-Eb1	0.0103518	0.0373491
Cd48	0.0103507	0.0373489
3830408C21Rik	0.0103484	0.0373444
Acot8	0.0103424	0.0373265
Gm42743	0.0103421	0.0373265
Gm19569	0.0103317	0.0372954
Gm7730	0.0103259	0.0372804
Gm18259	0.0103265	0.0372804
Agbl2	0.0103201	0.0372648
Wdr73	0.0103072	0.0372218
Gm14473	0.0102953	0.0371826
Zfp597	0.0102886	0.0371622
Cebpz	0.0102729	0.0371126
Igbp1	0.0102738	0.0371126
Dnah10	0.0102315	0.0369671
1700003N22Rik	0.0102301	0.0369656
Sfta3-ps	0.0102261	0.0369548
Gm14567	0.0102097	0.0368995
Grpel2	0.0101886	0.0368268
Nfu1	0.0101886	0.0368268
Gm38389	0.0101712	0.0367713
Wasf1	0.0101468	0.0366881
Klhl33	0.0101471	0.0366881
Gm2800	0.010144	0.036684
Kdm3a	0.0101259	0.0366224
Gm9697	0.0101236	0.0366179
Gm44907	0.0101223	0.0366168
Psma8	0.010111	0.0365797
Slitrk1	0.010109	0.0365761
Olfr91	0.0101067	0.036573
Gm28348	0.0101072	0.036573
Tcf7l1	0.0100974	0.0365451
Cntd1	0.0100936	0.0365382
Mptx2	0.0100945	0.0365382
Bcap31	0.0100805	0.0364951
Uxt	0.0100773	0.0364896
Snrpa	0.010078	0.0364896
Gm1968	0.0100563	0.0364184
Gm44255	0.0100558	0.0364184
Icmt	0.0100462	0.0363889
Gm8812	0.0100398	0.0363694
Egflam	0.0100317	0.0363441
Rundc3a	0.0100054	0.0362544
Ap2b1	0.010006	0.0362544
Dnajb11	0.0100021	0.0362475
Gm23341	0.0100019	0.0362475
Abca5	0.00999784	0.0362395
Gm44738	0.00997757	0.0361697
Sh3bgrl2	0.00997507	0.0361643
Pcsk2	0.00995521	0.0360959
Haus1	0.00995167	0.0360867
Gm17349	0.00994992	0.036084
R3hcc1l	0.00994745	0.0360787
Rab8a	0.00991466	0.0359656
Stn1	0.00991526	0.0359656
Sass6	0.00990018	0.0359182
Dctn2	0.00989686	0.0359098
Fam161a	0.00989519	0.0359073
Ttll8	0.00989072	0.0358947
Ttc30a1	0.00987718	0.0358492
Fnta	0.00985605	0.0357761
Orc1	0.00984821	0.0357513
Arfgap2	0.00984218	0.035733
Klf14	0.00983415	0.0357075
Nbeal1	0.00978009	0.0355148
Gm13094	0.00977551	0.0355081
Gm26752	0.00977638	0.0355081
Mir124a-1hg	0.00977726	0.0355081
Mtrf1	0.00976876	0.035488
Thoc2	0.00975668	0.0354477
Gm17053	0.00973186	0.0353611
Zfand5	0.00972362	0.0353347
Dscc1	0.00970035	0.0352537
5530601H04Rik	0.00969497	0.0352378
Ttc41	0.00968392	0.0352011
Tango2	0.00967897	0.0351867
Csnka2ip	0.00967795	0.0351866
Slc23a2	0.00967037	0.0351626
4930519F16Rik	0.00966939	0.0351626
Spag1	0.009666	0.0351538
2500004C02Rik	0.00965767	0.0351271
Hist1h3i	0.0096566	0.0351267
1700061F12Rik	0.00965338	0.0351186
Zfp36l1	0.00964768	0.0351014
Gm42500	0.00964633	0.0351001
Gm39822	0.00964254	0.0350898
Ankmy1	0.00963133	0.0350526
Gm48249	0.00962091	0.0350182
Zfp747	0.00961749	0.0350093
Smarca1	0.00960557	0.0349695
Twf1	0.00959789	0.0349451
Nat14	0.00959507	0.0349383
Scn9a	0.00958295	0.0348977
Atp13a1	0.00956972	0.0348531
Sst	0.00956598	0.034843
Sirpb1c	0.00955939	0.0348225
Alyref	0.00955796	0.0348209
Prr3	0.00955659	0.0348194
Atxn7l1os2	0.0095501	0.0347993
Gm20818	0.00954126	0.0347706
Cyp2b13	0.00953527	0.0347523
Gm29382	0.00953417	0.0347518
Ppp1r3g	0.00953241	0.0347489
Dock9	0.00952648	0.0347308
Gm9946	0.00952513	0.0347295
Gm17705	0.0095204	0.0347157
Abi1	0.00951909	0.0347145
Tmem26	0.00951048	0.0346866
Tpgs2	0.00950776	0.0346802
Ppy	0.00949867	0.0346506
Brd7	0.00949646	0.034646
Phf21b	0.00948769	0.0346175
Ubxn8	0.00948597	0.0346148
Gm7812	0.00947278	0.0345702
Nf2	0.00945793	0.0345195
Gm15501	0.00944917	0.034491
Gm38040	0.00941444	0.0343677
Rab20	0.00941052	0.0343569
Adam10	0.00940862	0.0343535
Cbr3	0.00940573	0.0343464
Wasf3	0.00938479	0.0342734
Cd274	0.00937355	0.0342359
Mcat	0.00937126	0.034231
Rhox2h	0.00935014	0.0341573
Sec22a	0.00934179	0.0341303
Igfbp7	0.0093285	0.0340852
Dda1	0.00931236	0.0340311
Gm6468	0.00931276	0.0340311
Gm8337	0.00930022	0.0339922
Gm37480	0.00929931	0.0339922
Epop	0.00929058	0.0339639
Gm44198	0.00928939	0.033963
Gm29785	0.00928828	0.0339624
Tmem120a	0.00928054	0.0339376
Fam168a	0.0092793	0.0339365
Sumo3	0.00926577	0.0338905
A230060F14Rik	0.00926272	0.0338828
Ccdc92b	0.00925558	0.0338601
Gm28439	0.00925135	0.0338481
Junb	0.00924183	0.0338189
Hhipl2	0.00924244	0.0338189
Trnp1	0.00922882	0.033776
Cdk20	0.00922328	0.0337591
Syt13	0.00922225	0.0337588
Gm28670	0.00921849	0.0337485
Kdm2b	0.00921544	0.0337408
Fanca	0.0091887	0.0336463
Tcp10c	0.00918567	0.0336386
B230208H11Rik	0.00918458	0.0336381
Olfr66	0.00917799	0.0336174
Pbx2	0.00916825	0.0335851
Pdgfrb	0.00916453	0.0335749
Zswim3	0.00916196	0.0335689
Mapk1ip1l	0.00915698	0.0335541
Ak3l2-ps	0.00914394	0.0335097
Gm17511	0.00914281	0.033509
Trim34b	0.00913463	0.0334824
Svbp	0.00913105	0.0334727
Cenpu	0.00909302	0.03335
1700028J19Rik	0.00909655	0.03335
Unc13d	0.00909584	0.03335
Gm26558	0.00909663	0.03335
Gm5652	0.00909491	0.03335
Sema6b	0.0090842	0.0333214
Tmem234	0.0090725	0.0332819
Adcy5	0.0090678	0.033268
Gm20633	0.00906699	0.033268
Fyn	0.00906369	0.0332598
Gm28147	0.00905253	0.0332222
Lta4h	0.00905087	0.0332195
Zfp280d	0.00904815	0.0332129
Med30	0.0090452	0.0332069
Gm44594	0.00904557	0.0332069
Gm46344	0.00903377	0.0331703
Ppp2r2a	0.00902811	0.0331529
Gm14156	0.00902402	0.0331413
Plag1	0.00902081	0.0331329
Adcy8	0.00901054	0.0330986
ENSMUSG00000085694	0.00899904	0.0330597
Prkdc	0.00899763	0.0330579
Has3	0.00898812	0.0330264
Defb21	0.00898387	0.0330141
Ighj4	0.00897815	0.0329965
Gm43736	0.00897788	0.0329965
Six3	0.00896927	0.0329706
Gm45781	0.00896376	0.0329537
Trmt2b	0.0089585	0.0329377
Pcdh19	0.00894488	0.032891
Trim28	0.00894068	0.0328789
Gm43756	0.00893458	0.0328599
Elof1	0.00892915	0.0328433
Zfp84	0.00892599	0.032835
Rxylt1	0.00891473	0.032797
Ctbp1	0.00890935	0.0327805
Fam124b	0.00889334	0.032725
Gnai3	0.00888676	0.0327041
Khdrbs3	0.00888495	0.0327041
Rasgef1b	0.00888648	0.0327041
Iqgap1	0.00887911	0.032686
Chpf2	0.00886621	0.0326419
Usp44	0.00886211	0.0326301
Gm14403	0.00886131	0.0326301
Fgf9	0.00885744	0.0326222
Rims3	0.00885815	0.0326222
Gm18609	0.0088492	0.0325959
E330009J07Rik	0.0088479	0.0325945
Spg11	0.00884566	0.0325902
Gm21209	0.00884583	0.0325902
Mmp25	0.00883996	0.0325753
Ppp2cb	0.00883512	0.0325608
Psmd13	0.00883175	0.0325517
Gm48065	0.00883062	0.0325509
Gm10941	0.00882672	0.0325399
Ttll4	0.00882283	0.0325289
Tmem254c	0.0088212	0.0325262
Ccdc47	0.00881	0.0324882
Pef1	0.0088044	0.0324709
Rps7	0.00880046	0.0324597
4930477N07Rik	0.0087935	0.0324374
Pgrmc2	0.00879189	0.0324348
Golga3	0.00877292	0.0323681
Lce3f	0.00875382	0.032301
Ankef1	0.0087372	0.0322429
Gm29446	0.00871841	0.0321769
Msl1	0.00871069	0.0321517
Fxr2	0.00870973	0.0321516
Zfp341	0.00870951	0.0321516
Gm8624	0.00870976	0.0321516
Frmpd3	0.00869792	0.0321178
Itpa	0.00869523	0.0321112
Gm43894	0.00869131	0.0321
Tspan9	0.00867278	0.0320348
Olfr1336	0.00866709	0.0320171
Gm44055	0.00862661	0.0318709
Sppl2b	0.00861948	0.0318478
Gm39526	0.00861355	0.0318292
Hap1	0.00861257	0.0318288
Atg14	0.00860263	0.0317954
Gm28919	0.00859871	0.0317841
A530076I17Rik	0.00859704	0.0317812
Ckm	0.00859216	0.0317665
Tldc2	0.00858911	0.0317585
Ighv1-20	0.00858013	0.0317285
2310079G19Rik	0.00857314	0.031706
Gm8798	0.00857089	0.0317009
Mboat7	0.00856471	0.0316813
Helb	0.00855838	0.0316631
Cct6a	0.0085589	0.0316631
Gm20896	0.00854846	0.031631
Nefm	0.0085409	0.0316063
Mal2	0.00853951	0.0316044
Stx6	0.00853541	0.0315925
Prnd	0.00853163	0.0315817
Il1f10	0.00852889	0.0315748
Zfp940	0.00851886	0.031541
Prrxl1	0.00850894	0.0315075
Gm29158	0.00849298	0.0314516
Nudt21	0.00848965	0.0314453
Gm9409	0.0084904	0.0314453
Adam25	0.00847768	0.0314047
Ccdc77	0.00847545	0.0313997
Nsg2	0.00847154	0.0313884
Pcid2	0.00846478	0.0313666
Trip13	0.00845417	0.0313305
Gm44973	0.00844949	0.0313164
ENSMUSG00000084956	0.00844693	0.0313102
Gm5805	0.00843802	0.0312804
Kif3b	0.00841485	0.0311977
Tmem168	0.0084016	0.0311518
Hist1h2al	0.00839901	0.0311454
Zfp595	0.00839765	0.0311436
Slc35b4	0.00839125	0.031123
Tgm4	0.00838362	0.031098
Prmt3	0.00838326	0.031098
Syde1	0.00838295	0.031098
Lonrf1	0.00836868	0.0310522
Gm11973	0.00836864	0.0310522
Eif4h	0.00836602	0.0310487
Psg20	0.00835644	0.0310164
Tmem130	0.008341	0.0309622
Mmp21	0.00833909	0.0309584
Sgtb	0.00833493	0.0309461
4933439J24Rik	0.00833128	0.0309358
Tbc1d20	0.00833021	0.030935
Rnf168	0.00832685	0.0309257
Gm4823	0.00832479	0.0309213
Pou3f4	0.00831932	0.0309042
Prodh	0.00830872	0.030868
Prickle3	0.00828667	0.0307892
Gm11730	0.00826177	0.0306999
Gm48749	0.00824343	0.0306349
Cyp2j13	0.00823222	0.0305964
Gm36283	0.00822516	0.0305733
A530010F05Rik	0.00821558	0.0305409
Sycp2	0.00820523	0.0305056
P3h2	0.00819287	0.0304628
Rpain	0.00819055	0.0304573
Tas2r121	0.00818558	0.030442
Pibf1	0.00818353	0.0304375
Mllt6	0.00817519	0.0304096
Ube2i	0.00817185	0.0304004
1700017B05Rik	0.00817074	0.0303994
Dmrtc1c1	0.00816938	0.0303975
Gm6394	0.00815759	0.0303567
Plrg1	0.00814299	0.0303056
Micu1	0.00812882	0.030256
Mus81	0.00812728	0.0302534
Olfr47	0.00812699	0.0302534
Hmbox1	0.00811102	0.0301991
Drd4	0.00810965	0.0301971
Gm27514	0.00810675	0.0301895
Prpf6	0.00810133	0.0301724
Fbxw8	0.00809982	0.0301699
Siae	0.00809243	0.0301455
Hs2st1	0.00808815	0.0301346
Gm6023	0.00808867	0.0301346
Slc39a4	0.00808524	0.0301281
Txndc2	0.00807898	0.0301079
Zc3h14	0.00807545	0.0300979
Lysmd2	0.00806462	0.0300606
Arhgef17	0.00804037	0.0299733
Wdr12	0.00802651	0.0299248
Gm22513	0.00802554	0.0299243
Tagln	0.00801903	0.0299031
B230112G18Rik	0.00801821	0.0299031
Dsel	0.00801217	0.0298838
4933430H16Rik	0.00800391	0.0298561
Gm9905	0.0080018	0.0298513
Mymx	0.00800056	0.0298498
Smug1	0.00798972	0.0298124
Utrn	0.00798345	0.0297921
Smu1	0.00798269	0.0297921
9530046B11Rik	0.00798029	0.0297865
Gm14596	0.00798005	0.0297865
Ston2	0.0079716	0.0297602
Cyyr1	0.00797042	0.029759
Itga5	0.00796631	0.0297467
Gm37073	0.00795899	0.0297225
Selenow	0.00794301	0.0296659
Pitpnc1	0.00793689	0.0296464
Ddx10	0.00793698	0.0296464
Gm29241	0.0079211	0.0295932
BC018473	0.00791567	0.0295763
Rpl31	0.00791574	0.0295763
Hfe	0.0079091	0.0295577
Gm45011	0.00790702	0.0295529
Sh3bgrl3	0.00790062	0.0295321
Aicda	0.0078957	0.0295168
Gm20898	0.00789397	0.0295134
Fiz1	0.00789199	0.0295091
Strn3	0.00788682	0.0294928
Olfr457	0.00786897	0.0294291
Tbc1d13	0.00786804	0.0294287
Mtmr11	0.00784142	0.0293322
Rybp	0.00783713	0.0293192
Bcl9	0.00783258	0.0293052
Ociad2	0.00782732	0.0292886
Nxf2	0.00782278	0.0292747
Dnlz	0.00782213	0.0292747
Gan	0.0078129	0.0292438
2025-09-04	0.00780858	0.0292307
Wrnip1	0.0078076	0.0292301
B3galt4	0.0077855	0.0291503
Klhdc8b	0.00778389	0.0291474
Upk1a	0.00778209	0.0291437
Tspan2	0.00778188	0.0291437
Fam69b	0.00777599	0.0291269
Prkaa2	0.00777104	0.0291114
Ubqlnl	0.00775048	0.0290374
Gm39397	0.00773934	0.0289987
Psmb2	0.00773188	0.0289738
Ugt2b38	0.00773023	0.0289706
Gm14783	0.00772715	0.0289621
Nlrp1b	0.0077214	0.0289435
Unc13a	0.0077177	0.0289327
Mrpl16	0.00770956	0.0289052
Hnrnpf	0.00770227	0.0288809
Olfr99	0.00769735	0.0288655
Stk35	0.00768849	0.0288352
Gm12081	0.0076847	0.028824
Mbd2	0.0076838	0.0288237
Pgm2	0.00768241	0.0288215
Gm11630	0.00768099	0.0288215
Ifi203-ps	0.00768241	0.0288215
Hspa1b	0.00767912	0.0288182
A530064D06Rik	0.00767791	0.0288166
Gm10434	0.00766558	0.0287734
Gm14333	0.00765887	0.0287512
Cables2	0.00765126	0.0287256
Katnal1	0.00764471	0.028704
Unc80	0.00764177	0.028696
AU040320	0.00764082	0.0286954
Ankrd9	0.00763086	0.028661
Pde4d	0.00762245	0.0286324
Fam92a	0.00760368	0.0285649
Gm7332	0.00759556	0.0285374
Ercc3	0.00759068	0.0285221
Cfdp1	0.0075897	0.0285213
Pabpc1l	0.00757277	0.0284607
Hist1h2bc	0.0075697	0.0284522
Adam30	0.00756584	0.0284406
Mphosph9	0.0075448	0.0283645
Xlr4a	0.00754176	0.0283561
BE692007	0.0075379	0.0283445
Dach1	0.00753069	0.0283204
Vstm4	0.00752926	0.0283179
Gxylt1	0.00752377	0.0283003
Adipor1	0.00750575	0.0282354
Klhl35	0.00748333	0.0281541
Fus	0.00748023	0.0281453
Tmem151b	0.00747847	0.0281417
Cdc42bpg	0.00747124	0.0281174
Stk33	0.00746199	0.0280855
Gm24381	0.00745987	0.0280805
Olfr150	0.00745375	0.0280604
Boll	0.00745221	0.0280576
Gm12910	0.00745112	0.0280564
Eif3l	0.00744364	0.0280311
Cdc25b	0.00744275	0.0280307
Ftsj1	0.00744189	0.0280305
Gm20927	0.00744158	0.0280305
Gm48642	0.00742996	0.0279914
Dars	0.0074065	0.0279059
Lmod1	0.00739961	0.0278829
Dnaja1	0.00739042	0.0278512
Zfp69	0.00738416	0.0278305
Gm19196	0.00738229	0.0278264
Alg12	0.00737812	0.0278162
Gm12155	0.00737882	0.0278162
Gm10570	0.00737331	0.0278013
Psme2	0.0073718	0.0277985
2810025M15Rik	0.00736508	0.0277761
Gpr85	0.00736328	0.0277722
Gm23296	0.0073572	0.0277522
Tube1	0.00735039	0.0277294
Sap18	0.00734486	0.0277115
Gm11434	0.00734198	0.0277036
Gm45441	0.00733267	0.0276713
Rpl36-ps10	0.00732064	0.0276288
Zfp933	0.00731789	0.0276213
Sgip1	0.00730698	0.027583
Psmg1	0.00730341	0.0275764
Gm26544	0.00730444	0.0275764
Zscan4-ps3	0.00730419	0.0275764
Sh3bgrl	0.00728083	0.027497
Hmgb1-ps11	0.00728112	0.027497
Zfp24	0.00727695	0.0274871
A230103J11Rik	0.0072744	0.0274803
Nipal2	0.00725209	0.0273989
Nbeal2	0.00724926	0.0273911
Gm12241	0.0072409	0.0273624
Poc5	0.0072155	0.0272693
Gm29285	0.00721498	0.0272693
Gm7825	0.00720423	0.0272324
Gm45505	0.00720175	0.0272259
Gm30459	0.00718842	0.0271784
Ndnf	0.00718507	0.0271686
Wwp2	0.0071731	0.0271262
Kif1a	0.00716482	0.0270977
Letmd1	0.00715856	0.0270769
Ttc16	0.00715591	0.0270716
Gm6176	0.00715641	0.0270716
Gm42932	0.00715377	0.0270673
Glod4	0.00714826	0.0270493
Tspan15	0.00714727	0.0270484
Fancd2	0.00714634	0.0270478
Ramp2	0.00713846	0.0270208
Baiap3	0.00713755	0.0270202
Cers4	0.00713279	0.027006
Gm14594	0.00713176	0.027006
Trav9-2	0.00713306	0.027006
Arf6	0.0071247	0.0269829
Scarf2	0.00712301	0.0269801
Zfp605	0.00712228	0.0269801
Krt5	0.00712319	0.0269801
Gm35986	0.00712005	0.0269767
2025-03-03	0.0071018	0.0269104
Il18bp	0.00709622	0.0268921
Gm42901	0.00709523	0.0268912
Sdhaf2	0.0070943	0.0268905
Kcnn1	0.0070854	0.0268596
Gm11264	0.00708016	0.0268426
Ubqln4	0.00707744	0.0268367
Gm8321	0.00707786	0.0268367
Rab33a	0.00706617	0.026798
Eif3h	0.00705784	0.0267692
Ptchd1	0.00703288	0.0266774
Ttn	0.0070163	0.0266173
Gm7762	0.00701622	0.0266173
Ccdc38	0.00700902	0.0265955
Gm39388	0.00700908	0.0265955
Krtap19-2	0.00699828	0.0265602
Ap2m1	0.00699647	0.0265561
Cyp4b1-ps2	0.0069904	0.0265359
Tfap2b	0.0069807	0.0265019
Fam102b	0.00697919	0.0264989
Capn2	0.00697632	0.0264908
Eloc	0.00696965	0.0264683
Trim40	0.00696239	0.0264435
Zfp951	0.00695521	0.026419
Gm37494	0.0069547	0.026419
Mrtfb	0.00694777	0.0263964
Gm7614	0.00694133	0.0263747
Ptger3	0.00693639	0.0263587
Rergl	0.00693355	0.0263507
Cfap300	0.00693104	0.026344
Gm9051	0.00693091	0.026344
Rps5	0.00692771	0.0263369
Gm43552	0.00692323	0.0263226
Gm46994	0.00691643	0.0262996
Akr7a5	0.0069156	0.0262992
Iqgap3	0.0069135	0.026294
Gm7168	0.00690867	0.0262784
Gm10384	0.00690491	0.0262669
1700042G15Rik	0.00690315	0.026263
Gm340	0.00690148	0.0262594
Siah1a	0.00689989	0.0262582
Gm5835	0.00690044	0.0262582
Gm7117	0.00689626	0.0262479
Dcaf10	0.00689387	0.0262416
Gm14548	0.00688895	0.0262256
Miox	0.00688261	0.0262072
Dnah9	0.00688337	0.0262072
Smco4	0.00688215	0.0262072
Gm19261	0.00688304	0.0262072
4930486L24Rik	0.0068694	0.0261651
Tlx2	0.00686096	0.0261357
Atp13a3	0.00685704	0.0261235
AY761184	0.00685115	0.0261039
AY074887	0.00684434	0.0260826
Gm35025	0.00684485	0.0260826
Caprin1	0.00684304	0.0260813
Gm27162	0.00684293	0.0260813
Gm25888	0.00682199	0.0260066
C1s2	0.00682018	0.0260024
Ppp1r42	0.00679662	0.0259154
Gpc3	0.00678439	0.0258715
Mroh2a	0.00678099	0.0258613
Rsbn1	0.0067714	0.0258274
Kcnc3	0.00676799	0.0258172
Gm8115	0.00676222	0.0257979
Gas2	0.0067583	0.0257857
Kcns2	0.00675794	0.0257857
Zdhhc25	0.00674845	0.0257536
Nop53	0.00673895	0.02572
Lysmd4	0.00672574	0.0256724
Hnrnpm	0.00671459	0.0256325
Cdip1	0.00668961	0.0255399
Ccdc158	0.00667594	0.0254904
Smt3h2-ps	0.00667327	0.0254829
Sav1	0.00666978	0.0254723
Laptm4a	0.00666876	0.0254711
Gm29282	0.0066503	0.0254033
Kmt2e	0.00664809	0.0253976
Rab7	0.00664087	0.0253727
Plgrkt	0.00663325	0.0253463
Med11	0.00660319	0.0252341
1700023G09Rik	0.0065967	0.025212
9330121J05Rik	0.00658401	0.0251662
Rny3	0.00657617	0.0251388
Car4	0.00656973	0.0251169
Wif1	0.00655855	0.0250769
Stard13	0.0065481	0.0250396
2310043L19Rik	0.00654729	0.0250391
Gm11613	0.00654503	0.0250332
Rnf114	0.00654429	0.025033
Zfp276	0.00653749	0.0250096
Pcsk2os1	0.00652996	0.0249835
Clk3	0.00652765	0.0249773
Olfr1193	0.0065237	0.0249649
Fam19a1	0.00651719	0.0249426
Pappa	0.0065147	0.0249358
Igkv4-75	0.00651103	0.0249244
3110039I08Rik	0.00650944	0.0249209
Rars	0.0065066	0.0249127
Tcte1	0.00650159	0.0248962
Olfr808	0.00649661	0.0248798
Gm5781	0.00649444	0.0248741
Gm17766	0.00649165	0.0248661
Thoc5	0.00648034	0.0248255
Myt1l	0.00648036	0.0248255
Gm47574	0.00647239	0.0248002
Gm28271	0.00646522	0.0247754
Ighv2-6-8	0.00646084	0.0247613
Sumo2	0.00645604	0.0247455
Gm9429	0.00645242	0.0247343
Rc3h1	0.00644845	0.0247217
Glb1l	0.00644334	0.0247047
Gm2077	0.00643083	0.0246596
Gm45305	0.00643089	0.0246596
Zfp930	0.00642492	0.024642
Rasa4	0.00642242	0.024635
Gm37439	0.00641994	0.0246282
Syce2	0.0064185	0.0246253
D430042O09Rik	0.0064119	0.0246026
R3hdm2	0.00638713	0.0245102
Washc4	0.00638667	0.0245102
Gm18210	0.00637368	0.0244638
Calca	0.00634982	0.0243748
Oaz1	0.00634132	0.0243448
Thbd	0.00633443	0.0243209
Ighg2b	0.00632709	0.0242954
Eif3d	0.00631544	0.0242532
Emc9	0.00630802	0.0242273
Fermt2	0.00630574	0.0242211
D830026I12Rik	0.00630464	0.0242195
Atf4	0.0063021	0.0242123
Arhgef16	0.00629423	0.0241847
Troap	0.00629204	0.0241789
Tex10	0.00628312	0.0241472
Dkk2	0.00627844	0.0241318
Gm40787	0.00627711	0.0241292
Mcm3ap	0.00627603	0.0241277
Pmm2	0.00627572	0.0241277
Fxyd3	0.00627221	0.0241181
Gm17281	0.00627027	0.0241133
Noxred1	0.0062642	0.0240925
Gm38256	0.00626283	0.0240898
Agtr1a	0.00626211	0.0240896
Ubxn2a	0.00624237	0.0240163
Fut4	0.00623644	0.023996
Pex19	0.00623065	0.0239763
Hps5	0.00622862	0.0239711
Ndrg3	0.00622834	0.0239711
Pnma1	0.00622619	0.0239668
Olfr390	0.00622191	0.0239529
Gm45669	0.00621732	0.0239379
Gm42402	0.0062107	0.0239149
Prokr1	0.00620834	0.0239084
Stac2	0.0062068	0.0239051
Yes1	0.00620333	0.0238942
Gm11027	0.00619024	0.0238464
Brat1	0.00618631	0.0238338
Gm47431	0.0061823	0.0238209
Gm26927	0.00616059	0.0237398
Abhd5	0.00615959	0.0237385
Elavl1	0.00614908	0.0237005
Npc2	0.00614141	0.0236752
Nhej1	0.00614186	0.0236752
Clasp2	0.00613552	0.0236559
Gm15327	0.00613512	0.0236559
Vmn1r66	0.00612464	0.023619
Osbpl3	0.00612116	0.0236081
Gm8104	0.00611607	0.023591
Deup1	0.0061112	0.0235748
Fzd3	0.00610421	0.0235503
Gm24613	0.00609334	0.0235109
Clcn4	0.0060861	0.0234855
Arhgap9	0.0060765	0.023451
Gm48787	0.00607106	0.0234325
Gm4759	0.00604845	0.0233478
Pfdn5	0.00604572	0.0233397
Gm29450	0.00604082	0.0233233
Lats2	0.00603757	0.0233133
Irf2bpl	0.00603004	0.0232867
Nim1k	0.0060261	0.023274
Bglap3	0.00602319	0.0232653
Ppp4r1l-ps	0.00602211	0.0232636
Osm	0.00601647	0.0232443
Vps13c	0.00601531	0.0232423
Gm12387	0.0060153	0.0232423
Itga1	0.00601264	0.023237
Gm24042	0.00601108	0.0232335
Utp18	0.00600973	0.0232308
Tradd	0.00600714	0.0232232
Gm10074	0.00599988	0.0231977
Gm15326	0.0059973	0.0231902
Dlec1	0.00598716	0.0231541
Tia1	0.00598731	0.0231541
Gtf2h4	0.005975	0.0231114
Nvl	0.00596678	0.0230821
Nisch	0.00594748	0.02301
Gm20794	0.00594431	0.0230002
Shisa5	0.00593938	0.0229836
Slc25a37	0.00593159	0.0229583
Ppp1r3a	0.00593222	0.0229583
Mir17hg	0.00592209	0.0229241
Podnl1	0.00591498	0.022899
Zgrf1	0.00591234	0.0228913
Fam163b	0.00589769	0.022837
Gm48151	0.00589328	0.0228224
Nkx6-3	0.00588876	0.0228074
Cpsf2	0.0058845	0.0227933
Foxa1	0.00587272	0.0227515
Trappc1	0.00587307	0.0227515
Yap1	0.00587281	0.0227515
Slc4a8	0.00587026	0.022748
Pik3r3	0.0058669	0.0227374
Gm11408	0.00585171	0.022681
Nemp1	0.00584011	0.0226385
Fbxo38	0.00583675	0.0226279
Wdr41	0.00583255	0.022614
Cdc34	0.00582938	0.022605
Nbn	0.00582959	0.022605
Aanat	0.00582486	0.0225916
Micu3	0.00582099	0.022579
Gm7553	0.005818	0.0225698
Dusp3	0.00581586	0.0225639
Htr1d	0.00581122	0.0225484
Adamts9	0.00580672	0.0225334
Gm45273	0.00580574	0.022532
Xpc	0.00580417	0.0225283
Aff4	0.00579335	0.0224888
Hmgxb3	0.00579129	0.0224878
Sec61a2	0.0057922	0.0224878
Zfp329	0.00579246	0.0224878
Xpnpep1	0.00578782	0.022477
Mannr	0.00577745	0.0224392
Top1	0.00577022	0.0224135
Psmb7	0.00576646	0.0224014
Arid4a	0.00576134	0.0223839
1110008L16Rik	0.00575737	0.0223709
Gm40377	0.00574885	0.0223402
Bora	0.00574748	0.0223392
Pogk	0.00574798	0.0223392
Gmpr2	0.00574591	0.022336
Zfp697	0.0057457	0.022336
1810006J02Rik	0.00574411	0.0223339
Zfp458	0.00574083	0.0223235
Nlrp3	0.00572768	0.0222748
Irgm2	0.00572279	0.0222582
Gm15672	0.00571969	0.0222485
Rpl15-ps3	0.00571799	0.0222443
Rab11b-ps2	0.00570615	0.0222007
Gm47966	0.00570342	0.0221925
Cdk17	0.00569636	0.0221674
Cadm3	0.00568847	0.0221391
Acot6	0.00568741	0.0221374
Gm26536	0.00568566	0.022133
Scg2	0.00568343	0.0221267
Bloc1s5	0.00568215	0.0221254
4933412E12Rik	0.00568249	0.0221254
Tmprss13	0.00568058	0.0221228
A130010J15Rik	0.00567893	0.0221188
Sh2b2	0.0056695	0.0220844
Gm15680	0.00566844	0.0220844
Gm45401	0.00566929	0.0220844
Stk3	0.00566507	0.0220743
Gm9231	0.00566479	0.0220743
Npr2	0.00566235	0.0220685
Plpp3	0.00566115	0.0220663
Sdf4	0.00565197	0.0220328
Ccdc171	0.00561933	0.021908
Gm5951	0.00560641	0.02186
Gigyf2	0.005595	0.0218179
Gm13680	0.00559254	0.0218107
Lrp12	0.00559175	0.02181
Gm43056	0.00558752	0.0217958
Ints9	0.00556767	0.0217207
Eml6	0.00556429	0.0217099
Gm7181	0.00556184	0.0217027
Zmym6	0.00556059	0.0217002
Hsd11b2	0.0055531	0.0216733
Lrrc10b	0.0055467	0.0216507
5031425E22Rik	0.00554609	0.0216507
Mup2	0.00554498	0.0216507
Gm15750	0.0055456	0.0216507
Psmb8	0.00554015	0.0216345
Gm40663	0.00553536	0.0216182
Slc38a10	0.00553384	0.0216146
Nubp2	0.00553001	0.021602
Tceal6	0.00552418	0.0215816
Gm5608	0.00552282	0.0215786
Gm4908	0.00551874	0.021565
Crisp1	0.00550936	0.0215307
Sncaip	0.00550726	0.0215248
Gm11620	0.00550256	0.0215088
Mmp14	0.00549144	0.0214677
Gm37040	0.00548829	0.0214577
Gm9929	0.0054867	0.0214538
Gm15130	0.0054862	0.0214538
Gm9415	0.00548066	0.0214349
Gm45104	0.00546603	0.02138
Cldn2	0.00546183	0.0213659
Gm12602	0.00545979	0.0213602
Mapk6	0.00545454	0.021342
Ccl17	0.00545012	0.0213271
Actr8	0.00544782	0.0213204
Psma4	0.00544488	0.0213112
Zfp943	0.00544107	0.0212986
Rpl9-ps6	0.00542755	0.021248
Lbx2	0.00542573	0.0212432
Gm37641	0.00542014	0.0212236
Atg4c	0.00541354	0.0212001
Ccnyl1	0.00540221	0.021158
Hoxd11	0.00539619	0.0211368
Adcyap1r1	0.00539234	0.021124
Il25	0.00538608	0.0211018
Rn7s2	0.00538351	0.021094
D17Wsu92e	0.0053756	0.0210653
Gm3289	0.00537318	0.0210581
Phf11b	0.00536744	0.0210379
C1ql4	0.00535993	0.0210107
Prpsap1	0.00534734	0.0209637
Slc37a1	0.005343	0.020949
Ppp2r5c	0.00533793	0.0209314
Nbr1	0.00533617	0.0209267
Dnmt3b	0.00533538	0.0209259
Dnajc6	0.00533285	0.0209183
Gm19426	0.00532906	0.0209057
Uvssa	0.00532713	0.0209004
Sel1l	0.00532563	0.0208968
Mrpl20	0.0053207	0.0208798
C030029H02Rik	0.00530031	0.020802
M6pr	0.005295	0.0207835
Nme7	0.00529397	0.0207817
Gm16589	0.00529107	0.0207726
Gria3	0.00528921	0.020769
Ugt3a1	0.00528958	0.020769
Zmym4	0.00528017	0.0207366
Kcnb2	0.00527932	0.0207355
Zfp874a	0.00527873	0.0207355
Csgalnact1	0.00527366	0.0207178
Rnf25	0.00526966	0.0207044
Gm46430	0.00526716	0.0206968
Ahdc1	0.00525745	0.0206609
Afdn	0.00525688	0.0206609
Rpl36	0.00524554	0.0206186
Copg2	0.00524337	0.0206123
Gm37833	0.00522301	0.0205346
Ptk2	0.00520687	0.0204734
Nsd1	0.00519441	0.0204266
Cwc25	0.00519097	0.0204153
Lhx1	0.00518944	0.0204115
4930431F10Rik	0.00518529	0.0203974
Ints3	0.00517835	0.0203724
Capza1	0.00517311	0.020354
Gm36231	0.00516857	0.0203384
Snhg15	0.0051653	0.0203277
Akip1	0.00516232	0.0203182
Cptp	0.00514208	0.0202427
Gm4924	0.00514256	0.0202427
Vcp	0.0051323	0.0202067
Cdk5r1	0.00513141	0.0202054
Frk	0.00512846	0.020196
Aldh3a1	0.00511715	0.0201537
Hexdc	0.00511246	0.0201374
Rlf	0.0051121	0.0201374
1700120C14Rik	0.0051074	0.0201219
Zfp454	0.00510327	0.0201078
Gm43739	0.00510135	0.0201025
Gm15832	0.00509886	0.0200949
Mettl2	0.00509389	0.0200793
Gm47002	0.00509435	0.0200793
Qsox2	0.00509022	0.0200674
Gm16565	0.00507046	0.0199917
Gm14450	0.00505992	0.0199524
Rnf19a	0.00505784	0.0199464
Sycp1-ps1	0.00505448	0.0199353
Olfr1130	0.00505312	0.0199321
Gm7741	0.00505199	0.0199299
Arid3a	0.00504385	0.0198999
Gm20523	0.00503364	0.0198618
Abcd2	0.00502894	0.0198455
Gpx5	0.00502694	0.0198397
Gpbp1	0.00502542	0.019836
Yars2	0.00502148	0.0198226
Tcap	0.0050155	0.0198011
Osgin2	0.00501275	0.0197925
Fyttd1	0.00501189	0.0197912
Zmynd19	0.00500748	0.019776
Ndrg2	0.00499691	0.0197364
Ttc32	0.00499657	0.0197364
Prmt2	0.00499391	0.0197289
4921507P07Rik	0.00499173	0.0197225
AC158605.1	0.00498989	0.0197174
Aprt-ps	0.00498896	0.0197158
Foxf2	0.00498445	0.0197002
Trav12-3	0.00498231	0.0196939
Tgfbr1	0.00497318	0.01966
Mn1	0.00496982	0.0196489
Agk	0.00496433	0.0196293
Rnf187	0.00496192	0.019622
Fam161b	0.00495331	0.0195901
Rasgrf1	0.0049467	0.0195661
Gm40438	0.00494307	0.0195539
Ap5z1	0.00493402	0.0195202
Akap5	0.00493299	0.0195183
Polr2g	0.0049329	0.0195183
Pvt1	0.00493192	0.0195183
Celf6	0.00493068	0.0195156
Gm33424	0.00492884	0.0195105
BC023105	0.00492785	0.0195087
Dbnl	0.00492163	0.0194862
Dennd4c	0.00492112	0.0194862
Pin1	0.00491837	0.0194776
Gm43447	0.00491321	0.0194593
Gm48584	0.00491171	0.0194556
Wnk2	0.00490653	0.0194372
Olfr1230	0.00489	0.0193738
Osbp	0.0048875	0.0193678
Rpl35a-ps5	0.00488793	0.0193678
Adora1	0.0048861	0.0193648
A830052D11Rik	0.00487513	0.0193234
Ogfr	0.00487291	0.0193168
Gm15148	0.00487078	0.0193105
Gm44369	0.0048661	0.0192941
Gm1848	0.00485271	0.0192431
Gm16685	0.00484908	0.0192308
Cd200	0.00480802	0.0190701
Vsig2	0.00480502	0.0190603
Gm12079	0.0047968	0.0190298
4930570G19Rik	0.00479489	0.0190243
Neurod6	0.00478863	0.0190016
Qars	0.00478109	0.0189737
Itprid1	0.00478107	0.0189737
Idnk	0.00477258	0.0189442
Slc24a5	0.00476983	0.018937
Rab31	0.00477026	0.018937
Gm45048	0.00475855	0.0188947
Gm27008	0.00475376	0.0188778
Atp6v1c2	0.00474524	0.0188461
Mblac1	0.00473404	0.0188036
Usp32	0.00472977	0.0187888
Zfp609	0.00472293	0.0187637
Entpd6	0.00471516	0.0187359
Prr23a2	0.00471541	0.0187359
Tlcd2	0.00470712	0.0187071
Lmbrd1	0.00470478	0.0186999
Gm12153	0.00470436	0.0186999
Slco6c1	0.00469555	0.0186673
Vars2	0.00468194	0.0186158
Foxk2	0.00468208	0.0186158
Tnfsf13b	0.00467976	0.0186107
Glrx3	0.00467919	0.0186106
D630033O11Rik	0.00467922	0.0186106
Zfp27	0.00467386	0.0185934
Tulp4	0.00467248	0.01859
Ccdc85c	0.00466807	0.0185745
Ankzf1	0.00466573	0.0185683
Mup-ps18	0.00466598	0.0185683
Atp1a4	0.00466315	0.0185611
Il11ra1	0.00464903	0.0185069
Gm7774	0.00464329	0.0184861
Epha5	0.00464274	0.018486
Entpd7	0.00462861	0.0184318
Bcdin3d	0.00462519	0.0184202
Olfr374	0.00462477	0.0184202
Gm5891	0.00462323	0.0184165
Naga	0.00462172	0.0184125
Gabpb2	0.00462141	0.0184125
Trim29	0.00460325	0.018343
Kctd6	0.00460183	0.0183394
Bcas1	0.00459797	0.018326
Tox4	0.00459703	0.018326
Mst1r	0.00459782	0.018326
Ckmt1	0.00458802	0.0182925
Tapbp	0.00458526	0.0182835
Actg2	0.00458513	0.0182835
Nacad	0.00458299	0.0182785
Dubr	0.00458097	0.0182725
1700112K13Rik	0.00458035	0.018272
Msx1	0.0045796	0.0182711
Gm43457	0.00456995	0.0182346
Tbl1x	0.00455708	0.0181853
Mesd	0.00455465	0.0181776
Prelid1	0.00454439	0.0181387
Heg1	0.0045431	0.0181355
Srpk1	0.00453841	0.0181188
Mlf1	0.00453793	0.0181188
Ap1b1	0.00452659	0.0180756
Gm48473	0.00452492	0.018071
Dpf3	0.0045176	0.0180438
Foxc2	0.00451644	0.0180411
Spred3	0.00451418	0.0180341
Apmap	0.0045132	0.0180322
Gm16845	0.00450472	0.0180003
Gm47680	0.00449677	0.0179706
Fam84a	0.00447659	0.0178925
Gm5955	0.00447673	0.0178925
Fbxo11	0.00446438	0.0178471
Slc25a14	0.00445887	0.017827
Gm38309	0.00444489	0.0177731
Mzt1	0.00444087	0.017759
Impg2	0.00443582	0.0177408
Ap2a2	0.00442906	0.0177157
Prep	0.0044123	0.0176507
Klra9	0.00440792	0.0176351
Insm1	0.00440595	0.0176292
Gm45717	0.00439514	0.0175879
Gm839	0.00438472	0.0175485
Gm18561	0.00438481	0.0175485
Mtf1	0.00438043	0.0175349
Elavl2	0.0043706	0.0174975
Gm16553	0.00436709	0.0174854
Lrrc6	0.00436322	0.0174719
Tmem241	0.00435987	0.0174604
Gm45886	0.00435551	0.0174449
Gm13270	0.00435157	0.0174311
Dnajb14	0.00434961	0.0174252
Lancl3	0.00434755	0.0174188
Olfr1464-ps1	0.00434725	0.0174188
Hist1h2ao	0.00434248	0.0174024
Sh3glb2	0.00432276	0.0173253
Gpr33	0.00431822	0.017309
Hbq1a	0.00430327	0.017251
Zfp120	0.00429522	0.0172207
Mss51	0.00429304	0.0172139
Ppp1r13b	0.00429192	0.0172113
Gm16418	0.00428723	0.0171944
Aoc1	0.0042856	0.0171898
Gm37972	0.00427949	0.0171672
Tbc1d30	0.0042696	0.0171295
Gm6623	0.00426705	0.0171211
Vegfa	0.00426204	0.0171029
Gm21974	0.00426139	0.0171022
V1rd19	0.00425514	0.0170791
Nfyc	0.00425254	0.0170705
1700014D04Rik	0.0042519	0.0170699
Calm1	0.00424805	0.0170563
Gm7933	0.00424675	0.017053
Stxbp6	0.00423493	0.0170074
Ccdc105	0.00423242	0.0169993
Rgs6	0.00423194	0.0169993
Bdh2	0.00421715	0.0169417
Adss	0.00421207	0.0169232
Lsm12	0.0042088	0.016912
Zkscan1	0.00420781	0.0169099
E230014E18Rik	0.00420253	0.0168906
Gm13056	0.00420122	0.0168872
Ptpre	0.00419867	0.0168788
Cttnbp2	0.00419725	0.016875
Mrpl9	0.00419695	0.016875
Olfr78	0.00419356	0.0168639
Gm32511	0.00419144	0.0168573
Gm46212	0.00418917	0.0168501
Mybph	0.00418791	0.0168469
Sf3b6	0.00418453	0.0168352
Platr10	0.00418147	0.0168247
Trpt1	0.00418006	0.0168209
Nudt9	0.00417552	0.0168069
Diras2	0.00417608	0.0168069
Gm17853	0.0041761	0.0168069
Myoc	0.00417175	0.0167951
Clhc1	0.00416757	0.0167801
Efhc1	0.0041638	0.0167668
Alg14	0.0041496	0.0167115
2700046G09Rik	0.00414417	0.0166915
Cabyr	0.00414137	0.0166821
Rab3gap1	0.0041412	0.0166821
Rnf123	0.00414005	0.0166821
Mppe1	0.00414126	0.0166821
Zfp518a	0.00413907	0.0166803
Slc38a9	0.00413824	0.0166789
Hormad1	0.00413738	0.0166773
Gm29296	0.00413674	0.0166766
Lmbr1l	0.00413486	0.0166708
Plin5	0.00413287	0.0166647
Klhl36	0.00412924	0.0166519
Ccnt1	0.00412471	0.0166355
Eef1d	0.00411722	0.0166072
Ipo5	0.00411476	0.0165991
Wapl	0.00410626	0.0165667
Rdh10	0.00409361	0.0165175
Psmd14	0.00409292	0.0165166
Ildr1	0.00408959	0.016505
Aqp11	0.00408815	0.0165011
Thra	0.00408512	0.0164907
Bcas2	0.00407869	0.0164666
Gm6768	0.00407631	0.0164588
Cct4	0.00407485	0.0164548
Ywhah	0.00407395	0.016453
Zhx1	0.004069	0.0164348
Msh2	0.00405937	0.0163978
Gm18337	0.00405586	0.0163854
Arpp21	0.0040371	0.0163115
St8sia2	0.00403347	0.0162987
Hip1	0.00403186	0.016294
S100a7a	0.00402446	0.0162659
Gtpbp1	0.00402144	0.0162556
Ttc21b	0.00401994	0.0162513
Ntrk2	0.00401558	0.0162355
Clec4d	0.00401183	0.0162222
BC067074	0.00399999	0.0161773
Eme1	0.00400028	0.0161773
Znhit3	0.00399704	0.0161678
Gm12940	0.00399703	0.0161678
Reps1	0.00398788	0.0161344
Tmem255a	0.00398703	0.0161328
Igkv13-84	0.00397746	0.0160959
Gtf2ird2	0.00396952	0.0160722
Gm773	0.00397117	0.0160722
Gm8805	0.00397028	0.0160722
1700109G14Rik	0.00397065	0.0160722
Gm17915	0.00397099	0.0160722
Rest	0.00396793	0.0160682
Adamtsl2	0.00396553	0.0160603
Gm4513	0.00396409	0.0160563
Psmd12	0.0039619	0.0160492
Gm37218	0.00396125	0.0160484
Gm37455	0.0039582	0.0160378
Rasd2	0.00395737	0.0160363
Cnn3	0.00395089	0.0160118
Gm13875	0.00394608	0.0159941
Slc2a8	0.00394312	0.015984
Nme5	0.00394259	0.0159836
Gm40038	0.00394112	0.0159794
Gm37372	0.00393546	0.0159583
Zw10	0.00391192	0.0158646
Gm11385	0.00391114	0.0158633
Epg5	0.00391025	0.0158614
Ighv8-5	0.00390634	0.0158474
Pou4f1	0.00390179	0.0158307
Gm21940	0.00389723	0.015814
Tex26	0.00389649	0.0158128
Npy	0.00389532	0.0158098
Nhsl2	0.00389504	0.0158098
Flot2	0.0038942	0.0158089
Gm20660	0.0038939	0.0158089
A030005K14Rik	0.00388735	0.0157846
Rap1gap2	0.00387967	0.0157552
Ifnab	0.00386814	0.0157102
Gm4853	0.0038551	0.015659
Wdr1	0.00384986	0.0156395
Atp2b3	0.00384936	0.0156392
Prrt3	0.00384088	0.0156065
Ctxn1	0.00383075	0.0155671
Gm13201	0.00382661	0.0155521
Tbcb	0.00382378	0.0155423
Vmn2r111	0.00382236	0.0155383
4930448A20Rik	0.00381761	0.0155207
Gm29740	0.00381459	0.0155102
Itga8	0.00381358	0.0155079
4930432B10Rik	0.00380624	0.0154798
Rbsn	0.00380376	0.0154715
Pdss2	0.00380378	0.0154715
Psmd10	0.00380129	0.0154649
Nek4	0.00379511	0.0154415
Washc2	0.0037935	0.0154378
Olfr336-ps1	0.00379378	0.0154378
Terb1	0.00379222	0.0154351
Gm47641	0.00379226	0.0154351
Rars2	0.00378942	0.0154271
Gm12063	0.00378886	0.0154266
Aip	0.00378511	0.0154133
Trav8-1	0.00378518	0.0154133
Atad1	0.0037824	0.0154055
Colgalt2	0.00378111	0.015402
Pgbd1	0.00377352	0.0153728
Kcns3	0.00376929	0.0153573
Pik3ip1	0.00376673	0.0153486
2310015D24Rik	0.00376476	0.0153424
Gm2950	0.00376187	0.0153323
Gm47001	0.00375888	0.0153219
Smyd2	0.00375718	0.0153167
Hacd1	0.00375617	0.0153143
Tmem41a	0.00374925	0.0152878
Slitrk2	0.00373502	0.0152315
Xpo1	0.0037342	0.0152299
Ppfia1	0.0037317	0.0152215
Gm26279	0.00373061	0.0152187
Cnga3	0.00371985	0.0151766
Cars2	0.00371701	0.0151667
Tmem182	0.00371378	0.0151553
Kdm6b	0.00371114	0.0151483
Vma21-ps	0.00371167	0.0151483
Gm10287	0.00371134	0.0151483
Ly75	0.00370965	0.0151453
Clcn5	0.00370832	0.0151416
Gm37339	0.00369842	0.0151029
Fermt1	0.00368643	0.0150556
Senp2	0.00368192	0.0150389
Agpat4	0.00367684	0.0150199
Eif3e	0.00367635	0.0150196
Clstn2	0.00367049	0.0149973
Gm17654	0.00366912	0.0149934
Piwil2	0.00366682	0.0149858
Ehbp1	0.0036664	0.0149858
Spag9	0.00366434	0.014979
Gm9102	0.0036588	0.0149581
Ghsr	0.00364844	0.0149174
Gm44739	0.00364705	0.0149134
3425401B19Rik	0.00364378	0.0149018
C1qtnf1	0.00363624	0.0148726
Copa	0.0036344	0.0148668
Rpl9-ps7	0.00363358	0.0148651
Mup11	0.00363089	0.0148558
Adgrd2-ps	0.00363008	0.0148542
Gm37065	0.00362632	0.0148405
Zfp748	0.00362393	0.0148324
Gem	0.00362072	0.014821
Gm38101	0.00361764	0.01481
Nudt16	0.00360798	0.0147722
Gm44421	0.00360493	0.0147614
Kctd5	0.0036042	0.0147601
Klk1b4	0.00360299	0.0147568
Ube2d3	0.00360192	0.0147541
Jdp2	0.00359864	0.0147423
Gm20186	0.00359715	0.0147379
Rem1	0.00359569	0.0147346
Gm11100	0.00359592	0.0147346
Gm28906	0.0035944	0.0147317
Sec24b	0.00358259	0.014685
Pramef8	0.00356609	0.014619
Gm44451	0.00356277	0.0146071
Cit	0.003555	0.0145769
Gm14707	0.00355403	0.0145746
Lman1l	0.0035512	0.0145646
Gm41002	0.00354986	0.0145608
Gm44074	0.00354898	0.0145588
Fxyd5	0.00354444	0.0145419
Trem2	0.00354346	0.0145395
Gm29142	0.00354074	0.01453
Gm20917	0.00353595	0.014512
Plcd4	0.00352201	0.0144565
2510009E07Rik	0.00351798	0.0144416
Zfp825	0.00351659	0.0144375
Polr1b	0.00350717	0.0144005
Gm5539	0.00350683	0.0144005
Cry2	0.0034949	0.0143534
Ankfn1	0.00349397	0.0143512
Mcm4	0.00348502	0.0143161
Scyl3	0.00348349	0.0143114
Gpatch8	0.00348304	0.0143112
Atp8b2	0.00348159	0.0143069
Slc25a39	0.00347829	0.014295
1300002E11Rik	0.0034779	0.014295
Slc25a36	0.00347078	0.0142674
Them6	0.00346881	0.0142609
Znhit6	0.00346742	0.0142569
Gm37839	0.00346646	0.0142545
Sec23b	0.00346226	0.0142389
Rbm12b2	0.00345729	0.0142231
Slamf8	0.00345778	0.0142231
Zfp932	0.00345802	0.0142231
Myh3	0.00345345	0.0142092
Rragb	0.00344654	0.0141824
Gm14206	0.00343942	0.0141547
Veph1	0.00343813	0.014151
Vash1	0.00343397	0.0141355
Cldn34a	0.0034324	0.0141306
Gm13427	0.00342734	0.0141115
Gm20635	0.00342639	0.0141092
Mydgf	0.00342529	0.0141062
Arhgap39	0.00342251	0.0140964
Snx1	0.00341774	0.0140784
Gm38244	0.0034126	0.0140588
4930437M23Rik	0.00341067	0.0140525
Klhl30	0.00340641	0.0140365
Chtf8	0.00339896	0.0140074
Rdx	0.00339597	0.0139967
Lin7c	0.00339241	0.0139836
1190001M18Rik	0.00338251	0.0139445
Spock3	0.0033717	0.0139015
Tbx4	0.0033677	0.0138866
Fxn	0.00336631	0.0138824
Cdcp1	0.00336446	0.0138764
Cbll1	0.00335945	0.0138574
Hsd17b10	0.00335742	0.0138505
Rtraf	0.00335067	0.0138243
Gm26480	0.00334662	0.0138092
Kctd20	0.003338	0.0137752
Clcn7	0.00333778	0.0137752
Actl7a	0.00333578	0.0137692
Mak	0.0033321	0.0137556
Tmem238	0.00333156	0.0137549
Vmn2r72	0.00333011	0.0137505
Neurod2	0.003324	0.0137269
Gm6637	0.00332401	0.0137269
Srsf4	0.00331812	0.0137058
Gm17918	0.00331633	0.0136999
Prune1	0.0033152	0.013697
Gm26562	0.00331523	0.013697
Gstt3	0.00331261	0.0136893
Gm29333	0.00331134	0.0136856
Eef1a1	0.00330937	0.0136791
Zscan5b	0.00330593	0.0136664
Olfr713	0.00330184	0.0136511
Gm6185	0.0032965	0.0136306
Prkcg	0.00329201	0.0136136
Tldc1	0.00328001	0.0135655
Gm43705	0.00327695	0.0135544
Ighv1-73	0.00327685	0.0135544
Zmiz1	0.00327517	0.0135502
Gm5799	0.00327454	0.0135491
Krt80	0.00327194	0.0135399
2810001G20Rik	0.00325789	0.0134833
Pdia6	0.00325616	0.0134777
Rnase10	0.00325513	0.013475
Tpbg	0.00325156	0.0134618
Gm5641	0.0032508	0.0134602
Apex2	0.00324936	0.0134558
Gm44158	0.00324928	0.0134558
Rsrc1	0.00324796	0.0134531
H3f3b	0.00324722	0.0134516
B4galt1	0.0032454	0.0134456
Zfp91	0.00324235	0.0134345
Entpd2	0.0032419	0.0134342
Dusp23	0.0032413	0.0134333
Gm45844	0.00324053	0.0134316
Lipo3	0.00323714	0.0134191
3110043J17Rik	0.00323471	0.0134106
Gm12134	0.00323158	0.0133992
Cox4i2	0.0032298	0.0133933
Gm32850	0.00322832	0.0133888
Nptxr	0.0032252	0.0133774
Dupd1	0.00321998	0.0133572
Galnt2	0.00321795	0.0133504
Cdsn	0.00321599	0.0133438
Chd8	0.00321508	0.0133415
Senp1	0.00321364	0.0133371
Rny1	0.00320932	0.0133207
Rtcb	0.00320752	0.0133148
Snph	0.00320596	0.0133099
Pum3	0.00320296	0.0132989
Uckl1	0.00320057	0.0132905
Nfe2l2	0.00319776	0.0132804
Airn	0.00319615	0.0132753
Ighv9-3	0.00319612	0.0132753
Gm15396	0.00319311	0.0132657
Radil	0.00318967	0.013253
3110082I17Rik	0.00318964	0.013253
Smc1a	0.00318835	0.0132505
Synpo	0.00318362	0.0132324
Ece2	0.00318196	0.0132271
Gm29509	0.00318039	0.013222
Gm16581	0.00317944	0.0132205
Gm37660	0.00317965	0.0132205
Nle1	0.00317476	0.0132032
Ms4a14	0.0031613	0.0131488
Anapc1	0.00315238	0.0131132
9530059O14Rik	0.0031522	0.0131132
Gm37835	0.00315223	0.0131132
Il27	0.00314448	0.0130849
Pex3	0.00313988	0.0130672
Pdik1l	0.00313902	0.0130652
Rita1	0.00313503	0.0130501
Wt1	0.00312959	0.013029
Pla2g4c	0.00311775	0.0129812
1700029M20Rik	0.00311243	0.0129605
Fam219a	0.00311033	0.0129533
Cep350	0.00310377	0.0129275
Kdm4b	0.00309829	0.0129061
Ccdc42	0.00309403	0.0128899
Gm10811	0.00309315	0.0128877
Stk24	0.00309261	0.012887
Lactb	0.00309078	0.0128808
Grik5	0.00308656	0.0128647
Hdx	0.00308523	0.0128607
Gm15962	0.00308453	0.0128593
Sgpp1	0.00308338	0.0128567
Adra1a	0.00308357	0.0128567
4930417H01Rik	0.00307093	0.012807
BC030499	0.00306761	0.0127947
Ndufa7	0.00305714	0.0127525
Fgd5	0.00305668	0.012752
Plekhb2	0.00305546	0.0127484
1700124M09Rik	0.00305312	0.0127401
Marveld1	0.00305001	0.0127286
Mrps18a	0.0030363	0.0126729
H3f3a	0.00303337	0.0126621
Gm37378	0.00303298	0.012662
2410006H16Rik	0.00303244	0.0126612
Stard7	0.00302955	0.0126506
Parl	0.00302241	0.0126223
Atp6ap2	0.00301512	0.0125941
D430040D24Rik	0.00301531	0.0125941
Rab40b	0.00300839	0.0125681
Hhipl1	0.00299665	0.0125205
Ino80c	0.00298812	0.0124863
Zfp58	0.00298664	0.0124816
Rsl1d1	0.00298543	0.012478
Otulinl	0.00298539	0.012478
Olfr697	0.00297632	0.0124428
Exoc3	0.00297579	0.012442
Ttc8	0.00297529	0.0124414
Coro2a	0.00297466	0.0124402
Mipep	0.00297222	0.0124315
5330417C22Rik	0.00296843	0.0124171
Ivl	0.00296459	0.0124024
Gm15337	0.00296265	0.0123958
Kbtbd8os	0.0029583	0.012379
Leng1	0.00295507	0.0123669
Ash2l	0.00294679	0.0123337
Zfp37	0.00293754	0.0122964
Phldb2	0.00293632	0.0122928
Slc52a3	0.0029352	0.0122895
Cidea	0.00293239	0.0122792
B020031M17Rik	0.00292993	0.0122703
Gpatch2	0.00292587	0.0122547
Olfr1010	0.00291568	0.0122135
Gm5841	0.00291311	0.0122042
Col6a6	0.00291268	0.0122038
Plcg1	0.00291133	0.0121995
Gm18602	0.00291131	0.0121995
Brd9	0.00290556	0.0121782
Gm16090	0.00290502	0.0121773
Creld2	0.00290171	0.0121649
Acbd3	0.00289308	0.0121301
Trpm7	0.002892	0.012127
Rp9	0.00288567	0.0121019
Ice1	0.00287862	0.0120741
Olfr166	0.00287871	0.0120741
Adam6a	0.00287544	0.0120632
Rnf219	0.00287299	0.0120543
Syngr1	0.00287274	0.0120543
Enpp2	0.00286303	0.0120154
Tex15	0.00286227	0.0120136
Gm5224	0.00285637	0.0119902
Eif4a2	0.0028554	0.0119875
Gm45091	0.00285021	0.0119672
Arnt	0.00284719	0.0119581
Ggnbp2	0.00284742	0.0119581
Gpatch2l	0.00284771	0.0119581
Ubap1l	0.00284277	0.0119415
Harbi1	0.00284221	0.0119405
Brd2	0.00284043	0.0119345
Rnf138	0.00283837	0.0119272
Uncx	0.00283761	0.0119254
Fgd4	0.00283625	0.0119211
Ist1	0.00283463	0.0119157
Nup54	0.00283439	0.0119157
1700019E08Rik	0.00283113	0.0119037
Atp2b1	0.00282869	0.0118949
Tapt1	0.00282842	0.0118949
9330151L19Rik	0.00282622	0.0118873
Pdzrn4	0.0028244	0.0118822
Agps	0.00282469	0.0118822
Dclre1a	0.00281675	0.0118516
Tmem69	0.00281119	0.0118296
Ube2a	0.00280585	0.0118085
Vwa7	0.00280202	0.0117938
Abcg1	0.00279904	0.0117826
Got2	0.00279542	0.0117688
Prss52	0.00279496	0.0117682
Mrpl46	0.00279317	0.0117621
Zfp574	0.00279261	0.0117611
Trmo	0.0027916	0.0117582
Gm20072	0.00279029	0.011754
Mcts1	0.00278555	0.0117355
Top2b	0.00277864	0.0117077
Gm8024	0.00277735	0.0117036
B4galt4	0.00276727	0.0116626
Def8	0.00276458	0.0116526
Rad9b	0.00276448	0.0116526
Zfp518b	0.00276126	0.0116413
Lars	0.00275807	0.0116292
Gm18953	0.00275806	0.0116292
Gm37530	0.00275807	0.0116292
P3h3	0.00275707	0.0116291
Camk2b	0.0027547	0.0116205
Gm47752	0.00275302	0.0116148
Acsl1	0.00275074	0.0116065
Hipk3	0.0027493	0.0116018
Chst1	0.00274684	0.0115928
Sh3bgr	0.00274646	0.0115926
Mad2l2	0.00274301	0.0115793
Mfap1a	0.00274027	0.0115691
Kat2b	0.00273385	0.0115443
Arap3	0.00273407	0.0115443
Nat8	0.00272795	0.0115212
Fam219b	0.00272701	0.0115186
Spn	0.00272648	0.0115177
Gm42949	0.00272366	0.0115071
Acad11	0.0027168	0.0114795
Abcb9	0.00271547	0.0114752
Erich1	0.00271499	0.0114745
4921531C22Rik	0.00271321	0.0114684
Sh2d1a	0.00271012	0.0114567
Diaph3	0.00270802	0.0114491
Gm8367	0.00270686	0.0114456
Gm10037	0.00270497	0.0114389
Gpr160	0.0027033	0.0114332
Zfp746	0.00270324	0.0114332
Cst3	0.002702	0.0114304
Tsku	0.00270095	0.0114273
Stx3	0.00270024	0.0114257
Vat1	0.00269509	0.0114052
Bcs1l	0.00268427	0.0113607
Gm13487	0.00268399	0.0113607
Pim3	0.00268351	0.0113602
Obox4-ps37	0.0026805	0.0113488
Entpd4	0.00267989	0.0113476
1700025L06Rik	0.00267892	0.0113448
Ppp1r37	0.0026775	0.0113401
Gapdh	0.00267743	0.0113401
Adora2a	0.0026759	0.011336
Cma1	0.002675	0.0113335
Gm5408	0.0026718	0.0113213
Taok1	0.00266984	0.0113144
Slco5a1	0.00266664	0.0113021
Opn3	0.00266109	0.0112799
Retreg3	0.00265926	0.0112735
Purb	0.00265655	0.0112633
Fam13a	0.00265282	0.0112489
Dpep1	0.00264802	0.0112299
Gm382	0.0026434	0.0112116
Slc17a1	0.00263837	0.0111922
Gm43397	0.00263852	0.0111922
Dmrt2	0.00263746	0.0111904
D830025C05Rik	0.0026369	0.0111893
Gm5218	0.00263637	0.0111884
Arhgap33os	0.00263559	0.0111864
Trappc8	0.00263217	0.0111732
Raph1	0.00262725	0.0111536
Gpm6a	0.00262404	0.0111413
Mtf2	0.0026144	0.0111017
Ntm	0.00261068	0.0110872
Gm3121	0.00260826	0.0110782
Pycr1	0.00260157	0.0110511
1700063H06Rik	0.00260087	0.0110495
Phc2	0.00259464	0.0110243
Ctsc	0.00259311	0.0110191
Slx4	0.00259309	0.0110191
Dnajb2	0.00259179	0.0110161
Dus3l	0.00258599	0.0109928
Pdcd7	0.00258517	0.0109906
Gm45663	0.00258135	0.0109756
Mtrr	0.00257574	0.0109531
Ankrd10	0.0025737	0.0109457
[truncated: 8,441 more rows]

## Sheet: Sig_Age_Tissue_Direction
Gene Symbol	Kidney	Spleen	Liver	Lung	Heart	SM	Brain	Testis
A230057D06Rik				Up
Dohh		Up	Down
Gnai3			Up
Cdc45		Up	Down			Down
H19			Down
Apoh			Up
Narf		Up	Down			Down
Klf6	Up	Down	Down					Up
Cox5a			Down
Tbx2				Down
Tbx4			Down
Xpo6		Down					Up
Tfe3	Up		Up
Axin2			Up
Brat1			Up	Down
Gna12			Up				Up
Slc22a18	Down		Up
Igsf5			Up		Down
Pih1d2								Down
Dlat			Down
Sdhd			Down
Fgf6						Down		Down
Ccnd2			Down		Up
Gpr107			Down		Up
Slfn4	Up	Up		Up	Up	Up
Tspan32	Up
Gmpr		Up	Down			Down
Mid2				Down		Up
Trim25			Up				Up
Scpep1			Up
Itgb2	Up	Up		Up	Up	Up	Up	Up
Hddc2		Down
Pemt			Up
Ckmt1							Down
Bcl6b		Up	Down				Up	Up
Clec10a	Up	Up	Down		Up	Up
Alox12		Up	Down	Up
Comt		Up	Up		Up			Up
Dbt	Down				Down			Up
Dazap2			Down
Mcts1	Down		Up
Rem1			Down	Down		Down
Rnf17								Down
Trappc10		Up	Down
Ccm2		Down	Up					Up
Tbrg4			Down
Tmprss2	Up		Up
Mx1	Up	Up	Up	Up	Up	Up	Up
Ndufa9		Up	Down			Down	Down
Lck	Up	Down	Up	Up	Up
Cttnbp2				Down	Down
Galnt1		Up	Down			Down
Pparg		Up
2025-09-01		Down		Up
Pdgfb	Up	Up	Down		Up
Acvrl1	Up	Up	Down					Up
Tom1l2	Down		Up	Up
Itga5	Up	Up	Up
Atp5f1			Down			Down
Sox9	Up	Down	Up
Krit1		Down
Clcn4	Down		Up				Down
Hk2	Up		Down	Up
Haao	Down		Up		Up
Abhd15			Up
Loxl3	Up	Up			Up
Kat2b		Down		Up
Icosl		Down	Down		Up		Up
Spg7			Down
Rpa1	Up	Up	Down				Up
Serpinf1	Up		Up			Down		Up
Tcf7		Down	Up	Up
Ddx3x	Up	Up	Down			Down
Usp32			Up
Car4					Down
Tpd52l2	Up	Up	Down
Bcl11a		Down
Pxmp4	Down		Up
Dlg3		Up	Up	Down		Up	Down
Dbh			Down		Down
Smarcb1				Up
Hip1r	Up					Up
Top1mt	Down		Up
Mmp14	Up	Up	Up
Heatr6			Up
Wfdc18		Up
Snapin			Down
S100a6	Up	Up	Down
Icam2		Down	Down
Sec24b		Down	Up	Up			Up
Nhp2		Up
Zfp276			Up
C1ql4			Up
Slc13a2			Up
Kctd10	Up		Down
Poldip2		Up	Down
Ift20	Down	Up	Up
Col6a1	Up	Up	Down			Down	Up
Lgals9	Up	Up	Up				Up
Cfp	Up	Up	Up
Uxt			Down
Cnnm3			Up
Mcm3ap			Up
Pcnt	Down		Down
Ftcd			Up			Up
Mxd1	Down	Up
Gmcl1			Up			Up
Oas1c		Down					Up
Ocrl		Up					Up
Calm1						Down	Down
Sema6b		Up
Dpp9			Up					Up
Ramp2			Down
Lsr	Up		Up				Up
Gramd1a		Down
Hpn		Up	Up
Itgb7	Up	Down	Up	Up	Up		Up
Myg1	Down						Down
Pfdn5			Down				Down
Efnb2			Down	Down
Rrp15	Up	Up				Down
Rnd2			Up
Srr	Down		Up	Up
Sync			Down
Fndc5			Down
Cnn1	Up		Down	Down	Down
Hars		Up
Ube2c	Up	Up	Down			Down
Snd1	Down	Down	Up			Up
Col18a1	Up	Up	Up					Down
Kpnb1	Up		Down		Up
Cyp51	Down	Down	Up
Tubb6	Up	Up	Down			Up
Def8							Up
Meox1	Down	Up	Down	Down	Up	Down
Sost	Up		Down
Col1a1	Up		Down			Down
Itga3	Up
Sgca			Down
Itfg2		Down
Tulp3	Down							Up
Gtf2h4			Up			Down
Ell2		Up	Up
Jup		Up	Down		Down
Fkbp10	Up	Up	Down			Down
Klhl10			Down			Up
Ergic1	Down		Up
Acap1	Up	Down
Gstt1	Up	Up	Up	Down				Up
Gstt3	Up
Ddt		Down	Up			Up
Tat			Up			Up
Ddx18		Down	Up
Gramd3	Down	Down	Up			Down	Down
Akt1	Up	Up	Down
Cldn15	Up	Up	Down
Tcirg1	Up		Up
Naglu			Up
Coasy	Down		Up
Tspan33		Up	Up			Up
Crnkl1			Down
Rin2		Up	Down		Down
Folh1	Up	Up					Up
Rtcb	Up
Pwp1	Up		Down					Down
Fbxo7	Down	Up	Up				Up
2025-09-07		Up	Down
Zdhhc4				Up
Nup214		Down	Up
Ltbp1		Up	Down	Down	Down
Ugp2			Down	Up	Up	Down
Vwf		Up	Down		Up		Up	Up
Siae		Up	Up			Down	Down
Vsig2		Up	Down				Up
Esam		Up	Down	Down
Emd	Up		Down
Taco1	Up	Down	Down			Down
Gria3				Up				Up
Sipa1l2		Down	Down	Up
Blvra		Up
Srpk3			Down			Down		Up
Idh3g		Up	Down			Down
Ssr4			Up		Down
Bcap31							Down
Fam98a			Down
Ltbp2	Up	Up			Up			Down
Kmt2a		Down					Up
Tmem25	Down		Up
Cd3g	Up	Down		Up
Spag5	Up	Up	Up
Unc119		Up
Ccne1		Up
Mybpc3			Down
Psmc3		Up	Down
Acp2		Up
Rapsn	Up		Down
Celf2		Down		Up
Nr1h3		Up	Up
Ddb2		Down	Up	Up
Spi1	Up		Up	Up	Up			Up
Vrk3		Down	Up	Down
Smg9		Down	Up
Mov10	Down	Down	Up
Rhoc	Up	Up	Down
Ppard		Down	Up
Def6		Down	Down	Up
Peg3					Down	Up
Lmf1	Down		Up				Down
Angptl4		Up	Up
Dbf4	Up	Up	Up
Tm9sf1	Up	Up
Irf9	Up		Up		Up
Gmpr2		Up
Mdp1		Down	Down
Ncan							Down
Slc25a42	Down		Up		Down
Snx9		Down	Up
Ndufa11			Down		Down	Down
Use1		Up	Down
Braf	Down		Up				Up
Ndufb2	Down		Down		Down		Down
Prpf6			Up
Abhd3	Down		Up
Tsc2		Up	Down
Rpl3l	Down		Down		Down
Slc9a3r2			Down
Scin	Up
Pon1			Up		Down
Axl	Up	Up	Down			Down	Up
Akap8l	Down		Up	Up
Pdcd2l		Down
Clpp	Down	Down				Down
Alkbh7			Down		Down
Dennd1c	Up	Down	Up		Up	Up	Up
Med6		Down	Up				Down
Prkd1	Down		Down	Down				Up
Naa20	Down		Down
Fkbp7			Down					Down
Ykt6	Up	Up	Down		Up	Down
Tmem143			Down
Ggct	Down	Down
Jag2			Down
Nudt14		Down	Up
Epdr1		Up	Down			Down
Flii	Up	Up	Down
Atg4d		Up	Down
Plin4			Down
Adprh			Down				Down
Timmdc1	Down					Down		Up
Pla1a	Up		Up		Up	Down
Mcm2	Up	Up						Down
Nab1	Up		Up
Il17ra	Down	Down	Up		Up
Lamb1		Up	Down
Kcnn1	Down		Down
Cd36	Down		Down
Timm44		Up	Down
Ap2a2		Up	Up
Pnkp			Up
Bcam	Up	Up	Down
Relb	Up	Down	Up	Up	Up	Up		Up
Apoe	Up	Up	Up			Up		Up
Prkar2b		Up					Down	Down
Rab8a			Up
Hmgn2		Up	Down		Down
Fam32a		Up	Up
Cyp2c29			Up
Atp5d			Down
Cdk12			Up			Up
Tbc1d8			Up			Up		Up
Cnot11	Down
Foxj2		Down	Down
Bcl2l12	Up	Up						Down
Ranbp2		Up
Dlgap1			Up					Up
Plag1			Down				Up
Hck	Up		Up	Up	Up			Up
Mrpl4	Down		Down			Down
Fkbp11			Up
Grik5			Up		Up
Cd79a	Up	Down
Rabac1			Down		Down
Etv3		Down	Down
Timm50		Up	Down
Pex19			Down
Crhr2			Down
Inmt	Down		Up		Down
Cyp4f18	Up			Up		Up
Impdh1			Down	Down
Dusp3	Up	Up	Down
Prodh		Up	Up
Slc25a1			Up
Ddr1	Up					Up
Ier3	Up	Up	Down		Up			Up
Ercc1	Up		Down
Cyp17a1						Up		Down
As3mt			Down		Down	Down
Homer3	Up	Up	Down	Down			Up
Sec14l2		Up	Up
Cp	Up	Up	Up	Up	Up		Up
Crot		Up	Up
Insig2			Up				Down
Man1a		Down	Up	Up	Up
Coq8b		Down	Up
Kif20a	Up	Up	Down			Up
Farsa			Up
Gcdh		Up	Up
Mast2
Dnase2a	Up		Up	Up
Rad23a		Up	Down
Calr			Up				Down
Syce2		Up	Up
Nob1
Nqo1		Up	Down		Up
Il7r	Up			Up	Up	Up		Up
Efnb3			Down
Hlf	Down	Up	Up		Down
Gstm3			Up
Stat3	Up		Up		Up		Up
Stat5a			Up			Up	Up
Cavin1	Up	Up	Down		Down
Akt2		Down	Down			Up
Dnaja3			Down
Cdip1	Down	Down	Up
Map3k20	Up	Up	Down				Up
Col5a3			Up			Down	Up	Up
Dnmt1		Up
Cacna1e		Down					Up
Etv1	Down	Up
Psap	Up	Up	Down
Wars2		Down	Up
Atn1							Up
Phb2			Down
Ptpn6			Up	Up			Up
Eno2
Lpcat3			Up	Up
Clcn5			Up		Up
Hif3a
Gpx5
Pde1c			Down		Down
Spic		Up	Up
Sst
Tmed4			Down					Down
Bid		Down	Up
Dnajb11		Up					Down
Tbccd1		Up	Up
Zfp324			Up					Up
Coro1c	Up	Up
Ctse	Up	Up		Up	Up
Ndrg2	Down					Down
Mettl17		Down
Arhgef40	Up	Up	Down
Pnpla6		Up	Up	Down
Mcoln1	Down	Down	Up
Arhgef18		Down	Up					Up
Cd33	Up	Up	Down		Up		Up
Stxbp2			Up			Up
Chn2			Up
Wwox			Up	Up
Slbp	Up	Up			Down
Aqp1		Up	Down		Down	Down
Arid3b		Down
Cnn2	Up	Down	Down
Polr2e		Up	Down
Myo9b	Up		Up	Up
Hdac9				Up
Adgre1	Up	Up	Up		Up	Up	Up	Up
Mtfp1			Down			Down
Eif2b2				Up
Dlst			Down	Up		Down	Down
Pgf			Down					Down
Ulk2			Up		Down
Ccl24		Up			Down	Down	Up
Grap		Down
Chmp2b	Up		Down				Down
Plod3	Up	Up					Up
Ap1s1		Up	Up	Up
Mapk13	Up	Up
Srpk1		Down	Up
Lbr		Up	Down				Up
Nes	Up		Down
Hapln2							Up
Rrnad1		Down
Hdgf		Up	Up
Slc25a18	Down		Up
Map2k1		Down	Up
Tmem242			Down	Down		Down
Hspb1	Up		Down			Down
Rasa4	Up	Up					Up	Up
Hnrnpa2b1			Down				Down
Mri1			Up
Cstb	Up	Up
Sh2b2			Up
Pex5	Down	Down	Up					Up
Slc1a2			Up
Eif2ak4			Up	Up			Up
Wdr1	Up		Down
Slc2a9	Down		Up				Up
Prdx2		Up	Down				Down
Corin	Down		Down
Plekha8			Up
G6pc2	Down		Up
Spc25		Up	Up
Ripk4	Up		Up				Up
Prlr	Up		Up
Letm1	Down
Ubqln1			Up
Fgfr4			Up	Down
Cadm3					Up
Slc1a3		Up	Up	Up
Fbxo11		Down	Up
Mlxipl	Down		Up				Up
Nid1	Up	Up	Down	Down	Down
Mcm5	Up	Up
Il27ra	Up	Down	Down					Up
Prkaca	Down		Down		Down
Asf1b		Up						Down
Ddx39	Up	Up	Down		Up
Usp40		Down	Up			Up		Down
Celf1		Down	Up
Ndufs3	Down		Down				Down
Por		Up	Up
Igf1r	Down			Up
Fcer2a		Down
Cyp2a5			Up			Up
Atp4a	Up
Trim28	Up		Up	Down
Ube2m	Down		Down					Up
Adcy9	Down		Up				Up
Ctr9			Up			Down
Eif4g2	Up	Up	Down
Mrvi1	Up	Up	Down
Pcyt1a		Up	Down
Zfp592	Down	Down	Up			Up
Tmod4			Down
Kit				Down
Tomm40l			Down			Down
Nr1i3			Up
Apoa2			Up			Up
Pan2			Up
Cs			Down					Down
Ampd3	Up	Up	Down			Up
Bcas2			Down			Up
Sh2d1a	Up		Up		Up
Ctcf		Down
Cd247	Up	Down		Up	Down
Mmp8		Up		Up
Sqor		Up	Up			Down
Bloc1s6			Down
Gpr108			Up
Tnfsf14	Up	Up				Up
Gata6	Up		Down
Rsl1d1		Up	Down				Down
Reep5		Up	Down
Uqcc1	Down		Down
Ncoa2		Down	Up
Nr2c2			Up	Up			Up
Nr2c1		Down	Up
Smpd4	Down	Up		Down
Pex1			Up
Kctd20		Up				Down	Down
Ctns			Up
P2rx5			Down
Shpk			Up
Tuft1			Up	Down		Up
Rcn1	Up		Down					Down
Prg4		Up	Up				Up
Sra1	Down
Atp5g1			Down		Down	Down
Snf8	Down		Up
Tbcb		Up	Down
Clint1	Up	Up	Up	Up	Up
Rhox6
Clcnkb	Up
Fblim1	Up	Up	Down				Up
Hspb7	Down	Up	Down
Epor		Up
Atp6v1b2	Down					Up	Down
Tep1	Up	Up	Up			Up	Up
Osgep	Up		Down
Upk1a	Up			Up	Up
Tmem147			Down		Down
Rps9	Up	Down	Down
Susd2		Up
Ggt1	Down
Crip2		Up	Down		Down
Crip1	Up		Down
Fbln1	Up		Down	Down
Pgrmc1			Up			Up
Gcat			Up
Tek	Down	Up	Down		Down
Mpl		Up	Down	Up
Elovl1		Up	Up
Hyi	Down	Down	Up
Rnf114			Down
Zdhhc24	Down	Up					Down
Nsmf			Up
Pdk1		Down	Down
Ptbp1	Up	Up				Up
Mvd			Up
Itih3		Up	Up				Up
Tmem110		Down	Up
Sfmbt1	Down		Up			Up
Itih1			Up			Up
Ihh	Up
Atp7b		Up	Up
Slc4a1	Down	Up						Up
Rundc3a		Up	Up
Slc4a3			Down			Up
Cdt1	Up	Up
Runx1t1	Down		Down	Down		Up
Snai3			Down			Up
Hfe	Up	Up
Pola1	Up	Up	Up				Up
Pknox1			Up	Down			Down	Down
D130043K22Rik	Down		Up
Gmnn		Up	Down
Acot13	Down		Down			Down
Cyp27b1	Up							Down
B4galnt1	Up	Down	Up		Up
Mettl1			Up			Down
Tspan31		Up
Kif5b	Down		Down		Up
Krt23			Up	Down
Sulf2	Up		Down		Up
Sod2		Up	Down			Down
Stambp								Down
Ezh1		Up	Down
Hap1
P3h4	Up		Down				Up
Ctnnb1	Up	Up
Vwa7			Down
Abhd16a		Up				Down
Neu1	Down		Up
Ddah2	Up		Down
Clic1	Up	Down						Up
Pole		Up	Up			Up
Atp1a4						Up
Casq1		Up	Down		Down	Down
Scube2			Down				Up
Dennd2c		Up	Down
Mark3	Down		Up
Gatad1		Up	Down
M6pr		Up
Hapln4			Up
Dus3l		Down
Tgfbr1	Up		Up				Up
Homer1						Down	Down
Gabrb2							Up
Arpp19	Down		Down			Up	Down
Bcl2l1		Up	Up			Up
Khsrp	Down		Up				Down
Dio2		Up			Up		Down
Cct4			Down
0610009B22Rik		Up	Down			Down
Rhoa	Up		Down
Zmiz1		Down	Up			Up
Aldh16a1			Up
Prrg2			Up			Down
Tcap			Down
Arid1a		Down	Up			Up
Ctsd	Up	Up	Down			Down	Up
Rplp1		Down	Down				Down
Hmgcll1	Down	Down					Up
Fzd3
Fhl2		Up	Down				Down
Clstn3		Up	Up				Down
Fbxw9		Up	Up				Down
Spib	Up	Down		Up
Fnbp4		Down	Up
Cers4		Down	Down
Scrn3		Up	Up
Tle1			Up
Ubc	Down					Down	Down
Prpf31	Up	Up	Down
Carhsp1	Up	Up
Elk3		Down		Up				Up
Rdh13			Down					Up
Adam21								Down
Elavl2							Down	Down
Pou2f2	Up	Down	Up	Up	Up
Mgst1	Up	Up	Up			Up
Rab25	Up	Up
Ubqln4			Down
Rps15a		Down	Down
Ncaph2	Up	Up
Cldn13		Up
Cd163	Up	Up						Up
Vdac3		Up	Down			Down
Gabpa			Down					Down
Nf2			Down	Down			Up
Ap1b1		Up
Derl3	Up	Up			Up	Up
Bcl2l13		Up	Down		Up
Dqx1	Down		Up
Ccl8	Up	Up		Up	Up	Up		Up
Prr29			Down			Down
Fam163b
Rarres2	Up	Up	Up	Down		Down
Pttg1ip		Up
Trpm2		Up	Up
Ube2g2			Down			Up
Mpo		Up
Met			Up				Down
Slc16a12		Up	Up	Up
Kcnq1			Down
Srp14			Down
Cdk9	Down	Down	Up
Fpgs	Down		Up
Mrtfb			Up
Cbx5		Up	Down			Up
Apobec3	Up	Down		Up	Up	Up	Up	Up
Sardh		Up	Up					Up
Vav2			Up	Down
Tex15			Down				Up
Ppp2cb	Up		Down	Down		Down
Pla2g12b	Up		Up
Mcu			Up	Up			Down
Oit3			Up
Bcr			Up	Down
Fxyd5	Up		Down	Up	Up	Up
Pou6f1	Down		Up	Up			Down
Sdhb	Down		Down			Down
Cox4i2		Up	Down
Snap47			Up
Vps4b	Up		Up				Up
Nxf2
Taz		Down	Down
Aldh3a2		Down	Up
Ifrd2	Down	Up
Slc38a3			Up
Epn3	Up		Down
Slc3a2		Up			Up
Stx5a			Up
Slc47a1			Up
Tnfrsf13b	Up	Down	Down	Up
2610507B11Rik		Up	Down		Up
AI597479			Down
Tmem86a	Down	Up	Down
Ifi35	Up		Up
Eya4		Up	Up			Up	Up	Down
Ebf3			Down
Apol7a			Up			Up
Pigyl		Up	Down		Down	Down
Rbm25			Up
Psen2		Down	Up
Acaa1b			Up
Plcd1		Up	Down
Fads1		Up	Up					Down
Cars			Up
Phlda2	Down	Up	Up
Wnt2
Kdelr3	Up	Up	Down			Down
Apip		Up	Down			Down
Pdhx			Down	Up		Down
Adssl1		Up	Down			Down		Up
Cfap161			Down	Up
Odc1		Up				Down
Adam19			Down	Up				Up
Pabpc4		Up	Down
Exoc3l2		Up	Up		Down			Down
Plin5		Up	Down
Dmrtc2			Down					Up
Evi5		Up	Up
Bnip2	Up		Down
Ccnt1		Down
Scarf2	Up		Down
Dhdds	Down	Down	Up		Up
Mogat1	Down
Tjap1	Up		Down		Up
Ehf	Up
Rpl15			Down		Down
Tmem167			Up			Down
Steap4	Up	Up	Up
Kif11	Up	Up			Up		Down
Rpa3		Up	Down				Down
Mlkl	Up	Up	Up	Up
Rps5	Up		Down
Podnl1	Up	Up	Up		Up			Up
Etv5		Up		Down
Gfod2			Up					Up
Atp6v0d1			Up	Up			Down
Slc41a1			Down
Zfp651		Up	Down
Tmem175		Down	Up
Bcas1
Tango2	Down				Down
Aldh1a2	Up		Down
Ndufs2		Up	Down			Down
Snx31	Down	Up	Up
Atraid	Down		Up			Down
Cad	Up	Up		Down			Up
1810065E05Rik
Atad1			Down
Pten		Down	Up
Pea15a	Up	Up	Down
Timm23		Up	Down			Down
Trnt1			Down		Up
Elof1		Up					Down
St3gal1		Up	Up		Up
Myl2			Down
Dedd			Up
Pax5		Down
Prdm15			Up
Rnf168			Up	Up
Chp1	Up	Up	Up					Up
Klhl3	Down	Down	Up
Tvp23b			Down
Dnajc7		Down	Up	Up
Cacybp			Down			Down
Pigl	Down		Up	Up
Ndufa2		Up	Down
Cox6c	Down	Up	Down
Anapc1			Down	Down
Mertk		Up	Up				Up	Up
Tsg101			Down					Down
Hps5	Down		Up					Down
Piezo1	Up
Blk		Down	Down		Up
Ankrd28			Up				Up
Pkd2l2			Down
Tmbim7
Clec4f			Up
Wdfy2			Up				Up
Rbsn			Down			Down
Mrps25		Up	Down
Camta1		Down	Down
Csf1	Up		Down				Up	Up
Kif1a
Slc25a11			Down		Down
Cmc2	Down		Down			Down
Fam120b		Down	Up
Tbp
Nol3			Down					Up
Elmo3			Up
4931428F04Rik								Down
Adamts13			Up
E2f4		Up
Yes1		Up				Up
Ppp1cb			Down
Trappc2l	Up		Down		Down
Ddx19a	Up		Down
Galns	Down		Up
C8g	Down		Up
Entpd2	Up		Down
Ptgds			Down		Up
Ube2i	Up
Aldh1a3			Up	Up
Cnksr3	Up		Down			Up
Mtmr1			Up	Up
Hmgb3	Up	Up	Down			Down
Cyp2j9	Down		Up
Abca1	Up		Up			Up	Up
Nipsnap3b			Up
Ubl4a			Down
Sash1	Up	Up	Up
Slamf6	Up	Down	Up	Up
Slamf1		Down
Cybb	Up	Up	Up	Up	Up	Up	Up	Up
Xk		Up
Cd48	Up				Up	Up	Up	Up
Clpx			Up		Down
Mov10l1			Down
Cd83					Down		Up
Cltrn	Down
Gzmb		Up				Up	Up
C4a			Up					Up
Atf6b		Down	Up			Up
Notch4			Down
Ppt2				Down		Down
Prrt1
Hivep2		Down	Up	Up		Down
Arnt		Down	Up
Mocs2		Up	Up
Lpl	Down	Up	Down	Up
Nkx2-5			Down
Zfp318		Down	Up
Gata5		Up	Down	Down
Lama5	Up	Up	Down				Up
Steap1	Up							Up
Steap2	Up		Up
Hspa8	Down		Down				Down
Pdzd11	Down	Up
Psma2	Down		Down				Down
Setdb1			Up
Anxa9		Up		Down
Prune1			Down				Down
Cers2		Up	Up		Up		Up
Capza2	Up	Up	Down
Plekho1	Up		Down
Prpf3	Down		Down
Anp32e			Down
Med22	Up
Qdpr			Up
Gnrh1	Down	Up					Down
Nfe2l2	Up	Up					Up
Rxrg			Down		Down		Down	Up
Rxra		Up	Up
Adamtsl4	Up		Down				Up
Fcrls	Up		Down
Cd5l	Up	Up	Up			Up	Up
Prpsap1			Up
Ncapg	Up	Up			Up
Lcorl		Down	Up
Lta4h			Up
Amdhd1		Up	Up
Dstn	Up	Up	Down
H2afy		Down	Up					Down
Gtf2ird2		Down
Castor2	Down	Down
Fcgr1	Up	Up	Up		Up	Up	Up	Up
Ncf1	Up	Down	Up		Up		Up
Adss	Up		Up
Il17rb	Up		Up					Up
Cacna1d		Up	Up
Chdh			Up
Actr8			Down
Fnta			Down
Lbp	Up	Up	Up
Celsr1	Up		Up
Fli1		Down	Down					Up
Stard13			Up
Lonrf3			Up				Up
Atp5e			Down
Tubb1		Up	Down	Up		Up
Ctsz		Up	Up				Up	Up
Prelid3b			Down
Sertad4			Down			Down
H2-M2	Up	Down	Up	Up			Up
Ube2a			Down
Ppdpf	Down	Down		Up
Eef1a2			Down
Mpped2	Down		Down	Up			Down
Nkap			Up	Up
Ndufa1		Up	Down
Wt1			Down
Cr1l		Down	Down
Ppfibp1	Up	Up	Down		Up	Up
Cd46			Up	Up
Cd34	Up	Up	Down			Down	Up
Plgrkt			Down
Cd274	Up		Down		Up		Up
Lnx2		Down	Up	Down
Dyrk3		Up				Up
Mapkapk2	Up	Up	Down		Up		Up
Il10		Up
Lamp2			Up				Up
Foxred2	Up	Down
Eif3d	Up	Up	Up		Up
H3f3b	Up	Up				Up
Phf21b	Down	Down
Pacsin2	Up	Up	Down
Cmah	Down	Down	Up	Up
Scube1		Up		Up
Tox4	Up			Up
Sulf1	Up		Down		Up
Plcg1			Down
Tmprss6			Up
Kctd5	Up		Down
Matn4	Down			Down			Up
Slpi		Up
Svs5								Up
Sdc4	Up		Up
Il13ra1	Up	Down		Up			Up
Nbr1		Up	Up
Rnd3	Up						Down
Brca1		Up			Up			Down
Glod4		Up						Down
Vps53	Down	Down	Up		Up
Taok1		Down
Acot8	Down		Up
Cd300lg	Down		Down
Ppy
Vtn			Up
Traf4			Up
Stac2		Down			Up
Rpl19
Cacnb4	Down							Up
Psmd11	Down		Up				Down
C1qtnf1				Down
Pipox	Down	Down	Up
Top2b	Up		Down
Rarb				Up	Down		Down
Igfbp4			Up			Up		Up
Cdc6		Up	Down
Atad5		Up	Up
Crlf3		Down
Cd40	Up	Down
Wsb1	Up	Down	Up
Ttpal		Down
Rhot1		Down	Down	Down
Hnf4g	Down		Up
Rhbdl3		Up	Down		Down
Ada		Up			Up
Serinc3	Up	Up	Down
Birc5	Up			Up
Afmid	Down	Up	Up
Pigt	Up		Up			Down
Mmp9	Up	Up
Ghdc	Down		Up	Up
Slc12a7		Down	Down			Up
Myo1c	Up		Down		Up		Up
Crk	Up	Down	Down
Cox7c	Down		Down			Down
Retreg3		Down	Up
Jph2			Down
Dhx58	Up	Up	Up		Up		Up
Ppp2r5c		Down	Down
Mybl2		Up						Up
Sgk2	Down		Up
B4galt5			Up	Up	Up	Up
Hnf4a			Up			Up
Cadps2			Up
Cyth3	Up	Up	Down	Down
Cyb5r3		Up	Up
Hist1h2bc		Up
Mafk	Up	Up	Down		Up
Erbb3			Up
Ikzf3	Up	Down	Up	Up
Mfng			Down
Vmp1			Up
Wfdc15b
Pmp22		Up	Down
Tbx5			Down	Down
Spag7	Down		Down
Tomm34		Down
Kpna2	Up	Up						Down
Vezf1	Up		Down
Cuedc1			Down
Abi3		Up	Down
Shroom1	Down		Up
2025-09-08		Up						Up
Mtmr4			Up
Mrm1		Up	Down
Kansl1		Down	Up
Myo1b			Up	Down			Down
Ypel2		Up	Up
Nol11			Down
Derl2			Up
Rpain		Up	Up
6330403K07Rik							Down
Slc13a3	Down	Up	Up				Down
Kdm6b		Down	Up			Down
Wnt9b				Down
Ncor1			Up
Trpv2		Down	Up			Up		Up
Cenpv	Down	Up	Up
Cwc25			Up
Slc2a4		Up	Down				Up
Gabarap		Up	Down
Cldn7	Up
Acadvl		Up	Down			Down
Atox1		Up	Up
Sparc	Up		Down			Down
Tbx3			Up		Up	Up
Mmp7	Up
Dusp14							Down
Tada2a	Down	Up	Up
Ikzf1	Up	Down	Up	Up			Up
Copz2		Up	Down	Down
Slc25a39			Up
Sp2		Down	Up			Up	Down
Lhx1
Cpsf4l		Down	Up	Down
Mpdu1			Up
Fxr2			Down
Atp5g3			Down				Down
Cd68	Up	Up		Up	Up	Up	Up	Up
Slc35g3			Down
Acsl1		Up	Down
Abca5							Up	Down
Lsp1	Up	Down			Up		Up
Avpi1			Up
Sfrp5	Up		Down		Down
Myh11			Down
Rad51d	Down		Up		Down
Unc45b		Up	Down			Down
Rars		Up
Wwc1		Up	Up				Down
Mrpl58			Down
Fdxr	Down		Up
Sult4a1							Down
Mrpl45	Down		Down		Down
Mb			Down			Down
Irf1	Up						Up	Up
Slc22a5
P4ha2		Up	Down					Down
Arrb1		Up
Cxcl16	Up				Up		Up
Pelp1			Up				Down
Med11	Up			Down			Down
Alox15			Down			Up
Ccl4	Up			Up		Up	Up
Ywhah		Up
E2f2		Up				Up
Slfn3		Up	Down		Up
Nars2	Down	Down	Up
Slc35b4	Up
Fis1			Down
Plod1		Up	Down
Rab3d	Up	Up	Down
Slc25a22			Up		Down
Dnase1l1	Up	Up	Down			Down
Aldh3a1	Up							Up
Ccl9	Up	Up	Up	Up	Up	Up
Rab5c		Up	Up
Mdh2			Down			Down
H13			Up			Up
Chtf18		Up
Etnppl	Down		Up				Up
Ppp1r12c		Up	Down					Up
Ahr	Up	Up	Up				Down
Dpep1		Up	Down
Grb7			Up			Up
Gdpd2		Up			Up
Sec14l4			Up
Calm3		Up					Down
Cops3			Down
Fkbp8			Up
Gipc1	Up	Up	Down
Tlcd1		Up	Up		Down
Plscr3	Up		Down					Down
Cdc37		Up	Down
Rab4a	Down	Up	Up
Trip10	Up		Down		Down		Up
Cops6		Up	Down
Gyg			Down
Rcn3	Up	Up	Down
Slc6a8		Up	Down		Up
Arid3a	Up
Pdk4			Down		Down	Down
Mydgf		Up	Up
Fmc1	Down		Down		Down
Akt3		Down				Up
Gle1		Down				Up		Down
L3hypdh			Up
Lyst		Down	Up				Up
Slc35e1			Down
Tmc4	Up	Down	Up
Syne4			Up					Down
Iyd			Up		Down
Rmnd1	Down	Down	Down
Esr1	Down		Up
Fbxo5		Up
Mtrf1l			Down
Hdac2			Down				Down
Frk	Up		Up
Hey2			Down
Stxbp5	Down		Up			Up
Hint3			Down	Up
Sec63			Up			Up
Pex3								Down
Fuca2		Up	Down		Up
Cep57l1			Up
Utrn		Down
Smpd2	Down
Grm1			Down
Wasf1
Rab32	Up	Up	Up		Up	Up		Down
Slc16a10		Up	Up				Up
Traf3ip2		Down	Up
Fyn		Down	Down
Tube1						Down
Lama4		Up	Down
Popdc3			Down
Prep	Up	Down
Tnfaip3	Up
Perp			Down			Up
Reps1	Down	Down	Up				Up
Gopc		Down	Up	Down
Qrsl1			Down			Down
Rtn4ip1			Down
Reep3		Down	Up				Down
Fabp7			Up				Down
Pkib		Down
Rspo3			Up
Echdc1		Down	Up
Ptprk	Down		Up	Up
Slc6a15	Down
Lama2			Down
Lin7a	Down		Up
P4ha1		Up	Down	Down		Down
Lims1	Up		Down				Up
Kera					Down	Down
Mrln			Down
Slc17a8	Down		Up			Up
Epyc								Down
Cdk1	Up	Up						Down
Atp2b1			Up
Rhobtb1	Down	Up	Up			Down
Arid5b		Down	Up
Uhrf1bp1l			Up		Up	Up
Poc1b		Down	Up
Dusp6			Up				Down	Up
Tmpo	Up	Up	Down					Down
Kitl		Up	Down	Up
Sgk1	Up		Down		Up
Ikbip		Up	Down
Arg1			Up			Up
Nedd1	Up		Down
Enpp3		Up	Up
Pde7b		Up	Up				Down
Mtfr2		Up
Map7	Down		Up				Up
Ccn2	Up		Down		Up		Down	Down
Ifngr1	Up	Up	Down				Up
Vnn3	Up	Up	Up					Up
Cdk17		Down
Hal			Up			Up
Usp44
Fgd6		Up	Up			Up
Ndufa12		Up	Down
Tmcc3			Up	Up
Nudt4		Up	Down			Down	Down
Tcp11l2			Down
Btbd11	Down	Down	Up		Down			Up
Hsp90b1			Up
Pah			Up
Igf1	Up	Up	Up					Up
Herc4	Down	Down	Up
Mypn			Down			Up
Hnrnph3	Down	Down	Down			Down
Rufy2		Down
Pbld2	Down	Down	Up
Ccar1			Up
Srgn	Up		Down	Up
Vps26a		Up	Down					Down
Supv3l1			Down
Tysnd1	Down
Sar1a			Down
Ppa1			Up
Eif4ebp2		Down	Up
Pald1		Up	Down	Down				Up
Sgpl1	Up		Up			Up
Pcbd1	Down	Up	Up			Up
Unc5b			Down
Slc29a3		Up
Slc16a7		Down	Up			Up
Lrig3	Down		Up
Ddit4	Up	Down	Down
Dnajb12			Up
Micu1			Up
Plek	Up	Up	Down	Up		Up	Up	Up
Srgap1							Down
Egfr			Up
Usp15		Up	Down
Elane		Up	Up
Tbc1d15	Up
Rab21		Down	Down
Peli1		Down	Up
Thap2	Down	Down
Lgr5			Up
Dock2	Up	Down	Up	Up		Up	Up
Gamt			Up
Ndufs7			Down			Down
Meis1		Up	Down
Uqcr11			Down		Down	Down
Best3	Down		Down		Up
Frs2							Up
Yeats4		Down	Down		Down	Up	Down
Cobl	Up	Up	Up		Down	Up
Rab36		Up	Up
Grb10			Down
Adora2a			Down				Down
Ddc		Down	Up		Down	Up
Cpm	Down	Down			Up		Up
Mdm2	Up
Ap3d1		Up	Up			Up
Phlda1			Up
Wif1			Down			Down
Vps13d	Down	Down	Up		Up
Llph			Up				Down
Helb		Up
Slc5a4a	Down
Prmt2			Down
Dip2a		Up				Up	Up
Fzr1	Up	Up	Down
Col6a2	Up	Up	Down			Down	Up
Hcfc2		Down	Down					Down
Nfyb			Up
Txnrd1	Up		Up
D10Wsu102e		Up			Up
Aldh1l2		Up	Down			Down	Up
Pofut2		Up	Down		Up
Slc36a1	Down		Up			Up
Appl2		Up	Down			Up	Up
Slc36a2	Up		Down
Lyrm7	Down		Down
Fbxw11		Down	Up
Stk10	Up	Down
Papolg		Down
Rel	Up	Down	Down
Pfkl	Up	Up	Down
Rhbdf1			Down
Pex13	Down	Down	Up				Down
1810043G02Rik			Down
Xpo1		Up	Down
Hbq1a		Up	Down
Nsg2		Down
Stc2	Up		Down	Down
Asb3			Up
Cdc34		Up	Down
Sptbn1			Down
Mdh1		Up	Down			Down
Ccng1	Up	Up	Down
Fgf22	Down		Up				Up
Hmmr	Up	Up
Slc22a4	Down	Up
Sgcd			Down
Flt4		Up
Hnrnpab		Up	Down		Up
Phykpl	Down	Down	Up
Hspa4			Down		Up		Down
Gfpt2			Down	Down
Canx		Up
Rack1	Up
Mrnip	Down		Up
Clk4		Down	Up
Kremen1		Down	Down
Itk	Up	Down	Up	Up
Tnip1	Up		Down
Fam71b						Up
Vdac1		Up	Down
Upp1		Up	Down		Up
Pttg1	Down		Down		Down	Down
Tns3	Up	Up	Up	Up
Btg2	Up	Down	Down				Down
Igfbp3	Down			Down		Up
Igfbp1			Up
Tcn2	Down	Up	Up
Myo1g	Up	Down	Up		Up	Up	Up	Up
Smtn		Up	Down
2310033P09Rik			Up
Guk1		Up	Down
Limk2		Down
Patz1		Down
Ogdh			Down				Down
Rtn4		Up			Up
Clhc1	Down
Myl7			Down		Down
Pold2			Down		Down			Down
Aebp1	Up	Up	Down				Up
Pgam2	Down		Down			Down
Dbnl	Up
Mrps24			Down		Down
Dynll2			Down
Xbp1	Up	Up	Up			Up
2025-09-04		Up	Down
Btnl10		Up
Ska2			Down		Down
Prr11	Up	Up
Rnf187		Up	Down			Up
Cnot8				Up
Mfap3	Up		Up
Znhit3			Down		Down			Down
Ggnbp2			Up
Acaca			Up				Up
Shmt1			Up
Srebf1	Up		Up			Down	Up
Tom1l1		Up
Myocd			Down	Up
Stxbp4	Down	Up
Bzw2			Down				Down
Pctp		Up	Up
Atxn7l1			Up	Up
Atp6v1c2	Down	Down
Pdia6	Up	Up					Down
Nampt			Down
Tspan13			Down			Up
Rock2		Up	Down
Laptm4a			Down
Fam49a		Down
Snx13		Up	Down		Up			Down
Sdc1	Up	Up	Up
Lpin1	Down	Up	Down					Down
Slc7a15		Up	Up			Up	Up
Arsg	Down		Up		Up		Up
Fam84a		Up			Down
Apob	Up		Up
Prkar1a			Down		Up
Fam20a			Up	Down	Up
Abca8b	Down	Up	Up
Rdh14	Down	Down	Down			Down
Nt5c1b						Up
Map2k6	Down	Down	Up			Down
Adi1		Up	Up
Ubxn2a		Up	Down				Up
Allc						Up
Cmpk2		Up				Up
Pfn4			Down
Itsn2		Down	Up			Up
Rsad2		Up				Up	Up	Up
Id2		Up	Up
Mboat2		Up			Down
Ncoa1			Up
Rrm2	Up	Up
Bcap29			Down					Down
Slc26a4	Down
Cenpo	Up
Klf11		Up
Adcy3		Down	Up
Cbll1		Down	Up
Dnmt3a			Up		Down	Down
Dld		Up	Down			Down
Sh3yl1		Up	Up
Sntg2		Up	Up	Up
Pxdn			Down
Ccl11	Up	Up	Down
Hnf1b	Down		Up
Taf15		Down	Up
Rasl10b			Down
Itgb3	Up	Up	Down	Up
Mettl2		Down
Nle1			Down			Down
Mrc2	Up	Up	Down			Down
Rffl	Down		Up				Up
Cct6b	Down							Down
Map3k3		Down	Up
Rnf135			Up
Adap2		Up	Up				Up	Up
Ern1			Up
Nf1			Up
Pecam1		Down	Down				Up
Polg2		Down	Up
Psmd12		Up	Down			Down
Helz		Down
Cacng1						Up
Slc9a3r1	Down	Down	Up
Jpt1	Up		Down			Up	Down
Sumo2			Down
Gga3		Down	Up
Pafah1b1			Down		Up
Recql5			Up
Unk			Up
Aspa	Down	Up	Up	Up		Up	Up
Acox1	Down	Up	Up
Ten1		Down				Down
Llgl2		Down	Up		Down
P2rx1	Up	Up
Atp2a3		Down	Down
Exoc7						Down
Med31			Down			Down
Ube2o		Up	Down
Aanat			Up
Slc13a5	Down		Up
Rhbdf2	Up	Down	Up
4933427D14Rik			Up					Down
Cygb	Up	Up	Down					Up
Mxra7	Up		Down
Rabep1		Down
Kif1c			Down
Sec14l1	Up	Up	Down
Nos2		Up	Down
Pld2	Up	Up				Down
Slc46a1	Down		Up
Vmo1
0610010K14Rik
Eral1								Up
Coro6	Down		Down				Up
Slc6a4		Up
Tmigd1	Down
Cpd	Up	Up	Down
Timm22			Down			Down	Down	Down
Rflnb	Down	Down	Down
Spag9		Down		Up
Luc7l3			Up	Up
Ankrd40			Down
Abcc3	Up	Up	Up				Up
Spata20						Up
Lrrc59		Up
Hoxb9	Up							Up
Scrn2	Down		Up			Down
Fbxl20		Down	Up
Asgr1			Up			Up
Dlg4							Down
Aurkb		Up					Down
Pik3r5	Up		Up		Up	Up
Ntn1	Down	Up	Down
Stx8		Down	Up
Myh3		Up
Adprm			Up				Down
Top2a	Up	Up		Up	Up		Down
Acly	Up		Up
Lsm12	Down	Up
Ccdc43			Down
Adam11		Down	Up					Down
Higd1b			Down
Plcd3	Up	Up	Down
Map3k14		Down	Up
Fkbp3			Down
Strn3			Down
Ap4s1	Down	Down	Down
Ston2			Up		Down		Up
Gtf2a1		Down
Sel1l			Up
Klhdc2		Up	Down
Mia2			Up
Zc3h14			Down				Up
Ttc8	Down		Up
1110008L16Rik		Down	Up			Down
Nfkbia		Down	Up	Up
Ralgapa1		Down					Up
Gstz1	Down		Up
Sptlc2	Up		Up			Up		Down
Ahsa1		Up				Down
Mthfd1			Up
Ppp2r5e
Sgpp1			Up
Akap5					Down		Down
Sptb		Up	Down
Sav1	Up	Up	Down
Pygl		Up	Up
Trim9							Down
Tmx1	Up	Up	Down
Timm9	Down	Down	Up
Lrrc9				Up			Up
Serpina3n	Up	Up	Up		Up	Up	Up	Up
Dhrs7	Up	Up	Down
Clmn	Down		Up
Prkch		Down		Up		Up
Atp6v1d			Down	Up
Eif2s1	Up	Up
Plek2		Up
Rdh12		Down				Up
Vti1b			Down				Down
Zfp36l1		Down	Up
Erh			Down
Susd6		Down
Slc10a1			Up				Down
Smoc1		Down	Up
Rps6ka5		Down
Ccdc88c		Down	Down
Fbln5		Up	Down				Up
Lgmn		Up	Up			Up
Pitrm1	Up	Up	Down
Chga							Down
Pfkp					Up
Asb2	Up		Down			Down
Akr1c21
Ifi27l2b	Up	Up	Up
Ppp4r4			Up	Down		Up	Down
Akr1c6			Up			Up
Akr1c12	Up	Up	Up		Up	Up		Up
Akr1c13	Up	Up	Up		Up
Akr1c18	Down	Up	Up
Net1			Up		Down
Rgs6	Down		Down
Dpf3	Down	Up	Down
Numb		Down	Up			Up
Acot2	Down		Down
Acot3
Fam161b			Down
Coq6			Down
Aldh6a1			Up			Up	Up
Abcd4	Down		Up	Up
Isca2			Down
Npc2	Up	Up
Ylpm1		Down					Up
Fos			Down	Down	Down		Down
Erg28			Up
Gpatch2l		Down			Up
Esrrb	Down		Down					Up
Vash1		Up	Down
Hhipl1					Up
Evl		Down	Up					Up
Zfp839	Down	Down	Up				Down
Fdft1			Up		Down
Tecpr2	Down	Up	Up			Down
Cinp				Down		Down		Down
Traf3		Down	Up	Up
Amn	Down
Exoc3l4							Up
Tnfaip2	Up	Up	Up
Eif5			Up
Ppp1r13b	Down	Down				Up
Zfyve21		Up	Down		Down
Atp5mpl			Down		Down
Kif26a			Down
Gpr132	Up	Down		Up
Mtr	Down		Down
Ryr2	Down		Down
Amph					Up
Aoah		Up	Up		Up	Up
Zkscan3			Up
Slc17a1			Up
Slc17a4		Down	Up
Carmil1		Down	Up
Mrs2			Down				Up	Down
Gpld1			Up	Down			Up
Exoc2		Down
Gcnt2		Up	Up	Up
Tmem14c		Up			Down	Down
Mak
Elovl2			Up			Up
Nedd9	Up	Down	Down
Edn1	Up		Down					Up
Tbc1d7			Down			Down
Cap2			Down				Down
Kif13a		Up	Down
Tpmt			Up		Up		Up
Dek		Up	Up
Barx1		Up
Susd3	Down				Up
Cenpp	Down	Up	Down		Down
Wrnip1			Up			Up
Ripk1		Up	Up					Down
Pxdc1	Up	Down	Up	Down			Up
4933417A18Rik	Down					Up		Down
Eci2		Up
Rpp40	Down
Fars2	Down	Down
Ly86	Up	Down	Up	Up	Up	Up	Up	Up
Ssr1		Up	Up
Snrnp48		Down	Up
Sema4d		Down
Gadd45g		Up	Up		Up	Down
Fbp2	Up		Down		Down
Auh	Down		Down		Down
Fancc		Down	Up	Down
Ptch1			Up			Up
Ercc6l2			Up	Up			Up
Sfxn1			Up
Drd1		Up					Down
Zfp346			Down
Cdk20			Up				Down
Lman2			Up
Mxd3		Up
Prelid1		Up	Up
Nsd1		Down
Slc34a1	Down
F12			Up			Up
Pdlim7	Up		Down			Down
Fam193b	Down	Down	Up
Pcbd2	Down	Down	Up
Txndc15			Up				Down
Ddx46			Up
Caml			Up	Down
Slc25a48			Up				Up
Zfp369		Down		Down
Mterf3	Down		Down
Uqcrb	Down		Down
Cetn3		Up	Down
Lect2			Up
Smad5	Up						Up
Ccnh			Down			Down		Down
Slc28a3
Naa35			Down
Golm1	Up	Up	Down			Down
Agtpbp1		Down	Down
Dapk1	Down		Up			Up
Slc6a19os	Down
Nkd2	Up	Up		Up	Up
Trip13	Up	Up
Cep72								Down
Sdha		Up	Down
Ccdc127		Up	Down
Erap1	Up	Down					Up
Cast	Up	Up	Down	Up
Rhobtb3		Up	Down
Glrx		Up	Down	Up		Down
Nsun2	Down		Up				Down
Slf1			Down			Up
Med10		Up						Down
Irx4			Down
Ndufs6		Up	Down
Tert		Down	Up
Vcan		Up	Down		Up
Xrcc4		Down	Up	Up			Down
Atg10	Down	Down	Down
Acot12	Down		Up
Ckmt2	Down		Down			Down
Cd180	Up	Down	Up	Up	Up		Up	Up
Slc30a5			Up
Marveld2		Down	Up			Up
Ocln			Up	Down
Mccc2	Down				Down
Ptcd2			Down			Down
Ankra2			Down
Polk	Up		Up				Up	Down
Hmgcr			Up
Poc5		Up	Down
Iqgap2			Up	Up
F2rl1	Up
Ap3b1			Up
Jmy		Up	Down
Ercc8				Up
Depdc1b		Up
Pde4d	Down				Down
Thbs4			Down		Up	Down	Up
Zfyve16	Up		Down		Up	Down
Dhfr	Down	Up	Up
Erbin	Up						Up
Nln	Up		Up
Ppwd1		Down	Up				Down
Cenpk		Up
Cwc27		Down	Up	Up
Parp8		Down	Down
Emb	Up	Down				Up
Fgf10	Down			Down				Up
Slc4a7		Down		Up
Psmd6		Up	Down
Atxn7			Up
Gm5457			Down
Pdhb			Down			Down
Fam107a							Up
Acox2	Down		Up
Kctd6	Down		Up
Map3k1	Up	Down					Up
Il6st	Up		Down				Up
BC067074	Down	Up			Up		Up
Ndufs4		Down	Down			Down
Fst	Up		Up
Kat6b	Down		Up
Vdac2			Down
Ube2e1		Down	Up			Down
Thrb	Down		Up		Down		Down
Dydc2			Down			Up
Fam213a		Up
Glud1			Up
Bmpr1a	Up	Up	Down				Up
Ldb3			Down
Opn4			Down				Up
Rgr			Up
Rtraf			Down
Nudt13					Up
Ecd			Up	Up
Mss51		Down	Up
Plau	Up	Up
Vcl	Up	Up		Down			Up
Txndc16		Down	Down					Down
Psmc6		Up	Down
Bmp4	Down
Samd4				Up
Mapk1ip1l	Up		Up
Ktn1			Down
Peli2	Down		Up
ccdc198	Up
Ppif			Down		Down	Down
Slmap			Down		Up
Gm49342		Up	Up	Down
Rnase10	Up							Up
Rnase4	Up	Up	Up				Up
Rnase6	Up	Down		Up	Up	Up
Hacl1	Up		Up				Up
Sh3bp5	Down	Down					Down
Arhgef3		Down
Asb14			Down	Up		Down
Btd			Up
Galnt15		Up	Down			Up		Up
Sema3g	Up		Down
Dph3			Down
Oxnad1			Down
Gm6768	Up	Up
Nisch			Up	Up		Up
Parg		Down	Up
Ogdhl			Down			Up	Up
Spcs1			Down
Nek4			Up
Itih4			Up
Ebpl		Down	Up
Spryd7			Down
Pspc1			Down					Down
Ctsb		Up			Up
Cryl1	Down		Up
Prkcd	Up		Up	Up
Eef1akmt1	Down	Down				Down	Down
Lats2		Down	Down
Sap18			Down			Down
Ska3		Up
Prss52	Down
Zdhhc20		Down				Up	Up
Hmbox1							Up
Micu2			Down
Fgf9	Down		Down
Ints9			Up	Up
Cab39l		Down	Up
Mtmr6			Down
Spata13		Down	Up
Mipep			Down
Wnt5a	Up		Down			Down
Lcp1	Up		Up		Up	Up	Up	Up
Cpb2	Down		Up
Erich6b	Down							Down
Slc25a30	Up		Up		Up	Down
Tsc22d1	Up	Up	Down	Up			Down
Dnajc15			Down		Down
Epsti1	Up	Down	Up	Up			Up
Tnfsf11
Rgcc	Down	Up	Down				Down
Tdrd3	Down
Naa16			Up		Down
Diaph3		Up
Mtrf1			Down
Pbk	Up	Up				Up		Down
Esco2	Up	Up	Up
Ccdc25			Up	Up
Adam2						Up		Down
Ephx2	Down
Trim35			Down
Bnip3l		Up	Down
Ppp2r2a		Down	Down				Down
Nefm
Adamdec1	Up	Up	Up
Pibf1								Down
Bora	Up	Up
Bin3		Down	Up
Ppp3cc	Down	Down		Up
Slc39a14			Up
Fam160b2	Down	Down					Down
Hr			Down			Down
Bmp1	Up	Up	Up			Down
Dmtn		Up
Xpo7		Up	Up
Gfra2
Rcbtb2	Up	Up					Up
Itm2b		Up
Med4			Down
Sucla2			Down		Down		Down
Uchl3		Down	Down					Down
Rnf219		Down			Down		Down
Ednrb			Down	Down
Scel		Up
Acod1		Up	Up		Up		Up
Dct			Down		Up
Cldn10	Down
Dnajc3		Up	Up
Gdnf				Up		Up
Osmr	Up	Up	Down		Up	Up	Up
C9			Up
Dab2	Down	Up			Up	Up		Up
Mcpt8		Up
Mettl3		Down				Down
Rem2							Down
Haus4	Up	Up	Up
Ajuba	Up			Down
4931414P19Rik	Down	Down	Up					Up
Slc7a8	Down		Up					Up
C6	Up	Up	Up			Up
Acin1			Up
Oxct1	Down	Up	Down	Up		Down	Down
Drosha	Down	Up	Down
Pdzd2	Down	Down	Down	Down
Efs			Down	Down
Npr3			Down
Fitm1	Down		Down		Down
Emc9	Down					Down
Tgm1		Up	Up		Up
Cideb			Up			Up
Adcy4	Up	Up	Down
Ripk3	Up		Down
Sdr39u1		Down	Down					Down
Cma1	Up	Up	Down
Cct5	Up	Up	Down
Cmbl	Down	Up	Up		Down
Tars	Up	Up	Up					Down
Amacr	Down		Up			Down
Rai14			Up	Down		Up
Laptm4b	Up	Up	Down		Down	Down
Sdc2	Down	Up	Up	Down
Trio	Down			Down
Ank			Down
Retreg1		Down	Down	Up
Myo10		Up	Up	Down	Down			Up
Rnf19a	Up	Up				Up
Ywhaz	Down						Down
Rrm2b		Down	Down
Fzd6		Up	Down
Dcstamp	Up	Up	Up					Up
Dpys			Up		Down
Lrp12		Up	Up
Zfpm2			Down	Up
Angpt1	Down	Up	Down
Eif3h		Up	Down
Rad21	Up	Up	Down
Shcbp1	Up	Up						Down
Rida	Down	Up	Up
Matn2	Up	Up	Down
Pop1			Up
Stk3		Up	Up
Osr2	Down							Up
Khdrbs3	Down		Down					Down
Eif3e			Down
Eny2	Down
Kcnv1		Up					Down	Up
Myc	Up		Up		Up	Up
Washc5	Up	Up
Sqle			Up
Mtss1	Down		Up
Ndufb9		Up	Down		Down
Fbxo32			Down			Down
Atad2	Up	Up	Up
Zhx1
Gm29394		Down
Tbc1d31		Up				Up
Slc22a22	Down
Mrpl13			Down		Down
Col14a1	Up	Up	Up
Lrrc6
Adcy8
Fam49b		Down	Up	Up		Up
Ppara	Down		Up	Up	Down
Gtse1	Up	Up			Up
Ttll8
Rangap1		Up	Up
Xpnpep3		Down	Up
St13		Up	Up
Slc25a17			Up
Adsl			Down			Down		Down
Fam83f		Down	Up
Tab1			Down					Up
Syngr1		Up	Down
Cacna1i		Down			Down	Up
Deptor			Up			Up
Nptxr							Down
Dscc1	Up	Up
Enpp2			Up
Samm50		Up	Down		Up
Parvb		Up	Down
C1qtnf6	Up		Down			Down
Ttll1			Down			Up
Myh9	Up	Up
Cyp2d26			Up		Down	Up		Down
Ndufa6	Down		Down			Down
Twf1		Up				Up	Up
Smdt1		Up	Down
Naga		Up	Up				Up
Slc38a2	Up	Down	Down			Down
Srebf2		Down	Up
Slc38a4			Up			Down
Aco2		Up	Down
Vdr	Down	Up
Ppp1r1a	Down						Down
Txndc11			Up
Litaf	Up		Up				Up
Ciita		Down	Up	Up
1810013L24Rik			Down
Bcl6		Down
Trp63						Up		Up
Cldn1	Up		Up
Il1rap			Up				Up
Anks3	Down	Down	Up
Mgrn1			Down				Up
4930562C15Rik				Up
Srl			Down					Up
Crebbp		Down	Up
Zfp251			Down	Down	Up
Atp13a3			Up
Mefv	Up	Up	Up		Up
Eef2kmt			Up
Gpt		Up	Up
Apod					Up	Up	Up	Up
Adck5			Up
Cyc1		Up	Down			Down
Maf1			Down
Dgat1			Down			Up
Oplah	Up	Up	Up
Grina		Up	Up
Naprt		Up	Up
Gpihbp1	Up		Down
Ly6g		Up	Up		Up
Ly6c2	Up	Up			Up	Up		Up
Ly6e	Up		Up			Up		Up
Lynx1		Down	Down			Down
Psca	Up						Down
Zbtb11			Up
Cep97		Down
Ptk2			Up
Miox
Tymp			Up		Down
Chkb	Down		Down
Shank3		Up	Down
Kif21a	Down	Down	Up
Alcam		Down	Up
Cblb		Down
Dubr	Up		Down
Retnlg		Up
Nectin3			Up	Down	Down		Down
Cd96		Down	Up				Up
Tagln3							Down
Cd200		Down	Down
Atg3			Up
Prkdc	Down		Up				Up
Mcm4	Up		Down					Down
Fopnl			Down
Nde1	Up	Up	Down				Up
Mpv17l	Down	Down	Up
Ntan1				Up
Rrn3			Down
Bfar	Down	Down
Parn			Up
B3gnt5	Up	Down	Down			Up	Down
Sidt1		Down	Up	Up
Ccdc191			Up	Up
Hira	Down		Up
Gbe1			Up		Up
Zbtb20	Down
Pmm2		Up				Down
Crybg3			Down
Riox2						Down
Cpox		Up	Up
Cldnd1			Down
St3gal6			Down
Cmss1		Down	Down			Down	Up
Tbc1d23		Down	Up
Klhl22				Down
Nit2			Up
Ncam2	Down		Up
Aifm3	Down		Up
Sdf2l1			Up			Up	Down
Ppil2			Up
Senp5			Up
Ypel1								Down
Pak2	Up	Down			Up	Up
Spag6l	Down			Up
Fgd4		Up
Dnm1l			Down					Down
Igsf11			Up
Yars2			Down			Down
B4galt4		Up	Down		Up
Tfrc		Up	Down			Down		Down
Fyttd1			Down
Lrch3		Down	Up
Popdc2		Up	Down
Snx4	Up			Up				Down
Nr1i2	Up		Up
Zfp148		Down
Umps		Up
Fstl1	Up	Up	Down		Up	Down
Itgb5	Up	Up					Up
Ndufb4	Down		Down		Down	Down
Hgd	Down		Up
Abcc5		Up	Down
Muc13		Up
Rabl3			Up		Down
Gtf2e1		Down	Up			Down
Stxbp5l	Down		Up				Up
Ccdc14	Up	Up	Down				Up	Down
Mylk	Down	Up	Up	Down	Down
Eaf2	Down			Up		Up
Adcy5			Down				Down
Ap2m1	Up	Up
Ece2			Up
Clcn2	Down	Up	Up				Up
Pdia5	Down		Up					Up
Thpo	Down		Up
Hspbap1			Up	Up
Senp2
Tmem41a			Down			Down	Down
Chodl						Down
Dgkg	Down	Up					Up
D16Ertd472e			Up
Cxadr	Up		Up
Ahsg			Up
Fetub			Up		Up	Up		Up
Kng1			Up
Samsn1	Up	Down	Up	Up
Hrg	Down		Up			Up
Rfc4		Up	Down
Robo1			Up
Eif4a2		Down	Down		Down		Down
St6gal1	Up	Down	Up	Up				Up
Masp1	Up	Up	Up		Up			Down
Mrpl39			Down			Down
Atp5j	Down	Up	Down			Down
Adamts1	Up		Down		Up		Up
Adamts5		Up	Down					Up
Ets2			Down
Ildr1		Down	Up
Kpna1			Down
Parp9	Up		Up				Up
Pros1	Up	Up	Up				Up
Psmg1			Down			Down
Brwd1		Down
ENSMUSG00000022915		Down	Down
Pigp			Down
Chaf1b	Up	Up	Up
Dop1b			Up
Cbr3	Up	Up	Down
Setd4		Down	Up
Rcan1			Down		Up	Down	Down
Runx1	Up	Down	Up		Up	Up
Atp5o		Up	Down			Down
Gart	Up	Up	Down
Ifngr2	Up	Down	Down		Down			Up
Il10rb		Down	Down
Ifnar2			Up					Up
Synj1		Up	Up		Up
Sod1	Down	Up	Up
Scaf4	Down	Down	Up
Zfp641	Down	Up	Down	Up				Up
Kansl2		Down	Down
Adcy6	Up	Up	Down		Up		Up
Enah			Down		Up		Up
Wnt10b
Lmbr1l		Down	Up
Tuba1b		Up	Down
Fmnl3	Up		Down
Aqp2	Up							Down
Racgap1		Up
[truncated: 8,441 more rows]

## Sheet: GO_All organs_Genes_Upregulated
#term ID	term description	observed gene count	background gene count	strength	signal	false discovery rate	matching proteins in your network (IDs)	matching proteins in your network (labels)
GO:0044419	Biological process involved in interspecies interaction between organisms	17	1609	0.84	1	3.5e-07	10090.ENSMUSP00000015484,10090.ENSMUSP00000019266,10090.ENSMUSP00000028881,10090.ENSMUSP00000030693,10090.ENSMUSP00000035588,10090.ENSMUSP00000035808,10090.ENSMUSP00000037657,10090.ENSMUSP00000039600,10090.ENSMUSP00000047022,10090.ENSMUSP00000055521,10090.ENSMUSP00000098303,10090.ENSMUSP00000099888,10090.ENSMUSP00000099889,10090.ENSMUSP00000107069,10090.ENSMUSP00000113890,10090.ENSMUSP00000113945…	Cybb,Ccl9,Il1b,Fgr,Oas3,Ubd,Parp14,Ccl5,Cd300ld,Mlkl,P2rx7,Ifit1,Ifit3,Ccr5,Naip2,Serpina3f,Colec12
GO:0006952	Defense response	16	1439	0.87	1.03	4.25e-07	10090.ENSMUSP00000015484,10090.ENSMUSP00000019266,10090.ENSMUSP00000028881,10090.ENSMUSP00000030693,10090.ENSMUSP00000031549,10090.ENSMUSP00000035588,10090.ENSMUSP00000035808,10090.ENSMUSP00000037657,10090.ENSMUSP00000039600,10090.ENSMUSP00000055521,10090.ENSMUSP00000098303,10090.ENSMUSP00000099888,10090.ENSMUSP00000099889,10090.ENSMUSP00000107069,10090.ENSMUSP00000113890,10090.ENSMUSP00000157132	Cybb,Ccl9,Il1b,Fgr,Gm4951,Oas3,Ubd,Parp14,Ccl5,Mlkl,P2rx7,Ifit1,Ifit3,Ccr5,Naip2,Colec12
GO:0006955	Immune response	15	1284	0.89	1.05	6.12e-07	10090.ENSMUSP00000015484,10090.ENSMUSP00000019266,10090.ENSMUSP00000028881,10090.ENSMUSP00000030693,10090.ENSMUSP00000035588,10090.ENSMUSP00000035808,10090.ENSMUSP00000037657,10090.ENSMUSP00000039600,10090.ENSMUSP00000098303,10090.ENSMUSP00000099888,10090.ENSMUSP00000099889,10090.ENSMUSP00000107069,10090.ENSMUSP00000113890,10090.ENSMUSP00000154836,10090.ENSMUSP00000157132	Cybb,Ccl9,Il1b,Fgr,Oas3,Ubd,Parp14,Ccl5,P2rx7,Ifit1,Ifit3,Ccr5,Naip2,Csf2rb,Colec12
GO:0098542	Defense response to other organism	14	1040	0.95	1.14	6.12e-07	10090.ENSMUSP00000015484,10090.ENSMUSP00000019266,10090.ENSMUSP00000028881,10090.ENSMUSP00000030693,10090.ENSMUSP00000035588,10090.ENSMUSP00000035808,10090.ENSMUSP00000037657,10090.ENSMUSP00000039600,10090.ENSMUSP00000055521,10090.ENSMUSP00000098303,10090.ENSMUSP00000099888,10090.ENSMUSP00000099889,10090.ENSMUSP00000113890,10090.ENSMUSP00000157132	Cybb,Ccl9,Il1b,Fgr,Oas3,Ubd,Parp14,Ccl5,Mlkl,P2rx7,Ifit1,Ifit3,Naip2,Colec12
GO:0051707	Response to other organism	15	1451	0.84	0.94	2.4e-06	10090.ENSMUSP00000015484,10090.ENSMUSP00000019266,10090.ENSMUSP00000028881,10090.ENSMUSP00000030693,10090.ENSMUSP00000035588,10090.ENSMUSP00000035808,10090.ENSMUSP00000037657,10090.ENSMUSP00000039600,10090.ENSMUSP00000055521,10090.ENSMUSP00000098303,10090.ENSMUSP00000099888,10090.ENSMUSP00000099889,10090.ENSMUSP00000113890,10090.ENSMUSP00000113945,10090.ENSMUSP00000157132	Cybb,Ccl9,Il1b,Fgr,Oas3,Ubd,Parp14,Ccl5,Mlkl,P2rx7,Ifit1,Ifit3,Naip2,Serpina3f,Colec12
GO:0002376	Immune system process	17	2249	0.7	0.75	7.81e-06	10090.ENSMUSP00000015484,10090.ENSMUSP00000019266,10090.ENSMUSP00000028881,10090.ENSMUSP00000030693,10090.ENSMUSP00000035588,10090.ENSMUSP00000035808,10090.ENSMUSP00000037657,10090.ENSMUSP00000039600,10090.ENSMUSP00000047022,10090.ENSMUSP00000090121,10090.ENSMUSP00000098303,10090.ENSMUSP00000099888,10090.ENSMUSP00000099889,10090.ENSMUSP00000107069,10090.ENSMUSP00000113890,10090.ENSMUSP00000154836…	Cybb,Ccl9,Il1b,Fgr,Oas3,Ubd,Parp14,Ccl5,Cd300ld,Cd300c2,P2rx7,Ifit1,Ifit3,Ccr5,Naip2,Csf2rb,Colec12
GO:0009605	Response to external stimulus	17	2575	0.64	0.64	5.35e-05	10090.ENSMUSP00000015484,10090.ENSMUSP00000019266,10090.ENSMUSP00000024811,10090.ENSMUSP00000028881,10090.ENSMUSP00000030693,10090.ENSMUSP00000035588,10090.ENSMUSP00000035808,10090.ENSMUSP00000037657,10090.ENSMUSP00000039600,10090.ENSMUSP00000055521,10090.ENSMUSP00000098303,10090.ENSMUSP00000099888,10090.ENSMUSP00000099889,10090.ENSMUSP00000107069,10090.ENSMUSP00000113890,10090.ENSMUSP00000113945…	Cybb,Ccl9,Pim1,Il1b,Fgr,Oas3,Ubd,Parp14,Ccl5,Mlkl,P2rx7,Ifit1,Ifit3,Ccr5,Naip2,Serpina3f,Colec12
GO:0045087	Innate immune response	10	748	0.95	0.88	0.00017	10090.ENSMUSP00000015484,10090.ENSMUSP00000019266,10090.ENSMUSP00000030693,10090.ENSMUSP00000035588,10090.ENSMUSP00000035808,10090.ENSMUSP00000037657,10090.ENSMUSP00000039600,10090.ENSMUSP00000099888,10090.ENSMUSP00000099889,10090.ENSMUSP00000113890	Cybb,Ccl9,Fgr,Oas3,Ubd,Parp14,Ccl5,Ifit1,Ifit3,Naip2
GO:0009617	Response to bacterium	10	794	0.92	0.83	0.00026	10090.ENSMUSP00000028881,10090.ENSMUSP00000030693,10090.ENSMUSP00000035588,10090.ENSMUSP00000039600,10090.ENSMUSP00000098303,10090.ENSMUSP00000099888,10090.ENSMUSP00000099889,10090.ENSMUSP00000113890,10090.ENSMUSP00000113945,10090.ENSMUSP00000157132	Il1b,Fgr,Oas3,Ccl5,P2rx7,Ifit1,Ifit3,Naip2,Serpina3f,Colec12
GO:0031622	Positive regulation of fever generation	3	9	2.34	1.19	0.0009	10090.ENSMUSP00000028881,10090.ENSMUSP00000039600,10090.ENSMUSP00000107069	Il1b,Ccl5,Ccr5
GO:0034097	Response to cytokine	10	931	0.85	0.7	0.00095	10090.ENSMUSP00000019266,10090.ENSMUSP00000028881,10090.ENSMUSP00000031549,10090.ENSMUSP00000035808,10090.ENSMUSP00000039600,10090.ENSMUSP00000099888,10090.ENSMUSP00000099889,10090.ENSMUSP00000107069,10090.ENSMUSP00000113945,10090.ENSMUSP00000154836	Ccl9,Il1b,Gm4951,Ubd,Ccl5,Ifit1,Ifit3,Ccr5,Serpina3f,Csf2rb
GO:0001819	Positive regulation of cytokine production	8	520	1.01	0.8	0.001	10090.ENSMUSP00000015484,10090.ENSMUSP00000028881,10090.ENSMUSP00000030693,10090.ENSMUSP00000035588,10090.ENSMUSP00000039600,10090.ENSMUSP00000090121,10090.ENSMUSP00000098303,10090.ENSMUSP00000107069	Cybb,Il1b,Fgr,Oas3,Ccl5,Cd300c2,P2rx7,Ccr5
GO:0001817	Regulation of cytokine production	9	798	0.87	0.67	0.002	10090.ENSMUSP00000015484,10090.ENSMUSP00000028881,10090.ENSMUSP00000030693,10090.ENSMUSP00000035588,10090.ENSMUSP00000039600,10090.ENSMUSP00000047022,10090.ENSMUSP00000090121,10090.ENSMUSP00000098303,10090.ENSMUSP00000107069	Cybb,Il1b,Fgr,Oas3,Ccl5,Cd300ld,Cd300c2,P2rx7,Ccr5
GO:0032308	Positive regulation of prostaglandin secretion	3	15	2.12	1.03	0.0022	10090.ENSMUSP00000028881,10090.ENSMUSP00000070868,10090.ENSMUSP00000098303	Il1b,Pla2g4a,P2rx7
GO:0010033	Response to organic substance	16	3234	0.52	0.43	0.0038	10090.ENSMUSP00000015484,10090.ENSMUSP00000019266,10090.ENSMUSP00000024811,10090.ENSMUSP00000028881,10090.ENSMUSP00000031549,10090.ENSMUSP00000035808,10090.ENSMUSP00000039600,10090.ENSMUSP00000070868,10090.ENSMUSP00000098303,10090.ENSMUSP00000099888,10090.ENSMUSP00000099889,10090.ENSMUSP00000107069,10090.ENSMUSP00000113890,10090.ENSMUSP00000113945,10090.ENSMUSP00000154836,10090.ENSMUSP00000157132	Cybb,Ccl9,Pim1,Il1b,Gm4951,Ubd,Ccl5,Pla2g4a,P2rx7,Ifit1,Ifit3,Ccr5,Naip2,Serpina3f,Csf2rb,Colec12
GO:0001960	Negative regulation of cytokine-mediated signaling pathway	4	73	1.56	0.87	0.0039	10090.ENSMUSP00000035588,10090.ENSMUSP00000037657,10090.ENSMUSP00000039600,10090.ENSMUSP00000113890	Oas3,Parp14,Ccl5,Naip2
GO:0071310	Cellular response to organic substance	13	2191	0.59	0.46	0.0056	10090.ENSMUSP00000015484,10090.ENSMUSP00000019266,10090.ENSMUSP00000024811,10090.ENSMUSP00000028881,10090.ENSMUSP00000031549,10090.ENSMUSP00000039600,10090.ENSMUSP00000098303,10090.ENSMUSP00000099888,10090.ENSMUSP00000099889,10090.ENSMUSP00000107069,10090.ENSMUSP00000113890,10090.ENSMUSP00000154836,10090.ENSMUSP00000157132	Cybb,Ccl9,Pim1,Il1b,Gm4951,Ccl5,P2rx7,Ifit1,Ifit3,Ccr5,Naip2,Csf2rb,Colec12
GO:0042742	Defense response to bacterium	6	350	1.05	0.65	0.0074	10090.ENSMUSP00000028881,10090.ENSMUSP00000030693,10090.ENSMUSP00000035588,10090.ENSMUSP00000098303,10090.ENSMUSP00000113890,10090.ENSMUSP00000157132	Il1b,Fgr,Oas3,P2rx7,Naip2,Colec12
GO:0006954	Inflammatory response	7	539	0.93	0.6	0.0075	10090.ENSMUSP00000015484,10090.ENSMUSP00000019266,10090.ENSMUSP00000028881,10090.ENSMUSP00000039600,10090.ENSMUSP00000098303,10090.ENSMUSP00000107069,10090.ENSMUSP00000113890	Cybb,Ccl9,Il1b,Ccl5,P2rx7,Ccr5,Naip2
GO:0071345	Cellular response to cytokine stimulus	8	810	0.82	0.52	0.0111	10090.ENSMUSP00000019266,10090.ENSMUSP00000028881,10090.ENSMUSP00000031549,10090.ENSMUSP00000039600,10090.ENSMUSP00000099888,10090.ENSMUSP00000099889,10090.ENSMUSP00000107069,10090.ENSMUSP00000154836	Ccl9,Il1b,Gm4951,Ccl5,Ifit1,Ifit3,Ccr5,Csf2rb
GO:0070887	Cellular response to chemical stimulus	14	2827	0.52	0.38	0.0131	10090.ENSMUSP00000015484,10090.ENSMUSP00000019266,10090.ENSMUSP00000024811,10090.ENSMUSP00000028881,10090.ENSMUSP00000031549,10090.ENSMUSP00000039600,10090.ENSMUSP00000070868,10090.ENSMUSP00000098303,10090.ENSMUSP00000099888,10090.ENSMUSP00000099889,10090.ENSMUSP00000107069,10090.ENSMUSP00000113890,10090.ENSMUSP00000154836,10090.ENSMUSP00000157132	Cybb,Ccl9,Pim1,Il1b,Gm4951,Ccl5,Pla2g4a,P2rx7,Ifit1,Ifit3,Ccr5,Naip2,Csf2rb,Colec12
GO:0031347	Regulation of defense response	7	665	0.84	0.46	0.0241	10090.ENSMUSP00000028881,10090.ENSMUSP00000030693,10090.ENSMUSP00000035588,10090.ENSMUSP00000037657,10090.ENSMUSP00000039600,10090.ENSMUSP00000070868,10090.ENSMUSP00000107069	Il1b,Fgr,Oas3,Parp14,Ccl5,Pla2g4a,Ccr5
GO:2000110	Negative regulation of macrophage apoptotic process	2	6	2.34	0.62	0.0271	10090.ENSMUSP00000039600,10090.ENSMUSP00000107069	Ccl5,Ccr5
GO:0050729	Positive regulation of inflammatory response	4	146	1.26	0.53	0.0303	10090.ENSMUSP00000028881,10090.ENSMUSP00000039600,10090.ENSMUSP00000070868,10090.ENSMUSP00000107069	Il1b,Ccl5,Pla2g4a,Ccr5
GO:0014070	Response to organic cyclic compound	8	1008	0.72	0.39	0.0391	10090.ENSMUSP00000015484,10090.ENSMUSP00000024811,10090.ENSMUSP00000028881,10090.ENSMUSP00000039600,10090.ENSMUSP00000098303,10090.ENSMUSP00000099889,10090.ENSMUSP00000107069,10090.ENSMUSP00000157132	Cybb,Pim1,Il1b,Ccl5,P2rx7,Ifit3,Ccr5,Colec12
GO:0035458	Cellular response to interferon-beta	3	59	1.53	0.52	0.041	10090.ENSMUSP00000031549,10090.ENSMUSP00000099888,10090.ENSMUSP00000099889	Gm4951,Ifit1,Ifit3
GO:0031394	Positive regulation of prostaglandin biosynthetic process	2	9	2.17	0.54	0.0424	10090.ENSMUSP00000028881,10090.ENSMUSP00000070868	Il1b,Pla2g4a
GO:0032675	Regulation of interleukin-6 production	4	169	1.19	0.47	0.0446	10090.ENSMUSP00000028881,10090.ENSMUSP00000047022,10090.ENSMUSP00000098303,10090.ENSMUSP00000107069	Il1b,Cd300ld,P2rx7,Ccr5

## Sheet: GO_Kd_Unique_Gene_Upregualted
#term ID	term description	observed gene count	background gene count	strength	signal	false discovery rate	matching proteins in your network (IDs)	matching proteins in your network (labels)
GO:0048518	Positive regulation of biological process	170	6612	0.18	0.56	6.54e-06	10090.ENSMUSP00000001534,10090.ENSMUSP00000001547,10090.ENSMUSP00000001836,10090.ENSMUSP00000002029,10090.ENSMUSP00000002640,10090.ENSMUSP00000003469,10090.ENSMUSP00000003645,10090.ENSMUSP00000004784,10090.ENSMUSP00000005077,10090.ENSMUSP00000005234,10090.ENSMUSP00000007255,10090.ENSMUSP00000007959,10090.ENSMUSP00000013970,10090.ENSMUSP00000015920,10090.ENSMUSP00000017629,10090.ENSMUSP00000017799…	Sost,Col1a1,Pwp1,Emd,Scin,Cd79a,Ercc1,Cnn2,Hspb1,Wdr1,Ddah2,Rhoa,Pip4k2c,Med22,Top2b,Cd40,Crk,Vezf1,Cldn7,Sparc,Mmp7,Med11,Arid3a,Plin3,Tnfaip3,Ddit4,Mdm2,Rack1,Btg2,Dbnl,Nedd9,F2rl1,Ripk3,Slc38a2,Gpihbp1,Aqp2,Atf1,Nfatc4,Msh2,Ercc3,Pdgfrb,Cd28,Stk17b,Bmi1,Il1f6,Mdk,Jag1,Eif6,Ptgfr,Bcl10,Ppie,Pcolce,Xpc,Vasp,Calca,Rps3,Swap70,Rps6ka3,Adgra2,Ist1,Ccl22,Ccl17,Aldh1a2,Bnip2,Abi3bp,S100a10,Hspb8,Scub…
GO:0048522	Positive regulation of cellular process	154	5948	0.18	0.53	2.96e-05	10090.ENSMUSP00000001534,10090.ENSMUSP00000001547,10090.ENSMUSP00000001836,10090.ENSMUSP00000002029,10090.ENSMUSP00000002640,10090.ENSMUSP00000003645,10090.ENSMUSP00000005077,10090.ENSMUSP00000005234,10090.ENSMUSP00000007255,10090.ENSMUSP00000007959,10090.ENSMUSP00000013970,10090.ENSMUSP00000015920,10090.ENSMUSP00000017799,10090.ENSMUSP00000017920,10090.ENSMUSP00000018521,10090.ENSMUSP00000018713…	Sost,Col1a1,Pwp1,Emd,Scin,Ercc1,Hspb1,Wdr1,Ddah2,Rhoa,Pip4k2c,Med22,Cd40,Crk,Vezf1,Cldn7,Sparc,Mmp7,Med11,Arid3a,Tnfaip3,Ddit4,Mdm2,Rack1,Btg2,Dbnl,Nedd9,F2rl1,Ripk3,Slc38a2,Gpihbp1,Atf1,Nfatc4,Msh2,Ercc3,Pdgfrb,Cd28,Stk17b,Bmi1,Mdk,Jag1,Eif6,Ptgfr,Bcl10,Xpc,Vasp,Calca,Rps3,Swap70,Rps6ka3,Adgra2,Ist1,Ccl22,Ccl17,Aldh1a2,Bnip2,Abi3bp,S100a10,Hspb8,Scube3,Btg1,Heyl,Lum,Egr2,Gata6,Zbtb1,Muc1,Rras,Hn…
GO:0048583	Regulation of response to stimulus	114	4029	0.22	0.54	6.93e-05	10090.ENSMUSP00000001115,10090.ENSMUSP00000001125,10090.ENSMUSP00000001534,10090.ENSMUSP00000001547,10090.ENSMUSP00000002029,10090.ENSMUSP00000003469,10090.ENSMUSP00000003645,10090.ENSMUSP00000005077,10090.ENSMUSP00000007959,10090.ENSMUSP00000009396,10090.ENSMUSP00000009774,10090.ENSMUSP00000013970,10090.ENSMUSP00000017799,10090.ENSMUSP00000017920,10090.ENSMUSP00000018966,10090.ENSMUSP00000019997…	Grk6,Kctd10,Sost,Col1a1,Emd,Cd79a,Ercc1,Hspb1,Rhoa,Tspan32,Ppp2cb,Pip4k2c,Cd40,Crk,Sfrp5,Tnfaip3,Ddit4,Mdm2,Rack1,Nedd9,F2rl1,Ripk3,Slc38a2,Psca,Ivns1abp,Nfatc4,Msh2,Tapbp,Pdgfrb,Cd28,Rgs5,Bmi1,Mdk,Jag1,Bcl10,Calca,Rps3,Swap70,Rps6ka3,Adgra2,Ccl22,Ccl17,Bnip2,Scube3,Heyl,Gata6,Zbtb1,Muc1,Rras,Nop53,Mcl1,Fermt2,Sf3b3,Thoc5,Grap2,Acta2,Fcmr,Nlrp10,S1pr2,Fbln1,Arf6,Ajuba,Ddit4l,Selenon,P2ry10,Wnt5a,…
GO:0030155	Regulation of cell adhesion	39	829	0.44	0.67	9.63e-05	10090.ENSMUSP00000001547,10090.ENSMUSP00000005077,10090.ENSMUSP00000007959,10090.ENSMUSP00000009396,10090.ENSMUSP00000017920,10090.ENSMUSP00000018713,10090.ENSMUSP00000019997,10090.ENSMUSP00000021794,10090.ENSMUSP00000027165,10090.ENSMUSP00000028071,10090.ENSMUSP00000028672,10090.ENSMUSP00000028735,10090.ENSMUSP00000029842,10090.ENSMUSP00000032998,10090.ENSMUSP00000033325,10090.ENSMUSP00000036257…	Col1a1,Hspb1,Rhoa,Tspan32,Crk,Cldn7,Tnfaip3,Nedd9,Cd28,Bmi1,Mdk,Jag1,Bcl10,Rps3,Swap70,Abi3bp,S100a10,Zbtb1,Muc1,Rras,Fermt2,Cdsn,Fut4,Fbln1,Epcam,Wnt5a,Lif,Actg1,Unc13d,Tnfrsf13c,Piezo1,Ccr7,Sox4,Ephb4,Nck1,Itga3,Ihh,Map4k4,Dag1
GO:1902531	Regulation of intracellular signal transduction	61	1707	0.32	0.58	0.00016	10090.ENSMUSP00000001125,10090.ENSMUSP00000005077,10090.ENSMUSP00000007959,10090.ENSMUSP00000009774,10090.ENSMUSP00000017799,10090.ENSMUSP00000017920,10090.ENSMUSP00000018966,10090.ENSMUSP00000019997,10090.ENSMUSP00000020308,10090.ENSMUSP00000020408,10090.ENSMUSP00000020640,10090.ENSMUSP00000022185,10090.ENSMUSP00000022830,10090.ENSMUSP00000023265,10090.ENSMUSP00000023918,10090.ENSMUSP00000025522…	Kctd10,Hspb1,Rhoa,Ppp2cb,Cd40,Crk,Sfrp5,Tnfaip3,Ddit4,Mdm2,Rack1,F2rl1,Ripk3,Psca,Ivns1abp,Pdgfrb,Cd28,Bcl10,Rps3,Ccl22,Ccl17,Bnip2,Muc1,Rras,Nop53,Mcl1,Fermt2,Thoc5,Grap2,Acta2,Fbln1,Arf6,Ajuba,P2ry10,Wnt5a,Lif,Sh3bp4,Hcst,Tank,Rps6ka6,Trim68,Map4k1,Ccr7,Pla2g5,Rpa2,Tnip1,Rel,Sox4,Spry1,Aida,Bcl2l11,Nck1,Itga3,Becn1,Pdcd10,Ube2i,Birc2,Apela,Map4k4,Dag1,Tbc1d10c
GO:0071840	Cellular component organization or biogenesis	144	5681	0.17	0.48	0.00018	10090.ENSMUSP00000001125,10090.ENSMUSP00000001384,10090.ENSMUSP00000001547,10090.ENSMUSP00000001836,10090.ENSMUSP00000002029,10090.ENSMUSP00000002048,10090.ENSMUSP00000002640,10090.ENSMUSP00000003645,10090.ENSMUSP00000004784,10090.ENSMUSP00000004965,10090.ENSMUSP00000005234,10090.ENSMUSP00000007959,10090.ENSMUSP00000009396,10090.ENSMUSP00000009774,10090.ENSMUSP00000015138,10090.ENSMUSP00000015157…	Kctd10,Cnn1,Col1a1,Pwp1,Emd,Taco1,Scin,Ercc1,Cnn2,Chmp2b,Wdr1,Rhoa,Tspan32,Ppp2cb,Eln,Trappc2l,Plekho1,Med22,Kctd5,Rnd3,Top2b,Krt20,Crk,Cldn7,Mmp7,Med11,Plin3,Tnfaip3,Nedd1,Ddit4,Mdm2,Btg2,Dbnl,Asb2,Nedd9,F2rl1,Ripk3,Mcm4,Krt5,Aqp2,Atf1,Nfatc4,Cldn6,Bysl,Msh2,Tapbp,Ercc3,Pdgfrb,Nifk,Dpt,Nphs2,Bmi1,Tor1b,Slc12a1,Mdk,Eif6,Bcl10,Mmp23,Col1a2,Trpv5,Trpv6,Vasp,Rps3,Swap70,Eif3f,Eri1,Ist1,Aldh1a2,Bnip2…
GO:2000147	Positive regulation of cell motility	32	622	0.48	0.66	0.00018	10090.ENSMUSP00000001547,10090.ENSMUSP00000005077,10090.ENSMUSP00000007959,10090.ENSMUSP00000017799,10090.ENSMUSP00000017920,10090.ENSMUSP00000018713,10090.ENSMUSP00000018737,10090.ENSMUSP00000018767,10090.ENSMUSP00000020408,10090.ENSMUSP00000020640,10090.ENSMUSP00000021794,10090.ENSMUSP00000022185,10090.ENSMUSP00000025522,10090.ENSMUSP00000028672,10090.ENSMUSP00000033325,10090.ENSMUSP00000033876…	Col1a1,Hspb1,Rhoa,Cd40,Crk,Cldn7,Sparc,Mmp7,Mdm2,Rack1,Nedd9,F2rl1,Pdgfrb,Mdk,Swap70,Adgra2,Rras,Fermt2,Acta2,Fut4,Fbln1,Arf6,Epcam,Wnt5a,Actg1,Sema3g,Ccr7,Itga3,Pdcd10,Apela,Map4k4,Sema3f
GO:0009966	Regulation of signal transduction	89	3013	0.24	0.51	0.00027	10090.ENSMUSP00000001115,10090.ENSMUSP00000001125,10090.ENSMUSP00000001534,10090.ENSMUSP00000001547,10090.ENSMUSP00000002029,10090.ENSMUSP00000005077,10090.ENSMUSP00000007959,10090.ENSMUSP00000009774,10090.ENSMUSP00000013970,10090.ENSMUSP00000017799,10090.ENSMUSP00000017920,10090.ENSMUSP00000018966,10090.ENSMUSP00000019997,10090.ENSMUSP00000020308,10090.ENSMUSP00000020408,10090.ENSMUSP00000020640…	Grk6,Kctd10,Sost,Col1a1,Emd,Hspb1,Rhoa,Ppp2cb,Pip4k2c,Cd40,Crk,Sfrp5,Tnfaip3,Ddit4,Mdm2,Rack1,F2rl1,Ripk3,Psca,Ivns1abp,Nfatc4,Pdgfrb,Cd28,Rgs5,Bmi1,Mdk,Jag1,Bcl10,Calca,Rps3,Adgra2,Ccl22,Ccl17,Bnip2,Scube3,Heyl,Gata6,Muc1,Rras,Nop53,Mcl1,Fermt2,Thoc5,Grap2,Acta2,Fcmr,S1pr2,Fbln1,Arf6,Ajuba,Ddit4l,P2ry10,Wnt5a,Lif,Sh3bp4,Hcst,Tank,Cdh3,Rps6ka6,Trim68,Map4k1,Shisa3,Cdkn2b,Ccr7,Pla2g5,Rpa2,Tnip1,Re…
GO:0030036	Actin cytoskeleton organization	29	555	0.49	0.64	0.00029	10090.ENSMUSP00000001384,10090.ENSMUSP00000002640,10090.ENSMUSP00000004784,10090.ENSMUSP00000005234,10090.ENSMUSP00000007959,10090.ENSMUSP00000015138,10090.ENSMUSP00000017288,10090.ENSMUSP00000017920,10090.ENSMUSP00000020769,10090.ENSMUSP00000021617,10090.ENSMUSP00000021794,10090.ENSMUSP00000023752,10090.ENSMUSP00000025522,10090.ENSMUSP00000027896,10090.ENSMUSP00000032561,10090.ENSMUSP00000033325…	Cnn1,Scin,Cnn2,Wdr1,Rhoa,Eln,Rnd3,Crk,Dbnl,Asb2,Nedd9,Aqp2,Pdgfrb,Nphs2,Vasp,Swap70,Pdlim7,S1pr2,Arf6,Smtnl2,Cdc42ep2,Actg1,Tmod3,Cldn19,Fmnl3,Ehd2,Ccr7,Tmsb10,Nck1
GO:0045785	Positive regulation of cell adhesion	28	518	0.5	0.65	0.00029	10090.ENSMUSP00000007959,10090.ENSMUSP00000017920,10090.ENSMUSP00000021794,10090.ENSMUSP00000027165,10090.ENSMUSP00000028071,10090.ENSMUSP00000028672,10090.ENSMUSP00000029842,10090.ENSMUSP00000032998,10090.ENSMUSP00000036257,10090.ENSMUSP00000036949,10090.ENSMUSP00000041955,10090.ENSMUSP00000042150,10090.ENSMUSP00000044554,10090.ENSMUSP00000053027,10090.ENSMUSP00000054583,10090.ENSMUSP00000064878…	Rhoa,Crk,Nedd9,Cd28,Bmi1,Mdk,Bcl10,Rps3,Abi3bp,S100a10,Zbtb1,Rras,Fermt2,Fut4,Fbln1,Wnt5a,Lif,Unc13d,Tnfrsf13c,Piezo1,Ccr7,Sox4,Ephb4,Nck1,Itga3,Ihh,Map4k4,Dag1
GO:0048519	Negative regulation of biological process	143	5717	0.17	0.47	0.00029	10090.ENSMUSP00000001115,10090.ENSMUSP00000001125,10090.ENSMUSP00000001384,10090.ENSMUSP00000001534,10090.ENSMUSP00000001547,10090.ENSMUSP00000001836,10090.ENSMUSP00000002029,10090.ENSMUSP00000002640,10090.ENSMUSP00000003645,10090.ENSMUSP00000004784,10090.ENSMUSP00000004965,10090.ENSMUSP00000005077,10090.ENSMUSP00000007959,10090.ENSMUSP00000009396,10090.ENSMUSP00000009774,10090.ENSMUSP00000013970…	Grk6,Kctd10,Cnn1,Sost,Col1a1,Pwp1,Emd,Scin,Ercc1,Cnn2,Chmp2b,Hspb1,Rhoa,Tspan32,Ppp2cb,Pip4k2c,Crk,Cldn7,Sparc,Sfrp5,Tnfaip3,Ddit4,Mdm2,Stc2,Rack1,Btg2,Nedd9,F2rl1,Psca,Ivns1abp,Nfatc4,Msh2,Pdgfrb,Cd28,Dpt,Rgs5,Bmi1,Mdk,Jag1,Eif6,Ptgfr,Bcl10,Pnrc2,Xpc,Calca,Rps3,Swap70,Rps6ka3,Adgra2,Eri1,Ccl17,Aldh1a2,Zw10,Abi3bp,Thoc6,Pdxk,Mcoln3,Btg1,Heyl,Gata6,Zbtb1,Muc1,Hesx1,Rras,Hnrnpa1,Nop53,Mcl1,Fermt2,S…
GO:0030335	Positive regulation of cell migration	30	595	0.47	0.63	0.00031	10090.ENSMUSP00000001547,10090.ENSMUSP00000005077,10090.ENSMUSP00000007959,10090.ENSMUSP00000017799,10090.ENSMUSP00000017920,10090.ENSMUSP00000018737,10090.ENSMUSP00000018767,10090.ENSMUSP00000020408,10090.ENSMUSP00000020640,10090.ENSMUSP00000021794,10090.ENSMUSP00000022185,10090.ENSMUSP00000025522,10090.ENSMUSP00000028672,10090.ENSMUSP00000033325,10090.ENSMUSP00000033876,10090.ENSMUSP00000042150…	Col1a1,Hspb1,Rhoa,Cd40,Crk,Sparc,Mmp7,Mdm2,Rack1,Nedd9,F2rl1,Pdgfrb,Mdk,Swap70,Adgra2,Rras,Fermt2,Acta2,Fut4,Fbln1,Arf6,Wnt5a,Actg1,Sema3g,Ccr7,Itga3,Pdcd10,Apela,Map4k4,Sema3f
GO:0042127	Regulation of cell population proliferation	62	1834	0.3	0.54	0.00031	10090.ENSMUSP00000001384,10090.ENSMUSP00000002029,10090.ENSMUSP00000002640,10090.ENSMUSP00000004784,10090.ENSMUSP00000007959,10090.ENSMUSP00000009396,10090.ENSMUSP00000017799,10090.ENSMUSP00000018713,10090.ENSMUSP00000018737,10090.ENSMUSP00000018767,10090.ENSMUSP00000018966,10090.ENSMUSP00000019997,10090.ENSMUSP00000020408,10090.ENSMUSP00000020692,10090.ENSMUSP00000022830,10090.ENSMUSP00000025522…	Cnn1,Emd,Scin,Cnn2,Rhoa,Tspan32,Cd40,Cldn7,Sparc,Mmp7,Sfrp5,Tnfaip3,Mdm2,Btg2,Ripk3,Pdgfrb,Cd28,Dpt,Rgs5,Bmi1,Mdk,Jag1,Ptgfr,Rps3,Aldh1a2,Abi3bp,Btg1,Gata6,Fermt2,Six5,Rnf139,Sfn,S1pr2,Fbln1,Selenon,Hmgn1,Epcam,Wnt5a,Lif,Sh3bp4,Calcrl,Cdh3,Cldn19,Mapk11,Tnfrsf13c,Nes,Cdkn2b,Ccr7,Ppp1cc,Sox4,Spry1,Rps9,Nck1,Becn1,Pdcd10,Ihh,Cdkn1c,Cyp27b1,Smad2,Dhx9,Apela,Pggt1b
GO:2000145	Regulation of cell motility	43	1066	0.37	0.58	0.00031	10090.ENSMUSP00000001547,10090.ENSMUSP00000004784,10090.ENSMUSP00000005077,10090.ENSMUSP00000007959,10090.ENSMUSP00000017799,10090.ENSMUSP00000017920,10090.ENSMUSP00000018713,10090.ENSMUSP00000018737,10090.ENSMUSP00000018767,10090.ENSMUSP00000020408,10090.ENSMUSP00000020640,10090.ENSMUSP00000021794,10090.ENSMUSP00000022185,10090.ENSMUSP00000022830,10090.ENSMUSP00000023709,10090.ENSMUSP00000025522…	Col1a1,Cnn2,Hspb1,Rhoa,Cd40,Crk,Cldn7,Sparc,Mmp7,Mdm2,Rack1,Nedd9,F2rl1,Ripk3,Krt5,Pdgfrb,Mdk,Jag1,Swap70,Adgra2,Rras,Fermt2,Acta2,Fut4,S1pr2,Fbln1,Arf6,Ajuba,Epcam,Wnt5a,Actg1,Cldn19,Sema3g,Ccr7,Stk10,Tmsb10,Nck1,Itga3,Pdcd10,Apela,Map4k4,Sema3f,Dag1
GO:0032970	Regulation of actin filament-based process	25	438	0.53	0.65	0.00033	10090.ENSMUSP00000002640,10090.ENSMUSP00000004784,10090.ENSMUSP00000005234,10090.ENSMUSP00000007959,10090.ENSMUSP00000015138,10090.ENSMUSP00000017288,10090.ENSMUSP00000017920,10090.ENSMUSP00000020002,10090.ENSMUSP00000020769,10090.ENSMUSP00000021794,10090.ENSMUSP00000022185,10090.ENSMUSP00000025522,10090.ENSMUSP00000028672,10090.ENSMUSP00000032561,10090.ENSMUSP00000033325,10090.ENSMUSP00000036949…	Scin,Cnn2,Wdr1,Rhoa,Eln,Rnd3,Crk,Abracl,Dbnl,Nedd9,F2rl1,Pdgfrb,Mdk,Vasp,Swap70,S100a10,Fermt2,Acta2,Arf6,Cdc42ep2,Actg1,Tmod3,Tmsb10,Nck1,Dsp
GO:0048523	Negative regulation of cellular process	129	5049	0.18	0.47	0.00035	10090.ENSMUSP00000001115,10090.ENSMUSP00000001125,10090.ENSMUSP00000001384,10090.ENSMUSP00000001534,10090.ENSMUSP00000001547,10090.ENSMUSP00000001836,10090.ENSMUSP00000002029,10090.ENSMUSP00000002640,10090.ENSMUSP00000003645,10090.ENSMUSP00000004784,10090.ENSMUSP00000004965,10090.ENSMUSP00000005077,10090.ENSMUSP00000007959,10090.ENSMUSP00000009396,10090.ENSMUSP00000009774,10090.ENSMUSP00000013970…	Grk6,Kctd10,Cnn1,Sost,Col1a1,Pwp1,Emd,Scin,Ercc1,Cnn2,Chmp2b,Hspb1,Rhoa,Tspan32,Ppp2cb,Pip4k2c,Crk,Cldn7,Sparc,Sfrp5,Tnfaip3,Ddit4,Mdm2,Rack1,Btg2,Nedd9,F2rl1,Psca,Ivns1abp,Nfatc4,Msh2,Pdgfrb,Dpt,Rgs5,Bmi1,Mdk,Jag1,Eif6,Ptgfr,Bcl10,Xpc,Calca,Rps3,Swap70,Rps6ka3,Adgra2,Ccl17,Aldh1a2,Zw10,Abi3bp,Thoc6,Pdxk,Mcoln3,Btg1,Heyl,Gata6,Zbtb1,Muc1,Hesx1,Rras,Hnrnpa1,Nop53,Mcl1,Fermt2,Thoc5,Six5,Rnf139,Zfp4…
GO:0030334	Regulation of cell migration	41	1007	0.38	0.57	0.00037	10090.ENSMUSP00000001547,10090.ENSMUSP00000004784,10090.ENSMUSP00000005077,10090.ENSMUSP00000007959,10090.ENSMUSP00000017799,10090.ENSMUSP00000017920,10090.ENSMUSP00000018737,10090.ENSMUSP00000018767,10090.ENSMUSP00000020408,10090.ENSMUSP00000020640,10090.ENSMUSP00000021794,10090.ENSMUSP00000022185,10090.ENSMUSP00000022830,10090.ENSMUSP00000023709,10090.ENSMUSP00000025522,10090.ENSMUSP00000028672…	Col1a1,Cnn2,Hspb1,Rhoa,Cd40,Crk,Sparc,Mmp7,Mdm2,Rack1,Nedd9,F2rl1,Ripk3,Krt5,Pdgfrb,Mdk,Jag1,Swap70,Adgra2,Rras,Fermt2,Acta2,Fut4,S1pr2,Fbln1,Arf6,Ajuba,Wnt5a,Actg1,Cldn19,Sema3g,Ccr7,Stk10,Tmsb10,Nck1,Itga3,Pdcd10,Apela,Map4k4,Sema3f,Dag1
GO:1902532	Negative regulation of intracellular signal transduction	28	541	0.48	0.63	0.00037	10090.ENSMUSP00000001125,10090.ENSMUSP00000005077,10090.ENSMUSP00000007959,10090.ENSMUSP00000009774,10090.ENSMUSP00000018966,10090.ENSMUSP00000019997,10090.ENSMUSP00000020308,10090.ENSMUSP00000020408,10090.ENSMUSP00000020640,10090.ENSMUSP00000022185,10090.ENSMUSP00000023265,10090.ENSMUSP00000023918,10090.ENSMUSP00000041963,10090.ENSMUSP00000043981,10090.ENSMUSP00000044048,10090.ENSMUSP00000045580…	Kctd10,Hspb1,Rhoa,Ppp2cb,Sfrp5,Tnfaip3,Ddit4,Mdm2,Rack1,F2rl1,Psca,Ivns1abp,Muc1,Nop53,Mcl1,Thoc5,Fbln1,Ajuba,Lif,Sh3bp4,Tank,Rps6ka6,Tnip1,Spry1,Aida,Itga3,Dag1,Tbc1d10c
GO:0035295	Tube development	41	1016	0.37	0.57	0.00043	10090.ENSMUSP00000001125,10090.ENSMUSP00000007959,10090.ENSMUSP00000018521,10090.ENSMUSP00000018737,10090.ENSMUSP00000018966,10090.ENSMUSP00000021617,10090.ENSMUSP00000023752,10090.ENSMUSP00000024179,10090.ENSMUSP00000025522,10090.ENSMUSP00000028071,10090.ENSMUSP00000028735,10090.ENSMUSP00000029842,10090.ENSMUSP00000032561,10090.ENSMUSP00000033876,10090.ENSMUSP00000034723,10090.ENSMUSP00000040576…	Kctd10,Rhoa,Vezf1,Sparc,Sfrp5,Asb2,Aqp2,Nfatc4,Pdgfrb,Bmi1,Jag1,Bcl10,Vasp,Adgra2,Aldh1a2,Heyl,Gata6,Hesx1,Vstm4,Selenon,Epcam,Wnt5a,Lif,Actg1,Calcrl,Fmnl3,Fzd2,Hoxb3,Foxe1,Sox4,Spry1,Bcl2l11,Ephb4,Itga3,Becn1,Pdcd10,Ihh,Smad2,Stra6,Apela,Dag1
GO:0016043	Cellular component organization	136	5482	0.16	0.44	0.00061	10090.ENSMUSP00000001125,10090.ENSMUSP00000001384,10090.ENSMUSP00000001547,10090.ENSMUSP00000002029,10090.ENSMUSP00000002048,10090.ENSMUSP00000002640,10090.ENSMUSP00000003645,10090.ENSMUSP00000004784,10090.ENSMUSP00000004965,10090.ENSMUSP00000005234,10090.ENSMUSP00000007959,10090.ENSMUSP00000009396,10090.ENSMUSP00000009774,10090.ENSMUSP00000015138,10090.ENSMUSP00000015157,10090.ENSMUSP00000015889…	Kctd10,Cnn1,Col1a1,Emd,Taco1,Scin,Ercc1,Cnn2,Chmp2b,Wdr1,Rhoa,Tspan32,Ppp2cb,Eln,Trappc2l,Plekho1,Med22,Kctd5,Rnd3,Top2b,Krt20,Crk,Cldn7,Mmp7,Med11,Plin3,Tnfaip3,Nedd1,Ddit4,Mdm2,Btg2,Dbnl,Asb2,Nedd9,F2rl1,Ripk3,Mcm4,Krt5,Aqp2,Atf1,Nfatc4,Cldn6,Msh2,Tapbp,Ercc3,Pdgfrb,Dpt,Nphs2,Bmi1,Tor1b,Slc12a1,Mdk,Eif6,Bcl10,Mmp23,Col1a2,Trpv5,Trpv6,Vasp,Rps3,Swap70,Eif3f,Ist1,Aldh1a2,Bnip2,Zw10,Abi3bp,S100a10…
GO:0008285	Negative regulation of cell population proliferation	34	776	0.41	0.56	0.00066	10090.ENSMUSP00000001384,10090.ENSMUSP00000002029,10090.ENSMUSP00000002640,10090.ENSMUSP00000007959,10090.ENSMUSP00000009396,10090.ENSMUSP00000018737,10090.ENSMUSP00000018966,10090.ENSMUSP00000019997,10090.ENSMUSP00000020692,10090.ENSMUSP00000027861,10090.ENSMUSP00000027997,10090.ENSMUSP00000034723,10090.ENSMUSP00000036257,10090.ENSMUSP00000038863,10090.ENSMUSP00000041774,10090.ENSMUSP00000045973…	Cnn1,Emd,Scin,Rhoa,Tspan32,Sparc,Sfrp5,Tnfaip3,Btg2,Dpt,Rgs5,Aldh1a2,Abi3bp,Btg1,Gata6,Six5,Rnf139,Sfn,S1pr2,Fbln1,Wnt5a,Lif,Sh3bp4,Cldn19,Mapk11,Cdkn2b,Sox4,Spry1,Becn1,Pdcd10,Ihh,Cdkn1c,Cyp27b1,Smad2
GO:0006950	Response to stress	95	3453	0.21	0.46	0.00072	10090.ENSMUSP00000001547,10090.ENSMUSP00000003645,10090.ENSMUSP00000004784,10090.ENSMUSP00000004965,10090.ENSMUSP00000005077,10090.ENSMUSP00000007959,10090.ENSMUSP00000009396,10090.ENSMUSP00000009774,10090.ENSMUSP00000016696,10090.ENSMUSP00000017743,10090.ENSMUSP00000017799,10090.ENSMUSP00000017920,10090.ENSMUSP00000018767,10090.ENSMUSP00000019726,10090.ENSMUSP00000019997,10090.ENSMUSP00000020308…	Col1a1,Ercc1,Cnn2,Chmp2b,Hspb1,Rhoa,Tspan32,Ppp2cb,Foxred2,Krt20,Cd40,Crk,Mmp7,Plin3,Tnfaip3,Ddit4,Mdm2,Stc2,Btg2,F2rl1,Ripk3,Slc38a2,Mcm4,Aqp2,Nfatc4,Msh2,Tapbp,Ercc3,Pdgfrb,Entpd2,Il1f6,Mdk,Ptgfr,Bcl10,Gpx7,Xpc,Calca,Rps3,Ccl22,Ccl17,Hspb8,Btg1,Gata6,Zbtb1,Muc1,Hnrnpa1,Nop53,Mcl1,Rnf139,Nlrp10,Sfn,Zfp36l2,Fut4,Fbln1,Aqp3,Ajuba,Cdc42ep2,Selenon,Hmgn1,Wnt5a,Actg1,Unc13d,Tank,Cdh3,Rps6ka6,Trim68,M…
GO:0007010	Cytoskeleton organization	46	1243	0.34	0.52	0.00072	10090.ENSMUSP00000001384,10090.ENSMUSP00000002640,10090.ENSMUSP00000004784,10090.ENSMUSP00000005234,10090.ENSMUSP00000007959,10090.ENSMUSP00000009396,10090.ENSMUSP00000015138,10090.ENSMUSP00000017288,10090.ENSMUSP00000017743,10090.ENSMUSP00000017920,10090.ENSMUSP00000019997,10090.ENSMUSP00000020163,10090.ENSMUSP00000020769,10090.ENSMUSP00000021617,10090.ENSMUSP00000021794,10090.ENSMUSP00000023709…	Cnn1,Scin,Cnn2,Wdr1,Rhoa,Tspan32,Eln,Rnd3,Krt20,Crk,Tnfaip3,Nedd1,Dbnl,Asb2,Nedd9,Krt5,Aqp2,Pdgfrb,Nphs2,Mdk,Vasp,Rps3,Swap70,Bnip2,Zw10,Pdlim7,S1pr2,Arf6,Ajuba,Smtnl2,Cdc42ep2,Actg1,Tmod3,Cldn19,Fmnl3,Ehd2,Ccr7,Spry1,Fgd3,Tmsb10,Maea,Nck1,Dsp,Cenpa,Dag1,Misp
GO:0035556	Intracellular signal transduction	52	1493	0.31	0.51	0.00072	10090.ENSMUSP00000005077,10090.ENSMUSP00000007959,10090.ENSMUSP00000017288,10090.ENSMUSP00000017799,10090.ENSMUSP00000020308,10090.ENSMUSP00000020408,10090.ENSMUSP00000020640,10090.ENSMUSP00000020769,10090.ENSMUSP00000021617,10090.ENSMUSP00000022830,10090.ENSMUSP00000023769,10090.ENSMUSP00000023918,10090.ENSMUSP00000024179,10090.ENSMUSP00000024967,10090.ENSMUSP00000025522,10090.ENSMUSP00000027165…	Hspb1,Rhoa,Rnd3,Cd40,Ddit4,Mdm2,Rack1,Dbnl,Asb2,Ripk3,Atf1,Ivns1abp,Nfatc4,Msh2,Pdgfrb,Cd28,Stk17b,Ptgfr,Bcl10,Col1a2,Xpc,Rps6ka3,Zw10,Mcoln3,Muc1,Hesx1,Rras,Nop53,Mcl1,Sfn,Zfp36l2,Mob1a,Ajuba,Cdc42ep2,Wnt5a,Tank,Rps6ka6,Map4k1,Mapk11,Inip,Ccr7,Rpa2,Rel,Spry1,Bcl2l11,Itga3,Pdcd10,Rab12,Smad2,Map4k4,Crip1,Tbc1d10c
GO:0048513	Animal organ development	98	3588	0.21	0.46	0.00072	10090.ENSMUSP00000001125,10090.ENSMUSP00000001547,10090.ENSMUSP00000001834,10090.ENSMUSP00000002029,10090.ENSMUSP00000003469,10090.ENSMUSP00000003645,10090.ENSMUSP00000004784,10090.ENSMUSP00000005234,10090.ENSMUSP00000006128,10090.ENSMUSP00000007959,10090.ENSMUSP00000015138,10090.ENSMUSP00000017629,10090.ENSMUSP00000017920,10090.ENSMUSP00000018737,10090.ENSMUSP00000019997,10090.ENSMUSP00000020308…	Kctd10,Col1a1,Rtcb,Emd,Cd79a,Ercc1,Cnn2,Wdr1,Rcn1,Rhoa,Eln,Top2b,Crk,Sparc,Tnfaip3,Ddit4,Mdm2,Stc2,Btg2,Asb2,F2rl1,Ripk3,Slc38a2,Krt5,Aqp2,Aqp6,Nfatc4,Msh2,Ercc3,Pdgfrb,Cd28,Atic,Nphs2,Bmi1,Slc12a1,Mdk,Jag1,Col1a2,Aldh1a2,Mcoln3,Heyl,Egr2,Gata6,Zbtb1,Hesx1,Rras,Thoc5,Six5,Pdlim7,Acta2,Cdsn,Sfn,Zfp36l2,Sprr2f,Aqp3,Vstm4,Arf6,Selenon,Hmgn1,Epcam,Irf2bp2,Wnt5a,Lif,Tmod3,Calcrl,Cdh3,Rplp0,Mapk11,Sema…
GO:0050793	Regulation of developmental process	81	2777	0.23	0.47	0.00072	10090.ENSMUSP00000001547,10090.ENSMUSP00000001836,10090.ENSMUSP00000002640,10090.ENSMUSP00000005077,10090.ENSMUSP00000005234,10090.ENSMUSP00000007959,10090.ENSMUSP00000015889,10090.ENSMUSP00000017288,10090.ENSMUSP00000017799,10090.ENSMUSP00000017920,10090.ENSMUSP00000018521,10090.ENSMUSP00000018737,10090.ENSMUSP00000018966,10090.ENSMUSP00000019997,10090.ENSMUSP00000020408,10090.ENSMUSP00000020546…	Col1a1,Pwp1,Scin,Hspb1,Wdr1,Rhoa,Plekho1,Rnd3,Cd40,Crk,Vezf1,Sparc,Sfrp5,Tnfaip3,Mdm2,Stc2,Rack1,Dbnl,Nedd9,Nfatc4,Msh2,Cd28,Mdk,Jag1,Eif6,Calca,Adgra2,Ist1,Ccl17,Bnip2,Abi3bp,S100a10,Scube3,Btg1,Heyl,Egr2,Gata6,Zbtb1,Hesx1,Rras,Fermt2,Thoc5,Pdlim7,Sfn,Zfp36l2,S1pr2,Fbln1,Arf6,Cdc42ep2,Hmgn1,Wnt5a,Lif,Unc13d,Cdh3,Rps6ka6,Fmnl3,Mapk11,Tnfrsf13c,Sema3g,Piezo1,Fzd2,Hoxb3,Cdkn2b,Ehd2,Slc4a11,Ccr7,Pla…
GO:0048731	System development	108	4105	0.19	0.45	0.00077	10090.ENSMUSP00000001125,10090.ENSMUSP00000001547,10090.ENSMUSP00000001834,10090.ENSMUSP00000002640,10090.ENSMUSP00000003469,10090.ENSMUSP00000003645,10090.ENSMUSP00000004784,10090.ENSMUSP00000005234,10090.ENSMUSP00000006128,10090.ENSMUSP00000007959,10090.ENSMUSP00000015138,10090.ENSMUSP00000017629,10090.ENSMUSP00000017920,10090.ENSMUSP00000018521,10090.ENSMUSP00000018737,10090.ENSMUSP00000018966…	Kctd10,Col1a1,Rtcb,Scin,Cd79a,Ercc1,Cnn2,Wdr1,Rcn1,Rhoa,Eln,Top2b,Crk,Vezf1,Sparc,Sfrp5,Tnfaip3,Ddit4,Mdm2,Stc2,Btg2,Dbnl,Asb2,F2rl1,Ripk3,Slc38a2,Aqp2,Nfatc4,Msh2,Ercc3,Pdgfrb,Cd28,Atic,Nphs2,Bmi1,Slc12a1,Mdk,Jag1,Bcl10,Col1a2,Vasp,Calca,Swap70,Adgra2,Ist1,Aldh1a2,Thoc6,Mcoln3,Rbm45,Heyl,Egr2,Gata6,Zbtb1,Hesx1,Rras,Thoc5,Six5,Pdlim7,Acta2,Zfp36l2,Vstm4,Arf6,Selenon,Hmgn1,Epcam,Irf2bp2,Wnt5a,Lif,…
GO:0009653	Anatomical structure morphogenesis	72	2406	0.24	0.47	0.001	10090.ENSMUSP00000001125,10090.ENSMUSP00000001547,10090.ENSMUSP00000003645,10090.ENSMUSP00000005234,10090.ENSMUSP00000007959,10090.ENSMUSP00000015138,10090.ENSMUSP00000015889,10090.ENSMUSP00000017629,10090.ENSMUSP00000018521,10090.ENSMUSP00000018966,10090.ENSMUSP00000020408,10090.ENSMUSP00000020640,10090.ENSMUSP00000020769,10090.ENSMUSP00000021617,10090.ENSMUSP00000023754,10090.ENSMUSP00000024179…	Kctd10,Col1a1,Ercc1,Wdr1,Rhoa,Eln,Plekho1,Top2b,Vezf1,Sfrp5,Mdm2,Rack1,Dbnl,Asb2,Aqp6,Nfatc4,Bysl,Pdgfrb,Bmi1,Mdk,Jag1,Bcl10,Col1a2,Vasp,Adgra2,Ist1,Aldh1a2,Heyl,Egr2,Gata6,Hesx1,Rras,Fermt2,Thoc5,Acta2,Cdsn,Aqp3,Vstm4,Ajuba,Hmgn1,Wnt5a,Lif,Actg1,Tmod3,Calcrl,Unc13d,Cdh11,Fmnl3,Tnfrsf13c,Sema3g,Nes,Fzd2,Hoxb3,Foxe1,Sox4,Spry1,Bcl2l11,Ephb4,Itga3,Dsp,Becn1,Mfap5,Pdcd10,Serpinh1,Ihh,Cdkn1c,Smad2,St…
GO:0072359	Circulatory system development	39	993	0.36	0.52	0.001	10090.ENSMUSP00000001125,10090.ENSMUSP00000001547,10090.ENSMUSP00000015138,10090.ENSMUSP00000018521,10090.ENSMUSP00000020408,10090.ENSMUSP00000021617,10090.ENSMUSP00000024179,10090.ENSMUSP00000025522,10090.ENSMUSP00000028735,10090.ENSMUSP00000031668,10090.ENSMUSP00000032907,10090.ENSMUSP00000033876,10090.ENSMUSP00000034723,10090.ENSMUSP00000040576,10090.ENSMUSP00000041053,10090.ENSMUSP00000041774…	Kctd10,Col1a1,Eln,Vezf1,Mdm2,Asb2,Nfatc4,Pdgfrb,Jag1,Col1a2,Calca,Adgra2,Aldh1a2,Heyl,Egr2,Gata6,Pdlim7,Acta2,Vstm4,Wnt5a,Lif,Actg1,Calcrl,Fmnl3,Mapk11,Fzd2,Hoxb3,Sox4,Spry1,Ephb4,Itga3,Dsp,Becn1,Pdcd10,Ihh,Smad2,Stra6,Apela,Dag1
GO:0048585	Negative regulation of response to stimulus	56	1697	0.29	0.48	0.0011	10090.ENSMUSP00000001115,10090.ENSMUSP00000001125,10090.ENSMUSP00000001534,10090.ENSMUSP00000002029,10090.ENSMUSP00000003645,10090.ENSMUSP00000005077,10090.ENSMUSP00000007959,10090.ENSMUSP00000009774,10090.ENSMUSP00000013970,10090.ENSMUSP00000017920,10090.ENSMUSP00000018966,10090.ENSMUSP00000019997,10090.ENSMUSP00000020308,10090.ENSMUSP00000020408,10090.ENSMUSP00000020640,10090.ENSMUSP00000022185…	Grk6,Kctd10,Sost,Emd,Ercc1,Hspb1,Rhoa,Ppp2cb,Pip4k2c,Crk,Sfrp5,Tnfaip3,Ddit4,Mdm2,Rack1,F2rl1,Psca,Ivns1abp,Nfatc4,Rgs5,Bmi1,Mdk,Calca,Rps3,Adgra2,Heyl,Muc1,Nop53,Mcl1,Thoc5,Fcmr,S1pr2,Fbln1,Ajuba,Ddit4l,Wnt5a,Lif,Sh3bp4,Calcrl,Tank,Rps6ka6,Cldn19,Shisa3,Sema3g,Thbd,Pla2g5,Tnip1,Spry1,Aida,Tfpi,Rab7,Nck1,Itga3,Sema3f,Dag1,Tbc1d10c
GO:0001944	Vasculature development	28	597	0.44	0.54	0.0012	10090.ENSMUSP00000001125,10090.ENSMUSP00000001547,10090.ENSMUSP00000018521,10090.ENSMUSP00000020408,10090.ENSMUSP00000024179,10090.ENSMUSP00000025522,10090.ENSMUSP00000028735,10090.ENSMUSP00000031668,10090.ENSMUSP00000032907,10090.ENSMUSP00000033876,10090.ENSMUSP00000034723,10090.ENSMUSP00000041053,10090.ENSMUSP00000041774,10090.ENSMUSP00000048218,10090.ENSMUSP00000055178,10090.ENSMUSP00000067066…	Kctd10,Col1a1,Vezf1,Mdm2,Nfatc4,Pdgfrb,Jag1,Col1a2,Calca,Adgra2,Aldh1a2,Egr2,Gata6,Acta2,Vstm4,Lif,Actg1,Calcrl,Fmnl3,Hoxb3,Sox4,Ephb4,Becn1,Pdcd10,Ihh,Stra6,Apela,Dag1
GO:0045597	Positive regulation of cell differentiation	39	1007	0.36	0.51	0.0012	10090.ENSMUSP00000001547,10090.ENSMUSP00000001836,10090.ENSMUSP00000002640,10090.ENSMUSP00000007959,10090.ENSMUSP00000017920,10090.ENSMUSP00000018521,10090.ENSMUSP00000020408,10090.ENSMUSP00000020769,10090.ENSMUSP00000021794,10090.ENSMUSP00000028672,10090.ENSMUSP00000028735,10090.ENSMUSP00000032907,10090.ENSMUSP00000034164,10090.ENSMUSP00000034754,10090.ENSMUSP00000036257,10090.ENSMUSP00000036949…	Col1a1,Pwp1,Scin,Rhoa,Crk,Vezf1,Mdm2,Dbnl,Nedd9,Mdk,Jag1,Calca,Ist1,Bnip2,Abi3bp,S100a10,Scube3,Btg1,Heyl,Egr2,Gata6,Zbtb1,Rras,Fermt2,Pdlim7,Sfn,S1pr2,Lif,Unc13d,Piezo1,Cdkn2b,Ccr7,Pla2g5,Ppp1cc,Sox4,Ihh,Cyp27b1,Smad2,Dag1
GO:0009968	Negative regulation of signal transduction	46	1291	0.32	0.49	0.0013	10090.ENSMUSP00000001115,10090.ENSMUSP00000001125,10090.ENSMUSP00000001534,10090.ENSMUSP00000002029,10090.ENSMUSP00000005077,10090.ENSMUSP00000007959,10090.ENSMUSP00000009774,10090.ENSMUSP00000013970,10090.ENSMUSP00000018966,10090.ENSMUSP00000019997,10090.ENSMUSP00000020308,10090.ENSMUSP00000020408,10090.ENSMUSP00000020640,10090.ENSMUSP00000022185,10090.ENSMUSP00000023265,10090.ENSMUSP00000023918…	Grk6,Kctd10,Sost,Emd,Hspb1,Rhoa,Ppp2cb,Pip4k2c,Sfrp5,Tnfaip3,Ddit4,Mdm2,Rack1,F2rl1,Psca,Ivns1abp,Nfatc4,Rgs5,Bmi1,Mdk,Calca,Adgra2,Heyl,Muc1,Nop53,Mcl1,Thoc5,Fcmr,S1pr2,Fbln1,Ajuba,Ddit4l,Wnt5a,Lif,Sh3bp4,Tank,Rps6ka6,Shisa3,Tnip1,Spry1,Aida,Rab7,Nck1,Itga3,Dag1,Tbc1d10c
GO:0009888	Tissue development	60	1902	0.27	0.46	0.0016	10090.ENSMUSP00000001547,10090.ENSMUSP00000002029,10090.ENSMUSP00000005234,10090.ENSMUSP00000007959,10090.ENSMUSP00000015138,10090.ENSMUSP00000017743,10090.ENSMUSP00000018521,10090.ENSMUSP00000018966,10090.ENSMUSP00000020408,10090.ENSMUSP00000020546,10090.ENSMUSP00000020692,10090.ENSMUSP00000021617,10090.ENSMUSP00000022185,10090.ENSMUSP00000023709,10090.ENSMUSP00000024179,10090.ENSMUSP00000025241…	Col1a1,Emd,Wdr1,Rhoa,Eln,Krt20,Vezf1,Sfrp5,Mdm2,Stc2,Btg2,Asb2,F2rl1,Krt5,Nfatc4,Ercc3,Pdgfrb,Nphs2,Bmi1,Jag1,Bcl10,Col1a2,Vasp,Tagln,Aldh1a2,Mcoln3,Heyl,Egr2,Gata6,Hesx1,Acta2,Cdsn,Sfn,Sprr2f,Ajuba,Selenon,Epcam,Wnt5a,Lif,Actg1,Cdh3,Mapk11,Sema3g,Ehf,Fzd2,Hoxb3,Foxe1,Sox4,Spry1,Itga3,Dsp,Pdcd10,Serpinh1,Ihh,Cyp27b1,Smad2,Stra6,Apela,Sema3f,Dag1
GO:0043085	Positive regulation of catalytic activity	43	1183	0.33	0.48	0.0016	10090.ENSMUSP00000007959,10090.ENSMUSP00000017799,10090.ENSMUSP00000017920,10090.ENSMUSP00000020339,10090.ENSMUSP00000020640,10090.ENSMUSP00000021794,10090.ENSMUSP00000022185,10090.ENSMUSP00000022830,10090.ENSMUSP00000023243,10090.ENSMUSP00000024967,10090.ENSMUSP00000025522,10090.ENSMUSP00000028071,10090.ENSMUSP00000029842,10090.ENSMUSP00000031731,10090.ENSMUSP00000032907,10090.ENSMUSP00000032998…	Rhoa,Cd40,Crk,Tbc1d15,Rack1,Nedd9,F2rl1,Ripk3,Gpihbp1,Msh2,Pdgfrb,Bmi1,Bcl10,Pcolce,Calca,Rps3,Ccl22,Ccl17,S100a10,Btg1,Fermt2,Mob1a,Fbln1,Ajuba,Hmgn1,Wnt5a,Tank,Cdh3,Mtch1,Ccr7,Pla2g5,Bcl2l11,Ephb4,Psme2,Pdcd10,Cyp27b1,Ube2i,Chtf8,Dhx9,Map4k4,Dag1,Cd19,Tbc1d10c
GO:0007275	Multicellular organism development	114	4513	0.17	0.41	0.0018	10090.ENSMUSP00000001125,10090.ENSMUSP00000001547,10090.ENSMUSP00000001834,10090.ENSMUSP00000002640,10090.ENSMUSP00000003469,10090.ENSMUSP00000003645,10090.ENSMUSP00000004784,10090.ENSMUSP00000005234,10090.ENSMUSP00000006128,10090.ENSMUSP00000007959,10090.ENSMUSP00000015138,10090.ENSMUSP00000017629,10090.ENSMUSP00000017920,10090.ENSMUSP00000018521,10090.ENSMUSP00000018737,10090.ENSMUSP00000018966…	Kctd10,Col1a1,Rtcb,Scin,Cd79a,Ercc1,Cnn2,Wdr1,Rcn1,Rhoa,Eln,Top2b,Crk,Vezf1,Sparc,Sfrp5,Tnfaip3,Ddit4,Mdm2,Stc2,Rack1,Btg2,Dbnl,Asb2,F2rl1,Ripk3,Slc38a2,Aqp2,Nfatc4,Bysl,Msh2,Ercc3,Pdgfrb,Cd28,Atic,Nphs2,Bmi1,Slc12a1,Mdk,Jag1,Bcl10,Col1a2,Vasp,Calca,Swap70,Adgra2,Ist1,Aldh1a2,Bnip2,Thoc6,Mcoln3,Rbm45,Heyl,Egr2,Gata6,Zbtb1,Hesx1,Rras,Fermt2,Thoc5,Six5,Pdlim7,Acta2,Zfp36l2,Fbln1,Vstm4,Arf6,Selenon,…
GO:0035239	Tube morphogenesis	32	763	0.39	0.5	0.0018	10090.ENSMUSP00000001125,10090.ENSMUSP00000007959,10090.ENSMUSP00000018521,10090.ENSMUSP00000018966,10090.ENSMUSP00000021617,10090.ENSMUSP00000024179,10090.ENSMUSP00000025522,10090.ENSMUSP00000028735,10090.ENSMUSP00000029842,10090.ENSMUSP00000032561,10090.ENSMUSP00000033876,10090.ENSMUSP00000034723,10090.ENSMUSP00000041774,10090.ENSMUSP00000041999,10090.ENSMUSP00000055178,10090.ENSMUSP00000064878…	Kctd10,Rhoa,Vezf1,Sfrp5,Asb2,Nfatc4,Pdgfrb,Jag1,Bcl10,Vasp,Adgra2,Aldh1a2,Gata6,Hesx1,Vstm4,Wnt5a,Actg1,Calcrl,Fmnl3,Fzd2,Hoxb3,Sox4,Spry1,Bcl2l11,Ephb4,Becn1,Pdcd10,Ihh,Smad2,Stra6,Apela,Dag1
GO:0045595	Regulation of cell differentiation	57	1782	0.27	0.46	0.0018	10090.ENSMUSP00000001547,10090.ENSMUSP00000001836,10090.ENSMUSP00000002640,10090.ENSMUSP00000005077,10090.ENSMUSP00000005234,10090.ENSMUSP00000007959,10090.ENSMUSP00000017920,10090.ENSMUSP00000018521,10090.ENSMUSP00000020408,10090.ENSMUSP00000020769,10090.ENSMUSP00000021794,10090.ENSMUSP00000024179,10090.ENSMUSP00000027165,10090.ENSMUSP00000028672,10090.ENSMUSP00000028735,10090.ENSMUSP00000029142…	Col1a1,Pwp1,Scin,Hspb1,Wdr1,Rhoa,Crk,Vezf1,Mdm2,Dbnl,Nedd9,Nfatc4,Cd28,Mdk,Jag1,Eif6,Calca,Adgra2,Ist1,Ccl17,Bnip2,Abi3bp,S100a10,Scube3,Btg1,Heyl,Egr2,Gata6,Zbtb1,Rras,Fermt2,Thoc5,Pdlim7,Sfn,Zfp36l2,S1pr2,Fbln1,Wnt5a,Lif,Unc13d,Sema3g,Piezo1,Hoxb3,Cdkn2b,Slc4a11,Ccr7,Pla2g5,Ppp1cc,Sox4,Spry1,Ihh,Cdkn1c,Cyp27b1,Smad2,G6pd2,Sema3f,Dag1
GO:0048646	Anatomical structure formation involved in morphogenesis	39	1028	0.35	0.49	0.0018	10090.ENSMUSP00000001125,10090.ENSMUSP00000001547,10090.ENSMUSP00000003645,10090.ENSMUSP00000005234,10090.ENSMUSP00000015889,10090.ENSMUSP00000018521,10090.ENSMUSP00000018966,10090.ENSMUSP00000024179,10090.ENSMUSP00000024783,10090.ENSMUSP00000025522,10090.ENSMUSP00000029842,10090.ENSMUSP00000032561,10090.ENSMUSP00000033876,10090.ENSMUSP00000034723,10090.ENSMUSP00000040576,10090.ENSMUSP00000041053…	Kctd10,Col1a1,Ercc1,Wdr1,Plekho1,Vezf1,Sfrp5,Nfatc4,Bysl,Pdgfrb,Bcl10,Vasp,Adgra2,Aldh1a2,Heyl,Egr2,Gata6,Hesx1,Vstm4,Wnt5a,Actg1,Tmod3,Calcrl,Unc13d,Fmnl3,Tnfrsf13c,Fzd2,Hoxb3,Sox4,Bcl2l11,Ephb4,Itga3,Becn1,Pdcd10,Ihh,Smad2,Stra6,Apela,Dag1
GO:0050865	Regulation of cell activation	30	688	0.41	0.51	0.0018	10090.ENSMUSP00000005077,10090.ENSMUSP00000007959,10090.ENSMUSP00000009396,10090.ENSMUSP00000017799,10090.ENSMUSP00000019997,10090.ENSMUSP00000021794,10090.ENSMUSP00000022185,10090.ENSMUSP00000022830,10090.ENSMUSP00000024967,10090.ENSMUSP00000025522,10090.ENSMUSP00000027165,10090.ENSMUSP00000028071,10090.ENSMUSP00000028672,10090.ENSMUSP00000029842,10090.ENSMUSP00000032998,10090.ENSMUSP00000041955…	Hspb1,Rhoa,Tspan32,Cd40,Tnfaip3,Nedd9,F2rl1,Ripk3,Msh2,Pdgfrb,Cd28,Bmi1,Mdk,Bcl10,Rps3,Zbtb1,Acta2,Zfp36l2,Wnt5a,Unc13d,Tnfrsf13c,Ccr7,Pla2g5,Sox4,Iglc2,Ephb4,Nck1,Ihh,Cd19,Tbc1d10c
GO:0051345	Positive regulation of hydrolase activity	27	582	0.44	0.52	0.0018	10090.ENSMUSP00000007959,10090.ENSMUSP00000017799,10090.ENSMUSP00000017920,10090.ENSMUSP00000020339,10090.ENSMUSP00000020640,10090.ENSMUSP00000021794,10090.ENSMUSP00000022185,10090.ENSMUSP00000022830,10090.ENSMUSP00000023243,10090.ENSMUSP00000025522,10090.ENSMUSP00000029842,10090.ENSMUSP00000031731,10090.ENSMUSP00000032998,10090.ENSMUSP00000034231,10090.ENSMUSP00000034232,10090.ENSMUSP00000036949…	Rhoa,Cd40,Crk,Tbc1d15,Rack1,Nedd9,F2rl1,Ripk3,Gpihbp1,Pdgfrb,Bcl10,Pcolce,Rps3,Ccl22,Ccl17,S100a10,Fermt2,Fbln1,Wnt5a,Tank,Mtch1,Ccr7,Pla2g5,Bcl2l11,Psme2,Map4k4,Tbc1d10c
GO:0010810	Regulation of cell-substrate adhesion	16	237	0.6	0.56	0.0022	10090.ENSMUSP00000001547,10090.ENSMUSP00000007959,10090.ENSMUSP00000017920,10090.ENSMUSP00000021794,10090.ENSMUSP00000028672,10090.ENSMUSP00000028735,10090.ENSMUSP00000036257,10090.ENSMUSP00000036949,10090.ENSMUSP00000042150,10090.ENSMUSP00000044554,10090.ENSMUSP00000054583,10090.ENSMUSP00000071486,10090.ENSMUSP00000074549,10090.ENSMUSP00000113556,10090.ENSMUSP00000141400,10090.ENSMUSP00000142109	Col1a1,Rhoa,Crk,Nedd9,Mdk,Jag1,Abi3bp,S100a10,Rras,Fermt2,Fbln1,Actg1,Unc13d,Itga3,Map4k4,Dag1
GO:0002694	Regulation of leukocyte activation	28	633	0.41	0.5	0.0023	10090.ENSMUSP00000005077,10090.ENSMUSP00000007959,10090.ENSMUSP00000009396,10090.ENSMUSP00000017799,10090.ENSMUSP00000019997,10090.ENSMUSP00000021794,10090.ENSMUSP00000022185,10090.ENSMUSP00000022830,10090.ENSMUSP00000024967,10090.ENSMUSP00000027165,10090.ENSMUSP00000028071,10090.ENSMUSP00000028672,10090.ENSMUSP00000029842,10090.ENSMUSP00000032998,10090.ENSMUSP00000041955,10090.ENSMUSP00000050820…	Hspb1,Rhoa,Tspan32,Cd40,Tnfaip3,Nedd9,F2rl1,Ripk3,Msh2,Cd28,Bmi1,Mdk,Bcl10,Rps3,Zbtb1,Zfp36l2,Wnt5a,Unc13d,Tnfrsf13c,Ccr7,Pla2g5,Sox4,Iglc2,Ephb4,Nck1,Ihh,Cd19,Tbc1d10c
GO:0010035	Response to inorganic substance	27	596	0.42	0.5	0.0023	10090.ENSMUSP00000001547,10090.ENSMUSP00000003645,10090.ENSMUSP00000009774,10090.ENSMUSP00000017920,10090.ENSMUSP00000019997,10090.ENSMUSP00000022830,10090.ENSMUSP00000023099,10090.ENSMUSP00000023752,10090.ENSMUSP00000023769,10090.ENSMUSP00000024179,10090.ENSMUSP00000025522,10090.ENSMUSP00000027384,10090.ENSMUSP00000031902,10090.ENSMUSP00000032998,10090.ENSMUSP00000041999,10090.ENSMUSP00000042658…	Col1a1,Ercc1,Ppp2cb,Crk,Tnfaip3,Ripk3,Slc38a2,Aqp2,Atf1,Nfatc4,Pdgfrb,Atic,Trpv6,Rps3,Hesx1,Hnrnpa1,Ddx19a,Wnt5a,Actg1,Rplp0,Ggh,S100a16,Ccr7,Becn1,Pdcd10,Cyp27b1,Crip1
GO:0010646	Regulation of cell communication	92	3447	0.2	0.41	0.0023	10090.ENSMUSP00000001115,10090.ENSMUSP00000001125,10090.ENSMUSP00000001534,10090.ENSMUSP00000001547,10090.ENSMUSP00000002029,10090.ENSMUSP00000005077,10090.ENSMUSP00000007959,10090.ENSMUSP00000009774,10090.ENSMUSP00000013970,10090.ENSMUSP00000017799,10090.ENSMUSP00000017920,10090.ENSMUSP00000018966,10090.ENSMUSP00000019997,10090.ENSMUSP00000020308,10090.ENSMUSP00000020408,10090.ENSMUSP00000020640…	Grk6,Kctd10,Sost,Col1a1,Emd,Hspb1,Rhoa,Ppp2cb,Pip4k2c,Cd40,Crk,Sfrp5,Tnfaip3,Ddit4,Mdm2,Rack1,F2rl1,Ripk3,Psca,Ivns1abp,Nfatc4,Pdgfrb,Cd28,Rgs5,Bmi1,Mdk,Jag1,Bcl10,Calca,Rps3,Adgra2,Ccl22,Ccl17,Bnip2,Scube3,Heyl,Egr2,Gata6,Muc1,Rras,Nop53,Mcl1,Fermt2,Thoc5,Grap2,Acta2,Fcmr,S1pr2,Rapsn,Fbln1,Arf6,Ajuba,Ddit4l,P2ry10,Wnt5a,Lif,Sh3bp4,Hcst,Cdh11,Tank,Cdh3,Rps6ka6,Trim68,Map4k1,Shisa3,Cdkn2b,Ccr7,Pla…
GO:0022603	Regulation of anatomical structure morphogenesis	38	1013	0.34	0.47	0.0023	10090.ENSMUSP00000005077,10090.ENSMUSP00000005234,10090.ENSMUSP00000007959,10090.ENSMUSP00000015889,10090.ENSMUSP00000017288,10090.ENSMUSP00000017799,10090.ENSMUSP00000017920,10090.ENSMUSP00000018737,10090.ENSMUSP00000018966,10090.ENSMUSP00000019997,10090.ENSMUSP00000020640,10090.ENSMUSP00000020769,10090.ENSMUSP00000021794,10090.ENSMUSP00000024179,10090.ENSMUSP00000028672,10090.ENSMUSP00000028735…	Hspb1,Wdr1,Rhoa,Plekho1,Rnd3,Cd40,Crk,Sparc,Sfrp5,Tnfaip3,Rack1,Dbnl,Nedd9,Nfatc4,Mdk,Jag1,Adgra2,Ist1,S100a10,Btg1,Gata6,Rras,Fermt2,Fbln1,Cdc42ep2,Wnt5a,Lif,Unc13d,Fmnl3,Tnfrsf13c,Sema3g,Fzd2,Spry1,Ephb4,Pdcd10,Apela,Sema3f,Dag1
GO:0023051	Regulation of signaling	92	3456	0.19	0.41	0.0023	10090.ENSMUSP00000001115,10090.ENSMUSP00000001125,10090.ENSMUSP00000001534,10090.ENSMUSP00000001547,10090.ENSMUSP00000002029,10090.ENSMUSP00000005077,10090.ENSMUSP00000007959,10090.ENSMUSP00000009774,10090.ENSMUSP00000013970,10090.ENSMUSP00000017799,10090.ENSMUSP00000017920,10090.ENSMUSP00000018966,10090.ENSMUSP00000019997,10090.ENSMUSP00000020308,10090.ENSMUSP00000020408,10090.ENSMUSP00000020640…	Grk6,Kctd10,Sost,Col1a1,Emd,Hspb1,Rhoa,Ppp2cb,Pip4k2c,Cd40,Crk,Sfrp5,Tnfaip3,Ddit4,Mdm2,Rack1,F2rl1,Ripk3,Psca,Ivns1abp,Nfatc4,Pdgfrb,Cd28,Rgs5,Bmi1,Mdk,Jag1,Bcl10,Calca,Rps3,Adgra2,Ccl22,Ccl17,Bnip2,Scube3,Heyl,Egr2,Gata6,Muc1,Rras,Nop53,Mcl1,Fermt2,Thoc5,Grap2,Acta2,Fcmr,S1pr2,Rapsn,Fbln1,Arf6,Ajuba,Ddit4l,P2ry10,Wnt5a,Lif,Sh3bp4,Hcst,Cdh11,Tank,Cdh3,Rps6ka6,Trim68,Map4k1,Shisa3,Cdkn2b,Ccr7,Pla…
GO:0032956	Regulation of actin cytoskeleton organization	21	389	0.5	0.53	0.0023	10090.ENSMUSP00000002640,10090.ENSMUSP00000005234,10090.ENSMUSP00000007959,10090.ENSMUSP00000015138,10090.ENSMUSP00000017288,10090.ENSMUSP00000017920,10090.ENSMUSP00000020769,10090.ENSMUSP00000021794,10090.ENSMUSP00000022185,10090.ENSMUSP00000025522,10090.ENSMUSP00000028672,10090.ENSMUSP00000032561,10090.ENSMUSP00000033325,10090.ENSMUSP00000036949,10090.ENSMUSP00000044554,10090.ENSMUSP00000055862…	Scin,Wdr1,Rhoa,Eln,Rnd3,Crk,Dbnl,Nedd9,F2rl1,Pdgfrb,Mdk,Vasp,Swap70,S100a10,Fermt2,Arf6,Cdc42ep2,Actg1,Tmod3,Tmsb10,Nck1
GO:0044085	Cellular component biogenesis	75	2631	0.22	0.42	0.0023	10090.ENSMUSP00000001125,10090.ENSMUSP00000001836,10090.ENSMUSP00000002048,10090.ENSMUSP00000002640,10090.ENSMUSP00000003645,10090.ENSMUSP00000004965,10090.ENSMUSP00000005234,10090.ENSMUSP00000007959,10090.ENSMUSP00000015138,10090.ENSMUSP00000015157,10090.ENSMUSP00000015920,10090.ENSMUSP00000017090,10090.ENSMUSP00000018713,10090.ENSMUSP00000019067,10090.ENSMUSP00000020163,10090.ENSMUSP00000020408…	Kctd10,Pwp1,Taco1,Scin,Ercc1,Chmp2b,Wdr1,Rhoa,Eln,Trappc2l,Med22,Kctd5,Cldn7,Med11,Nedd1,Mdm2,Dbnl,Asb2,Krt5,Aqp2,Atf1,Cldn6,Bysl,Tapbp,Pdgfrb,Nifk,Eif6,Bcl10,Col1a2,Trpv5,Trpv6,Vasp,Rps3,Swap70,Eif3f,Eri1,Aldh1a2,Zw10,S100a10,Zbtb1,Nop53,Fermt2,Cldn8,S1pr2,Arf6,Ajuba,Rps21,Wdr3,Utp18,Actg1,Tmod3,Unc13d,Cdh11,Cldn19,Rplp0,Ehd2,Ttc30b,Snrpb,Pla2g5,Rps8,Rps5,Fgd3,Rab7,Nck1,Cenpo,Becn1,Cenpa,Cldn16,…
GO:0051239	Regulation of multicellular organismal process	84	3060	0.21	0.42	0.0023	10090.ENSMUSP00000001534,10090.ENSMUSP00000001547,10090.ENSMUSP00000002640,10090.ENSMUSP00000005077,10090.ENSMUSP00000007959,10090.ENSMUSP00000017799,10090.ENSMUSP00000018521,10090.ENSMUSP00000018737,10090.ENSMUSP00000019997,10090.ENSMUSP00000020408,10090.ENSMUSP00000020546,10090.ENSMUSP00000020640,10090.ENSMUSP00000020769,10090.ENSMUSP00000021794,10090.ENSMUSP00000022185,10090.ENSMUSP00000022830…	Sost,Col1a1,Scin,Hspb1,Rhoa,Cd40,Vezf1,Sparc,Tnfaip3,Mdm2,Stc2,Rack1,Dbnl,Nedd9,F2rl1,Ripk3,Gpihbp1,Nfatc4,Msh2,Cd28,Bmi1,Il1f6,Mdk,Jag1,Eif6,Bcl10,Calca,Rps3,Adgra2,Ist1,Abi3bp,S100a10,Btg1,Heyl,Lum,Egr2,Gata6,Zbtb1,Hesx1,Rras,Fermt2,Thoc5,Nlrp10,Sfn,Zfp36l2,S1pr2,Fbln1,Arf6,Smtnl2,Selenon,Wnt5a,Lif,Calcrl,Cdh3,Rps6ka6,Mapk11,Tnfrsf13c,Sema3g,Hoxb3,Cdkn2b,Thbd,Ccr7,Ppp1cc,Rel,Sox4,Spry1,Aida,Bcl…
GO:0097435	Supramolecular fiber organization	26	562	0.43	0.51	0.0023	10090.ENSMUSP00000001547,10090.ENSMUSP00000002640,10090.ENSMUSP00000005234,10090.ENSMUSP00000007959,10090.ENSMUSP00000015138,10090.ENSMUSP00000017288,10090.ENSMUSP00000017743,10090.ENSMUSP00000020163,10090.ENSMUSP00000020408,10090.ENSMUSP00000021794,10090.ENSMUSP00000022830,10090.ENSMUSP00000023709,10090.ENSMUSP00000023752,10090.ENSMUSP00000025522,10090.ENSMUSP00000027861,10090.ENSMUSP00000031668…	Col1a1,Scin,Wdr1,Rhoa,Eln,Rnd3,Krt20,Nedd1,Mdm2,Nedd9,Ripk3,Krt5,Aqp2,Pdgfrb,Dpt,Col1a2,Vasp,Swap70,Lum,Actg1,Tmod3,Tmsb10,Nck1,Dsp,Mfap5,Serpinh1
GO:1901700	Response to oxygen-containing compound	56	1763	0.27	0.44	0.0023	10090.ENSMUSP00000001547,10090.ENSMUSP00000003645,10090.ENSMUSP00000007959,10090.ENSMUSP00000009774,10090.ENSMUSP00000017920,10090.ENSMUSP00000018713,10090.ENSMUSP00000019997,10090.ENSMUSP00000020308,10090.ENSMUSP00000020408,10090.ENSMUSP00000020546,10090.ENSMUSP00000020640,10090.ENSMUSP00000020692,10090.ENSMUSP00000022830,10090.ENSMUSP00000023099,10090.ENSMUSP00000023243,10090.ENSMUSP00000023752…	Col1a1,Ercc1,Rhoa,Ppp2cb,Crk,Cldn7,Tnfaip3,Ddit4,Mdm2,Stc2,Rack1,Btg2,Ripk3,Slc38a2,Gpihbp1,Aqp2,Nfatc4,Pdgfrb,Bmi1,Il1f6,Jag1,Eif6,Ptgfr,Bcl10,Col1a2,Rps3,Rps6ka3,Aldh1a2,Btg1,Egr2,Gata6,Sprr2f,Aqp3,Wnt5a,Sh3bp4,Lcor,Calcrl,Pappa,Map4k1,Rplp0,Ggh,Thbd,Ccr7,Tnip1,Sox4,Plscr3,Becn1,Pdcd10,Ihh,Rab12,Cyp27b1,Smad2,Stra6,G6pd2,Birc2,Dag1
GO:0009628	Response to abiotic stimulus	43	1221	0.32	0.46	0.0024	10090.ENSMUSP00000001534,10090.ENSMUSP00000001547,10090.ENSMUSP00000003645,10090.ENSMUSP00000004784,10090.ENSMUSP00000005077,10090.ENSMUSP00000017799,10090.ENSMUSP00000020308,10090.ENSMUSP00000020408,10090.ENSMUSP00000020546,10090.ENSMUSP00000020692,10090.ENSMUSP00000023099,10090.ENSMUSP00000023709,10090.ENSMUSP00000023752,10090.ENSMUSP00000024179,10090.ENSMUSP00000024967,10090.ENSMUSP00000025241…	Sost,Col1a1,Ercc1,Cnn2,Hspb1,Cd40,Ddit4,Mdm2,Stc2,Btg2,Slc38a2,Krt5,Aqp2,Nfatc4,Msh2,Ercc3,Pdgfrb,Mdk,Bcl10,Xpc,Calca,Bnip2,Gata6,Zbtb1,Nop53,Aqp3,Ajuba,Hmgn1,Actg1,Tank,Piezo1,Inip,Thbd,Slc4a11,Ppp1cc,Becn1,Plod2,Ihh,Stra6,Dhx9,Birc2,Dag1,Crip1
GO:0001568	Blood vessel development	26	568	0.43	0.5	0.0025	10090.ENSMUSP00000001125,10090.ENSMUSP00000001547,10090.ENSMUSP00000018521,10090.ENSMUSP00000020408,10090.ENSMUSP00000024179,10090.ENSMUSP00000025522,10090.ENSMUSP00000028735,10090.ENSMUSP00000031668,10090.ENSMUSP00000033876,10090.ENSMUSP00000034723,10090.ENSMUSP00000041053,10090.ENSMUSP00000041774,10090.ENSMUSP00000048218,10090.ENSMUSP00000055178,10090.ENSMUSP00000071486,10090.ENSMUSP00000073875…	Kctd10,Col1a1,Vezf1,Mdm2,Nfatc4,Pdgfrb,Jag1,Col1a2,Adgra2,Aldh1a2,Egr2,Gata6,Acta2,Vstm4,Actg1,Calcrl,Fmnl3,Hoxb3,Sox4,Ephb4,Becn1,Pdcd10,Ihh,Stra6,Apela,Dag1
GO:0002682	Regulation of immune system process	50	1523	0.28	0.44	0.0026	10090.ENSMUSP00000002640,10090.ENSMUSP00000003469,10090.ENSMUSP00000004784,10090.ENSMUSP00000005077,10090.ENSMUSP00000007959,10090.ENSMUSP00000009396,10090.ENSMUSP00000017799,10090.ENSMUSP00000017920,10090.ENSMUSP00000019997,10090.ENSMUSP00000021794,10090.ENSMUSP00000022185,10090.ENSMUSP00000022830,10090.ENSMUSP00000024967,10090.ENSMUSP00000025161,10090.ENSMUSP00000027165,10090.ENSMUSP00000028071…	Scin,Cd79a,Cnn2,Hspb1,Rhoa,Tspan32,Cd40,Crk,Tnfaip3,Nedd9,F2rl1,Ripk3,Msh2,Tapbp,Cd28,Bmi1,Mdk,Jag1,Eif6,Bcl10,Calca,Rps3,Swap70,Rps6ka3,Gata6,Zbtb1,Nop53,Thoc5,Nlrp10,Zfp36l2,Fut4,Aqp3,Arf6,Wnt5a,Lif,Unc13d,Hcst,Tnfrsf13c,Ccr7,Pla2g5,Tnip1,Stk10,Sox4,Iglc2,Ephb4,Nck1,Ihh,Dhx9,Cd19,Tbc1d10c
GO:0042060	Wound healing	18	305	0.54	0.53	0.0026	10090.ENSMUSP00000001547,10090.ENSMUSP00000004784,10090.ENSMUSP00000004965,10090.ENSMUSP00000007959,10090.ENSMUSP00000009396,10090.ENSMUSP00000022185,10090.ENSMUSP00000025522,10090.ENSMUSP00000028328,10090.ENSMUSP00000054583,10090.ENSMUSP00000056977,10090.ENSMUSP00000064878,10090.ENSMUSP00000079613,10090.ENSMUSP00000096877,10090.ENSMUSP00000107347,10090.ENSMUSP00000115062,10090.ENSMUSP00000125752…	Col1a1,Cnn2,Chmp2b,Rhoa,Tspan32,F2rl1,Pdgfrb,Entpd2,Fbln1,Ajuba,Wnt5a,Cdh3,Thbd,Tfpi,Dsp,Pdcd10,Smad2,Dag1
GO:0051094	Positive regulation of developmental process	50	1529	0.28	0.44	0.0028	10090.ENSMUSP00000001547,10090.ENSMUSP00000001836,10090.ENSMUSP00000002640,10090.ENSMUSP00000005077,10090.ENSMUSP00000007959,10090.ENSMUSP00000017799,10090.ENSMUSP00000017920,10090.ENSMUSP00000018521,10090.ENSMUSP00000020408,10090.ENSMUSP00000020640,10090.ENSMUSP00000020769,10090.ENSMUSP00000021794,10090.ENSMUSP00000024967,10090.ENSMUSP00000027165,10090.ENSMUSP00000028672,10090.ENSMUSP00000028735…	Col1a1,Pwp1,Scin,Hspb1,Rhoa,Cd40,Crk,Vezf1,Mdm2,Rack1,Dbnl,Nedd9,Msh2,Cd28,Mdk,Jag1,Calca,Ist1,Bnip2,Abi3bp,S100a10,Scube3,Btg1,Heyl,Egr2,Gata6,Zbtb1,Rras,Fermt2,Pdlim7,Sfn,S1pr2,Wnt5a,Lif,Unc13d,Tnfrsf13c,Piezo1,Cdkn2b,Ehd2,Ccr7,Pla2g5,Ppp1cc,Sox4,Spry1,Ephb4,Ihh,Cyp27b1,Smad2,Apela,Dag1
GO:0002376	Immune system process	66	2249	0.24	0.42	0.0029	10090.ENSMUSP00000003469,10090.ENSMUSP00000003645,10090.ENSMUSP00000004784,10090.ENSMUSP00000005234,10090.ENSMUSP00000007959,10090.ENSMUSP00000009396,10090.ENSMUSP00000017799,10090.ENSMUSP00000017920,10090.ENSMUSP00000018767,10090.ENSMUSP00000019997,10090.ENSMUSP00000020769,10090.ENSMUSP00000021617,10090.ENSMUSP00000021794,10090.ENSMUSP00000022185,10090.ENSMUSP00000022830,10090.ENSMUSP00000024967…	Cd79a,Ercc1,Cnn2,Wdr1,Rhoa,Tspan32,Cd40,Crk,Mmp7,Tnfaip3,Dbnl,Asb2,Nedd9,F2rl1,Ripk3,Msh2,Tapbp,Cd28,Bmi1,Il1f6,Mdk,Jag1,Bcl10,Calca,Il21r,Swap70,Ccl22,Ccl17,Zbtb1,Rras,Thoc5,Fcmr,Nlrp10,Zfp36l2,Fut4,Gapt,Cdc42ep2,Irf2bp2,Wnt5a,Lif,Actg1,Tmod3,Unc13d,Trim68,Tnfrsf13c,Hoxb3,Foxe1,Cdkn2b,Ccr7,Rel,Sox4,Iglc2,Bcl2l11,Maea,Nck1,Itga3,Mfap5,Psme2,Rab12,Cdkn1c,Cyp27b1,G6pd2,Dhx9,Cd19,Rps14,Tbc1d10c
GO:0001822	Kidney development	19	346	0.51	0.5	0.0036	10090.ENSMUSP00000007959,10090.ENSMUSP00000023752,10090.ENSMUSP00000025522,10090.ENSMUSP00000027896,10090.ENSMUSP00000028630,10090.ENSMUSP00000028735,10090.ENSMUSP00000034723,10090.ENSMUSP00000040576,10090.ENSMUSP00000048218,10090.ENSMUSP00000061935,10090.ENSMUSP00000064878,10090.ENSMUSP00000100013,10090.ENSMUSP00000101416,10090.ENSMUSP00000103742,10090.ENSMUSP00000105970,10090.ENSMUSP00000113556…	Rhoa,Aqp2,Pdgfrb,Nphs2,Slc12a1,Jag1,Aldh1a2,Heyl,Acta2,Epcam,Wnt5a,Sox4,Clcnka,Spry1,Bcl2l11,Itga3,Cdkn1c,Smad2,Stra6
GO:0035270	Endocrine system development	12	145	0.69	0.55	0.0036	10090.ENSMUSP00000025522,10090.ENSMUSP00000028672,10090.ENSMUSP00000034723,10090.ENSMUSP00000041774,10090.ENSMUSP00000041999,10090.ENSMUSP00000064878,10090.ENSMUSP00000091476,10090.ENSMUSP00000092715,10090.ENSMUSP00000100013,10090.ENSMUSP00000128828,10090.ENSMUSP00000130115,10090.ENSMUSP00000130232	Pdgfrb,Mdk,Aldh1a2,Gata6,Hesx1,Wnt5a,Hoxb3,Foxe1,Sox4,Cdkn1c,Smad2,Stra6
GO:0033554	Cellular response to stress	51	1594	0.27	0.42	0.0037	10090.ENSMUSP00000003645,10090.ENSMUSP00000007959,10090.ENSMUSP00000009774,10090.ENSMUSP00000016696,10090.ENSMUSP00000017743,10090.ENSMUSP00000019726,10090.ENSMUSP00000019997,10090.ENSMUSP00000020308,10090.ENSMUSP00000020408,10090.ENSMUSP00000020546,10090.ENSMUSP00000020692,10090.ENSMUSP00000022830,10090.ENSMUSP00000023099,10090.ENSMUSP00000023353,10090.ENSMUSP00000023752,10090.ENSMUSP00000024179…	Ercc1,Rhoa,Ppp2cb,Foxred2,Krt20,Plin3,Tnfaip3,Ddit4,Mdm2,Stc2,Btg2,Ripk3,Slc38a2,Mcm4,Aqp2,Nfatc4,Msh2,Ercc3,Pdgfrb,Xpc,Rps3,Hspb8,Gata6,Zbtb1,Muc1,Hnrnpa1,Nop53,Mcl1,Rnf139,Sfn,Aqp3,Selenon,Hmgn1,Wnt5a,Tank,Rps6ka6,Map4k1,Mapk11,Inip,Cdkn2b,Slc4a11,Rpa2,Bcl2l11,Nck1,Becn1,Hnrnpm,Pdcd10,G6pd2,Dhx9,Dag1,Crip1
GO:0009893	Positive regulation of metabolic process	103	4079	0.17	0.38	0.004	10090.ENSMUSP00000001534,10090.ENSMUSP00000001547,10090.ENSMUSP00000001836,10090.ENSMUSP00000003645,10090.ENSMUSP00000004784,10090.ENSMUSP00000005077,10090.ENSMUSP00000007255,10090.ENSMUSP00000007959,10090.ENSMUSP00000013970,10090.ENSMUSP00000015920,10090.ENSMUSP00000017799,10090.ENSMUSP00000018521,10090.ENSMUSP00000019067,10090.ENSMUSP00000019708,10090.ENSMUSP00000019997,10090.ENSMUSP00000020408…	Sost,Col1a1,Pwp1,Ercc1,Cnn2,Hspb1,Ddah2,Rhoa,Pip4k2c,Med22,Cd40,Vezf1,Med11,Arid3a,Tnfaip3,Mdm2,Rack1,Btg2,Nedd9,F2rl1,Ripk3,Slc38a2,Atf1,Nfatc4,Msh2,Pdgfrb,Cd28,Bmi1,Il1f6,Mdk,Jag1,Eif6,Ptgfr,Bcl10,Pcolce,Xpc,Calca,Rps3,Rps6ka3,Ist1,Aldh1a2,S100a10,Hspb8,Heyl,Lum,Egr2,Gata6,Muc1,Hnrnpa1,Nop53,Fermt2,Sf3b3,Thoc5,Six5,Rnf139,Zfp458,Acta2,Nlrp10,Zfp36l2,S1pr2,Mob1a,Fbln1,Ajuba,Epcam,Wnt5a,Lif,Sh3bp…
GO:0010033	Response to organic substance	86	3234	0.19	0.39	0.004	10090.ENSMUSP00000001534,10090.ENSMUSP00000001547,10090.ENSMUSP00000002029,10090.ENSMUSP00000003645,10090.ENSMUSP00000005077,10090.ENSMUSP00000007959,10090.ENSMUSP00000016696,10090.ENSMUSP00000017799,10090.ENSMUSP00000017920,10090.ENSMUSP00000018713,10090.ENSMUSP00000018737,10090.ENSMUSP00000019997,10090.ENSMUSP00000020308,10090.ENSMUSP00000020408,10090.ENSMUSP00000020546,10090.ENSMUSP00000020640…	Sost,Col1a1,Emd,Ercc1,Hspb1,Rhoa,Foxred2,Cd40,Crk,Cldn7,Sparc,Tnfaip3,Ddit4,Mdm2,Stc2,Rack1,Btg2,Gpihbp1,Atf1,Nfatc4,Pdgfrb,Atic,Bmi1,Entpd2,Il1f6,Mdk,Jag1,Eif6,Ptgfr,Bcl10,Col1a2,Pcolce,Calca,Rps3,Il21r,Rps6ka3,Ccl22,Ccl17,Aldh1a2,Hspb8,Btg1,Heyl,Egr2,Gata6,Mcl1,Fermt2,Rnf139,Zfp36l2,Sprr2f,Aqp3,Arf6,Cdc42ep2,Selenon,Wnt5a,Sh3bp4,Lcor,Actg1,Calcrl,Tank,Pappa,Map4k1,Rplp0,Mapk11,Tnfrsf13c,Cdkn2b,…
GO:0010811	Positive regulation of cell-substrate adhesion	12	148	0.68	0.54	0.004	10090.ENSMUSP00000017920,10090.ENSMUSP00000021794,10090.ENSMUSP00000028672,10090.ENSMUSP00000036257,10090.ENSMUSP00000036949,10090.ENSMUSP00000042150,10090.ENSMUSP00000044554,10090.ENSMUSP00000054583,10090.ENSMUSP00000074549,10090.ENSMUSP00000113556,10090.ENSMUSP00000141400,10090.ENSMUSP00000142109	Crk,Nedd9,Mdk,Abi3bp,S100a10,Rras,Fermt2,Fbln1,Unc13d,Itga3,Map4k4,Dag1
GO:0050790	Regulation of catalytic activity	68	2369	0.23	0.4	0.004	10090.ENSMUSP00000001631,10090.ENSMUSP00000002048,10090.ENSMUSP00000005077,10090.ENSMUSP00000007959,10090.ENSMUSP00000013970,10090.ENSMUSP00000017799,10090.ENSMUSP00000017920,10090.ENSMUSP00000018966,10090.ENSMUSP00000019997,10090.ENSMUSP00000020339,10090.ENSMUSP00000020408,10090.ENSMUSP00000020640,10090.ENSMUSP00000021794,10090.ENSMUSP00000022185,10090.ENSMUSP00000022830,10090.ENSMUSP00000023243…	Acap1,Taco1,Hspb1,Rhoa,Pip4k2c,Cd40,Crk,Sfrp5,Tnfaip3,Tbc1d15,Mdm2,Rack1,Nedd9,F2rl1,Ripk3,Gpihbp1,Msh2,Pdgfrb,Rgs5,Bmi1,Bcl10,Pcolce,Calca,Rps3,Rps6ka3,Ccl22,Ccl17,S100a10,Btg1,Fermt2,Fcmr,Sfn,Mob1a,Fbln1,Ajuba,Cdc42ep2,Hmgn1,Wnt5a,Sh3bp4,Tank,Cdh3,Spink12,Nes,Mtch1,Cdkn2b,Ccr7,Pla2g5,Spry1,Aida,Fgd3,Bcl2l11,Ephb4,Tfpi,Nck1,Becn1,Psme2,Pdcd10,Serpinh1,Cdkn1c,Cyp27b1,Ube2i,Chtf8,Dhx9,Birc2,Map4k4…
GO:0051249	Regulation of lymphocyte activation	24	518	0.43	0.47	0.004	10090.ENSMUSP00000005077,10090.ENSMUSP00000007959,10090.ENSMUSP00000009396,10090.ENSMUSP00000017799,10090.ENSMUSP00000019997,10090.ENSMUSP00000021794,10090.ENSMUSP00000022830,10090.ENSMUSP00000024967,10090.ENSMUSP00000027165,10090.ENSMUSP00000028071,10090.ENSMUSP00000028672,10090.ENSMUSP00000029842,10090.ENSMUSP00000032998,10090.ENSMUSP00000041955,10090.ENSMUSP00000050820,10090.ENSMUSP00000086564…	Hspb1,Rhoa,Tspan32,Cd40,Tnfaip3,Nedd9,Ripk3,Msh2,Cd28,Bmi1,Mdk,Bcl10,Rps3,Zbtb1,Zfp36l2,Tnfrsf13c,Ccr7,Sox4,Iglc2,Ephb4,Nck1,Ihh,Cd19,Tbc1d10c
GO:0002181	Cytoplasmic translation	11	127	0.71	0.53	0.0049	10090.ENSMUSP00000032998,10090.ENSMUSP00000033342,10090.ENSMUSP00000033683,10090.ENSMUSP00000058432,10090.ENSMUSP00000081474,10090.ENSMUSP00000083705,10090.ENSMUSP00000099757,10090.ENSMUSP00000104179,10090.ENSMUSP00000104265,10090.ENSMUSP00000126294,10090.ENSMUSP00000157948	Rps3,Eif3f,Rps4x,Rps21,Rplp2,Rplp0,Rps8,Rps5,Rps9,Rps13,Rps14
GO:0007049	Cell cycle	44	1317	0.29	0.42	0.0049	10090.ENSMUSP00000003645,10090.ENSMUSP00000004965,10090.ENSMUSP00000007959,10090.ENSMUSP00000009774,10090.ENSMUSP00000017629,10090.ENSMUSP00000020163,10090.ENSMUSP00000020408,10090.ENSMUSP00000020640,10090.ENSMUSP00000021794,10090.ENSMUSP00000023353,10090.ENSMUSP00000024967,10090.ENSMUSP00000031072,10090.ENSMUSP00000032182,10090.ENSMUSP00000032998,10090.ENSMUSP00000033671,10090.ENSMUSP00000034164…	Ercc1,Chmp2b,Rhoa,Ppp2cb,Top2b,Nedd1,Mdm2,Rack1,Nedd9,Mcm4,Msh2,Anapc4,Xpc,Rps3,Rps6ka3,Ist1,Bnip2,Zw10,Gata6,Muc1,Nop53,Arf6,Ajuba,Wnt5a,Lif,Tmod3,Nes,Inip,Cdkn2b,Exoc8,Ppp1cc,Rpa2,Stk10,Spry1,Gem,Bcl2l11,Maea,Becn1,Cenpa,Cdkn1c,Cyp27b1,Ube2i,Chtf8,Misp
GO:0008064	Regulation of actin polymerization or depolymerization	13	178	0.63	0.51	0.0049	10090.ENSMUSP00000002640,10090.ENSMUSP00000005234,10090.ENSMUSP00000007959,10090.ENSMUSP00000015138,10090.ENSMUSP00000020769,10090.ENSMUSP00000022185,10090.ENSMUSP00000032561,10090.ENSMUSP00000033325,10090.ENSMUSP00000055862,10090.ENSMUSP00000059883,10090.ENSMUSP00000072087,10090.ENSMUSP00000109683,10090.ENSMUSP00000112221	Scin,Wdr1,Rhoa,Eln,Dbnl,F2rl1,Vasp,Swap70,Arf6,Cdc42ep2,Tmod3,Tmsb10,Nck1
GO:0009611	Response to wounding	21	425	0.46	0.47	0.005	10090.ENSMUSP00000001547,10090.ENSMUSP00000004784,10090.ENSMUSP00000004965,10090.ENSMUSP00000007959,10090.ENSMUSP00000009396,10090.ENSMUSP00000019997,10090.ENSMUSP00000022185,10090.ENSMUSP00000025522,10090.ENSMUSP00000028328,10090.ENSMUSP00000028672,10090.ENSMUSP00000050820,10090.ENSMUSP00000054583,10090.ENSMUSP00000056977,10090.ENSMUSP00000064878,10090.ENSMUSP00000079613,10090.ENSMUSP00000096877…	Col1a1,Cnn2,Chmp2b,Rhoa,Tspan32,Tnfaip3,F2rl1,Pdgfrb,Entpd2,Mdk,Zfp36l2,Fbln1,Ajuba,Wnt5a,Cdh3,Thbd,Tfpi,Dsp,Pdcd10,Smad2,Dag1
GO:0048856	Anatomical structure development	130	5513	0.14	0.36	0.005	10090.ENSMUSP00000001125,10090.ENSMUSP00000001547,10090.ENSMUSP00000001834,10090.ENSMUSP00000002029,10090.ENSMUSP00000002640,10090.ENSMUSP00000003469,10090.ENSMUSP00000003645,10090.ENSMUSP00000004784,10090.ENSMUSP00000005234,10090.ENSMUSP00000006128,10090.ENSMUSP00000007959,10090.ENSMUSP00000015138,10090.ENSMUSP00000015889,10090.ENSMUSP00000017629,10090.ENSMUSP00000017743,10090.ENSMUSP00000017920…	Kctd10,Col1a1,Rtcb,Emd,Scin,Cd79a,Ercc1,Cnn2,Wdr1,Rcn1,Rhoa,Eln,Plekho1,Top2b,Krt20,Crk,Vezf1,Sparc,Sfrp5,Tnfaip3,Ddit4,Mdm2,Stc2,Rack1,Btg2,Dbnl,Asb2,F2rl1,Ripk3,Slc38a2,Krt5,Aqp2,Aqp6,Nfatc4,Bysl,Msh2,Ercc3,Pdgfrb,Cd28,Atic,Nphs2,Bmi1,Slc12a1,Mdk,Jag1,Bcl10,Col1a2,Vasp,Calca,Swap70,Adgra2,Ist1,Tagln,Aldh1a2,Bnip2,Thoc6,Mcoln3,Rbm45,Heyl,Egr2,Gata6,Zbtb1,Hesx1,Rras,Fermt2,Thoc5,Six5,Pdlim7,Acta2…
GO:0065007	Biological regulation	272	13744	0.07	0.34	0.005	10090.ENSMUSP00000001115,10090.ENSMUSP00000001125,10090.ENSMUSP00000001384,10090.ENSMUSP00000001534,10090.ENSMUSP00000001547,10090.ENSMUSP00000001631,10090.ENSMUSP00000001836,10090.ENSMUSP00000002029,10090.ENSMUSP00000002048,10090.ENSMUSP00000002640,10090.ENSMUSP00000003469,10090.ENSMUSP00000003645,10090.ENSMUSP00000004784,10090.ENSMUSP00000004965,10090.ENSMUSP00000005077,10090.ENSMUSP00000005234…	Grk6,Kctd10,Cnn1,Sost,Col1a1,Acap1,Pwp1,Emd,Taco1,Scin,Cd79a,Ercc1,Cnn2,Chmp2b,Hspb1,Wdr1,Atp4a,Clcnkb,Ddah2,Rhoa,Tspan32,Ppp2cb,Pip4k2c,Eln,Plekho1,Med22,Rnd3,Top2b,Krt20,Cd40,Crk,Vezf1,Cldn7,Sparc,Mmp7,Sfrp5,Med11,Slc35b4,Arid3a,Plin3,Tnfaip3,Abracl,Nedd1,Ddit4,Tbc1d15,Mdm2,Stc2,Rack1,Btg2,Dbnl,Asb2,Nedd9,F2rl1,Ripk3,Slc38a2,Gpihbp1,Psca,Mcm4,Krt5,Aqp2,Aqp6,Atf1,Ivns1abp,Nfatc4,Msh2,Tapbp,Ercc3…
GO:0009612	Response to mechanical stimulus	15	237	0.57	0.49	0.0051	10090.ENSMUSP00000001534,10090.ENSMUSP00000001547,10090.ENSMUSP00000004784,10090.ENSMUSP00000017799,10090.ENSMUSP00000020692,10090.ENSMUSP00000023099,10090.ENSMUSP00000023709,10090.ENSMUSP00000028672,10090.ENSMUSP00000029842,10090.ENSMUSP00000032182,10090.ENSMUSP00000071486,10090.ENSMUSP00000089777,10090.ENSMUSP00000128056,10090.ENSMUSP00000130232,10090.ENSMUSP00000142109	Sost,Col1a1,Cnn2,Cd40,Btg2,Slc38a2,Krt5,Mdk,Bcl10,Xpc,Actg1,Piezo1,Ihh,Stra6,Dag1
GO:0060429	Epithelium development	42	1237	0.3	0.42	0.0051	10090.ENSMUSP00000005234,10090.ENSMUSP00000007959,10090.ENSMUSP00000017743,10090.ENSMUSP00000018521,10090.ENSMUSP00000018966,10090.ENSMUSP00000021617,10090.ENSMUSP00000022185,10090.ENSMUSP00000023709,10090.ENSMUSP00000024179,10090.ENSMUSP00000025241,10090.ENSMUSP00000027896,10090.ENSMUSP00000028071,10090.ENSMUSP00000028735,10090.ENSMUSP00000029842,10090.ENSMUSP00000032561,10090.ENSMUSP00000034590…	Wdr1,Rhoa,Krt20,Vezf1,Sfrp5,Asb2,F2rl1,Krt5,Nfatc4,Ercc3,Nphs2,Bmi1,Jag1,Bcl10,Vasp,Tagln,Aldh1a2,Mcoln3,Heyl,Gata6,Hesx1,Acta2,Cdsn,Sfn,Sprr2f,Ajuba,Epcam,Wnt5a,Actg1,Cdh3,Ehf,Fzd2,Foxe1,Sox4,Spry1,Dsp,Pdcd10,Ihh,Smad2,Stra6,Apela,Dag1
GO:0043408	Regulation of MAPK cascade	30	757	0.37	0.43	0.0054	10090.ENSMUSP00000017799,10090.ENSMUSP00000017920,10090.ENSMUSP00000018966,10090.ENSMUSP00000022185,10090.ENSMUSP00000023265,10090.ENSMUSP00000025522,10090.ENSMUSP00000032998,10090.ENSMUSP00000034231,10090.ENSMUSP00000034232,10090.ENSMUSP00000034754,10090.ENSMUSP00000042150,10090.ENSMUSP00000044554,10090.ENSMUSP00000046532,10090.ENSMUSP00000048218,10090.ENSMUSP00000054583,10090.ENSMUSP00000056977…	Cd40,Crk,Sfrp5,F2rl1,Psca,Pdgfrb,Rps3,Ccl22,Ccl17,Bnip2,Rras,Fermt2,Grap2,Acta2,Fbln1,Ajuba,Wnt5a,Lif,Rps6ka6,Map4k1,Ccr7,Pla2g5,Tnip1,Spry1,Aida,Pdcd10,Apela,Map4k4,Dag1,Tbc1d10c
GO:0051336	Regulation of hydrolase activity	38	1079	0.32	0.42	0.0057	10090.ENSMUSP00000007959,10090.ENSMUSP00000017799,10090.ENSMUSP00000017920,10090.ENSMUSP00000020339,10090.ENSMUSP00000020408,10090.ENSMUSP00000020640,10090.ENSMUSP00000021794,10090.ENSMUSP00000022185,10090.ENSMUSP00000022830,10090.ENSMUSP00000023243,10090.ENSMUSP00000025522,10090.ENSMUSP00000029842,10090.ENSMUSP00000031731,10090.ENSMUSP00000032998,10090.ENSMUSP00000033671,10090.ENSMUSP00000034231…	Rhoa,Cd40,Crk,Tbc1d15,Mdm2,Rack1,Nedd9,F2rl1,Ripk3,Gpihbp1,Pdgfrb,Bcl10,Pcolce,Rps3,Rps6ka3,Ccl22,Ccl17,S100a10,Fermt2,Fcmr,Sfn,Fbln1,Ajuba,Wnt5a,Sh3bp4,Tank,Spink12,Mtch1,Ccr7,Pla2g5,Spry1,Bcl2l11,Tfpi,Psme2,Serpinh1,Birc2,Map4k4,Tbc1d10c
GO:0022407	Regulation of cell-cell adhesion	23	505	0.43	0.44	0.0063	10090.ENSMUSP00000005077,10090.ENSMUSP00000007959,10090.ENSMUSP00000009396,10090.ENSMUSP00000019997,10090.ENSMUSP00000027165,10090.ENSMUSP00000028071,10090.ENSMUSP00000028672,10090.ENSMUSP00000028735,10090.ENSMUSP00000029842,10090.ENSMUSP00000032998,10090.ENSMUSP00000033325,10090.ENSMUSP00000041955,10090.ENSMUSP00000048596,10090.ENSMUSP00000053027,10090.ENSMUSP00000061935,10090.ENSMUSP00000064878…	Hspb1,Rhoa,Tspan32,Tnfaip3,Cd28,Bmi1,Mdk,Jag1,Bcl10,Rps3,Swap70,Zbtb1,Cdsn,Fut4,Epcam,Wnt5a,Tnfrsf13c,Piezo1,Ccr7,Sox4,Ephb4,Nck1,Ihh
GO:0043254	Regulation of protein-containing complex assembly	21	442	0.45	0.44	0.0075	10090.ENSMUSP00000001534,10090.ENSMUSP00000002640,10090.ENSMUSP00000007959,10090.ENSMUSP00000015138,10090.ENSMUSP00000018713,10090.ENSMUSP00000020640,10090.ENSMUSP00000020769,10090.ENSMUSP00000032561,10090.ENSMUSP00000032998,10090.ENSMUSP00000043981,10090.ENSMUSP00000044554,10090.ENSMUSP00000055862,10090.ENSMUSP00000056977,10090.ENSMUSP00000059883,10090.ENSMUSP00000072087,10090.ENSMUSP00000089777…	Sost,Scin,Rhoa,Eln,Cldn7,Rack1,Dbnl,Vasp,Rps3,Nop53,Fermt2,Arf6,Ajuba,Cdc42ep2,Tmod3,Piezo1,Aida,Bcl2l11,Tmsb10,Nck1,Birc2
GO:0022607	Cellular component assembly	67	2396	0.22	0.37	0.0079	10090.ENSMUSP00000001125,10090.ENSMUSP00000002048,10090.ENSMUSP00000002640,10090.ENSMUSP00000003645,10090.ENSMUSP00000004965,10090.ENSMUSP00000005234,10090.ENSMUSP00000007959,10090.ENSMUSP00000015138,10090.ENSMUSP00000015157,10090.ENSMUSP00000015920,10090.ENSMUSP00000017090,10090.ENSMUSP00000018713,10090.ENSMUSP00000019067,10090.ENSMUSP00000020163,10090.ENSMUSP00000020408,10090.ENSMUSP00000020769…	Kctd10,Taco1,Scin,Ercc1,Chmp2b,Wdr1,Rhoa,Eln,Trappc2l,Med22,Kctd5,Cldn7,Med11,Nedd1,Mdm2,Dbnl,Asb2,Krt5,Aqp2,Atf1,Cldn6,Tapbp,Pdgfrb,Eif6,Bcl10,Col1a2,Trpv5,Trpv6,Vasp,Rps3,Swap70,Eif3f,Aldh1a2,Zw10,S100a10,Zbtb1,Nop53,Fermt2,Cldn8,S1pr2,Arf6,Ajuba,Actg1,Tmod3,Unc13d,Cdh11,Cldn19,Rplp0,Ehd2,Ttc30b,Snrpb,Pla2g5,Rps5,Fgd3,Rab7,Nck1,Cenpo,Becn1,Cenpa,Cldn16,Pdcd10,Ihh,Cdkn1c,Smad2,Dhx9,Misp,Rps14
GO:0043122	Regulation of I-kappaB kinase/NF-kappaB signaling	14	220	0.57	0.46	0.0079	10090.ENSMUSP00000005077,10090.ENSMUSP00000007959,10090.ENSMUSP00000017799,10090.ENSMUSP00000019997,10090.ENSMUSP00000022185,10090.ENSMUSP00000029842,10090.ENSMUSP00000056977,10090.ENSMUSP00000064878,10090.ENSMUSP00000077219,10090.ENSMUSP00000080813,10090.ENSMUSP00000099792,10090.ENSMUSP00000099928,10090.ENSMUSP00000134169,10090.ENSMUSP00000140049	Hspb1,Rhoa,Cd40,Tnfaip3,F2rl1,Bcl10,Ajuba,Wnt5a,Tank,Trim68,Tnip1,Rel,Ube2i,Birc2
GO:0048729	Tissue morphogenesis	27	662	0.38	0.41	0.0079	10090.ENSMUSP00000005234,10090.ENSMUSP00000007959,10090.ENSMUSP00000018966,10090.ENSMUSP00000020408,10090.ENSMUSP00000021617,10090.ENSMUSP00000024179,10090.ENSMUSP00000028735,10090.ENSMUSP00000029842,10090.ENSMUSP00000032561,10090.ENSMUSP00000034723,10090.ENSMUSP00000040576,10090.ENSMUSP00000041999,10090.ENSMUSP00000048218,10090.ENSMUSP00000056977,10090.ENSMUSP00000064878,10090.ENSMUSP00000071486…	Wdr1,Rhoa,Sfrp5,Mdm2,Asb2,Nfatc4,Jag1,Bcl10,Vasp,Aldh1a2,Heyl,Hesx1,Acta2,Ajuba,Wnt5a,Actg1,Fzd2,Foxe1,Sox4,Spry1,Itga3,Dsp,Pdcd10,Ihh,Smad2,Apela,Dag1
GO:0048584	Positive regulation of response to stimulus	64	2261	0.22	0.37	0.0082	10090.ENSMUSP00000001547,10090.ENSMUSP00000003469,10090.ENSMUSP00000005077,10090.ENSMUSP00000007959,10090.ENSMUSP00000017799,10090.ENSMUSP00000017920,10090.ENSMUSP00000019997,10090.ENSMUSP00000020640,10090.ENSMUSP00000021794,10090.ENSMUSP00000022185,10090.ENSMUSP00000022830,10090.ENSMUSP00000024179,10090.ENSMUSP00000024967,10090.ENSMUSP00000025522,10090.ENSMUSP00000027165,10090.ENSMUSP00000028672…	Col1a1,Cd79a,Hspb1,Rhoa,Cd40,Crk,Tnfaip3,Rack1,Nedd9,F2rl1,Ripk3,Nfatc4,Msh2,Pdgfrb,Cd28,Mdk,Jag1,Bcl10,Rps3,Swap70,Adgra2,Ccl22,Ccl17,Bnip2,Scube3,Gata6,Zbtb1,Mcl1,Fermt2,Acta2,Nlrp10,Ajuba,Selenon,P2ry10,Wnt5a,Lif,Actg1,Hcst,Cdh3,Trim68,Map4k1,Tnfrsf13c,Cdkn2b,Ccr7,Pla2g5,Tnip1,Rel,Sox4,Iglc2,Bcl2l11,Nck1,Becn1,Pdcd10,Ihh,Cdkn1c,Cyp27b1,Smad2,Stra6,Ube2i,Dhx9,Birc2,Apela,Map4k4,Cd19
GO:0050789	Regulation of biological process	259	13021	0.07	0.32	0.0082	10090.ENSMUSP00000001115,10090.ENSMUSP00000001125,10090.ENSMUSP00000001384,10090.ENSMUSP00000001534,10090.ENSMUSP00000001547,10090.ENSMUSP00000001631,10090.ENSMUSP00000001836,10090.ENSMUSP00000002029,10090.ENSMUSP00000002048,10090.ENSMUSP00000002640,10090.ENSMUSP00000003469,10090.ENSMUSP00000003645,10090.ENSMUSP00000004784,10090.ENSMUSP00000004965,10090.ENSMUSP00000005077,10090.ENSMUSP00000005234…	Grk6,Kctd10,Cnn1,Sost,Col1a1,Acap1,Pwp1,Emd,Taco1,Scin,Cd79a,Ercc1,Cnn2,Chmp2b,Hspb1,Wdr1,Atp4a,Clcnkb,Ddah2,Rhoa,Tspan32,Ppp2cb,Pip4k2c,Eln,Plekho1,Med22,Rnd3,Top2b,Krt20,Cd40,Crk,Vezf1,Cldn7,Sparc,Mmp7,Sfrp5,Med11,Slc35b4,Arid3a,Plin3,Tnfaip3,Abracl,Nedd1,Ddit4,Mdm2,Stc2,Rack1,Btg2,Dbnl,Asb2,Nedd9,F2rl1,Ripk3,Slc38a2,Gpihbp1,Psca,Mcm4,Krt5,Aqp2,Atf1,Ivns1abp,Nfatc4,Msh2,Tapbp,Ercc3,Pdgfrb,Cd28,…
GO:0010604	Positive regulation of macromolecule metabolic process	94	3742	0.17	0.34	0.0098	10090.ENSMUSP00000001534,10090.ENSMUSP00000001547,10090.ENSMUSP00000001836,10090.ENSMUSP00000003645,10090.ENSMUSP00000004784,10090.ENSMUSP00000005077,10090.ENSMUSP00000007959,10090.ENSMUSP00000015920,10090.ENSMUSP00000017799,10090.ENSMUSP00000018521,10090.ENSMUSP00000019067,10090.ENSMUSP00000019708,10090.ENSMUSP00000019997,10090.ENSMUSP00000020408,10090.ENSMUSP00000020640,10090.ENSMUSP00000020692…	Sost,Col1a1,Pwp1,Ercc1,Cnn2,Hspb1,Rhoa,Med22,Cd40,Vezf1,Med11,Arid3a,Tnfaip3,Mdm2,Rack1,Btg2,Nedd9,F2rl1,Ripk3,Slc38a2,Atf1,Nfatc4,Msh2,Pdgfrb,Cd28,Bmi1,Il1f6,Mdk,Jag1,Eif6,Ptgfr,Bcl10,Pcolce,Xpc,Calca,Rps3,Rps6ka3,Ist1,Aldh1a2,S100a10,Heyl,Lum,Egr2,Gata6,Muc1,Hnrnpa1,Nop53,Fermt2,Sf3b3,Thoc5,Six5,Rnf139,Zfp458,Acta2,Nlrp10,Zfp36l2,S1pr2,Mob1a,Fbln1,Ajuba,Epcam,Wnt5a,Lif,Lcor,Actg1,Tank,Cdh3,Cldn…
GO:0043067	Regulation of programmed cell death	51	1683	0.25	0.36	0.0103	10090.ENSMUSP00000002640,10090.ENSMUSP00000005077,10090.ENSMUSP00000007959,10090.ENSMUSP00000017799,10090.ENSMUSP00000018713,10090.ENSMUSP00000019997,10090.ENSMUSP00000020408,10090.ENSMUSP00000020640,10090.ENSMUSP00000020692,10090.ENSMUSP00000022830,10090.ENSMUSP00000023918,10090.ENSMUSP00000024179,10090.ENSMUSP00000024967,10090.ENSMUSP00000025241,10090.ENSMUSP00000025522,10090.ENSMUSP00000027263…	Scin,Hspb1,Rhoa,Cd40,Cldn7,Tnfaip3,Mdm2,Rack1,Btg2,Ripk3,Ivns1abp,Nfatc4,Msh2,Ercc3,Pdgfrb,Stk17b,Bmi1,Mdk,Ptgfr,Bcl10,Rps3,Rps6ka3,Aldh1a2,Thoc6,Pdxk,Btg1,Gata6,Muc1,Nop53,Mcl1,Ddx19a,Fcmr,Cdsn,Sfn,Rapsn,Epcam,Wnt5a,Nes,Mtch1,Ccr7,Sox4,Plscr3,Bcl2l11,Maea,Nck1,Becn1,Pdcd10,Ihh,G6pd2,Birc2,Map4k4
GO:0050867	Positive regulation of cell activation	20	421	0.45	0.41	0.0104	10090.ENSMUSP00000007959,10090.ENSMUSP00000017799,10090.ENSMUSP00000022185,10090.ENSMUSP00000024967,10090.ENSMUSP00000025522,10090.ENSMUSP00000027165,10090.ENSMUSP00000028071,10090.ENSMUSP00000028672,10090.ENSMUSP00000029842,10090.ENSMUSP00000032998,10090.ENSMUSP00000041955,10090.ENSMUSP00000048218,10090.ENSMUSP00000064878,10090.ENSMUSP00000086564,10090.ENSMUSP00000099423,10090.ENSMUSP00000100013…	Rhoa,Cd40,F2rl1,Msh2,Pdgfrb,Cd28,Bmi1,Mdk,Bcl10,Rps3,Zbtb1,Acta2,Wnt5a,Tnfrsf13c,Ccr7,Sox4,Iglc2,Ephb4,Nck1,Ihh
GO:2000026	Regulation of multicellular organismal development	49	1595	0.26	0.37	0.0104	10090.ENSMUSP00000002640,10090.ENSMUSP00000005077,10090.ENSMUSP00000007959,10090.ENSMUSP00000017799,10090.ENSMUSP00000018521,10090.ENSMUSP00000018737,10090.ENSMUSP00000020640,10090.ENSMUSP00000020769,10090.ENSMUSP00000021794,10090.ENSMUSP00000024179,10090.ENSMUSP00000027165,10090.ENSMUSP00000028672,10090.ENSMUSP00000028735,10090.ENSMUSP00000029142,10090.ENSMUSP00000032907,10090.ENSMUSP00000033876…	Scin,Hspb1,Rhoa,Cd40,Vezf1,Sparc,Rack1,Dbnl,Nedd9,Nfatc4,Cd28,Mdk,Jag1,Eif6,Calca,Adgra2,Ist1,S100a10,Btg1,Heyl,Egr2,Gata6,Zbtb1,Hesx1,Rras,Thoc5,Sfn,Zfp36l2,S1pr2,Wnt5a,Lif,Cdh3,Rps6ka6,Mapk11,Sema3g,Hoxb3,Cdkn2b,Ccr7,Ppp1cc,Sox4,Spry1,Pdcd10,Ihh,Cdkn1c,Cyp27b1,G6pd2,Apela,Sema3f,Dag1
GO:0012501	Programmed cell death	37	1079	0.3	0.38	0.0106	10090.ENSMUSP00000007959,10090.ENSMUSP00000009774,10090.ENSMUSP00000017743,10090.ENSMUSP00000019997,10090.ENSMUSP00000020308,10090.ENSMUSP00000020408,10090.ENSMUSP00000020640,10090.ENSMUSP00000022830,10090.ENSMUSP00000023752,10090.ENSMUSP00000023918,10090.ENSMUSP00000024179,10090.ENSMUSP00000024967,10090.ENSMUSP00000025241,10090.ENSMUSP00000027165,10090.ENSMUSP00000027263,10090.ENSMUSP00000028071…	Rhoa,Ppp2cb,Krt20,Tnfaip3,Ddit4,Mdm2,Rack1,Ripk3,Aqp2,Ivns1abp,Nfatc4,Msh2,Ercc3,Cd28,Stk17b,Bmi1,Bcl10,Clca3a2,Rps3,Rps6ka3,Bnip2,Thoc6,Mcl1,Sfn,Rapsn,Arf6,Wnt5a,Nes,Mtch1,Plscr3,Bcl2l11,Becn1,Pdcd10,Dhx9,Birc2,Gsdmc3,Crip1
GO:0046649	Lymphocyte activation	23	529	0.41	0.4	0.0106	10090.ENSMUSP00000003469,10090.ENSMUSP00000003645,10090.ENSMUSP00000007959,10090.ENSMUSP00000009396,10090.ENSMUSP00000017799,10090.ENSMUSP00000019997,10090.ENSMUSP00000022185,10090.ENSMUSP00000022830,10090.ENSMUSP00000024967,10090.ENSMUSP00000027165,10090.ENSMUSP00000028672,10090.ENSMUSP00000033325,10090.ENSMUSP00000041955,10090.ENSMUSP00000050820,10090.ENSMUSP00000053775,10090.ENSMUSP00000062753…	Cd79a,Ercc1,Rhoa,Tspan32,Cd40,Tnfaip3,F2rl1,Ripk3,Msh2,Cd28,Mdk,Swap70,Zbtb1,Zfp36l2,Gapt,Irf2bp2,Unc13d,Tnfrsf13c,Ccr7,Sox4,Nck1,Cd19,Tbc1d10c
GO:0042981	Regulation of apoptotic process	50	1652	0.25	0.36	0.0118	10090.ENSMUSP00000002640,10090.ENSMUSP00000005077,10090.ENSMUSP00000007959,10090.ENSMUSP00000017799,10090.ENSMUSP00000018713,10090.ENSMUSP00000019997,10090.ENSMUSP00000020408,10090.ENSMUSP00000020640,10090.ENSMUSP00000020692,10090.ENSMUSP00000022830,10090.ENSMUSP00000023918,10090.ENSMUSP00000024179,10090.ENSMUSP00000024967,10090.ENSMUSP00000025241,10090.ENSMUSP00000025522,10090.ENSMUSP00000027263…	Scin,Hspb1,Rhoa,Cd40,Cldn7,Tnfaip3,Mdm2,Rack1,Btg2,Ripk3,Ivns1abp,Nfatc4,Msh2,Ercc3,Pdgfrb,Stk17b,Bmi1,Mdk,Ptgfr,Bcl10,Rps3,Rps6ka3,Aldh1a2,Thoc6,Pdxk,Btg1,Gata6,Muc1,Nop53,Mcl1,Ddx19a,Fcmr,Sfn,Rapsn,Epcam,Wnt5a,Nes,Mtch1,Ccr7,Sox4,Plscr3,Bcl2l11,Maea,Nck1,Becn1,Pdcd10,Ihh,G6pd2,Birc2,Map4k4
GO:0051130	Positive regulation of cellular component organization	40	1213	0.29	0.37	0.0118	10090.ENSMUSP00000002640,10090.ENSMUSP00000003645,10090.ENSMUSP00000005077,10090.ENSMUSP00000005234,10090.ENSMUSP00000007959,10090.ENSMUSP00000013970,10090.ENSMUSP00000020640,10090.ENSMUSP00000020769,10090.ENSMUSP00000021794,10090.ENSMUSP00000022185,10090.ENSMUSP00000023243,10090.ENSMUSP00000023769,10090.ENSMUSP00000025522,10090.ENSMUSP00000027165,10090.ENSMUSP00000028672,10090.ENSMUSP00000032561…	Scin,Ercc1,Hspb1,Wdr1,Rhoa,Pip4k2c,Rack1,Dbnl,Nedd9,F2rl1,Gpihbp1,Atf1,Pdgfrb,Cd28,Mdk,Vasp,Rps3,Swap70,Ist1,S100a10,Hnrnpa1,Fermt2,Arf6,Ajuba,Cdc42ep2,Wnt5a,Lif,Cldn19,Nes,Piezo1,Ehd2,Ccr7,Pla2g5,Bcl2l11,Nck1,Itga3,Becn1,Apela,Map4k4,Dag1
GO:0006979	Response to oxidative stress	19	393	0.45	0.41	0.012	10090.ENSMUSP00000001547,10090.ENSMUSP00000003645,10090.ENSMUSP00000009774,10090.ENSMUSP00000017920,10090.ENSMUSP00000019997,10090.ENSMUSP00000020546,10090.ENSMUSP00000022830,10090.ENSMUSP00000025241,10090.ENSMUSP00000025522,10090.ENSMUSP00000030332,10090.ENSMUSP00000032998,10090.ENSMUSP00000038863,10090.ENSMUSP00000060026,10090.ENSMUSP00000089781,10090.ENSMUSP00000096963,10090.ENSMUSP00000119369…	Col1a1,Ercc1,Ppp2cb,Crk,Tnfaip3,Stc2,Ripk3,Ercc3,Pdgfrb,Gpx7,Rps3,Btg1,Selenon,Msrb3,Slc4a11,Becn1,Hnrnpm,Pdcd10,G6pd2
GO:0051493	Regulation of cytoskeleton organization	24	572	0.39	0.39	0.012	10090.ENSMUSP00000002640,10090.ENSMUSP00000004965,10090.ENSMUSP00000005234,10090.ENSMUSP00000007959,10090.ENSMUSP00000015138,10090.ENSMUSP00000017288,10090.ENSMUSP00000017920,10090.ENSMUSP00000020769,10090.ENSMUSP00000021794,10090.ENSMUSP00000022185,10090.ENSMUSP00000025522,10090.ENSMUSP00000028672,10090.ENSMUSP00000032561,10090.ENSMUSP00000032998,10090.ENSMUSP00000033325,10090.ENSMUSP00000036949…	Scin,Chmp2b,Wdr1,Rhoa,Eln,Rnd3,Crk,Dbnl,Nedd9,F2rl1,Pdgfrb,Mdk,Vasp,Rps3,Swap70,S100a10,Fermt2,Arf6,Cdc42ep2,Actg1,Tmod3,Nes,Tmsb10,Nck1
GO:0061061	Muscle structure development	23	535	0.4	0.39	0.012	10090.ENSMUSP00000002029,10090.ENSMUSP00000005234,10090.ENSMUSP00000007959,10090.ENSMUSP00000015138,10090.ENSMUSP00000015889,10090.ENSMUSP00000020692,10090.ENSMUSP00000021617,10090.ENSMUSP00000024179,10090.ENSMUSP00000025522,10090.ENSMUSP00000034754,10090.ENSMUSP00000040576,10090.ENSMUSP00000041053,10090.ENSMUSP00000041774,10090.ENSMUSP00000047173,10090.ENSMUSP00000060026,10090.ENSMUSP00000064878…	Emd,Wdr1,Rhoa,Eln,Plekho1,Btg2,Asb2,Nfatc4,Pdgfrb,Bnip2,Heyl,Egr2,Gata6,Pdlim7,Selenon,Wnt5a,Lif,Actg1,Tmod3,Fzd2,Dsp,Stra6,Dag1
GO:0070887	Cellular response to chemical stimulus	75	2827	0.19	0.34	0.012	10090.ENSMUSP00000001534,10090.ENSMUSP00000001547,10090.ENSMUSP00000001715,10090.ENSMUSP00000002029,10090.ENSMUSP00000005077,10090.ENSMUSP00000007959,10090.ENSMUSP00000017799,10090.ENSMUSP00000017920,10090.ENSMUSP00000018737,10090.ENSMUSP00000019997,10090.ENSMUSP00000020308,10090.ENSMUSP00000020408,10090.ENSMUSP00000020546,10090.ENSMUSP00000020640,10090.ENSMUSP00000022830,10090.ENSMUSP00000023099…	Sost,Col1a1,Gstt3,Emd,Hspb1,Rhoa,Cd40,Crk,Sparc,Tnfaip3,Ddit4,Mdm2,Stc2,Rack1,Ripk3,Slc38a2,Aqp2,Nfatc4,Pdgfrb,Atic,Bmi1,Entpd2,Il1f6,Mdk,Ptgfr,Bcl10,Gpx7,Col1a2,Pcolce,Cd69,Calca,Rps3,Il21r,Ccl22,Ccl17,Aldh1a2,Hspb8,Heyl,Egr2,Gata6,Hesx1,Hnrnpa1,Nop53,Fermt2,Zfp36l2,Aqp3,Arf6,Cdc42ep2,Selenon,Wnt5a,Sh3bp4,Lcor,Actg1,Calcrl,Tank,Map4k1,Rplp0,Mapk11,Tnfrsf13c,Cdkn2b,Slc4a11,Ccr7,Tnip1,Sox4,Plscr3,…
GO:0110053	Regulation of actin filament organization	16	294	0.5	0.42	0.012	10090.ENSMUSP00000002640,10090.ENSMUSP00000005234,10090.ENSMUSP00000007959,10090.ENSMUSP00000015138,10090.ENSMUSP00000020769,10090.ENSMUSP00000022185,10090.ENSMUSP00000032561,10090.ENSMUSP00000033325,10090.ENSMUSP00000036949,10090.ENSMUSP00000044554,10090.ENSMUSP00000055862,10090.ENSMUSP00000059883,10090.ENSMUSP00000071486,10090.ENSMUSP00000072087,10090.ENSMUSP00000109683,10090.ENSMUSP00000112221	Scin,Wdr1,Rhoa,Eln,Dbnl,F2rl1,Vasp,Swap70,S100a10,Fermt2,Arf6,Cdc42ep2,Actg1,Tmod3,Tmsb10,Nck1
GO:0016338	Calcium-independent cell-cell adhesion via plasma membrane cell-adhesion molecules	5	23	1.11	0.48	0.014	10090.ENSMUSP00000018713,10090.ENSMUSP00000024699,10090.ENSMUSP00000051887,10090.ENSMUSP00000081334,10090.ENSMUSP00000124528	Cldn7,Cldn6,Cldn8,Cldn19,Cldn16
GO:0016477	Cell migration	34	976	0.31	0.36	0.0143	10090.ENSMUSP00000004784,10090.ENSMUSP00000005234,10090.ENSMUSP00000007959,10090.ENSMUSP00000015889,10090.ENSMUSP00000017288,10090.ENSMUSP00000017629,10090.ENSMUSP00000017920,10090.ENSMUSP00000019997,10090.ENSMUSP00000020308,10090.ENSMUSP00000021617,10090.ENSMUSP00000021794,10090.ENSMUSP00000022185,10090.ENSMUSP00000025522,10090.ENSMUSP00000028672,10090.ENSMUSP00000032907,10090.ENSMUSP00000033876…	Cnn2,Wdr1,Rhoa,Plekho1,Rnd3,Top2b,Crk,Tnfaip3,Ddit4,Asb2,Nedd9,F2rl1,Pdgfrb,Mdk,Calca,Adgra2,Ccl22,Ccl17,Rras,Fut4,Vstm4,Ajuba,Wnt5a,Fmnl3,Sema3g,Foxe1,Ccr7,Ephb4,Nck1,Itga3,Pdcd10,Apela,Sema3f,Misp
GO:0033993	Response to lipid	33	935	0.32	0.36	0.0143	10090.ENSMUSP00000001547,10090.ENSMUSP00000007959,10090.ENSMUSP00000019997,10090.ENSMUSP00000020308,10090.ENSMUSP00000020546,10090.ENSMUSP00000024179,10090.ENSMUSP00000025522,10090.ENSMUSP00000028071,10090.ENSMUSP00000028361,10090.ENSMUSP00000028672,10090.ENSMUSP00000029670,10090.ENSMUSP00000029842,10090.ENSMUSP00000033671,10090.ENSMUSP00000034723,10090.ENSMUSP00000041774,10090.ENSMUSP00000050820…	Col1a1,Rhoa,Tnfaip3,Ddit4,Stc2,Nfatc4,Pdgfrb,Bmi1,Il1f6,Mdk,Ptgfr,Bcl10,Rps6ka3,Aldh1a2,Gata6,Zfp36l2,Sprr2f,Aqp3,Wnt5a,Lcor,Pappa,Map4k1,Rplp0,Thbd,Ccr7,Tnip1,Plscr3,Tfpi,Ihh,Cyp27b1,Smad2,Stra6,Dag1
GO:0010628	Positive regulation of gene expression	41	1274	0.28	0.35	0.0145	10090.ENSMUSP00000004784,10090.ENSMUSP00000005077,10090.ENSMUSP00000017799,10090.ENSMUSP00000020408,10090.ENSMUSP00000022185,10090.ENSMUSP00000023099,10090.ENSMUSP00000024179,10090.ENSMUSP00000024967,10090.ENSMUSP00000027165,10090.ENSMUSP00000028361,10090.ENSMUSP00000028672,10090.ENSMUSP00000028735,10090.ENSMUSP00000029142,10090.ENSMUSP00000029670,10090.ENSMUSP00000029842,10090.ENSMUSP00000032907…	Cnn2,Hspb1,Cd40,Mdm2,F2rl1,Slc38a2,Nfatc4,Msh2,Cd28,Il1f6,Mdk,Jag1,Eif6,Ptgfr,Bcl10,Calca,Rps3,Aldh1a2,S100a10,Lum,Gata6,Hnrnpa1,Acta2,Nlrp10,Fbln1,Wnt5a,Lif,Actg1,Cdh3,Cldn19,Mapk11,Tnfrsf13c,Ccr7,Rel,Sox4,Rps9,Nck1,Itga3,Pdcd10,Smad2,Dhx9
GO:0009967	Positive regulation of signal transduction	49	1630	0.25	0.34	0.0149	10090.ENSMUSP00000001547,10090.ENSMUSP00000007959,10090.ENSMUSP00000017799,10090.ENSMUSP00000017920,10090.ENSMUSP00000019997,10090.ENSMUSP00000020640,10090.ENSMUSP00000022185,10090.ENSMUSP00000022830,10090.ENSMUSP00000024179,10090.ENSMUSP00000025522,10090.ENSMUSP00000027165,10090.ENSMUSP00000028735,10090.ENSMUSP00000029842,10090.ENSMUSP00000032998,10090.ENSMUSP00000033876,10090.ENSMUSP00000034231…	Col1a1,Rhoa,Cd40,Crk,Tnfaip3,Rack1,F2rl1,Ripk3,Nfatc4,Pdgfrb,Cd28,Jag1,Bcl10,Rps3,Adgra2,Ccl22,Ccl17,Bnip2,Scube3,Gata6,Mcl1,Fermt2,Acta2,Ajuba,P2ry10,Wnt5a,Lif,Hcst,Cdh3,Trim68,Map4k1,Cdkn2b,Ccr7,Pla2g5,Rel,Sox4,Bcl2l11,Nck1,Becn1,Pdcd10,Ihh,Cdkn1c,Cyp27b1,Smad2,Stra6,Ube2i,Birc2,Apela,Map4k4
GO:0006915	Apoptotic process	35	1026	0.3	0.35	0.016	10090.ENSMUSP00000007959,10090.ENSMUSP00000009774,10090.ENSMUSP00000017743,10090.ENSMUSP00000019997,10090.ENSMUSP00000020308,10090.ENSMUSP00000020408,10090.ENSMUSP00000020640,10090.ENSMUSP00000022830,10090.ENSMUSP00000023752,10090.ENSMUSP00000023918,10090.ENSMUSP00000024179,10090.ENSMUSP00000024967,10090.ENSMUSP00000025241,10090.ENSMUSP00000027165,10090.ENSMUSP00000027263,10090.ENSMUSP00000028071…	Rhoa,Ppp2cb,Krt20,Tnfaip3,Ddit4,Mdm2,Rack1,Ripk3,Aqp2,Ivns1abp,Nfatc4,Msh2,Ercc3,Cd28,Stk17b,Bmi1,Bcl10,Clca3a2,Rps3,Rps6ka3,Bnip2,Thoc6,Mcl1,Sfn,Rapsn,Arf6,Wnt5a,Nes,Mtch1,Plscr3,Bcl2l11,Becn1,Pdcd10,Birc2,Crip1
GO:0071310	Cellular response to organic substance	61	2191	0.21	0.33	0.0161	10090.ENSMUSP00000001534,10090.ENSMUSP00000001547,10090.ENSMUSP00000002029,10090.ENSMUSP00000005077,10090.ENSMUSP00000007959,10090.ENSMUSP00000017799,10090.ENSMUSP00000017920,10090.ENSMUSP00000018737,10090.ENSMUSP00000019997,10090.ENSMUSP00000020308,10090.ENSMUSP00000020408,10090.ENSMUSP00000020546,10090.ENSMUSP00000020640,10090.ENSMUSP00000024179,10090.ENSMUSP00000025522,10090.ENSMUSP00000027384…	Sost,Col1a1,Emd,Hspb1,Rhoa,Cd40,Crk,Sparc,Tnfaip3,Ddit4,Mdm2,Stc2,Rack1,Nfatc4,Pdgfrb,Atic,Bmi1,Entpd2,Il1f6,Ptgfr,Bcl10,Col1a2,Pcolce,Calca,Rps3,Il21r,Ccl22,Ccl17,Aldh1a2,Hspb8,Heyl,Egr2,Gata6,Fermt2,Zfp36l2,Arf6,Cdc42ep2,Selenon,Wnt5a,Sh3bp4,Lcor,Actg1,Calcrl,Tank,Map4k1,Rplp0,Mapk11,Tnfrsf13c,Cdkn2b,Ccr7,Tnip1,Sox4,Plscr3,Tfpi,Becn1,Pdcd10,Rab12,Smad2,Dhx9,Birc2,Dag1
GO:0009605	Response to external stimulus	69	2575	0.2	0.33	0.0164	10090.ENSMUSP00000001534,10090.ENSMUSP00000001547,10090.ENSMUSP00000003645,10090.ENSMUSP00000004784,10090.ENSMUSP00000005077,10090.ENSMUSP00000007959,10090.ENSMUSP00000009396,10090.ENSMUSP00000017743,10090.ENSMUSP00000017799,10090.ENSMUSP00000017920,10090.ENSMUSP00000018767,10090.ENSMUSP00000019726,10090.ENSMUSP00000019997,10090.ENSMUSP00000020308,10090.ENSMUSP00000020546,10090.ENSMUSP00000020692…	Sost,Col1a1,Ercc1,Cnn2,Hspb1,Rhoa,Tspan32,Krt20,Cd40,Crk,Mmp7,Plin3,Tnfaip3,Ddit4,Stc2,Btg2,F2rl1,Ripk3,Slc38a2,Krt5,Aqp2,Ivns1abp,Pdgfrb,Il1f6,Mdk,Ptgfr,Bcl10,Xpc,Vasp,Calca,Rps6ka3,Ccl22,Ccl17,Aldh1a2,Bnip2,Egr2,Zbtb1,Hnrnpa1,Acta2,Nlrp10,Aqp3,Cdc42ep2,Wnt5a,Actg1,Unc13d,Trim68,Mapk11,Sema3g,Piezo1,Cdkn2b,Thbd,Ccr7,Ppp1cc,Tnip1,Rel,Iglc2,Plscr3,Ephb4,Rab7,Nck1,Becn1,Ihh,Rab12,Cyp27b1,Stra6,Dhx9…
GO:0010941	Regulation of cell death	54	1869	0.23	0.33	0.0164	10090.ENSMUSP00000002640,10090.ENSMUSP00000004965,10090.ENSMUSP00000005077,10090.ENSMUSP00000007959,10090.ENSMUSP00000017799,10090.ENSMUSP00000018713,10090.ENSMUSP00000019997,10090.ENSMUSP00000020308,10090.ENSMUSP00000020408,10090.ENSMUSP00000020640,10090.ENSMUSP00000020692,10090.ENSMUSP00000022830,10090.ENSMUSP00000023918,10090.ENSMUSP00000024179,10090.ENSMUSP00000024967,10090.ENSMUSP00000025241…	Scin,Chmp2b,Hspb1,Rhoa,Cd40,Cldn7,Tnfaip3,Ddit4,Mdm2,Rack1,Btg2,Ripk3,Ivns1abp,Nfatc4,Msh2,Ercc3,Pdgfrb,Stk17b,Bmi1,Mdk,Ptgfr,Bcl10,Rps3,Rps6ka3,Aldh1a2,Thoc6,Pdxk,Btg1,Gata6,Muc1,Nop53,Mcl1,Fermt2,Ddx19a,Fcmr,Cdsn,Sfn,Rapsn,Epcam,Wnt5a,Nes,Mtch1,Ccr7,Sox4,Plscr3,Bcl2l11,Maea,Nck1,Becn1,Pdcd10,Ihh,G6pd2,Birc2,Map4k4
GO:0022402	Cell cycle process	30	824	0.33	0.36	0.0164	10090.ENSMUSP00000003645,10090.ENSMUSP00000004965,10090.ENSMUSP00000007959,10090.ENSMUSP00000017629,10090.ENSMUSP00000020408,10090.ENSMUSP00000023353,10090.ENSMUSP00000024967,10090.ENSMUSP00000032182,10090.ENSMUSP00000032998,10090.ENSMUSP00000034164,10090.ENSMUSP00000034754,10090.ENSMUSP00000034803,10090.ENSMUSP00000041774,10090.ENSMUSP00000041963,10090.ENSMUSP00000043981,10090.ENSMUSP00000064878…	Ercc1,Chmp2b,Rhoa,Top2b,Mdm2,Mcm4,Msh2,Xpc,Rps3,Ist1,Bnip2,Zw10,Gata6,Muc1,Nop53,Wnt5a,Lif,Tmod3,Nes,Inip,Exoc8,Rpa2,Spry1,Gem,Bcl2l11,Becn1,Cenpa,Cyp27b1,Chtf8,Misp
GO:1900024	Regulation of substrate adhesion-dependent cell spreading	7	59	0.84	0.44	0.0164	10090.ENSMUSP00000017920,10090.ENSMUSP00000021794,10090.ENSMUSP00000028672,10090.ENSMUSP00000036949,10090.ENSMUSP00000044554,10090.ENSMUSP00000054583,10090.ENSMUSP00000074549	Crk,Nedd9,Mdk,S100a10,Fermt2,Fbln1,Unc13d
GO:0044087	Regulation of cellular component biogenesis	35	1031	0.3	0.35	0.0166	10090.ENSMUSP00000001534,10090.ENSMUSP00000002640,10090.ENSMUSP00000003645,10090.ENSMUSP00000004965,10090.ENSMUSP00000007959,10090.ENSMUSP00000013970,10090.ENSMUSP00000015138,10090.ENSMUSP00000018713,10090.ENSMUSP00000020640,10090.ENSMUSP00000020769,10090.ENSMUSP00000022185,10090.ENSMUSP00000032561,10090.ENSMUSP00000032998,10090.ENSMUSP00000033325,10090.ENSMUSP00000036949,10090.ENSMUSP00000043981…	Sost,Scin,Ercc1,Chmp2b,Rhoa,Pip4k2c,Eln,Cldn7,Rack1,Dbnl,F2rl1,Vasp,Rps3,Swap70,S100a10,Nop53,Fermt2,Arf6,Ajuba,Cdc42ep2,Wnt5a,Actg1,Tmod3,Cldn19,Piezo1,Ccr7,Aida,Bcl2l11,Rab7,Tmsb10,Nck1,Becn1,Birc2,Map4k4,Dag1
GO:0048534	Hematopoietic or lymphoid organ development	30	826	0.33	0.36	0.0167	10090.ENSMUSP00000003469,10090.ENSMUSP00000003645,10090.ENSMUSP00000004784,10090.ENSMUSP00000005234,10090.ENSMUSP00000007959,10090.ENSMUSP00000019997,10090.ENSMUSP00000022185,10090.ENSMUSP00000022830,10090.ENSMUSP00000024967,10090.ENSMUSP00000027165,10090.ENSMUSP00000028071,10090.ENSMUSP00000041955,10090.ENSMUSP00000042150,10090.ENSMUSP00000045580,10090.ENSMUSP00000050820,10090.ENSMUSP00000062753…	Cd79a,Ercc1,Cnn2,Wdr1,Rhoa,Tnfaip3,F2rl1,Ripk3,Msh2,Cd28,Bmi1,Zbtb1,Rras,Thoc5,Zfp36l2,Irf2bp2,Wnt5a,Tmod3,Hoxb3,Foxe1,Cdkn2b,Ccr7,Sox4,Bcl2l11,Maea,Mfap5,Cdkn1c,G6pd2,Cd19,Rps14
GO:0002520	Immune system development	31	870	0.32	0.35	0.0176	10090.ENSMUSP00000003469,10090.ENSMUSP00000003645,10090.ENSMUSP00000004784,10090.ENSMUSP00000005234,10090.ENSMUSP00000007959,10090.ENSMUSP00000019997,10090.ENSMUSP00000022185,10090.ENSMUSP00000022830,10090.ENSMUSP00000024967,10090.ENSMUSP00000027165,10090.ENSMUSP00000028071,10090.ENSMUSP00000033325,10090.ENSMUSP00000041955,10090.ENSMUSP00000042150,10090.ENSMUSP00000045580,10090.ENSMUSP00000050820…	Cd79a,Ercc1,Cnn2,Wdr1,Rhoa,Tnfaip3,F2rl1,Ripk3,Msh2,Cd28,Bmi1,Swap70,Zbtb1,Rras,Thoc5,Zfp36l2,Irf2bp2,Wnt5a,Tmod3,Hoxb3,Foxe1,Cdkn2b,Ccr7,Sox4,Bcl2l11,Maea,Mfap5,Cdkn1c,G6pd2,Cd19,Rps14
GO:0051495	Positive regulation of cytoskeleton organization	13	217	0.55	0.39	0.0191	10090.ENSMUSP00000002640,10090.ENSMUSP00000005234,10090.ENSMUSP00000007959,10090.ENSMUSP00000022185,10090.ENSMUSP00000032561,10090.ENSMUSP00000032998,10090.ENSMUSP00000033325,10090.ENSMUSP00000036949,10090.ENSMUSP00000044554,10090.ENSMUSP00000055862,10090.ENSMUSP00000059883,10090.ENSMUSP00000088493,10090.ENSMUSP00000112221	Scin,Wdr1,Rhoa,F2rl1,Vasp,Rps3,Swap70,S100a10,Fermt2,Arf6,Cdc42ep2,Nes,Nck1
GO:0000720	Pyrimidine dimer repair by nucleotide-excision repair	3	4	1.64	0.46	0.0203	10090.ENSMUSP00000003645,10090.ENSMUSP00000032182,10090.ENSMUSP00000061012	Ercc1,Xpc,Hmgn1
GO:0032535	Regulation of cellular component size	19	417	0.43	0.36	0.0203	10090.ENSMUSP00000002640,10090.ENSMUSP00000005234,10090.ENSMUSP00000007959,10090.ENSMUSP00000015138,10090.ENSMUSP00000020769,10090.ENSMUSP00000022185,10090.ENSMUSP00000023752,10090.ENSMUSP00000028630,10090.ENSMUSP00000032561,10090.ENSMUSP00000033325,10090.ENSMUSP00000034164,10090.ENSMUSP00000055862,10090.ENSMUSP00000059883,10090.ENSMUSP00000064878,10090.ENSMUSP00000072087,10090.ENSMUSP00000087643…	Scin,Wdr1,Rhoa,Eln,Dbnl,F2rl1,Aqp2,Slc12a1,Vasp,Swap70,Ist1,Arf6,Cdc42ep2,Wnt5a,Tmod3,Sema3g,Tmsb10,Nck1,Sema3f
GO:1900026	Positive regulation of substrate adhesion-dependent cell spreading	6	43	0.91	0.42	0.0208	10090.ENSMUSP00000017920,10090.ENSMUSP00000021794,10090.ENSMUSP00000028672,10090.ENSMUSP00000036949,10090.ENSMUSP00000044554,10090.ENSMUSP00000074549	Crk,Nedd9,Mdk,S100a10,Fermt2,Unc13d
GO:0065009	Regulation of molecular function	80	3149	0.17	0.31	0.0214	10090.ENSMUSP00000001115,10090.ENSMUSP00000001631,10090.ENSMUSP00000002048,10090.ENSMUSP00000005077,10090.ENSMUSP00000007959,10090.ENSMUSP00000009774,10090.ENSMUSP00000013970,10090.ENSMUSP00000017799,10090.ENSMUSP00000017920,10090.ENSMUSP00000018966,10090.ENSMUSP00000019997,10090.ENSMUSP00000020339,10090.ENSMUSP00000020408,10090.ENSMUSP00000020640,10090.ENSMUSP00000021794,10090.ENSMUSP00000022185…	Grk6,Acap1,Taco1,Hspb1,Rhoa,Ppp2cb,Pip4k2c,Cd40,Crk,Sfrp5,Tnfaip3,Tbc1d15,Mdm2,Rack1,Nedd9,F2rl1,Ripk3,Gpihbp1,Psca,Nfatc4,Msh2,Pdgfrb,Rgs5,Bmi1,Bcl10,Pcolce,Calca,Rps3,Rps6ka3,Ccl22,Ccl17,S100a10,Btg1,Heyl,Fermt2,Fcmr,Sfn,Mob1a,Fbln1,Ajuba,Cdc42ep2,Selenon,Hmgn1,Wnt5a,Lif,Sh3bp4,Ano9,Tank,Cdh3,Spink12,Trim68,Nes,Fzd2,Mtch1,Cdkn2b,Ccr7,Pla2g5,Spry1,Gem,Aida,Fgd3,Bcl2l11,Ephb4,Tfpi,Nck1,Becn1,Psme…
GO:0045216	Cell-cell junction organization	12	191	0.57	0.38	0.0217	10090.ENSMUSP00000005234,10090.ENSMUSP00000007959,10090.ENSMUSP00000018713,10090.ENSMUSP00000022185,10090.ENSMUSP00000024699,10090.ENSMUSP00000044554,10090.ENSMUSP00000051887,10090.ENSMUSP00000071486,10090.ENSMUSP00000074681,10090.ENSMUSP00000081334,10090.ENSMUSP00000115062,10090.ENSMUSP00000124528	Wdr1,Rhoa,Cldn7,F2rl1,Cldn6,Fermt2,Cldn8,Actg1,Cdh11,Cldn19,Dsp,Cldn16
GO:0045930	Negative regulation of mitotic cell cycle	13	221	0.54	0.38	0.0217	10090.ENSMUSP00000020408,10090.ENSMUSP00000020692,10090.ENSMUSP00000024967,10090.ENSMUSP00000032182,10090.ENSMUSP00000034803,10090.ENSMUSP00000038863,10090.ENSMUSP00000041963,10090.ENSMUSP00000043981,10090.ENSMUSP00000050820,10090.ENSMUSP00000092673,10090.ENSMUSP00000095595,10090.ENSMUSP00000099621,10090.ENSMUSP00000128828	Mdm2,Btg2,Msh2,Xpc,Zw10,Btg1,Muc1,Nop53,Zfp36l2,Inip,Cdkn2b,Rpa2,Cdkn1c
GO:0031325	Positive regulation of cellular metabolic process	83	3304	0.17	0.3	0.022	10090.ENSMUSP00000001534,10090.ENSMUSP00000001547,10090.ENSMUSP00000001836,10090.ENSMUSP00000003645,10090.ENSMUSP00000007255,10090.ENSMUSP00000007959,10090.ENSMUSP00000013970,10090.ENSMUSP00000015920,10090.ENSMUSP00000017799,10090.ENSMUSP00000018521,10090.ENSMUSP00000019067,10090.ENSMUSP00000019708,10090.ENSMUSP00000020408,10090.ENSMUSP00000020640,10090.ENSMUSP00000020692,10090.ENSMUSP00000021794…	Sost,Col1a1,Pwp1,Ercc1,Ddah2,Rhoa,Pip4k2c,Med22,Cd40,Vezf1,Med11,Arid3a,Mdm2,Rack1,Btg2,Nedd9,F2rl1,Ripk3,Slc38a2,Atf1,Nfatc4,Msh2,Pdgfrb,Cd28,Mdk,Jag1,Eif6,Bcl10,Xpc,Calca,Rps3,Rps6ka3,S100a10,Hspb8,Heyl,Lum,Egr2,Gata6,Muc1,Hnrnpa1,Nop53,Fermt2,Sf3b3,Thoc5,Six5,Rnf139,Zfp458,Zfp36l2,S1pr2,Mob1a,Ajuba,Epcam,Wnt5a,Lif,Sh3bp4,Lcor,Cdh3,Trim68,Cldn19,Ehf,Fzd2,Hoxb3,Foxe1,Ccr7,Tnip1,Rel,Sox4,Rps9,Bcl…
GO:1902905	Positive regulation of supramolecular fiber organization	12	192	0.56	0.38	0.0222	10090.ENSMUSP00000002640,10090.ENSMUSP00000005234,10090.ENSMUSP00000007959,10090.ENSMUSP00000022185,10090.ENSMUSP00000032561,10090.ENSMUSP00000032998,10090.ENSMUSP00000033325,10090.ENSMUSP00000036949,10090.ENSMUSP00000044554,10090.ENSMUSP00000055862,10090.ENSMUSP00000059883,10090.ENSMUSP00000112221	Scin,Wdr1,Rhoa,F2rl1,Vasp,Rps3,Swap70,S100a10,Fermt2,Arf6,Cdc42ep2,Nck1
GO:0034097	Response to cytokine	32	931	0.3	0.33	0.0237	10090.ENSMUSP00000001547,10090.ENSMUSP00000007959,10090.ENSMUSP00000017799,10090.ENSMUSP00000027384,10090.ENSMUSP00000028071,10090.ENSMUSP00000028328,10090.ENSMUSP00000028361,10090.ENSMUSP00000031731,10090.ENSMUSP00000032907,10090.ENSMUSP00000032998,10090.ENSMUSP00000033000,10090.ENSMUSP00000034231,10090.ENSMUSP00000034232,10090.ENSMUSP00000034723,10090.ENSMUSP00000044048,10090.ENSMUSP00000050820…	Col1a1,Rhoa,Cd40,Atic,Bmi1,Entpd2,Il1f6,Pcolce,Calca,Rps3,Il21r,Ccl22,Ccl17,Aldh1a2,Mcl1,Zfp36l2,Cdc42ep2,Wnt5a,Actg1,Tank,Rplp0,Mapk11,Tnfrsf13c,Cdkn2b,Ccr7,Rel,Pdcd10,Rab12,Cyp27b1,Dhx9,Birc2,Pggt1b
GO:0030097	Hemopoiesis	28	768	0.33	0.33	0.0238	10090.ENSMUSP00000003469,10090.ENSMUSP00000003645,10090.ENSMUSP00000004784,10090.ENSMUSP00000005234,10090.ENSMUSP00000007959,10090.ENSMUSP00000019997,10090.ENSMUSP00000022185,10090.ENSMUSP00000022830,10090.ENSMUSP00000024967,10090.ENSMUSP00000027165,10090.ENSMUSP00000028071,10090.ENSMUSP00000041955,10090.ENSMUSP00000042150,10090.ENSMUSP00000045580,10090.ENSMUSP00000050820,10090.ENSMUSP00000062753…	Cd79a,Ercc1,Cnn2,Wdr1,Rhoa,Tnfaip3,F2rl1,Ripk3,Msh2,Cd28,Bmi1,Zbtb1,Rras,Thoc5,Zfp36l2,Irf2bp2,Wnt5a,Tmod3,Hoxb3,Cdkn2b,Ccr7,Sox4,Maea,Mfap5,Cdkn1c,G6pd2,Cd19,Rps14
GO:0007507	Heart development	24	611	0.36	0.34	0.0239	10090.ENSMUSP00000001125,10090.ENSMUSP00000015138,10090.ENSMUSP00000020408,10090.ENSMUSP00000021617,10090.ENSMUSP00000024179,10090.ENSMUSP00000025522,10090.ENSMUSP00000028735,10090.ENSMUSP00000034723,10090.ENSMUSP00000040576,10090.ENSMUSP00000041774,10090.ENSMUSP00000047173,10090.ENSMUSP00000064878,10090.ENSMUSP00000073875,10090.ENSMUSP00000086204,10090.ENSMUSP00000091463,10090.ENSMUSP00000100013…	Kctd10,Eln,Mdm2,Asb2,Nfatc4,Pdgfrb,Jag1,Aldh1a2,Heyl,Gata6,Pdlim7,Wnt5a,Calcrl,Mapk11,Fzd2,Sox4,Spry1,Ephb4,Itga3,Dsp,Ihh,Smad2,Stra6,Apela
GO:0071363	Cellular response to growth factor stimulus	21	498	0.39	0.34	0.0239	10090.ENSMUSP00000001534,10090.ENSMUSP00000001547,10090.ENSMUSP00000002029,10090.ENSMUSP00000005077,10090.ENSMUSP00000017920,10090.ENSMUSP00000018737,10090.ENSMUSP00000020308,10090.ENSMUSP00000020640,10090.ENSMUSP00000025522,10090.ENSMUSP00000031668,10090.ENSMUSP00000032907,10090.ENSMUSP00000032998,10090.ENSMUSP00000040576,10090.ENSMUSP00000041774,10090.ENSMUSP00000044554,10090.ENSMUSP00000050820…	Sost,Col1a1,Emd,Hspb1,Crk,Sparc,Ddit4,Rack1,Pdgfrb,Col1a2,Calca,Rps3,Heyl,Gata6,Fermt2,Zfp36l2,Arf6,Wnt5a,Cdkn2b,Becn1,Smad2
GO:0051173	Positive regulation of nitrogen compound metabolic process	83	3325	0.17	0.29	0.0258	10090.ENSMUSP00000001534,10090.ENSMUSP00000001547,10090.ENSMUSP00000001836,10090.ENSMUSP00000003645,10090.ENSMUSP00000007255,10090.ENSMUSP00000007959,10090.ENSMUSP00000015920,10090.ENSMUSP00000017799,10090.ENSMUSP00000018521,10090.ENSMUSP00000019067,10090.ENSMUSP00000019708,10090.ENSMUSP00000019997,10090.ENSMUSP00000020408,10090.ENSMUSP00000020640,10090.ENSMUSP00000020692,10090.ENSMUSP00000021794…	Sost,Col1a1,Pwp1,Ercc1,Ddah2,Rhoa,Med22,Cd40,Vezf1,Med11,Arid3a,Tnfaip3,Mdm2,Rack1,Btg2,Nedd9,F2rl1,Ripk3,Slc38a2,Atf1,Nfatc4,Msh2,Pdgfrb,Cd28,Bmi1,Mdk,Jag1,Eif6,Bcl10,Pcolce,Xpc,Calca,Rps3,Rps6ka3,Ist1,S100a10,Heyl,Lum,Egr2,Gata6,Muc1,Hnrnpa1,Nop53,Fermt2,Sf3b3,Thoc5,Six5,Rnf139,Zfp458,Zfp36l2,S1pr2,Mob1a,Fbln1,Ajuba,Epcam,Wnt5a,Lif,Lcor,Tank,Cldn19,Ehf,Fzd2,Hoxb3,Foxe1,Mtch1,Ccr7,Tnip1,Rel,Sox4…
GO:0050794	Regulation of cellular process	243	12265	0.07	0.27	0.0261	10090.ENSMUSP00000001115,10090.ENSMUSP00000001125,10090.ENSMUSP00000001384,10090.ENSMUSP00000001534,10090.ENSMUSP00000001547,10090.ENSMUSP00000001631,10090.ENSMUSP00000001836,10090.ENSMUSP00000002029,10090.ENSMUSP00000002048,10090.ENSMUSP00000002640,10090.ENSMUSP00000003469,10090.ENSMUSP00000003645,10090.ENSMUSP00000004784,10090.ENSMUSP00000004965,10090.ENSMUSP00000005077,10090.ENSMUSP00000005234…	Grk6,Kctd10,Cnn1,Sost,Col1a1,Acap1,Pwp1,Emd,Taco1,Scin,Cd79a,Ercc1,Cnn2,Chmp2b,Hspb1,Wdr1,Atp4a,Clcnkb,Ddah2,Rhoa,Tspan32,Ppp2cb,Pip4k2c,Eln,Plekho1,Med22,Rnd3,Krt20,Cd40,Crk,Vezf1,Cldn7,Sparc,Mmp7,Sfrp5,Med11,Slc35b4,Arid3a,Tnfaip3,Abracl,Nedd1,Ddit4,Mdm2,Stc2,Rack1,Btg2,Dbnl,Asb2,Nedd9,F2rl1,Ripk3,Slc38a2,Gpihbp1,Psca,Mcm4,Krt5,Atf1,Ivns1abp,Nfatc4,Msh2,Ercc3,Pdgfrb,Cd28,Stk17b,Dpt,Rgs5,Bmi1,En…
GO:0022409	Positive regulation of cell-cell adhesion	16	325	0.46	0.35	0.0265	10090.ENSMUSP00000007959,10090.ENSMUSP00000027165,10090.ENSMUSP00000028071,10090.ENSMUSP00000028672,10090.ENSMUSP00000029842,10090.ENSMUSP00000032998,10090.ENSMUSP00000041955,10090.ENSMUSP00000053027,10090.ENSMUSP00000064878,10090.ENSMUSP00000086564,10090.ENSMUSP00000089777,10090.ENSMUSP00000099423,10090.ENSMUSP00000100013,10090.ENSMUSP00000106684,10090.ENSMUSP00000112221,10090.ENSMUSP00000128056	Rhoa,Cd28,Bmi1,Mdk,Bcl10,Rps3,Zbtb1,Fut4,Wnt5a,Tnfrsf13c,Piezo1,Ccr7,Sox4,Ephb4,Nck1,Ihh
GO:0006996	Organelle organization	86	3482	0.16	0.29	0.0267	10090.ENSMUSP00000001384,10090.ENSMUSP00000002029,10090.ENSMUSP00000002048,10090.ENSMUSP00000002640,10090.ENSMUSP00000003645,10090.ENSMUSP00000004784,10090.ENSMUSP00000004965,10090.ENSMUSP00000005234,10090.ENSMUSP00000007959,10090.ENSMUSP00000009396,10090.ENSMUSP00000009774,10090.ENSMUSP00000015138,10090.ENSMUSP00000015157,10090.ENSMUSP00000017288,10090.ENSMUSP00000017629,10090.ENSMUSP00000017743…	Cnn1,Emd,Taco1,Scin,Ercc1,Cnn2,Chmp2b,Wdr1,Rhoa,Tspan32,Ppp2cb,Eln,Trappc2l,Rnd3,Top2b,Krt20,Crk,Plin3,Tnfaip3,Nedd1,Dbnl,Asb2,Nedd9,Mcm4,Krt5,Aqp2,Msh2,Ercc3,Pdgfrb,Nphs2,Bmi1,Tor1b,Mdk,Eif6,Vasp,Rps3,Swap70,Bnip2,Zw10,S100a10,Zbtb1,Nop53,Pdlim7,Sfn,S1pr2,Arf6,Zfp518a,Ajuba,Smtnl2,Cdc42ep2,Selenon,Hmgn1,Wnt5a,Lif,Actg1,Tmod3,Cldn19,Rplp0,Fmnl3,Exoc8,Ehd2,Ttc30b,Ccr7,Pla2g5,Rpa2,Spry1,Gem,Rps5,Fg…
GO:0051128	Regulation of cellular component organization	67	2546	0.19	0.29	0.0285	10090.ENSMUSP00000001534,10090.ENSMUSP00000002640,10090.ENSMUSP00000003645,10090.ENSMUSP00000004965,10090.ENSMUSP00000005077,10090.ENSMUSP00000005234,10090.ENSMUSP00000007959,10090.ENSMUSP00000013970,10090.ENSMUSP00000015138,10090.ENSMUSP00000015889,10090.ENSMUSP00000017288,10090.ENSMUSP00000017920,10090.ENSMUSP00000018713,10090.ENSMUSP00000018737,10090.ENSMUSP00000020408,10090.ENSMUSP00000020640…	Sost,Scin,Ercc1,Chmp2b,Hspb1,Wdr1,Rhoa,Pip4k2c,Eln,Plekho1,Rnd3,Crk,Cldn7,Sparc,Mdm2,Rack1,Dbnl,Nedd9,F2rl1,Gpihbp1,Atf1,Nfatc4,Pdgfrb,Cd28,Mdk,Anapc4,Vasp,Rps3,Swap70,Ist1,Zw10,S100a10,Hnrnpa1,Nop53,Fermt2,Sfn,Rapsn,Arf6,Ajuba,Cdc42ep2,Wnt5a,Lif,Sh3bp4,Actg1,Tmod3,Cldn19,Sema3g,Nes,Piezo1,Ehd2,Ccr7,Pla2g5,Plscr3,Aida,Bcl2l11,Tmsb10,Nck1,Itga3,Becn1,Pdcd10,Cyp27b1,G6pd2,Birc2,Apela,Map4k4,Sema3f,…
GO:0090066	Regulation of anatomical structure size	23	585	0.36	0.32	0.0303	10090.ENSMUSP00000002640,10090.ENSMUSP00000005234,10090.ENSMUSP00000007959,10090.ENSMUSP00000015138,10090.ENSMUSP00000020769,10090.ENSMUSP00000022185,10090.ENSMUSP00000023752,10090.ENSMUSP00000028630,10090.ENSMUSP00000032561,10090.ENSMUSP00000032907,10090.ENSMUSP00000033325,10090.ENSMUSP00000034164,10090.ENSMUSP00000048218,10090.ENSMUSP00000055178,10090.ENSMUSP00000055862,10090.ENSMUSP00000059043…	Scin,Wdr1,Rhoa,Eln,Dbnl,F2rl1,Aqp2,Slc12a1,Vasp,Calca,Swap70,Ist1,Acta2,Vstm4,Arf6,Smtnl2,Cdc42ep2,Wnt5a,Tmod3,Sema3g,Tmsb10,Nck1,Sema3f
GO:0002696	Positive regulation of leukocyte activation	18	400	0.42	0.33	0.0305	10090.ENSMUSP00000007959,10090.ENSMUSP00000017799,10090.ENSMUSP00000022185,10090.ENSMUSP00000024967,10090.ENSMUSP00000027165,10090.ENSMUSP00000028071,10090.ENSMUSP00000028672,10090.ENSMUSP00000029842,10090.ENSMUSP00000032998,10090.ENSMUSP00000041955,10090.ENSMUSP00000064878,10090.ENSMUSP00000086564,10090.ENSMUSP00000099423,10090.ENSMUSP00000100013,10090.ENSMUSP00000100464,10090.ENSMUSP00000106684…	Rhoa,Cd40,F2rl1,Msh2,Cd28,Bmi1,Mdk,Bcl10,Rps3,Zbtb1,Wnt5a,Tnfrsf13c,Ccr7,Sox4,Iglc2,Ephb4,Nck1,Ihh
GO:0010638	Positive regulation of organelle organization	22	551	0.37	0.32	0.033	10090.ENSMUSP00000002640,10090.ENSMUSP00000003645,10090.ENSMUSP00000005234,10090.ENSMUSP00000007959,10090.ENSMUSP00000013970,10090.ENSMUSP00000022185,10090.ENSMUSP00000025522,10090.ENSMUSP00000027165,10090.ENSMUSP00000032561,10090.ENSMUSP00000032998,10090.ENSMUSP00000033325,10090.ENSMUSP00000036949,10090.ENSMUSP00000042658,10090.ENSMUSP00000044554,10090.ENSMUSP00000055862,10090.ENSMUSP00000059883…	Scin,Ercc1,Wdr1,Rhoa,Pip4k2c,F2rl1,Pdgfrb,Cd28,Vasp,Rps3,Swap70,S100a10,Hnrnpa1,Fermt2,Arf6,Cdc42ep2,Wnt5a,Nes,Pla2g5,Bcl2l11,Nck1,Becn1
GO:0044089	Positive regulation of cellular component biogenesis	22	551	0.37	0.32	0.033	10090.ENSMUSP00000003645,10090.ENSMUSP00000007959,10090.ENSMUSP00000013970,10090.ENSMUSP00000020640,10090.ENSMUSP00000022185,10090.ENSMUSP00000032561,10090.ENSMUSP00000032998,10090.ENSMUSP00000033325,10090.ENSMUSP00000036949,10090.ENSMUSP00000044554,10090.ENSMUSP00000055862,10090.ENSMUSP00000056977,10090.ENSMUSP00000059883,10090.ENSMUSP00000081334,10090.ENSMUSP00000089777,10090.ENSMUSP00000099423…	Ercc1,Rhoa,Pip4k2c,Rack1,F2rl1,Vasp,Rps3,Swap70,S100a10,Fermt2,Arf6,Ajuba,Cdc42ep2,Cldn19,Piezo1,Ccr7,Bcl2l11,Rab7,Nck1,Becn1,Map4k4,Dag1
GO:0051338	Regulation of transferase activity	31	912	0.3	0.31	0.033	10090.ENSMUSP00000005077,10090.ENSMUSP00000007959,10090.ENSMUSP00000013970,10090.ENSMUSP00000017799,10090.ENSMUSP00000018966,10090.ENSMUSP00000019997,10090.ENSMUSP00000020640,10090.ENSMUSP00000021794,10090.ENSMUSP00000022830,10090.ENSMUSP00000025522,10090.ENSMUSP00000028071,10090.ENSMUSP00000029842,10090.ENSMUSP00000032907,10090.ENSMUSP00000032998,10090.ENSMUSP00000044554,10090.ENSMUSP00000050374…	Hspb1,Rhoa,Pip4k2c,Cd40,Sfrp5,Tnfaip3,Rack1,Nedd9,Ripk3,Pdgfrb,Bmi1,Bcl10,Calca,Rps3,Fermt2,Sfn,Mob1a,Ajuba,Hmgn1,Wnt5a,Cdkn2b,Ccr7,Spry1,Aida,Ephb4,Pdcd10,Cdkn1c,Ube2i,Chtf8,Dag1,Cd19
GO:0002460	Adaptive immune response based on somatic recombination of immune receptors built from immunoglobulin superfamily domains	11	175	0.57	0.34	0.0345	10090.ENSMUSP00000003645,10090.ENSMUSP00000017799,10090.ENSMUSP00000024967,10090.ENSMUSP00000028735,10090.ENSMUSP00000029842,10090.ENSMUSP00000033000,10090.ENSMUSP00000033325,10090.ENSMUSP00000074549,10090.ENSMUSP00000086564,10090.ENSMUSP00000100464,10090.ENSMUSP00000145803	Ercc1,Cd40,Msh2,Jag1,Bcl10,Il21r,Swap70,Unc13d,Tnfrsf13c,Iglc2,Cd19
GO:0051251	Positive regulation of lymphocyte activation	16	335	0.45	0.33	0.0345	10090.ENSMUSP00000007959,10090.ENSMUSP00000017799,10090.ENSMUSP00000024967,10090.ENSMUSP00000027165,10090.ENSMUSP00000028071,10090.ENSMUSP00000028672,10090.ENSMUSP00000029842,10090.ENSMUSP00000032998,10090.ENSMUSP00000041955,10090.ENSMUSP00000086564,10090.ENSMUSP00000099423,10090.ENSMUSP00000100013,10090.ENSMUSP00000100464,10090.ENSMUSP00000106684,10090.ENSMUSP00000112221,10090.ENSMUSP00000128056	Rhoa,Cd40,Msh2,Cd28,Bmi1,Mdk,Bcl10,Rps3,Zbtb1,Tnfrsf13c,Ccr7,Sox4,Iglc2,Ephb4,Nck1,Ihh
GO:0060548	Negative regulation of cell death	38	1216	0.26	0.3	0.0345	10090.ENSMUSP00000004965,10090.ENSMUSP00000005077,10090.ENSMUSP00000007959,10090.ENSMUSP00000018713,10090.ENSMUSP00000019997,10090.ENSMUSP00000020408,10090.ENSMUSP00000020640,10090.ENSMUSP00000020692,10090.ENSMUSP00000023918,10090.ENSMUSP00000024179,10090.ENSMUSP00000024967,10090.ENSMUSP00000025522,10090.ENSMUSP00000028071,10090.ENSMUSP00000028672,10090.ENSMUSP00000029670,10090.ENSMUSP00000029842…	Chmp2b,Hspb1,Rhoa,Cldn7,Tnfaip3,Mdm2,Rack1,Btg2,Ivns1abp,Nfatc4,Msh2,Pdgfrb,Bmi1,Mdk,Ptgfr,Bcl10,Rps6ka3,Thoc6,Pdxk,Gata6,Muc1,Mcl1,Fermt2,Fcmr,Cdsn,Sfn,Epcam,Wnt5a,Nes,Ccr7,Sox4,Maea,Nck1,Becn1,Pdcd10,Ihh,Birc2,Map4k4
GO:0071356	Cellular response to tumor necrosis factor	11	175	0.57	0.34	0.0345	10090.ENSMUSP00000001547,10090.ENSMUSP00000017799,10090.ENSMUSP00000032907,10090.ENSMUSP00000032998,10090.ENSMUSP00000034231,10090.ENSMUSP00000034232,10090.ENSMUSP00000050820,10090.ENSMUSP00000077219,10090.ENSMUSP00000086564,10090.ENSMUSP00000139825,10090.ENSMUSP00000140049	Col1a1,Cd40,Calca,Rps3,Ccl22,Ccl17,Zfp36l2,Tank,Tnfrsf13c,Dhx9,Birc2
GO:0043087	Regulation of GTPase activity	17	371	0.43	0.32	0.0348	10090.ENSMUSP00000017799,10090.ENSMUSP00000017920,10090.ENSMUSP00000020339,10090.ENSMUSP00000020640,10090.ENSMUSP00000021794,10090.ENSMUSP00000022185,10090.ENSMUSP00000034231,10090.ENSMUSP00000034232,10090.ENSMUSP00000036949,10090.ENSMUSP00000044554,10090.ENSMUSP00000056977,10090.ENSMUSP00000064878,10090.ENSMUSP00000067581,10090.ENSMUSP00000099423,10090.ENSMUSP00000103742,10090.ENSMUSP00000141400…	Cd40,Crk,Tbc1d15,Rack1,Nedd9,F2rl1,Ccl22,Ccl17,S100a10,Fermt2,Ajuba,Wnt5a,Sh3bp4,Ccr7,Spry1,Map4k4,Tbc1d10c
GO:1902533	Positive regulation of intracellular signal transduction	34	1047	0.28	0.3	0.036	10090.ENSMUSP00000007959,10090.ENSMUSP00000017799,10090.ENSMUSP00000017920,10090.ENSMUSP00000020640,10090.ENSMUSP00000022185,10090.ENSMUSP00000022830,10090.ENSMUSP00000025522,10090.ENSMUSP00000027165,10090.ENSMUSP00000029842,10090.ENSMUSP00000032998,10090.ENSMUSP00000034231,10090.ENSMUSP00000034232,10090.ENSMUSP00000034754,10090.ENSMUSP00000044048,10090.ENSMUSP00000044554,10090.ENSMUSP00000048218…	Rhoa,Cd40,Crk,Rack1,F2rl1,Ripk3,Pdgfrb,Cd28,Bcl10,Rps3,Ccl22,Ccl17,Bnip2,Mcl1,Fermt2,Acta2,Ajuba,P2ry10,Wnt5a,Lif,Hcst,Trim68,Map4k1,Ccr7,Pla2g5,Rel,Bcl2l11,Nck1,Becn1,Pdcd10,Ube2i,Birc2,Apela,Map4k4
GO:0010467	Gene expression	58	2145	0.2	0.28	0.0377	10090.ENSMUSP00000001834,10090.ENSMUSP00000001836,10090.ENSMUSP00000003645,10090.ENSMUSP00000009396,10090.ENSMUSP00000015920,10090.ENSMUSP00000018767,10090.ENSMUSP00000019067,10090.ENSMUSP00000020640,10090.ENSMUSP00000023769,10090.ENSMUSP00000023918,10090.ENSMUSP00000024179,10090.ENSMUSP00000024783,10090.ENSMUSP00000024967,10090.ENSMUSP00000025241,10090.ENSMUSP00000027165,10090.ENSMUSP00000027626…	Rtcb,Pwp1,Ercc1,Tspan32,Med22,Mmp7,Med11,Rack1,Atf1,Ivns1abp,Nfatc4,Bysl,Msh2,Ercc3,Cd28,Nifk,Cpxm1,Eif6,Ppie,Polr2b,Rps3,Swap70,Eif3f,Rps4x,Eri1,S100a10,Thoc6,Egr2,Gata6,Zbtb1,Hesx1,Hnrnpa1,Nop53,Sf3b3,Thoc5,Ddx19a,Rps21,Wdr3,Lcor,Utp18,Prpf38a,Rplp2,Rplp0,Ehf,Yae1d1,Snrpb,Rps8,Sox4,Rps5,Rps9,Plrg1,Hnrnpm,Osgep,Rps13,Serpinh1,Ihh,Dhx9,Rps14
GO:0030325	Adrenal gland development	5	32	0.96	0.37	0.038	10090.ENSMUSP00000025522,10090.ENSMUSP00000028672,10090.ENSMUSP00000128828,10090.ENSMUSP00000130115,10090.ENSMUSP00000130232	Pdgfrb,Mdk,Cdkn1c,Smad2,Stra6
GO:0071214	Cellular response to abiotic stimulus	16	340	0.44	0.32	0.038	10090.ENSMUSP00000001547,10090.ENSMUSP00000003645,10090.ENSMUSP00000004784,10090.ENSMUSP00000017799,10090.ENSMUSP00000020408,10090.ENSMUSP00000023099,10090.ENSMUSP00000023752,10090.ENSMUSP00000024179,10090.ENSMUSP00000029842,10090.ENSMUSP00000032182,10090.ENSMUSP00000041955,10090.ENSMUSP00000077219,10090.ENSMUSP00000089777,10090.ENSMUSP00000096963,10090.ENSMUSP00000142109,10090.ENSMUSP00000143680	Col1a1,Ercc1,Cnn2,Cd40,Mdm2,Slc38a2,Aqp2,Nfatc4,Bcl10,Xpc,Zbtb1,Tank,Piezo1,Slc4a11,Dag1,Crip1
GO:1903039	Positive regulation of leukocyte cell-cell adhesion	14	272	0.48	0.32	0.038	10090.ENSMUSP00000007959,10090.ENSMUSP00000027165,10090.ENSMUSP00000028071,10090.ENSMUSP00000028672,10090.ENSMUSP00000029842,10090.ENSMUSP00000032998,10090.ENSMUSP00000041955,10090.ENSMUSP00000053027,10090.ENSMUSP00000086564,10090.ENSMUSP00000099423,10090.ENSMUSP00000100013,10090.ENSMUSP00000106684,10090.ENSMUSP00000112221,10090.ENSMUSP00000128056	Rhoa,Cd28,Bmi1,Mdk,Bcl10,Rps3,Zbtb1,Fut4,Tnfrsf13c,Ccr7,Sox4,Ephb4,Nck1,Ihh
GO:0010224	Response to UV-B	4	17	1.14	0.37	0.0381	10090.ENSMUSP00000024967,10090.ENSMUSP00000032182,10090.ENSMUSP00000061012,10090.ENSMUSP00000143680	Msh2,Xpc,Hmgn1,Crip1
GO:2001242	Regulation of intrinsic apoptotic signaling pathway	11	179	0.56	0.33	0.0387	10090.ENSMUSP00000005077,10090.ENSMUSP00000020408,10090.ENSMUSP00000020640,10090.ENSMUSP00000022830,10090.ENSMUSP00000023918,10090.ENSMUSP00000032998,10090.ENSMUSP00000041963,10090.ENSMUSP00000044048,10090.ENSMUSP00000105970,10090.ENSMUSP00000112221,10090.ENSMUSP00000119369	Hspb1,Mdm2,Rack1,Ripk3,Ivns1abp,Rps3,Muc1,Mcl1,Bcl2l11,Nck1,Becn1
GO:0003007	Heart morphogenesis	14	274	0.48	0.32	0.0392	10090.ENSMUSP00000015138,10090.ENSMUSP00000020408,10090.ENSMUSP00000021617,10090.ENSMUSP00000028735,10090.ENSMUSP00000034723,10090.ENSMUSP00000040576,10090.ENSMUSP00000041774,10090.ENSMUSP00000064878,10090.ENSMUSP00000091463,10090.ENSMUSP00000100013,10090.ENSMUSP00000103742,10090.ENSMUSP00000106684,10090.ENSMUSP00000115062,10090.ENSMUSP00000128056	Eln,Mdm2,Asb2,Jag1,Aldh1a2,Heyl,Gata6,Wnt5a,Fzd2,Sox4,Spry1,Ephb4,Dsp,Ihh
GO:2001244	Positive regulation of intrinsic apoptotic signaling pathway	7	73	0.75	0.35	0.0392	10090.ENSMUSP00000020640,10090.ENSMUSP00000022830,10090.ENSMUSP00000032998,10090.ENSMUSP00000044048,10090.ENSMUSP00000105970,10090.ENSMUSP00000112221,10090.ENSMUSP00000119369	Rack1,Ripk3,Rps3,Mcl1,Bcl2l11,Nck1,Becn1
GO:0043170	Macromolecule metabolic process	130	5860	0.11	0.26	0.0395	10090.ENSMUSP00000001115,10090.ENSMUSP00000001125,10090.ENSMUSP00000001834,10090.ENSMUSP00000001836,10090.ENSMUSP00000003645,10090.ENSMUSP00000004965,10090.ENSMUSP00000009396,10090.ENSMUSP00000009774,10090.ENSMUSP00000015920,10090.ENSMUSP00000016696,10090.ENSMUSP00000017090,10090.ENSMUSP00000017629,10090.ENSMUSP00000018767,10090.ENSMUSP00000019067,10090.ENSMUSP00000019997,10090.ENSMUSP00000020408…	Grk6,Kctd10,Rtcb,Pwp1,Ercc1,Chmp2b,Tspan32,Ppp2cb,Med22,Foxred2,Kctd5,Top2b,Mmp7,Med11,Tnfaip3,Mdm2,Rack1,Btg2,Asb2,Ripk3,Mcm4,Atf1,Ivns1abp,Nfatc4,Bysl,Msh2,Ercc3,Pdgfrb,Cd28,Stk17b,Nifk,Bmi1,Cpxm1,Eif6,Clca3a2,Ppie,Pnrc2,Mmp23,Anapc4,Polr2b,Pcolce,Gxylt2,Xpc,Calca,Rps3,Swap70,Eif3f,Rps6ka3,Rps4x,Vps36,Eri1,B3gnt3,Pygb,S100a10,Thoc6,Btg1,Csgalnact2,Egr2,Gata6,Zbtb1,Hesx1,Hnrnpa1,Nop53,Sf3b3,Thoc…
GO:0043547	Positive regulation of GTPase activity	14	275	0.48	0.32	0.0397	10090.ENSMUSP00000017799,10090.ENSMUSP00000017920,10090.ENSMUSP00000020339,10090.ENSMUSP00000020640,10090.ENSMUSP00000021794,10090.ENSMUSP00000022185,10090.ENSMUSP00000034231,10090.ENSMUSP00000034232,10090.ENSMUSP00000036949,10090.ENSMUSP00000044554,10090.ENSMUSP00000064878,10090.ENSMUSP00000099423,10090.ENSMUSP00000141400,10090.ENSMUSP00000158437	Cd40,Crk,Tbc1d15,Rack1,Nedd9,F2rl1,Ccl22,Ccl17,S100a10,Fermt2,Wnt5a,Ccr7,Map4k4,Tbc1d10c
GO:0050864	Regulation of B cell activation	10	151	0.59	0.33	0.0397	10090.ENSMUSP00000017799,10090.ENSMUSP00000019997,10090.ENSMUSP00000024967,10090.ENSMUSP00000027165,10090.ENSMUSP00000028071,10090.ENSMUSP00000050820,10090.ENSMUSP00000086564,10090.ENSMUSP00000100464,10090.ENSMUSP00000145803,10090.ENSMUSP00000158437	Cd40,Tnfaip3,Msh2,Cd28,Bmi1,Zfp36l2,Tnfrsf13c,Iglc2,Cd19,Tbc1d10c
GO:0032502	Developmental process	133	6028	0.11	0.26	0.0402	10090.ENSMUSP00000001125,10090.ENSMUSP00000001547,10090.ENSMUSP00000001834,10090.ENSMUSP00000002029,10090.ENSMUSP00000002640,10090.ENSMUSP00000003469,10090.ENSMUSP00000003645,10090.ENSMUSP00000004784,10090.ENSMUSP00000005234,10090.ENSMUSP00000006128,10090.ENSMUSP00000007959,10090.ENSMUSP00000015138,10090.ENSMUSP00000015889,10090.ENSMUSP00000017629,10090.ENSMUSP00000017743,10090.ENSMUSP00000017920…	Kctd10,Col1a1,Rtcb,Emd,Scin,Cd79a,Ercc1,Cnn2,Wdr1,Rcn1,Rhoa,Eln,Plekho1,Top2b,Krt20,Crk,Vezf1,Sparc,Sfrp5,Tnfaip3,Ddit4,Mdm2,Stc2,Rack1,Btg2,Dbnl,Asb2,F2rl1,Ripk3,Slc38a2,Krt5,Aqp2,Aqp6,Nfatc4,Bysl,Msh2,Ercc3,Pdgfrb,Cd28,Atic,Nphs2,Bmi1,Slc12a1,Mdk,Jag1,Bcl10,Col1a2,Vasp,Calca,Swap70,Adgra2,Ist1,Tagln,Aldh1a2,Bnip2,Fcrla,Thoc6,Mcoln3,Btg1,Rbm45,Heyl,Egr2,Gata6,Zbtb1,Hesx1,Rras,Mcl1,Fermt2,Thoc5,S…
GO:0042542	Response to hydrogen peroxide	9	124	0.63	0.33	0.0405	10090.ENSMUSP00000001547,10090.ENSMUSP00000009774,10090.ENSMUSP00000017920,10090.ENSMUSP00000019997,10090.ENSMUSP00000022830,10090.ENSMUSP00000025522,10090.ENSMUSP00000032998,10090.ENSMUSP00000119369,10090.ENSMUSP00000125752	Col1a1,Ppp2cb,Crk,Tnfaip3,Ripk3,Pdgfrb,Rps3,Becn1,Pdcd10
GO:0043297	Apical junction assembly	7	74	0.74	0.34	0.0408	10090.ENSMUSP00000005234,10090.ENSMUSP00000007959,10090.ENSMUSP00000018713,10090.ENSMUSP00000024699,10090.ENSMUSP00000051887,10090.ENSMUSP00000081334,10090.ENSMUSP00000124528	Wdr1,Rhoa,Cldn7,Cldn6,Cldn8,Cldn19,Cldn16
GO:0070372	Regulation of ERK1 and ERK2 cascade	16	345	0.44	0.31	0.0408	10090.ENSMUSP00000022185,10090.ENSMUSP00000023265,10090.ENSMUSP00000025522,10090.ENSMUSP00000034231,10090.ENSMUSP00000034232,10090.ENSMUSP00000042150,10090.ENSMUSP00000044554,10090.ENSMUSP00000048218,10090.ENSMUSP00000054583,10090.ENSMUSP00000067066,10090.ENSMUSP00000080694,10090.ENSMUSP00000099571,10090.ENSMUSP00000099792,10090.ENSMUSP00000103742,10090.ENSMUSP00000140510,10090.ENSMUSP00000158437	F2rl1,Psca,Pdgfrb,Ccl22,Ccl17,Rras,Fermt2,Acta2,Fbln1,Lif,Rps6ka6,Pla2g5,Tnip1,Spry1,Apela,Tbc1d10c
GO:2000401	Regulation of lymphocyte migration	7	74	0.74	0.34	0.0408	10090.ENSMUSP00000007959,10090.ENSMUSP00000017920,10090.ENSMUSP00000021794,10090.ENSMUSP00000022830,10090.ENSMUSP00000064878,10090.ENSMUSP00000099423,10090.ENSMUSP00000099885	Rhoa,Crk,Nedd9,Ripk3,Wnt5a,Ccr7,Stk10
GO:0001525	Angiogenesis	16	346	0.43	0.31	0.0414	10090.ENSMUSP00000001125,10090.ENSMUSP00000018521,10090.ENSMUSP00000024179,10090.ENSMUSP00000025522,10090.ENSMUSP00000033876,10090.ENSMUSP00000055178,10090.ENSMUSP00000071486,10090.ENSMUSP00000073875,10090.ENSMUSP00000085566,10090.ENSMUSP00000091476,10090.ENSMUSP00000106684,10090.ENSMUSP00000119369,10090.ENSMUSP00000125752,10090.ENSMUSP00000128056,10090.ENSMUSP00000140510,10090.ENSMUSP00000142109	Kctd10,Vezf1,Nfatc4,Pdgfrb,Adgra2,Vstm4,Actg1,Calcrl,Fmnl3,Hoxb3,Ephb4,Becn1,Pdcd10,Ihh,Apela,Dag1
GO:0022604	Regulation of cell morphogenesis	16	346	0.43	0.31	0.0414	10090.ENSMUSP00000005234,10090.ENSMUSP00000007959,10090.ENSMUSP00000015889,10090.ENSMUSP00000017288,10090.ENSMUSP00000017920,10090.ENSMUSP00000018737,10090.ENSMUSP00000020769,10090.ENSMUSP00000021794,10090.ENSMUSP00000028672,10090.ENSMUSP00000036949,10090.ENSMUSP00000044554,10090.ENSMUSP00000054583,10090.ENSMUSP00000059883,10090.ENSMUSP00000064878,10090.ENSMUSP00000074549,10090.ENSMUSP00000085566	Wdr1,Rhoa,Plekho1,Rnd3,Crk,Sparc,Dbnl,Nedd9,Mdk,S100a10,Fermt2,Fbln1,Cdc42ep2,Wnt5a,Unc13d,Fmnl3
GO:0019724	B cell mediated immunity	8	99	0.68	0.34	0.0415	10090.ENSMUSP00000003645,10090.ENSMUSP00000017799,10090.ENSMUSP00000024967,10090.ENSMUSP00000029842,10090.ENSMUSP00000033000,10090.ENSMUSP00000033325,10090.ENSMUSP00000100464,10090.ENSMUSP00000145803	Ercc1,Cd40,Msh2,Bcl10,Il21r,Swap70,Iglc2,Cd19
GO:0050870	Positive regulation of T cell activation	13	246	0.49	0.31	0.0426	10090.ENSMUSP00000007959,10090.ENSMUSP00000027165,10090.ENSMUSP00000028071,10090.ENSMUSP00000028672,10090.ENSMUSP00000029842,10090.ENSMUSP00000032998,10090.ENSMUSP00000041955,10090.ENSMUSP00000086564,10090.ENSMUSP00000099423,10090.ENSMUSP00000100013,10090.ENSMUSP00000106684,10090.ENSMUSP00000112221,10090.ENSMUSP00000128056	Rhoa,Cd28,Bmi1,Mdk,Bcl10,Rps3,Zbtb1,Tnfrsf13c,Ccr7,Sox4,Ephb4,Nck1,Ihh
GO:0019222	Regulation of metabolic process	152	7094	0.1	0.25	0.0436	10090.ENSMUSP00000001534,10090.ENSMUSP00000001547,10090.ENSMUSP00000001836,10090.ENSMUSP00000002048,10090.ENSMUSP00000003645,10090.ENSMUSP00000004784,10090.ENSMUSP00000005077,10090.ENSMUSP00000007255,10090.ENSMUSP00000007959,10090.ENSMUSP00000009774,10090.ENSMUSP00000013970,10090.ENSMUSP00000015920,10090.ENSMUSP00000017799,10090.ENSMUSP00000018521,10090.ENSMUSP00000018966,10090.ENSMUSP00000019067…	Sost,Col1a1,Pwp1,Taco1,Ercc1,Cnn2,Hspb1,Ddah2,Rhoa,Ppp2cb,Pip4k2c,Med22,Cd40,Vezf1,Sfrp5,Med11,Slc35b4,Arid3a,Tnfaip3,Ddit4,Mdm2,Stc2,Rack1,Btg2,Nedd9,F2rl1,Ripk3,Slc38a2,Mcm4,Atf1,Ivns1abp,Nfatc4,Msh2,Tapbp,Pdgfrb,Cd28,Bmi1,Il1f6,Mdk,Jag1,Eif6,Ptgfr,Bcl10,Ppie,Pnrc2,Pcolce,Xpc,Zfp84,Calca,Rps3,Swap70,Eif3f,Rps6ka3,Eri1,Ist1,Aldh1a2,S100a10,Hspb8,Heyl,Lum,Egr2,Gata6,Zbtb1,Muc1,Hesx1,Hnrnpa1,Nop53…
GO:0044419	Biological process involved in interspecies interaction between organisms	46	1609	0.22	0.27	0.0456	10090.ENSMUSP00000004965,10090.ENSMUSP00000005077,10090.ENSMUSP00000007959,10090.ENSMUSP00000009396,10090.ENSMUSP00000017799,10090.ENSMUSP00000017920,10090.ENSMUSP00000018767,10090.ENSMUSP00000019997,10090.ENSMUSP00000020308,10090.ENSMUSP00000022185,10090.ENSMUSP00000022830,10090.ENSMUSP00000023918,10090.ENSMUSP00000024699,10090.ENSMUSP00000028361,10090.ENSMUSP00000029670,10090.ENSMUSP00000029842…	Chmp2b,Hspb1,Rhoa,Tspan32,Cd40,Crk,Mmp7,Tnfaip3,Ddit4,F2rl1,Ripk3,Ivns1abp,Cldn6,Il1f6,Ptgfr,Bcl10,Rps6ka3,Ist1,Ccl22,Ccl17,Thoc6,Zbtb1,Thoc5,Acta2,Nlrp10,Cdc42ep2,Wnt5a,Actg1,Unc13d,Trim68,Mapk11,Thbd,Ccr7,Tnip1,Rel,Iglc2,Plscr3,Bcl2l11,Rab7,Nck1,Becn1,Rab12,Cyp27b1,Dhx9,Gsdmc3,Dag1
GO:1903003	Positive regulation of protein deubiquitination	3	7	1.4	0.36	0.0469	10090.ENSMUSP00000043981,10090.ENSMUSP00000077219,10090.ENSMUSP00000099792	Nop53,Tank,Tnip1
GO:0043065	Positive regulation of apoptotic process	23	615	0.34	0.29	0.047	10090.ENSMUSP00000002640,10090.ENSMUSP00000007959,10090.ENSMUSP00000017799,10090.ENSMUSP00000020640,10090.ENSMUSP00000022830,10090.ENSMUSP00000024179,10090.ENSMUSP00000025241,10090.ENSMUSP00000025522,10090.ENSMUSP00000027263,10090.ENSMUSP00000029842,10090.ENSMUSP00000032998,10090.ENSMUSP00000034723,10090.ENSMUSP00000038863,10090.ENSMUSP00000041774,10090.ENSMUSP00000044048,10090.ENSMUSP00000047898…	Scin,Rhoa,Cd40,Rack1,Ripk3,Nfatc4,Ercc3,Pdgfrb,Stk17b,Bcl10,Rps3,Aldh1a2,Btg1,Gata6,Mcl1,Ddx19a,Rapsn,Wnt5a,Mtch1,Sox4,Bcl2l11,Nck1,Becn1
GO:0048514	Blood vessel morphogenesis	19	461	0.38	0.29	0.047	10090.ENSMUSP00000001125,10090.ENSMUSP00000018521,10090.ENSMUSP00000024179,10090.ENSMUSP00000025522,10090.ENSMUSP00000028735,10090.ENSMUSP00000033876,10090.ENSMUSP00000055178,10090.ENSMUSP00000071486,10090.ENSMUSP00000073875,10090.ENSMUSP00000085566,10090.ENSMUSP00000091476,10090.ENSMUSP00000100013,10090.ENSMUSP00000106684,10090.ENSMUSP00000119369,10090.ENSMUSP00000125752,10090.ENSMUSP00000128056…	Kctd10,Vezf1,Nfatc4,Pdgfrb,Jag1,Adgra2,Vstm4,Actg1,Calcrl,Fmnl3,Hoxb3,Sox4,Ephb4,Becn1,Pdcd10,Ihh,Stra6,Apela,Dag1
GO:0140694	Non-membrane-bounded organelle assembly	15	317	0.44	0.3	0.047	10090.ENSMUSP00000005234,10090.ENSMUSP00000007959,10090.ENSMUSP00000020769,10090.ENSMUSP00000021617,10090.ENSMUSP00000025522,10090.ENSMUSP00000029142,10090.ENSMUSP00000032998,10090.ENSMUSP00000043981,10090.ENSMUSP00000071486,10090.ENSMUSP00000072087,10090.ENSMUSP00000083705,10090.ENSMUSP00000104179,10090.ENSMUSP00000122831,10090.ENSMUSP00000151529,10090.ENSMUSP00000157948	Wdr1,Rhoa,Dbnl,Asb2,Pdgfrb,Eif6,Rps3,Nop53,Actg1,Tmod3,Rplp0,Rps5,Cenpa,Misp,Rps14
GO:0009987	Cellular process	304	16238	0.04	0.24	0.0474	10090.ENSMUSP00000001115,10090.ENSMUSP00000001125,10090.ENSMUSP00000001384,10090.ENSMUSP00000001534,10090.ENSMUSP00000001547,10090.ENSMUSP00000001631,10090.ENSMUSP00000001715,10090.ENSMUSP00000001834,10090.ENSMUSP00000001836,10090.ENSMUSP00000002029,10090.ENSMUSP00000002048,10090.ENSMUSP00000002640,10090.ENSMUSP00000003469,10090.ENSMUSP00000003645,10090.ENSMUSP00000004784,10090.ENSMUSP00000004965…	Grk6,Kctd10,Cnn1,Sost,Col1a1,Acap1,Gstt3,Rtcb,Pwp1,Emd,Taco1,Scin,Cd79a,Ercc1,Cnn2,Chmp2b,Hspb1,Wdr1,Atp4a,Clcnkb,Ddah2,Rhoa,Tspan32,Ppp2cb,Scarf2,Pip4k2c,Eln,Trappc2l,Plekho1,Med22,Foxred2,Kctd5,Rnd3,Top2b,Krt20,Cd40,Crk,Vezf1,Cldn7,Sparc,Mmp7,Sfrp5,Med11,Slc35b4,Plin3,Tnfaip3,Nedd1,Ddit4,Mdm2,Stc2,Rack1,Btg2,Dbnl,Asb2,Nedd9,Fbp2,F2rl1,Ripk3,Slc38a2,Gpihbp1,Mcm4,Krt5,Aqp2,Aqp6,Atf1,Ivns1abp,Nfat…
GO:0044093	Positive regulation of molecular function	46	1615	0.22	0.27	0.0476	10090.ENSMUSP00000007959,10090.ENSMUSP00000009774,10090.ENSMUSP00000017799,10090.ENSMUSP00000017920,10090.ENSMUSP00000020339,10090.ENSMUSP00000020640,10090.ENSMUSP00000021794,10090.ENSMUSP00000022185,10090.ENSMUSP00000022830,10090.ENSMUSP00000023243,10090.ENSMUSP00000024967,10090.ENSMUSP00000025522,10090.ENSMUSP00000028071,10090.ENSMUSP00000029842,10090.ENSMUSP00000031731,10090.ENSMUSP00000032907…	Rhoa,Ppp2cb,Cd40,Crk,Tbc1d15,Rack1,Nedd9,F2rl1,Ripk3,Gpihbp1,Msh2,Pdgfrb,Bmi1,Bcl10,Pcolce,Calca,Rps3,Ccl22,Ccl17,S100a10,Btg1,Fermt2,Mob1a,Fbln1,Ajuba,Hmgn1,Wnt5a,Tank,Cdh3,Trim68,Fzd2,Mtch1,Ccr7,Pla2g5,Bcl2l11,Ephb4,Psme2,Pdcd10,Cyp27b1,Ube2i,Chtf8,Dhx9,Map4k4,Dag1,Cd19,Tbc1d10c
GO:0030833	Regulation of actin filament polymerization	10	158	0.57	0.31	0.0493	10090.ENSMUSP00000002640,10090.ENSMUSP00000007959,10090.ENSMUSP00000015138,10090.ENSMUSP00000020769,10090.ENSMUSP00000032561,10090.ENSMUSP00000055862,10090.ENSMUSP00000059883,10090.ENSMUSP00000072087,10090.ENSMUSP00000109683,10090.ENSMUSP00000112221	Scin,Rhoa,Eln,Dbnl,Vasp,Arf6,Cdc42ep2,Tmod3,Tmsb10,Nck1

## Sheet: GO_Kd_Unique_Gene_Downregulated
#term ID	term description	observed gene count	background gene count	strength	signal	false discovery rate	matching proteins in your network (IDs)	matching proteins in your network (labels)
GO:0006082	Organic acid metabolic process	89	889	0.56	1.66	2.75e-20	10090.ENSMUSP00000000687,10090.ENSMUSP00000006508,10090.ENSMUSP00000020298,10090.ENSMUSP00000021635,10090.ENSMUSP00000021666,10090.ENSMUSP00000022120,10090.ENSMUSP00000022218,10090.ENSMUSP00000022517,10090.ENSMUSP00000022858,10090.ENSMUSP00000023805,10090.ENSMUSP00000023884,10090.ENSMUSP00000026208,10090.ENSMUSP00000027975,10090.ENSMUSP00000028148,10090.ENSMUSP00000029017,10090.ENSMUSP00000029135…	Haao,Ggt1,Pcbd1,Akr1c18,Abcd4,Acot12,Dhfr,Cryl1,Agxt2,Csad,Ldc1,Abcc2,Phyh,Fpgs,Pck1,Acss2,Ddah1,Cyp2j5,Cyp4a31,Khk,Ugdh,Acad10,Aass,Fah,Ces1e,Ces1f,Me1,Acsm1,Cyp7b1,Slc16a2,Abcc10,Aldh8a1,Dpyd,Cdo1,Xylb,Gls2,Akr1d1,Srd5a2,Ces2g,Gpat2,Cyp2j9,Gstz1,Acot6,Slc27a2,Hacd2,Ahcy,Ces2b,Acox1,Slc2a9,Acsm5,Per2,Srr,Ephx2,Ghr,Adtrp,Afmid,Cyp26c1,Csgalnact1,Aspg,Aadat,Hoga1,Cyp2b9,Cyp4a32,Cyp4a12a,Glul,Acsm2…
GO:0019752	Carboxylic acid metabolic process	84	843	0.56	1.62	4.01e-19	10090.ENSMUSP00000000687,10090.ENSMUSP00000006508,10090.ENSMUSP00000020298,10090.ENSMUSP00000021635,10090.ENSMUSP00000021666,10090.ENSMUSP00000022120,10090.ENSMUSP00000022218,10090.ENSMUSP00000022517,10090.ENSMUSP00000022858,10090.ENSMUSP00000023805,10090.ENSMUSP00000023884,10090.ENSMUSP00000026208,10090.ENSMUSP00000027975,10090.ENSMUSP00000028148,10090.ENSMUSP00000029017,10090.ENSMUSP00000029135…	Haao,Ggt1,Pcbd1,Akr1c18,Abcd4,Acot12,Dhfr,Cryl1,Agxt2,Csad,Ldc1,Abcc2,Phyh,Fpgs,Pck1,Acss2,Ddah1,Cyp2j5,Cyp4a31,Khk,Ugdh,Acad10,Aass,Fah,Ces1e,Ces1f,Me1,Acsm1,Cyp7b1,Slc16a2,Abcc10,Aldh8a1,Dpyd,Cdo1,Xylb,Gls2,Akr1d1,Srd5a2,Ces2g,Gpat2,Cyp2j9,Gstz1,Acot6,Slc27a2,Hacd2,Ahcy,Ces2b,Acox1,Acsm5,Per2,Srr,Ephx2,Adtrp,Afmid,Cyp26c1,Csgalnact1,Aspg,Aadat,Hoga1,Cyp2b9,Cyp4a32,Cyp4a12a,Glul,Acsm2,Acot8,Cyp2…
GO:0043436	Oxoacid metabolic process	85	861	0.56	1.61	4.01e-19	10090.ENSMUSP00000000687,10090.ENSMUSP00000006508,10090.ENSMUSP00000020298,10090.ENSMUSP00000021635,10090.ENSMUSP00000021666,10090.ENSMUSP00000022120,10090.ENSMUSP00000022218,10090.ENSMUSP00000022517,10090.ENSMUSP00000022858,10090.ENSMUSP00000023805,10090.ENSMUSP00000023884,10090.ENSMUSP00000026208,10090.ENSMUSP00000027975,10090.ENSMUSP00000028148,10090.ENSMUSP00000029017,10090.ENSMUSP00000029135…	Haao,Ggt1,Pcbd1,Akr1c18,Abcd4,Acot12,Dhfr,Cryl1,Agxt2,Csad,Ldc1,Abcc2,Phyh,Fpgs,Pck1,Acss2,Ddah1,Cyp2j5,Cyp4a31,Khk,Ugdh,Acad10,Aass,Fah,Ces1e,Ces1f,Me1,Acsm1,Cyp7b1,Slc16a2,Abcc10,Aldh8a1,Dpyd,Cdo1,Xylb,Gls2,Akr1d1,Srd5a2,Ces2g,Gpat2,Cyp2j9,Gstz1,Acot6,Slc27a2,Hacd2,Ahcy,Ces2b,Acox1,Acsm5,Per2,Srr,Ephx2,Adtrp,Afmid,Cyp26c1,Csgalnact1,Aspg,Aadat,Hoga1,Cyp2b9,Cyp4a32,Cyp4a12a,Glul,Acsm2,Acot8,Cyp2…
GO:0044281	Small molecule metabolic process	120	1658	0.42	1.27	5.26e-18	10090.ENSMUSP00000000687,10090.ENSMUSP00000002850,10090.ENSMUSP00000005364,10090.ENSMUSP00000006508,10090.ENSMUSP00000020298,10090.ENSMUSP00000021078,10090.ENSMUSP00000021635,10090.ENSMUSP00000021666,10090.ENSMUSP00000021707,10090.ENSMUSP00000022120,10090.ENSMUSP00000022218,10090.ENSMUSP00000022517,10090.ENSMUSP00000022858,10090.ENSMUSP00000023760,10090.ENSMUSP00000023805,10090.ENSMUSP00000023884…	Haao,Abcc6,G6pc2,Ggt1,Pcbd1,Fdxr,Akr1c18,Abcd4,Amn,Acot12,Dhfr,Cryl1,Agxt2,Gpd1,Csad,Ldc1,Abcc2,Rdh5,Inpp1,Phyh,Fpgs,Slc25a25,Cat,Pck1,Acss2,Ddah1,Car9,Cyp2j5,Cyp4a31,Cda,Alpl,Khk,Ugdh,Acad10,Aass,Fah,Ebp,Ces1e,Ces1f,Me1,Nt5e,Acsm1,Cyp7b1,Slc16a2,Abcc10,Aldh8a1,Aspdh,Dpyd,Dmgdh,Pank1,Cdo1,Xylb,Gls2,Akr1d1,Srd5a2,Ces2g,Gpat2,Cyp2j9,Gstz1,Acot6,Slc27a2,Ubiad1,Tmem86b,Hacd2,Ahcy,Ces2b,Acox1,Slc2a9,A…
GO:0015711	Organic anion transport	44	335	0.68	1.61	8.01e-13	10090.ENSMUSP00000001126,10090.ENSMUSP00000001253,10090.ENSMUSP00000002850,10090.ENSMUSP00000006749,10090.ENSMUSP00000010251,10090.ENSMUSP00000020102,10090.ENSMUSP00000021161,10090.ENSMUSP00000022787,10090.ENSMUSP00000025666,10090.ENSMUSP00000025875,10090.ENSMUSP00000026011,10090.ENSMUSP00000026208,10090.ENSMUSP00000026273,10090.ENSMUSP00000026899,10090.ENSMUSP00000027422,10090.ENSMUSP00000028160…	Slc46a1,Slc26a4,Abcc6,Slc4a1,Slc22a8,Slc17a8,Slc13a5,Slc7a8,Slc22a19,Slc1a1,Sfxn2,Abcc2,Slc6a20b,Slc25a10,Slc16a14,Slc25a25,Slc2a2,Slc16a4,Slc35a3,Mfsd2a,Slc7a13,Slco1a1,Abcc10,Slc22a2,Sfxn5,Slc27a2,Slc2a9,Slc22a26,Slc22a28,Slc6a15,Cacnb4,Slc22a7,Slc22a30,Slc22a18,Slc36a1,Slc22a22,Slco1a6,Slc25a18,Slc35d1,Slco1a4,Slc17a3,Folr2,Slc25a21,Slc4a9
GO:0046395	Carboxylic acid catabolic process	37	231	0.77	1.77	8.01e-13	10090.ENSMUSP00000000687,10090.ENSMUSP00000021666,10090.ENSMUSP00000022517,10090.ENSMUSP00000022858,10090.ENSMUSP00000023805,10090.ENSMUSP00000027975,10090.ENSMUSP00000029017,10090.ENSMUSP00000029845,10090.ENSMUSP00000030486,10090.ENSMUSP00000031412,10090.ENSMUSP00000031707,10090.ENSMUSP00000032865,10090.ENSMUSP00000034178,10090.ENSMUSP00000038878,10090.ENSMUSP00000046517,10090.ENSMUSP00000047254…	Haao,Abcd4,Cryl1,Agxt2,Csad,Phyh,Pck1,Ddah1,Cyp4a31,Acad10,Aass,Fah,Ces1f,Aldh8a1,Cdo1,Xylb,Gls2,Akr1d1,Gstz1,Slc27a2,Ahcy,Acox1,Adtrp,Afmid,Cyp26c1,Aadat,Hoga1,Cyp4a32,Cyp4a12a,Acot8,Dao,Abhd3,Ido2,Hgd,Acox2,Cyp4f15,Bckdhb
GO:0006820	Anion transport	51	480	0.59	1.39	5.64e-12	10090.ENSMUSP00000001126,10090.ENSMUSP00000001253,10090.ENSMUSP00000002850,10090.ENSMUSP00000006749,10090.ENSMUSP00000007207,10090.ENSMUSP00000010251,10090.ENSMUSP00000020102,10090.ENSMUSP00000021161,10090.ENSMUSP00000022787,10090.ENSMUSP00000025666,10090.ENSMUSP00000025875,10090.ENSMUSP00000026011,10090.ENSMUSP00000026208,10090.ENSMUSP00000026273,10090.ENSMUSP00000026899,10090.ENSMUSP00000027422…	Slc46a1,Slc26a4,Abcc6,Slc4a1,Clcn2,Slc22a8,Slc17a8,Slc13a5,Slc7a8,Slc22a19,Slc1a1,Sfxn2,Abcc2,Slc6a20b,Slc25a10,Slc16a14,Slc25a25,Slc2a2,Slc16a4,Slc35a3,Mfsd2a,Slc7a13,Slco1a1,Ttyh2,Abcc10,Gabrb3,Tmco3,Slc22a2,Sfxn5,Slc9a8,Slc18a1,Slc27a2,Slc2a9,Slc22a26,Slc22a28,Slc6a15,Cacnb4,Slc22a7,Slc22a30,Slc22a18,Slc36a1,Slc22a22,Slco1a6,Slc25a18,Slc35d1,Slco1a4,Slc17a3,Folr2,Slc25a21,Slc34a1,Slc4a9
GO:0032787	Monocarboxylic acid metabolic process	55	559	0.55	1.33	7.71e-12	10090.ENSMUSP00000000687,10090.ENSMUSP00000021635,10090.ENSMUSP00000021666,10090.ENSMUSP00000022120,10090.ENSMUSP00000022517,10090.ENSMUSP00000022858,10090.ENSMUSP00000026208,10090.ENSMUSP00000027975,10090.ENSMUSP00000029017,10090.ENSMUSP00000029135,10090.ENSMUSP00000030299,10090.ENSMUSP00000030486,10090.ENSMUSP00000031053,10090.ENSMUSP00000031412,10090.ENSMUSP00000032865,10090.ENSMUSP00000034173…	Haao,Akr1c18,Abcd4,Acot12,Cryl1,Agxt2,Abcc2,Phyh,Pck1,Acss2,Cyp2j5,Cyp4a31,Khk,Acad10,Fah,Ces1e,Ces1f,Me1,Acsm1,Cyp7b1,Aldh8a1,Xylb,Akr1d1,Ces2g,Gpat2,Cyp2j9,Acot6,Slc27a2,Hacd2,Ces2b,Acox1,Acsm5,Per2,Srr,Ephx2,Adtrp,Cyp26c1,Hoga1,Cyp2b9,Cyp4a32,Cyp4a12a,Acsm2,Acot8,Cyp2u1,Slco1a6,Pm20d1,Akr1c14,Bco2,Abhd3,Myo5a,Cyb5a,Acox2,Cyp4f15,Cyp2j11,Aspa
GO:0044282	Small molecule catabolic process	44	367	0.64	1.47	8.31e-12	10090.ENSMUSP00000000687,10090.ENSMUSP00000021635,10090.ENSMUSP00000021666,10090.ENSMUSP00000022517,10090.ENSMUSP00000022858,10090.ENSMUSP00000023805,10090.ENSMUSP00000027271,10090.ENSMUSP00000027975,10090.ENSMUSP00000029017,10090.ENSMUSP00000029845,10090.ENSMUSP00000030486,10090.ENSMUSP00000030535,10090.ENSMUSP00000031053,10090.ENSMUSP00000031412,10090.ENSMUSP00000031707,10090.ENSMUSP00000032865…	Haao,Akr1c18,Abcd4,Cryl1,Agxt2,Csad,Inpp1,Phyh,Pck1,Ddah1,Cyp4a31,Cda,Khk,Acad10,Aass,Fah,Ces1f,Aldh8a1,Dpyd,Cdo1,Xylb,Gls2,Akr1d1,Gstz1,Slc27a2,Ahcy,Acox1,Adtrp,Afmid,Cyp26c1,Aadat,Entpd7,Hoga1,Cyp4a32,Cyp4a12a,Acot8,Dao,Sult1b1,Abhd3,Ido2,Hgd,Acox2,Cyp4f15,Bckdhb
GO:0098656	Anion transmembrane transport	43	351	0.65	1.49	8.31e-12	10090.ENSMUSP00000001126,10090.ENSMUSP00000001253,10090.ENSMUSP00000002850,10090.ENSMUSP00000006749,10090.ENSMUSP00000007207,10090.ENSMUSP00000010251,10090.ENSMUSP00000020102,10090.ENSMUSP00000021161,10090.ENSMUSP00000022787,10090.ENSMUSP00000025666,10090.ENSMUSP00000025875,10090.ENSMUSP00000026011,10090.ENSMUSP00000026208,10090.ENSMUSP00000026273,10090.ENSMUSP00000026899,10090.ENSMUSP00000028160…	Slc46a1,Slc26a4,Abcc6,Slc4a1,Clcn2,Slc22a8,Slc17a8,Slc13a5,Slc7a8,Slc22a19,Slc1a1,Sfxn2,Abcc2,Slc6a20b,Slc25a10,Slc25a25,Slc2a2,Slc35a3,Mfsd2a,Slc7a13,Slco1a1,Ttyh2,Gabrb3,Tmco3,Slc22a2,Sfxn5,Slc9a8,Slc18a1,Slc22a26,Slc22a28,Slc22a7,Slc22a30,Slc22a18,Slc36a1,Slco1a6,Slc25a18,Slc35d1,Slco1a4,Slc17a3,Folr2,Slc25a21,Slc34a1,Slc4a9
GO:1905039	Carboxylic acid transmembrane transport	32	199	0.77	1.64	3.28e-11	10090.ENSMUSP00000001126,10090.ENSMUSP00000001253,10090.ENSMUSP00000020102,10090.ENSMUSP00000020586,10090.ENSMUSP00000021161,10090.ENSMUSP00000021666,10090.ENSMUSP00000022787,10090.ENSMUSP00000025666,10090.ENSMUSP00000025875,10090.ENSMUSP00000026011,10090.ENSMUSP00000026208,10090.ENSMUSP00000026273,10090.ENSMUSP00000026899,10090.ENSMUSP00000027422,10090.ENSMUSP00000029502,10090.ENSMUSP00000030408…	Slc46a1,Slc26a4,Slc17a8,Slc22a4,Slc13a5,Abcd4,Slc7a8,Slc22a19,Slc1a1,Sfxn2,Abcc2,Slc6a20b,Slc25a10,Slc16a14,Slc16a4,Mfsd2a,Slc7a13,Slco1a1,Slc16a2,Slc22a2,Sfxn5,Slc27a2,Slc22a26,Slc22a28,Slc6a15,Slc22a30,Slc36a1,Slco1a6,Slc25a18,Slco1a4,Folr2,Slc25a21
GO:0006629	Lipid metabolic process	85	1261	0.39	1.01	1.29e-10	10090.ENSMUSP00000007253,10090.ENSMUSP00000014389,10090.ENSMUSP00000019965,10090.ENSMUSP00000020586,10090.ENSMUSP00000020948,10090.ENSMUSP00000021078,10090.ENSMUSP00000021635,10090.ENSMUSP00000021666,10090.ENSMUSP00000022120,10090.ENSMUSP00000022517,10090.ENSMUSP00000022946,10090.ENSMUSP00000023760,10090.ENSMUSP00000026129,10090.ENSMUSP00000026406,10090.ENSMUSP00000027271,10090.ENSMUSP00000027975…	Neu1,Pigl,Smpd2,Slc22a4,Abca8b,Fdxr,Akr1c18,Abcd4,Acot12,Cryl1,Rida,Gpd1,Pcyt2,Rdh5,Inpp1,Phyh,Cat,Pck1,Acss2,Cyp2j5,Cyp4a31,Cwh43,Acad10,Fah,Ebp,Ces1e,Ces1f,Hsd17b2,Acsm1,Cyp7b1,Aldh8a1,Enpp6,Akr1d1,Srd5a2,Ces2g,Gpat2,Cyp2j9,Acot6,Slc27a2,Gal3st1,Tmem86b,Hacd2,Ces2b,Acox1,Acsm5,Tmem150a,Per2,Ephx2,Adtrp,Alms1,Cyp26c1,Ttr,Aspg,Cyp2b9,Cyp4a32,Cyp4a12a,Fut9,Dgkg,Acsm2,Acot8,Esr1,Cyp2u1,Hsd3b3,Slco1…
GO:0046942	Carboxylic acid transport	35	263	0.69	1.44	2.42e-10	10090.ENSMUSP00000001126,10090.ENSMUSP00000001253,10090.ENSMUSP00000002850,10090.ENSMUSP00000020102,10090.ENSMUSP00000021161,10090.ENSMUSP00000022787,10090.ENSMUSP00000025666,10090.ENSMUSP00000025875,10090.ENSMUSP00000026011,10090.ENSMUSP00000026208,10090.ENSMUSP00000026273,10090.ENSMUSP00000026899,10090.ENSMUSP00000027422,10090.ENSMUSP00000029502,10090.ENSMUSP00000030408,10090.ENSMUSP00000036228…	Slc46a1,Slc26a4,Abcc6,Slc17a8,Slc13a5,Slc7a8,Slc22a19,Slc1a1,Sfxn2,Abcc2,Slc6a20b,Slc25a10,Slc16a14,Slc16a4,Mfsd2a,Slc7a13,Slco1a1,Abcc10,Slc22a2,Sfxn5,Slc27a2,Slc22a26,Slc22a28,Slc6a15,Cacnb4,Slc22a30,Slc36a1,Slc22a22,Slco1a6,Slc25a18,Slc35d1,Slco1a4,Slc17a3,Folr2,Slc25a21
GO:0044255	Cellular lipid metabolic process	67	954	0.41	0.95	1.13e-08	10090.ENSMUSP00000007253,10090.ENSMUSP00000014389,10090.ENSMUSP00000019965,10090.ENSMUSP00000020586,10090.ENSMUSP00000020948,10090.ENSMUSP00000021635,10090.ENSMUSP00000021666,10090.ENSMUSP00000022120,10090.ENSMUSP00000022517,10090.ENSMUSP00000023760,10090.ENSMUSP00000026129,10090.ENSMUSP00000026406,10090.ENSMUSP00000027271,10090.ENSMUSP00000027975,10090.ENSMUSP00000028610,10090.ENSMUSP00000029017…	Neu1,Pigl,Smpd2,Slc22a4,Abca8b,Akr1c18,Abcd4,Acot12,Cryl1,Gpd1,Pcyt2,Rdh5,Inpp1,Phyh,Cat,Pck1,Acss2,Cyp2j5,Cyp4a31,Cwh43,Acad10,Ces1e,Ces1f,Acsm1,Aldh8a1,Ces2g,Gpat2,Cyp2j9,Acot6,Slc27a2,Gal3st1,Tmem86b,Hacd2,Ces2b,Acox1,Acsm5,Tmem150a,Per2,Ephx2,Adtrp,Cyp26c1,Ttr,Aspg,Cyp2b9,Cyp4a32,Cyp4a12a,Fut9,Dgkg,Acsm2,Acot8,Cyp2u1,Pik3c2g,Pm20d1,Mogat1,Map7,Akr1c14,Bco2,Abhd3,Pld1,Myo5a,Cyb5a,Acox2,Abhd6,C…
GO:0055085	Transmembrane transport	80	1266	0.36	0.89	1.34e-08	10090.ENSMUSP00000001126,10090.ENSMUSP00000001253,10090.ENSMUSP00000002850,10090.ENSMUSP00000005431,10090.ENSMUSP00000006749,10090.ENSMUSP00000007207,10090.ENSMUSP00000010251,10090.ENSMUSP00000020102,10090.ENSMUSP00000020450,10090.ENSMUSP00000020586,10090.ENSMUSP00000020948,10090.ENSMUSP00000021161,10090.ENSMUSP00000021666,10090.ENSMUSP00000022787,10090.ENSMUSP00000025666,10090.ENSMUSP00000025875…	Slc46a1,Slc26a4,Abcc6,Letm1,Slc4a1,Clcn2,Slc22a8,Slc17a8,Slc5a4a,Slc22a4,Abca8b,Slc13a5,Abcd4,Slc7a8,Slc22a19,Slc1a1,Sfxn2,Abcc2,Slc6a20b,Slc25a10,Slc16a14,Slc25a25,Slc2a2,Slc16a4,Slc35a3,Asic5,Mfsd2a,Abcb9,Rhcg,Fxyd2,Slc7a13,Slco1a1,Slc16a2,Ttyh2,Abcc10,Gabrb3,Kcnt1,Tmco3,Slc22a2,Sfxn5,Slc9a8,Mfsd2b,Slc18a1,Slc25a47,Gjb2,Slc27a2,Slc2a9,Slc22a26,Chrna4,Slc22a28,Micu3,Slc6a15,Cacnb4,Slc22a7,Slc22a…
GO:0006631	Fatty acid metabolic process	39	385	0.57	1.13	1.95e-08	10090.ENSMUSP00000021635,10090.ENSMUSP00000021666,10090.ENSMUSP00000022120,10090.ENSMUSP00000022517,10090.ENSMUSP00000027975,10090.ENSMUSP00000029017,10090.ENSMUSP00000029135,10090.ENSMUSP00000030299,10090.ENSMUSP00000030486,10090.ENSMUSP00000031412,10090.ENSMUSP00000034173,10090.ENSMUSP00000034178,10090.ENSMUSP00000036140,10090.ENSMUSP00000049315,10090.ENSMUSP00000049619,10090.ENSMUSP00000050464…	Akr1c18,Abcd4,Acot12,Cryl1,Phyh,Pck1,Acss2,Cyp2j5,Cyp4a31,Acad10,Ces1e,Ces1f,Acsm1,Ces2g,Gpat2,Cyp2j9,Acot6,Slc27a2,Hacd2,Ces2b,Acox1,Acsm5,Per2,Ephx2,Adtrp,Cyp2b9,Cyp4a32,Cyp4a12a,Acsm2,Acot8,Cyp2u1,Pm20d1,Akr1c14,Abhd3,Myo5a,Cyb5a,Acox2,Cyp4f15,Cyp2j11
GO:0016053	Organic acid biosynthetic process	31	251	0.65	1.22	2.56e-08	10090.ENSMUSP00000000687,10090.ENSMUSP00000006508,10090.ENSMUSP00000020298,10090.ENSMUSP00000022218,10090.ENSMUSP00000022858,10090.ENSMUSP00000023805,10090.ENSMUSP00000029135,10090.ENSMUSP00000030486,10090.ENSMUSP00000031103,10090.ENSMUSP00000031707,10090.ENSMUSP00000036140,10090.ENSMUSP00000037487,10090.ENSMUSP00000038878,10090.ENSMUSP00000039429,10090.ENSMUSP00000046517,10090.ENSMUSP00000047376…	Haao,Ggt1,Pcbd1,Dhfr,Agxt2,Csad,Acss2,Cyp4a31,Ugdh,Aass,Acsm1,Cyp7b1,Aldh8a1,Dpyd,Cdo1,Gls2,Akr1d1,Slc27a2,Hacd2,Acsm5,Per2,Srr,Hoga1,Cyp4a32,Cyp4a12a,Glul,Acsm2,Abhd3,Cth,Myo5a,Pycr1
GO:1901605	Alpha-amino acid metabolic process	27	190	0.71	1.28	2.72e-08	10090.ENSMUSP00000000687,10090.ENSMUSP00000006508,10090.ENSMUSP00000020298,10090.ENSMUSP00000022218,10090.ENSMUSP00000022858,10090.ENSMUSP00000023805,10090.ENSMUSP00000023884,10090.ENSMUSP00000028148,10090.ENSMUSP00000029845,10090.ENSMUSP00000031707,10090.ENSMUSP00000032865,10090.ENSMUSP00000038878,10090.ENSMUSP00000046517,10090.ENSMUSP00000047376,10090.ENSMUSP00000053540,10090.ENSMUSP00000061851…	Haao,Ggt1,Pcbd1,Dhfr,Agxt2,Csad,Ldc1,Fpgs,Ddah1,Aass,Fah,Aldh8a1,Cdo1,Gls2,Gstz1,Ahcy,Srr,Afmid,Aspg,Aadat,Hoga1,Glul,Dao,Cth,Ido2,Hgd,Pycr1
GO:0072329	Monocarboxylic acid catabolic process	22	124	0.81	1.37	4.05e-08	10090.ENSMUSP00000021666,10090.ENSMUSP00000022517,10090.ENSMUSP00000022858,10090.ENSMUSP00000027975,10090.ENSMUSP00000029017,10090.ENSMUSP00000030486,10090.ENSMUSP00000031412,10090.ENSMUSP00000032865,10090.ENSMUSP00000034178,10090.ENSMUSP00000047254,10090.ENSMUSP00000048830,10090.ENSMUSP00000057595,10090.ENSMUSP00000063325,10090.ENSMUSP00000071899,10090.ENSMUSP00000073105,10090.ENSMUSP00000080414…	Abcd4,Cryl1,Agxt2,Phyh,Pck1,Cyp4a31,Acad10,Fah,Ces1f,Xylb,Akr1d1,Slc27a2,Acox1,Adtrp,Cyp26c1,Hoga1,Cyp4a32,Cyp4a12a,Acot8,Abhd3,Acox2,Cyp4f15
GO:0015849	Organic acid transport	33	292	0.61	1.15	4.32e-08	10090.ENSMUSP00000001126,10090.ENSMUSP00000001253,10090.ENSMUSP00000020102,10090.ENSMUSP00000020586,10090.ENSMUSP00000021161,10090.ENSMUSP00000021666,10090.ENSMUSP00000022787,10090.ENSMUSP00000025666,10090.ENSMUSP00000025875,10090.ENSMUSP00000026011,10090.ENSMUSP00000026208,10090.ENSMUSP00000026273,10090.ENSMUSP00000026899,10090.ENSMUSP00000027422,10090.ENSMUSP00000029502,10090.ENSMUSP00000030408…	Slc46a1,Slc26a4,Slc17a8,Slc22a4,Slc13a5,Abcd4,Slc7a8,Slc22a19,Slc1a1,Sfxn2,Abcc2,Slc6a20b,Slc25a10,Slc16a14,Slc16a4,Mfsd2a,Slc7a13,Slco1a1,Slc16a2,Slc22a2,Sfxn5,Slc27a2,Slc22a26,Slc22a28,Slc6a15,Cacnb4,Slc22a30,Slc36a1,Slco1a6,Slc25a18,Slco1a4,Folr2,Slc25a21
GO:0006520	Cellular amino acid metabolic process	31	262	0.63	1.16	5.62e-08	10090.ENSMUSP00000000687,10090.ENSMUSP00000006508,10090.ENSMUSP00000020298,10090.ENSMUSP00000022218,10090.ENSMUSP00000022858,10090.ENSMUSP00000023805,10090.ENSMUSP00000023884,10090.ENSMUSP00000028148,10090.ENSMUSP00000029845,10090.ENSMUSP00000031707,10090.ENSMUSP00000032865,10090.ENSMUSP00000037629,10090.ENSMUSP00000038878,10090.ENSMUSP00000039429,10090.ENSMUSP00000046517,10090.ENSMUSP00000047376…	Haao,Ggt1,Pcbd1,Dhfr,Agxt2,Csad,Ldc1,Fpgs,Ddah1,Aass,Fah,Slc16a2,Aldh8a1,Dpyd,Cdo1,Gls2,Gstz1,Ahcy,Srr,Afmid,Aspg,Aadat,Hoga1,Glul,Dao,Pm20d1,Cth,Ido2,Hgd,Pycr1,Bckdhb
GO:0044283	Small molecule biosynthetic process	41	444	0.53	1.04	6.19e-08	10090.ENSMUSP00000000687,10090.ENSMUSP00000005364,10090.ENSMUSP00000006508,10090.ENSMUSP00000020298,10090.ENSMUSP00000021078,10090.ENSMUSP00000022218,10090.ENSMUSP00000022858,10090.ENSMUSP00000023760,10090.ENSMUSP00000023805,10090.ENSMUSP00000029017,10090.ENSMUSP00000029135,10090.ENSMUSP00000030486,10090.ENSMUSP00000031103,10090.ENSMUSP00000031707,10090.ENSMUSP00000033509,10090.ENSMUSP00000034173…	Haao,G6pc2,Ggt1,Pcbd1,Fdxr,Dhfr,Agxt2,Gpd1,Csad,Pck1,Acss2,Cyp4a31,Ugdh,Aass,Ebp,Ces1e,Ces1f,Nt5e,Acsm1,Cyp7b1,Aldh8a1,Dpyd,Cdo1,Gls2,Akr1d1,Srd5a2,Slc27a2,Ubiad1,Hacd2,Acsm5,Per2,Srr,Hoga1,Cyp4a32,Cyp4a12a,Glul,Acsm2,Abhd3,Cth,Myo5a,Pycr1
GO:0046394	Carboxylic acid biosynthetic process	29	249	0.63	1.09	2.96e-07	10090.ENSMUSP00000000687,10090.ENSMUSP00000006508,10090.ENSMUSP00000020298,10090.ENSMUSP00000022218,10090.ENSMUSP00000022858,10090.ENSMUSP00000029135,10090.ENSMUSP00000030486,10090.ENSMUSP00000031103,10090.ENSMUSP00000031707,10090.ENSMUSP00000036140,10090.ENSMUSP00000037487,10090.ENSMUSP00000038878,10090.ENSMUSP00000039429,10090.ENSMUSP00000047376,10090.ENSMUSP00000048830,10090.ENSMUSP00000057595…	Haao,Ggt1,Pcbd1,Dhfr,Agxt2,Acss2,Cyp4a31,Ugdh,Aass,Acsm1,Cyp7b1,Aldh8a1,Dpyd,Gls2,Akr1d1,Slc27a2,Hacd2,Acsm5,Per2,Srr,Hoga1,Cyp4a32,Cyp4a12a,Glul,Acsm2,Abhd3,Cth,Myo5a,Pycr1
GO:0006811	Ion transport	74	1238	0.34	0.78	5.86e-07	10090.ENSMUSP00000001126,10090.ENSMUSP00000001253,10090.ENSMUSP00000002850,10090.ENSMUSP00000005431,10090.ENSMUSP00000006749,10090.ENSMUSP00000007207,10090.ENSMUSP00000010251,10090.ENSMUSP00000020102,10090.ENSMUSP00000020450,10090.ENSMUSP00000020586,10090.ENSMUSP00000021161,10090.ENSMUSP00000022787,10090.ENSMUSP00000023119,10090.ENSMUSP00000023590,10090.ENSMUSP00000025666,10090.ENSMUSP00000025875…	Slc46a1,Slc26a4,Abcc6,Letm1,Slc4a1,Clcn2,Slc22a8,Slc17a8,Slc5a4a,Slc22a4,Slc13a5,Slc7a8,Vdr,Hrg,Slc22a19,Slc1a1,Sfxn2,Abcc2,Slc6a20b,Slc25a10,Slc16a14,Slc25a25,Slc2a2,Slc16a4,Slc35a3,Asic5,Mfsd2a,Rhcg,Fxyd2,Slc7a13,Slco1a1,Ttyh2,Abcc10,Gabrb3,Kcnt1,Tmco3,Slc22a2,Sfxn5,Slc9a8,Slc18a1,Slc27a2,Slc2a9,Slc22a26,Chrna4,Slc22a28,Micu3,Slc6a15,Cacnb4,Slc22a7,Slc22a30,Cldn10,Slc22a18,Kcnh4,Kcnc3,Slc35f3,S…
GO:0071702	Organic substance transport	102	1971	0.28	0.72	5.86e-07	10090.ENSMUSP00000001126,10090.ENSMUSP00000001253,10090.ENSMUSP00000002850,10090.ENSMUSP00000006217,10090.ENSMUSP00000006749,10090.ENSMUSP00000010251,10090.ENSMUSP00000015725,10090.ENSMUSP00000020057,10090.ENSMUSP00000020102,10090.ENSMUSP00000020450,10090.ENSMUSP00000020586,10090.ENSMUSP00000020948,10090.ENSMUSP00000021016,10090.ENSMUSP00000021161,10090.ENSMUSP00000021666,10090.ENSMUSP00000021707…	Slc46a1,Slc26a4,Abcc6,Snf8,Slc4a1,Slc22a8,Bnip1,Lin7a,Slc17a8,Slc5a4a,Slc22a4,Abca8b,Hnf1b,Slc13a5,Abcd4,Amn,Slc7a8,Hrg,Ehd3,Slc22a19,Slc1a1,Sfxn2,Abcc2,Slc6a20b,Slc25a10,Slc16a14,Slc25a25,Slc2a2,Sucnr1,Slc16a4,Slc35a3,Mfsd2a,Pclo,Cckar,Abcb9,Arl6ip1,Ces1e,Ces1f,Slc7a13,Slco1a1,Slc16a2,Abcc10,Slc22a2,Sfxn5,Tex2,Mfsd2b,Slc18a1,Mvb12b,Eny2,Slc27a2,Cog7,Slc2a9,Slc22a26,Slc22a28,Hook2,Rffl,Slc6a15,Ca…
GO:0034220	Ion transmembrane transport	62	968	0.37	0.79	1.24e-06	10090.ENSMUSP00000001126,10090.ENSMUSP00000001253,10090.ENSMUSP00000002850,10090.ENSMUSP00000005431,10090.ENSMUSP00000006749,10090.ENSMUSP00000007207,10090.ENSMUSP00000010251,10090.ENSMUSP00000020102,10090.ENSMUSP00000020450,10090.ENSMUSP00000020586,10090.ENSMUSP00000021161,10090.ENSMUSP00000022787,10090.ENSMUSP00000025666,10090.ENSMUSP00000025875,10090.ENSMUSP00000026011,10090.ENSMUSP00000026208…	Slc46a1,Slc26a4,Abcc6,Letm1,Slc4a1,Clcn2,Slc22a8,Slc17a8,Slc5a4a,Slc22a4,Slc13a5,Slc7a8,Slc22a19,Slc1a1,Sfxn2,Abcc2,Slc6a20b,Slc25a10,Slc25a25,Slc2a2,Slc35a3,Asic5,Mfsd2a,Rhcg,Fxyd2,Slc7a13,Slco1a1,Ttyh2,Gabrb3,Kcnt1,Tmco3,Slc22a2,Sfxn5,Slc9a8,Slc18a1,Slc22a26,Chrna4,Slc22a28,Micu3,Slc6a15,Cacnb4,Slc22a7,Slc22a30,Slc22a18,Kcnh4,Kcnc3,Slc36a1,Tcn2,Slco1a6,Slc25a18,Kcnj15,Slc28a1,Slc35d1,Adra1a,Mfs…
GO:1901606	Alpha-amino acid catabolic process	17	89	0.84	1.17	1.71e-06	10090.ENSMUSP00000000687,10090.ENSMUSP00000022858,10090.ENSMUSP00000023805,10090.ENSMUSP00000029845,10090.ENSMUSP00000031707,10090.ENSMUSP00000032865,10090.ENSMUSP00000038878,10090.ENSMUSP00000046517,10090.ENSMUSP00000047376,10090.ENSMUSP00000053540,10090.ENSMUSP00000061851,10090.ENSMUSP00000073102,10090.ENSMUSP00000078436,10090.ENSMUSP00000080414,10090.ENSMUSP00000107911,10090.ENSMUSP00000113979…	Haao,Agxt2,Csad,Ddah1,Aass,Fah,Aldh8a1,Cdo1,Gls2,Gstz1,Ahcy,Afmid,Aadat,Hoga1,Dao,Ido2,Hgd
GO:0009063	Cellular amino acid catabolic process	18	104	0.8	1.12	2.27e-06	10090.ENSMUSP00000000687,10090.ENSMUSP00000022858,10090.ENSMUSP00000023805,10090.ENSMUSP00000029845,10090.ENSMUSP00000031707,10090.ENSMUSP00000032865,10090.ENSMUSP00000038878,10090.ENSMUSP00000046517,10090.ENSMUSP00000047376,10090.ENSMUSP00000053540,10090.ENSMUSP00000061851,10090.ENSMUSP00000073102,10090.ENSMUSP00000078436,10090.ENSMUSP00000080414,10090.ENSMUSP00000107911,10090.ENSMUSP00000113979…	Haao,Agxt2,Csad,Ddah1,Aass,Fah,Aldh8a1,Cdo1,Gls2,Gstz1,Ahcy,Afmid,Aadat,Hoga1,Dao,Ido2,Hgd,Bckdhb
GO:0044237	Cellular metabolic process	245	6530	0.14	0.55	6.67e-06	10090.ENSMUSP00000000365,10090.ENSMUSP00000000687,10090.ENSMUSP00000000958,10090.ENSMUSP00000002487,10090.ENSMUSP00000002850,10090.ENSMUSP00000004222,10090.ENSMUSP00000005364,10090.ENSMUSP00000005671,10090.ENSMUSP00000006217,10090.ENSMUSP00000006508,10090.ENSMUSP00000007253,10090.ENSMUSP00000014389,10090.ENSMUSP00000018012,10090.ENSMUSP00000019965,10090.ENSMUSP00000020298,10090.ENSMUSP00000020586…	Mcts1,Haao,Top1mt,Braf,Abcc6,Hira,G6pc2,Igf1r,Snf8,Ggt1,Neu1,Pigl,Sgk2,Smpd2,Pcbd1,Slc22a4,Mrnip,Arsg,Abca8b,Fdxr,Akr1c18,Abcd4,Amn,Acot12,Dhfr,Cryl1,Agxt2,Rida,Vdr,Prkdc,Sod1,Gpd1,Csad,Ldc1,Galnt14,Ehd3,Slc1a1,Trub1,Pcyt2,Abcc2,Rdh5,Sirt3,Inpp1,Phyh,Fpgs,Slc25a25,Cat,Pck1,Acss2,Ddah1,Erp44,Car9,Cyp2j5,Cyp4a31,Cda,Alpl,Prkcz,Cwh43,Khk,Ugdh,Brdt,Abcb9,Acad10,Aass,Fah,Crym,Hmgn5,Phka2,Ces1e,Ces1f,H…
GO:0006790	Sulfur compound metabolic process	31	343	0.52	0.82	1.49e-05	10090.ENSMUSP00000006508,10090.ENSMUSP00000020928,10090.ENSMUSP00000022120,10090.ENSMUSP00000023707,10090.ENSMUSP00000023805,10090.ENSMUSP00000025875,10090.ENSMUSP00000026208,10090.ENSMUSP00000029135,10090.ENSMUSP00000031103,10090.ENSMUSP00000031707,10090.ENSMUSP00000033597,10090.ENSMUSP00000036140,10090.ENSMUSP00000043222,10090.ENSMUSP00000045349,10090.ENSMUSP00000046517,10090.ENSMUSP00000053540…	Ggt1,Arsg,Acot12,Sod1,Csad,Slc1a1,Abcc2,Acss2,Ugdh,Aass,Hmgn5,Acsm1,Chst7,Chst11,Cdo1,Gstz1,Acot6,Ahcy,Acsm5,Ghr,Csgalnact1,Aadat,Gss,Acsm2,Acot8,Sult1b1,Cth,Slc35d1,Nat8f6,Gstt2,Nat8f1
GO:0010817	Regulation of hormone levels	44	632	0.4	0.71	2.88e-05	10090.ENSMUSP00000005364,10090.ENSMUSP00000005671,10090.ENSMUSP00000007207,10090.ENSMUSP00000021016,10090.ENSMUSP00000021635,10090.ENSMUSP00000022787,10090.ENSMUSP00000023119,10090.ENSMUSP00000026208,10090.ENSMUSP00000026406,10090.ENSMUSP00000030299,10090.ENSMUSP00000030691,10090.ENSMUSP00000031093,10090.ENSMUSP00000033198,10090.ENSMUSP00000034173,10090.ENSMUSP00000034178,10090.ENSMUSP00000034304…	G6pc2,Igf1r,Clcn2,Hnf1b,Akr1c18,Slc7a8,Vdr,Abcc2,Rdh5,Cyp2j5,Pclo,Cckar,Crym,Ces1e,Ces1f,Hsd17b2,Slc16a2,Aldh8a1,Cpq,Ica1,Akr1d1,Srd5a2,Eny2,Per2,Ghr,Cyp26c1,Ttr,Dab2,Glul,Ren1,Ece1,Esr1,Hsd3b3,Pde4c,C1qtnf3,Cltrn,Stxbp5l,Akr1c14,Sult1b1,Bco2,Mup9,Myo5a,Stxbp4,Prkn
GO:0016042	Lipid catabolic process	28	304	0.53	0.77	4.56e-05	10090.ENSMUSP00000007253,10090.ENSMUSP00000019965,10090.ENSMUSP00000021635,10090.ENSMUSP00000021666,10090.ENSMUSP00000027975,10090.ENSMUSP00000029017,10090.ENSMUSP00000030486,10090.ENSMUSP00000031412,10090.ENSMUSP00000034173,10090.ENSMUSP00000034178,10090.ENSMUSP00000044608,10090.ENSMUSP00000048830,10090.ENSMUSP00000048862,10090.ENSMUSP00000057595,10090.ENSMUSP00000063325,10090.ENSMUSP00000071899…	Neu1,Smpd2,Akr1c18,Abcd4,Phyh,Pck1,Cyp4a31,Acad10,Ces1e,Ces1f,Enpp6,Akr1d1,Srd5a2,Slc27a2,Acox1,Adtrp,Cyp26c1,Aspg,Cyp4a32,Cyp4a12a,Acot8,Lipo3,Bco2,Abhd3,Pld1,Acox2,Abhd6,Cyp4f15
GO:0071704	Organic substance metabolic process	274	7673	0.11	0.5	4.65e-05	10090.ENSMUSP00000000365,10090.ENSMUSP00000000687,10090.ENSMUSP00000000958,10090.ENSMUSP00000002487,10090.ENSMUSP00000002850,10090.ENSMUSP00000004222,10090.ENSMUSP00000005364,10090.ENSMUSP00000005671,10090.ENSMUSP00000006217,10090.ENSMUSP00000006508,10090.ENSMUSP00000007253,10090.ENSMUSP00000014389,10090.ENSMUSP00000018012,10090.ENSMUSP00000018795,10090.ENSMUSP00000019965,10090.ENSMUSP00000020284…	Mcts1,Haao,Top1mt,Braf,Abcc6,Hira,G6pc2,Igf1r,Snf8,Ggt1,Neu1,Pigl,Sgk2,Tada2a,Smpd2,Tysnd1,Pcbd1,Slc22a4,Mrnip,Abca8b,Fdxr,Akr1c18,Abcd4,Amn,Acot12,Dhfr,Cryl1,Prss52,Cpb2,Agxt2,Rida,Vdr,Prkdc,Sod1,Gpd1,Csad,Ldc1,Galnt14,Ehd3,Slc1a1,Trub1,Pcyt2,Abcc2,Rdh5,Sirt3,Klkb1,Inpp1,Rnf25,Rnpepl1,Phyh,Fpgs,Slc25a25,Ttll11,Cat,Pck1,Acss2,Ddah1,Erp44,Cyp2j5,Cyp4a31,Cda,Alpl,Prkcz,Cwh43,Khk,Ugdh,Brdt,Abcb9,Aca…
GO:0044248	Cellular catabolic process	81	1596	0.27	0.59	6.54e-05	10090.ENSMUSP00000000687,10090.ENSMUSP00000006217,10090.ENSMUSP00000006508,10090.ENSMUSP00000007253,10090.ENSMUSP00000019965,10090.ENSMUSP00000021635,10090.ENSMUSP00000021666,10090.ENSMUSP00000022517,10090.ENSMUSP00000022858,10090.ENSMUSP00000022946,10090.ENSMUSP00000023805,10090.ENSMUSP00000026208,10090.ENSMUSP00000027975,10090.ENSMUSP00000028610,10090.ENSMUSP00000029017,10090.ENSMUSP00000029845…	Haao,Snf8,Ggt1,Neu1,Smpd2,Akr1c18,Abcd4,Cryl1,Agxt2,Rida,Csad,Abcc2,Phyh,Cat,Pck1,Ddah1,Cyp4a31,Cda,Acad10,Aass,Fah,Ces1f,Nt5e,Aldh8a1,Cpq,Dpyd,Dmgdh,Fbxl18,Wipi2,Cdo1,Xylb,Gls2,Akr1d1,Gstz1,Slc27a2,Spsb2,Ahcy,Acox1,Dcst1,Ephx2,Rffl,Mgam,Adtrp,Afmid,Cyp26c1,Bcas3,Upf1,Aadat,Entpd7,Hoga1,Cyp2b9,Cyp4a32,Cyp4a12a,Lnx1,Dnajb14,Aup1,Vps37a,Acot8,Mtor,Ece1,Pde4c,Dao,Pm20d1,Rnf128,Bco2,Abhd3,Pld1,Ido2,M…
GO:1901575	Organic substance catabolic process	84	1691	0.26	0.57	8.66e-05	10090.ENSMUSP00000000687,10090.ENSMUSP00000006217,10090.ENSMUSP00000006508,10090.ENSMUSP00000007253,10090.ENSMUSP00000019965,10090.ENSMUSP00000021635,10090.ENSMUSP00000021666,10090.ENSMUSP00000022517,10090.ENSMUSP00000022576,10090.ENSMUSP00000022858,10090.ENSMUSP00000022946,10090.ENSMUSP00000023760,10090.ENSMUSP00000023805,10090.ENSMUSP00000027271,10090.ENSMUSP00000027975,10090.ENSMUSP00000029017…	Haao,Snf8,Ggt1,Neu1,Smpd2,Akr1c18,Abcd4,Cryl1,Cpb2,Agxt2,Rida,Gpd1,Csad,Inpp1,Phyh,Pck1,Ddah1,Cyp4a31,Cda,Khk,Acad10,Aass,Fah,Ces1e,Ces1f,Nt5e,Aldh8a1,Cpq,Dpyd,Dmgdh,Fbxl18,Enpp6,Cdo1,Xylb,Gls2,Akr1d1,Srd5a2,Gstz1,Slc27a2,Spsb2,Ahcy,Acox1,Dcst1,Ephx2,Rffl,Mgam,Adtrp,Afmid,Cyp26c1,Upf1,Aspg,Aadat,Entpd7,Hoga1,Cyp4a32,Cyp4a12a,Lnx1,Dnajb14,Aup1,Vps37a,Acot8,Ece1,Pde4c,Dao,Lipo3,Rnf128,Sult1b1,Bco2,…
GO:0051179	Localization	179	4555	0.16	0.51	8.72e-05	10090.ENSMUSP00000001126,10090.ENSMUSP00000001253,10090.ENSMUSP00000001562,10090.ENSMUSP00000002487,10090.ENSMUSP00000002850,10090.ENSMUSP00000005431,10090.ENSMUSP00000005671,10090.ENSMUSP00000006217,10090.ENSMUSP00000006749,10090.ENSMUSP00000007207,10090.ENSMUSP00000009667,10090.ENSMUSP00000010251,10090.ENSMUSP00000015725,10090.ENSMUSP00000015812,10090.ENSMUSP00000020057,10090.ENSMUSP00000020102…	Slc46a1,Slc26a4,Tulp3,Braf,Abcc6,Letm1,Igf1r,Snf8,Slc4a1,Clcn2,Ush1c,Slc22a8,Bnip1,Pdzd11,Lin7a,Slc17a8,Slc5a4a,Slc22a4,Mrnip,Abca8b,Hnf1b,Slc13a5,Abcd4,Amn,Slc7a8,Vdr,Spag6l,Hrg,Sod1,Ehd3,Slc22a19,Slc1a1,Sfxn2,Gcgr,Abcc2,Slc6a20b,Slc25a10,Slc16a14,Slc25a25,Slc2a2,Sucnr1,Slc16a4,Slc35a3,Asic5,Car9,Sh3gl2,Mfsd2a,Pclo,Prkcz,Mapre3,Cckar,Abcb9,Gngt1,Rhcg,Arl6ip1,Crym,Ces1e,Ces1f,Fxyd2,Slc7a13,Slco1a…
GO:0042908	Xenobiotic transport	11	45	0.95	0.92	9.26e-05	10090.ENSMUSP00000001126,10090.ENSMUSP00000002850,10090.ENSMUSP00000020586,10090.ENSMUSP00000020948,10090.ENSMUSP00000026208,10090.ENSMUSP00000038041,10090.ENSMUSP00000041186,10090.ENSMUSP00000046924,10090.ENSMUSP00000101537,10090.ENSMUSP00000104500,10090.ENSMUSP00000131308	Slc46a1,Abcc6,Slc22a4,Abca8b,Abcc2,Abcc10,Slc22a2,Slc18a1,Slc22a18,Slc36a1,Slc17a3
GO:0009056	Catabolic process	94	1979	0.24	0.56	9.62e-05	10090.ENSMUSP00000000687,10090.ENSMUSP00000006217,10090.ENSMUSP00000006508,10090.ENSMUSP00000007253,10090.ENSMUSP00000019965,10090.ENSMUSP00000021635,10090.ENSMUSP00000021666,10090.ENSMUSP00000022517,10090.ENSMUSP00000022576,10090.ENSMUSP00000022858,10090.ENSMUSP00000022946,10090.ENSMUSP00000023760,10090.ENSMUSP00000023805,10090.ENSMUSP00000026208,10090.ENSMUSP00000027271,10090.ENSMUSP00000027975…	Haao,Snf8,Ggt1,Neu1,Smpd2,Akr1c18,Abcd4,Cryl1,Cpb2,Agxt2,Rida,Gpd1,Csad,Abcc2,Inpp1,Phyh,Cat,Pck1,Ddah1,Cyp4a31,Cda,Khk,Acad10,Aass,Fah,Ces1e,Ces1f,Nt5e,Aldh8a1,Cpq,Dpyd,Dmgdh,Fbxl18,Enpp6,Wipi2,Cdo1,Xylb,Gls2,Akr1d1,Srd5a2,Gstz1,Slc27a2,Spsb2,Ahcy,Acox1,Tmem150a,Dcst1,Ephx2,Rffl,Mgam,Adtrp,Afmid,Cyp26c1,Bcas3,Upf1,Pepd,Aspg,Aadat,Entpd7,Hoga1,Cyp2b9,Cyp4a32,Cyp4a12a,Lnx1,Dnajb14,Aup1,Vps37a,Acot…
GO:0006810	Transport	154	3782	0.17	0.52	0.0001	10090.ENSMUSP00000001126,10090.ENSMUSP00000001253,10090.ENSMUSP00000002487,10090.ENSMUSP00000002850,10090.ENSMUSP00000005431,10090.ENSMUSP00000005671,10090.ENSMUSP00000006217,10090.ENSMUSP00000006749,10090.ENSMUSP00000007207,10090.ENSMUSP00000010251,10090.ENSMUSP00000015725,10090.ENSMUSP00000015812,10090.ENSMUSP00000020057,10090.ENSMUSP00000020102,10090.ENSMUSP00000020450,10090.ENSMUSP00000020586…	Slc46a1,Slc26a4,Braf,Abcc6,Letm1,Igf1r,Snf8,Slc4a1,Clcn2,Slc22a8,Bnip1,Pdzd11,Lin7a,Slc17a8,Slc5a4a,Slc22a4,Abca8b,Hnf1b,Slc13a5,Abcd4,Amn,Slc7a8,Vdr,Spag6l,Hrg,Sod1,Ehd3,Slc22a19,Slc1a1,Sfxn2,Gcgr,Abcc2,Slc6a20b,Slc25a10,Slc16a14,Slc25a25,Slc2a2,Sucnr1,Slc16a4,Slc35a3,Asic5,Car9,Sh3gl2,Mfsd2a,Pclo,Prkcz,Cckar,Abcb9,Rhcg,Arl6ip1,Crym,Ces1e,Ces1f,Fxyd2,Slc7a13,Slco1a1,Slc16a2,Ttyh2,Abcc10,Gabrb3,K…
GO:0008152	Metabolic process	284	8096	0.11	0.48	0.0001	10090.ENSMUSP00000000365,10090.ENSMUSP00000000687,10090.ENSMUSP00000000958,10090.ENSMUSP00000002487,10090.ENSMUSP00000002850,10090.ENSMUSP00000004222,10090.ENSMUSP00000005364,10090.ENSMUSP00000005671,10090.ENSMUSP00000006217,10090.ENSMUSP00000006508,10090.ENSMUSP00000007253,10090.ENSMUSP00000014389,10090.ENSMUSP00000018012,10090.ENSMUSP00000018795,10090.ENSMUSP00000019965,10090.ENSMUSP00000020284…	Mcts1,Haao,Top1mt,Braf,Abcc6,Hira,G6pc2,Igf1r,Snf8,Ggt1,Neu1,Pigl,Sgk2,Tada2a,Smpd2,Tysnd1,Pcbd1,Slc22a4,Mrnip,Arsg,Abca8b,Fdxr,Akr1c18,Abcd4,Amn,Acot12,Dhfr,Cryl1,Prss52,Cpb2,Agxt2,Rida,Vdr,Prkdc,Sod1,Gpd1,Csad,Ldc1,Galnt14,Ehd3,Slc1a1,Trub1,Pcyt2,Abcc2,Mettl7b,Rdh5,Sirt3,Klkb1,Inpp1,Rnf25,Rnpepl1,Phyh,Fpgs,Slc25a25,Ttll11,Cat,Pck1,Acss2,Ddah1,Erp44,Car9,Cyp2j5,Cyp4a31,Cda,Alpl,Prkcz,Cwh43,Khk,U…
GO:1901615	Organic hydroxy compound metabolic process	37	516	0.42	0.65	0.00013	10090.ENSMUSP00000020298,10090.ENSMUSP00000021078,10090.ENSMUSP00000021635,10090.ENSMUSP00000022218,10090.ENSMUSP00000023760,10090.ENSMUSP00000025875,10090.ENSMUSP00000026406,10090.ENSMUSP00000027271,10090.ENSMUSP00000028610,10090.ENSMUSP00000029017,10090.ENSMUSP00000030486,10090.ENSMUSP00000030551,10090.ENSMUSP00000032865,10090.ENSMUSP00000033198,10090.ENSMUSP00000033509,10090.ENSMUSP00000034173…	Pcbd1,Fdxr,Akr1c18,Dhfr,Gpd1,Slc1a1,Rdh5,Inpp1,Cat,Pck1,Cyp4a31,Alpl,Fah,Crym,Ebp,Ces1e,Ces1f,Cyp7b1,Slc16a2,Cpq,Akr1d1,Srd5a2,Slc27a2,Per2,Cyp26c1,Ttr,Cyp4a32,Cyp4a12a,Slco1a6,Dao,Mogat1,Akr1c14,Sult1b1,Myo5a,Cyp4f15,Prkn,Slc34a1
GO:0042537	Benzene-containing compound metabolic process	9	30	1.04	0.86	0.00025	10090.ENSMUSP00000000687,10090.ENSMUSP00000032865,10090.ENSMUSP00000038878,10090.ENSMUSP00000048862,10090.ENSMUSP00000069209,10090.ENSMUSP00000073102,10090.ENSMUSP00000078436,10090.ENSMUSP00000099768,10090.ENSMUSP00000113979	Haao,Fah,Aldh8a1,Srd5a2,Ephx2,Afmid,Aadat,Cyp4b1,Ido2
GO:0051234	Establishment of localization	157	3947	0.16	0.48	0.00029	10090.ENSMUSP00000001126,10090.ENSMUSP00000001253,10090.ENSMUSP00000002487,10090.ENSMUSP00000002850,10090.ENSMUSP00000005431,10090.ENSMUSP00000005671,10090.ENSMUSP00000006217,10090.ENSMUSP00000006749,10090.ENSMUSP00000007207,10090.ENSMUSP00000010251,10090.ENSMUSP00000015725,10090.ENSMUSP00000015812,10090.ENSMUSP00000020057,10090.ENSMUSP00000020102,10090.ENSMUSP00000020450,10090.ENSMUSP00000020586…	Slc46a1,Slc26a4,Braf,Abcc6,Letm1,Igf1r,Snf8,Slc4a1,Clcn2,Slc22a8,Bnip1,Pdzd11,Lin7a,Slc17a8,Slc5a4a,Slc22a4,Abca8b,Hnf1b,Slc13a5,Abcd4,Amn,Slc7a8,Vdr,Spag6l,Hrg,Sod1,Ehd3,Slc22a19,Slc1a1,Sfxn2,Gcgr,Abcc2,Slc6a20b,Slc25a10,Slc16a14,Slc25a25,Slc2a2,Sucnr1,Slc16a4,Slc35a3,Asic5,Car9,Sh3gl2,Mfsd2a,Pclo,Prkcz,Cckar,Abcb9,Rhcg,Arl6ip1,Crym,Ces1e,Ces1f,Fxyd2,Slc7a13,Slco1a1,Slc16a2,Ttyh2,Abcc10,Gabrb3,K…
GO:0120254	Olefinic compound metabolic process	19	172	0.6	0.7	0.00034	10090.ENSMUSP00000021635,10090.ENSMUSP00000026406,10090.ENSMUSP00000030299,10090.ENSMUSP00000030486,10090.ENSMUSP00000034173,10090.ENSMUSP00000034178,10090.ENSMUSP00000038878,10090.ENSMUSP00000048862,10090.ENSMUSP00000050464,10090.ENSMUSP00000069209,10090.ENSMUSP00000074783,10090.ENSMUSP00000080846,10090.ENSMUSP00000081369,10090.ENSMUSP00000081370,10090.ENSMUSP00000101944,10090.ENSMUSP00000112664…	Akr1c18,Rdh5,Cyp2j5,Cyp4a31,Ces1e,Ces1f,Aldh8a1,Srd5a2,Cyp2j9,Ephx2,Ttr,Cyp2b9,Cyp4a32,Cyp4a12a,Cyp2u1,Akr1c14,Bco2,Cyp4f15,Cyp2j11
GO:0006575	Cellular modified amino acid metabolic process	20	197	0.57	0.65	0.00057	10090.ENSMUSP00000006508,10090.ENSMUSP00000020586,10090.ENSMUSP00000022218,10090.ENSMUSP00000023707,10090.ENSMUSP00000025875,10090.ENSMUSP00000028148,10090.ENSMUSP00000033198,10090.ENSMUSP00000033597,10090.ENSMUSP00000037629,10090.ENSMUSP00000039046,10090.ENSMUSP00000039663,10090.ENSMUSP00000053540,10090.ENSMUSP00000061851,10090.ENSMUSP00000078630,10090.ENSMUSP00000080414,10090.ENSMUSP00000112679…	Ggt1,Slc22a4,Dhfr,Sod1,Slc1a1,Fpgs,Crym,Hmgn5,Slc16a2,Cpq,Dmgdh,Gstz1,Ahcy,Gss,Hoga1,Sult1b1,Cth,Nat8f6,Gstt2,Nat8f1
GO:0042445	Hormone metabolic process	21	221	0.54	0.61	0.00082	10090.ENSMUSP00000021635,10090.ENSMUSP00000026406,10090.ENSMUSP00000033198,10090.ENSMUSP00000034173,10090.ENSMUSP00000034178,10090.ENSMUSP00000034304,10090.ENSMUSP00000037629,10090.ENSMUSP00000038878,10090.ENSMUSP00000039046,10090.ENSMUSP00000048830,10090.ENSMUSP00000048862,10090.ENSMUSP00000069457,10090.ENSMUSP00000073105,10090.ENSMUSP00000074783,10090.ENSMUSP00000092135,10090.ENSMUSP00000099576…	Akr1c18,Rdh5,Crym,Ces1e,Ces1f,Hsd17b2,Slc16a2,Aldh8a1,Cpq,Akr1d1,Srd5a2,Ghr,Cyp26c1,Ttr,Ren1,Ece1,Esr1,Hsd3b3,Akr1c14,Sult1b1,Bco2
GO:0065008	Regulation of biological quality	154	3943	0.15	0.44	0.001	10090.ENSMUSP00000000687,10090.ENSMUSP00000001253,10090.ENSMUSP00000002100,10090.ENSMUSP00000002487,10090.ENSMUSP00000002850,10090.ENSMUSP00000005364,10090.ENSMUSP00000005431,10090.ENSMUSP00000005507,10090.ENSMUSP00000005671,10090.ENSMUSP00000006217,10090.ENSMUSP00000006749,10090.ENSMUSP00000006893,10090.ENSMUSP00000007207,10090.ENSMUSP00000009667,10090.ENSMUSP00000015812,10090.ENSMUSP00000018795…	Haao,Slc26a4,Tmem25,Braf,Abcc6,G6pc2,Letm1,Mlxipl,Igf1r,Snf8,Slc4a1,D130043K22Rik,Clcn2,Ush1c,Pdzd11,Tada2a,Lin7a,Slc17a8,Hnf1b,Akr1c18,Cpb2,Slc7a8,Rida,Vdr,Prkdc,Hrg,Sod1,Ehd3,Tmem178,Pde6a,Slc1a1,Gcgr,Abcc2,Sema4g,Rdh5,Klkb1,Pck1,Sucnr1,Ddah1,Sh3gl2,Cyp2j5,Mfsd2a,Alpl,Pclo,Prkcz,Cckar,Pex11a,Rhcg,Fgf21,Crym,Gpc4,Ces1e,Ces1f,Hsd17b2,Nt5e,Dock5,Cyp7b1,Slc16a2,Gabrb3,Aldh8a1,Cpq,Ica1,Slc22a2,Slc9a…
GO:0044238	Primary metabolic process	252	7247	0.1	0.4	0.0017	10090.ENSMUSP00000000365,10090.ENSMUSP00000000687,10090.ENSMUSP00000000958,10090.ENSMUSP00000002487,10090.ENSMUSP00000002850,10090.ENSMUSP00000004222,10090.ENSMUSP00000005364,10090.ENSMUSP00000005671,10090.ENSMUSP00000006217,10090.ENSMUSP00000006508,10090.ENSMUSP00000007253,10090.ENSMUSP00000014389,10090.ENSMUSP00000018012,10090.ENSMUSP00000018795,10090.ENSMUSP00000019965,10090.ENSMUSP00000020284…	Mcts1,Haao,Top1mt,Braf,Abcc6,Hira,G6pc2,Igf1r,Snf8,Ggt1,Neu1,Pigl,Sgk2,Tada2a,Smpd2,Tysnd1,Pcbd1,Slc22a4,Mrnip,Abca8b,Fdxr,Akr1c18,Abcd4,Acot12,Dhfr,Cryl1,Prss52,Cpb2,Agxt2,Rida,Vdr,Prkdc,Gpd1,Csad,Ldc1,Galnt14,Slc1a1,Trub1,Pcyt2,Rdh5,Sirt3,Klkb1,Inpp1,Rnf25,Rnpepl1,Phyh,Fpgs,Slc25a25,Ttll11,Cat,Pck1,Acss2,Ddah1,Erp44,Cyp2j5,Cyp4a31,Cda,Prkcz,Cwh43,Khk,Ugdh,Brdt,Acad10,Brap,Aass,Fah,Ebp,Phka2,Ces…
GO:0009058	Biosynthetic process	105	2467	0.19	0.43	0.0019	10090.ENSMUSP00000000365,10090.ENSMUSP00000000687,10090.ENSMUSP00000004222,10090.ENSMUSP00000005364,10090.ENSMUSP00000006508,10090.ENSMUSP00000014389,10090.ENSMUSP00000019965,10090.ENSMUSP00000020298,10090.ENSMUSP00000020948,10090.ENSMUSP00000021078,10090.ENSMUSP00000022218,10090.ENSMUSP00000022517,10090.ENSMUSP00000022858,10090.ENSMUSP00000023119,10090.ENSMUSP00000023707,10090.ENSMUSP00000023760…	Mcts1,Haao,Hira,G6pc2,Ggt1,Pigl,Smpd2,Pcbd1,Abca8b,Fdxr,Dhfr,Cryl1,Agxt2,Vdr,Sod1,Gpd1,Csad,Ldc1,Galnt14,Slc1a1,Pcyt2,Inpp1,Fpgs,Pck1,Acss2,Ddah1,Cyp4a31,Cda,Cwh43,Ugdh,Aass,Ebp,Ces1e,Ces1f,Hsd17b2,Nt5e,Acsm1,Cyp7b1,Aldh8a1,Aspdh,Dpyd,Chst7,Pank1,Wipi2,Chst11,Cdo1,Hoxa9,Xylb,Gls2,Akr1d1,Srd5a2,Gpat2,Eny2,Slc27a2,Gal3st1,Ubiad1,Cog7,Hacd2,Acox1,Acsm5,Tmem150a,B3gat2,Per2,Srr,Rara,Afmid,Bmp4,Csgaln…
GO:0008652	Cellular amino acid biosynthetic process	11	68	0.77	0.6	0.0024	10090.ENSMUSP00000006508,10090.ENSMUSP00000020298,10090.ENSMUSP00000022218,10090.ENSMUSP00000022858,10090.ENSMUSP00000031707,10090.ENSMUSP00000039429,10090.ENSMUSP00000047376,10090.ENSMUSP00000067552,10090.ENSMUSP00000083375,10090.ENSMUSP00000113672,10090.ENSMUSP00000131199	Ggt1,Pcbd1,Dhfr,Agxt2,Aass,Dpyd,Gls2,Srr,Glul,Cth,Pycr1
GO:1901135	Carbohydrate derivative metabolic process	52	985	0.28	0.44	0.0032	10090.ENSMUSP00000002850,10090.ENSMUSP00000005364,10090.ENSMUSP00000007253,10090.ENSMUSP00000014389,10090.ENSMUSP00000021635,10090.ENSMUSP00000022120,10090.ENSMUSP00000022517,10090.ENSMUSP00000023760,10090.ENSMUSP00000024858,10090.ENSMUSP00000028160,10090.ENSMUSP00000029135,10090.ENSMUSP00000030028,10090.ENSMUSP00000030535,10090.ENSMUSP00000031040,10090.ENSMUSP00000031053,10090.ENSMUSP00000031103…	Abcc6,G6pc2,Neu1,Pigl,Akr1c18,Acot12,Cryl1,Gpd1,Galnt14,Slc25a25,Acss2,Erp44,Cda,Cwh43,Khk,Ugdh,Aass,Nt5e,Acsm1,Dpyd,Chst7,Pank1,Chst11,Xylb,Gpat2,Acot6,Gal3st1,Cog7,Ahcy,Acsm5,B3gat2,Cacnb4,Csgalnact1,Aadat,Entpd7,Fut9,Acsm2,Acot8,Coasy,Pde4c,B3galt5,Map7,Akr1c14,Sult1b1,Adcy9,Slc35d1,Abhd6,Gcnt1,Nme7,Ugt8a,Aqp11,Slc34a1
GO:0006835	Dicarboxylic acid transport	11	71	0.75	0.57	0.0034	10090.ENSMUSP00000001126,10090.ENSMUSP00000001253,10090.ENSMUSP00000020102,10090.ENSMUSP00000021161,10090.ENSMUSP00000025875,10090.ENSMUSP00000026208,10090.ENSMUSP00000026899,10090.ENSMUSP00000036228,10090.ENSMUSP00000108302,10090.ENSMUSP00000147920,10090.ENSMUSP00000151751	Slc46a1,Slc26a4,Slc17a8,Slc13a5,Slc1a1,Abcc2,Slc25a10,Slc7a13,Slc25a18,Folr2,Slc25a21
GO:0019637	Organophosphate metabolic process	48	888	0.29	0.44	0.0039	10090.ENSMUSP00000000687,10090.ENSMUSP00000002850,10090.ENSMUSP00000005364,10090.ENSMUSP00000014389,10090.ENSMUSP00000019965,10090.ENSMUSP00000020948,10090.ENSMUSP00000022120,10090.ENSMUSP00000022517,10090.ENSMUSP00000023760,10090.ENSMUSP00000026129,10090.ENSMUSP00000027271,10090.ENSMUSP00000028160,10090.ENSMUSP00000029135,10090.ENSMUSP00000030535,10090.ENSMUSP00000030551,10090.ENSMUSP00000031040…	Haao,Abcc6,G6pc2,Pigl,Smpd2,Abca8b,Acot12,Cryl1,Gpd1,Pcyt2,Inpp1,Slc25a25,Acss2,Cda,Alpl,Cwh43,Khk,Aass,Nt5e,Acsm1,Aspdh,Dpyd,Pank1,Xylb,Gpat2,Acot6,Acsm5,Tmem150a,Afmid,Cacnb4,Aspg,Aadat,Entpd7,Dgkg,Acsm2,Acot8,Coasy,Pde4c,Gphn,Pik3c2g,Sult1b1,Abhd3,Adcy9,Pld1,Ido2,Abhd6,Mocs1,Nme7
GO:0033559	Unsaturated fatty acid metabolic process	15	138	0.6	0.51	0.0045	10090.ENSMUSP00000021635,10090.ENSMUSP00000030299,10090.ENSMUSP00000030486,10090.ENSMUSP00000049315,10090.ENSMUSP00000050464,10090.ENSMUSP00000063005,10090.ENSMUSP00000063325,10090.ENSMUSP00000069209,10090.ENSMUSP00000080846,10090.ENSMUSP00000081369,10090.ENSMUSP00000081370,10090.ENSMUSP00000101944,10090.ENSMUSP00000112664,10090.ENSMUSP00000129264,10090.ENSMUSP00000132180	Akr1c18,Cyp2j5,Cyp4a31,Ces2g,Cyp2j9,Ces2b,Acox1,Ephx2,Cyp2b9,Cyp4a32,Cyp4a12a,Cyp2u1,Akr1c14,Cyp4f15,Cyp2j11
GO:0006690	Icosanoid metabolic process	15	140	0.59	0.5	0.0051	10090.ENSMUSP00000021635,10090.ENSMUSP00000030299,10090.ENSMUSP00000030486,10090.ENSMUSP00000038041,10090.ENSMUSP00000049315,10090.ENSMUSP00000050464,10090.ENSMUSP00000063005,10090.ENSMUSP00000063325,10090.ENSMUSP00000080846,10090.ENSMUSP00000081369,10090.ENSMUSP00000081370,10090.ENSMUSP00000101944,10090.ENSMUSP00000112664,10090.ENSMUSP00000129264,10090.ENSMUSP00000132180	Akr1c18,Cyp2j5,Cyp4a31,Abcc10,Ces2g,Cyp2j9,Ces2b,Acox1,Cyp2b9,Cyp4a32,Cyp4a12a,Cyp2u1,Akr1c14,Cyp4f15,Cyp2j11
GO:0009074	Aromatic amino acid family catabolic process	6	16	1.14	0.58	0.0051	10090.ENSMUSP00000000687,10090.ENSMUSP00000032865,10090.ENSMUSP00000053540,10090.ENSMUSP00000073102,10090.ENSMUSP00000113979,10090.ENSMUSP00000125492	Haao,Fah,Gstz1,Afmid,Ido2,Hgd
GO:1901607	Alpha-amino acid biosynthetic process	10	61	0.78	0.54	0.0051	10090.ENSMUSP00000006508,10090.ENSMUSP00000020298,10090.ENSMUSP00000022218,10090.ENSMUSP00000022858,10090.ENSMUSP00000031707,10090.ENSMUSP00000047376,10090.ENSMUSP00000067552,10090.ENSMUSP00000083375,10090.ENSMUSP00000113672,10090.ENSMUSP00000131199	Ggt1,Pcbd1,Dhfr,Agxt2,Aass,Gls2,Srr,Glul,Cth,Pycr1
GO:0043648	Dicarboxylic acid metabolic process	12	91	0.68	0.52	0.0053	10090.ENSMUSP00000000687,10090.ENSMUSP00000006508,10090.ENSMUSP00000022218,10090.ENSMUSP00000027975,10090.ENSMUSP00000028148,10090.ENSMUSP00000029017,10090.ENSMUSP00000034989,10090.ENSMUSP00000047376,10090.ENSMUSP00000078436,10090.ENSMUSP00000080414,10090.ENSMUSP00000083375,10090.ENSMUSP00000099383	Haao,Ggt1,Dhfr,Phyh,Fpgs,Pck1,Me1,Gls2,Aadat,Hoga1,Glul,Acot8
GO:0008610	Lipid biosynthetic process	34	550	0.35	0.43	0.0055	10090.ENSMUSP00000014389,10090.ENSMUSP00000019965,10090.ENSMUSP00000020948,10090.ENSMUSP00000026129,10090.ENSMUSP00000027271,10090.ENSMUSP00000029017,10090.ENSMUSP00000029135,10090.ENSMUSP00000031040,10090.ENSMUSP00000033509,10090.ENSMUSP00000034173,10090.ENSMUSP00000034178,10090.ENSMUSP00000034304,10090.ENSMUSP00000036140,10090.ENSMUSP00000037487,10090.ENSMUSP00000038878,10090.ENSMUSP00000048830…	Pigl,Smpd2,Abca8b,Pcyt2,Inpp1,Pck1,Acss2,Cwh43,Ebp,Ces1e,Ces1f,Hsd17b2,Acsm1,Cyp7b1,Aldh8a1,Akr1d1,Srd5a2,Gpat2,Slc27a2,Gal3st1,Hacd2,Acsm5,Tmem150a,Fut9,Dgkg,Acsm2,Hsd3b3,Pik3c2g,Mogat1,Abhd3,Pld1,Myo5a,Cers6,Ugt8a
GO:0006865	Amino acid transport	14	125	0.61	0.5	0.0057	10090.ENSMUSP00000020102,10090.ENSMUSP00000020586,10090.ENSMUSP00000022787,10090.ENSMUSP00000025875,10090.ENSMUSP00000026011,10090.ENSMUSP00000026273,10090.ENSMUSP00000036228,10090.ENSMUSP00000037629,10090.ENSMUSP00000041186,10090.ENSMUSP00000041872,10090.ENSMUSP00000073829,10090.ENSMUSP00000077438,10090.ENSMUSP00000104500,10090.ENSMUSP00000108302	Slc17a8,Slc22a4,Slc7a8,Slc1a1,Sfxn2,Slc6a20b,Slc7a13,Slc16a2,Slc22a2,Sfxn5,Slc6a15,Cacnb4,Slc36a1,Slc25a18
GO:1901564	Organonitrogen compound metabolic process	183	5039	0.12	0.36	0.0057	10090.ENSMUSP00000000365,10090.ENSMUSP00000000687,10090.ENSMUSP00000002487,10090.ENSMUSP00000002850,10090.ENSMUSP00000005671,10090.ENSMUSP00000006217,10090.ENSMUSP00000006508,10090.ENSMUSP00000007253,10090.ENSMUSP00000014389,10090.ENSMUSP00000018012,10090.ENSMUSP00000018795,10090.ENSMUSP00000019965,10090.ENSMUSP00000020284,10090.ENSMUSP00000020298,10090.ENSMUSP00000020586,10090.ENSMUSP00000020948…	Mcts1,Haao,Braf,Abcc6,Igf1r,Snf8,Ggt1,Neu1,Pigl,Sgk2,Tada2a,Smpd2,Tysnd1,Pcbd1,Slc22a4,Abca8b,Abcd4,Amn,Acot12,Dhfr,Prss52,Cpb2,Agxt2,Rida,Prkdc,Sod1,Csad,Ldc1,Galnt14,Slc1a1,Abcc2,Sirt3,Klkb1,Rnf25,Rnpepl1,Fpgs,Slc25a25,Ttll11,Cat,Pck1,Acss2,Ddah1,Erp44,Cda,Alpl,Prkcz,Cwh43,Khk,Ugdh,Abcb9,Brap,Aass,Fah,Crym,Hmgn5,Klhl36,Tinag,Nt5e,Acsm1,Slc16a2,Aldh8a1,Cpq,Aspdh,Dpyd,Dmgdh,Tesk2,Fbxl18,Hebp1,C1r…
GO:0001676	Long-chain fatty acid metabolic process	14	127	0.6	0.48	0.0065	10090.ENSMUSP00000030299,10090.ENSMUSP00000030486,10090.ENSMUSP00000036140,10090.ENSMUSP00000050464,10090.ENSMUSP00000057595,10090.ENSMUSP00000069209,10090.ENSMUSP00000071899,10090.ENSMUSP00000080846,10090.ENSMUSP00000081369,10090.ENSMUSP00000081370,10090.ENSMUSP00000101944,10090.ENSMUSP00000116028,10090.ENSMUSP00000129264,10090.ENSMUSP00000132180	Cyp2j5,Cyp4a31,Acsm1,Cyp2j9,Slc27a2,Ephx2,Adtrp,Cyp2b9,Cyp4a32,Cyp4a12a,Cyp2u1,Myo5a,Cyp4f15,Cyp2j11
GO:0042180	Cellular ketone metabolic process	12	95	0.66	0.49	0.0072	10090.ENSMUSP00000021078,10090.ENSMUSP00000021635,10090.ENSMUSP00000023760,10090.ENSMUSP00000038878,10090.ENSMUSP00000048862,10090.ENSMUSP00000058502,10090.ENSMUSP00000073102,10090.ENSMUSP00000078436,10090.ENSMUSP00000080846,10090.ENSMUSP00000112664,10090.ENSMUSP00000113979,10090.ENSMUSP00000129264	Fdxr,Akr1c18,Gpd1,Aldh8a1,Srd5a2,Ubiad1,Afmid,Aadat,Cyp2b9,Akr1c14,Ido2,Cyp4f15
GO:0044249	Cellular biosynthetic process	96	2297	0.18	0.36	0.0078	10090.ENSMUSP00000000365,10090.ENSMUSP00000000687,10090.ENSMUSP00000004222,10090.ENSMUSP00000006508,10090.ENSMUSP00000014389,10090.ENSMUSP00000019965,10090.ENSMUSP00000020298,10090.ENSMUSP00000020948,10090.ENSMUSP00000021078,10090.ENSMUSP00000022218,10090.ENSMUSP00000022858,10090.ENSMUSP00000023119,10090.ENSMUSP00000023707,10090.ENSMUSP00000023805,10090.ENSMUSP00000023884,10090.ENSMUSP00000024858…	Mcts1,Haao,Hira,Ggt1,Pigl,Smpd2,Pcbd1,Abca8b,Fdxr,Dhfr,Agxt2,Vdr,Sod1,Csad,Ldc1,Galnt14,Slc1a1,Pcyt2,Inpp1,Fpgs,Pck1,Acss2,Ddah1,Cyp4a31,Cda,Cwh43,Ugdh,Aass,Hsd17b2,Nt5e,Acsm1,Cyp7b1,Aldh8a1,Aspdh,Dpyd,Chst7,Pank1,Wipi2,Chst11,Cdo1,Hoxa9,Gls2,Akr1d1,Srd5a2,Gpat2,Eny2,Slc27a2,Gal3st1,Ubiad1,Cog7,Hacd2,Acox1,Acsm5,Tmem150a,B3gat2,Per2,Srr,Rara,Afmid,Bmp4,Csgalnact1,Gss,Hoga1,Cyp4a32,Cyp4a12a,Fut9,G…
GO:1901576	Organic substance biosynthetic process	99	2392	0.18	0.36	0.0082	10090.ENSMUSP00000000365,10090.ENSMUSP00000000687,10090.ENSMUSP00000004222,10090.ENSMUSP00000005364,10090.ENSMUSP00000006508,10090.ENSMUSP00000014389,10090.ENSMUSP00000019965,10090.ENSMUSP00000020298,10090.ENSMUSP00000020948,10090.ENSMUSP00000021078,10090.ENSMUSP00000022218,10090.ENSMUSP00000022517,10090.ENSMUSP00000022858,10090.ENSMUSP00000023119,10090.ENSMUSP00000023760,10090.ENSMUSP00000023805…	Mcts1,Haao,Hira,G6pc2,Ggt1,Pigl,Smpd2,Pcbd1,Abca8b,Fdxr,Dhfr,Cryl1,Agxt2,Vdr,Gpd1,Csad,Ldc1,Galnt14,Slc1a1,Pcyt2,Inpp1,Fpgs,Pck1,Acss2,Cyp4a31,Cda,Cwh43,Ugdh,Aass,Ebp,Ces1e,Ces1f,Hsd17b2,Nt5e,Acsm1,Cyp7b1,Aldh8a1,Aspdh,Dpyd,Chst7,Pank1,Wipi2,Chst11,Cdo1,Hoxa9,Xylb,Gls2,Akr1d1,Srd5a2,Gpat2,Eny2,Slc27a2,Gal3st1,Ubiad1,Cog7,Hacd2,Acsm5,Tmem150a,B3gat2,Per2,Srr,Rara,Afmid,Bmp4,Csgalnact1,Gss,Hoga1,Cy…
GO:0009069	Serine family amino acid metabolic process	8	40	0.86	0.5	0.0085	10090.ENSMUSP00000006508,10090.ENSMUSP00000022218,10090.ENSMUSP00000022858,10090.ENSMUSP00000023805,10090.ENSMUSP00000046517,10090.ENSMUSP00000067552,10090.ENSMUSP00000107911,10090.ENSMUSP00000113672	Ggt1,Dhfr,Agxt2,Csad,Cdo1,Srr,Dao,Cth
GO:0034754	Cellular hormone metabolic process	15	151	0.56	0.45	0.0096	10090.ENSMUSP00000021635,10090.ENSMUSP00000026406,10090.ENSMUSP00000034173,10090.ENSMUSP00000034178,10090.ENSMUSP00000034304,10090.ENSMUSP00000038878,10090.ENSMUSP00000048830,10090.ENSMUSP00000048862,10090.ENSMUSP00000073105,10090.ENSMUSP00000074783,10090.ENSMUSP00000099576,10090.ENSMUSP00000101215,10090.ENSMUSP00000102633,10090.ENSMUSP00000112664,10090.ENSMUSP00000112727	Akr1c18,Rdh5,Ces1e,Ces1f,Hsd17b2,Aldh8a1,Akr1d1,Srd5a2,Cyp26c1,Ttr,Ece1,Esr1,Hsd3b3,Akr1c14,Bco2
GO:0015718	Monocarboxylic acid transport	13	117	0.61	0.45	0.0104	10090.ENSMUSP00000025666,10090.ENSMUSP00000026208,10090.ENSMUSP00000027422,10090.ENSMUSP00000029502,10090.ENSMUSP00000030408,10090.ENSMUSP00000037022,10090.ENSMUSP00000057595,10090.ENSMUSP00000064809,10090.ENSMUSP00000067114,10090.ENSMUSP00000093988,10090.ENSMUSP00000105825,10090.ENSMUSP00000107458,10090.ENSMUSP00000130746	Slc22a19,Abcc2,Slc16a14,Slc16a4,Mfsd2a,Slco1a1,Slc27a2,Slc22a26,Slc22a28,Slc22a30,Slc22a22,Slco1a6,Slco1a4
GO:0044272	Sulfur compound biosynthetic process	12	100	0.64	0.45	0.0104	10090.ENSMUSP00000006508,10090.ENSMUSP00000023805,10090.ENSMUSP00000025875,10090.ENSMUSP00000029135,10090.ENSMUSP00000031103,10090.ENSMUSP00000043222,10090.ENSMUSP00000045349,10090.ENSMUSP00000046517,10090.ENSMUSP00000077459,10090.ENSMUSP00000078630,10090.ENSMUSP00000113672,10090.ENSMUSP00000122124	Ggt1,Csad,Slc1a1,Acss2,Ugdh,Chst7,Chst11,Cdo1,Csgalnact1,Gss,Cth,Slc35d1
GO:0070327	Thyroid hormone transport	5	11	1.22	0.51	0.0104	10090.ENSMUSP00000022787,10090.ENSMUSP00000026208,10090.ENSMUSP00000033198,10090.ENSMUSP00000037629,10090.ENSMUSP00000074783	Slc7a8,Abcc2,Crym,Slc16a2,Ttr
GO:0043651	Linoleic acid metabolic process	7	30	0.93	0.49	0.0105	10090.ENSMUSP00000030299,10090.ENSMUSP00000030486,10090.ENSMUSP00000050464,10090.ENSMUSP00000069209,10090.ENSMUSP00000081369,10090.ENSMUSP00000081370,10090.ENSMUSP00000132180	Cyp2j5,Cyp4a31,Cyp2j9,Ephx2,Cyp4a32,Cyp4a12a,Cyp2j11
GO:0009072	Aromatic amino acid family metabolic process	7	31	0.91	0.47	0.0122	10090.ENSMUSP00000000687,10090.ENSMUSP00000020298,10090.ENSMUSP00000032865,10090.ENSMUSP00000053540,10090.ENSMUSP00000073102,10090.ENSMUSP00000113979,10090.ENSMUSP00000125492	Haao,Pcbd1,Fah,Gstz1,Afmid,Ido2,Hgd
GO:0006793	Phosphorus metabolic process	81	1886	0.19	0.34	0.0128	10090.ENSMUSP00000000687,10090.ENSMUSP00000002487,10090.ENSMUSP00000002850,10090.ENSMUSP00000005364,10090.ENSMUSP00000005671,10090.ENSMUSP00000014389,10090.ENSMUSP00000018012,10090.ENSMUSP00000019965,10090.ENSMUSP00000020948,10090.ENSMUSP00000022120,10090.ENSMUSP00000022517,10090.ENSMUSP00000023352,10090.ENSMUSP00000023760,10090.ENSMUSP00000025875,10090.ENSMUSP00000026129,10090.ENSMUSP00000027271…	Haao,Braf,Abcc6,G6pc2,Igf1r,Pigl,Sgk2,Smpd2,Abca8b,Acot12,Cryl1,Prkdc,Gpd1,Slc1a1,Pcyt2,Inpp1,Slc25a25,Pck1,Acss2,Cda,Alpl,Prkcz,Cwh43,Khk,Ugdh,Aass,Nt5e,Acsm1,Aspdh,Dpyd,Tesk2,Gnptg,Pank1,Xylb,Gpat2,Akap8l,Acot6,Map3k19,Cit,Prkca,Acsm5,Tmem150a,Ephx2,Ghr,Rara,Afmid,Bmp4,Fnip2,Dapk1,Cacnb4,Csgalnact1,Fggy,Aspg,Aadat,Entpd7,Mark3,Dgkg,Acsm2,Acot8,Mtor,Dnajc6,Coasy,Pde4c,Gphn,Acp1,Pik3c2g,Sult1b1,A…
GO:0044242	Cellular lipid catabolic process	17	197	0.5	0.41	0.0139	10090.ENSMUSP00000007253,10090.ENSMUSP00000019965,10090.ENSMUSP00000021666,10090.ENSMUSP00000027975,10090.ENSMUSP00000029017,10090.ENSMUSP00000031412,10090.ENSMUSP00000034178,10090.ENSMUSP00000057595,10090.ENSMUSP00000063325,10090.ENSMUSP00000071899,10090.ENSMUSP00000073105,10090.ENSMUSP00000099383,10090.ENSMUSP00000112727,10090.ENSMUSP00000113137,10090.ENSMUSP00000113810,10090.ENSMUSP00000126464…	Neu1,Smpd2,Abcd4,Phyh,Pck1,Acad10,Ces1f,Slc27a2,Acox1,Adtrp,Cyp26c1,Acot8,Bco2,Abhd3,Pld1,Acox2,Abhd6
GO:0071705	Nitrogen compound transport	70	1574	0.21	0.34	0.0152	10090.ENSMUSP00000001126,10090.ENSMUSP00000002850,10090.ENSMUSP00000006217,10090.ENSMUSP00000010251,10090.ENSMUSP00000015725,10090.ENSMUSP00000020057,10090.ENSMUSP00000020102,10090.ENSMUSP00000020586,10090.ENSMUSP00000021016,10090.ENSMUSP00000021666,10090.ENSMUSP00000021707,10090.ENSMUSP00000022787,10090.ENSMUSP00000023590,10090.ENSMUSP00000024860,10090.ENSMUSP00000025875,10090.ENSMUSP00000026011…	Slc46a1,Abcc6,Snf8,Slc22a8,Bnip1,Lin7a,Slc17a8,Slc22a4,Hnf1b,Abcd4,Amn,Slc7a8,Hrg,Ehd3,Slc1a1,Sfxn2,Abcc2,Slc6a20b,Slc25a25,Sucnr1,Slc35a3,Pclo,Cckar,Abcb9,Rhcg,Arl6ip1,Slc7a13,Slc16a2,Slc22a2,Sfxn5,Slc18a1,Mvb12b,Eny2,Cog7,Hook2,Rffl,Slc6a15,Cacnb4,Ttc8,Dab2,Selenbp2,Aup1,Vps37a,Pex14,Tom1l2,Dennd1a,Bbs7,Slc35f3,Slc36a1,Sec24a,Ehbp1,Tcn2,Cltrn,Slc25a18,Stxbp5l,Slc25a51,Slc28a1,Rab4a,Myo5a,Stxbp4…
GO:0009062	Fatty acid catabolic process	11	91	0.64	0.41	0.018	10090.ENSMUSP00000021666,10090.ENSMUSP00000027975,10090.ENSMUSP00000029017,10090.ENSMUSP00000031412,10090.ENSMUSP00000034178,10090.ENSMUSP00000057595,10090.ENSMUSP00000063325,10090.ENSMUSP00000071899,10090.ENSMUSP00000099383,10090.ENSMUSP00000113137,10090.ENSMUSP00000126464	Abcd4,Phyh,Pck1,Acad10,Ces1f,Slc27a2,Acox1,Adtrp,Acot8,Abhd3,Acox2
GO:0050650	Chondroitin sulfate proteoglycan biosynthetic process	6	23	0.98	0.43	0.0198	10090.ENSMUSP00000031103,10090.ENSMUSP00000043222,10090.ENSMUSP00000045349,10090.ENSMUSP00000066582,10090.ENSMUSP00000077459,10090.ENSMUSP00000122124	Ugdh,Chst7,Chst11,B3gat2,Csgalnact1,Slc35d1
GO:0055086	Nucleobase-containing small molecule metabolic process	32	550	0.33	0.34	0.021	10090.ENSMUSP00000000687,10090.ENSMUSP00000002850,10090.ENSMUSP00000022120,10090.ENSMUSP00000028160,10090.ENSMUSP00000029135,10090.ENSMUSP00000030535,10090.ENSMUSP00000031053,10090.ENSMUSP00000031103,10090.ENSMUSP00000031707,10090.ENSMUSP00000034992,10090.ENSMUSP00000036140,10090.ENSMUSP00000039202,10090.ENSMUSP00000039429,10090.ENSMUSP00000043562,10090.ENSMUSP00000056131,10090.ENSMUSP00000061851…	Haao,Abcc6,Acot12,Slc25a25,Acss2,Cda,Khk,Ugdh,Aass,Nt5e,Acsm1,Aspdh,Dpyd,Pank1,Acot6,Ahcy,Acsm5,Afmid,Ttr,Cacnb4,Csgalnact1,Aadat,Entpd7,Acsm2,Acot8,Mtor,Coasy,Pde4c,Sult1b1,Adcy9,Ido2,Nme7
GO:0006796	Phosphate-containing compound metabolic process	79	1863	0.19	0.31	0.0216	10090.ENSMUSP00000000687,10090.ENSMUSP00000002487,10090.ENSMUSP00000002850,10090.ENSMUSP00000005364,10090.ENSMUSP00000005671,10090.ENSMUSP00000014389,10090.ENSMUSP00000018012,10090.ENSMUSP00000019965,10090.ENSMUSP00000020948,10090.ENSMUSP00000022120,10090.ENSMUSP00000022517,10090.ENSMUSP00000023352,10090.ENSMUSP00000023760,10090.ENSMUSP00000025875,10090.ENSMUSP00000026129,10090.ENSMUSP00000027271…	Haao,Braf,Abcc6,G6pc2,Igf1r,Pigl,Sgk2,Smpd2,Abca8b,Acot12,Cryl1,Prkdc,Gpd1,Slc1a1,Pcyt2,Inpp1,Slc25a25,Pck1,Acss2,Cda,Alpl,Prkcz,Cwh43,Khk,Aass,Nt5e,Acsm1,Aspdh,Dpyd,Tesk2,Gnptg,Pank1,Xylb,Gpat2,Akap8l,Acot6,Map3k19,Cit,Prkca,Acsm5,Tmem150a,Ephx2,Ghr,Rara,Afmid,Bmp4,Fnip2,Dapk1,Cacnb4,Fggy,Aspg,Aadat,Entpd7,Mark3,Dgkg,Acsm2,Acot8,Mtor,Dnajc6,Coasy,Pde4c,Gphn,Acp1,Pik3c2g,Sult1b1,Abhd3,Adcy9,Mup9,…
GO:0009064	Glutamine family amino acid metabolic process	9	62	0.72	0.4	0.0216	10090.ENSMUSP00000006508,10090.ENSMUSP00000028148,10090.ENSMUSP00000029845,10090.ENSMUSP00000032865,10090.ENSMUSP00000047376,10090.ENSMUSP00000078436,10090.ENSMUSP00000083375,10090.ENSMUSP00000107911,10090.ENSMUSP00000131199	Ggt1,Fpgs,Ddah1,Fah,Gls2,Aadat,Glul,Dao,Pycr1
GO:0089718	Amino acid import across plasma membrane	7	35	0.86	0.41	0.0216	10090.ENSMUSP00000020586,10090.ENSMUSP00000022787,10090.ENSMUSP00000025875,10090.ENSMUSP00000026273,10090.ENSMUSP00000037629,10090.ENSMUSP00000041186,10090.ENSMUSP00000104500	Slc22a4,Slc7a8,Slc1a1,Slc6a20b,Slc16a2,Slc22a2,Slc36a1
GO:0051791	Medium-chain fatty acid metabolic process	6	24	0.96	0.41	0.0228	10090.ENSMUSP00000030486,10090.ENSMUSP00000034173,10090.ENSMUSP00000034178,10090.ENSMUSP00000081369,10090.ENSMUSP00000081370,10090.ENSMUSP00000113137	Cyp4a31,Ces1e,Ces1f,Cyp4a32,Cyp4a12a,Abhd3
GO:0098655	Cation transmembrane transport	39	738	0.28	0.32	0.0252	10090.ENSMUSP00000001126,10090.ENSMUSP00000005431,10090.ENSMUSP00000010251,10090.ENSMUSP00000020102,10090.ENSMUSP00000020450,10090.ENSMUSP00000020586,10090.ENSMUSP00000021161,10090.ENSMUSP00000022787,10090.ENSMUSP00000025875,10090.ENSMUSP00000026011,10090.ENSMUSP00000026208,10090.ENSMUSP00000026273,10090.ENSMUSP00000028160,10090.ENSMUSP00000029641,10090.ENSMUSP00000030408,10090.ENSMUSP00000032766…	Slc46a1,Letm1,Slc22a8,Slc17a8,Slc5a4a,Slc22a4,Slc13a5,Slc7a8,Slc1a1,Sfxn2,Abcc2,Slc6a20b,Slc25a25,Asic5,Mfsd2a,Rhcg,Fxyd2,Kcnt1,Tmco3,Slc22a2,Slc9a8,Slc18a1,Chrna4,Micu3,Slc6a15,Cacnb4,Kcnh4,Kcnc3,Slc36a1,Tcn2,Slc25a18,Kcnj15,Slc28a1,Adra1a,Mfsd4b5,Kcnb2,Slc17a3,Slc34a1,Slc4a9
GO:0006749	Glutathione metabolic process	10	80	0.66	0.37	0.0265	10090.ENSMUSP00000006508,10090.ENSMUSP00000023707,10090.ENSMUSP00000025875,10090.ENSMUSP00000033597,10090.ENSMUSP00000053540,10090.ENSMUSP00000078630,10090.ENSMUSP00000113672,10090.ENSMUSP00000133846,10090.ENSMUSP00000151239,10090.ENSMUSP00000158936	Ggt1,Sod1,Slc1a1,Hmgn5,Gstz1,Gss,Cth,Nat8f6,Gstt2,Nat8f1
GO:1903959	Regulation of anion transmembrane transport	7	37	0.84	0.39	0.0276	10090.ENSMUSP00000020102,10090.ENSMUSP00000032888,10090.ENSMUSP00000062392,10090.ENSMUSP00000066620,10090.ENSMUSP00000099510,10090.ENSMUSP00000107899,10090.ENSMUSP00000153038	Slc17a8,Arl6ip1,Prkca,Per2,Mtor,Cltrn,Slc34a1
GO:0033875	Ribonucleoside bisphosphate metabolic process	12	116	0.58	0.35	0.0302	10090.ENSMUSP00000022120,10090.ENSMUSP00000029135,10090.ENSMUSP00000031707,10090.ENSMUSP00000036140,10090.ENSMUSP00000043562,10090.ENSMUSP00000056131,10090.ENSMUSP00000063416,10090.ENSMUSP00000078436,10090.ENSMUSP00000095690,10090.ENSMUSP00000099383,10090.ENSMUSP00000102929,10090.ENSMUSP00000112679	Acot12,Acss2,Aass,Acsm1,Pank1,Acot6,Acsm5,Aadat,Acsm2,Acot8,Coasy,Sult1b1
GO:0034032	Purine nucleoside bisphosphate metabolic process	12	116	0.58	0.35	0.0302	10090.ENSMUSP00000022120,10090.ENSMUSP00000029135,10090.ENSMUSP00000031707,10090.ENSMUSP00000036140,10090.ENSMUSP00000043562,10090.ENSMUSP00000056131,10090.ENSMUSP00000063416,10090.ENSMUSP00000078436,10090.ENSMUSP00000095690,10090.ENSMUSP00000099383,10090.ENSMUSP00000102929,10090.ENSMUSP00000112679	Acot12,Acss2,Aass,Acsm1,Pank1,Acot6,Acsm5,Aadat,Acsm2,Acot8,Coasy,Sult1b1
GO:0072330	Monocarboxylic acid biosynthetic process	14	156	0.51	0.34	0.0345	10090.ENSMUSP00000029135,10090.ENSMUSP00000036140,10090.ENSMUSP00000037487,10090.ENSMUSP00000038878,10090.ENSMUSP00000048830,10090.ENSMUSP00000057595,10090.ENSMUSP00000060462,10090.ENSMUSP00000063416,10090.ENSMUSP00000066620,10090.ENSMUSP00000067552,10090.ENSMUSP00000080414,10090.ENSMUSP00000095690,10090.ENSMUSP00000113137,10090.ENSMUSP00000116028	Acss2,Acsm1,Cyp7b1,Aldh8a1,Akr1d1,Slc27a2,Hacd2,Acsm5,Per2,Srr,Hoga1,Acsm2,Abhd3,Myo5a
GO:0009070	Serine family amino acid biosynthetic process	5	17	1.03	0.36	0.0409	10090.ENSMUSP00000006508,10090.ENSMUSP00000022218,10090.ENSMUSP00000022858,10090.ENSMUSP00000067552,10090.ENSMUSP00000113672	Ggt1,Dhfr,Agxt2,Srr,Cth
GO:0030206	Chondroitin sulfate biosynthetic process	5	17	1.03	0.36	0.0409	10090.ENSMUSP00000031103,10090.ENSMUSP00000043222,10090.ENSMUSP00000045349,10090.ENSMUSP00000077459,10090.ENSMUSP00000122124	Ugdh,Chst7,Chst11,Csgalnact1,Slc35d1
GO:0001655	Urogenital system development	25	404	0.35	0.3	0.0414	10090.ENSMUSP00000005671,10090.ENSMUSP00000021016,10090.ENSMUSP00000022952,10090.ENSMUSP00000025861,10090.ENSMUSP00000028610,10090.ENSMUSP00000030486,10090.ENSMUSP00000037487,10090.ENSMUSP00000046939,10090.ENSMUSP00000069744,10090.ENSMUSP00000073720,10090.ENSMUSP00000074899,10090.ENSMUSP00000078148,10090.ENSMUSP00000079239,10090.ENSMUSP00000081369,10090.ENSMUSP00000081370,10090.ENSMUSP00000092135…	Igf1r,Hnf1b,Osr2,Ovol1,Cat,Cyp4a31,Cyp7b1,Hoxa9,Rara,Bmp4,Nfia,Ttc8,Mtss1,Cyp4a32,Cyp4a12a,Ren1,Esr1,Cplane1,Eaf2,Ift20,Aph1c,Gcnt1,Klf15,Aqp11,Slc34a1

## Sheet: GO_Sp_Unique_Gene_Upregulated
#term ID	term description	observed gene count	background gene count	strength	signal	false discovery rate	matching proteins in your network (IDs)	matching proteins in your network (labels)
GO:0008152	Metabolic process	434	8096	0.13	0.69	3.65e-10	10090.ENSMUSP00000000028,10090.ENSMUSP00000000260,10090.ENSMUSP00000000450,10090.ENSMUSP00000001127,10090.ENSMUSP00000001416,10090.ENSMUSP00000002043,10090.ENSMUSP00000002064,10090.ENSMUSP00000002172,10090.ENSMUSP00000002397,10090.ENSMUSP00000003310,10090.ENSMUSP00000004202,10090.ENSMUSP00000004786,10090.ENSMUSP00000006053,10090.ENSMUSP00000006632,10090.ENSMUSP00000006898,10090.ENSMUSP00000007012…	Cdc45,Gmpr,Pparg,Poldip2,Hars,Ccdc47,Blvra,Acp2,Gmpr2,Ranbp2,Dnmt1,Polr2e,Smpd4,Zdhhc24,Gmnn,Sod2,Abhd16a,P4ha1,Plcd1,Apip,Rpa3,Ndufs2,Ndufa2,Mmp13,Ctsg,Mcpt8,Ndufa1,Cul4a,Rhbdl3,Mrm1,Nos2,Gabarap,Rars,P4ha2,Ywhah,Plod1,Dpep1,Psme3,Calm3,Cops6,Plin5,Fbxo5,Nudt4,Helb,Hbq1a,Cdc34,Slc22a4,Flt4,Mpo,Gdpd1,Rock2,Aurkb,Klhdc2,Sptb,Vash1,Tmem14c,Drd1,Sdha,Med10,Ndufs6,Psmd6,Psmc6,Bnip3l,Angpt1,Eif3h,Nduf…
GO:0044237	Cellular metabolic process	369	6530	0.15	0.71	3.65e-10	10090.ENSMUSP00000000028,10090.ENSMUSP00000000260,10090.ENSMUSP00000000450,10090.ENSMUSP00000001127,10090.ENSMUSP00000001416,10090.ENSMUSP00000002043,10090.ENSMUSP00000002064,10090.ENSMUSP00000002172,10090.ENSMUSP00000002397,10090.ENSMUSP00000004202,10090.ENSMUSP00000004786,10090.ENSMUSP00000006053,10090.ENSMUSP00000006632,10090.ENSMUSP00000006898,10090.ENSMUSP00000007012,10090.ENSMUSP00000007251…	Cdc45,Gmpr,Pparg,Poldip2,Hars,Ccdc47,Blvra,Acp2,Gmpr2,Dnmt1,Polr2e,Smpd4,Zdhhc24,Gmnn,Sod2,Abhd16a,Plcd1,Apip,Rpa3,Ndufs2,Ndufa2,Ctsg,Ndufa1,Cul4a,Mrm1,Nos2,Gabarap,Rars,Dpep1,Calm3,Nudt4,Helb,Hbq1a,Cdc34,Slc22a4,Flt4,Mpo,Gdpd1,Rock2,Aurkb,Klhdc2,Sptb,Tmem14c,Drd1,Sdha,Med10,Ndufs6,Psmd6,Psmc6,Angpt1,Eif3h,Ndufb9,Aco2,Vdr,Cyc1,Pmm2,Umps,Rfc4,Atp5j,Atp5o,Ache,Hspa9,Riok3,Rmc1,Ppp2r5b,Rnaseh2c,Prdx…
GO:0045333	Cellular respiration	39	204	0.68	1.45	3.65e-10	10090.ENSMUSP00000007012,10090.ENSMUSP00000013737,10090.ENSMUSP00000014438,10090.ENSMUSP00000016571,10090.ENSMUSP00000022062,10090.ENSMUSP00000022097,10090.ENSMUSP00000022980,10090.ENSMUSP00000023116,10090.ENSMUSP00000023210,10090.ENSMUSP00000023608,10090.ENSMUSP00000023677,10090.ENSMUSP00000026222,10090.ENSMUSP00000026459,10090.ENSMUSP00000026495,10090.ENSMUSP00000026743,10090.ENSMUSP00000029386…	Sod2,Ndufs2,Ndufa2,Ndufa1,Sdha,Ndufs6,Ndufb9,Aco2,Cyc1,Atp5j,Atp5o,Ndufb8,Atp5b,Atp5a1,Uqcrc1,Etfdh,Pink1,Pdha1,Coq9,Etfa,Ndufc1,Gm11273,Etfrf1,Ndufv1,Ndufb10,Uqcrq,Idh3g,Mdh1,Atp5h,Cox4i2,Dld,Atp5c1,Cox6c,Cycs,Idh3a,Mtfr2,Gba,Ndufa12,Ndufa9
GO:0015980	Energy derivation by oxidation of organic compounds	44	275	0.6	1.31	7.86e-10	10090.ENSMUSP00000007012,10090.ENSMUSP00000013737,10090.ENSMUSP00000014438,10090.ENSMUSP00000016571,10090.ENSMUSP00000022062,10090.ENSMUSP00000022097,10090.ENSMUSP00000022980,10090.ENSMUSP00000023116,10090.ENSMUSP00000023210,10090.ENSMUSP00000023608,10090.ENSMUSP00000023677,10090.ENSMUSP00000026222,10090.ENSMUSP00000026459,10090.ENSMUSP00000026495,10090.ENSMUSP00000026743,10090.ENSMUSP00000029386…	Sod2,Ndufs2,Ndufa2,Ndufa1,Sdha,Ndufs6,Ndufb9,Aco2,Cyc1,Atp5j,Atp5o,Ndufb8,Atp5b,Atp5a1,Uqcrc1,Etfdh,Pink1,Pdha1,Coq9,Etfa,Ndufc1,Gm11273,Etfrf1,Ndufv1,Ndufb10,Uqcrq,Idh3g,Pfkm,Ppp1r2,Ppp1r3d,Acadm,Mdh1,Atp5h,Cox4i2,Dld,Atp5c1,Cox6c,Cycs,Idh3a,Mtfr2,Gba,Ndufa12,Ndufa9,Ldha
GO:0071840	Cellular component organization or biogenesis	324	5681	0.15	0.7	3.62e-09	10090.ENSMUSP00000000028,10090.ENSMUSP00000000384,10090.ENSMUSP00000001127,10090.ENSMUSP00000001256,10090.ENSMUSP00000001592,10090.ENSMUSP00000002011,10090.ENSMUSP00000002043,10090.ENSMUSP00000002172,10090.ENSMUSP00000002979,10090.ENSMUSP00000003029,10090.ENSMUSP00000003554,10090.ENSMUSP00000004202,10090.ENSMUSP00000004774,10090.ENSMUSP00000005607,10090.ENSMUSP00000006027,10090.ENSMUSP00000006053…	Cdc45,Trappc10,Poldip2,Sema6b,Jup,Esam,Ccdc47,Acp2,Lamb1,Timm44,Casq1,Dnmt1,Aqp1,Asf1b,Reep5,Smpd4,Gmnn,Sod2,Gatad1,Cldn13,Ap1b1,Syngr1,P4ha1,Dnajc19,Apip,Ndufs2,Timm23,Ndufa2,E2f4,Mmp13,Xk,Plxnd1,Ctsg,Pdzd11,Ndufa1,Cul4a,H2bc4,Mrm1,Gabarap,Ywhah,Calm3,Plin5,Fbxo5,Helb,Mpo,Rock2,Aurkb,Sptb,Plek2,Siva1,Cenpp,Drd1,Rhobtb3,Med10,Ndufs6,Cenpk,Bnip3l,Angpt1,Eif3h,Ndufb9,Parvb,Rfc4,Ache,Mmp25,Tspo2,Cri…
GO:0006807	Nitrogen compound metabolic process	366	6657	0.14	0.68	4.46e-09	10090.ENSMUSP00000000028,10090.ENSMUSP00000000260,10090.ENSMUSP00000000450,10090.ENSMUSP00000001127,10090.ENSMUSP00000001416,10090.ENSMUSP00000002043,10090.ENSMUSP00000002064,10090.ENSMUSP00000002397,10090.ENSMUSP00000003310,10090.ENSMUSP00000004202,10090.ENSMUSP00000004786,10090.ENSMUSP00000006053,10090.ENSMUSP00000006632,10090.ENSMUSP00000006898,10090.ENSMUSP00000007012,10090.ENSMUSP00000007251…	Cdc45,Gmpr,Pparg,Poldip2,Hars,Ccdc47,Blvra,Gmpr2,Ranbp2,Dnmt1,Polr2e,Smpd4,Zdhhc24,Gmnn,Sod2,Abhd16a,P4ha1,Apip,Rpa3,Ndufs2,Ndufa2,Mmp13,Ctsg,Mcpt8,Ndufa1,Cul4a,Rhbdl3,Mrm1,Nos2,Rars,P4ha2,Plod1,Dpep1,Psme3,Cops6,Fbxo5,Nudt4,Helb,Cdc34,Slc22a4,Flt4,Gdpd1,Rock2,Aurkb,Klhdc2,Sptb,Vash1,Tmem14c,Drd1,Sdha,Med10,Ndufs6,Psmd6,Psmc6,Bnip3l,Angpt1,Eif3h,Ndufb9,Vdr,Pmm2,Umps,Rfc4,Atp5j,Atp5o,Ache,Mmp25,Hs…
GO:0009060	Aerobic respiration	33	168	0.69	1.36	4.46e-09	10090.ENSMUSP00000013737,10090.ENSMUSP00000014438,10090.ENSMUSP00000016571,10090.ENSMUSP00000022062,10090.ENSMUSP00000022097,10090.ENSMUSP00000022980,10090.ENSMUSP00000023116,10090.ENSMUSP00000023210,10090.ENSMUSP00000023608,10090.ENSMUSP00000023677,10090.ENSMUSP00000026222,10090.ENSMUSP00000026459,10090.ENSMUSP00000026495,10090.ENSMUSP00000026743,10090.ENSMUSP00000033662,10090.ENSMUSP00000034234…	Ndufs2,Ndufa2,Ndufa1,Sdha,Ndufs6,Ndufb9,Aco2,Cyc1,Atp5j,Atp5o,Ndufb8,Atp5b,Atp5a1,Uqcrc1,Pdha1,Coq9,Ndufc1,Gm11273,Ndufv1,Ndufb10,Uqcrq,Idh3g,Mdh1,Atp5h,Cox4i2,Dld,Atp5c1,Cox6c,Cycs,Idh3a,Mtfr2,Ndufa12,Ndufa9
GO:1901564	Organonitrogen compound metabolic process	294	5039	0.16	0.7	4.46e-09	10090.ENSMUSP00000000260,10090.ENSMUSP00000001416,10090.ENSMUSP00000002043,10090.ENSMUSP00000002064,10090.ENSMUSP00000002397,10090.ENSMUSP00000003310,10090.ENSMUSP00000006053,10090.ENSMUSP00000006632,10090.ENSMUSP00000007012,10090.ENSMUSP00000007251,10090.ENSMUSP00000009789,10090.ENSMUSP00000011055,10090.ENSMUSP00000013737,10090.ENSMUSP00000014438,10090.ENSMUSP00000015394,10090.ENSMUSP00000015583…	Gmpr,Hars,Ccdc47,Blvra,Gmpr2,Ranbp2,Smpd4,Zdhhc24,Sod2,Abhd16a,P4ha1,Apip,Ndufs2,Ndufa2,Mmp13,Ctsg,Mcpt8,Ndufa1,Cul4a,Rhbdl3,Nos2,Rars,P4ha2,Plod1,Dpep1,Psme3,Cops6,Fbxo5,Nudt4,Cdc34,Slc22a4,Flt4,Gdpd1,Rock2,Aurkb,Klhdc2,Sptb,Vash1,Tmem14c,Drd1,Sdha,Med10,Ndufs6,Psmd6,Psmc6,Bnip3l,Angpt1,Eif3h,Ndufb9,Pmm2,Umps,Atp5j,Atp5o,Mmp25,Hspa9,Riok3,Afg3l2,Ppp2r5b,Vegfb,Plaat3,Prdx3,Aldh18a1,Fn3k,Ndufb8,Hs…
GO:0016043	Cellular component organization	313	5482	0.15	0.69	5.85e-09	10090.ENSMUSP00000000028,10090.ENSMUSP00000000384,10090.ENSMUSP00000001127,10090.ENSMUSP00000001256,10090.ENSMUSP00000001592,10090.ENSMUSP00000002011,10090.ENSMUSP00000002043,10090.ENSMUSP00000002172,10090.ENSMUSP00000002979,10090.ENSMUSP00000003029,10090.ENSMUSP00000003554,10090.ENSMUSP00000004202,10090.ENSMUSP00000004774,10090.ENSMUSP00000005607,10090.ENSMUSP00000006027,10090.ENSMUSP00000006053…	Cdc45,Trappc10,Poldip2,Sema6b,Jup,Esam,Ccdc47,Acp2,Lamb1,Timm44,Casq1,Dnmt1,Aqp1,Asf1b,Reep5,Smpd4,Gmnn,Sod2,Gatad1,Cldn13,Ap1b1,Syngr1,P4ha1,Dnajc19,Apip,Ndufs2,Timm23,Ndufa2,E2f4,Mmp13,Xk,Plxnd1,Ctsg,Pdzd11,Ndufa1,H2bc4,Gabarap,Ywhah,Calm3,Plin5,Fbxo5,Helb,Mpo,Rock2,Aurkb,Sptb,Plek2,Siva1,Cenpp,Drd1,Rhobtb3,Med10,Ndufs6,Cenpk,Bnip3l,Angpt1,Eif3h,Ndufb9,Parvb,Rfc4,Ache,Mmp25,Tspo2,Cript,Mapre2,H…
GO:1901566	Organonitrogen compound biosynthetic process	107	1293	0.32	0.87	9.64e-09	10090.ENSMUSP00000000260,10090.ENSMUSP00000001416,10090.ENSMUSP00000002397,10090.ENSMUSP00000006053,10090.ENSMUSP00000006632,10090.ENSMUSP00000011055,10090.ENSMUSP00000013737,10090.ENSMUSP00000014438,10090.ENSMUSP00000016571,10090.ENSMUSP00000018992,10090.ENSMUSP00000021458,10090.ENSMUSP00000021790,10090.ENSMUSP00000022062,10090.ENSMUSP00000022097,10090.ENSMUSP00000022921,10090.ENSMUSP00000022925…	Gmpr,Hars,Gmpr2,Smpd4,Zdhhc24,Apip,Ndufs2,Ndufa2,Ndufa1,Rars,Sptb,Tmem14c,Sdha,Ndufs6,Angpt1,Eif3h,Ndufb9,Pmm2,Umps,Atp5j,Atp5o,Vegfb,Aldh18a1,Ndufb8,Atp5b,Atp5a1,Ptdss2,Mrpl30,Dtymk,Spta1,Fabp5,Gucy1b1,Aimp1,Npr2,Urod,Mrpl20,Mrpl19,Abtb1,Mrpl51,Mrpl46,Bcat2,Uros,Pdha1,Acsl1,St3gal2,Galnt2,Mrps22,Mrpl3,Alg5,Ndufc1,Eif3l,Chst12,Dars2,Smpd1,Ndufv1,Ndufb10,Mrpl41,Pcyt1b,Mrpl12,Tmem258,Iba57,Agtr1a,A…
GO:0006996	Organelle organization	219	3482	0.2	0.73	1.17e-08	10090.ENSMUSP00000000028,10090.ENSMUSP00000000384,10090.ENSMUSP00000001127,10090.ENSMUSP00000002043,10090.ENSMUSP00000002172,10090.ENSMUSP00000003029,10090.ENSMUSP00000003554,10090.ENSMUSP00000004202,10090.ENSMUSP00000004774,10090.ENSMUSP00000005607,10090.ENSMUSP00000006027,10090.ENSMUSP00000006053,10090.ENSMUSP00000007012,10090.ENSMUSP00000007559,10090.ENSMUSP00000009234,10090.ENSMUSP00000011029…	Cdc45,Trappc10,Poldip2,Ccdc47,Acp2,Timm44,Casq1,Dnmt1,Aqp1,Asf1b,Reep5,Smpd4,Sod2,Gatad1,Ap1b1,Dnajc19,Ndufs2,Timm23,Ndufa2,E2f4,Ndufa1,H2bc4,Gabarap,Ywhah,Calm3,Plin5,Fbxo5,Helb,Rock2,Aurkb,Sptb,Plek2,Siva1,Cenpp,Rhobtb3,Ndufs6,Cenpk,Bnip3l,Ndufb9,Parvb,Rfc4,Tspo2,Cript,Mapre2,Afg3l2,Plaat3,Prdx3,Ndufb8,Hsd17b10,Psmd13,Uqcrc1,Hspd1,Cln8,Spta1,Smyd2,Slc2a8,Dnlz,Ssna1,Kif18a,Mgme1,Actl6a,Csde1,Nbn…
GO:0006091	Generation of precursor metabolites and energy	49	378	0.51	1.1	1.2e-08	10090.ENSMUSP00000007012,10090.ENSMUSP00000013737,10090.ENSMUSP00000014438,10090.ENSMUSP00000016571,10090.ENSMUSP00000022062,10090.ENSMUSP00000022097,10090.ENSMUSP00000022980,10090.ENSMUSP00000023116,10090.ENSMUSP00000023210,10090.ENSMUSP00000023608,10090.ENSMUSP00000023677,10090.ENSMUSP00000026222,10090.ENSMUSP00000026459,10090.ENSMUSP00000026495,10090.ENSMUSP00000026743,10090.ENSMUSP00000029386…	Sod2,Ndufs2,Ndufa2,Ndufa1,Sdha,Ndufs6,Ndufb9,Aco2,Cyc1,Atp5j,Atp5o,Ndufb8,Atp5b,Atp5a1,Uqcrc1,Etfdh,Pink1,Pdha1,Coq9,Etfa,Ndufc1,Gm11273,Etfrf1,Ndufv1,Ndufb10,Bpgm,Uqcrq,Idh3g,Pfkm,Ppp1r2,Ppp1r3d,Acadm,Pgk1,Aldoa,Mdh1,Atp5h,Cox4i2,Dld,Atp5c1,Gapdh,Cox6c,Cycs,Idh3a,Mtfr2,Gba,Tpi1,Ndufa12,Ndufa9,Ldha
GO:0006119	Oxidative phosphorylation	27	120	0.75	1.37	1.49e-08	10090.ENSMUSP00000013737,10090.ENSMUSP00000014438,10090.ENSMUSP00000016571,10090.ENSMUSP00000022062,10090.ENSMUSP00000022097,10090.ENSMUSP00000022980,10090.ENSMUSP00000023210,10090.ENSMUSP00000023608,10090.ENSMUSP00000023677,10090.ENSMUSP00000026222,10090.ENSMUSP00000026459,10090.ENSMUSP00000026495,10090.ENSMUSP00000026743,10090.ENSMUSP00000034234,10090.ENSMUSP00000038463,10090.ENSMUSP00000038961…	Ndufs2,Ndufa2,Ndufa1,Sdha,Ndufs6,Ndufb9,Cyc1,Atp5j,Atp5o,Ndufb8,Atp5b,Atp5a1,Uqcrc1,Coq9,Ndufc1,Gm11273,Ndufv1,Ndufb10,Uqcrq,Atp5h,Cox4i2,Dld,Atp5c1,Cox6c,Cycs,Ndufa12,Ndufa9
GO:0071704	Organic substance metabolic process	404	7673	0.12	0.64	2.35e-08	10090.ENSMUSP00000000028,10090.ENSMUSP00000000260,10090.ENSMUSP00000000450,10090.ENSMUSP00000001127,10090.ENSMUSP00000001416,10090.ENSMUSP00000002043,10090.ENSMUSP00000002064,10090.ENSMUSP00000002397,10090.ENSMUSP00000003310,10090.ENSMUSP00000004202,10090.ENSMUSP00000004786,10090.ENSMUSP00000006053,10090.ENSMUSP00000006632,10090.ENSMUSP00000006898,10090.ENSMUSP00000007012,10090.ENSMUSP00000007251…	Cdc45,Gmpr,Pparg,Poldip2,Hars,Ccdc47,Blvra,Gmpr2,Ranbp2,Dnmt1,Polr2e,Smpd4,Zdhhc24,Gmnn,Sod2,Abhd16a,P4ha1,Plcd1,Apip,Rpa3,Ndufs2,Ndufa2,Mmp13,Ctsg,Mcpt8,Ndufa1,Cul4a,Rhbdl3,Mrm1,Nos2,Rars,P4ha2,Ywhah,Plod1,Dpep1,Psme3,Cops6,Plin5,Fbxo5,Nudt4,Helb,Cdc34,Slc22a4,Flt4,Mpo,Gdpd1,Rock2,Aurkb,Klhdc2,Sptb,Vash1,Tmem14c,Drd1,Sdha,Med10,Ndufs6,Psmd6,Psmc6,Bnip3l,Angpt1,Eif3h,Ndufb9,Aco2,Vdr,Pmm2,Umps,Rfc…
GO:0007005	Mitochondrion organization	54	481	0.45	0.96	1.17e-07	10090.ENSMUSP00000001127,10090.ENSMUSP00000003029,10090.ENSMUSP00000007012,10090.ENSMUSP00000011029,10090.ENSMUSP00000013737,10090.ENSMUSP00000013845,10090.ENSMUSP00000014438,10090.ENSMUSP00000016571,10090.ENSMUSP00000018711,10090.ENSMUSP00000019514,10090.ENSMUSP00000021728,10090.ENSMUSP00000022097,10090.ENSMUSP00000022634,10090.ENSMUSP00000022980,10090.ENSMUSP00000025408,10090.ENSMUSP00000025961…	Poldip2,Timm44,Sod2,Dnajc19,Ndufs2,Timm23,Ndufa2,Ndufa1,Gabarap,Calm3,Siva1,Ndufs6,Bnip3l,Ndufb9,Afg3l2,Prdx3,Ndufb8,Hsd17b10,Uqcrc1,Hspd1,Cln8,Dnlz,Mgme1,Pink1,Mfn2,Fundc2,Slc25a4,Map1lc3b,Gabarapl2,Opa1,Acaa2,Ndufc1,Ndufb10,Micos13,Slc35f6,Cox19,Immt,Atg4d,Lpin1,Pmpca,Timm50,Armcx3,Htra2,Mfn1,Wipi1,Park7,Fam92a,Phb,Mtfr2,Ghitm,Gba,Ndufa12,Ndufa9,Atg14
GO:0009987	Cellular process	729	16238	0.05	0.55	1.23e-07	10090.ENSMUSP00000000028,10090.ENSMUSP00000000260,10090.ENSMUSP00000000384,10090.ENSMUSP00000000450,10090.ENSMUSP00000001127,10090.ENSMUSP00000001256,10090.ENSMUSP00000001416,10090.ENSMUSP00000001592,10090.ENSMUSP00000001927,10090.ENSMUSP00000002011,10090.ENSMUSP00000002043,10090.ENSMUSP00000002064,10090.ENSMUSP00000002172,10090.ENSMUSP00000002397,10090.ENSMUSP00000002885,10090.ENSMUSP00000002979…	Cdc45,Gmpr,Trappc10,Pparg,Poldip2,Sema6b,Hars,Jup,Ltbp1,Esam,Ccdc47,Blvra,Acp2,Gmpr2,Epdr1,Lamb1,Timm44,Ranbp2,Casq1,Dnmt1,Aqp1,Polr2e,Asf1b,Reep5,Smpd4,Tbcb,Epor,Zdhhc24,Gmnn,Sod2,Abhd16a,Gatad1,Fhl2,Cldn13,Vdac3,Ap1b1,Pttg1ip,Syngr1,P4ha1,Plcd1,Dnajc19,Apip,Rpa3,Ndufs2,Timm23,Ndufa2,E2f4,Mmp13,Xk,Plxnd1,Ctsg,Gata5,Pdzd11,Ndufa1,Il10,Cul4a,H2bc4,Mrm1,Nos2,Gabarap,Copz2,Unc45b,Rars,Ywhah,Dpep1,Ps…
GO:0044238	Primary metabolic process	379	7247	0.12	0.6	4.18e-07	10090.ENSMUSP00000000028,10090.ENSMUSP00000000260,10090.ENSMUSP00000000450,10090.ENSMUSP00000001127,10090.ENSMUSP00000001416,10090.ENSMUSP00000002043,10090.ENSMUSP00000002397,10090.ENSMUSP00000003310,10090.ENSMUSP00000004202,10090.ENSMUSP00000004786,10090.ENSMUSP00000006053,10090.ENSMUSP00000006632,10090.ENSMUSP00000006898,10090.ENSMUSP00000007251,10090.ENSMUSP00000009789,10090.ENSMUSP00000010804…	Cdc45,Gmpr,Pparg,Poldip2,Hars,Ccdc47,Gmpr2,Ranbp2,Dnmt1,Polr2e,Smpd4,Zdhhc24,Gmnn,Abhd16a,P4ha1,Plcd1,Apip,Rpa3,Ndufs2,Ndufa2,Mmp13,Ctsg,Mcpt8,Ndufa1,Cul4a,Rhbdl3,Mrm1,Nos2,Rars,P4ha2,Ywhah,Plod1,Dpep1,Psme3,Cops6,Plin5,Fbxo5,Nudt4,Helb,Cdc34,Slc22a4,Flt4,Gdpd1,Rock2,Aurkb,Klhdc2,Vash1,Drd1,Sdha,Med10,Ndufs6,Psmd6,Psmc6,Bnip3l,Eif3h,Ndufb9,Aco2,Vdr,Pmm2,Umps,Rfc4,Atp5j,Atp5o,C1qtnf12,Mmp25,Hspa9,…
GO:0042776	Proton motive force-driven mitochondrial ATP synthesis	18	62	0.86	1.23	9.34e-07	10090.ENSMUSP00000013737,10090.ENSMUSP00000014438,10090.ENSMUSP00000016571,10090.ENSMUSP00000022062,10090.ENSMUSP00000022097,10090.ENSMUSP00000022980,10090.ENSMUSP00000023608,10090.ENSMUSP00000023677,10090.ENSMUSP00000026222,10090.ENSMUSP00000026459,10090.ENSMUSP00000026495,10090.ENSMUSP00000038463,10090.ENSMUSP00000042967,10090.ENSMUSP00000043543,10090.ENSMUSP00000102147,10090.ENSMUSP00000110547…	Ndufs2,Ndufa2,Ndufa1,Sdha,Ndufs6,Ndufb9,Atp5j,Atp5o,Ndufb8,Atp5b,Atp5a1,Ndufc1,Ndufv1,Ndufb10,Atp5h,Atp5c1,Ndufa12,Ndufa9
GO:0022904	Respiratory electron transport chain	22	102	0.73	1.1	1.6e-06	10090.ENSMUSP00000007012,10090.ENSMUSP00000013737,10090.ENSMUSP00000022062,10090.ENSMUSP00000022097,10090.ENSMUSP00000022980,10090.ENSMUSP00000023210,10090.ENSMUSP00000026222,10090.ENSMUSP00000026743,10090.ENSMUSP00000029386,10090.ENSMUSP00000030536,10090.ENSMUSP00000034234,10090.ENSMUSP00000034866,10090.ENSMUSP00000038961,10090.ENSMUSP00000039433,10090.ENSMUSP00000042967,10090.ENSMUSP00000053145…	Sod2,Ndufs2,Sdha,Ndufs6,Ndufb9,Cyc1,Ndufb8,Uqcrc1,Etfdh,Pink1,Coq9,Etfa,Gm11273,Etfrf1,Ndufv1,Uqcrq,Cox4i2,Dld,Cox6c,Cycs,Gba,Ndufa12
GO:0034641	Cellular nitrogen compound metabolic process	204	3393	0.18	0.63	1.79e-06	10090.ENSMUSP00000000028,10090.ENSMUSP00000000260,10090.ENSMUSP00000000450,10090.ENSMUSP00000001127,10090.ENSMUSP00000001416,10090.ENSMUSP00000002064,10090.ENSMUSP00000002397,10090.ENSMUSP00000004202,10090.ENSMUSP00000004786,10090.ENSMUSP00000006053,10090.ENSMUSP00000006898,10090.ENSMUSP00000007012,10090.ENSMUSP00000012627,10090.ENSMUSP00000013737,10090.ENSMUSP00000014438,10090.ENSMUSP00000016571…	Cdc45,Gmpr,Pparg,Poldip2,Hars,Blvra,Gmpr2,Dnmt1,Polr2e,Smpd4,Gmnn,Sod2,Rpa3,Ndufs2,Ndufa2,Ndufa1,Cul4a,Mrm1,Nos2,Rars,Dpep1,Nudt4,Helb,Slc22a4,Gdpd1,Sptb,Tmem14c,Sdha,Med10,Ndufs6,Eif3h,Ndufb9,Vdr,Pmm2,Umps,Rfc4,Atp5j,Atp5o,Riok3,Rnaseh2c,Plaat3,Ndufb8,Hsd17b10,Atp5b,Atp5a1,Bach1,Hspd1,Acadl,Orc2,Mrpl30,Dtymk,Cln8,Spta1,Ptges2,Psmd14,Mgme1,Actl6a,Exosc9,Csde1,Gucy1b1,Aimp1,Nbn,Smu1,Vcp,Npr2,Urod,…
GO:0009141	Nucleoside triphosphate metabolic process	32	220	0.56	0.95	2.41e-06	10090.ENSMUSP00000013737,10090.ENSMUSP00000014438,10090.ENSMUSP00000016571,10090.ENSMUSP00000022062,10090.ENSMUSP00000022097,10090.ENSMUSP00000022980,10090.ENSMUSP00000023608,10090.ENSMUSP00000023677,10090.ENSMUSP00000026222,10090.ENSMUSP00000026459,10090.ENSMUSP00000026495,10090.ENSMUSP00000027503,10090.ENSMUSP00000030164,10090.ENSMUSP00000036993,10090.ENSMUSP00000038463,10090.ENSMUSP00000042967…	Ndufs2,Ndufa2,Ndufa1,Sdha,Ndufs6,Ndufb9,Atp5j,Atp5o,Ndufb8,Atp5b,Atp5a1,Dtymk,Vcp,Opa1,Ndufc1,Ndufv1,Ndufb10,Bpgm,Pfkm,Pgk1,Dut,Aldoa,Mfn1,Atp5h,Myh3,Atp5c1,Gapdh,Guk1,Tpi1,Ndufa12,Entpd4,Ndufa9
GO:0007049	Cell cycle	99	1317	0.27	0.7	3.41e-06	10090.ENSMUSP00000000028,10090.ENSMUSP00000001127,10090.ENSMUSP00000006898,10090.ENSMUSP00000015003,10090.ENSMUSP00000019470,10090.ENSMUSP00000019514,10090.ENSMUSP00000019907,10090.ENSMUSP00000020550,10090.ENSMUSP00000020904,10090.ENSMUSP00000020908,10090.ENSMUSP00000020982,10090.ENSMUSP00000021277,10090.ENSMUSP00000021681,10090.ENSMUSP00000022009,10090.ENSMUSP00000022227,10090.ENSMUSP00000022536…	Cdc45,Poldip2,Gmnn,E2f4,Psme3,Calm3,Fbxo5,Cdc34,Rock2,E2f6,Klf11,Aurkb,Vash1,Cetn3,Cenpk,Ska3,Rgcc,Mapre2,Psmd13,Bach1,Slc2a8,Kif18a,Knl1,Fam83d,Nbn,Ubxn2b,Vcp,Npr2,Stmn1,Epb41,Kntc1,Stx2,Ruvbl1,Tuba8,Kif22,Brcc3,Kif23,Mlh1,Eme1,Exo1,Mis12,Cep126,Mrpl41,Melk,Chtf18,Smc1a,Slc16a1,Ptpa,Tbce,Kif4,Spire1,Mis18bp1,Kif13a,Cdc25c,Cit,Xlr,Nusap1,Cgrrf1,Ncapd3,Hmcn1,Tuba1b,Ezh2,Cenpq,Kif20b,Dab2ip,Cdc6,Cd…
GO:0009199	Ribonucleoside triphosphate metabolic process	30	201	0.57	0.94	3.84e-06	10090.ENSMUSP00000013737,10090.ENSMUSP00000014438,10090.ENSMUSP00000016571,10090.ENSMUSP00000022062,10090.ENSMUSP00000022097,10090.ENSMUSP00000022980,10090.ENSMUSP00000023608,10090.ENSMUSP00000023677,10090.ENSMUSP00000026222,10090.ENSMUSP00000026459,10090.ENSMUSP00000026495,10090.ENSMUSP00000030164,10090.ENSMUSP00000036993,10090.ENSMUSP00000038463,10090.ENSMUSP00000042967,10090.ENSMUSP00000043543…	Ndufs2,Ndufa2,Ndufa1,Sdha,Ndufs6,Ndufb9,Atp5j,Atp5o,Ndufb8,Atp5b,Atp5a1,Vcp,Opa1,Ndufc1,Ndufv1,Ndufb10,Bpgm,Pfkm,Pgk1,Aldoa,Mfn1,Atp5h,Myh3,Atp5c1,Gapdh,Guk1,Tpi1,Ndufa12,Entpd4,Ndufa9
GO:0046034	ATP metabolic process	27	165	0.61	0.97	3.84e-06	10090.ENSMUSP00000013737,10090.ENSMUSP00000014438,10090.ENSMUSP00000016571,10090.ENSMUSP00000022062,10090.ENSMUSP00000022097,10090.ENSMUSP00000022980,10090.ENSMUSP00000023608,10090.ENSMUSP00000023677,10090.ENSMUSP00000026222,10090.ENSMUSP00000026459,10090.ENSMUSP00000026495,10090.ENSMUSP00000030164,10090.ENSMUSP00000038463,10090.ENSMUSP00000042967,10090.ENSMUSP00000043543,10090.ENSMUSP00000047393…	Ndufs2,Ndufa2,Ndufa1,Sdha,Ndufs6,Ndufb9,Atp5j,Atp5o,Ndufb8,Atp5b,Atp5a1,Vcp,Ndufc1,Ndufv1,Ndufb10,Bpgm,Pfkm,Pgk1,Aldoa,Atp5h,Myh3,Atp5c1,Gapdh,Guk1,Tpi1,Ndufa12,Ndufa9
GO:0009058	Biosynthetic process	157	2467	0.2	0.63	4.94e-06	10090.ENSMUSP00000000260,10090.ENSMUSP00000000450,10090.ENSMUSP00000001127,10090.ENSMUSP00000001416,10090.ENSMUSP00000002397,10090.ENSMUSP00000004202,10090.ENSMUSP00000004786,10090.ENSMUSP00000006053,10090.ENSMUSP00000006632,10090.ENSMUSP00000007012,10090.ENSMUSP00000011055,10090.ENSMUSP00000013737,10090.ENSMUSP00000014438,10090.ENSMUSP00000016571,10090.ENSMUSP00000018610,10090.ENSMUSP00000018992…	Gmpr,Pparg,Poldip2,Hars,Gmpr2,Dnmt1,Polr2e,Smpd4,Zdhhc24,Sod2,Apip,Ndufs2,Ndufa2,Ndufa1,Nos2,Rars,Helb,Mpo,Sptb,Tmem14c,Sdha,Med10,Ndufs6,Angpt1,Eif3h,Ndufb9,Vdr,Pmm2,Umps,Atp5j,Atp5o,C1qtnf12,Vegfb,Plaat3,Aldh18a1,Ndufb8,Hsd17b10,Atp5b,Atp5a1,Ptdss2,Mrpl30,Dtymk,Spta1,Mgst3,Ptges2,Fabp5,Gucy1b1,Aimp1,Vcp,Npr2,Urod,Tal1,Prxl2b,Mrpl20,Mrpl19,Abtb1,Ldhb,Cmas,Mrpl51,Mrpl46,Bcat2,Uros,Pdha1,Acsl1,St3…
GO:0009259	Ribonucleotide metabolic process	45	411	0.44	0.82	4.94e-06	10090.ENSMUSP00000000260,10090.ENSMUSP00000002397,10090.ENSMUSP00000013737,10090.ENSMUSP00000014438,10090.ENSMUSP00000016571,10090.ENSMUSP00000020217,10090.ENSMUSP00000022062,10090.ENSMUSP00000022097,10090.ENSMUSP00000022980,10090.ENSMUSP00000023510,10090.ENSMUSP00000023608,10090.ENSMUSP00000023677,10090.ENSMUSP00000026222,10090.ENSMUSP00000026459,10090.ENSMUSP00000026495,10090.ENSMUSP00000029635…	Gmpr,Gmpr2,Ndufs2,Ndufa2,Ndufa1,Nudt4,Sdha,Ndufs6,Ndufb9,Umps,Atp5j,Atp5o,Ndufb8,Atp5b,Atp5a1,Gucy1b1,Vcp,Npr2,Nudt9,Nt5c3,Pdha1,Acsl1,Opa1,Acaa2,Ndufc1,Ndufv1,Ndufb10,Bpgm,Nudt19,Pfkm,Pgk1,Aldoa,Mfn1,Atp5h,Myh3,Fitm2,Dld,Atp5c1,Gapdh,Ppat,Guk1,Tpi1,Ndufa12,Entpd4,Ndufa9
GO:0009205	Purine ribonucleoside triphosphate metabolic process	29	193	0.58	0.92	5.16e-06	10090.ENSMUSP00000013737,10090.ENSMUSP00000014438,10090.ENSMUSP00000016571,10090.ENSMUSP00000022062,10090.ENSMUSP00000022097,10090.ENSMUSP00000022980,10090.ENSMUSP00000023608,10090.ENSMUSP00000023677,10090.ENSMUSP00000026222,10090.ENSMUSP00000026459,10090.ENSMUSP00000026495,10090.ENSMUSP00000030164,10090.ENSMUSP00000036993,10090.ENSMUSP00000038463,10090.ENSMUSP00000042967,10090.ENSMUSP00000043543…	Ndufs2,Ndufa2,Ndufa1,Sdha,Ndufs6,Ndufb9,Atp5j,Atp5o,Ndufb8,Atp5b,Atp5a1,Vcp,Opa1,Ndufc1,Ndufv1,Ndufb10,Bpgm,Pfkm,Pgk1,Aldoa,Mfn1,Atp5h,Myh3,Atp5c1,Gapdh,Guk1,Tpi1,Ndufa12,Ndufa9
GO:0022900	Electron transport chain	23	125	0.66	0.98	6.34e-06	10090.ENSMUSP00000007012,10090.ENSMUSP00000013737,10090.ENSMUSP00000014438,10090.ENSMUSP00000022062,10090.ENSMUSP00000022097,10090.ENSMUSP00000022980,10090.ENSMUSP00000023210,10090.ENSMUSP00000026222,10090.ENSMUSP00000026743,10090.ENSMUSP00000029386,10090.ENSMUSP00000030536,10090.ENSMUSP00000034234,10090.ENSMUSP00000034866,10090.ENSMUSP00000038961,10090.ENSMUSP00000039433,10090.ENSMUSP00000042967…	Sod2,Ndufs2,Ndufa2,Sdha,Ndufs6,Ndufb9,Cyc1,Ndufb8,Uqcrc1,Etfdh,Pink1,Coq9,Etfa,Gm11273,Etfrf1,Ndufv1,Uqcrq,Cox4i2,Dld,Cox6c,Cycs,Gba,Ndufa12
GO:0044249	Cellular biosynthetic process	148	2297	0.21	0.63	6.34e-06	10090.ENSMUSP00000000260,10090.ENSMUSP00000000450,10090.ENSMUSP00000001127,10090.ENSMUSP00000001416,10090.ENSMUSP00000002397,10090.ENSMUSP00000004202,10090.ENSMUSP00000004786,10090.ENSMUSP00000006053,10090.ENSMUSP00000006632,10090.ENSMUSP00000007012,10090.ENSMUSP00000011055,10090.ENSMUSP00000013737,10090.ENSMUSP00000014438,10090.ENSMUSP00000016571,10090.ENSMUSP00000018610,10090.ENSMUSP00000018992…	Gmpr,Pparg,Poldip2,Hars,Gmpr2,Dnmt1,Polr2e,Smpd4,Zdhhc24,Sod2,Apip,Ndufs2,Ndufa2,Ndufa1,Nos2,Rars,Helb,Sptb,Tmem14c,Sdha,Med10,Ndufs6,Angpt1,Eif3h,Ndufb9,Vdr,Pmm2,Umps,Atp5j,Atp5o,Vegfb,Plaat3,Aldh18a1,Ndufb8,Hsd17b10,Atp5b,Atp5a1,Ptdss2,Mrpl30,Dtymk,Spta1,Mgst3,Ptges2,Fabp5,Gucy1b1,Aimp1,Vcp,Npr2,Urod,Tal1,Prxl2b,Mrpl20,Mrpl19,Abtb1,Ldhb,Cmas,Mrpl51,Mrpl46,Bcat2,Uros,Pdha1,Acsl1,St3gal2,Coq9,Gal…
GO:0006754	ATP biosynthetic process	19	85	0.75	1.02	7.29e-06	10090.ENSMUSP00000013737,10090.ENSMUSP00000014438,10090.ENSMUSP00000016571,10090.ENSMUSP00000022062,10090.ENSMUSP00000022097,10090.ENSMUSP00000022980,10090.ENSMUSP00000023608,10090.ENSMUSP00000023677,10090.ENSMUSP00000026222,10090.ENSMUSP00000026459,10090.ENSMUSP00000026495,10090.ENSMUSP00000038463,10090.ENSMUSP00000042967,10090.ENSMUSP00000043543,10090.ENSMUSP00000084846,10090.ENSMUSP00000102147…	Ndufs2,Ndufa2,Ndufa1,Sdha,Ndufs6,Ndufb9,Atp5j,Atp5o,Ndufb8,Atp5b,Atp5a1,Ndufc1,Ndufv1,Ndufb10,Aldoa,Atp5h,Atp5c1,Ndufa12,Ndufa9
GO:0009150	Purine ribonucleotide metabolic process	43	390	0.44	0.81	7.29e-06	10090.ENSMUSP00000000260,10090.ENSMUSP00000002397,10090.ENSMUSP00000013737,10090.ENSMUSP00000014438,10090.ENSMUSP00000016571,10090.ENSMUSP00000020217,10090.ENSMUSP00000022062,10090.ENSMUSP00000022097,10090.ENSMUSP00000022980,10090.ENSMUSP00000023608,10090.ENSMUSP00000023677,10090.ENSMUSP00000026222,10090.ENSMUSP00000026459,10090.ENSMUSP00000026495,10090.ENSMUSP00000029635,10090.ENSMUSP00000030164…	Gmpr,Gmpr2,Ndufs2,Ndufa2,Ndufa1,Nudt4,Sdha,Ndufs6,Ndufb9,Atp5j,Atp5o,Ndufb8,Atp5b,Atp5a1,Gucy1b1,Vcp,Npr2,Nudt9,Pdha1,Acsl1,Opa1,Acaa2,Ndufc1,Ndufv1,Ndufb10,Bpgm,Nudt19,Pfkm,Pgk1,Aldoa,Mfn1,Atp5h,Myh3,Fitm2,Dld,Atp5c1,Gapdh,Ppat,Guk1,Tpi1,Ndufa12,Entpd4,Ndufa9
GO:0009152	Purine ribonucleotide biosynthetic process	28	185	0.58	0.91	7.29e-06	10090.ENSMUSP00000000260,10090.ENSMUSP00000002397,10090.ENSMUSP00000013737,10090.ENSMUSP00000014438,10090.ENSMUSP00000016571,10090.ENSMUSP00000022062,10090.ENSMUSP00000022097,10090.ENSMUSP00000022980,10090.ENSMUSP00000023608,10090.ENSMUSP00000023677,10090.ENSMUSP00000026222,10090.ENSMUSP00000026459,10090.ENSMUSP00000026495,10090.ENSMUSP00000029635,10090.ENSMUSP00000030191,10090.ENSMUSP00000033662…	Gmpr,Gmpr2,Ndufs2,Ndufa2,Ndufa1,Sdha,Ndufs6,Ndufb9,Atp5j,Atp5o,Ndufb8,Atp5b,Atp5a1,Gucy1b1,Npr2,Pdha1,Acsl1,Ndufc1,Ndufv1,Ndufb10,Aldoa,Atp5h,Dld,Atp5c1,Ppat,Guk1,Ndufa12,Ndufa9
GO:1901576	Organic substance biosynthetic process	152	2392	0.2	0.62	7.74e-06	10090.ENSMUSP00000000260,10090.ENSMUSP00000000450,10090.ENSMUSP00000001127,10090.ENSMUSP00000001416,10090.ENSMUSP00000002397,10090.ENSMUSP00000004202,10090.ENSMUSP00000004786,10090.ENSMUSP00000006053,10090.ENSMUSP00000006632,10090.ENSMUSP00000011055,10090.ENSMUSP00000013737,10090.ENSMUSP00000014438,10090.ENSMUSP00000016571,10090.ENSMUSP00000018992,10090.ENSMUSP00000020449,10090.ENSMUSP00000021458…	Gmpr,Pparg,Poldip2,Hars,Gmpr2,Dnmt1,Polr2e,Smpd4,Zdhhc24,Apip,Ndufs2,Ndufa2,Ndufa1,Rars,Helb,Sptb,Tmem14c,Sdha,Med10,Ndufs6,Angpt1,Eif3h,Ndufb9,Vdr,Pmm2,Umps,Atp5j,Atp5o,C1qtnf12,Vegfb,Plaat3,Aldh18a1,Ndufb8,Hsd17b10,Atp5b,Atp5a1,Ptdss2,Mrpl30,Dtymk,Spta1,Mgst3,Ptges2,Fabp5,Gucy1b1,Aimp1,Vcp,Npr2,Urod,Tal1,Prxl2b,Mrpl20,Mrpl19,Abtb1,Ldhb,Cmas,Mrpl51,Mrpl46,Bcat2,Uros,Pdha1,Acsl1,St3gal2,Coq9,Galn…
GO:0009260	Ribonucleotide biosynthetic process	29	200	0.56	0.89	7.91e-06	10090.ENSMUSP00000000260,10090.ENSMUSP00000002397,10090.ENSMUSP00000013737,10090.ENSMUSP00000014438,10090.ENSMUSP00000016571,10090.ENSMUSP00000022062,10090.ENSMUSP00000022097,10090.ENSMUSP00000022980,10090.ENSMUSP00000023510,10090.ENSMUSP00000023608,10090.ENSMUSP00000023677,10090.ENSMUSP00000026222,10090.ENSMUSP00000026459,10090.ENSMUSP00000026495,10090.ENSMUSP00000029635,10090.ENSMUSP00000030191…	Gmpr,Gmpr2,Ndufs2,Ndufa2,Ndufa1,Sdha,Ndufs6,Ndufb9,Umps,Atp5j,Atp5o,Ndufb8,Atp5b,Atp5a1,Gucy1b1,Npr2,Pdha1,Acsl1,Ndufc1,Ndufv1,Ndufb10,Aldoa,Atp5h,Dld,Atp5c1,Ppat,Guk1,Ndufa12,Ndufa9
GO:1903047	Mitotic cell cycle process	51	520	0.39	0.76	9.62e-06	10090.ENSMUSP00000000028,10090.ENSMUSP00000001127,10090.ENSMUSP00000015003,10090.ENSMUSP00000019514,10090.ENSMUSP00000020904,10090.ENSMUSP00000020908,10090.ENSMUSP00000020982,10090.ENSMUSP00000021277,10090.ENSMUSP00000022227,10090.ENSMUSP00000022595,10090.ENSMUSP00000026703,10090.ENSMUSP00000028527,10090.ENSMUSP00000029879,10090.ENSMUSP00000029907,10090.ENSMUSP00000030164,10090.ENSMUSP00000030636…	Cdc45,Poldip2,E2f4,Calm3,Rock2,E2f6,Klf11,Aurkb,Cenpk,Rgcc,Bach1,Kif18a,Nbn,Ubxn2b,Vcp,Stmn1,Kntc1,Stx2,Kif22,Brcc3,Kif23,Eme1,Mis12,Cep126,Smc1a,Ptpa,Tbce,Kif4,Cdc25c,Cit,Nusap1,Ncapd3,Ezh2,Cdc6,Cdc25a,Orc1,Smc2,Ccne1,Unc119,Ect2,Chmp3,Mad2l1,Zwilch,Anapc7,Tcf19,Racgap1,Ccne2,Rbm38,Kif14,Tipin,Smc5
GO:0009117	Nucleotide metabolic process	48	484	0.39	0.74	1.69e-05	10090.ENSMUSP00000000260,10090.ENSMUSP00000002397,10090.ENSMUSP00000013737,10090.ENSMUSP00000014438,10090.ENSMUSP00000016571,10090.ENSMUSP00000020217,10090.ENSMUSP00000022062,10090.ENSMUSP00000022097,10090.ENSMUSP00000022980,10090.ENSMUSP00000023510,10090.ENSMUSP00000023608,10090.ENSMUSP00000023677,10090.ENSMUSP00000026222,10090.ENSMUSP00000026459,10090.ENSMUSP00000026495,10090.ENSMUSP00000027503…	Gmpr,Gmpr2,Ndufs2,Ndufa2,Ndufa1,Nudt4,Sdha,Ndufs6,Ndufb9,Umps,Atp5j,Atp5o,Ndufb8,Atp5b,Atp5a1,Dtymk,Gucy1b1,Vcp,Npr2,Nudt9,Nt5c3,Pdha1,Acsl1,Opa1,Acaa2,Ndufc1,Ndufv1,Ndufb10,Bpgm,Nudt19,Pfkm,Pgk1,Dut,Aldoa,Mfn1,Park7,Atp5h,Myh3,Fitm2,Dld,Atp5c1,Gapdh,Ppat,Guk1,Tpi1,Ndufa12,Entpd4,Ndufa9
GO:0000278	Mitotic cell cycle	55	603	0.36	0.7	2.28e-05	10090.ENSMUSP00000000028,10090.ENSMUSP00000001127,10090.ENSMUSP00000015003,10090.ENSMUSP00000019514,10090.ENSMUSP00000020904,10090.ENSMUSP00000020908,10090.ENSMUSP00000020982,10090.ENSMUSP00000021277,10090.ENSMUSP00000022227,10090.ENSMUSP00000022536,10090.ENSMUSP00000022595,10090.ENSMUSP00000026703,10090.ENSMUSP00000028527,10090.ENSMUSP00000029879,10090.ENSMUSP00000029907,10090.ENSMUSP00000030164…	Cdc45,Poldip2,E2f4,Calm3,Rock2,E2f6,Klf11,Aurkb,Cenpk,Ska3,Rgcc,Bach1,Kif18a,Nbn,Ubxn2b,Vcp,Stmn1,Kntc1,Stx2,Tuba8,Kif22,Brcc3,Kif23,Eme1,Mis12,Cep126,Smc1a,Ptpa,Tbce,Kif4,Cdc25c,Cit,Nusap1,Ncapd3,Tuba1b,Ezh2,Cdc6,Cdc25a,Orc1,Smc2,Ccne1,Unc119,Ect2,Chmp3,Mad2l1,Zwilch,Anapc7,Tcf19,Racgap1,Ccne2,Rbm38,Kif14,Tuba4a,Tipin,Smc5
GO:0022402	Cell cycle process	68	824	0.31	0.67	2.28e-05	10090.ENSMUSP00000000028,10090.ENSMUSP00000001127,10090.ENSMUSP00000006898,10090.ENSMUSP00000015003,10090.ENSMUSP00000019514,10090.ENSMUSP00000019907,10090.ENSMUSP00000020904,10090.ENSMUSP00000020908,10090.ENSMUSP00000020982,10090.ENSMUSP00000021277,10090.ENSMUSP00000022227,10090.ENSMUSP00000022595,10090.ENSMUSP00000025127,10090.ENSMUSP00000026560,10090.ENSMUSP00000026703,10090.ENSMUSP00000028129…	Cdc45,Poldip2,Gmnn,E2f4,Calm3,Fbxo5,Rock2,E2f6,Klf11,Aurkb,Cenpk,Rgcc,Mapre2,Psmd13,Bach1,Slc2a8,Kif18a,Knl1,Fam83d,Nbn,Ubxn2b,Vcp,Stmn1,Kntc1,Stx2,Kif22,Brcc3,Kif23,Mlh1,Eme1,Mis12,Cep126,Chtf18,Smc1a,Slc16a1,Ptpa,Tbce,Kif4,Spire1,Cdc25c,Cit,Nusap1,Ncapd3,Ezh2,Cenpq,Cdc6,Cdc25a,Rad54l,Orc1,Smc2,Aunip,Ccp110,Ccne1,Unc119,Ect2,Chmp3,Mad2l1,Cep135,Zwilch,Anapc7,Tcf19,Racgap1,Ccne2,Rbm38,Stard9,Kif1…
GO:0072521	Purine-containing compound metabolic process	44	429	0.41	0.74	2.32e-05	10090.ENSMUSP00000000260,10090.ENSMUSP00000002397,10090.ENSMUSP00000013737,10090.ENSMUSP00000014438,10090.ENSMUSP00000016571,10090.ENSMUSP00000020217,10090.ENSMUSP00000022062,10090.ENSMUSP00000022097,10090.ENSMUSP00000022980,10090.ENSMUSP00000023608,10090.ENSMUSP00000023677,10090.ENSMUSP00000026222,10090.ENSMUSP00000026459,10090.ENSMUSP00000026495,10090.ENSMUSP00000029635,10090.ENSMUSP00000030164…	Gmpr,Gmpr2,Ndufs2,Ndufa2,Ndufa1,Nudt4,Sdha,Ndufs6,Ndufb9,Atp5j,Atp5o,Ndufb8,Atp5b,Atp5a1,Gucy1b1,Vcp,Npr2,Nudt9,Nt5c3,Pdha1,Acsl1,Opa1,Acaa2,Ndufc1,Ndufv1,Ndufb10,Bpgm,Nudt19,Pfkm,Pgk1,Aldoa,Mfn1,Atp5h,Myh3,Fitm2,Dld,Atp5c1,Gapdh,Ppat,Guk1,Tpi1,Ndufa12,Entpd4,Ndufa9
GO:1901137	Carbohydrate derivative biosynthetic process	53	580	0.36	0.69	3.31e-05	10090.ENSMUSP00000000260,10090.ENSMUSP00000002397,10090.ENSMUSP00000013737,10090.ENSMUSP00000014438,10090.ENSMUSP00000016571,10090.ENSMUSP00000022062,10090.ENSMUSP00000022097,10090.ENSMUSP00000022921,10090.ENSMUSP00000022980,10090.ENSMUSP00000023396,10090.ENSMUSP00000023510,10090.ENSMUSP00000023608,10090.ENSMUSP00000023677,10090.ENSMUSP00000025914,10090.ENSMUSP00000026222,10090.ENSMUSP00000026459…	Gmpr,Gmpr2,Ndufs2,Ndufa2,Ndufa1,Sdha,Ndufs6,Angpt1,Ndufb9,Pmm2,Umps,Atp5j,Atp5o,Vegfb,Ndufb8,Atp5b,Atp5a1,Dtymk,Gucy1b1,Npr2,Cmas,Pdha1,Acsl1,St3gal2,Galnt2,Alg5,Ndufc1,Chst12,Ndufv1,Ndufb10,Tmem258,Csgalnact1,Abcc5,Dut,Aldoa,Hs6st2,St6galnac4,Atp5h,Dld,Atp5c1,Rpn2,Pigyl,Rxylt1,Ppat,Gbgt1,Guk1,Ost4,Tpi1,Galnt1,Gcnt1,Ndufa12,Ugt8a,Ndufa9
GO:0055086	Nucleobase-containing small molecule metabolic process	51	550	0.37	0.69	3.66e-05	10090.ENSMUSP00000000260,10090.ENSMUSP00000002397,10090.ENSMUSP00000013737,10090.ENSMUSP00000014438,10090.ENSMUSP00000016571,10090.ENSMUSP00000020217,10090.ENSMUSP00000022062,10090.ENSMUSP00000022097,10090.ENSMUSP00000022980,10090.ENSMUSP00000023396,10090.ENSMUSP00000023510,10090.ENSMUSP00000023608,10090.ENSMUSP00000023677,10090.ENSMUSP00000026222,10090.ENSMUSP00000026459,10090.ENSMUSP00000026495…	Gmpr,Gmpr2,Ndufs2,Ndufa2,Ndufa1,Nudt4,Sdha,Ndufs6,Ndufb9,Pmm2,Umps,Atp5j,Atp5o,Ndufb8,Atp5b,Atp5a1,Dtymk,Gucy1b1,Vcp,Npr2,Nudt9,Nt5c3,Cmas,Pdha1,Acsl1,Opa1,Acaa2,Ndufc1,Ndufv1,Ndufb10,Bpgm,Nudt19,Pfkm,Csgalnact1,Pgk1,Dut,Aldoa,Mfn1,Park7,Atp5h,Myh3,Fitm2,Dld,Atp5c1,Gapdh,Ppat,Guk1,Tpi1,Ndufa12,Entpd4,Ndufa9
GO:0051301	Cell division	49	518	0.37	0.69	3.67e-05	10090.ENSMUSP00000019907,10090.ENSMUSP00000020904,10090.ENSMUSP00000021277,10090.ENSMUSP00000022009,10090.ENSMUSP00000022536,10090.ENSMUSP00000025127,10090.ENSMUSP00000028342,10090.ENSMUSP00000028802,10090.ENSMUSP00000029183,10090.ENSMUSP00000030636,10090.ENSMUSP00000030739,10090.ENSMUSP00000031366,10090.ENSMUSP00000031378,10090.ENSMUSP00000032165,10090.ENSMUSP00000033544,10090.ENSMUSP00000034815…	Fbxo5,Rock2,Aurkb,Cetn3,Ska3,Mapre2,Ssna1,Knl1,Fam83d,Stmn1,Epb41,Kntc1,Stx2,Ruvbl1,Brcc3,Kif23,Mis12,Smc1a,Kif4,Spire1,Mis18bp1,Kif13a,Cdc25c,Cit,Nusap1,Ncapd3,Hmcn1,Etv5,Kif20b,Cdc6,Cdc25a,Kmt5a,Zfp449,Smc2,Ccne1,Unc119,Ect2,Chmp3,Mad2l1,Zwilch,Wwtr1,Spg20,Anapc7,Racgap1,Ccne2,Dclre1a,Kif14,Tipin,Smc5
GO:0044271	Cellular nitrogen compound biosynthetic process	101	1452	0.24	0.6	3.83e-05	10090.ENSMUSP00000000260,10090.ENSMUSP00000000450,10090.ENSMUSP00000001127,10090.ENSMUSP00000001416,10090.ENSMUSP00000002397,10090.ENSMUSP00000004202,10090.ENSMUSP00000004786,10090.ENSMUSP00000006053,10090.ENSMUSP00000013737,10090.ENSMUSP00000014438,10090.ENSMUSP00000016571,10090.ENSMUSP00000018610,10090.ENSMUSP00000018992,10090.ENSMUSP00000020449,10090.ENSMUSP00000021458,10090.ENSMUSP00000021790…	Gmpr,Pparg,Poldip2,Hars,Gmpr2,Dnmt1,Polr2e,Smpd4,Ndufs2,Ndufa2,Ndufa1,Nos2,Rars,Helb,Sptb,Tmem14c,Sdha,Med10,Ndufs6,Eif3h,Ndufb9,Vdr,Pmm2,Umps,Atp5j,Atp5o,Ndufb8,Atp5b,Atp5a1,Mrpl30,Dtymk,Spta1,Gucy1b1,Aimp1,Vcp,Npr2,Urod,Tal1,Mrpl20,Mrpl19,Abtb1,Cmas,Mrpl51,Mrpl46,Uros,Pdha1,Acsl1,St3gal2,Mrps22,Mrpl3,Ndufc1,Eif3l,Gtf2h5,Dars2,Smpd1,Ndufv1,Ndufb10,Mrpl41,Mrpl12,Hoxa9,Rbmxl1,Iba57,Polq,Agtr1a,Aca…
GO:0044085	Cellular component biogenesis	159	2631	0.18	0.55	4.82e-05	10090.ENSMUSP00000000028,10090.ENSMUSP00000001127,10090.ENSMUSP00000001592,10090.ENSMUSP00000002011,10090.ENSMUSP00000002979,10090.ENSMUSP00000003554,10090.ENSMUSP00000004202,10090.ENSMUSP00000005607,10090.ENSMUSP00000006898,10090.ENSMUSP00000007012,10090.ENSMUSP00000008987,10090.ENSMUSP00000009234,10090.ENSMUSP00000011055,10090.ENSMUSP00000013737,10090.ENSMUSP00000014438,10090.ENSMUSP00000015003…	Cdc45,Poldip2,Jup,Esam,Lamb1,Casq1,Dnmt1,Asf1b,Gmnn,Sod2,Cldn13,Ap1b1,Apip,Ndufs2,Ndufa2,E2f4,Plxnd1,Pdzd11,Ndufa1,Cul4a,H2bc4,Mrm1,Gabarap,Fbxo5,Helb,Aurkb,Cenpp,Med10,Ndufs6,Cenpk,Angpt1,Eif3h,Ndufb9,Parvb,Ache,Mapre2,Hspa9,Riok3,Hbegf,Afg3l2,Ndufb8,Hsd17b10,Uqcrc1,Ssna1,Exosc9,Csde1,Nbn,Ubxn2b,Vcp,Tln1,Tal1,Mfn2,Mrpl20,Kntc1,Stx2,Ruvbl1,Bag3,Psmd10,Mylk3,Map1lc3b,Mphosph6,Cdh5,Gabarapl2,Kif23,…
GO:0009165	Nucleotide biosynthetic process	31	253	0.49	0.75	5.47e-05	10090.ENSMUSP00000000260,10090.ENSMUSP00000002397,10090.ENSMUSP00000013737,10090.ENSMUSP00000014438,10090.ENSMUSP00000016571,10090.ENSMUSP00000022062,10090.ENSMUSP00000022097,10090.ENSMUSP00000022980,10090.ENSMUSP00000023510,10090.ENSMUSP00000023608,10090.ENSMUSP00000023677,10090.ENSMUSP00000026222,10090.ENSMUSP00000026459,10090.ENSMUSP00000026495,10090.ENSMUSP00000027503,10090.ENSMUSP00000029635…	Gmpr,Gmpr2,Ndufs2,Ndufa2,Ndufa1,Sdha,Ndufs6,Ndufb9,Umps,Atp5j,Atp5o,Ndufb8,Atp5b,Atp5a1,Dtymk,Gucy1b1,Npr2,Pdha1,Acsl1,Ndufc1,Ndufv1,Ndufb10,Dut,Aldoa,Atp5h,Dld,Atp5c1,Ppat,Guk1,Ndufa12,Ndufa9
GO:0019637	Organophosphate metabolic process	70	888	0.29	0.63	5.72e-05	10090.ENSMUSP00000000260,10090.ENSMUSP00000002397,10090.ENSMUSP00000006053,10090.ENSMUSP00000007251,10090.ENSMUSP00000010804,10090.ENSMUSP00000013737,10090.ENSMUSP00000014438,10090.ENSMUSP00000016571,10090.ENSMUSP00000020217,10090.ENSMUSP00000020804,10090.ENSMUSP00000022062,10090.ENSMUSP00000022097,10090.ENSMUSP00000022980,10090.ENSMUSP00000023510,10090.ENSMUSP00000023608,10090.ENSMUSP00000023677…	Gmpr,Gmpr2,Smpd4,Abhd16a,Plcd1,Ndufs2,Ndufa2,Ndufa1,Nudt4,Gdpd1,Sdha,Ndufs6,Ndufb9,Umps,Atp5j,Atp5o,Plaat3,Ndufb8,Atp5b,Atp5a1,Ptdss2,Dtymk,Cln8,Fabp5,Gucy1b1,Vcp,Npr2,Pla2g2f,Nudt9,Nt5c3,Pdha1,Acsl1,Opa1,Acaa2,Ndufc1,Smpd1,Ndufv1,Ndufb10,Pcyt1b,Bpgm,Nudt19,Inppl1,Pfkm,Lpin1,Pcyt1a,Pgk1,Dut,Aldoa,Pla2g4e,Mfn1,Park7,Atp5h,Pla2g4c,Myh3,Fitm2,Dld,Mboat2,Atp5c1,Gapdh,Pigyl,Agpat5,Ppat,Hadha,Abhd5,Guk…
GO:0009142	Nucleoside triphosphate biosynthetic process	20	115	0.64	0.82	6.24e-05	10090.ENSMUSP00000013737,10090.ENSMUSP00000014438,10090.ENSMUSP00000016571,10090.ENSMUSP00000022062,10090.ENSMUSP00000022097,10090.ENSMUSP00000022980,10090.ENSMUSP00000023608,10090.ENSMUSP00000023677,10090.ENSMUSP00000026222,10090.ENSMUSP00000026459,10090.ENSMUSP00000026495,10090.ENSMUSP00000027503,10090.ENSMUSP00000038463,10090.ENSMUSP00000042967,10090.ENSMUSP00000043543,10090.ENSMUSP00000084846…	Ndufs2,Ndufa2,Ndufa1,Sdha,Ndufs6,Ndufb9,Atp5j,Atp5o,Ndufb8,Atp5b,Atp5a1,Dtymk,Ndufc1,Ndufv1,Ndufb10,Aldoa,Atp5h,Atp5c1,Ndufa12,Ndufa9
GO:0042775	Mitochondrial ATP synthesis coupled electron transport	16	73	0.74	0.87	6.66e-05	10090.ENSMUSP00000013737,10090.ENSMUSP00000022062,10090.ENSMUSP00000022097,10090.ENSMUSP00000022980,10090.ENSMUSP00000023210,10090.ENSMUSP00000026222,10090.ENSMUSP00000026743,10090.ENSMUSP00000034234,10090.ENSMUSP00000038961,10090.ENSMUSP00000042967,10090.ENSMUSP00000053145,10090.ENSMUSP00000105446,10090.ENSMUSP00000106481,10090.ENSMUSP00000123609,10090.ENSMUSP00000124523,10090.ENSMUSP00000136313	Ndufs2,Sdha,Ndufs6,Ndufb9,Cyc1,Ndufb8,Uqcrc1,Coq9,Gm11273,Ndufv1,Uqcrq,Cox4i2,Dld,Cox6c,Cycs,Ndufa12
GO:1901135	Carbohydrate derivative metabolic process	75	985	0.28	0.61	6.77e-05	10090.ENSMUSP00000000260,10090.ENSMUSP00000002397,10090.ENSMUSP00000013737,10090.ENSMUSP00000014438,10090.ENSMUSP00000016571,10090.ENSMUSP00000020217,10090.ENSMUSP00000022062,10090.ENSMUSP00000022097,10090.ENSMUSP00000022921,10090.ENSMUSP00000022980,10090.ENSMUSP00000023396,10090.ENSMUSP00000023510,10090.ENSMUSP00000023608,10090.ENSMUSP00000023677,10090.ENSMUSP00000025914,10090.ENSMUSP00000026175…	Gmpr,Gmpr2,Ndufs2,Ndufa2,Ndufa1,Nudt4,Sdha,Ndufs6,Angpt1,Ndufb9,Pmm2,Umps,Atp5j,Atp5o,Vegfb,Fn3k,Ndufb8,Atp5b,Atp5a1,Dtymk,Gucy1b1,Vcp,Npr2,Nudt9,Nt5c3,Cmas,Pdha1,Acsl1,St3gal2,Galnt2,Alg5,Opa1,Acaa2,Ndufc1,Chst12,Ndufv1,Ndufb10,Tmem258,Gpc1,Bpgm,Nudt19,Pfkm,Porcn,Csgalnact1,Abcc5,Pgk1,Dut,Aldoa,Hs6st2,Mfn1,Egflam,St6galnac4,Park7,Atp5h,Myh3,Fitm2,Dld,Atp5c1,Rpn2,Gapdh,Pigyl,Engase,Rxylt1,Ppat,Gb…
GO:0044281	Small molecule metabolic process	110	1658	0.22	0.57	8e-05	10090.ENSMUSP00000000260,10090.ENSMUSP00000000450,10090.ENSMUSP00000001416,10090.ENSMUSP00000002397,10090.ENSMUSP00000011055,10090.ENSMUSP00000013737,10090.ENSMUSP00000014438,10090.ENSMUSP00000016571,10090.ENSMUSP00000018610,10090.ENSMUSP00000018992,10090.ENSMUSP00000019422,10090.ENSMUSP00000020217,10090.ENSMUSP00000020779,10090.ENSMUSP00000020804,10090.ENSMUSP00000022062,10090.ENSMUSP00000022097…	Gmpr,Pparg,Hars,Gmpr2,Apip,Ndufs2,Ndufa2,Ndufa1,Nos2,Rars,Dpep1,Nudt4,Mpo,Gdpd1,Sdha,Ndufs6,Ndufb9,Aco2,Pmm2,Umps,Atp5j,Atp5o,C1qtnf12,Plaat3,Aldh18a1,Ndufb8,Hsd17b10,Atp5b,Atp5a1,Acadl,Dtymk,Cln8,Mgst3,Tnfsf4,Slc2a8,Ptges2,Fabp4,Fabp5,Car2,Etfdh,Gucy1b1,Vcp,Npr2,Urod,Pla2g2f,Prxl2b,Nudt9,Nt5c3,Tuba8,Ldhb,Cmas,Bcat2,Uros,Pdha1,Acsl1,Coq9,Etfa,Opa1,Acaa2,Ndufc1,Prkar2b,Dars2,Smpd1,Ndufv1,Ndufb10,B…
GO:0019646	Aerobic electron transport chain	15	65	0.76	0.86	8.48e-05	10090.ENSMUSP00000013737,10090.ENSMUSP00000022062,10090.ENSMUSP00000022097,10090.ENSMUSP00000022980,10090.ENSMUSP00000023210,10090.ENSMUSP00000026222,10090.ENSMUSP00000026743,10090.ENSMUSP00000034234,10090.ENSMUSP00000038961,10090.ENSMUSP00000042967,10090.ENSMUSP00000053145,10090.ENSMUSP00000105446,10090.ENSMUSP00000106481,10090.ENSMUSP00000123609,10090.ENSMUSP00000124523	Ndufs2,Sdha,Ndufs6,Ndufb9,Cyc1,Ndufb8,Uqcrc1,Coq9,Gm11273,Ndufv1,Uqcrq,Cox4i2,Dld,Cox6c,Cycs
GO:0010564	Regulation of cell cycle process	60	732	0.31	0.61	0.00012	10090.ENSMUSP00000001127,10090.ENSMUSP00000016680,10090.ENSMUSP00000019109,10090.ENSMUSP00000019470,10090.ENSMUSP00000019514,10090.ENSMUSP00000019907,10090.ENSMUSP00000020904,10090.ENSMUSP00000021277,10090.ENSMUSP00000022595,10090.ENSMUSP00000025695,10090.ENSMUSP00000028882,10090.ENSMUSP00000029183,10090.ENSMUSP00000029214,10090.ENSMUSP00000029879,10090.ENSMUSP00000029907,10090.ENSMUSP00000031366…	Poldip2,Cul4a,Ywhah,Psme3,Calm3,Fbxo5,Rock2,Aurkb,Rgcc,Ppp2r5b,Il1a,Fam83d,Actl6a,Nbn,Ubxn2b,Kntc1,Lcmt1,Brcc3,Kif23,Eme1,Pde3a,Mblac1,Kif13a,Cdc25c,Cit,Nusap1,Ncapd3,Ezh2,Kif20b,Dab2ip,Cdc6,Cdc25a,Susd2,Cep76,Orc1,Pkp4,Xpo1,Smc2,Ccp110,Tom1l1,Ect2,Chmp3,Hacd1,Fhl1,Mad2l1,Zwilch,Anapc7,Svil,Stxbp4,Dact1,Atp2b4,Racgap1,Rbm38,Dpf3,Prpf19,Kif14,Tipin,Cdkn2d,Gas1,Smc5
GO:0044260	Cellular macromolecule metabolic process	148	2450	0.18	0.53	0.00012	10090.ENSMUSP00000000028,10090.ENSMUSP00000001127,10090.ENSMUSP00000001416,10090.ENSMUSP00000002043,10090.ENSMUSP00000004202,10090.ENSMUSP00000006632,10090.ENSMUSP00000006898,10090.ENSMUSP00000012627,10090.ENSMUSP00000016680,10090.ENSMUSP00000018549,10090.ENSMUSP00000018992,10090.ENSMUSP00000020449,10090.ENSMUSP00000020550,10090.ENSMUSP00000021362,10090.ENSMUSP00000022256,10090.ENSMUSP00000022380…	Cdc45,Poldip2,Hars,Ccdc47,Dnmt1,Zdhhc24,Gmnn,Rpa3,Cul4a,Mrm1,Rars,Helb,Cdc34,Klhdc2,Psmd6,Psmc6,Eif3h,Pmm2,Rfc4,Rnaseh2c,Vegfb,Hsd17b10,Psmd13,Bach1,Hspd1,Orc2,Mrpl30,Cln8,Smyd2,Psmd14,Mgme1,Actl6a,Exosc9,Csde1,Aimp1,Nbn,Ubxn2b,Vcp,Mrpl20,Mrpl19,Aplf,Ruvbl1,Abtb1,Mrpl51,Mrpl46,Kif22,Lcmt1,Brcc3,Gins4,Orc6,St3gal2,Galnt2,Rexo2,Psma4,Mrps22,Mlh1,Mrpl3,Alg5,Eme1,Parpbp,Eif3l,Exo1,Gtf2h5,Sem1,Chst12,…
GO:0022607	Cellular component assembly	145	2396	0.18	0.53	0.00014	10090.ENSMUSP00000000028,10090.ENSMUSP00000001127,10090.ENSMUSP00000001592,10090.ENSMUSP00000002011,10090.ENSMUSP00000002979,10090.ENSMUSP00000003554,10090.ENSMUSP00000004202,10090.ENSMUSP00000005607,10090.ENSMUSP00000006898,10090.ENSMUSP00000007012,10090.ENSMUSP00000008987,10090.ENSMUSP00000009234,10090.ENSMUSP00000011055,10090.ENSMUSP00000013737,10090.ENSMUSP00000014438,10090.ENSMUSP00000015003…	Cdc45,Poldip2,Jup,Esam,Lamb1,Casq1,Dnmt1,Asf1b,Gmnn,Sod2,Cldn13,Ap1b1,Apip,Ndufs2,Ndufa2,E2f4,Plxnd1,Pdzd11,Ndufa1,H2bc4,Gabarap,Fbxo5,Aurkb,Cenpp,Med10,Ndufs6,Cenpk,Angpt1,Eif3h,Ndufb9,Parvb,Ache,Mapre2,Hspa9,Hbegf,Afg3l2,Ndufb8,Hsd17b10,Uqcrc1,Ssna1,Csde1,Nbn,Ubxn2b,Vcp,Tln1,Tal1,Mfn2,Mrpl20,Kntc1,Stx2,Ruvbl1,Bag3,Psmd10,Mylk3,Map1lc3b,Cdh5,Gabarapl2,Kif23,Ciao2a,Mlh1,Gcfc2,Ninj1,Opa1,Kcnj2,Ndu…
GO:0051128	Regulation of cellular component organization	152	2546	0.17	0.52	0.00015	10090.ENSMUSP00000000450,10090.ENSMUSP00000001127,10090.ENSMUSP00000001256,10090.ENSMUSP00000002011,10090.ENSMUSP00000002979,10090.ENSMUSP00000004202,10090.ENSMUSP00000004774,10090.ENSMUSP00000006397,10090.ENSMUSP00000009036,10090.ENSMUSP00000015486,10090.ENSMUSP00000015511,10090.ENSMUSP00000016673,10090.ENSMUSP00000019109,10090.ENSMUSP00000019514,10090.ENSMUSP00000019907,10090.ENSMUSP00000020550…	Pparg,Poldip2,Sema6b,Esam,Lamb1,Dnmt1,Aqp1,Epor,Vdac3,Xk,Plxnd1,Il10,Ywhah,Calm3,Fbxo5,Cdc34,Flt4,Rock2,Aurkb,Sptb,Plek2,Siva1,Rhobtb3,Psmc6,Ska3,Rgcc,Bnip3l,Angpt1,Tfrc,Ache,Cript,Mapre2,Riok3,Hbegf,Ppp2r5b,Epha4,Spta1,Rgs4,Myoc,Kif18a,Caprin1,Il1a,Actl6a,Exosc9,Nbn,Vcp,Tal1,Pink1,Stmn1,Epb41,Mfn2,Cptp,Sparcl1,Kntc1,Kel,Ruvbl1,Dmpk,Lcmt1,Psmd10,Slc25a4,Mylk3,Cdh5,Opa1,Nexn,Tie1,Acaa2,Pde3a,Bicd2…
GO:0090068	Positive regulation of cell cycle process	31	270	0.46	0.68	0.00016	10090.ENSMUSP00000001127,10090.ENSMUSP00000016680,10090.ENSMUSP00000019907,10090.ENSMUSP00000020904,10090.ENSMUSP00000021277,10090.ENSMUSP00000022595,10090.ENSMUSP00000028882,10090.ENSMUSP00000029183,10090.ENSMUSP00000029907,10090.ENSMUSP00000034815,10090.ENSMUSP00000052869,10090.ENSMUSP00000055427,10090.ENSMUSP00000062049,10090.ENSMUSP00000068713,10090.ENSMUSP00000072871,10090.ENSMUSP00000080419…	Poldip2,Cul4a,Fbxo5,Rock2,Aurkb,Rgcc,Il1a,Fam83d,Ubxn2b,Kif23,Mblac1,Cdc25c,Cit,Nusap1,Ncapd3,Ezh2,Kif20b,Cdc6,Cdc25a,Orc1,Pkp4,Smc2,Ect2,Chmp3,Mad2l1,Anapc7,Svil,Stxbp4,Racgap1,Kif14,Smc5
GO:0045787	Positive regulation of cell cycle	37	367	0.4	0.63	0.00025	10090.ENSMUSP00000001127,10090.ENSMUSP00000016673,10090.ENSMUSP00000016680,10090.ENSMUSP00000019907,10090.ENSMUSP00000020904,10090.ENSMUSP00000021277,10090.ENSMUSP00000022595,10090.ENSMUSP00000028882,10090.ENSMUSP00000029183,10090.ENSMUSP00000029907,10090.ENSMUSP00000030489,10090.ENSMUSP00000033805,10090.ENSMUSP00000034815,10090.ENSMUSP00000036175,10090.ENSMUSP00000052869,10090.ENSMUSP00000055427…	Poldip2,Il10,Cul4a,Fbxo5,Rock2,Aurkb,Rgcc,Il1a,Fam83d,Ubxn2b,Tal1,Psmd10,Kif23,Gdpd5,Mblac1,Cdc25c,Cit,Nusap1,Ncapd3,Ezh2,Kif20b,Cdc6,Cdc25a,Orc1,Pkp4,Smc2,Ect2,Slc6a4,Rad23a,Chmp3,Mad2l1,Anapc7,Svil,Stxbp4,Racgap1,Kif14,Smc5
GO:0048523	Negative regulation of cellular process	264	5049	0.12	0.47	0.00028	10090.ENSMUSP00000000450,10090.ENSMUSP00000001127,10090.ENSMUSP00000001184,10090.ENSMUSP00000001256,10090.ENSMUSP00000001592,10090.ENSMUSP00000001927,10090.ENSMUSP00000002979,10090.ENSMUSP00000004202,10090.ENSMUSP00000004774,10090.ENSMUSP00000006397,10090.ENSMUSP00000006898,10090.ENSMUSP00000007012,10090.ENSMUSP00000008280,10090.ENSMUSP00000009435,10090.ENSMUSP00000011055,10090.ENSMUSP00000015511…	Pparg,Poldip2,Mxd1,Sema6b,Jup,Ltbp1,Lamb1,Dnmt1,Aqp1,Epor,Gmnn,Sod2,Fhl2,Pttg1ip,Apip,Plxnd1,Ctsg,Gata5,Il10,Cul4a,Ywhah,Dpep1,Psme3,Calm3,Plin5,Fbxo5,Helb,Cdc34,Flt4,Rock2,E2f6,Klf11,Aurkb,Sptb,Vash1,Barx1,Drd1,Mxd3,Rgcc,Bnip3l,Itm2b,Angpt1,Eif3h,Vdr,Tfrc,Atp5j,Mospd1,C1qtnf12,Tmem178,Hspa9,Riok3,Spry4,Hbegf,Ppp2r5b,Prdx5,Vegfb,Plaat3,Prdx3,Atp5b,Atp5a1,Bach1,Hspd1,Acadl,Epha4,Cln8,Spta1,Smyd2,R…
GO:0051726	Regulation of cell cycle	79	1105	0.25	0.54	0.00028	10090.ENSMUSP00000001127,10090.ENSMUSP00000006898,10090.ENSMUSP00000012627,10090.ENSMUSP00000015003,10090.ENSMUSP00000016673,10090.ENSMUSP00000016680,10090.ENSMUSP00000019109,10090.ENSMUSP00000019470,10090.ENSMUSP00000019514,10090.ENSMUSP00000019907,10090.ENSMUSP00000020904,10090.ENSMUSP00000021277,10090.ENSMUSP00000022595,10090.ENSMUSP00000025695,10090.ENSMUSP00000025925,10090.ENSMUSP00000028882…	Poldip2,Gmnn,Rpa3,E2f4,Il10,Cul4a,Ywhah,Psme3,Calm3,Fbxo5,Rock2,Aurkb,Rgcc,Ppp2r5b,Plaat3,Il1a,Fam83d,Actl6a,Nbn,Ubxn2b,Npr2,Tal1,Mfn2,Kntc1,Ruvbl1,Lcmt1,Brcc3,Psmd10,Kif23,Gdpd5,Eme1,Pde3a,Mblac1,Kif13a,Cdc25c,Cit,Nusap1,Ncapd3,Ezh2,Kif20b,Dab2ip,Cdc6,Cdc25a,Susd2,Tsc2,Cep76,Orc1,Pkp4,Xpo1,Smc2,Ccp110,Tom1l1,Ccne1,Ect2,Slc6a4,Rad23a,Ms4a3,Dmd,Chmp3,Hacd1,Fhl1,Mad2l1,Zwilch,Anapc7,Svil,Stxbp4,Dac…
GO:0090407	Organophosphate biosynthetic process	45	503	0.35	0.58	0.00035	10090.ENSMUSP00000000260,10090.ENSMUSP00000002397,10090.ENSMUSP00000013737,10090.ENSMUSP00000014438,10090.ENSMUSP00000016571,10090.ENSMUSP00000022062,10090.ENSMUSP00000022097,10090.ENSMUSP00000022980,10090.ENSMUSP00000023510,10090.ENSMUSP00000023608,10090.ENSMUSP00000023677,10090.ENSMUSP00000025925,10090.ENSMUSP00000026222,10090.ENSMUSP00000026459,10090.ENSMUSP00000026495,10090.ENSMUSP00000026568…	Gmpr,Gmpr2,Ndufs2,Ndufa2,Ndufa1,Sdha,Ndufs6,Ndufb9,Umps,Atp5j,Atp5o,Plaat3,Ndufb8,Atp5b,Atp5a1,Ptdss2,Dtymk,Fabp5,Gucy1b1,Npr2,Pdha1,Acsl1,Ndufc1,Ndufv1,Ndufb10,Pcyt1b,Inppl1,Pcyt1a,Dut,Aldoa,Atp5h,Pla2g4c,Fitm2,Dld,Mboat2,Atp5c1,Pigyl,Agpat5,Ppat,Abhd5,Guk1,Tpi1,Ndufa12,Ndufa9,Atg14
GO:0051129	Negative regulation of cellular component organization	58	740	0.29	0.53	0.00058	10090.ENSMUSP00000000450,10090.ENSMUSP00000001256,10090.ENSMUSP00000019109,10090.ENSMUSP00000019907,10090.ENSMUSP00000020904,10090.ENSMUSP00000021277,10090.ENSMUSP00000021458,10090.ENSMUSP00000023486,10090.ENSMUSP00000025270,10090.ENSMUSP00000027451,10090.ENSMUSP00000027817,10090.ENSMUSP00000028020,10090.ENSMUSP00000029879,10090.ENSMUSP00000030536,10090.ENSMUSP00000030636,10090.ENSMUSP00000030884…	Pparg,Sema6b,Ywhah,Fbxo5,Rock2,Aurkb,Sptb,Tfrc,Riok3,Epha4,Spta1,Myoc,Nbn,Pink1,Stmn1,Mfn2,Cptp,Kntc1,Lcmt1,Psmd10,Slc25a4,Cdh5,Opa1,Acaa2,Lefty1,Inppl1,Trpc6,Slc35f6,Abi3,Cit,Neo1,Dnaja4,Mfn1,Tsc2,Sema3b,Tjp1,Ccp110,Tom1l1,Unc119,Arhgef15,Ntn1,Pmp22,Shank3,Dmtn,Mad2l1,Zwilch,Spg20,Svil,Wdr54,Dact1,Nfe2,Ghitm,Gba,Kif14,Dnajb2,Camsap2,Add2,Nbdy
GO:0006793	Phosphorus metabolic process	117	1886	0.19	0.48	0.00063	10090.ENSMUSP00000000260,10090.ENSMUSP00000002172,10090.ENSMUSP00000002397,10090.ENSMUSP00000006053,10090.ENSMUSP00000007251,10090.ENSMUSP00000010804,10090.ENSMUSP00000013737,10090.ENSMUSP00000014438,10090.ENSMUSP00000015583,10090.ENSMUSP00000016571,10090.ENSMUSP00000020217,10090.ENSMUSP00000020617,10090.ENSMUSP00000020804,10090.ENSMUSP00000020904,10090.ENSMUSP00000021277,10090.ENSMUSP00000021932…	Gmpr,Acp2,Gmpr2,Smpd4,Abhd16a,Plcd1,Ndufs2,Ndufa2,Ctsg,Ndufa1,Nudt4,Flt4,Gdpd1,Rock2,Aurkb,Drd1,Sdha,Ndufs6,Ndufb9,Umps,Atp5j,Atp5o,Hspa9,Riok3,Ppp2r5b,Plaat3,Aldh18a1,Fn3k,Ndufb8,Atp5b,Atp5a1,Ptdss2,Epha4,Dtymk,Cln8,Fabp5,Gucy1b1,Bag1,Vcp,Npr2,Pla2g2f,Pink1,Nudt9,Nt5c3,Cmas,Ppm1n,Dmpk,Pdha1,Acsl1,Mylk3,Opa1,Tie1,Acaa2,Fn3krp,Ndufc1,Tab3,Gtf2h5,Pkn3,Smpd1,Ndufv1,Ndufb10,Melk,Pcyt1b,Bpgm,Nudt19,In…
GO:0046483	Heterocycle metabolic process	160	2789	0.16	0.46	0.00063	10090.ENSMUSP00000000028,10090.ENSMUSP00000000260,10090.ENSMUSP00000000450,10090.ENSMUSP00000001127,10090.ENSMUSP00000001416,10090.ENSMUSP00000002064,10090.ENSMUSP00000002397,10090.ENSMUSP00000004202,10090.ENSMUSP00000004786,10090.ENSMUSP00000006898,10090.ENSMUSP00000012627,10090.ENSMUSP00000013737,10090.ENSMUSP00000014438,10090.ENSMUSP00000016571,10090.ENSMUSP00000016680,10090.ENSMUSP00000018549…	Cdc45,Gmpr,Pparg,Poldip2,Hars,Blvra,Gmpr2,Dnmt1,Polr2e,Gmnn,Rpa3,Ndufs2,Ndufa2,Ndufa1,Cul4a,Mrm1,Rars,Nudt4,Helb,Sptb,Tmem14c,Sdha,Med10,Ndufs6,Ndufb9,Vdr,Pmm2,Umps,Rfc4,Atp5j,Atp5o,Riok3,Rnaseh2c,Aldh18a1,Ndufb8,Hsd17b10,Atp5b,Atp5a1,Bach1,Hspd1,Orc2,Dtymk,Spta1,Psmd14,Mgme1,Actl6a,Exosc9,Csde1,Gucy1b1,Nbn,Smu1,Vcp,Npr2,Urod,Tal1,Nudt9,Nt5c3,Aplf,Ruvbl1,Cmas,Kif22,Uros,Brcc3,Pdha1,Gins4,Acsl1,Or…
GO:0006725	Cellular aromatic compound metabolic process	163	2859	0.15	0.46	0.00069	10090.ENSMUSP00000000028,10090.ENSMUSP00000000260,10090.ENSMUSP00000000450,10090.ENSMUSP00000001127,10090.ENSMUSP00000001416,10090.ENSMUSP00000002064,10090.ENSMUSP00000002397,10090.ENSMUSP00000004202,10090.ENSMUSP00000004786,10090.ENSMUSP00000006898,10090.ENSMUSP00000012627,10090.ENSMUSP00000013737,10090.ENSMUSP00000014438,10090.ENSMUSP00000016571,10090.ENSMUSP00000016680,10090.ENSMUSP00000018549…	Cdc45,Gmpr,Pparg,Poldip2,Hars,Blvra,Gmpr2,Dnmt1,Polr2e,Gmnn,Rpa3,Ndufs2,Ndufa2,Ndufa1,Cul4a,Mrm1,Rars,Nudt4,Helb,Sptb,Tmem14c,Sdha,Med10,Ndufs6,Ndufb9,Vdr,Pmm2,Umps,Rfc4,Atp5j,Atp5o,Riok3,Rnaseh2c,Ndufb8,Hsd17b10,Atp5b,Atp5a1,Bach1,Hspd1,Orc2,Dtymk,Spta1,Psmd14,Mgme1,Actl6a,Exosc9,Csde1,Gucy1b1,Nbn,Smu1,Vcp,Npr2,Urod,Tal1,Nudt9,Nt5c3,Aplf,Ruvbl1,Cmas,Kif22,Uros,Brcc3,Pdha1,Gins4,Acsl1,Orc6,Mphosp…
GO:0006778	Porphyrin-containing compound metabolic process	11	41	0.83	0.71	0.00074	10090.ENSMUSP00000002064,10090.ENSMUSP00000021458,10090.ENSMUSP00000021790,10090.ENSMUSP00000027817,10090.ENSMUSP00000030446,10090.ENSMUSP00000033276,10090.ENSMUSP00000049823,10090.ENSMUSP00000076575,10090.ENSMUSP00000098056,10090.ENSMUSP00000113571,10090.ENSMUSP00000157791	Blvra,Sptb,Tmem14c,Spta1,Urod,Uros,Iba57,Hmbs,Eif2ak1,Ank1,Fech
GO:0006796	Phosphate-containing compound metabolic process	115	1863	0.19	0.47	0.00091	10090.ENSMUSP00000000260,10090.ENSMUSP00000002172,10090.ENSMUSP00000002397,10090.ENSMUSP00000006053,10090.ENSMUSP00000007251,10090.ENSMUSP00000010804,10090.ENSMUSP00000013737,10090.ENSMUSP00000014438,10090.ENSMUSP00000015583,10090.ENSMUSP00000016571,10090.ENSMUSP00000020217,10090.ENSMUSP00000020617,10090.ENSMUSP00000020804,10090.ENSMUSP00000020904,10090.ENSMUSP00000021277,10090.ENSMUSP00000021932…	Gmpr,Acp2,Gmpr2,Smpd4,Abhd16a,Plcd1,Ndufs2,Ndufa2,Ctsg,Ndufa1,Nudt4,Flt4,Gdpd1,Rock2,Aurkb,Drd1,Sdha,Ndufs6,Ndufb9,Umps,Atp5j,Atp5o,Hspa9,Riok3,Ppp2r5b,Plaat3,Aldh18a1,Fn3k,Ndufb8,Atp5b,Atp5a1,Ptdss2,Epha4,Dtymk,Cln8,Fabp5,Gucy1b1,Bag1,Vcp,Npr2,Pla2g2f,Pink1,Nudt9,Nt5c3,Ppm1n,Dmpk,Pdha1,Acsl1,Mylk3,Opa1,Tie1,Acaa2,Fn3krp,Ndufc1,Tab3,Gtf2h5,Pkn3,Smpd1,Ndufv1,Ndufb10,Melk,Pcyt1b,Bpgm,Nudt19,Inppl1,…
GO:0032467	Positive regulation of cytokinesis	12	53	0.75	0.66	0.0012	10090.ENSMUSP00000001127,10090.ENSMUSP00000021277,10090.ENSMUSP00000034815,10090.ENSMUSP00000062049,10090.ENSMUSP00000084599,10090.ENSMUSP00000091469,10090.ENSMUSP00000099815,10090.ENSMUSP00000103935,10090.ENSMUSP00000109815,10090.ENSMUSP00000115078,10090.ENSMUSP00000126417,10090.ENSMUSP00000139698	Poldip2,Aurkb,Kif23,Cit,Kif20b,Cdc6,Pkp4,Ect2,Chmp3,Svil,Racgap1,Kif14
GO:0048519	Negative regulation of biological process	288	5717	0.1	0.41	0.0014	10090.ENSMUSP00000000450,10090.ENSMUSP00000001009,10090.ENSMUSP00000001127,10090.ENSMUSP00000001184,10090.ENSMUSP00000001256,10090.ENSMUSP00000001592,10090.ENSMUSP00000001927,10090.ENSMUSP00000002979,10090.ENSMUSP00000004202,10090.ENSMUSP00000004774,10090.ENSMUSP00000006397,10090.ENSMUSP00000006898,10090.ENSMUSP00000007012,10090.ENSMUSP00000008280,10090.ENSMUSP00000009435,10090.ENSMUSP00000011055…	Pparg,Wfdc18,Poldip2,Mxd1,Sema6b,Jup,Ltbp1,Lamb1,Dnmt1,Aqp1,Epor,Gmnn,Sod2,Fhl2,Pttg1ip,Apip,Plxnd1,Ctsg,Gata5,Il10,Cul4a,Nos2,Ywhah,Dpep1,Psme3,Calm3,Plin5,Fbxo5,Lama4,Helb,Cdc34,Flt4,Rock2,E2f6,Klf11,Aurkb,Sptb,Vash1,Barx1,Drd1,Mxd3,Rgcc,Bnip3l,Itm2b,Angpt1,Eif3h,Vdr,Tfrc,Atp5j,Mospd1,C1qtnf12,Tmem178,Hspa9,Riok3,Spry4,Hbegf,Ppp2r5b,Prdx5,Vegfb,Plaat3,Prdx3,Atp5b,Atp5a1,Bach1,Hspd1,Acadl,Epha4,…
GO:0006779	Porphyrin-containing compound biosynthetic process	9	28	0.91	0.66	0.0016	10090.ENSMUSP00000021458,10090.ENSMUSP00000021790,10090.ENSMUSP00000027817,10090.ENSMUSP00000030446,10090.ENSMUSP00000033276,10090.ENSMUSP00000049823,10090.ENSMUSP00000076575,10090.ENSMUSP00000113571,10090.ENSMUSP00000157791	Sptb,Tmem14c,Spta1,Urod,Uros,Iba57,Hmbs,Ank1,Fech
GO:0051179	Localization	237	4555	0.11	0.41	0.0016	10090.ENSMUSP00000000384,10090.ENSMUSP00000000450,10090.ENSMUSP00000001592,10090.ENSMUSP00000001927,10090.ENSMUSP00000002011,10090.ENSMUSP00000002043,10090.ENSMUSP00000003029,10090.ENSMUSP00000003310,10090.ENSMUSP00000004774,10090.ENSMUSP00000006632,10090.ENSMUSP00000009036,10090.ENSMUSP00000009234,10090.ENSMUSP00000009435,10090.ENSMUSP00000009727,10090.ENSMUSP00000011029,10090.ENSMUSP00000013737…	Trappc10,Pparg,Jup,Ltbp1,Esam,Ccdc47,Timm44,Ranbp2,Aqp1,Zdhhc24,Vdac3,Ap1b1,Pttg1ip,Syngr1,Dnajc19,Ndufs2,Timm23,Ndufa2,Xk,Pdzd11,Nos2,Gabarap,Copz2,Ywhah,Calm3,Plin5,Hbq1a,Slc22a4,Rock2,Aurkb,Siva1,Tmem14c,Drd1,Cetn3,Rhobtb3,Bnip3l,Angpt1,Smdt1,Vdr,Cyc1,Tfrc,Umps,Atp5j,Atp5o,Ache,C1qtnf12,Igf2r,Rhag,Tspo2,Cript,Mapre2,Hspa9,Afg3l2,Atp5b,Atp5a1,Hspd1,Agap1,Cln8,Hspa14,Slc2a8,Ptges2,Fcnb,Dnlz,Ssna…
GO:0051641	Cellular localization	157	2778	0.15	0.43	0.0016	10090.ENSMUSP00000000384,10090.ENSMUSP00000000450,10090.ENSMUSP00000001592,10090.ENSMUSP00000001927,10090.ENSMUSP00000002011,10090.ENSMUSP00000002043,10090.ENSMUSP00000003029,10090.ENSMUSP00000003310,10090.ENSMUSP00000004774,10090.ENSMUSP00000006632,10090.ENSMUSP00000009234,10090.ENSMUSP00000009435,10090.ENSMUSP00000009727,10090.ENSMUSP00000011029,10090.ENSMUSP00000013845,10090.ENSMUSP00000015812…	Trappc10,Pparg,Jup,Ltbp1,Esam,Ccdc47,Timm44,Ranbp2,Aqp1,Zdhhc24,Ap1b1,Pttg1ip,Syngr1,Dnajc19,Timm23,Pdzd11,Gabarap,Copz2,Ywhah,Calm3,Rock2,Aurkb,Siva1,Tmem14c,Drd1,Cetn3,Rhobtb3,Bnip3l,Angpt1,Tfrc,C1qtnf12,Igf2r,Tspo2,Cript,Mapre2,Hspa9,Hspd1,Agap1,Cln8,Fcnb,Dnlz,Ssna1,Kif18a,Knl1,Fam83d,P2ry1,Ubxn2b,Bag1,Vcp,Pink1,Mfn2,Snx17,Abcb9,Kntc1,Stx2,Kel,Emc3,Sec13,Kif22,Psmd10,Slc25a4,Map1lc3b,Cdh5,Gaba…
GO:0051781	Positive regulation of cell division	16	100	0.6	0.59	0.0017	10090.ENSMUSP00000001127,10090.ENSMUSP00000021277,10090.ENSMUSP00000025914,10090.ENSMUSP00000028882,10090.ENSMUSP00000030489,10090.ENSMUSP00000034815,10090.ENSMUSP00000062049,10090.ENSMUSP00000078589,10090.ENSMUSP00000084599,10090.ENSMUSP00000091469,10090.ENSMUSP00000099815,10090.ENSMUSP00000103935,10090.ENSMUSP00000109815,10090.ENSMUSP00000115078,10090.ENSMUSP00000126417,10090.ENSMUSP00000139698	Poldip2,Aurkb,Vegfb,Il1a,Tal1,Kif23,Cit,Ybx1,Kif20b,Cdc6,Pkp4,Ect2,Chmp3,Svil,Racgap1,Kif14
GO:1901360	Organic cyclic compound metabolic process	172	3110	0.14	0.42	0.0017	10090.ENSMUSP00000000028,10090.ENSMUSP00000000260,10090.ENSMUSP00000000450,10090.ENSMUSP00000001127,10090.ENSMUSP00000001416,10090.ENSMUSP00000002064,10090.ENSMUSP00000002397,10090.ENSMUSP00000004202,10090.ENSMUSP00000004786,10090.ENSMUSP00000006898,10090.ENSMUSP00000012627,10090.ENSMUSP00000013737,10090.ENSMUSP00000014438,10090.ENSMUSP00000016571,10090.ENSMUSP00000016680,10090.ENSMUSP00000018549…	Cdc45,Gmpr,Pparg,Poldip2,Hars,Blvra,Gmpr2,Dnmt1,Polr2e,Gmnn,Rpa3,Ndufs2,Ndufa2,Ndufa1,Cul4a,Mrm1,Rars,Ywhah,Nudt4,Helb,Sptb,Tmem14c,Sdha,Med10,Ndufs6,Ndufb9,Vdr,Pmm2,Umps,Rfc4,Atp5j,Atp5o,Riok3,Rnaseh2c,Aldh18a1,Ndufb8,Hsd17b10,Atp5b,Atp5a1,Bach1,Hspd1,Orc2,Dtymk,Cln8,Spta1,Tnfsf4,Psmd14,Mgme1,Actl6a,Exosc9,Csde1,Gucy1b1,Nbn,Smu1,Vcp,Npr2,Urod,Tal1,Nudt9,Nt5c3,Aplf,Ruvbl1,Cmas,Kif22,Uros,Brcc3,Pd…
GO:0009056	Catabolic process	118	1979	0.17	0.42	0.0027	10090.ENSMUSP00000002043,10090.ENSMUSP00000002064,10090.ENSMUSP00000002397,10090.ENSMUSP00000006053,10090.ENSMUSP00000007251,10090.ENSMUSP00000010804,10090.ENSMUSP00000015394,10090.ENSMUSP00000016680,10090.ENSMUSP00000018610,10090.ENSMUSP00000018711,10090.ENSMUSP00000019109,10090.ENSMUSP00000019422,10090.ENSMUSP00000019514,10090.ENSMUSP00000020217,10090.ENSMUSP00000020535,10090.ENSMUSP00000020550…	Ccdc47,Blvra,Gmpr2,Smpd4,Abhd16a,Plcd1,Mmp13,Cul4a,Nos2,Gabarap,Ywhah,Dpep1,Calm3,Nudt4,Hbq1a,Cdc34,Mpo,Gdpd1,Klhdc2,Psmd6,Psmc6,Bnip3l,Ache,Mmp25,Rmc1,Rnaseh2c,Prdx5,Plaat3,Prdx3,Hsd17b10,Psmd13,Acadl,Cln8,Psmb7,Psmd14,Exosc9,Etfdh,Csde1,Ubxn2b,Vcp,Urod,Pla2g2f,Pink1,Mfn2,Nudt9,Nt5c3,Tuba8,Bcat2,Bag3,Hbb-y,Fundc2,Acsl1,Map1lc3b,Gabarapl2,Psma4,Etfa,Mlh1,Acaa2,Smpd1,Gpc1,Bpgm,Nudt19,Mib1,Fbxo48,P…
GO:0000070	Mitotic sister chromatid segregation	17	118	0.56	0.53	0.003	10090.ENSMUSP00000021277,10090.ENSMUSP00000022227,10090.ENSMUSP00000028527,10090.ENSMUSP00000031366,10090.ENSMUSP00000032915,10090.ENSMUSP00000034815,10090.ENSMUSP00000039500,10090.ENSMUSP00000044645,10090.ENSMUSP00000048383,10090.ENSMUSP00000062049,10090.ENSMUSP00000068713,10090.ENSMUSP00000072871,10090.ENSMUSP00000099979,10090.ENSMUSP00000109815,10090.ENSMUSP00000112304,10090.ENSMUSP00000126417…	Aurkb,Cenpk,Kif18a,Kntc1,Kif22,Kif23,Mis12,Smc1a,Kif4,Cit,Nusap1,Ncapd3,Smc2,Chmp3,Mad2l1,Racgap1,Kif14
GO:0008104	Protein localization	119	2005	0.17	0.41	0.003	10090.ENSMUSP00000000450,10090.ENSMUSP00000001592,10090.ENSMUSP00000001927,10090.ENSMUSP00000002011,10090.ENSMUSP00000002043,10090.ENSMUSP00000003029,10090.ENSMUSP00000003310,10090.ENSMUSP00000006632,10090.ENSMUSP00000009234,10090.ENSMUSP00000009435,10090.ENSMUSP00000009727,10090.ENSMUSP00000011029,10090.ENSMUSP00000013845,10090.ENSMUSP00000015812,10090.ENSMUSP00000018711,10090.ENSMUSP00000018816…	Pparg,Jup,Ltbp1,Esam,Ccdc47,Timm44,Ranbp2,Zdhhc24,Ap1b1,Pttg1ip,Syngr1,Dnajc19,Timm23,Pdzd11,Gabarap,Copz2,Ywhah,Calm3,Rock2,Aurkb,Drd1,Cetn3,Angpt1,Tfrc,Cript,Mapre2,Hspa9,Hspd1,Agap1,Fcnb,Dnlz,Ssna1,Kif18a,Knl1,Fam83d,P2ry1,Bag1,Vcp,Pink1,Mfn2,Snx17,Abcb9,Kntc1,Stx2,Emc3,Sec13,Psmd10,Cdh5,Gabarapl2,Tmed1,Copb2,Timm8b,Bicd2,Mis12,Palm,Cd81,Dennd2a,Nup54,Spire1,Kif13a,Slc35d3,Neo1,Rab31,Atg4d,Stx…
GO:0019438	Aromatic compound biosynthetic process	66	944	0.24	0.43	0.0032	10090.ENSMUSP00000000260,10090.ENSMUSP00000000450,10090.ENSMUSP00000001127,10090.ENSMUSP00000002397,10090.ENSMUSP00000004202,10090.ENSMUSP00000004786,10090.ENSMUSP00000013737,10090.ENSMUSP00000014438,10090.ENSMUSP00000016571,10090.ENSMUSP00000020449,10090.ENSMUSP00000021458,10090.ENSMUSP00000021790,10090.ENSMUSP00000022062,10090.ENSMUSP00000022089,10090.ENSMUSP00000022097,10090.ENSMUSP00000022980…	Gmpr,Pparg,Poldip2,Gmpr2,Dnmt1,Polr2e,Ndufs2,Ndufa2,Ndufa1,Helb,Sptb,Tmem14c,Sdha,Med10,Ndufs6,Ndufb9,Vdr,Pmm2,Umps,Atp5j,Atp5o,Ndufb8,Atp5b,Atp5a1,Dtymk,Spta1,Gucy1b1,Vcp,Npr2,Urod,Tal1,Cmas,Uros,Pdha1,Acsl1,Ndufc1,Gtf2h5,Ndufv1,Ndufb10,Mrpl12,Hoxa9,Rbmxl1,Iba57,Polq,Agtr1a,Hmbs,Dut,Aldoa,Etv1,Tsc2,Sars,Atp5h,Dld,Taf11,Atp5c1,Ank1,Phb,Nhp2,Ppat,Guk1,Elof1,Ndufa12,Trpc1,Ndufa9,Cdkn2d,Fech
GO:0044248	Cellular catabolic process	99	1596	0.19	0.42	0.0032	10090.ENSMUSP00000002043,10090.ENSMUSP00000002064,10090.ENSMUSP00000002397,10090.ENSMUSP00000006053,10090.ENSMUSP00000007251,10090.ENSMUSP00000016680,10090.ENSMUSP00000018610,10090.ENSMUSP00000018711,10090.ENSMUSP00000019422,10090.ENSMUSP00000019514,10090.ENSMUSP00000020217,10090.ENSMUSP00000020535,10090.ENSMUSP00000020550,10090.ENSMUSP00000020779,10090.ENSMUSP00000020804,10090.ENSMUSP00000021362…	Ccdc47,Blvra,Gmpr2,Smpd4,Abhd16a,Cul4a,Nos2,Gabarap,Dpep1,Calm3,Nudt4,Hbq1a,Cdc34,Mpo,Gdpd1,Klhdc2,Psmd6,Psmc6,Ache,Rmc1,Rnaseh2c,Prdx5,Prdx3,Hsd17b10,Psmd13,Acadl,Cln8,Psmd14,Exosc9,Etfdh,Csde1,Ubxn2b,Vcp,Urod,Pink1,Mfn2,Nudt9,Nt5c3,Tuba8,Bcat2,Bag3,Hbb-y,Fundc2,Acsl1,Map1lc3b,Gabarapl2,Psma4,Etfa,Mlh1,Acaa2,Smpd1,Gpc1,Nudt19,Mib1,Fbxo48,Pfkm,Ech1,Atg4d,Bckdk,Lpin1,Psmc3,Acadm,Trim58,Dut,Pla2g4e…
GO:0007059	Chromosome segregation	29	293	0.39	0.48	0.0036	10090.ENSMUSP00000021277,10090.ENSMUSP00000022227,10090.ENSMUSP00000022536,10090.ENSMUSP00000028527,10090.ENSMUSP00000028802,10090.ENSMUSP00000029183,10090.ENSMUSP00000031366,10090.ENSMUSP00000032915,10090.ENSMUSP00000034815,10090.ENSMUSP00000034945,10090.ENSMUSP00000035079,10090.ENSMUSP00000036361,10090.ENSMUSP00000039500,10090.ENSMUSP00000043896,10090.ENSMUSP00000044645,10090.ENSMUSP00000048383…	Aurkb,Cenpk,Ska3,Kif18a,Knl1,Fam83d,Kntc1,Kif22,Kif23,Ciao2a,Mlh1,Eme1,Mis12,Chtf18,Smc1a,Kif4,Cit,Nusap1,Ncapd3,Cenpq,Smc2,Ccne1,Chmp3,Mad2l1,Racgap1,Ccne2,Ciao2b,Kif14,Smc5
GO:0033036	Macromolecule localization	139	2441	0.15	0.4	0.0036	10090.ENSMUSP00000000450,10090.ENSMUSP00000001592,10090.ENSMUSP00000001927,10090.ENSMUSP00000002011,10090.ENSMUSP00000002043,10090.ENSMUSP00000003029,10090.ENSMUSP00000003310,10090.ENSMUSP00000006632,10090.ENSMUSP00000009234,10090.ENSMUSP00000009435,10090.ENSMUSP00000009727,10090.ENSMUSP00000011029,10090.ENSMUSP00000013845,10090.ENSMUSP00000015812,10090.ENSMUSP00000018610,10090.ENSMUSP00000018711…	Pparg,Jup,Ltbp1,Esam,Ccdc47,Timm44,Ranbp2,Zdhhc24,Ap1b1,Pttg1ip,Syngr1,Dnajc19,Timm23,Pdzd11,Nos2,Gabarap,Copz2,Ywhah,Calm3,Plin5,Rock2,Aurkb,Drd1,Cetn3,Angpt1,Tfrc,Tspo2,Cript,Mapre2,Hspa9,Hspd1,Agap1,Fcnb,Dnlz,Ssna1,Kif18a,Knl1,Fabp4,Fabp5,Fam83d,P2ry1,Bag1,Vcp,Pla2g2f,Pink1,Mfn2,Cptp,Snx17,Abcb9,Kntc1,Stx2,Emc3,Sec13,Psmd10,Acsl1,Cdh5,Gabarapl2,Tmed1,Plscr4,Copb2,Timm8b,Bicd2,Mis12,Palm,Sem1,C…
GO:0006139	Nucleobase-containing compound metabolic process	148	2638	0.15	0.39	0.0038	10090.ENSMUSP00000000028,10090.ENSMUSP00000000260,10090.ENSMUSP00000000450,10090.ENSMUSP00000001127,10090.ENSMUSP00000001416,10090.ENSMUSP00000002397,10090.ENSMUSP00000004202,10090.ENSMUSP00000004786,10090.ENSMUSP00000006898,10090.ENSMUSP00000012627,10090.ENSMUSP00000013737,10090.ENSMUSP00000014438,10090.ENSMUSP00000016571,10090.ENSMUSP00000016680,10090.ENSMUSP00000018549,10090.ENSMUSP00000018992…	Cdc45,Gmpr,Pparg,Poldip2,Hars,Gmpr2,Dnmt1,Polr2e,Gmnn,Rpa3,Ndufs2,Ndufa2,Ndufa1,Cul4a,Mrm1,Rars,Nudt4,Helb,Sdha,Med10,Ndufs6,Ndufb9,Vdr,Pmm2,Umps,Rfc4,Atp5j,Atp5o,Riok3,Rnaseh2c,Ndufb8,Hsd17b10,Atp5b,Atp5a1,Bach1,Hspd1,Orc2,Dtymk,Psmd14,Mgme1,Actl6a,Exosc9,Csde1,Gucy1b1,Nbn,Smu1,Vcp,Npr2,Tal1,Nudt9,Nt5c3,Aplf,Ruvbl1,Cmas,Kif22,Brcc3,Pdha1,Gins4,Acsl1,Orc6,Mphosph6,Rexo2,Mlh1,Gcfc2,Eme1,Opa1,Acaa2…
GO:0006259	DNA metabolic process	55	745	0.27	0.43	0.0039	10090.ENSMUSP00000000028,10090.ENSMUSP00000001127,10090.ENSMUSP00000004202,10090.ENSMUSP00000006898,10090.ENSMUSP00000012627,10090.ENSMUSP00000016680,10090.ENSMUSP00000020449,10090.ENSMUSP00000023598,10090.ENSMUSP00000025864,10090.ENSMUSP00000026703,10090.ENSMUSP00000027123,10090.ENSMUSP00000027198,10090.ENSMUSP00000028278,10090.ENSMUSP00000028910,10090.ENSMUSP00000029214,10090.ENSMUSP00000029879…	Cdc45,Poldip2,Dnmt1,Gmnn,Rpa3,Cul4a,Helb,Rfc4,Rnaseh2c,Bach1,Hspd1,Orc2,Psmd14,Mgme1,Actl6a,Nbn,Vcp,Aplf,Ruvbl1,Kif22,Brcc3,Gins4,Orc6,Rexo2,Mlh1,Eme1,Parpbp,Exo1,Gtf2h5,Sem1,Chtf18,Smc1a,Polq,Hmgb2,Jmy,Ezh2,Cdc6,Palb2,Rad54l,Orc1,Smc2,Park7,Aunip,LTO1,Ccne1,Rad23a,Phb,Pms2,Nhp2,Ccne2,Prpf19,Dclre1a,Tipin,Cdkn2d,Smc5
GO:0006734	NADH metabolic process	10	42	0.77	0.56	0.0039	10090.ENSMUSP00000030164,10090.ENSMUSP00000056502,10090.ENSMUSP00000059801,10090.ENSMUSP00000080302,10090.ENSMUSP00000084846,10090.ENSMUSP00000099938,10090.ENSMUSP00000113942,10090.ENSMUSP00000127526,10090.ENSMUSP00000130858,10090.ENSMUSP00000148107	Vcp,Idh3g,Pfkm,Pgk1,Aldoa,Mdh1,Gapdh,Idh3a,Tpi1,Ldha
GO:0018130	Heterocycle biosynthetic process	65	933	0.24	0.42	0.0039	10090.ENSMUSP00000000260,10090.ENSMUSP00000000450,10090.ENSMUSP00000001127,10090.ENSMUSP00000002397,10090.ENSMUSP00000004202,10090.ENSMUSP00000004786,10090.ENSMUSP00000013737,10090.ENSMUSP00000014438,10090.ENSMUSP00000016571,10090.ENSMUSP00000020449,10090.ENSMUSP00000021458,10090.ENSMUSP00000021790,10090.ENSMUSP00000022062,10090.ENSMUSP00000022089,10090.ENSMUSP00000022097,10090.ENSMUSP00000022980…	Gmpr,Pparg,Poldip2,Gmpr2,Dnmt1,Polr2e,Ndufs2,Ndufa2,Ndufa1,Helb,Sptb,Tmem14c,Sdha,Med10,Ndufs6,Ndufb9,Vdr,Pmm2,Umps,Atp5j,Atp5o,Aldh18a1,Ndufb8,Atp5b,Atp5a1,Dtymk,Spta1,Gucy1b1,Vcp,Npr2,Urod,Tal1,Cmas,Uros,Pdha1,Acsl1,Ndufc1,Gtf2h5,Ndufv1,Ndufb10,Mrpl12,Hoxa9,Rbmxl1,Iba57,Polq,Hmbs,Dut,Aldoa,Etv1,Tsc2,Sars,Atp5h,Dld,Taf11,Atp5c1,Ank1,Phb,Nhp2,Ppat,Guk1,Elof1,Ndufa12,Ndufa9,Cdkn2d,Fech
GO:0042743	Hydrogen peroxide metabolic process	10	42	0.77	0.56	0.0039	10090.ENSMUSP00000007012,10090.ENSMUSP00000020535,10090.ENSMUSP00000020779,10090.ENSMUSP00000025904,10090.ENSMUSP00000025961,10090.ENSMUSP00000033229,10090.ENSMUSP00000095794,10090.ENSMUSP00000101299,10090.ENSMUSP00000105356,10090.ENSMUSP00000124523	Sod2,Hbq1a,Mpo,Prdx5,Prdx3,Hbb-y,Hbb-bt,Park7,Prdx2,Cycs
GO:0022603	Regulation of anatomical structure morphogenesis	69	1013	0.23	0.42	0.0041	10090.ENSMUSP00000000450,10090.ENSMUSP00000001256,10090.ENSMUSP00000001592,10090.ENSMUSP00000004774,10090.ENSMUSP00000008987,10090.ENSMUSP00000015486,10090.ENSMUSP00000015511,10090.ENSMUSP00000016673,10090.ENSMUSP00000019109,10090.ENSMUSP00000020617,10090.ENSMUSP00000020904,10090.ENSMUSP00000021681,10090.ENSMUSP00000022078,10090.ENSMUSP00000022595,10090.ENSMUSP00000023072,10090.ENSMUSP00000023486…	Pparg,Sema6b,Jup,Aqp1,Cldn13,Xk,Plxnd1,Il10,Ywhah,Flt4,Rock2,Vash1,Rhobtb3,Rgcc,Parvb,Tfrc,Ache,Spry4,Vegfb,Epha4,Spta1,Myoc,Caprin1,Creb3l1,Il1a,P2ry1,Pink1,Epb41,Mfn2,Kel,Cdh5,Ngp,Arap3,Ninj1,Opa1,Tie1,Jcad,Palm,Palmd,Spire1,Aplnr,Trpc6,S100a1,Abi3,Cit,Cdc42ep3,Agtr1a,Etv5,Pgk1,Aldoa,Dab2ip,Mfn1,Tsc2,Sema3b,Tjp1,Sars,Tek,Ntn1,Shank3,Plxnb2,Fitm2,Dmtn,Fam171a1,Spg20,Dact1,Atp2b4,Fgd4,Ppp1r15a,Fz…
GO:0043170	Macromolecule metabolic process	290	5860	0.09	0.37	0.0041	10090.ENSMUSP00000000028,10090.ENSMUSP00000000450,10090.ENSMUSP00000001127,10090.ENSMUSP00000001416,10090.ENSMUSP00000002043,10090.ENSMUSP00000003310,10090.ENSMUSP00000004202,10090.ENSMUSP00000004786,10090.ENSMUSP00000006632,10090.ENSMUSP00000006898,10090.ENSMUSP00000007251,10090.ENSMUSP00000009789,10090.ENSMUSP00000012627,10090.ENSMUSP00000015394,10090.ENSMUSP00000015583,10090.ENSMUSP00000015594…	Cdc45,Pparg,Poldip2,Hars,Ccdc47,Ranbp2,Dnmt1,Polr2e,Zdhhc24,Gmnn,Abhd16a,P4ha1,Rpa3,Mmp13,Ctsg,Mcpt8,Cul4a,Rhbdl3,Mrm1,Nos2,Rars,P4ha2,Plod1,Dpep1,Psme3,Cops6,Fbxo5,Helb,Cdc34,Flt4,Rock2,Aurkb,Klhdc2,Vash1,Drd1,Med10,Psmd6,Psmc6,Bnip3l,Angpt1,Eif3h,Vdr,Pmm2,Rfc4,Mmp25,Hspa9,Riok3,Afg3l2,Ppp2r5b,Rnaseh2c,Vegfb,Prdx3,Fn3k,Hsd17b10,Psmd13,Bach1,Hspd1,Orc2,Mrpl30,Epha4,Cln8,Smyd2,Psmb7,Fcnb,Psmd14,Ub…
GO:0019538	Protein metabolic process	208	4003	0.11	0.36	0.0063	10090.ENSMUSP00000001416,10090.ENSMUSP00000002043,10090.ENSMUSP00000003310,10090.ENSMUSP00000006632,10090.ENSMUSP00000009789,10090.ENSMUSP00000015394,10090.ENSMUSP00000015583,10090.ENSMUSP00000015594,10090.ENSMUSP00000016680,10090.ENSMUSP00000017836,10090.ENSMUSP00000018610,10090.ENSMUSP00000018992,10090.ENSMUSP00000019050,10090.ENSMUSP00000019199,10090.ENSMUSP00000019422,10090.ENSMUSP00000019470…	Hars,Ccdc47,Ranbp2,Zdhhc24,P4ha1,Mmp13,Ctsg,Mcpt8,Cul4a,Rhbdl3,Nos2,Rars,P4ha2,Plod1,Dpep1,Psme3,Cops6,Fbxo5,Cdc34,Flt4,Rock2,Aurkb,Klhdc2,Vash1,Drd1,Med10,Psmd6,Psmc6,Bnip3l,Eif3h,Pmm2,Mmp25,Hspa9,Riok3,Afg3l2,Ppp2r5b,Vegfb,Prdx3,Fn3k,Psmd13,Mrpl30,Epha4,Cln8,Smyd2,Psmb7,Fcnb,Psmd14,Ube2e3,Actl6a,Aimp1,Ubxn2b,Clca1,Bag1,Vcp,Npr2,Pink1,Mrpl20,Kel,Mrpl19,Ruvbl1,Abtb1,Mrpl51,Ppm1n,Dmpk,Mrpl46,Lcmt1…
GO:0032465	Regulation of cytokinesis	15	102	0.57	0.48	0.0065	10090.ENSMUSP00000001127,10090.ENSMUSP00000019514,10090.ENSMUSP00000021277,10090.ENSMUSP00000034815,10090.ENSMUSP00000055304,10090.ENSMUSP00000062049,10090.ENSMUSP00000084599,10090.ENSMUSP00000091469,10090.ENSMUSP00000099815,10090.ENSMUSP00000102167,10090.ENSMUSP00000103935,10090.ENSMUSP00000109815,10090.ENSMUSP00000115078,10090.ENSMUSP00000126417,10090.ENSMUSP00000139698	Poldip2,Calm3,Aurkb,Kif23,Kif13a,Cit,Kif20b,Cdc6,Pkp4,Ccp110,Ect2,Chmp3,Svil,Racgap1,Kif14
GO:0010823	Negative regulation of mitochondrion organization	11	56	0.69	0.5	0.0068	10090.ENSMUSP00000000450,10090.ENSMUSP00000023486,10090.ENSMUSP00000030536,10090.ENSMUSP00000030884,10090.ENSMUSP00000033805,10090.ENSMUSP00000034049,10090.ENSMUSP00000036993,10090.ENSMUSP00000037348,10090.ENSMUSP00000058680,10090.ENSMUSP00000088801,10090.ENSMUSP00000129712	Pparg,Tfrc,Pink1,Mfn2,Psmd10,Slc25a4,Opa1,Acaa2,Slc35f6,Mfn1,Ghitm
GO:0043436	Oxoacid metabolic process	60	861	0.24	0.39	0.0073	10090.ENSMUSP00000000450,10090.ENSMUSP00000001416,10090.ENSMUSP00000011055,10090.ENSMUSP00000018610,10090.ENSMUSP00000018992,10090.ENSMUSP00000019422,10090.ENSMUSP00000020779,10090.ENSMUSP00000022062,10090.ENSMUSP00000022097,10090.ENSMUSP00000023116,10090.ENSMUSP00000025979,10090.ENSMUSP00000026289,10090.ENSMUSP00000027153,10090.ENSMUSP00000028005,10090.ENSMUSP00000028162,10090.ENSMUSP00000029041…	Pparg,Hars,Apip,Nos2,Rars,Dpep1,Mpo,Sdha,Ndufs6,Aco2,Aldh18a1,Hsd17b10,Acadl,Mgst3,Ptges2,Fabp4,Etfdh,Urod,Pla2g2f,Prxl2b,Tuba8,Ldhb,Cmas,Bcat2,Uros,Pdha1,Acsl1,Etfa,Acaa2,Prkar2b,Dars2,Bpgm,Nudt19,Idh3g,Pfkm,Ech1,Bckdk,Lpin1,Acadm,Csgalnact1,Pgk1,Aldoa,Acadvl,Sars,Mdh1,Park7,4930438A08Rik,Dld,Hacd1,Gapdh,Ptgr2,Ppat,Hadha,Abhd5,Idh3a,Odc1,Tpi1,Eci2,Ldha,Nars
GO:0019752	Carboxylic acid metabolic process	59	843	0.24	0.39	0.0075	10090.ENSMUSP00000000450,10090.ENSMUSP00000001416,10090.ENSMUSP00000011055,10090.ENSMUSP00000018610,10090.ENSMUSP00000018992,10090.ENSMUSP00000019422,10090.ENSMUSP00000022062,10090.ENSMUSP00000022097,10090.ENSMUSP00000023116,10090.ENSMUSP00000025979,10090.ENSMUSP00000026289,10090.ENSMUSP00000027153,10090.ENSMUSP00000028005,10090.ENSMUSP00000028162,10090.ENSMUSP00000029041,10090.ENSMUSP00000029386…	Pparg,Hars,Apip,Nos2,Rars,Dpep1,Sdha,Ndufs6,Aco2,Aldh18a1,Hsd17b10,Acadl,Mgst3,Ptges2,Fabp4,Etfdh,Urod,Pla2g2f,Prxl2b,Tuba8,Ldhb,Cmas,Bcat2,Uros,Pdha1,Acsl1,Etfa,Acaa2,Prkar2b,Dars2,Bpgm,Nudt19,Idh3g,Pfkm,Ech1,Bckdk,Lpin1,Acadm,Csgalnact1,Pgk1,Aldoa,Acadvl,Sars,Mdh1,Park7,4930438A08Rik,Dld,Hacd1,Gapdh,Ptgr2,Ppat,Hadha,Abhd5,Idh3a,Odc1,Tpi1,Eci2,Ldha,Nars
GO:0098813	Nuclear chromosome segregation	24	232	0.41	0.43	0.0082	10090.ENSMUSP00000021277,10090.ENSMUSP00000022227,10090.ENSMUSP00000028527,10090.ENSMUSP00000028802,10090.ENSMUSP00000029183,10090.ENSMUSP00000031366,10090.ENSMUSP00000032915,10090.ENSMUSP00000034815,10090.ENSMUSP00000035079,10090.ENSMUSP00000036361,10090.ENSMUSP00000039500,10090.ENSMUSP00000044645,10090.ENSMUSP00000048383,10090.ENSMUSP00000062049,10090.ENSMUSP00000068713,10090.ENSMUSP00000072871…	Aurkb,Cenpk,Kif18a,Knl1,Fam83d,Kntc1,Kif22,Kif23,Mlh1,Eme1,Mis12,Smc1a,Kif4,Cit,Nusap1,Ncapd3,Cenpq,Smc2,Ccne1,Chmp3,Mad2l1,Racgap1,Ccne2,Kif14
GO:0051234	Establishment of localization	204	3947	0.11	0.34	0.0098	10090.ENSMUSP00000000384,10090.ENSMUSP00000000450,10090.ENSMUSP00000002043,10090.ENSMUSP00000003029,10090.ENSMUSP00000003310,10090.ENSMUSP00000004774,10090.ENSMUSP00000006632,10090.ENSMUSP00000009036,10090.ENSMUSP00000009234,10090.ENSMUSP00000009435,10090.ENSMUSP00000009727,10090.ENSMUSP00000011029,10090.ENSMUSP00000013737,10090.ENSMUSP00000013845,10090.ENSMUSP00000014438,10090.ENSMUSP00000015486…	Trappc10,Pparg,Ccdc47,Timm44,Ranbp2,Aqp1,Zdhhc24,Vdac3,Ap1b1,Pttg1ip,Syngr1,Dnajc19,Ndufs2,Timm23,Ndufa2,Xk,Pdzd11,Nos2,Gabarap,Copz2,Ywhah,Calm3,Hbq1a,Slc22a4,Siva1,Tmem14c,Drd1,Cetn3,Rhobtb3,Bnip3l,Smdt1,Vdr,Cyc1,Tfrc,Umps,Atp5j,Atp5o,Ache,C1qtnf12,Igf2r,Rhag,Tspo2,Cript,Hspa9,Afg3l2,Atp5b,Atp5a1,Hspd1,Agap1,Cln8,Hspa14,Slc2a8,Ptges2,Fcnb,Dnlz,Ssna1,Slc43a1,Kif18a,Creb3l1,Fabp4,Fabp5,Car2,Fam83…
GO:0098780	Response to mitochondrial depolarisation	7	21	0.92	0.49	0.0101	10090.ENSMUSP00000019615,10090.ENSMUSP00000030536,10090.ENSMUSP00000030884,10090.ENSMUSP00000087073,10090.ENSMUSP00000110648,10090.ENSMUSP00000130660,10090.ENSMUSP00000153718	Cdc37,Pink1,Mfn2,Htra2,Optn,Gba,Atg14
GO:1902532	Negative regulation of intracellular signal transduction	42	541	0.29	0.38	0.0109	10090.ENSMUSP00000000450,10090.ENSMUSP00000007012,10090.ENSMUSP00000008280,10090.ENSMUSP00000009435,10090.ENSMUSP00000020550,10090.ENSMUSP00000025270,10090.ENSMUSP00000025295,10090.ENSMUSP00000027451,10090.ENSMUSP00000028020,10090.ENSMUSP00000028663,10090.ENSMUSP00000030536,10090.ENSMUSP00000030636,10090.ENSMUSP00000030884,10090.ENSMUSP00000032560,10090.ENSMUSP00000033805,10090.ENSMUSP00000034621…	Pparg,Sod2,Fhl2,Pttg1ip,Cdc34,Riok3,Spry4,Epha4,Myoc,Creb3l1,Pink1,Stmn1,Mfn2,Ppm1n,Psmd10,Nlrx1,Arap3,Opa1,Pde3a,Smpd1,Spred3,Inppl1,Dusp8,Aplnr,Cactin,Cit,Dab2ip,Tsc2,Arrb1,Park7,Dmd,Optn,Rtkn2,G2e3,Dact1,Atp2b4,Phb,Gba,Dusp27,Homer2,Spaar,Cdkn2d
GO:1904923	Regulation of autophagy of mitochondrion in response to mitochondrial depolarization	6	14	1.03	0.49	0.0109	10090.ENSMUSP00000019615,10090.ENSMUSP00000030536,10090.ENSMUSP00000030884,10090.ENSMUSP00000087073,10090.ENSMUSP00000110648,10090.ENSMUSP00000130660	Cdc37,Pink1,Mfn2,Htra2,Optn,Gba
GO:1905459	Regulation of vascular associated smooth muscle cell apoptotic process	6	14	1.03	0.49	0.0109	10090.ENSMUSP00000000450,10090.ENSMUSP00000004202,10090.ENSMUSP00000007012,10090.ENSMUSP00000030884,10090.ENSMUSP00000070958,10090.ENSMUSP00000113942	Pparg,Dnmt1,Sod2,Mfn2,Agtr1a,Gapdh
GO:0098532	Histone H3-K27 trimethylation	5	8	1.19	0.5	0.0114	10090.ENSMUSP00000044395,10090.ENSMUSP00000045816,10090.ENSMUSP00000057308,10090.ENSMUSP00000080419,10090.ENSMUSP00000102906	H1f3,H1f2,H1f4,Ezh2,Ezh1
GO:0097428	Protein maturation by iron-sulfur cluster transfer	6	15	1	0.46	0.0143	10090.ENSMUSP00000034945,10090.ENSMUSP00000054858,10090.ENSMUSP00000100547,10090.ENSMUSP00000101515,10090.ENSMUSP00000118348,10090.ENSMUSP00000132725	Ciao2a,Isca1,AK157302,LTO1,Bola3,Ciao2b
GO:0007010	Cytoskeleton organization	78	1243	0.2	0.34	0.0144	10090.ENSMUSP00000001127,10090.ENSMUSP00000003554,10090.ENSMUSP00000004774,10090.ENSMUSP00000015003,10090.ENSMUSP00000018711,10090.ENSMUSP00000019109,10090.ENSMUSP00000019907,10090.ENSMUSP00000020904,10090.ENSMUSP00000021277,10090.ENSMUSP00000021458,10090.ENSMUSP00000021544,10090.ENSMUSP00000022078,10090.ENSMUSP00000023072,10090.ENSMUSP00000024959,10090.ENSMUSP00000025127,10090.ENSMUSP00000027554…	Poldip2,Casq1,Aqp1,E2f4,Gabarap,Ywhah,Fbxo5,Rock2,Aurkb,Sptb,Plek2,Rhobtb3,Parvb,Cript,Mapre2,Cln8,Spta1,Ssna1,Kif18a,Ubxn2b,Vcp,Tln1,Stmn1,Epb41,Tuba8,Mylk3,Kif23,Mlh1,Bicd2,Palm,Cep126,Stard8,Smc1a,Slc16a1,Ptpa,Tbce,Inppl1,Kif4,Spire1,Map7d1,Hip1,Cit,Nusap1,Jmy,Lpin1,Hmcn1,Smtn,Arhgap10,Tuba1b,Daam1,Arrb1,Tjp1,Shroom4,Aunip,Ccp110,Fhdc1,Tpm2,Tnnt1,Pmp22,Fitm2,Dmtn,Dmd,Fam171a1,Mad2l1,Palld,Cep1…
GO:0007006	Mitochondrial membrane organization	15	112	0.53	0.41	0.0149	10090.ENSMUSP00000019514,10090.ENSMUSP00000021728,10090.ENSMUSP00000022634,10090.ENSMUSP00000025408,10090.ENSMUSP00000027554,10090.ENSMUSP00000030884,10090.ENSMUSP00000034049,10090.ENSMUSP00000036993,10090.ENSMUSP00000037348,10090.ENSMUSP00000052908,10090.ENSMUSP00000058680,10090.ENSMUSP00000066181,10090.ENSMUSP00000080614,10090.ENSMUSP00000103920,10090.ENSMUSP00000129712	Calm3,Siva1,Bnip3l,Afg3l2,Cln8,Mfn2,Slc25a4,Opa1,Acaa2,Micos13,Slc35f6,Immt,Timm50,Fam92a,Ghitm
GO:0015669	Gas transport	7	23	0.88	0.45	0.0151	10090.ENSMUSP00000004774,10090.ENSMUSP00000020535,10090.ENSMUSP00000024721,10090.ENSMUSP00000029078,10090.ENSMUSP00000033229,10090.ENSMUSP00000047393,10090.ENSMUSP00000095794	Aqp1,Hbq1a,Rhag,Car2,Hbb-y,Bpgm,Hbb-bt
GO:0044093	Positive regulation of molecular function	96	1615	0.17	0.33	0.0151	10090.ENSMUSP00000000450,10090.ENSMUSP00000001127,10090.ENSMUSP00000001592,10090.ENSMUSP00000003310,10090.ENSMUSP00000003554,10090.ENSMUSP00000006898,10090.ENSMUSP00000008987,10090.ENSMUSP00000015511,10090.ENSMUSP00000016673,10090.ENSMUSP00000018610,10090.ENSMUSP00000019470,10090.ENSMUSP00000019514,10090.ENSMUSP00000019808,10090.ENSMUSP00000020617,10090.ENSMUSP00000020904,10090.ENSMUSP00000021277…	Pparg,Poldip2,Jup,Ranbp2,Casq1,Gmnn,Cldn13,Plxnd1,Il10,Nos2,Psme3,Calm3,Plin5,Flt4,Rock2,Aurkb,Ahsa1,Drd1,Rgcc,Angpt1,Vdr,Tfrc,Rfc4,Mmp25,Mapre2,Hbegf,Ppp2r5b,Prdx3,Hspd1,Epha4,Agap1,Rgl1,Spta1,Rgs4,Psmd14,Nbn,Vcp,Tal1,Pink1,Stmn1,Epb41,Mfn2,Psmd10,Gins4,Acsl1,Slc25a4,Map1lc3b,Ltf,Lrrfip2,Arap3,Tie1,Cd81,Chtf18,Ift57,Ptpa,Trpc6,S100a1,Hip1,Hmgb2,Jmy,Agtr1a,Ezh2,Wdr35,Htra2,Rap1a,Dab2ip,Cdc6,Rps2,…
GO:0019674	NAD metabolic process	8	32	0.8	0.44	0.0154	10090.ENSMUSP00000032373,10090.ENSMUSP00000059801,10090.ENSMUSP00000080302,10090.ENSMUSP00000084846,10090.ENSMUSP00000099938,10090.ENSMUSP00000113942,10090.ENSMUSP00000130858,10090.ENSMUSP00000148107	Ldhb,Pfkm,Pgk1,Aldoa,Mdh1,Gapdh,Tpi1,Ldha
GO:0033043	Regulation of organelle organization	77	1231	0.19	0.33	0.0167	10090.ENSMUSP00000000450,10090.ENSMUSP00000002011,10090.ENSMUSP00000004202,10090.ENSMUSP00000009036,10090.ENSMUSP00000019109,10090.ENSMUSP00000019907,10090.ENSMUSP00000020904,10090.ENSMUSP00000021277,10090.ENSMUSP00000021458,10090.ENSMUSP00000021728,10090.ENSMUSP00000022078,10090.ENSMUSP00000022536,10090.ENSMUSP00000022595,10090.ENSMUSP00000022634,10090.ENSMUSP00000023486,10090.ENSMUSP00000024959…	Pparg,Esam,Dnmt1,Vdac3,Ywhah,Fbxo5,Rock2,Aurkb,Sptb,Siva1,Rhobtb3,Ska3,Rgcc,Bnip3l,Tfrc,Cript,Mapre2,Spta1,Rgs4,Myoc,Kif18a,Il1a,Actl6a,Nbn,Tal1,Pink1,Stmn1,Mfn2,Kntc1,Ruvbl1,Lcmt1,Psmd10,Slc25a4,Mylk3,Cdh5,Opa1,Nexn,Acaa2,Pde3a,Bicd2,Spire1,Slc35f6,Abi3,Cit,Cdc42ep3,Nusap1,Ncapd3,Wdr35,Kif20b,Htra2,Mfn1,Cdc6,Cep76,Wipi1,Tjp1,Vdac1,Tek,Smc2,Ccp110,Tom1l1,Ect2,Arhgef15,Shank3,Dmtn,Chmp3,Mad2l1,Cep…
GO:0051302	Regulation of cell division	21	200	0.42	0.38	0.017	10090.ENSMUSP00000001127,10090.ENSMUSP00000019514,10090.ENSMUSP00000021277,10090.ENSMUSP00000025914,10090.ENSMUSP00000028882,10090.ENSMUSP00000030489,10090.ENSMUSP00000034132,10090.ENSMUSP00000034815,10090.ENSMUSP00000055304,10090.ENSMUSP00000062049,10090.ENSMUSP00000078589,10090.ENSMUSP00000084599,10090.ENSMUSP00000091469,10090.ENSMUSP00000093197,10090.ENSMUSP00000099815,10090.ENSMUSP00000102167…	Poldip2,Calm3,Aurkb,Vegfb,Il1a,Tal1,Orc6,Kif23,Kif13a,Cit,Ybx1,Kif20b,Cdc6,Susd2,Pkp4,Ccp110,Ect2,Chmp3,Svil,Racgap1,Kif14
GO:0042744	Hydrogen peroxide catabolic process	7	24	0.86	0.43	0.0178	10090.ENSMUSP00000020535,10090.ENSMUSP00000020779,10090.ENSMUSP00000025904,10090.ENSMUSP00000025961,10090.ENSMUSP00000033229,10090.ENSMUSP00000095794,10090.ENSMUSP00000105356	Hbq1a,Mpo,Prdx5,Prdx3,Hbb-y,Hbb-bt,Prdx2
GO:0006635	Fatty acid beta-oxidation	11	65	0.63	0.4	0.0185	10090.ENSMUSP00000026289,10090.ENSMUSP00000027153,10090.ENSMUSP00000029386,10090.ENSMUSP00000032233,10090.ENSMUSP00000034866,10090.ENSMUSP00000037348,10090.ENSMUSP00000066092,10090.ENSMUSP00000072483,10090.ENSMUSP00000099634,10090.ENSMUSP00000120976,10090.ENSMUSP00000131735	Hsd17b10,Acadl,Etfdh,Tuba8,Etfa,Acaa2,Ech1,Acadm,Acadvl,Hadha,Eci2
GO:0000281	Mitotic cytokinesis	12	78	0.59	0.39	0.0208	10090.ENSMUSP00000020904,10090.ENSMUSP00000021277,10090.ENSMUSP00000030636,10090.ENSMUSP00000031378,10090.ENSMUSP00000034815,10090.ENSMUSP00000048383,10090.ENSMUSP00000062049,10090.ENSMUSP00000068713,10090.ENSMUSP00000103930,10090.ENSMUSP00000103935,10090.ENSMUSP00000109815,10090.ENSMUSP00000126417	Rock2,Aurkb,Stmn1,Stx2,Kif23,Kif4,Cit,Nusap1,Unc119,Ect2,Chmp3,Racgap1
GO:1901362	Organic cyclic compound biosynthetic process	69	1081	0.2	0.32	0.0208	10090.ENSMUSP00000000260,10090.ENSMUSP00000000450,10090.ENSMUSP00000001127,10090.ENSMUSP00000002397,10090.ENSMUSP00000004202,10090.ENSMUSP00000004786,10090.ENSMUSP00000013737,10090.ENSMUSP00000014438,10090.ENSMUSP00000016571,10090.ENSMUSP00000020449,10090.ENSMUSP00000021458,10090.ENSMUSP00000021790,10090.ENSMUSP00000022062,10090.ENSMUSP00000022089,10090.ENSMUSP00000022097,10090.ENSMUSP00000022980…	Gmpr,Pparg,Poldip2,Gmpr2,Dnmt1,Polr2e,Ndufs2,Ndufa2,Ndufa1,Helb,Sptb,Tmem14c,Sdha,Med10,Ndufs6,Ndufb9,Vdr,Pmm2,Umps,Atp5j,Atp5o,Aldh18a1,Ndufb8,Hsd17b10,Atp5b,Atp5a1,Dtymk,Spta1,Gucy1b1,Vcp,Npr2,Urod,Tal1,Cmas,Uros,Pdha1,Acsl1,Ndufc1,Gtf2h5,Ndufv1,Dhrs11,Ndufb10,Mrpl12,Hoxa9,Rbmxl1,Iba57,Polq,Agtr1a,Hmbs,Dut,Aldoa,Etv1,Tsc2,Sars,Atp5h,Dld,Taf11,Atp5c1,Ank1,Phb,Nhp2,Ppat,Guk1,Elof1,Ndufa12,Trpc1,N…
GO:0010639	Negative regulation of organelle organization	31	367	0.32	0.35	0.0209	10090.ENSMUSP00000000450,10090.ENSMUSP00000019907,10090.ENSMUSP00000021277,10090.ENSMUSP00000021458,10090.ENSMUSP00000023486,10090.ENSMUSP00000027817,10090.ENSMUSP00000028020,10090.ENSMUSP00000029879,10090.ENSMUSP00000030536,10090.ENSMUSP00000030636,10090.ENSMUSP00000030884,10090.ENSMUSP00000031366,10090.ENSMUSP00000033805,10090.ENSMUSP00000034049,10090.ENSMUSP00000034339,10090.ENSMUSP00000036993…	Pparg,Fbxo5,Aurkb,Sptb,Tfrc,Spta1,Myoc,Nbn,Pink1,Stmn1,Mfn2,Kntc1,Psmd10,Slc25a4,Cdh5,Opa1,Acaa2,Slc35f6,Mfn1,Tjp1,Ccp110,Tom1l1,Shank3,Dmtn,Mad2l1,Zwilch,Svil,Ghitm,Camsap2,Add2,Nbdy
GO:0009062	Fatty acid catabolic process	13	91	0.55	0.38	0.0214	10090.ENSMUSP00000026289,10090.ENSMUSP00000027153,10090.ENSMUSP00000029386,10090.ENSMUSP00000032233,10090.ENSMUSP00000034866,10090.ENSMUSP00000037348,10090.ENSMUSP00000047778,10090.ENSMUSP00000066092,10090.ENSMUSP00000070583,10090.ENSMUSP00000072483,10090.ENSMUSP00000099634,10090.ENSMUSP00000120976,10090.ENSMUSP00000131735	Hsd17b10,Acadl,Etfdh,Tuba8,Etfa,Acaa2,Nudt19,Ech1,Lpin1,Acadm,Acadvl,Hadha,Eci2
GO:0071705	Nitrogen compound transport	93	1574	0.17	0.31	0.0214	10090.ENSMUSP00000000450,10090.ENSMUSP00000003029,10090.ENSMUSP00000003310,10090.ENSMUSP00000004774,10090.ENSMUSP00000006632,10090.ENSMUSP00000009234,10090.ENSMUSP00000009435,10090.ENSMUSP00000009727,10090.ENSMUSP00000011029,10090.ENSMUSP00000013845,10090.ENSMUSP00000015486,10090.ENSMUSP00000018711,10090.ENSMUSP00000018816,10090.ENSMUSP00000019109,10090.ENSMUSP00000020586,10090.ENSMUSP00000021790…	Pparg,Timm44,Ranbp2,Aqp1,Zdhhc24,Ap1b1,Pttg1ip,Syngr1,Dnajc19,Timm23,Xk,Gabarap,Copz2,Ywhah,Slc22a4,Tmem14c,Drd1,Cetn3,Tfrc,Rhag,Tspo2,Hspa9,Hspd1,Agap1,Cln8,Dnlz,Slc43a1,Kif18a,Vcp,Pink1,Mfn2,Cptp,Snx17,Abcb9,Stx2,Sec13,Slc38a5,Slc25a4,Gabarapl2,Tmed1,Copb2,Slc7a13,Timm8b,Bicd2,Sem1,Dennd2a,Nup54,Spire1,Kcnj10,Kif13a,Slc35d3,Neo1,Rab31,Atg4d,Stx3,Rtbdn,Agtr1a,Pmpca,Porcn,Abcc5,Ybx1,Timm50,Vps26a…
GO:0043933	Protein-containing complex organization	84	1388	0.18	0.32	0.0215	10090.ENSMUSP00000000028,10090.ENSMUSP00000003554,10090.ENSMUSP00000005607,10090.ENSMUSP00000006898,10090.ENSMUSP00000007012,10090.ENSMUSP00000009234,10090.ENSMUSP00000011055,10090.ENSMUSP00000013737,10090.ENSMUSP00000014438,10090.ENSMUSP00000015812,10090.ENSMUSP00000016571,10090.ENSMUSP00000018246,10090.ENSMUSP00000019514,10090.ENSMUSP00000019907,10090.ENSMUSP00000020779,10090.ENSMUSP00000021818…	Cdc45,Casq1,Asf1b,Gmnn,Sod2,Ap1b1,Apip,Ndufs2,Ndufa2,Pdzd11,Ndufa1,H2bc4,Calm3,Fbxo5,Mpo,Cenpp,Med10,Ndufs6,Cenpk,Angpt1,Eif3h,Ndufb9,Hbegf,Afg3l2,Ndufb8,Hsd17b10,Uqcrc1,Ssna1,Kif18a,Actl6a,Vcp,Tln1,Tal1,Stmn1,Mrpl20,Kntc1,Ruvbl1,Psmd10,Map1lc3b,Gcfc2,Ninj1,Opa1,Kcnj2,Ndufc1,Eif3l,Mis12,Gtf2h5,Sem1,Ndufb10,H1f3,Tspyl5,H1f2,Nup54,Tbce,Rbmxl1,Spire1,H1f4,Hip1,Polq,Cox19,Xlr,Strap,H1f5,Cenpi,Aldoa,R…
GO:0010821	Regulation of mitochondrion organization	17	146	0.46	0.37	0.022	10090.ENSMUSP00000000450,10090.ENSMUSP00000021728,10090.ENSMUSP00000022634,10090.ENSMUSP00000023486,10090.ENSMUSP00000030536,10090.ENSMUSP00000030884,10090.ENSMUSP00000033805,10090.ENSMUSP00000034049,10090.ENSMUSP00000036993,10090.ENSMUSP00000037348,10090.ENSMUSP00000049336,10090.ENSMUSP00000058680,10090.ENSMUSP00000082895,10090.ENSMUSP00000087073,10090.ENSMUSP00000088801,10090.ENSMUSP00000099819…	Pparg,Siva1,Bnip3l,Tfrc,Pink1,Mfn2,Psmd10,Slc25a4,Opa1,Acaa2,Spire1,Slc35f6,Wdr35,Htra2,Mfn1,Vdac1,Ghitm
GO:0032502	Developmental process	290	6028	0.08	0.29	0.0235	10090.ENSMUSP00000000450,10090.ENSMUSP00000001127,10090.ENSMUSP00000001256,10090.ENSMUSP00000001592,10090.ENSMUSP00000001927,10090.ENSMUSP00000002043,10090.ENSMUSP00000002172,10090.ENSMUSP00000002397,10090.ENSMUSP00000002979,10090.ENSMUSP00000003554,10090.ENSMUSP00000004202,10090.ENSMUSP00000004732,10090.ENSMUSP00000004774,10090.ENSMUSP00000005607,10090.ENSMUSP00000006053,10090.ENSMUSP00000006254…	Pparg,Poldip2,Sema6b,Jup,Ltbp1,Ccdc47,Acp2,Gmpr2,Lamb1,Casq1,Dnmt1,Lim2,Aqp1,Asf1b,Smpd4,Tbcb,Epor,Gmnn,Sod2,Fhl2,Cldn13,Ap1b1,Plcd1,Dnajc19,Ndufs2,Ndufa2,E2f4,Mmp13,Xk,Plxnd1,Gata5,Il10,Cul4a,Unc45b,Plod1,Fbxo5,Lama4,Flt4,Mpo,Rock2,Lratd1,Aurkb,Sptb,Vash1,Tmem14c,Barx1,Drd1,Sdha,Rhobtb3,Med10,Ndufs6,Angpt1,Parvb,Aco2,Vdr,Tfrc,Popdc2,Umps,Mospd1,Ache,Igf2r,Mmp25,Rhag,Tspo2,Hspa9,Spry4,Hbegf,Afg3l…
GO:0006281	DNA repair	37	477	0.29	0.33	0.0242	10090.ENSMUSP00000000028,10090.ENSMUSP00000001127,10090.ENSMUSP00000012627,10090.ENSMUSP00000016680,10090.ENSMUSP00000023598,10090.ENSMUSP00000025864,10090.ENSMUSP00000026703,10090.ENSMUSP00000028278,10090.ENSMUSP00000028910,10090.ENSMUSP00000029214,10090.ENSMUSP00000029879,10090.ENSMUSP00000030164,10090.ENSMUSP00000032130,10090.ENSMUSP00000032165,10090.ENSMUSP00000032915,10090.ENSMUSP00000033544…	Cdc45,Poldip2,Rpa3,Cul4a,Rfc4,Rnaseh2c,Bach1,Psmd14,Mgme1,Actl6a,Nbn,Vcp,Aplf,Ruvbl1,Kif22,Brcc3,Gins4,Mlh1,Eme1,Parpbp,Exo1,Gtf2h5,Sem1,Smc1a,Polq,Jmy,Palb2,Rad54l,Smc2,Park7,Aunip,Rad23a,Pms2,Prpf19,Dclre1a,Cdkn2d,Smc5
GO:0006120	Mitochondrial electron transport, NADH to ubiquinone	7	26	0.83	0.4	0.0247	10090.ENSMUSP00000013737,10090.ENSMUSP00000022097,10090.ENSMUSP00000022980,10090.ENSMUSP00000026222,10090.ENSMUSP00000034234,10090.ENSMUSP00000042967,10090.ENSMUSP00000106481	Ndufs2,Ndufs6,Ndufb9,Ndufb8,Coq9,Ndufv1,Dld
GO:0006457	Protein folding	19	178	0.43	0.35	0.0257	10090.ENSMUSP00000002043,10090.ENSMUSP00000003310,10090.ENSMUSP00000018989,10090.ENSMUSP00000019615,10090.ENSMUSP00000021425,10090.ENSMUSP00000025217,10090.ENSMUSP00000027123,10090.ENSMUSP00000027961,10090.ENSMUSP00000028295,10090.ENSMUSP00000030125,10090.ENSMUSP00000031795,10090.ENSMUSP00000047880,10090.ENSMUSP00000070413,10090.ENSMUSP00000081941,10090.ENSMUSP00000091768,10090.ENSMUSP00000126828…	Ccdc47,Ranbp2,Unc45b,Cdc37,Ahsa1,Hspa9,Hspd1,Hspa14,Dnlz,Bag1,Fkbp9,Tbce,Dnaja4,Crtap,Mesd,Dnajb11,Canx,Dnajb2,Hspa4l
GO:0065008	Regulation of biological quality	200	3943	0.1	0.29	0.0258	10090.ENSMUSP00000000450,10090.ENSMUSP00000001256,10090.ENSMUSP00000001592,10090.ENSMUSP00000002011,10090.ENSMUSP00000002043,10090.ENSMUSP00000004774,10090.ENSMUSP00000006397,10090.ENSMUSP00000007012,10090.ENSMUSP00000008987,10090.ENSMUSP00000009727,10090.ENSMUSP00000010804,10090.ENSMUSP00000015003,10090.ENSMUSP00000015486,10090.ENSMUSP00000015583,10090.ENSMUSP00000015812,10090.ENSMUSP00000016673…	Pparg,Sema6b,Jup,Esam,Ccdc47,Aqp1,Epor,Sod2,Cldn13,Syngr1,Plcd1,E2f4,Xk,Ctsg,Pdzd11,Il10,Nos2,Ywhah,Calm3,Cdc37,Lama4,Rock2,Sptb,Siva1,Tmem14c,Drd1,Bnip3l,Angpt1,Smdt1,Vdr,Tfrc,Popdc2,Umps,Atp5j,Ache,C1qtnf12,Rhag,Tspo2,Cript,Tmem178,Hspa9,Afg3l2,Pde6a,Prdx5,Prdx3,Hsd17b10,Atp5b,Hspd1,Acadl,Epha4,Cln8,Spta1,Rgs4,Myoc,Dnlz,Caprin1,Il1a,Fabp4,Fabp5,Car2,Exosc9,P2ry1,Csde1,Aimp1,Bag1,Vcp,Tal1,Pink1,…
GO:0048285	Organelle fission	30	358	0.32	0.33	0.0276	10090.ENSMUSP00000001127,10090.ENSMUSP00000019907,10090.ENSMUSP00000021277,10090.ENSMUSP00000022227,10090.ENSMUSP00000026560,10090.ENSMUSP00000028129,10090.ENSMUSP00000028527,10090.ENSMUSP00000031366,10090.ENSMUSP00000032915,10090.ENSMUSP00000034815,10090.ENSMUSP00000035079,10090.ENSMUSP00000036361,10090.ENSMUSP00000039500,10090.ENSMUSP00000043896,10090.ENSMUSP00000044645,10090.ENSMUSP00000048383…	Poldip2,Fbxo5,Aurkb,Cenpk,Psmd13,Slc2a8,Kif18a,Kntc1,Kif22,Kif23,Mlh1,Eme1,Mis12,Chtf18,Smc1a,Kif4,Spire1,Cit,Nusap1,Lpin1,Ncapd3,Rad54l,Smc2,Ccne1,Chmp3,Mad2l1,Racgap1,Mtfr2,Ccne2,Kif14
GO:0046501	Protoporphyrinogen IX metabolic process	5	11	1.06	0.39	0.0284	10090.ENSMUSP00000030446,10090.ENSMUSP00000033276,10090.ENSMUSP00000076575,10090.ENSMUSP00000098056,10090.ENSMUSP00000157791	Urod,Uros,Hmbs,Eif2ak1,Fech
GO:0098869	Cellular oxidant detoxification	13	95	0.53	0.35	0.0287	10090.ENSMUSP00000007012,10090.ENSMUSP00000020535,10090.ENSMUSP00000020779,10090.ENSMUSP00000025904,10090.ENSMUSP00000025961,10090.ENSMUSP00000028005,10090.ENSMUSP00000030935,10090.ENSMUSP00000033229,10090.ENSMUSP00000095794,10090.ENSMUSP00000101299,10090.ENSMUSP00000105356,10090.ENSMUSP00000112377,10090.ENSMUSP00000146030	Sod2,Hbq1a,Mpo,Prdx5,Prdx3,Mgst3,Prxl2b,Hbb-y,Hbb-bt,Park7,Prdx2,Prxl2a,Txnrd2
GO:0032543	Mitochondrial translation	14	109	0.51	0.35	0.03	10090.ENSMUSP00000001416,10090.ENSMUSP00000027256,10090.ENSMUSP00000030942,10090.ENSMUSP00000032124,10090.ENSMUSP00000032485,10090.ENSMUSP00000032841,10090.ENSMUSP00000035034,10090.ENSMUSP00000035177,10090.ENSMUSP00000041851,10090.ENSMUSP00000043561,10090.ENSMUSP00000044417,10090.ENSMUSP00000114402,10090.ENSMUSP00000120075,10090.ENSMUSP00000128915	Hars,Mrpl30,Mrpl20,Mrpl19,Mrpl51,Mrpl46,Mrps22,Mrpl3,Dars2,Mrpl41,Mrpl12,Mrps25,Mrps14,Mrpl16
GO:0045184	Establishment of protein localization	77	1263	0.18	0.3	0.03	10090.ENSMUSP00000000450,10090.ENSMUSP00000002043,10090.ENSMUSP00000003029,10090.ENSMUSP00000003310,10090.ENSMUSP00000006632,10090.ENSMUSP00000009234,10090.ENSMUSP00000009435,10090.ENSMUSP00000009727,10090.ENSMUSP00000011029,10090.ENSMUSP00000013845,10090.ENSMUSP00000018711,10090.ENSMUSP00000018816,10090.ENSMUSP00000019109,10090.ENSMUSP00000019514,10090.ENSMUSP00000021932,10090.ENSMUSP00000022009…	Pparg,Ccdc47,Timm44,Ranbp2,Zdhhc24,Ap1b1,Pttg1ip,Syngr1,Dnajc19,Timm23,Gabarap,Copz2,Ywhah,Calm3,Drd1,Cetn3,Tfrc,Cript,Hspa9,Hspd1,Agap1,Dnlz,Kif18a,Vcp,Pink1,Mfn2,Snx17,Abcb9,Stx2,Emc3,Sec13,Gabarapl2,Tmed1,Copb2,Timm8b,Bicd2,Dennd2a,Nup54,Spire1,Kif13a,Slc35d3,Neo1,Rab31,Atg4d,Stx3,Agtr1a,Pmpca,Porcn,H1f5,Timm50,Vps26a,Tsc2,Arrb1,Mpdz,Xpo1,Sec61a2,Park7,Tom1l1,Unc119,Ect2,Use1,Dmtn,Ap1s2,M6pr,S…
GO:0044242	Cellular lipid catabolic process	20	197	0.4	0.33	0.031	10090.ENSMUSP00000006053,10090.ENSMUSP00000007251,10090.ENSMUSP00000020804,10090.ENSMUSP00000026289,10090.ENSMUSP00000027153,10090.ENSMUSP00000029386,10090.ENSMUSP00000032233,10090.ENSMUSP00000034866,10090.ENSMUSP00000037348,10090.ENSMUSP00000042187,10090.ENSMUSP00000047778,10090.ENSMUSP00000066092,10090.ENSMUSP00000070583,10090.ENSMUSP00000072483,10090.ENSMUSP00000087525,10090.ENSMUSP00000099634…	Smpd4,Abhd16a,Gdpd1,Hsd17b10,Acadl,Etfdh,Tuba8,Etfa,Acaa2,Smpd1,Nudt19,Ech1,Lpin1,Acadm,Pla2g4e,Acadvl,Pla2g4c,Hadha,Gba,Eci2
GO:0032981	Mitochondrial respiratory chain complex I assembly	10	59	0.63	0.36	0.0313	10090.ENSMUSP00000013737,10090.ENSMUSP00000014438,10090.ENSMUSP00000016571,10090.ENSMUSP00000022097,10090.ENSMUSP00000022980,10090.ENSMUSP00000026222,10090.ENSMUSP00000038463,10090.ENSMUSP00000043543,10090.ENSMUSP00000136313,10090.ENSMUSP00000144904	Ndufs2,Ndufa2,Ndufa1,Ndufs6,Ndufb9,Ndufb8,Ndufc1,Ndufb10,Ndufa12,Ndufa9
GO:1901987	Regulation of cell cycle phase transition	34	432	0.29	0.31	0.0313	10090.ENSMUSP00000016680,10090.ENSMUSP00000019470,10090.ENSMUSP00000019907,10090.ENSMUSP00000021277,10090.ENSMUSP00000022595,10090.ENSMUSP00000029183,10090.ENSMUSP00000029214,10090.ENSMUSP00000029879,10090.ENSMUSP00000031366,10090.ENSMUSP00000033025,10090.ENSMUSP00000033544,10090.ENSMUSP00000036361,10090.ENSMUSP00000052869,10090.ENSMUSP00000055427,10090.ENSMUSP00000080419,10090.ENSMUSP00000091469…	Cul4a,Psme3,Fbxo5,Aurkb,Rgcc,Fam83d,Actl6a,Nbn,Kntc1,Lcmt1,Brcc3,Eme1,Mblac1,Cdc25c,Ezh2,Cdc6,Cdc25a,Susd2,Orc1,Hacd1,Fhl1,Mad2l1,Zwilch,Anapc7,Stxbp4,Dact1,Atp2b4,Rbm38,Dpf3,Prpf19,Kif14,Tipin,Cdkn2d,Gas1
GO:0007346	Regulation of mitotic cell cycle	38	506	0.27	0.31	0.033	10090.ENSMUSP00000001127,10090.ENSMUSP00000006898,10090.ENSMUSP00000012627,10090.ENSMUSP00000016680,10090.ENSMUSP00000019109,10090.ENSMUSP00000019470,10090.ENSMUSP00000019907,10090.ENSMUSP00000021277,10090.ENSMUSP00000022595,10090.ENSMUSP00000028882,10090.ENSMUSP00000029214,10090.ENSMUSP00000029879,10090.ENSMUSP00000030489,10090.ENSMUSP00000031366,10090.ENSMUSP00000033025,10090.ENSMUSP00000033544…	Poldip2,Gmnn,Rpa3,Cul4a,Ywhah,Psme3,Fbxo5,Aurkb,Rgcc,Il1a,Actl6a,Nbn,Tal1,Kntc1,Lcmt1,Brcc3,Eme1,Mblac1,Cdc25c,Nusap1,Ezh2,Kif20b,Cdc6,Cdc25a,Orc1,Tom1l1,Hacd1,Fhl1,Mad2l1,Zwilch,Anapc7,Dact1,Rbm38,Dpf3,Kif14,Tipin,Cdkn2d,Gas1
GO:0000280	Nuclear division	28	330	0.33	0.31	0.034	10090.ENSMUSP00000001127,10090.ENSMUSP00000019907,10090.ENSMUSP00000021277,10090.ENSMUSP00000022227,10090.ENSMUSP00000026560,10090.ENSMUSP00000028129,10090.ENSMUSP00000028527,10090.ENSMUSP00000031366,10090.ENSMUSP00000032915,10090.ENSMUSP00000034815,10090.ENSMUSP00000035079,10090.ENSMUSP00000036361,10090.ENSMUSP00000039500,10090.ENSMUSP00000043896,10090.ENSMUSP00000044645,10090.ENSMUSP00000048383…	Poldip2,Fbxo5,Aurkb,Cenpk,Psmd13,Slc2a8,Kif18a,Kntc1,Kif22,Kif23,Mlh1,Eme1,Mis12,Chtf18,Smc1a,Kif4,Spire1,Cit,Nusap1,Ncapd3,Rad54l,Smc2,Ccne1,Chmp3,Mad2l1,Racgap1,Ccne2,Kif14
GO:0033539	Fatty acid beta-oxidation using acyl-CoA dehydrogenase	5	12	1.02	0.37	0.0364	10090.ENSMUSP00000027153,10090.ENSMUSP00000029386,10090.ENSMUSP00000034866,10090.ENSMUSP00000072483,10090.ENSMUSP00000099634	Acadl,Etfdh,Etfa,Acadm,Acadvl
GO:0006261	DNA-templated DNA replication	15	126	0.47	0.33	0.0367	10090.ENSMUSP00000000028,10090.ENSMUSP00000006898,10090.ENSMUSP00000020449,10090.ENSMUSP00000023598,10090.ENSMUSP00000028910,10090.ENSMUSP00000029879,10090.ENSMUSP00000033950,10090.ENSMUSP00000034132,10090.ENSMUSP00000036361,10090.ENSMUSP00000059757,10090.ENSMUSP00000091469,10090.ENSMUSP00000099805,10090.ENSMUSP00000103658,10090.ENSMUSP00000130693,10090.ENSMUSP00000149833	Cdc45,Gmnn,Helb,Rfc4,Mgme1,Nbn,Gins4,Orc6,Eme1,Polq,Cdc6,Orc1,Ccne1,Ccne2,Tipin
GO:0061024	Membrane organization	51	755	0.23	0.29	0.0369	10090.ENSMUSP00000000384,10090.ENSMUSP00000002043,10090.ENSMUSP00000006027,10090.ENSMUSP00000009727,10090.ENSMUSP00000019514,10090.ENSMUSP00000021277,10090.ENSMUSP00000021458,10090.ENSMUSP00000021728,10090.ENSMUSP00000022634,10090.ENSMUSP00000025408,10090.ENSMUSP00000025925,10090.ENSMUSP00000027554,10090.ENSMUSP00000027817,10090.ENSMUSP00000028020,10090.ENSMUSP00000029907,10090.ENSMUSP00000030884…	Trappc10,Ccdc47,Reep5,Syngr1,Calm3,Aurkb,Sptb,Siva1,Bnip3l,Afg3l2,Plaat3,Cln8,Spta1,Myoc,Ubxn2b,Mfn2,Cptp,Stx2,Emc3,Sec13,Dmpk,Slc25a4,Plscr4,Opa1,Tie1,Acaa2,Smpd1,Tlcd2,Spire1,Micos13,Slc35f6,Vapb,Immt,Stx3,Etv5,Dysf,Timm50,4930486L24Rik,Tsc2,Trappc1,Fam92a,Pmp22,Shank3,Use1,Ap1s2,Nrxn2,Chmp3,Abcg4,Fnbp1l,Ghitm,Folr2
GO:0071702	Organic substance transport	110	1971	0.14	0.28	0.0369	10090.ENSMUSP00000000450,10090.ENSMUSP00000003029,10090.ENSMUSP00000003310,10090.ENSMUSP00000004774,10090.ENSMUSP00000006632,10090.ENSMUSP00000009234,10090.ENSMUSP00000009435,10090.ENSMUSP00000009727,10090.ENSMUSP00000011029,10090.ENSMUSP00000013845,10090.ENSMUSP00000015486,10090.ENSMUSP00000018610,10090.ENSMUSP00000018711,10090.ENSMUSP00000018816,10090.ENSMUSP00000019109,10090.ENSMUSP00000020586…	Pparg,Timm44,Ranbp2,Aqp1,Zdhhc24,Ap1b1,Pttg1ip,Syngr1,Dnajc19,Timm23,Xk,Nos2,Gabarap,Copz2,Ywhah,Slc22a4,Tmem14c,Drd1,Cetn3,Tfrc,C1qtnf12,Rhag,Tspo2,Hspa9,Hspd1,Agap1,Cln8,Slc2a8,Dnlz,Slc43a1,Kif18a,Fabp4,Fabp5,Car2,Vcp,Pla2g2f,Pink1,Mfn2,Cptp,Snx17,Abcb9,Stx2,Sec13,Hbb-y,Slc38a5,Acsl1,Slc25a4,Gabarapl2,Tmed1,Plscr4,Copb2,Slc7a13,Timm8b,Bicd2,Sem1,Slc16a1,Dennd2a,Nup54,Spire1,Kcnj10,Kif13a,Slc35d…
GO:0030261	Chromosome condensation	8	39	0.71	0.34	0.0389	10090.ENSMUSP00000044395,10090.ENSMUSP00000045816,10090.ENSMUSP00000057308,10090.ENSMUSP00000068713,10090.ENSMUSP00000072871,10090.ENSMUSP00000079356,10090.ENSMUSP00000099979,10090.ENSMUSP00000153364	H1f3,H1f2,H1f4,Nusap1,Ncapd3,H1f5,Smc2,Smc5
GO:0048518	Positive regulation of biological process	312	6612	0.07	0.26	0.0395	10090.ENSMUSP00000000450,10090.ENSMUSP00000001127,10090.ENSMUSP00000001256,10090.ENSMUSP00000001592,10090.ENSMUSP00000001927,10090.ENSMUSP00000002979,10090.ENSMUSP00000003310,10090.ENSMUSP00000003554,10090.ENSMUSP00000004202,10090.ENSMUSP00000004774,10090.ENSMUSP00000006397,10090.ENSMUSP00000007012,10090.ENSMUSP00000008987,10090.ENSMUSP00000009435,10090.ENSMUSP00000010804,10090.ENSMUSP00000015003…	Pparg,Poldip2,Sema6b,Jup,Ltbp1,Lamb1,Ranbp2,Casq1,Dnmt1,Aqp1,Epor,Sod2,Cldn13,Pttg1ip,Plcd1,E2f4,Mmp13,Plxnd1,Ctsg,Gata5,Il10,Cul4a,Nos2,Gabarap,Ywhah,Psme3,Calm3,Plin5,Fbxo5,Cdc34,Flt4,Btnl10,Rock2,Klf11,Aurkb,Plek2,Vash1,Siva1,Drd1,Med10,Cenpk,Psmc6,Rgcc,Bnip3l,Angpt1,Vdr,Tfrc,Rfc4,Atp5j,Igfbp6,Mospd1,Ache,C1qtnf12,Igf2r,Mmp25,Mapre2,Riok3,Hbegf,Ppp2r5b,Prdx5,Vegfb,Prdx3,Atp5b,Atp5a1,Bach1,Hspd…
GO:0033554	Cellular response to stress	92	1594	0.16	0.27	0.0407	10090.ENSMUSP00000000028,10090.ENSMUSP00000000450,10090.ENSMUSP00000001127,10090.ENSMUSP00000002043,10090.ENSMUSP00000004774,10090.ENSMUSP00000007012,10090.ENSMUSP00000012627,10090.ENSMUSP00000016680,10090.ENSMUSP00000018711,10090.ENSMUSP00000019615,10090.ENSMUSP00000020449,10090.ENSMUSP00000020779,10090.ENSMUSP00000022380,10090.ENSMUSP00000022595,10090.ENSMUSP00000022634,10090.ENSMUSP00000023598…	Cdc45,Pparg,Poldip2,Ccdc47,Aqp1,Sod2,Rpa3,Cul4a,Gabarap,Cdc37,Helb,Mpo,Psmc6,Rgcc,Bnip3l,Rfc4,Hspa9,Rnaseh2c,Prdx5,Prdx3,Bach1,Hspd1,Hspa14,Psmd14,Creb3l1,Il1a,Mgme1,Actl6a,Nbn,Clca1,Vcp,Pink1,Mfn2,Stx2,Aplf,Ruvbl1,Kif22,Bag3,Brcc3,Gins4,Map1lc3b,Gabarapl2,Mlh1,Eme1,Opa1,Acaa2,Parpbp,Exo1,Gtf2h5,Sem1,Melk,Smc1a,Hsf3,Trpc6,Polq,Vapb,Penk,Jmy,Etv5,Pgk1,Ezh2,Dysf,Htra2,Dab2ip,Palb2,Rragd,Eif2ak1,Wip…
GO:0042592	Homeostatic process	89	1531	0.16	0.27	0.0407	10090.ENSMUSP00000000450,10090.ENSMUSP00000002043,10090.ENSMUSP00000004774,10090.ENSMUSP00000007012,10090.ENSMUSP00000008987,10090.ENSMUSP00000010804,10090.ENSMUSP00000015003,10090.ENSMUSP00000015486,10090.ENSMUSP00000021728,10090.ENSMUSP00000021790,10090.ENSMUSP00000021932,10090.ENSMUSP00000022921,10090.ENSMUSP00000023086,10090.ENSMUSP00000023119,10090.ENSMUSP00000023486,10090.ENSMUSP00000024721…	Pparg,Ccdc47,Aqp1,Sod2,Cldn13,Plcd1,E2f4,Xk,Siva1,Tmem14c,Drd1,Angpt1,Smdt1,Vdr,Tfrc,Rhag,Tspo2,Tmem178,Hspa9,Afg3l2,Pde6a,Prdx5,Prdx3,Atp5b,Acadl,Cln8,Spta1,Il1a,Fabp4,Fabp5,Car2,P2ry1,Tal1,Stmn1,Mfn2,Kel,Dmpk,Bag3,Fundc2,Cdh5,Ltf,Metrnl,Tlcd2,Slc16a1,Bpgm,Myct1,Kcnj10,Trim10,Trpc6,Pfkm,Slc35d3,Cox19,Neo1,Vapb,Immt,Strap,Bsg,Agtr1a,Ezh2,Nptn,Aldoa,Myh7b,Irx3,Eif2ak1,Acadvl,Tjp1,Park7,Ezh1,Shank3…
GO:0140014	Mitotic nuclear division	18	173	0.42	0.31	0.0427	10090.ENSMUSP00000001127,10090.ENSMUSP00000021277,10090.ENSMUSP00000022227,10090.ENSMUSP00000028527,10090.ENSMUSP00000031366,10090.ENSMUSP00000032915,10090.ENSMUSP00000034815,10090.ENSMUSP00000039500,10090.ENSMUSP00000044645,10090.ENSMUSP00000048383,10090.ENSMUSP00000062049,10090.ENSMUSP00000068713,10090.ENSMUSP00000072871,10090.ENSMUSP00000099979,10090.ENSMUSP00000109815,10090.ENSMUSP00000112304…	Poldip2,Aurkb,Cenpk,Kif18a,Kntc1,Kif22,Kif23,Mis12,Smc1a,Kif4,Cit,Nusap1,Ncapd3,Smc2,Chmp3,Mad2l1,Racgap1,Kif14
GO:0010948	Negative regulation of cell cycle process	24	269	0.35	0.3	0.043	10090.ENSMUSP00000019907,10090.ENSMUSP00000021277,10090.ENSMUSP00000022595,10090.ENSMUSP00000025695,10090.ENSMUSP00000029879,10090.ENSMUSP00000031366,10090.ENSMUSP00000033544,10090.ENSMUSP00000036361,10090.ENSMUSP00000080419,10090.ENSMUSP00000088532,10090.ENSMUSP00000091469,10090.ENSMUSP00000093197,10090.ENSMUSP00000099805,10090.ENSMUSP00000102167,10090.ENSMUSP00000103500,10090.ENSMUSP00000110417…	Fbxo5,Aurkb,Rgcc,Ppp2r5b,Nbn,Kntc1,Brcc3,Eme1,Ezh2,Dab2ip,Cdc6,Susd2,Orc1,Ccp110,Tom1l1,Fhl1,Mad2l1,Zwilch,Dact1,Rbm38,Prpf19,Tipin,Cdkn2d,Gas1
GO:0034391	Regulation of smooth muscle cell apoptotic process	7	30	0.77	0.33	0.0444	10090.ENSMUSP00000000450,10090.ENSMUSP00000004202,10090.ENSMUSP00000007012,10090.ENSMUSP00000030884,10090.ENSMUSP00000070958,10090.ENSMUSP00000095866,10090.ENSMUSP00000113942	Pparg,Dnmt1,Sod2,Mfn2,Agtr1a,Arrb1,Gapdh
GO:0030029	Actin filament-based process	43	611	0.25	0.28	0.0455	10090.ENSMUSP00000002885,10090.ENSMUSP00000003554,10090.ENSMUSP00000004774,10090.ENSMUSP00000020904,10090.ENSMUSP00000021458,10090.ENSMUSP00000021544,10090.ENSMUSP00000022078,10090.ENSMUSP00000023072,10090.ENSMUSP00000027817,10090.ENSMUSP00000030187,10090.ENSMUSP00000030739,10090.ENSMUSP00000034133,10090.ENSMUSP00000034533,10090.ENSMUSP00000037192,10090.ENSMUSP00000044491,10090.ENSMUSP00000048057…	Epdr1,Casq1,Aqp1,Rock2,Sptb,Plek2,Rhobtb3,Parvb,Spta1,Tln1,Epb41,Mylk3,Kcnj5,Kcnj2,Stard8,Inppl1,Spire1,Hip1,Cit,Jmy,Lpin1,Hmcn1,Smtn,Daam1,Arrb1,Tjp1,Shroom4,Fhdc1,Tpm2,Tnnt1,Pmp22,Dmtn,Dmd,Fam171a1,Palld,Svil,Fnbp1l,Racgap1,Iqsec2,Myl6,Diaph3,Add2,Kcnj8
GO:0048856	Anatomical structure development	265	5513	0.08	0.25	0.0455	10090.ENSMUSP00000000450,10090.ENSMUSP00000001127,10090.ENSMUSP00000001256,10090.ENSMUSP00000001592,10090.ENSMUSP00000001927,10090.ENSMUSP00000002043,10090.ENSMUSP00000002172,10090.ENSMUSP00000002397,10090.ENSMUSP00000002979,10090.ENSMUSP00000003554,10090.ENSMUSP00000004202,10090.ENSMUSP00000004732,10090.ENSMUSP00000004774,10090.ENSMUSP00000005607,10090.ENSMUSP00000006053,10090.ENSMUSP00000006254…	Pparg,Poldip2,Sema6b,Jup,Ltbp1,Ccdc47,Acp2,Gmpr2,Lamb1,Casq1,Dnmt1,Lim2,Aqp1,Asf1b,Smpd4,Tbcb,Epor,Gmnn,Sod2,Fhl2,Cldn13,Ap1b1,Plcd1,Dnajc19,Ndufs2,Ndufa2,E2f4,Mmp13,Xk,Plxnd1,Gata5,Il10,Cul4a,Unc45b,Plod1,Fbxo5,Lama4,Flt4,Rock2,Lratd1,Aurkb,Sptb,Vash1,Tmem14c,Barx1,Drd1,Sdha,Rhobtb3,Ndufs6,Angpt1,Parvb,Aco2,Vdr,Tfrc,Popdc2,Umps,Ache,Igf2r,Mmp25,Rhag,Tspo2,Hspa9,Spry4,Hbegf,Afg3l2,Pde6a,Vegfb,Pla…
GO:0050793	Regulation of developmental process	146	2777	0.12	0.26	0.0455	10090.ENSMUSP00000000450,10090.ENSMUSP00000001256,10090.ENSMUSP00000001592,10090.ENSMUSP00000002979,10090.ENSMUSP00000004202,10090.ENSMUSP00000004774,10090.ENSMUSP00000007012,10090.ENSMUSP00000008987,10090.ENSMUSP00000015486,10090.ENSMUSP00000015511,10090.ENSMUSP00000015771,10090.ENSMUSP00000016673,10090.ENSMUSP00000016680,10090.ENSMUSP00000019109,10090.ENSMUSP00000019907,10090.ENSMUSP00000019992…	Pparg,Sema6b,Jup,Lamb1,Dnmt1,Aqp1,Sod2,Cldn13,Xk,Plxnd1,Gata5,Il10,Cul4a,Ywhah,Fbxo5,Lama4,Flt4,Rock2,Vash1,Rhobtb3,Rgcc,Parvb,Vdr,Tfrc,Ache,Tmem178,Hspa9,Spry4,Afg3l2,Vegfb,Plaat3,Plekhb2,Epha4,Spta1,Rgs4,Myoc,Tnfsf4,Caprin1,Creb3l1,Il1a,Car2,Actl6a,P2ry1,Nbn,Bag1,Npr2,Tal1,Pink1,Epb41,Mfn2,Ociad1,Kel,Ruvbl1,Bhlhe41,Dmpk,Slc25a4,Mylk3,Cdh5,Ngp,Ltf,Mlh1,Arap3,Gdpd5,Bloc1s5,Ninj1,Opa1,Tie1,Metrnl,…
GO:0051255	Spindle midzone assembly	5	13	0.98	0.34	0.0455	10090.ENSMUSP00000021277,10090.ENSMUSP00000034815,10090.ENSMUSP00000035079,10090.ENSMUSP00000048383,10090.ENSMUSP00000126417	Aurkb,Kif23,Mlh1,Kif4,Racgap1
GO:0065003	Protein-containing complex assembly	74	1227	0.18	0.27	0.0455	10090.ENSMUSP00000000028,10090.ENSMUSP00000003554,10090.ENSMUSP00000005607,10090.ENSMUSP00000006898,10090.ENSMUSP00000007012,10090.ENSMUSP00000009234,10090.ENSMUSP00000011055,10090.ENSMUSP00000013737,10090.ENSMUSP00000014438,10090.ENSMUSP00000015812,10090.ENSMUSP00000016571,10090.ENSMUSP00000018246,10090.ENSMUSP00000019907,10090.ENSMUSP00000021818,10090.ENSMUSP00000022089,10090.ENSMUSP00000022097…	Cdc45,Casq1,Asf1b,Gmnn,Sod2,Ap1b1,Apip,Ndufs2,Ndufa2,Pdzd11,Ndufa1,H2bc4,Fbxo5,Cenpp,Med10,Ndufs6,Cenpk,Angpt1,Eif3h,Ndufb9,Hbegf,Afg3l2,Ndufb8,Hsd17b10,Uqcrc1,Ssna1,Tln1,Tal1,Mrpl20,Kntc1,Ruvbl1,Psmd10,Gcfc2,Ninj1,Opa1,Kcnj2,Ndufc1,Eif3l,Mis12,Gtf2h5,Sem1,Ndufb10,H1f3,Tspyl5,H1f2,Tbce,Rbmxl1,Spire1,H1f4,Hip1,Polq,Cox19,Strap,H1f5,Cenpi,Aldoa,Rps2,Trappc1,Fhdc1,Ect2,Dmtn,Kctd12b,Dmd,Chmp3,Hacd1,T…
GO:1904925	Positive regulation of autophagy of mitochondrion in response to mitochondrial depolarization	5	13	0.98	0.34	0.0455	10090.ENSMUSP00000019615,10090.ENSMUSP00000030536,10090.ENSMUSP00000030884,10090.ENSMUSP00000110648,10090.ENSMUSP00000130660	Cdc37,Pink1,Mfn2,Optn,Gba
GO:0019395	Fatty acid oxidation	12	89	0.53	0.31	0.0467	10090.ENSMUSP00000000450,10090.ENSMUSP00000026289,10090.ENSMUSP00000027153,10090.ENSMUSP00000029386,10090.ENSMUSP00000032233,10090.ENSMUSP00000034866,10090.ENSMUSP00000037348,10090.ENSMUSP00000066092,10090.ENSMUSP00000072483,10090.ENSMUSP00000099634,10090.ENSMUSP00000120976,10090.ENSMUSP00000131735	Pparg,Hsd17b10,Acadl,Etfdh,Tuba8,Etfa,Acaa2,Ech1,Acadm,Acadvl,Hadha,Eci2
GO:0007275	Multicellular organism development	222	4513	0.09	0.25	0.0474	10090.ENSMUSP00000000450,10090.ENSMUSP00000001256,10090.ENSMUSP00000001927,10090.ENSMUSP00000002043,10090.ENSMUSP00000002172,10090.ENSMUSP00000002397,10090.ENSMUSP00000002979,10090.ENSMUSP00000004202,10090.ENSMUSP00000004732,10090.ENSMUSP00000004774,10090.ENSMUSP00000005607,10090.ENSMUSP00000006053,10090.ENSMUSP00000006254,10090.ENSMUSP00000006397,10090.ENSMUSP00000007012,10090.ENSMUSP00000008280…	Pparg,Sema6b,Ltbp1,Ccdc47,Acp2,Gmpr2,Lamb1,Dnmt1,Lim2,Aqp1,Asf1b,Smpd4,Tbcb,Epor,Sod2,Fhl2,Ap1b1,Plcd1,Dnajc19,Ndufs2,Ndufa2,Mmp13,Xk,Plxnd1,Gata5,Il10,Cul4a,Unc45b,Lama4,Flt4,Rock2,Aurkb,Sptb,Vash1,Tmem14c,Barx1,Drd1,Sdha,Rhobtb3,Ndufs6,Angpt1,Aco2,Vdr,Tfrc,Popdc2,Ache,Igf2r,Rhag,Tspo2,Hspa9,Hbegf,Afg3l2,Pde6a,Vegfb,Plaat3,Prdx3,Atp5b,Hspd1,Epha4,Cln8,Spta1,Smyd2,Rgs4,Myoc,Tnfsf4,Ssna1,Kif18a,Il…
GO:0051983	Regulation of chromosome segregation	15	131	0.46	0.3	0.0474	10090.ENSMUSP00000019907,10090.ENSMUSP00000021277,10090.ENSMUSP00000029214,10090.ENSMUSP00000031366,10090.ENSMUSP00000033025,10090.ENSMUSP00000043896,10090.ENSMUSP00000062049,10090.ENSMUSP00000072871,10090.ENSMUSP00000091469,10090.ENSMUSP00000099979,10090.ENSMUSP00000112304,10090.ENSMUSP00000112790,10090.ENSMUSP00000113928,10090.ENSMUSP00000136280,10090.ENSMUSP00000153364	Fbxo5,Aurkb,Actl6a,Kntc1,Lcmt1,Chtf18,Cit,Ncapd3,Cdc6,Smc2,Mad2l1,Zwilch,Anapc7,Dpf3,Smc5
GO:1901575	Organic substance catabolic process	96	1691	0.15	0.26	0.0474	10090.ENSMUSP00000002043,10090.ENSMUSP00000002064,10090.ENSMUSP00000002397,10090.ENSMUSP00000006053,10090.ENSMUSP00000007251,10090.ENSMUSP00000010804,10090.ENSMUSP00000015394,10090.ENSMUSP00000016680,10090.ENSMUSP00000018610,10090.ENSMUSP00000019109,10090.ENSMUSP00000019422,10090.ENSMUSP00000020217,10090.ENSMUSP00000020550,10090.ENSMUSP00000020804,10090.ENSMUSP00000021362,10090.ENSMUSP00000022256…	Ccdc47,Blvra,Gmpr2,Smpd4,Abhd16a,Plcd1,Mmp13,Cul4a,Nos2,Ywhah,Dpep1,Nudt4,Cdc34,Gdpd1,Klhdc2,Psmd6,Psmc6,Bnip3l,Ache,Rnaseh2c,Plaat3,Hsd17b10,Psmd13,Acadl,Cln8,Psmb7,Psmd14,Exosc9,Etfdh,Csde1,Ubxn2b,Vcp,Urod,Pla2g2f,Nudt9,Nt5c3,Tuba8,Bcat2,Bag3,Psma4,Etfa,Mlh1,Acaa2,Smpd1,Gpc1,Bpgm,Nudt19,Mib1,Fbxo48,Pfkm,Ech1,Bckdk,Lpin1,Psmc3,Acadm,Trim58,Pgk1,Dysf,Dut,Aldoa,Htra2,Pla2g4e,Dab2ip,4930486L24Rik,U…

## Sheet: GO_Sp_Unique_Gene_Downregulated
#term ID	term description	observed gene count	background gene count	strength	signal	false discovery rate	matching proteins in your network (IDs)	matching proteins in your network (labels)
GO:0046649	Lymphocyte activation	104	529	0.66	2.31	2.49e-30	10090.ENSMUSP00000001559,10090.ENSMUSP00000002101,10090.ENSMUSP00000003469,10090.ENSMUSP00000005889,10090.ENSMUSP00000013807,10090.ENSMUSP00000014290,10090.ENSMUSP00000015460,10090.ENSMUSP00000017799,10090.ENSMUSP00000019248,10090.ENSMUSP00000019987,10090.ENSMUSP00000021552,10090.ENSMUSP00000022124,10090.ENSMUSP00000023151,10090.ENSMUSP00000023736,10090.ENSMUSP00000025831,10090.ENSMUSP00000025944…	Itfg2,Cd3g,Cd79a,Vav1,Pten,Apbb1ip,Slamf1,Cd40,Cd22,Traf3ip2,Zfp36l1,Cd180,Bcl6,Lmbr1l,Dock8,Hhex,Zap70,Abl2,Prkcq,Cd2,Il6ra,Cd1d1,Rhoh,Lfng,Dtx1,Il4ra,Cd37,Dock11,Sash3,Btk,Pou2af1,Cd3d,Cmtm7,Bank1,Spib,H2-DMa,Prex1,Tox,Ripk2,Flt3,Zc3h12d,Aicda,Batf,Nfkbid,Dpp4,Clcf1,Tespa1,Ly6d,Slfn1,Malt1,Patz1,Gapt,Wdfy4,Blnk,Chd7,Themis,Cd8a,Prkcb,Hsh2d,Unc13d,Ikzf1,Dock10,Notch2,Cd6,Plcg2,Cr2,Card11,Tcf7,Tn…
GO:0045321	Leukocyte activation	109	666	0.58	1.94	3.85e-26	10090.ENSMUSP00000001559,10090.ENSMUSP00000002101,10090.ENSMUSP00000003469,10090.ENSMUSP00000005889,10090.ENSMUSP00000013807,10090.ENSMUSP00000014290,10090.ENSMUSP00000015460,10090.ENSMUSP00000017799,10090.ENSMUSP00000019248,10090.ENSMUSP00000019987,10090.ENSMUSP00000021552,10090.ENSMUSP00000022124,10090.ENSMUSP00000023151,10090.ENSMUSP00000023736,10090.ENSMUSP00000025831,10090.ENSMUSP00000025944…	Itfg2,Cd3g,Cd79a,Vav1,Pten,Apbb1ip,Slamf1,Cd40,Cd22,Traf3ip2,Zfp36l1,Cd180,Bcl6,Lmbr1l,Dock8,Hhex,Zap70,Abl2,Prkcq,Cd2,Il6ra,Cd1d1,Rhoh,Lfng,Dtx1,Lat,Il4ra,Cd37,Dock11,Sash3,Btk,Pou2af1,Cd3d,Cmtm7,Bank1,Spib,H2-DMa,Prex1,Tox,Ripk2,Flt3,Zc3h12d,Aicda,Batf,Nfkbid,Dpp4,Clcf1,Tespa1,Ly6d,Slfn1,Malt1,Patz1,Gapt,Wdfy4,Blnk,Chd7,Themis,Cd8a,Prkcb,Hsh2d,Unc13d,Ikzf1,Dock10,Notch2,Cd6,Plcg2,Cr2,Card11,Tcf…
GO:0002376	Immune system process	219	2249	0.36	1.3	1.15e-25	10090.ENSMUSP00000001327,10090.ENSMUSP00000001559,10090.ENSMUSP00000002095,10090.ENSMUSP00000002101,10090.ENSMUSP00000003459,10090.ENSMUSP00000003469,10090.ENSMUSP00000005066,10090.ENSMUSP00000005592,10090.ENSMUSP00000005889,10090.ENSMUSP00000006912,10090.ENSMUSP00000013807,10090.ENSMUSP00000014290,10090.ENSMUSP00000015460,10090.ENSMUSP00000016094,10090.ENSMUSP00000017799,10090.ENSMUSP00000019248…	Itgb7,Itfg2,Kmt2a,Cd3g,Myo1g,Cd79a,Map2k1,Siglecg,Vav1,Pip4k2a,Pten,Apbb1ip,Slamf1,Ncf1,Cd40,Cd22,Traf3ip2,Stx8,Map3k14,Zfp36l1,Evl,Traf3,Ly86,Cd180,Ciita,Bcl6,Alcam,Runx1,Lmbr1l,Tapbp,Tap2,Ltb,Lta,Cd5,Dock8,Hhex,Chuk,Zap70,Cd55,Abl2,Prkcq,Kynu,Cd2,Il6ra,Cd1d1,Nfkb1,Sit1,Rhoh,Sppl3,Lfng,Dtx1,Lrmp,Lat,Il21r,Il4ra,Cd37,Dock11,Sash3,Btk,Ikbkb,Irf2,Pou2af1,Cd3d,Cmtm7,Bank1,Spib,Cdk13,H2-DMa,Prex1,Tox…
GO:0001775	Cell activation	110	758	0.53	1.71	8.64e-23	10090.ENSMUSP00000001559,10090.ENSMUSP00000002101,10090.ENSMUSP00000003469,10090.ENSMUSP00000005889,10090.ENSMUSP00000013807,10090.ENSMUSP00000014290,10090.ENSMUSP00000015460,10090.ENSMUSP00000017799,10090.ENSMUSP00000019248,10090.ENSMUSP00000019987,10090.ENSMUSP00000021552,10090.ENSMUSP00000021689,10090.ENSMUSP00000022124,10090.ENSMUSP00000023151,10090.ENSMUSP00000023736,10090.ENSMUSP00000025831…	Itfg2,Cd3g,Cd79a,Vav1,Pten,Apbb1ip,Slamf1,Cd40,Cd22,Traf3ip2,Zfp36l1,Evl,Cd180,Bcl6,Lmbr1l,Dock8,Hhex,Zap70,Abl2,Prkcq,Cd2,Il6ra,Cd1d1,Rhoh,Lfng,Dtx1,Lat,Il4ra,Cd37,Dock11,Sash3,Btk,Pou2af1,Cd3d,Cmtm7,Bank1,Spib,H2-DMa,Prex1,Tox,Ripk2,Flt3,Zc3h12d,Aicda,Batf,Nfkbid,Dpp4,Clcf1,Tespa1,Ly6d,Slfn1,Malt1,Patz1,Gapt,Wdfy4,Blnk,Chd7,Themis,Cd8a,Prkcb,Hsh2d,Unc13d,Ikzf1,Dock10,Notch2,Cd6,Plcg2,Cr2,Card11…
GO:0002682	Regulation of immune system process	165	1523	0.4	1.38	8.93e-23	10090.ENSMUSP00000000579,10090.ENSMUSP00000003459,10090.ENSMUSP00000003469,10090.ENSMUSP00000004560,10090.ENSMUSP00000005592,10090.ENSMUSP00000005678,10090.ENSMUSP00000005889,10090.ENSMUSP00000013807,10090.ENSMUSP00000015460,10090.ENSMUSP00000016094,10090.ENSMUSP00000017799,10090.ENSMUSP00000019248,10090.ENSMUSP00000021052,10090.ENSMUSP00000021413,10090.ENSMUSP00000021527,10090.ENSMUSP00000021552…	Sox9,Myo1g,Cd79a,Bid,Siglecg,Fcer2a,Vav1,Pten,Slamf1,Ncf1,Cd40,Cd22,Smarcd2,Nfkbia,Prkch,Zfp36l1,Traf3,Cd180,Bcl6,Cd96,Runx1,Zeb1,Tapbp,Tap2,Lta,Cd5,Lpxn,Dock8,Smad7,Zap70,Cd55,Abl2,Prkcq,Rassf2,Cd1d1,Sit1,Rhoh,Sppl3,Dtx1,Clec2d,Lat,Il4ra,Cd37,Sash3,Btk,Ldlr,Bank1,Rac2,Camk1d,H2-DMa,Tox,Ripk2,Flt3,Zc3h12d,Nfkbid,H2-DMb2,Dpp4,Clcf1,Elf1,Tespa1,Slfn1,Malt1,Ambra1,Runx3,Lrrk2,Pik3ap1,Klri2,Klhl6,Ikb…
GO:0048583	Regulation of response to stimulus	311	4029	0.26	1.05	1.38e-22	10090.ENSMUSP00000000579,10090.ENSMUSP00000000724,10090.ENSMUSP00000001559,10090.ENSMUSP00000001716,10090.ENSMUSP00000002044,10090.ENSMUSP00000002284,10090.ENSMUSP00000002320,10090.ENSMUSP00000003459,10090.ENSMUSP00000003469,10090.ENSMUSP00000004560,10090.ENSMUSP00000004684,10090.ENSMUSP00000004959,10090.ENSMUSP00000005066,10090.ENSMUSP00000005592,10090.ENSMUSP00000005678,10090.ENSMUSP00000005889…	Sox9,Kat2b,Itfg2,Ddt,Map3k3,Plaur,Ppard,Myo1g,Cd79a,Bid,Arhgef18,Grap,Map2k1,Siglecg,Fcer2a,Vav1,Ncoa2,Stimate,Pip4k2a,Pten,Birc3,Slamf1,Atf6b,Gtf2ird2,Ncf1,Cd40,Cd22,Traf3ip2,Smarcd2,Map3k14,Nfkbia,Prkch,Traf3,Ly86,Sema4d,Tert,Cd180,Parg,Srebf2,Bcl6,Crebbp,Cd96,Tbc1d23,Pak2,St6gal1,Runx1,Lmbr1l,Kmt2d,Fbxl17,Fgd2,Zeb1,Tapbp,Tap2,Lta,Lpxn,Frmd8,Hhex,Chuk,Limd1,Gdf11,Smad7,Zap70,Dgkd,Cd55,Abl2,Prkc…
GO:0030098	Lymphocyte differentiation	69	323	0.7	2.17	1.45e-21	10090.ENSMUSP00000001559,10090.ENSMUSP00000002101,10090.ENSMUSP00000003469,10090.ENSMUSP00000005889,10090.ENSMUSP00000015460,10090.ENSMUSP00000019987,10090.ENSMUSP00000021552,10090.ENSMUSP00000023151,10090.ENSMUSP00000023736,10090.ENSMUSP00000025944,10090.ENSMUSP00000027291,10090.ENSMUSP00000027888,10090.ENSMUSP00000029559,10090.ENSMUSP00000029717,10090.ENSMUSP00000031106,10090.ENSMUSP00000031555…	Itfg2,Cd3g,Cd79a,Vav1,Slamf1,Traf3ip2,Zfp36l1,Bcl6,Lmbr1l,Hhex,Zap70,Abl2,Il6ra,Cd1d1,Rhoh,Lfng,Dtx1,Il4ra,Dock11,Sash3,Btk,Pou2af1,Cd3d,Cmtm7,Spib,H2-DMa,Prex1,Tox,Ripk2,Flt3,Batf,Nfkbid,Dpp4,Clcf1,Tespa1,Ly6d,Malt1,Patz1,Chd7,Themis,Cd8a,Ikzf1,Dock10,Notch2,Plcg2,Cr2,Card11,Tcf7,Dock2,Relb,Ccr6,Atp11c,Ccr7,Ikzf3,Cd3e,Dclre1c,Pou2f2,Itk,Nfatc3,Bcl11a,Rc3h1,Lck,Ccr9,Cd79b,Txk,Ptprj,Ptprc,Slamf6,C…
GO:0002521	Leukocyte differentiation	80	453	0.61	1.9	9.77e-21	10090.ENSMUSP00000001559,10090.ENSMUSP00000002101,10090.ENSMUSP00000003469,10090.ENSMUSP00000005889,10090.ENSMUSP00000015460,10090.ENSMUSP00000019987,10090.ENSMUSP00000021552,10090.ENSMUSP00000023151,10090.ENSMUSP00000023673,10090.ENSMUSP00000023736,10090.ENSMUSP00000025944,10090.ENSMUSP00000026217,10090.ENSMUSP00000027291,10090.ENSMUSP00000027888,10090.ENSMUSP00000029559,10090.ENSMUSP00000029717…	Itfg2,Cd3g,Cd79a,Vav1,Slamf1,Traf3ip2,Zfp36l1,Bcl6,Runx1,Lmbr1l,Hhex,Chuk,Zap70,Abl2,Il6ra,Cd1d1,Rhoh,Lfng,Dtx1,Il4ra,Dock11,Sash3,Btk,Pou2af1,Cd3d,Cmtm7,Spib,H2-DMa,Prex1,Tox,Ripk2,Flt3,Batf,Gab3,Nfkbid,Dpp4,Dhrs7b,Clcf1,Tespa1,Ly6d,Malt1,Patz1,Chd7,Creb1,Themis,Cd8a,Ikzf1,Dock10,Notch2,Plcg2,Sh3pxd2a,Cr2,Card11,Tcf7,Dock2,Relb,Ccr6,Atp11c,Ccr7,Ikzf3,Cd3e,Dclre1c,Pou2f2,Itk,Nfatc3,Bcl11a,Psen2,A…
GO:0010468	Regulation of gene expression	360	5140	0.21	0.95	3.46e-20	10090.ENSMUSP00000000579,10090.ENSMUSP00000000724,10090.ENSMUSP00000002095,10090.ENSMUSP00000002280,10090.ENSMUSP00000002284,10090.ENSMUSP00000002305,10090.ENSMUSP00000002320,10090.ENSMUSP00000005066,10090.ENSMUSP00000005108,10090.ENSMUSP00000005592,10090.ENSMUSP00000005841,10090.ENSMUSP00000006037,10090.ENSMUSP00000007747,10090.ENSMUSP00000008542,10090.ENSMUSP00000010279,10090.ENSMUSP00000013807…	Sox9,Kat2b,Kmt2a,Smg9,Plaur,Kdm7a,Ppard,Map2k1,Kdm5a,Siglecg,Ctcf,Ncoa2,Dus3l,Elk3,Tmigd3,Pten,Pax5,Slamf1,Atf6b,Lcorl,Ncf1,Casc3,Cd40,Cd22,Traf3ip2,Eif4ebp2,Taf15,Smarcd2,Gtf2a1,Nfkbia,Prkch,Zfp36l1,Ylpm1,Traf3,Sema4d,Tert,Tasor,Srebf2,Ciita,Bcl6,Crebbp,Cd96,Tbc1d23,Ildr1,Runx1,Kmt2d,Zeb1,Tapbp,Ltb,Lta,Setbp1,Lpxn,Frmd8,Hhex,Pcgf6,Chuk,Limd1,Smad7,Stat4,Cd55,Abl2,Prkcq,Patl2,Ubox5,Xrn2,Serp1,Cd2…
GO:1903131	Mononuclear cell differentiation	71	373	0.65	1.96	7.31e-20	10090.ENSMUSP00000001559,10090.ENSMUSP00000002101,10090.ENSMUSP00000003469,10090.ENSMUSP00000005889,10090.ENSMUSP00000015460,10090.ENSMUSP00000019987,10090.ENSMUSP00000021552,10090.ENSMUSP00000023151,10090.ENSMUSP00000023736,10090.ENSMUSP00000025944,10090.ENSMUSP00000027291,10090.ENSMUSP00000027888,10090.ENSMUSP00000029559,10090.ENSMUSP00000029717,10090.ENSMUSP00000031106,10090.ENSMUSP00000031555…	Itfg2,Cd3g,Cd79a,Vav1,Slamf1,Traf3ip2,Zfp36l1,Bcl6,Lmbr1l,Hhex,Zap70,Abl2,Il6ra,Cd1d1,Rhoh,Lfng,Dtx1,Il4ra,Dock11,Sash3,Btk,Pou2af1,Cd3d,Cmtm7,Spib,H2-DMa,Prex1,Tox,Ripk2,Flt3,Batf,Nfkbid,Dpp4,Clcf1,Tespa1,Ly6d,Malt1,Patz1,Chd7,Themis,Cd8a,Ikzf1,Dock10,Notch2,Plcg2,Cr2,Card11,Tcf7,Dock2,Relb,Ccr6,Atp11c,Ccr7,Ikzf3,Cd3e,Dclre1c,Pou2f2,Itk,Nfatc3,Bcl11a,Rc3h1,Lck,Ccr9,Cd79b,Txk,Ptprj,Ifi206,Ptprc,S…
GO:0050776	Regulation of immune response	111	861	0.48	1.51	1.04e-19	10090.ENSMUSP00000003459,10090.ENSMUSP00000003469,10090.ENSMUSP00000005592,10090.ENSMUSP00000005678,10090.ENSMUSP00000005889,10090.ENSMUSP00000015460,10090.ENSMUSP00000016094,10090.ENSMUSP00000017799,10090.ENSMUSP00000019248,10090.ENSMUSP00000021413,10090.ENSMUSP00000021527,10090.ENSMUSP00000021706,10090.ENSMUSP00000022124,10090.ENSMUSP00000023151,10090.ENSMUSP00000023336,10090.ENSMUSP00000025161…	Myo1g,Cd79a,Siglecg,Fcer2a,Vav1,Slamf1,Ncf1,Cd40,Cd22,Nfkbia,Prkch,Traf3,Cd180,Bcl6,Cd96,Tapbp,Tap2,Lta,Lpxn,Smad7,Zap70,Cd55,Prkcq,Cd1d1,Sppl3,Clec2d,Il4ra,Cd37,Sash3,Btk,Rac2,H2-DMa,Ripk2,Nfkbid,H2-DMb2,Dpp4,Clcf1,Elf1,Tespa1,Malt1,Pik3ap1,Klri2,Klhl6,Ikbke,Irak2,Arf6,Blnk,Samhd1,Trim12c,Themis,Ifi209,Fam49b,Btla,Cd8a,Prkcb,Tec,Unc13d,Hcst,Serpinb1a,Plcg2,Cr2,Card11,Ifi208,Prkd2,Tnfrsf13c,Trim5…
GO:0002684	Positive regulation of immune system process	115	928	0.46	1.46	2.7e-19	10090.ENSMUSP00000003459,10090.ENSMUSP00000003469,10090.ENSMUSP00000005678,10090.ENSMUSP00000005889,10090.ENSMUSP00000015460,10090.ENSMUSP00000017799,10090.ENSMUSP00000021052,10090.ENSMUSP00000021527,10090.ENSMUSP00000021552,10090.ENSMUSP00000023151,10090.ENSMUSP00000023673,10090.ENSMUSP00000025197,10090.ENSMUSP00000025266,10090.ENSMUSP00000025571,10090.ENSMUSP00000025831,10090.ENSMUSP00000027291…	Myo1g,Cd79a,Fcer2a,Vav1,Slamf1,Cd40,Smarcd2,Prkch,Zfp36l1,Bcl6,Runx1,Tap2,Lta,Cd5,Dock8,Zap70,Cd55,Abl2,Prkcq,Cd1d1,Rhoh,Sppl3,Il4ra,Cd37,Sash3,Btk,Rac2,Camk1d,H2-DMa,Tox,Ripk2,Nfkbid,H2-DMb2,Dpp4,Clcf1,Tespa1,Malt1,Ambra1,Runx3,Lrrk2,Klri2,Klhl6,Ikbke,Aqp3,Blnk,Creb1,Trim12c,Themis,Ifi209,Fam49b,Cd8a,Prkcb,Tec,Unc13d,Ikzf1,Notch2,Cd6,Plcg2,Cr2,Card11,Ifi208,Prkd2,Tnfrsf13c,Ccr6,Trim5,Actb,Peli1,…
GO:0051249	Regulation of lymphocyte activation	82	518	0.57	1.71	7.89e-19	10090.ENSMUSP00000004560,10090.ENSMUSP00000005592,10090.ENSMUSP00000013807,10090.ENSMUSP00000015460,10090.ENSMUSP00000017799,10090.ENSMUSP00000019248,10090.ENSMUSP00000021052,10090.ENSMUSP00000021552,10090.ENSMUSP00000023151,10090.ENSMUSP00000023673,10090.ENSMUSP00000025081,10090.ENSMUSP00000025571,10090.ENSMUSP00000025831,10090.ENSMUSP00000026999,10090.ENSMUSP00000027291,10090.ENSMUSP00000027650…	Bid,Siglecg,Pten,Slamf1,Cd40,Cd22,Smarcd2,Zfp36l1,Bcl6,Runx1,Zeb1,Cd5,Dock8,Smad7,Zap70,Cd55,Abl2,Prkcq,Cd1d1,Sit1,Rhoh,Dtx1,Lat,Il4ra,Cd37,Sash3,Btk,Bank1,Rac2,H2-DMa,Tox,Ripk2,Flt3,Zc3h12d,Nfkbid,H2-DMb2,Dpp4,Clcf1,Tespa1,Slfn1,Malt1,Ambra1,Runx3,Fam49b,Btla,Zfp608,Cd6,Card11,Tcf7,Tnfrsf13c,Actb,Peli1,Atp11c,Ccr7,Ikzf3,Cd3e,Iglc2,Arid1a,Itch,Ripor2,Lyst,Klrc2,Klrd1,Hmces,H2-DMb1,Samsn1,Cblb,Thy…
GO:0042110	T cell activation	68	363	0.64	1.89	9.67e-19	10090.ENSMUSP00000002101,10090.ENSMUSP00000005889,10090.ENSMUSP00000013807,10090.ENSMUSP00000014290,10090.ENSMUSP00000019987,10090.ENSMUSP00000021552,10090.ENSMUSP00000023151,10090.ENSMUSP00000023736,10090.ENSMUSP00000025831,10090.ENSMUSP00000027291,10090.ENSMUSP00000027888,10090.ENSMUSP00000028118,10090.ENSMUSP00000029456,10090.ENSMUSP00000029559,10090.ENSMUSP00000029717,10090.ENSMUSP00000031106…	Cd3g,Vav1,Pten,Apbb1ip,Traf3ip2,Zfp36l1,Bcl6,Lmbr1l,Dock8,Zap70,Abl2,Prkcq,Cd2,Il6ra,Cd1d1,Rhoh,Lfng,Dtx1,Il4ra,Cd37,Sash3,Cd3d,H2-DMa,Prex1,Tox,Ripk2,Flt3,Zc3h12d,Batf,Nfkbid,Dpp4,Tespa1,Slfn1,Malt1,Patz1,Wdfy4,Chd7,Themis,Cd8a,Hsh2d,Ikzf1,Card11,Tcf7,Tnfrsf13c,Dock2,Relb,Ccr6,Peli1,Ccr7,Ikzf3,Cd3e,Itk,Nfatc3,Bcl11a,Itch,Psen2,Crip3,Cblb,Elf4,Cd84,Rc3h1,Lck,Ccnd3,Ccr9,Txk,Nlrc3,Ptprc,Slamf6
GO:0019222	Regulation of metabolic process	448	7094	0.17	0.86	1.08e-18	10090.ENSMUSP00000000579,10090.ENSMUSP00000000724,10090.ENSMUSP00000002044,10090.ENSMUSP00000002095,10090.ENSMUSP00000002280,10090.ENSMUSP00000002284,10090.ENSMUSP00000002305,10090.ENSMUSP00000002320,10090.ENSMUSP00000002436,10090.ENSMUSP00000004560,10090.ENSMUSP00000005066,10090.ENSMUSP00000005108,10090.ENSMUSP00000005592,10090.ENSMUSP00000005678,10090.ENSMUSP00000005841,10090.ENSMUSP00000006037…	Sox9,Kat2b,Map3k3,Kmt2a,Smg9,Plaur,Kdm7a,Ppard,Snx9,Bid,Map2k1,Kdm5a,Siglecg,Fcer2a,Ctcf,Ncoa2,Pip4k2a,Strada,Dus3l,Elk3,Tmigd3,Pten,Birc3,Pax5,Slamf1,Atf6b,Lcorl,Ncf1,Casc3,Cd40,Trpv2,Gga3,Cd22,Traf3ip2,Eif4ebp2,Taf15,Smarcd2,Polg2,Gtf2a1,Nfkbia,Prkch,Zfp36l1,Ylpm1,Traf3,Sema4d,Tert,Tasor,Parg,Cab39l,Srebf2,Ciita,Bcl6,Crebbp,Cd96,Tbc1d23,Pak2,Ildr1,Runx1,Kmt2d,Fgd2,Zeb1,Tapbp,Ltb,Lta,Setbp1,Me2,…
GO:0002520	Immune system development	107	870	0.46	1.41	1.15e-17	10090.ENSMUSP00000001559,10090.ENSMUSP00000002095,10090.ENSMUSP00000002101,10090.ENSMUSP00000003469,10090.ENSMUSP00000005066,10090.ENSMUSP00000005592,10090.ENSMUSP00000005889,10090.ENSMUSP00000006912,10090.ENSMUSP00000015460,10090.ENSMUSP00000019987,10090.ENSMUSP00000021552,10090.ENSMUSP00000023151,10090.ENSMUSP00000023673,10090.ENSMUSP00000023736,10090.ENSMUSP00000025262,10090.ENSMUSP00000025266…	Itfg2,Kmt2a,Cd3g,Cd79a,Map2k1,Siglecg,Vav1,Pip4k2a,Slamf1,Traf3ip2,Zfp36l1,Bcl6,Runx1,Lmbr1l,Ltb,Lta,Hhex,Chuk,Zap70,Abl2,Il6ra,Cd1d1,Nfkb1,Rhoh,Lfng,Dtx1,Il4ra,Dock11,Sash3,Btk,Pou2af1,Cd3d,Cmtm7,Spib,Cdk13,H2-DMa,Prex1,Tox,Ripk2,Slc7a6os,Flt3,Aicda,Batf,Ttc7,Gab3,Nfkbid,Dpp4,Dhrs7b,Clcf1,Tespa1,Ly6d,Malt1,Runx3,Patz1,Zfp36,Chd7,Samhd1,Creb1,Themis,Cd8a,Ikzf1,Dock10,Notch2,Rest,Plcg2,Sh3pxd2a,Cr…
GO:0019219	Regulation of nucleobase-containing compound metabolic process	300	4173	0.22	0.94	2.48e-17	10090.ENSMUSP00000000579,10090.ENSMUSP00000000724,10090.ENSMUSP00000002095,10090.ENSMUSP00000002305,10090.ENSMUSP00000002320,10090.ENSMUSP00000005066,10090.ENSMUSP00000005108,10090.ENSMUSP00000005841,10090.ENSMUSP00000006037,10090.ENSMUSP00000008542,10090.ENSMUSP00000010279,10090.ENSMUSP00000013807,10090.ENSMUSP00000014174,10090.ENSMUSP00000015605,10090.ENSMUSP00000016026,10090.ENSMUSP00000016094…	Sox9,Kat2b,Kmt2a,Kdm7a,Ppard,Map2k1,Kdm5a,Ctcf,Ncoa2,Elk3,Tmigd3,Pten,Pax5,Atf6b,Lcorl,Ncf1,Casc3,Cd40,Traf3ip2,Taf15,Smarcd2,Polg2,Gtf2a1,Nfkbia,Prkch,Zfp36l1,Ylpm1,Traf3,Sema4d,Tert,Parg,Srebf2,Ciita,Bcl6,Crebbp,Ildr1,Runx1,Kmt2d,Zeb1,Setbp1,Lpxn,Hhex,Pcgf6,Chuk,Limd1,Smad7,Stat4,Prkcq,Patl2,Ubox5,Bcar3,Nfkb1,Kdm4c,Phc2,Slc9a1,Prkag2,Pan3,Atf7ip,Smg1,Ikbkb,Irf2,Eif2ak3,Tradd,Pou2af1,Rnf111,Phip…
GO:0048518	Positive regulation of biological process	420	6612	0.17	0.85	2.48e-17	10090.ENSMUSP00000000579,10090.ENSMUSP00000000724,10090.ENSMUSP00000001716,10090.ENSMUSP00000002044,10090.ENSMUSP00000002095,10090.ENSMUSP00000002284,10090.ENSMUSP00000002305,10090.ENSMUSP00000002320,10090.ENSMUSP00000002436,10090.ENSMUSP00000003459,10090.ENSMUSP00000003469,10090.ENSMUSP00000004343,10090.ENSMUSP00000004560,10090.ENSMUSP00000005066,10090.ENSMUSP00000005108,10090.ENSMUSP00000005678…	Sox9,Kat2b,Ddt,Map3k3,Kmt2a,Plaur,Kdm7a,Ppard,Snx9,Myo1g,Cd79a,Wars2,Bid,Map2k1,Kdm5a,Fcer2a,Ctcf,Vav1,Ncoa2,Stimate,Pip4k2a,Clic1,Strada,Elk3,Pten,Birc3,Pax5,Apbb1ip,Slamf1,Atf6b,Ncf1,Stac2,Cd40,Retreg3,Trpv2,Gga3,Traf3ip2,Taf15,Smarcd2,Polg2,Map3k14,Gtf2a1,Nfkbia,Prkch,Zfp36l1,Evl,Traf3,Ly86,Sema4d,Tert,Cd180,Tasor,Parg,Cab39l,Srebf2,Ciita,Bcl6,Crebbp,Tbc1d23,Pak2,St6gal1,Ildr1,Runx1,Kmt2d,Tbc1…
GO:0048534	Hematopoietic or lymphoid organ development	103	826	0.46	1.41	2.48e-17	10090.ENSMUSP00000001559,10090.ENSMUSP00000002095,10090.ENSMUSP00000002101,10090.ENSMUSP00000003469,10090.ENSMUSP00000005066,10090.ENSMUSP00000005592,10090.ENSMUSP00000005889,10090.ENSMUSP00000006912,10090.ENSMUSP00000015460,10090.ENSMUSP00000019987,10090.ENSMUSP00000021552,10090.ENSMUSP00000023151,10090.ENSMUSP00000023673,10090.ENSMUSP00000023736,10090.ENSMUSP00000025262,10090.ENSMUSP00000025266…	Itfg2,Kmt2a,Cd3g,Cd79a,Map2k1,Siglecg,Vav1,Pip4k2a,Slamf1,Traf3ip2,Zfp36l1,Bcl6,Runx1,Lmbr1l,Ltb,Lta,Hhex,Chuk,Zap70,Abl2,Il6ra,Cd1d1,Nfkb1,Rhoh,Lfng,Dtx1,Il4ra,Dock11,Sash3,Btk,Pou2af1,Cd3d,Cmtm7,Spib,Cdk13,H2-DMa,Prex1,Tox,Ripk2,Slc7a6os,Flt3,Batf,Ttc7,Gab3,Nfkbid,Dpp4,Dhrs7b,Clcf1,Tespa1,Ly6d,Malt1,Runx3,Patz1,Zfp36,Chd7,Creb1,Themis,Cd8a,Ikzf1,Dock10,Notch2,Rest,Plcg2,Sh3pxd2a,Cr2,Card11,Sipa…
GO:0060255	Regulation of macromolecule metabolic process	418	6569	0.17	0.85	2.48e-17	10090.ENSMUSP00000000579,10090.ENSMUSP00000000724,10090.ENSMUSP00000002095,10090.ENSMUSP00000002280,10090.ENSMUSP00000002284,10090.ENSMUSP00000002305,10090.ENSMUSP00000002320,10090.ENSMUSP00000002436,10090.ENSMUSP00000004560,10090.ENSMUSP00000005066,10090.ENSMUSP00000005108,10090.ENSMUSP00000005592,10090.ENSMUSP00000005678,10090.ENSMUSP00000005841,10090.ENSMUSP00000006037,10090.ENSMUSP00000007444…	Sox9,Kat2b,Kmt2a,Smg9,Plaur,Kdm7a,Ppard,Snx9,Bid,Map2k1,Kdm5a,Siglecg,Fcer2a,Ctcf,Ncoa2,Strada,Dus3l,Elk3,Tmigd3,Pten,Birc3,Pax5,Slamf1,Atf6b,Lcorl,Ncf1,Casc3,Cd40,Gga3,Cd22,Traf3ip2,Eif4ebp2,Taf15,Smarcd2,Polg2,Gtf2a1,Nfkbia,Prkch,Zfp36l1,Ylpm1,Traf3,Sema4d,Tert,Tasor,Parg,Cab39l,Srebf2,Ciita,Bcl6,Crebbp,Cd96,Tbc1d23,Pak2,Ildr1,Runx1,Kmt2d,Fgd2,Zeb1,Tapbp,Ltb,Lta,Setbp1,Lpxn,Frmd8,Hhex,Pcgf6,Chu…
GO:0002694	Regulation of leukocyte activation	88	633	0.51	1.52	3e-17	10090.ENSMUSP00000004560,10090.ENSMUSP00000005592,10090.ENSMUSP00000013807,10090.ENSMUSP00000015460,10090.ENSMUSP00000017799,10090.ENSMUSP00000019248,10090.ENSMUSP00000021052,10090.ENSMUSP00000021552,10090.ENSMUSP00000023151,10090.ENSMUSP00000023673,10090.ENSMUSP00000025081,10090.ENSMUSP00000025571,10090.ENSMUSP00000025831,10090.ENSMUSP00000026999,10090.ENSMUSP00000027291,10090.ENSMUSP00000027650…	Bid,Siglecg,Pten,Slamf1,Cd40,Cd22,Smarcd2,Zfp36l1,Bcl6,Runx1,Zeb1,Cd5,Dock8,Smad7,Zap70,Cd55,Abl2,Prkcq,Cd1d1,Sit1,Rhoh,Dtx1,Lat,Il4ra,Cd37,Sash3,Btk,Ldlr,Bank1,Rac2,H2-DMa,Tox,Ripk2,Flt3,Zc3h12d,Nfkbid,H2-DMb2,Dpp4,Clcf1,Tespa1,Slfn1,Malt1,Ambra1,Runx3,Lrrk2,Fam49b,Btla,Zfp608,Unc13d,Cd6,Card11,Tcf7,Tnfrsf13c,Cnr2,Actb,Peli1,Atp11c,Ccr7,Ikzf3,Cd3e,Iglc2,Arid1a,Itch,Ripor2,Lyst,Klrc2,Klrd1,Hmces,…
GO:0050865	Regulation of cell activation	92	688	0.49	1.48	3.9e-17	10090.ENSMUSP00000004560,10090.ENSMUSP00000005592,10090.ENSMUSP00000013807,10090.ENSMUSP00000015460,10090.ENSMUSP00000017799,10090.ENSMUSP00000019248,10090.ENSMUSP00000021052,10090.ENSMUSP00000021552,10090.ENSMUSP00000023151,10090.ENSMUSP00000023673,10090.ENSMUSP00000025081,10090.ENSMUSP00000025571,10090.ENSMUSP00000025831,10090.ENSMUSP00000026999,10090.ENSMUSP00000027291,10090.ENSMUSP00000027650…	Bid,Siglecg,Pten,Slamf1,Cd40,Cd22,Smarcd2,Zfp36l1,Bcl6,Runx1,Zeb1,Cd5,Dock8,Smad7,Zap70,Cd55,Abl2,Prkcq,Il6ra,Cd1d1,Sit1,Rhoh,Dtx1,Lat,Il4ra,Cd37,Sash3,Btk,Ldlr,Bank1,Rac2,H2-DMa,Tox,Ripk2,Flt3,Zc3h12d,Nfkbid,H2-DMb2,Dpp4,Clcf1,Tespa1,Slfn1,Malt1,Ambra1,Runx3,Lrrk2,Fam49b,Btla,Zfp608,Tec,Unc13d,Cd6,Card11,Tcf7,Tnfrsf13c,Cnr2,Actb,Peli1,Atp11c,Ccr7,Ikzf3,Cd3e,Iglc2,Arid1a,Itch,Ripor2,Lyst,Klrc2,Kl…
[truncated: 365 more rows]

## Sheet: GO_Lv_Unique_Gene_Upregulated
#term ID	term description	observed gene count	background gene count	strength	signal	false discovery rate	matching proteins in your network (IDs)	matching proteins in your network (labels)
[truncated: 47 more rows]

[truncated: 3 more sheets: GO_Lv_Unique_Gene_Downregulated, GO_Br_Unique_Gene_Downregulated, Feuil1]
