# Supplementary material for: Deciphering the Transcriptomic Signatures of Aging Across Organs in Mice
Source: Aging Cell. 2026 Jan 8;25(2):e70357. doi: 10.1111/acel.70357 (PMC12783705; doi:10.1111/acel.70357)
Supplement: Supplementary file 15 — Table S10: Validation target genes and primers used for real‐time qPCR. A subset of DEGs in the bulk RNA‐seq datasets obtained from the liver, kidney, spleen and lung, were selected for validation by qPCR. Target genes were chosen based on their high expression levels and enrichment as hub genes among DEGs in any of the four organs. Abbreviations: Lv‐ liver, Kd‐ kidney, Sp‐ spleen, Lg‐ lung; Sig‐significant, Up‐ upregulated and Down‐ downregulated. [file ACEL-25-e70357-s007.xlsx]

## Sheet: Table_S10
Gene	Primer for	Primer rev	Target organ
Apoe	CAATTGCGAAGATGAAGGCTC	TAATCCCAGAAGCGGTTCAG	Spleen
Bub1b	CCATCAAAGGCTTTCAGCTTC	CCACAGAAAACTCCGCAAAAG	Spleen
C1qa	ATTCCTCATTTTCCCCTCGG	CCCAGCCCCTTCACTTTG	Spleen
Camp	ACCAATCTCTACCGTCTCCTG	TCTGCCTTGCCACATACAG	Spleen
Ccna2	GTCCTTGCTTTTGACTTGGC	ACGGGTCAGCATCTATCAAAC	Spleen
Col6a1	CTGGTGAAGGAGAACTATGCAG	GTCTAGCAGGATGGTGATGTC	Spleen
Col6a2	ACATCGCTAACTCTCCACATG	CACCTTGTAGCACTCTCCATAG	Spleen
Csf1r	CAGTTCAGAGTGATGTGTGGTC	CTTGTTGTTCACTAGGATGCCG	Spleen
Fbn1	AATGAAGGCTATGAGGTGGC	TCTGTAGACTATACCCAGGCG	Spleen
Igf1	TGGATGCTCTTCAGTTCGTG	AGTACATCTCCAGTCTCCTCAG	Spleen
Kif11	TCCAGAAAATGTGTCCGCTC	TCAGGGAAGTGAAAAGGTCG	Spleen
Mmp2	CCTAAGCTCATCGCAGACTC	CTTCCAAACTTCACGCTCTTG	Spleen
Mmp9	GACATAGACGGCATCCAGTATC	GTGGGAGGTATAGTGGGACA	Spleen
Nusap1	ACCTGGGAGTGCTTCAAAAG	TGGAGTCTGTGTTGCTTCAG	Spleen
Top2a	AGTCAGACGTGAGCAGTAATG	CTTCATCCTCATCCTTCTCATCC	Spleen
Vcam1	GGGAAGCTGGAACGAAGTATC	AACTGGGTAAATGTCTGGAGC	Spleen
Cdkn1a	CAGATCCACAGCGATATCCAG	AGAGACAACGGCACACTTTG	Kidney
Csf1	GTTCTACAAGTGGAAGTGGAGG	TGCCCAGCATAGAATCCTTTC	Kidney
Cx3cl1	GCAGTAACTCATACGTCCTGG	TTCTCCATTCCCATTTCCCC	Kidney
Cxcl12	TCCTCAACACTCCAAACTGTG	GACTCACACCTCTCACATCTTG	Kidney
Icam1	GTTCTCTAATGTCTCCGAGGC	CTTCAGAGGCAGGAAACAGG	Kidney
Serpine1	TGCAAAAGGTCAGGATCGAG	ATTGTCTCTGTCGGGTTGTG	Kidney
Stat3	GGCACCTTGGATTGAGAGTC	CGAAGGTTGTGCTGATAGAGG	Kidney
Tlr4	TTCAGAACTTCAGTGGCTGG	TGTTAGTCCAGAGAAACTTCCTG	Kidney
Vcam1	GTTCTCTAATGTCTCCGAGGC	CTTCAGAGGCAGGAAACAGG	Kidney
Aox1	CTGTACCCTCAACTTACTGTCC	ACACAAACTCCCACTTCCTG	Liver
Cox5a	GCTATTCTCATGGGTCACACG	CAATGATTTTGGGCTCAGGAAC	Liver
Crp	ACAAAACACTGTCCTCTTAGTCC	GATCAGAAGGCACCAGAGTAG	Liver
Cyp2c29	TCAGCCAATCCTTCACCAAC	CTTCCTCTACCAGCAAACTCC	Liver
Hpx	GATAAAGTCTATCTGATCCAGGGC	TGCATCTATGGTCTCAAGGC	Liver
Ndufs2	TTTCGGGAGCTGTCATGTAC	AGTTCAGGGTCATGTTGGTC	Liver
Ndufs3	GACAGATTATGGCTTCGAGGG	GCTGTTCAGGTCAAACTTGC	Liver
Pck1	CCATCCCAACTCGAGATTCTG	CTGAGGGCTTCATAGACAAGG	Liver
Prdx3	TCCCACTTCAGTCATCTTGC	TTTCCAACAGCACTCCGTAG	Liver
Sod2	TGCTCTAATCAGGACCCATTG	CATTCTCCCAGTTGATTACATTCC	Liver
Btk	TGGAGAACAGGAATGGAAGC	TCGGTTGTGGAGATTGGTG	Lung
Cxcl9	CACGATCCACTACAAATCCCTC	TCTTCACATTTGCCGAGTCC	Lung
Ikzf1	AGTTCTCATCCCATATCACGC	GCAAATCCACTCCCAACATTG	Lung
Il7	CCTCCACTGATCCTTGTTCTG	TCGGGCAATTACTATCAGTTCC	Lung
Lck	ATGGAGACTTGGGCTTTGAG	CGAAGTTGAAGGGAATGAAGC	Lung
