# Supplementary material for: Deciphering the Transcriptomic Signatures of Aging Across Organs in Mice
Source: Aging Cell. 2026 Jan 8;25(2):e70357. doi: 10.1111/acel.70357 (PMC12783705; doi:10.1111/acel.70357)
Supplement: Supplementary file 16 — Table S11: Primers used for bulk RNA sequencing experiments. Reverse index primers used are 10 nt DNA indexes with 5 nt editing distance between any two indexes, as previously described by Hou et al. 2015 (Hou et al. 2015). [file ACEL-25-e70357-s001.xlsx]

## Sheet: Table S11
Identifier	Primer sequence	Amount	Vendour
3' AD HZG883	3' AD HZG883: CCTTGGCACCCGAGAATTCCANNNNNN	50 nmol	Sigma Aldrich
3' AD HZG885	3' AD HZG885: /5phos/AGATCGGAAGAGCGTCGTGTAGGGAAAGAGTGTddC	50 nmol	Sigma Aldrich
5'AD LC056	5'AD LC056: AATGATACGGCGACCACCGAGATCTACACTCTTTCCCTACACGACGCTCTTCCGATCT	50 nmol	Sigma Aldrich
ZH001	CAAGCAGAAGACGGCATACGAGATttggttaggtGTGACTGGAGTTCCTTGGCACCCGAGAATTCCA	50 nmol	Sigma Aldrich
ZH002	CAAGCAGAAGACGGCATACGAGATttggaattaaGTGACTGGAGTTCCTTGGCACCCGAGAATTCCA	50 nmol	Sigma Aldrich
ZH003	CAAGCAGAAGACGGCATACGAGATttgataggcaGTGACTGGAGTTCCTTGGCACCCGAGAATTCCA	50 nmol	Sigma Aldrich
ZH004	CAAGCAGAAGACGGCATACGAGATttgaagactcGTGACTGGAGTTCCTTGGCACCCGAGAATTCCA	50 nmol	Sigma Aldrich
ZH005	CAAGCAGAAGACGGCATACGAGATttctcttccgGTGACTGGAGTTCCTTGGCACCCGAGAATTCCA	50 nmol	Sigma Aldrich
ZH006	CAAGCAGAAGACGGCATACGAGATttcgtcgctaGTGACTGGAGTTCCTTGGCACCCGAGAATTCCA	50 nmol	Sigma Aldrich
ZH007	CAAGCAGAAGACGGCATACGAGATttcggctgagGTGACTGGAGTTCCTTGGCACCCGAGAATTCCA	50 nmol	Sigma Aldrich
ZH008	CAAGCAGAAGACGGCATACGAGATttcataacggGTGACTGGAGTTCCTTGGCACCCGAGAATTCCA	50 nmol	Sigma Aldrich
ZH009	CAAGCAGAAGACGGCATACGAGATttcaatcgttGTGACTGGAGTTCCTTGGCACCCGAGAATTCCA	50 nmol	Sigma Aldrich
ZH010	CAAGCAGAAGACGGCATACGAGATttcaaggacgGTGACTGGAGTTCCTTGGCACCCGAGAATTCCA	50 nmol	Sigma Aldrich
ZH011	CAAGCAGAAGACGGCATACGAGATttagccggccGTGACTGGAGTTCCTTGGCACCCGAGAATTCCA	50 nmol	Sigma Aldrich
ZH012	CAAGCAGAAGACGGCATACGAGATtggaagctagGTGACTGGAGTTCCTTGGCACCCGAGAATTCCA	50 nmol	Sigma Aldrich
ZH013	CAAGCAGAAGACGGCATACGAGATtgcgcggtaaGTGACTGGAGTTCCTTGGCACCCGAGAATTCCA	50 nmol	Sigma Aldrich
ZH014	CAAGCAGAAGACGGCATACGAGATtgatgaagcgGTGACTGGAGTTCCTTGGCACCCGAGAATTCCA	50 nmol	Sigma Aldrich
ZH015	CAAGCAGAAGACGGCATACGAGATtgaatgcgccGTGACTGGAGTTCCTTGGCACCCGAGAATTCCA	50 nmol	Sigma Aldrich
ZH016	CAAGCAGAAGACGGCATACGAGATtcttgacctcGTGACTGGAGTTCCTTGGCACCCGAGAATTCCA	50 nmol	Sigma Aldrich
ZH017	CAAGCAGAAGACGGCATACGAGATtcttacggtaGTGACTGGAGTTCCTTGGCACCCGAGAATTCCA	50 nmol	Sigma Aldrich
ZH018	CAAGCAGAAGACGGCATACGAGATtctgagaaggGTGACTGGAGTTCCTTGGCACCCGAGAATTCCA	50 nmol	Sigma Aldrich
ZH019	CAAGCAGAAGACGGCATACGAGATtctccgccagGTGACTGGAGTTCCTTGGCACCCGAGAATTCCA	50 nmol	Sigma Aldrich
ZH020	CAAGCAGAAGACGGCATACGAGATtctaggttgcGTGACTGGAGTTCCTTGGCACCCGAGAATTCCA	50 nmol	Sigma Aldrich
ZH021	CAAGCAGAAGACGGCATACGAGATtctaattgcgGTGACTGGAGTTCCTTGGCACCCGAGAATTCCA	50 nmol	Sigma Aldrich
ZH022	CAAGCAGAAGACGGCATACGAGATtcattcctcgGTGACTGGAGTTCCTTGGCACCCGAGAATTCCA	50 nmol	Sigma Aldrich
ZH023	CAAGCAGAAGACGGCATACGAGATtcaagcgaggGTGACTGGAGTTCCTTGGCACCCGAGAATTCCA	50 nmol	Sigma Aldrich
ZH024	CAAGCAGAAGACGGCATACGAGATtaggcttatgGTGACTGGAGTTCCTTGGCACCCGAGAATTCCA	50 nmol	Sigma Aldrich
ZH025	CAAGCAGAAGACGGCATACGAGATtacgtaggacGTGACTGGAGTTCCTTGGCACCCGAGAATTCCA	50 nmol	Sigma Aldrich
ZH026	CAAGCAGAAGACGGCATACGAGATtaacgagattGTGACTGGAGTTCCTTGGCACCCGAGAATTCCA	50 nmol	Sigma Aldrich
ZH027	CAAGCAGAAGACGGCATACGAGATgttcggcatgGTGACTGGAGTTCCTTGGCACCCGAGAATTCCA	50 nmol	Sigma Aldrich
ZH028	CAAGCAGAAGACGGCATACGAGATgttaggagccGTGACTGGAGTTCCTTGGCACCCGAGAATTCCA	50 nmol	Sigma Aldrich
ZH029	CAAGCAGAAGACGGCATACGAGATgttaatggaaGTGACTGGAGTTCCTTGGCACCCGAGAATTCCA	50 nmol	Sigma Aldrich
ZH030	CAAGCAGAAGACGGCATACGAGATgtcaactctgGTGACTGGAGTTCCTTGGCACCCGAGAATTCCA	50 nmol	Sigma Aldrich
ZH031	CAAGCAGAAGACGGCATACGAGATgtagtattgcGTGACTGGAGTTCCTTGGCACCCGAGAATTCCA	50 nmol	Sigma Aldrich
ZH032	CAAGCAGAAGACGGCATACGAGATgtaggtactgGTGACTGGAGTTCCTTGGCACCCGAGAATTCCA	50 nmol	Sigma Aldrich
ZH033	CAAGCAGAAGACGGCATACGAGATgtactggtaaGTGACTGGAGTTCCTTGGCACCCGAGAATTCCA	50 nmol	Sigma Aldrich
ZH034	CAAGCAGAAGACGGCATACGAGATggttcatctgGTGACTGGAGTTCCTTGGCACCCGAGAATTCCA	50 nmol	Sigma Aldrich
ZH035	CAAGCAGAAGACGGCATACGAGATggtaagtatcGTGACTGGAGTTCCTTGGCACCCGAGAATTCCA	50 nmol	Sigma Aldrich
ZH036	CAAGCAGAAGACGGCATACGAGATggcggcaattGTGACTGGAGTTCCTTGGCACCCGAGAATTCCA	50 nmol	Sigma Aldrich
ZH037	CAAGCAGAAGACGGCATACGAGATggccaagtagGTGACTGGAGTTCCTTGGCACCCGAGAATTCCA	50 nmol	Sigma Aldrich
ZH038	CAAGCAGAAGACGGCATACGAGATggcattgatgGTGACTGGAGTTCCTTGGCACCCGAGAATTCCA	50 nmol	Sigma Aldrich
ZH039	CAAGCAGAAGACGGCATACGAGATggaataccagGTGACTGGAGTTCCTTGGCACCCGAGAATTCCA	50 nmol	Sigma Aldrich
ZH040	CAAGCAGAAGACGGCATACGAGATggaactaggcGTGACTGGAGTTCCTTGGCACCCGAGAATTCCA	50 nmol	Sigma Aldrich
ZH041	CAAGCAGAAGACGGCATACGAGATgcttgcctaaGTGACTGGAGTTCCTTGGCACCCGAGAATTCCA	50 nmol	Sigma Aldrich
ZH042	CAAGCAGAAGACGGCATACGAGATgctgcaaggaGTGACTGGAGTTCCTTGGCACCCGAGAATTCCA	50 nmol	Sigma Aldrich
ZH043	CAAGCAGAAGACGGCATACGAGATgctcttcgtaGTGACTGGAGTTCCTTGGCACCCGAGAATTCCA	50 nmol	Sigma Aldrich
ZH044	CAAGCAGAAGACGGCATACGAGATgctatctgacGTGACTGGAGTTCCTTGGCACCCGAGAATTCCA	50 nmol	Sigma Aldrich
ZH045	CAAGCAGAAGACGGCATACGAGATgctagagccgGTGACTGGAGTTCCTTGGCACCCGAGAATTCCA	50 nmol	Sigma Aldrich
ZH046	CAAGCAGAAGACGGCATACGAGATgcgtagagacGTGACTGGAGTTCCTTGGCACCCGAGAATTCCA	50 nmol	Sigma Aldrich
ZH047	CAAGCAGAAGACGGCATACGAGATgcggattcctGTGACTGGAGTTCCTTGGCACCCGAGAATTCCA	50 nmol	Sigma Aldrich
ZH048	CAAGCAGAAGACGGCATACGAGATgcgctgactgGTGACTGGAGTTCCTTGGCACCCGAGAATTCCA	50 nmol	Sigma Aldrich
ZH049	CAAGCAGAAGACGGCATACGAGATgcctgaatggGTGACTGGAGTTCCTTGGCACCCGAGAATTCCA	25 nmol	Sigma Aldrich
ZH050	CAAGCAGAAGACGGCATACGAGATgcagaggttgGTGACTGGAGTTCCTTGGCACCCGAGAATTCCA	25 nmol	Sigma Aldrich
ZH051	CAAGCAGAAGACGGCATACGAGATgcaataagttGTGACTGGAGTTCCTTGGCACCCGAGAATTCCA	25 nmol	Sigma Aldrich
ZH052	CAAGCAGAAGACGGCATACGAGATgcaacttaagGTGACTGGAGTTCCTTGGCACCCGAGAATTCCA	25 nmol	Sigma Aldrich
ZH053	CAAGCAGAAGACGGCATACGAGATgcaacgcctcGTGACTGGAGTTCCTTGGCACCCGAGAATTCCA	25 nmol	Sigma Aldrich
ZH054	CAAGCAGAAGACGGCATACGAGATgatggcggtcGTGACTGGAGTTCCTTGGCACCCGAGAATTCCA	25 nmol	Sigma Aldrich
ZH055	CAAGCAGAAGACGGCATACGAGATgaggagccgcGTGACTGGAGTTCCTTGGCACCCGAGAATTCCA	25 nmol	Sigma Aldrich
ZH056	CAAGCAGAAGACGGCATACGAGATgagccgcgcgGTGACTGGAGTTCCTTGGCACCCGAGAATTCCA	25 nmol	Sigma Aldrich
ZH057	CAAGCAGAAGACGGCATACGAGATgagcatggttGTGACTGGAGTTCCTTGGCACCCGAGAATTCCA	25 nmol	Sigma Aldrich
ZH058	CAAGCAGAAGACGGCATACGAGATgacttgattcGTGACTGGAGTTCCTTGGCACCCGAGAATTCCA	25 nmol	Sigma Aldrich
ZH059	CAAGCAGAAGACGGCATACGAGATgactaaggcaGTGACTGGAGTTCCTTGGCACCCGAGAATTCCA	25 nmol	Sigma Aldrich
ZH060	CAAGCAGAAGACGGCATACGAGATcttacgtcggGTGACTGGAGTTCCTTGGCACCCGAGAATTCCA	25 nmol	Sigma Aldrich
ZH061	CAAGCAGAAGACGGCATACGAGATctcttcaaccGTGACTGGAGTTCCTTGGCACCCGAGAATTCCA	25 nmol	Sigma Aldrich
ZH062	CAAGCAGAAGACGGCATACGAGATctcgctggatGTGACTGGAGTTCCTTGGCACCCGAGAATTCCA	25 nmol	Sigma Aldrich
ZH063	CAAGCAGAAGACGGCATACGAGATctcgcatctcGTGACTGGAGTTCCTTGGCACCCGAGAATTCCA	25 nmol	Sigma Aldrich
ZH064	CAAGCAGAAGACGGCATACGAGATctcaacctgcGTGACTGGAGTTCCTTGGCACCCGAGAATTCCA	25 nmol	Sigma Aldrich
ZH065	CAAGCAGAAGACGGCATACGAGATctagacgcagGTGACTGGAGTTCCTTGGCACCCGAGAATTCCA	25 nmol	Sigma Aldrich
ZH066	CAAGCAGAAGACGGCATACGAGATctaccagccaGTGACTGGAGTTCCTTGGCACCCGAGAATTCCA	25 nmol	Sigma Aldrich
ZH067	CAAGCAGAAGACGGCATACGAGATcgtagcaagcGTGACTGGAGTTCCTTGGCACCCGAGAATTCCA	25 nmol	Sigma Aldrich
ZH068	CAAGCAGAAGACGGCATACGAGATcgcatcttcgGTGACTGGAGTTCCTTGGCACCCGAGAATTCCA	25 nmol	Sigma Aldrich
ZH069	CAAGCAGAAGACGGCATACGAGATcgagaatatgGTGACTGGAGTTCCTTGGCACCCGAGAATTCCA	25 nmol	Sigma Aldrich
ZH070	CAAGCAGAAGACGGCATACGAGATcctgctattgGTGACTGGAGTTCCTTGGCACCCGAGAATTCCA	25 nmol	Sigma Aldrich
ZH071	CAAGCAGAAGACGGCATACGAGATccatataacgGTGACTGGAGTTCCTTGGCACCCGAGAATTCCA	25 nmol	Sigma Aldrich
ZH072	CAAGCAGAAGACGGCATACGAGATccaatgatacGTGACTGGAGTTCCTTGGCACCCGAGAATTCCA	25 nmol	Sigma Aldrich
ZH073	CAAGCAGAAGACGGCATACGAGATattgatgctcGTGACTGGAGTTCCTTGGCACCCGAGAATTCCA	25 nmol	Sigma Aldrich
ZH074	CAAGCAGAAGACGGCATACGAGATatggtaattgGTGACTGGAGTTCCTTGGCACCCGAGAATTCCA	25 nmol	Sigma Aldrich
ZH075	CAAGCAGAAGACGGCATACGAGATatgcgaccggGTGACTGGAGTTCCTTGGCACCCGAGAATTCCA	25 nmol	Sigma Aldrich
ZH076	CAAGCAGAAGACGGCATACGAGATatgcctgataGTGACTGGAGTTCCTTGGCACCCGAGAATTCCA	25 nmol	Sigma Aldrich
ZH077	CAAGCAGAAGACGGCATACGAGATatcttggcgcGTGACTGGAGTTCCTTGGCACCCGAGAATTCCA	25 nmol	Sigma Aldrich
ZH078	CAAGCAGAAGACGGCATACGAGATatatagcctgGTGACTGGAGTTCCTTGGCACCCGAGAATTCCA	25 nmol	Sigma Aldrich
ZH079	CAAGCAGAAGACGGCATACGAGATataggctatcGTGACTGGAGTTCCTTGGCACCCGAGAATTCCA	25 nmol	Sigma Aldrich
ZH080	CAAGCAGAAGACGGCATACGAGATataattagcgGTGACTGGAGTTCCTTGGCACCCGAGAATTCCA	25 nmol	Sigma Aldrich
ZH081	CAAGCAGAAGACGGCATACGAGATagttgctgccGTGACTGGAGTTCCTTGGCACCCGAGAATTCCA	25 nmol	Sigma Aldrich
ZH082	CAAGCAGAAGACGGCATACGAGATagttccgtagGTGACTGGAGTTCCTTGGCACCCGAGAATTCCA	25 nmol	Sigma Aldrich
ZH083	CAAGCAGAAGACGGCATACGAGATaggaatgaccGTGACTGGAGTTCCTTGGCACCCGAGAATTCCA	25 nmol	Sigma Aldrich
ZH084	CAAGCAGAAGACGGCATACGAGATagcttctcttGTGACTGGAGTTCCTTGGCACCCGAGAATTCCA	25 nmol	Sigma Aldrich
ZH085	CAAGCAGAAGACGGCATACGAGATagactggccgGTGACTGGAGTTCCTTGGCACCCGAGAATTCCA	25 nmol	Sigma Aldrich
ZH086	CAAGCAGAAGACGGCATACGAGATagacgtagatGTGACTGGAGTTCCTTGGCACCCGAGAATTCCA	25 nmol	Sigma Aldrich
ZH087	CAAGCAGAAGACGGCATACGAGATacttatctgcGTGACTGGAGTTCCTTGGCACCCGAGAATTCCA	25 nmol	Sigma Aldrich
ZH088	CAAGCAGAAGACGGCATACGAGATactggtaaccGTGACTGGAGTTCCTTGGCACCCGAGAATTCCA	25 nmol	Sigma Aldrich
ZH089	CAAGCAGAAGACGGCATACGAGATactgcattacGTGACTGGAGTTCCTTGGCACCCGAGAATTCCA	25 nmol	Sigma Aldrich
ZH090	CAAGCAGAAGACGGCATACGAGATactctagatgGTGACTGGAGTTCCTTGGCACCCGAGAATTCCA	25 nmol	Sigma Aldrich
ZH091	CAAGCAGAAGACGGCATACGAGATacggatggagGTGACTGGAGTTCCTTGGCACCCGAGAATTCCA	25 nmol	Sigma Aldrich
ZH092	CAAGCAGAAGACGGCATACGAGATacgcgcaagtGTGACTGGAGTTCCTTGGCACCCGAGAATTCCA	25 nmol	Sigma Aldrich
ZH093	CAAGCAGAAGACGGCATACGAGATacgacgcgaaGTGACTGGAGTTCCTTGGCACCCGAGAATTCCA	25 nmol	Sigma Aldrich
ZH094	CAAGCAGAAGACGGCATACGAGATacctctccatGTGACTGGAGTTCCTTGGCACCCGAGAATTCCA	25 nmol	Sigma Aldrich
ZH095	CAAGCAGAAGACGGCATACGAGATaccagcagcaGTGACTGGAGTTCCTTGGCACCCGAGAATTCCA	25 nmol	Sigma Aldrich
ZH096	CAAGCAGAAGACGGCATACGAGATaattggctcgGTGACTGGAGTTCCTTGGCACCCGAGAATTCCA	25 nmol	Sigma Aldrich
